# Supplementary material for: Bisphenol A: Unveiling Its Role in Glioma Progression and Tumor Growth
Source: Int J Mol Sci. 2024 Feb 21;25(5):2504. doi: 10.3390/ijms25052504 (PMC10931199; doi:10.3390/ijms25052504)
Supplement: Supplementary file 1 [file ijms-25-02504-s001.zip]

Archive with 152 entries (140 files):
- ijms-2766183-supplementary/
- ijms-2766183-supplementary/after risk model/
- ijms-2766183-supplementary/after risk model/.Rhistory
- ijms-2766183-supplementary/after risk model/age.barplot.pdf
- ijms-2766183-supplementary/after risk model/calibration.pdf
- ijms-2766183-supplementary/after risk model/clinical.txt
- ijms-2766183-supplementary/after risk model/clinical.xls
- ijms-2766183-supplementary/after risk model/cliROC.pdf
- ijms-2766183-supplementary/after risk model/gender.barplot.pdf
- ijms-2766183-supplementary/after risk model/grade.barplot.pdf
- ijms-2766183-supplementary/after risk model/heatmap.pdf
- ijms-2766183-supplementary/after risk model/immWGCNA22.indep.R
- ijms-2766183-supplementary/after risk model/immWGCNA23.ROC.R
- ijms-2766183-supplementary/after risk model/immWGCNA24.geneSurvival.R
- ijms-2766183-supplementary/after risk model/immWGCNA25.Nomo.R
- ijms-2766183-supplementary/after risk model/immWGCNA26.cliHeatmap.R
- ijms-2766183-supplementary/after risk model/immWGCNA27.cliBarplot.R
- ijms-2766183-supplementary/after risk model/multiCox.txt
- ijms-2766183-supplementary/after risk model/multiForest.pdf
- ijms-2766183-supplementary/after risk model/nomoRisk.txt
- ijms-2766183-supplementary/after risk model/risk.TCGA.txt
- ijms-2766183-supplementary/after risk model/ROC.pdf
- ijms-2766183-supplementary/after risk model/Rplot.pdf
- ijms-2766183-supplementary/after risk model/Survival.CHI3L1.pdf
- ijms-2766183-supplementary/after risk model/Survival.HOXA2.pdf
- ijms-2766183-supplementary/after risk model/Survival.OASL.pdf
- ijms-2766183-supplementary/after risk model/Survival.POSTN.pdf
- ijms-2766183-supplementary/after risk model/survival.result.txt
- ijms-2766183-supplementary/after risk model/Survival.ZNF474.pdf
- ijms-2766183-supplementary/after risk model/uniCox.txt
- ijms-2766183-supplementary/after risk model/uniForest.pdf
- ijms-2766183-supplementary/BPA/
- ijms-2766183-supplementary/BPA/CTD_C006780_genes_20230417044614.csv
- ijms-2766183-supplementary/clinical relation/
- ijms-2766183-supplementary/clinical relation/age.barplot.pdf
- ijms-2766183-supplementary/clinical relation/clinical.txt
- ijms-2766183-supplementary/clinical relation/clinical.xls
- ijms-2766183-supplementary/clinical relation/gender.barplot.pdf
- ijms-2766183-supplementary/clinical relation/grade.barplot.pdf
- ijms-2766183-supplementary/clinical relation/heatmap.pdf
- ijms-2766183-supplementary/clinical relation/immWGCNA26.cliHeatmap.R
- ijms-2766183-supplementary/clinical relation/immWGCNA27.cliBarplot.R
- ijms-2766183-supplementary/clinical relation/risk.TCGA.xls
- ijms-2766183-supplementary/clinical relation/risk.txt
- ijms-2766183-supplementary/clinical relation/ssgseaOut.xls
- ijms-2766183-supplementary/differentially expressed analysis/
- ijms-2766183-supplementary/differentially expressed analysis/.Rhistory
- ijms-2766183-supplementary/differentially expressed analysis/cluster.txt
- ijms-2766183-supplementary/differentially expressed analysis/cluster.xls
- ijms-2766183-supplementary/differentially expressed analysis/diff.txt
- ijms-2766183-supplementary/differentially expressed analysis/diffGeneExp.txt
- ijms-2766183-supplementary/differentially expressed analysis/ssGSEA23.clusterDiff.R
- ijms-2766183-supplementary/differentially expressed analysis/ssgseaOut.xls
- ijms-2766183-supplementary/differentially expressed analysis/symbol.txt
- ijms-2766183-supplementary/differentially expressed analysis/vol.pdf
- ijms-2766183-supplementary/GOKEGG/
- ijms-2766183-supplementary/GOKEGG/.Rhistory
- ijms-2766183-supplementary/GOKEGG/barplot.pdf
- ijms-2766183-supplementary/GOKEGG/BP.CSV
- ijms-2766183-supplementary/GOKEGG/BP.pdf
- ijms-2766183-supplementary/GOKEGG/bubble.pdf
- ijms-2766183-supplementary/GOKEGG/CC.CSV
- ijms-2766183-supplementary/GOKEGG/CC.pdf
- ijms-2766183-supplementary/GOKEGG/gather_graph_edge.R
- ijms-2766183-supplementary/GOKEGG/gather_graph_node.R
- ijms-2766183-supplementary/GOKEGG/GENE.txt
- ijms-2766183-supplementary/GOKEGG/GO - ╕▒▒╛.xls
- ijms-2766183-supplementary/GOKEGG/GO ┤·┬δ.txt
- ijms-2766183-supplementary/GOKEGG/GO.txt
- ijms-2766183-supplementary/GOKEGG/id.txt
- ijms-2766183-supplementary/GOKEGG/KEGGbarplot.pdf
- ijms-2766183-supplementary/GOKEGG/KEGGbubble.pdf
- ijms-2766183-supplementary/GOKEGG/KEGGId.txt
- ijms-2766183-supplementary/GOKEGG/MF.CSV
- ijms-2766183-supplementary/GOKEGG/MF.pdf
- ijms-2766183-supplementary/GOKEGG/┤·┬δ.txt
- ijms-2766183-supplementary/molecular docking/
- ijms-2766183-supplementary/molecular docking/Bisphenol-A_Conformer3D_large (1).png
- ijms-2766183-supplementary/molecular docking/BPA.png
- ijms-2766183-supplementary/molecular docking/BPA.sdf
- ijms-2766183-supplementary/molecular docking/CHI3L1/
- ijms-2766183-supplementary/molecular docking/CHI3L1.1.jpeg
- ijms-2766183-supplementary/molecular docking/CHI3L1.pdb
- ijms-2766183-supplementary/molecular docking/CHI3L1/242e41f0ead8c8500cfafd150fd4ed7.png
- ijms-2766183-supplementary/molecular docking/CHI3L1/ba8b444aaf2224a9fa44b1be9e57572.png
- ijms-2766183-supplementary/molecular docking/chi3l1╜ß╣√.pdb
- ijms-2766183-supplementary/molecular docking/multiCox.txt
- ijms-2766183-supplementary/molecular docking/OASL/
- ijms-2766183-supplementary/molecular docking/OASL.1.jpeg
- ijms-2766183-supplementary/molecular docking/OASL.pdb
- ijms-2766183-supplementary/molecular docking/OASL/a3e0536807a239b0db39a7e00da038f.png
- ijms-2766183-supplementary/molecular docking/OASL/f54b05c64c35cab85b2e701cdad6430.png
- ijms-2766183-supplementary/molecular docking/oasl╜ß╣√.pdb
- ijms-2766183-supplementary/molecular docking/POSTN/
- ijms-2766183-supplementary/molecular docking/POSTN.1.jpeg
- ijms-2766183-supplementary/molecular docking/POSTN.pdb
- ijms-2766183-supplementary/molecular docking/POSTN/282fa442c977f35f8560018b6070132.png
- ijms-2766183-supplementary/molecular docking/POSTN/c9281c11b00223466a0df2ac1c5f34a.png
- ijms-2766183-supplementary/molecular docking/postn╜ß╣√.pdb
- ijms-2766183-supplementary/risk model/
- ijms-2766183-supplementary/risk model/1.txt
- ijms-2766183-supplementary/risk model/clinical.xls
- ijms-2766183-supplementary/risk model/diff.xls
- ijms-2766183-supplementary/risk model/forest.pdf
- ijms-2766183-supplementary/risk model/gene.txt
- ijms-2766183-supplementary/risk model/GEO.heatmap.pdf
- ijms-2766183-supplementary/risk model/GEO.riskScore.pdf
- ijms-2766183-supplementary/risk model/geo.share.txt
- ijms-2766183-supplementary/risk model/GEO.survStat.pdf
- ijms-2766183-supplementary/risk model/immWGCNA18.uniCox.R
- ijms-2766183-supplementary/risk model/immWGCNA19.model.R
- ijms-2766183-supplementary/risk model/immWGCNA20.survival.R
- ijms-2766183-supplementary/risk model/immWGCNA21.riskPlot.R
- ijms-2766183-supplementary/risk model/immWGCNA22.indep.R
- ijms-2766183-supplementary/risk model/lasso.cvfit.pdf
- ijms-2766183-supplementary/risk model/lasso.lambda.pdf
- ijms-2766183-supplementary/risk model/lasso.SigExp.txt
- ijms-2766183-supplementary/risk model/multiCox.txt
- ijms-2766183-supplementary/risk model/risk.GEO.txt
- ijms-2766183-supplementary/risk model/risk.TCGA.txt
- ijms-2766183-supplementary/risk model/ssGSEA25.intersect.R
- ijms-2766183-supplementary/risk model/ssGSEA26.tcgaMergeTime.R
- ijms-2766183-supplementary/risk model/survival.GEO.pdf
- ijms-2766183-supplementary/risk model/survival.TCGA.pdf
- ijms-2766183-supplementary/risk model/tcga.expTime.xls
- ijms-2766183-supplementary/risk model/TCGA.heatmap.pdf
- ijms-2766183-supplementary/risk model/TCGA.riskScore.pdf
- ijms-2766183-supplementary/risk model/tcga.share.txt
- ijms-2766183-supplementary/risk model/TCGA.survStat.pdf
- ijms-2766183-supplementary/risk model/time.txt
- ijms-2766183-supplementary/risk model/uniCox.txt
- ijms-2766183-supplementary/risk model/uniSigExp.txt
- ijms-2766183-supplementary/risk model/uniSigExp.xls
- ijms-2766183-supplementary/SSGSEA/
- ijms-2766183-supplementary/SSGSEA/1.gmt
- ijms-2766183-supplementary/SSGSEA/cluster.txt
- ijms-2766183-supplementary/SSGSEA/commonGenes.gct
- ijms-2766183-supplementary/SSGSEA/estimateHM.pdf
- ijms-2766183-supplementary/SSGSEA/estimateScore.gct
- ijms-2766183-supplementary/SSGSEA/files╫¬┬╝╫Θ╩2╛▌╒√└φ.xls
- ijms-2766183-supplementary/SSGSEA/hclust.pdf
- ijms-2766183-supplementary/SSGSEA/ssGSEA12.ssGSEA.R
- ijms-2766183-supplementary/SSGSEA/ssGSEA13.cluster.R
- ijms-2766183-supplementary/SSGSEA/ssGSEA14.estimate.R
- ijms-2766183-supplementary/SSGSEA/ssGSEA15.estimateHM.R
- ijms-2766183-supplementary/SSGSEA/ssGSEA16.vioplot.R
- ijms-2766183-supplementary/SSGSEA/ssgseaOut.txt
- ijms-2766183-supplementary/SSGSEA/symbol.txt
- ijms-2766183-supplementary/SSGSEA/TMEscores.txt
- ijms-2766183-supplementary/SSGSEA/tSNE.pdf
- ijms-2766183-supplementary/SSGSEA/uniq.symbol.txt
- ijms-2766183-supplementary/SSGSEA/vioplot.pdf
