# Supplementary material for: Bisphenol A: Unveiling Its Role in Glioma Progression and Tumor Growth
Source: Int J Mol Sci. 2024 Feb 21;25(5):2504. doi: 10.3390/ijms25052504 (PMC10931199; doi:10.3390/ijms25052504)
Supplement: Supplementary file 1 [file ijms-25-02504-s001.zip › ijms-2766183-supplementary/after risk model/clinical.txt]

Id	age	gender	grade
TCGA-HT-7483	<65	MALE	G2
TCGA-DB-5278	<65	MALE	G2
TCGA-HT-7482	<65	FEMALE	G2
TCGA-TM-A84T	<65	MALE	G2
TCGA-HT-A61A	<65	FEMALE	G2
TCGA-P5-A5EW	<65	FEMALE	G2
TCGA-HT-7877	<65	FEMALE	G2
TCGA-FG-A70Y	<65	FEMALE	G2
TCGA-WY-A85A	<65	MALE	G2
TCGA-DB-A64S	<65	MALE	G2
TCGA-P5-A5EY	<65	MALE	G2
TCGA-HT-7602	<65	MALE	G2
TCGA-HT-8015	<65	MALE	G2
TCGA-P5-A72X	<65	MALE	G3
TCGA-HT-A74L	<65	FEMALE	G2
TCGA-S9-A6U1	<65	FEMALE	G3
TCGA-P5-A730	<65	MALE	G3
TCGA-CS-6666	<65	MALE	G3
TCGA-HT-A61B	<65	MALE	G3
TCGA-QH-A6XA	<65	FEMALE	G2
TCGA-FG-6691	<65	FEMALE	G2
TCGA-DU-6408	<65	FEMALE	G3
TCGA-FG-8181	<65	MALE	G3
TCGA-FG-5963	<65	MALE	G3
TCGA-VM-A8CH	<65	FEMALE	G2
TCGA-DB-A64R	<65	FEMALE	G2
TCGA-S9-A6U8	<65	MALE	G2
TCGA-HT-A5RB	<65	MALE	G2
TCGA-WY-A85B	<65	MALE	G2
TCGA-HT-7857	<65	FEMALE	G3
TCGA-DU-6404	<65	FEMALE	G3
TCGA-DB-A75P	<65	FEMALE	G2
TCGA-HT-7610	<65	FEMALE	G2
TCGA-TQ-A7RS	<65	FEMALE	G2
TCGA-TQ-A7RJ	<65	FEMALE	G2
TCGA-VM-A8CE	<65	MALE	G2
TCGA-DU-7011	<65	MALE	G2
TCGA-S9-A7J2	<65	MALE	G3
TCGA-DU-6542	<65	MALE	G3
TCGA-FN-7833	<65	MALE	G3
TCGA-HT-8108	<65	FEMALE	G2
TCGA-CS-6669	<65	FEMALE	G2
TCGA-HT-7476	<65	MALE	G2
TCGA-P5-A5F6	<65	MALE	G2
TCGA-DB-A4XC	<65	MALE	G2
TCGA-HT-7676	<65	MALE	G2
TCGA-E1-A7YV	<65	FEMALE	G3
TCGA-KT-A74X	<65	MALE	G3
TCGA-E1-A7YY	<65	FEMALE	G2
TCGA-FG-A4MT	<65	FEMALE	G2
TCGA-P5-A5ET	<65	MALE	G2
TCGA-QH-A6X3	<65	MALE	G2
TCGA-S9-A7R7	<65	MALE	G2
TCGA-TQ-A7RV	<65	MALE	G2
TCGA-DB-A4XE	<65	FEMALE	G3
TCGA-TQ-A7RF	<65	FEMALE	G3
TCGA-DU-A6S7	<65	FEMALE	G3
TCGA-S9-A7R3	<65	FEMALE	G2
TCGA-E1-A7YW	<65	MALE	G2
TCGA-HT-7473	<65	MALE	G2
TCGA-FG-7634	<65	MALE	G2
TCGA-HT-7858	<65	MALE	G2
TCGA-QH-A65X	<65	FEMALE	G3
TCGA-S9-A6U6	<65	MALE	G3
TCGA-HT-8558	<65	FEMALE	G2
TCGA-DU-8166	<65	FEMALE	G2
TCGA-HT-7695	<65	FEMALE	G2
TCGA-HT-7681	<65	FEMALE	G2
TCGA-DU-5853	<65	MALE	G2
TCGA-HT-7603	<65	MALE	G2
TCGA-TQ-A7RK	<65	MALE	G2
TCGA-S9-A6WO	<65	MALE	G2
TCGA-TQ-A7RO	<65	MALE	G2
TCGA-HT-7873	<65	MALE	G2
TCGA-HT-7686	<65	FEMALE	G3
TCGA-DH-5142	<65	MALE	G3
TCGA-DB-A75O	<65	MALE	G3
TCGA-HT-7690	<65	MALE	G3
TCGA-DU-8163	<65	MALE	G3
TCGA-HT-8012	<65	FEMALE	G2
TCGA-HT-7606	<65	FEMALE	G2
TCGA-HT-7902	<65	FEMALE	G2
TCGA-HT-7880	<65	MALE	G2
TCGA-TM-A7C5	<65	MALE	G2
TCGA-DU-A76O	<65	MALE	G2
TCGA-DB-A4XA	<65	MALE	G2
TCGA-P5-A5F1	<65	MALE	G2
TCGA-FG-6689	<65	MALE	G2
TCGA-HT-8563	<65	FEMALE	G3
TCGA-HT-7601	<65	FEMALE	G3
TCGA-S9-A7J0	<65	FEMALE	G3
TCGA-RY-A843	<65	MALE	G3
TCGA-HT-7468	<65	MALE	G3
TCGA-TM-A84I	<65	MALE	G3
TCGA-FG-8191	<65	MALE	G3
TCGA-DH-5143	<65	MALE	G3
TCGA-DH-A7UT	<65	MALE	G3
TCGA-HT-7469	<65	MALE	G3
TCGA-DU-6401	<65	FEMALE	G2
TCGA-HT-7691	<65	FEMALE	G2
TCGA-DB-A64Q	<65	FEMALE	G2
TCGA-E1-A7Z3	<65	FEMALE	G2
TCGA-CS-4938	<65	FEMALE	G2
TCGA-FG-8187	<65	MALE	G2
TCGA-TM-A84Q	<65	MALE	G2
TCGA-TM-A84L	<65	MALE	G2
TCGA-DU-6395	<65	MALE	G2
TCGA-FG-7641	<65	MALE	G2
TCGA-DU-6396	<65	FEMALE	G3
TCGA-FG-7638	<65	FEMALE	G3
TCGA-E1-5311	<65	MALE	G3
TCGA-S9-A6WG	<65	MALE	G3
TCGA-HW-8321	<65	MALE	G3
TCGA-HT-7879	<65	MALE	G3
TCGA-CS-6290	<65	MALE	G3
TCGA-HT-7680	<65	FEMALE	G2
TCGA-QH-A65S	<65	FEMALE	G2
TCGA-DU-7009	<65	FEMALE	G2
TCGA-TM-A84C	<65	MALE	G2
TCGA-TQ-A7RN	<65	MALE	G2
TCGA-DU-A7TC	<65	MALE	G2
TCGA-DU-A7TA	<65	MALE	G2
TCGA-TQ-A7RW	<65	MALE	G2
TCGA-E1-A7YE	<65	FEMALE	G3
TCGA-WY-A858	<65	FEMALE	G3
TCGA-DU-A7TI	<65	MALE	G3
TCGA-DB-A4XD	<65	MALE	G3
TCGA-DB-5276	<65	MALE	G3
TCGA-DH-5141	<65	MALE	G3
TCGA-HT-8111	<65	MALE	G3
TCGA-FG-8189	<65	FEMALE	G2
TCGA-DB-A4X9	<65	FEMALE	G2
TCGA-FG-A711	<65	FEMALE	G2
TCGA-HT-A5R5	<65	FEMALE	G2
TCGA-DU-7007	<65	MALE	G2
TCGA-P5-A5F0	<65	MALE	G2
TCGA-QH-A86X	<65	MALE	G2
TCGA-S9-A6U5	<65	MALE	G2
TCGA-HT-A74J	<65	MALE	G2
TCGA-HT-7480	<65	MALE	G2
TCGA-DU-A5TW	<65	FEMALE	G3
TCGA-HT-A5R7	<65	FEMALE	G3
TCGA-S9-A7IS	<65	FEMALE	G3
TCGA-E1-A7YI	<65	FEMALE	G3
TCGA-VM-A8CB	<65	MALE	G3
TCGA-DU-A5TP	<65	MALE	G3
TCGA-DB-5273	<65	MALE	G3
TCGA-DU-7299	<65	MALE	G3
TCGA-FG-A60L	<65	FEMALE	G2
TCGA-FG-A60K	<65	FEMALE	G2
TCGA-WY-A859	<65	FEMALE	G2
TCGA-DU-5870	<65	FEMALE	G2
TCGA-S9-A6WE	<65	MALE	G2
TCGA-F6-A8O3	<65	MALE	G2
TCGA-P5-A781	<65	FEMALE	G3
TCGA-HW-8319	<65	FEMALE	G3
TCGA-DU-5847	<65	FEMALE	G3
TCGA-HT-8019	<65	FEMALE	G3
TCGA-HT-A74O	<65	MALE	G3
TCGA-HT-7609	<65	MALE	G3
TCGA-DB-A4XG	<65	MALE	G3
TCGA-E1-5305	<65	MALE	G3
TCGA-DB-5277	<65	MALE	G3
TCGA-S9-A7QY	<65	FEMALE	G2
TCGA-DU-6407	<65	FEMALE	G2
TCGA-DU-A6S6	<65	FEMALE	G2
TCGA-S9-A7R1	<65	MALE	G2
TCGA-HW-A5KM	<65	MALE	G2
TCGA-FG-8182	<65	MALE	G2
TCGA-E1-A7Z4	<65	MALE	G2
TCGA-HW-7491	<65	MALE	G2
TCGA-P5-A5F4	<65	FEMALE	G3
TCGA-DU-6392	<65	FEMALE	G3
TCGA-VW-A7QS	<65	FEMALE	G3
TCGA-P5-A72W	<65	MALE	G3
TCGA-HT-7856	<65	MALE	G3
TCGA-P5-A5EU	<65	MALE	G3
TCGA-DU-A7T8	<65	MALE	G3
TCGA-HT-A616	<65	FEMALE	G2
TCGA-P5-A5F2	<65	FEMALE	G2
TCGA-TQ-A7RG	<65	MALE	G2
TCGA-HT-7611	<65	MALE	G2
TCGA-WY-A85C	<65	MALE	G2
TCGA-HT-7478	<65	MALE	G2
TCGA-DB-A75L	<65	FEMALE	G3
TCGA-VV-A86M	<65	FEMALE	G3
TCGA-S9-A7QX	<65	FEMALE	G3
TCGA-TM-A84S	<65	MALE	G3
TCGA-DB-5275	<65	MALE	G3
TCGA-HW-8320	<65	MALE	G3
TCGA-HT-8114	<65	MALE	G3
TCGA-S9-A6U9	<65	MALE	G3
TCGA-DU-A6S2	<65	FEMALE	G2
TCGA-DU-5871	<65	FEMALE	G2
TCGA-HT-8013	<65	FEMALE	G2
TCGA-VM-A8C9	<65	FEMALE	G2
TCGA-TQ-A7RI	<65	FEMALE	G2
TCGA-HW-7486	<65	MALE	G2
TCGA-P5-A77W	<65	FEMALE	G3
TCGA-HT-A618	<65	FEMALE	G3
TCGA-DB-5274	<65	FEMALE	G3
TCGA-FG-A87N	<65	FEMALE	G3
TCGA-HT-7471	<65	FEMALE	G3
TCGA-CS-4943	<65	MALE	G3
TCGA-FG-8185	<65	MALE	G3
TCGA-HT-7470	<65	MALE	G3
TCGA-E1-5322	<65	FEMALE	G2
TCGA-P5-A735	<65	FEMALE	G2
TCGA-DB-A64U	<65	FEMALE	G2
TCGA-HT-A615	<65	FEMALE	G2
TCGA-TQ-A7RQ	<65	FEMALE	G2
TCGA-QH-A6CZ	<65	MALE	G2
TCGA-HT-7881	<65	MALE	G2
TCGA-HT-7472	<65	MALE	G2
TCGA-TQ-A7RR	<65	MALE	G2
TCGA-HW-7489	<65	MALE	G2
TCGA-S9-A6TU	<65	MALE	G2
TCGA-HT-7605	<65	MALE	G2
TCGA-QH-A65R	<65	FEMALE	G3
TCGA-DH-5140	<65	FEMALE	G3
TCGA-DU-7298	<65	FEMALE	G3
TCGA-DB-5270	<65	FEMALE	G3
TCGA-QH-A870	<65	FEMALE	G3
TCGA-S9-A6WN	<65	FEMALE	G3
TCGA-DB-A4XB	<65	MALE	G3
TCGA-E1-5303	<65	MALE	G3
TCGA-QH-A6CY	<65	MALE	G3
TCGA-S9-A6TZ	<65	FEMALE	G2
TCGA-TM-A7C4	<65	FEMALE	G2
TCGA-FG-5965	<65	FEMALE	G2
TCGA-CS-6667	<65	FEMALE	G2
TCGA-TQ-A7RH	<65	MALE	G2
TCGA-HT-7481	<65	MALE	G2
TCGA-P5-A5EV	<65	MALE	G2
TCGA-HW-7487	<65	MALE	G2
TCGA-HW-8322	<65	MALE	G2
TCGA-S9-A7IY	<65	MALE	G3
TCGA-HT-7855	<65	MALE	G3
TCGA-CS-5393	<65	MALE	G3
TCGA-P5-A5EZ	<65	MALE	G3
TCGA-HT-8018	<65	FEMALE	G2
TCGA-RY-A845	<65	FEMALE	G2
TCGA-HW-7493	<65	FEMALE	G2
TCGA-DU-A7TG	<65	MALE	G2
TCGA-R8-A6MK	<65	MALE	G2
TCGA-DU-5851	<65	FEMALE	G3
TCGA-CS-5394	<65	MALE	G3
TCGA-TM-A84M	<65	MALE	G3
TCGA-S9-A6TW	<65	MALE	G3
TCGA-HT-7620	<65	MALE	G3
TCGA-DB-A64P	<65	MALE	G3
TCGA-S9-A89Z	<65	MALE	G3
TCGA-TM-A84B	<65	MALE	G3
TCGA-DU-7015	<65	FEMALE	G2
TCGA-E1-A7Z6	<65	FEMALE	G2
TCGA-TM-A7CF	<65	FEMALE	G2
TCGA-DU-7008	<65	FEMALE	G2
TCGA-FG-8188	<65	MALE	G2
TCGA-HW-7490	<65	MALE	G2
TCGA-S9-A7QZ	<65	MALE	G2
TCGA-P5-A5EX	<65	FEMALE	G3
TCGA-DB-A4XF	<65	FEMALE	G3
TCGA-TQ-A7RM	<65	FEMALE	G3
TCGA-DU-7309	<65	FEMALE	G3
TCGA-HT-7874	<65	FEMALE	G3
TCGA-QH-A6CS	<65	MALE	G3
TCGA-E1-5302	<65	MALE	G3
TCGA-HW-A5KL	<65	FEMALE	G2
TCGA-E1-5318	<65	FEMALE	G2
TCGA-TQ-A8XE	<65	FEMALE	G2
TCGA-DU-A5TS	<65	MALE	G2
TCGA-HT-7485	<65	MALE	G2
TCGA-FG-8186	<65	FEMALE	G3
TCGA-E1-5304	<65	MALE	G3
TCGA-E1-A7YU	<65	MALE	G3
TCGA-S9-A6WP	<65	MALE	G3
TCGA-DU-5872	<65	FEMALE	G2
TCGA-QH-A65V	<65	FEMALE	G2
TCGA-IK-7675	<65	MALE	G2
TCGA-DB-5280	<65	MALE	G2
TCGA-CS-5395	<65	MALE	G2
TCGA-HT-7692	<65	MALE	G2
TCGA-S9-A7J1	<65	MALE	G2
TCGA-TM-A7C3	<65	FEMALE	G3
TCGA-DH-A66D	<65	FEMALE	G3
TCGA-DU-7304	<65	MALE	G3
TCGA-QH-A6CW	<65	MALE	G3
TCGA-CS-6670	<65	MALE	G3
TCGA-DH-A7UU	<65	MALE	G3
TCGA-HT-7884	<65	FEMALE	G2
TCGA-FG-A6J1	<65	FEMALE	G2
TCGA-FG-A4MY	<65	FEMALE	G2
TCGA-F6-A8O4	<65	MALE	G2
TCGA-TM-A7CA	<65	MALE	G2
TCGA-VM-A8CF	<65	FEMALE	G3
TCGA-P5-A780	<65	FEMALE	G3
TCGA-P5-A736	<65	FEMALE	G3
TCGA-TM-A84H	<65	FEMALE	G3
TCGA-CS-4942	<65	FEMALE	G3
TCGA-S9-A7R8	<65	FEMALE	G3
TCGA-HT-7479	<65	MALE	G3
TCGA-VV-A829	<65	MALE	G3
TCGA-S9-A7IQ	<65	FEMALE	G2
TCGA-HW-7495	<65	FEMALE	G2
TCGA-RY-A847	<65	MALE	G2
TCGA-RY-A83Y	<65	MALE	G2
TCGA-KT-A7W1	<65	FEMALE	G3
TCGA-DU-7290	<65	FEMALE	G3
TCGA-DU-6397	<65	MALE	G3
TCGA-E1-A7YO	<65	MALE	G3
TCGA-RY-A83X	<65	FEMALE	G2
TCGA-TM-A84R	<65	MALE	G2
TCGA-DU-A5TY	<65	FEMALE	G3
TCGA-S9-A6U0	<65	MALE	G3
TCGA-S9-A6TX	<65	MALE	G3
TCGA-S9-A7R4	<65	MALE	G3
TCGA-E1-A7YL	<65	MALE	G3
TCGA-FG-A60J	<65	FEMALE	G2
TCGA-EZ-7264	<65	FEMALE	G2
TCGA-CS-5390	<65	FEMALE	G2
TCGA-DB-A75M	<65	MALE	G2
TCGA-HT-A617	<65	MALE	G2
TCGA-W9-A837	<65	MALE	G2
TCGA-HT-A614	<65	MALE	G2
TCGA-P5-A737	<65	MALE	G2
TCGA-FG-A4MX	<65	MALE	G2
TCGA-E1-A7YH	<65	FEMALE	G3
TCGA-HT-8564	<65	MALE	G3
TCGA-RY-A840	<65	MALE	G3
TCGA-QH-A6X4	<65	MALE	G3
TCGA-S9-A6U2	<65	FEMALE	G2
TCGA-E1-5319	<65	FEMALE	G2
TCGA-R8-A73M	<65	FEMALE	G2
TCGA-WY-A85E	<65	FEMALE	G2
TCGA-DU-5849	<65	MALE	G2
TCGA-S9-A6TS	<65	FEMALE	G3
TCGA-DU-7302	<65	FEMALE	G3
TCGA-HT-A5R9	<65	FEMALE	G3
TCGA-S9-A7IZ	<65	FEMALE	G3
TCGA-TM-A84F	<65	MALE	G3
TCGA-FG-7636	<65	MALE	G3
TCGA-QH-A6XC	<65	MALE	G3
TCGA-CS-6188	<65	MALE	G3
TCGA-HT-8113	<65	FEMALE	G2
TCGA-FG-7643	<65	FEMALE	G2
TCGA-FG-7637	<65	MALE	G2
TCGA-DH-A66F	<65	MALE	G2
TCGA-DU-5855	<65	FEMALE	G3
TCGA-DH-A66G	<65	FEMALE	G3
TCGA-DH-A7UV	<65	MALE	G3
TCGA-VM-A8C8	<65	FEMALE	G2
TCGA-FG-A710	<65	FEMALE	G2
TCGA-S9-A6TY	<65	MALE	G2
TCGA-CS-4944	<65	MALE	G2
TCGA-HT-7604	<65	MALE	G2
TCGA-DH-A7US	<65	MALE	G2
TCGA-S9-A6TV	<65	MALE	G3
TCGA-HT-7693	<65	FEMALE	G2
TCGA-DU-8164	<65	MALE	G2
TCGA-TQ-A7RU	<65	MALE	G2
TCGA-DU-A5TR	<65	MALE	G2
TCGA-CS-6665	<65	FEMALE	G3
TCGA-HT-8104	<65	FEMALE	G3
TCGA-HT-A4DV	<65	FEMALE	G3
TCGA-HT-A619	<65	FEMALE	G3
TCGA-DU-6405	<65	FEMALE	G3
TCGA-QH-A6CV	<65	MALE	G3
TCGA-DU-A76R	<65	MALE	G3
TCGA-P5-A733	<65	FEMALE	G2
TCGA-HT-7474	<65	MALE	G2
TCGA-S9-A6UB	<65	MALE	G2
TCGA-S9-A7J3	<65	FEMALE	G3
TCGA-FG-A6J3	<65	FEMALE	G3
TCGA-QH-A6CU	<65	FEMALE	G3
TCGA-S9-A6WL	<65	MALE	G3
TCGA-E1-A7YK	<65	MALE	G3
TCGA-DU-A7TD	<65	MALE	G3
TCGA-R8-A6ML	<65	MALE	G3
TCGA-DH-A66B	<65	MALE	G3
TCGA-DU-6402	<65	MALE	G3
TCGA-DU-7294	<65	FEMALE	G2
TCGA-DB-A4XH	<65	FEMALE	G2
TCGA-R8-A6MO	<65	FEMALE	G2
TCGA-DU-7301	<65	MALE	G2
TCGA-DU-7300	<65	FEMALE	G3
TCGA-FG-A70Z	<65	FEMALE	G3
TCGA-CS-5396	<65	FEMALE	G3
TCGA-HT-8106	<65	MALE	G3
TCGA-HT-7677	<65	MALE	G3
TCGA-DU-6394	<65	MALE	G3
TCGA-VM-A8CA	<65	MALE	G2
TCGA-DB-A64V	<65	MALE	G2
TCGA-DU-6399	<65	MALE	G2
TCGA-HT-7467	<65	MALE	G2
TCGA-QH-A65Z	<65	MALE	G2
TCGA-TM-A84G	<65	FEMALE	G3
TCGA-RY-A83Z	<65	FEMALE	G3
TCGA-CS-5397	<65	FEMALE	G3
TCGA-S9-A7QW	<65	FEMALE	G3
TCGA-DU-A76L	<65	MALE	G3
TCGA-FG-5962	<65	MALE	G3
TCGA-HT-8105	<65	MALE	G3
TCGA-P5-A77X	<65	FEMALE	G2
TCGA-DU-8168	<65	FEMALE	G3
TCGA-HT-A4DS	<65	FEMALE	G3
TCGA-DB-A75K	<65	FEMALE	G3
TCGA-E1-A7YJ	<65	MALE	G3
TCGA-HT-8011	<65	MALE	G3
TCGA-DU-A7TJ	<65	MALE	G3
TCGA-S9-A6WI	<65	FEMALE	G2
TCGA-HT-7875	<65	MALE	G2
TCGA-DU-A7TB	<65	MALE	G2
TCGA-DH-5144	<65	FEMALE	G3
TCGA-DB-A64X	<65	FEMALE	G3
TCGA-QH-A6X8	<65	FEMALE	G3
TCGA-DU-6410	<65	MALE	G3
TCGA-S9-A6WQ	<65	FEMALE	G2
TCGA-CS-6668	<65	FEMALE	G2
TCGA-DU-8158	<65	FEMALE	G3
TCGA-DU-7018	<65	FEMALE	G3
TCGA-DU-5854	<65	FEMALE	G3
TCGA-E1-A7YD	<65	MALE	G3
TCGA-HT-8110	<65	MALE	G3
TCGA-S9-A7IX	<65	MALE	G3
TCGA-E1-A7Z2	<65	FEMALE	G2
TCGA-QH-A6X5	<65	FEMALE	G2
TCGA-HT-7689	<65	FEMALE	G2
TCGA-DU-7010	<65	FEMALE	G3
TCGA-HT-A74K	<65	FEMALE	G3
TCGA-E1-A7YQ	<65	FEMALE	G3
TCGA-VM-A8CD	<65	MALE	G3
TCGA-HT-7684	<65	MALE	G3
TCGA-S9-A6WD	<65	MALE	G3
TCGA-CS-6186	<65	MALE	G3
TCGA-FG-A4MU	<65	MALE	G3
TCGA-P5-A731	<65	FEMALE	G2
TCGA-DB-A64O	<65	MALE	G2
TCGA-DU-7014	<65	MALE	G2
TCGA-DB-5279	<65	MALE	G2
TCGA-FG-6688	<65	FEMALE	G3
TCGA-S9-A6WM	<65	FEMALE	G3
TCGA-DH-A7UR	<65	FEMALE	G3
TCGA-DU-6406	<65	FEMALE	G3
TCGA-DU-7013	<65	MALE	G3
TCGA-HT-7688	<65	MALE	G3
TCGA-FG-A6IZ	<65	MALE	G2
TCGA-WY-A85D	<65	MALE	G2
TCGA-DU-A6S3	<65	MALE	G2
TCGA-DU-6403	<65	FEMALE	G3
TCGA-DU-7006	<65	FEMALE	G3
TCGA-HT-7860	<65	FEMALE	G3
TCGA-DU-8165	<65	FEMALE	G3
TCGA-HT-7694	<65	MALE	G3
TCGA-HT-7607	<65	FEMALE	G2
TCGA-HT-7608	<65	MALE	G2
TCGA-TM-A84O	<65	FEMALE	G3
TCGA-DU-8162	<65	FEMALE	G3
TCGA-FG-A87Q	<65	FEMALE	G3
TCGA-DU-5852	<65	FEMALE	G3
TCGA-DB-5281	<65	MALE	G3
TCGA-DU-A5TU	<65	FEMALE	G2
TCGA-DU-5874	<65	FEMALE	G2
TCGA-HT-8107	<65	MALE	G2
TCGA-FG-5964	<65	MALE	G2
TCGA-HT-7854	<65	MALE	G2
TCGA-E1-5307	<65	FEMALE	G3
TCGA-HT-7477	<65	MALE	G3
TCGA-IK-8125	<65	MALE	G3
TCGA-HT-A74H	<65	MALE	G3
TCGA-DU-8161	<65	FEMALE	G3
TCGA-E1-A7YN	<65	FEMALE	G3
TCGA-FG-6692	<65	MALE	G3
TCGA-FG-A4MW	<65	MALE	G3
TCGA-E1-A7YM	<65	MALE	G3
TCGA-TM-A84J	<65	MALE	G3
TCGA-HT-8010	<65	FEMALE	G2
TCGA-P5-A72Z	<65	FEMALE	G3
TCGA-HT-8109	<65	MALE	G3
TCGA-HW-A5KK	<65	MALE	G3
TCGA-WH-A86K	>=65	MALE	G2
TCGA-DB-A64W	>=65	FEMALE	G3
TCGA-HT-A5RA	>=65	FEMALE	G3
TCGA-DU-6400	>=65	FEMALE	G2
TCGA-TQ-A7RP	>=65	MALE	G2
TCGA-QH-A6CX	>=65	MALE	G2
TCGA-VW-A8FI	>=65	MALE	G3
TCGA-DU-6393	>=65	MALE	G3
TCGA-S9-A6UA	>=65	MALE	G3
TCGA-HT-A61C	>=65	MALE	G3
TCGA-HT-7882	>=65	MALE	G3
TCGA-DB-A64L	>=65	FEMALE	G2
TCGA-DU-7306	>=65	MALE	G2
TCGA-CS-4941	>=65	MALE	G3
TCGA-HT-7475	>=65	MALE	G3
TCGA-HW-A5KJ	>=65	MALE	G3
TCGA-DU-8167	>=65	FEMALE	G2
TCGA-DU-7292	>=65	MALE	G3
TCGA-S9-A7R2	>=65	MALE	G3
TCGA-FG-6690	>=65	MALE	G2
TCGA-HT-A5RC	>=65	FEMALE	G3
TCGA-S9-A89V	>=65	MALE	G3
TCGA-DU-A5TT	>=65	MALE	G3
TCGA-DH-A669	>=65	MALE	G3
TCGA-P5-A72U	>=65	FEMALE	G3
TCGA-E1-A7YS	>=65	MALE	G3
TCGA-QH-A6X9	>=65	FEMALE	G2
TCGA-S9-A6WH	>=65	FEMALE	G2
TCGA-DU-A7T6	>=65	FEMALE	G3
TCGA-FG-A713	>=65	FEMALE	G2
TCGA-DU-7012	>=65	FEMALE	G3
TCGA-DU-A6S8	>=65	FEMALE	G3
TCGA-HT-7687	>=65	MALE	G3
TCGA-HT-7616	>=65	MALE	G3
TCGA-DU-A76K	>=65	MALE	G2
