# Supplementary material for: Bisphenol A: Unveiling Its Role in Glioma Progression and Tumor Growth
Source: Int J Mol Sci. 2024 Feb 21;25(5):2504. doi: 10.3390/ijms25052504 (PMC10931199; doi:10.3390/ijms25052504)
Supplement: Supplementary file 1 [file ijms-25-02504-s001.zip › ijms-2766183-supplementary/after risk model/immWGCNA26.cliHeatmap.R]

######Video source: https://ke.biowolf.cn
######ÉúÐÅ×ÔÑ§Íø: https://www.biowolf.cn/
######Î¢ÐÅ¹«ÖÚºÅ£ºbiowolf_cn
######ºÏ×÷ÓÊÏä£ºbiowolf@foxmail.com
######´ðÒÉÎ¢ÐÅ: 18520221056

#if (!requireNamespace("BiocManager", quietly = TRUE))
#    install.packages("BiocManager")
#BiocManager::install("ComplexHeatmap")


#ÒýÓÃ°ü
library(ComplexHeatmap)
riskFile="risk.TCGA.txt"      #·çÏÕÎÄ¼þ
cliFile="clinical.txt"        #ÁÙ´²Êý¾ÝÎÄ¼þ
setwd("C:\\biowolf\\immWGCNA\\26.cliHeatmap")

#¶ÁÈ¡·çÏÕÎÄ¼þ
risk=read.table(riskFile, header=T, sep="\t", check.names=F, row.names=1)
risk=risk[order(risk$riskScore),] 

#¶ÁÈ¡ÁÙ´²Êý¾ÝÎÄ¼þ
cli=read.table(cliFile, header=T, sep="\t", check.names=F, row.names=1)
cli[,"Age"]=ifelse(cli[,"Age"]=="unknow", "unknow", ifelse(cli[,"Age"]>65,">65","<=65"))

#ºÏ²¢Êý¾Ý
samSample=intersect(row.names(risk), row.names(cli))
risk=risk[samSample,"risk",drop=F]
cli=cli[samSample,,drop=F]
rt=cbind(risk, cli)

#¶ÔÁÙ´²ÐÔ×´½øÐÐÑ­»·£¬¹Û²ìÁÙ´²ÐÔ×´ÔÚ¸ßµÍ·çÏÕ×éÖ®¼äÊÇ·ñ¾ßÓÐ²îÒì£¬µÃµ½ÏÔÖøÐÔ±ê¼Ç
sigVec=c("Risk")
for(clinical in colnames(rt[,2:ncol(rt)])){
	data=rt[c("risk", clinical)]
	colnames(data)=c("riskScore", "clinical")
	data=data[(data[,"clinical"]!="unknow"),]
	tableStat=table(data)
	stat=chisq.test(tableStat)
	pvalue=stat$p.value
	Sig=ifelse(pvalue<0.001,"***",ifelse(pvalue<0.01,"**",ifelse(pvalue<0.05,"*","")))
	sigVec=c(sigVec, paste0(clinical, Sig))
}
colnames(rt)=sigVec

#¶¨ÒåÈÈÍ¼×¢ÊÍ
#rt=rt[apply(rt,1,function(x)any(is.na(match('unknow',x)))),,drop=F]
bioCol=c("#0066FF","#FF9900","#FF0000","#ed1299", "#0dbc21", "#246b93", "#cc8e12", "#d561dd", "#c93f00", 
         "#ce2523", "#f7aa5d", "#9ed84e", "#39ba30", "#6ad157", "#373bbf", "#a1ce4c", "#ef3bb6", "#d66551",
         "#1a918f", "#7149af", "#ff66fc", "#2927c4", "#57e559" ,"#8e3af4" ,"#f9a270" ,"#22547f", "#db5e92",
         "#4aef7b", "#e86502",  "#99db27", "#e07233", "#8249aa","#cebb10", "#03827f", "#931635", "#ff523f",
         "#edd05e", "#6f25e8", "#0dbc21", "#167275", "#280f7a", "#6373ed", "#5b910f" ,"#7b34c1" ,"#0cf29a" ,"#d80fc1",
         "#dd27ce", "#07a301", "#ddd53e",  "#391c82", "#2baeb5","#925bea", "#09f9f5",  "#63ff4f")
colorList=list(Risk=c("low"="blue", "high"="red"))
j=0
for(cli in colnames(rt[,2:ncol(rt)])){
	cliLength=length(levels(factor(rt[,cli])))
	cliCol=bioCol[(j+1):(j+cliLength)]
	j=j+cliLength
	names(cliCol)=levels(factor(rt[,cli]))
	cliCol["unknow"]="grey75"
	colorList[[cli]]=cliCol
}

#»æÖÆÈÈÍ¼
ha=HeatmapAnnotation(df=rt, col=colorList)
zero_row_mat=matrix(nrow=0, ncol=nrow(rt))
Hm=Heatmap(zero_row_mat, top_annotation=ha)

#Êä³öÈÈÍ¼
pdf(file="heatmap.pdf", width=7, height=5)
draw(Hm, merge_legend = TRUE, heatmap_legend_side = "bottom", annotation_legend_side = "bottom")
dev.off()


######Video source: https://ke.biowolf.cn
######ÉúÐÅ×ÔÑ§Íø: https://www.biowolf.cn/
######Î¢ÐÅ¹«ÖÚºÅ£ºbiowolf_cn
######ºÏ×÷ÓÊÏä£ºbiowolf@foxmail.com
######´ðÒÉÎ¢ÐÅ: 18520221056
