# Supplementary material for: Bisphenol A: Unveiling Its Role in Glioma Progression and Tumor Growth
Source: Int J Mol Sci. 2024 Feb 21;25(5):2504. doi: 10.3390/ijms25052504 (PMC10931199; doi:10.3390/ijms25052504)
Supplement: Supplementary file 1 [file ijms-25-02504-s001.zip › ijms-2766183-supplementary/after risk model/multiCox.txt]

id	HR	HR.95L	HR.95H	pvalue
age	1.04638510409441	1.03040717393671	1.06261079480598	7.67974130073803e-09
gender	1.34831107163065	0.926138167044553	1.96292822234411	0.118867727826912
grade	2.31105229478194	1.52469803333176	3.50296425420436	7.89109617906237e-05
riskScore	1.13992944005598	1.10354725062541	1.17751109213485	2.50108220950031e-15
