# Supplementary material for: Bisphenol A: Unveiling Its Role in Glioma Progression and Tumor Growth
Source: Int J Mol Sci. 2024 Feb 21;25(5):2504. doi: 10.3390/ijms25052504 (PMC10931199; doi:10.3390/ijms25052504)
Supplement: Supplementary file 1 [file ijms-25-02504-s001.zip › ijms-2766183-supplementary/after risk model/nomoRisk.txt]

ID	futime	fustat	HOXA2	CHI3L1	POSTN	OASL	ZNF474	riskScore	risk	Nomogram
TCGA-HT-7472	0.002739726	0	0.004334929	1.824940297	0.04301254	1.776641012	0.685675846	0.544328390005405	low	0.288621511572803
TCGA-HT-A5R9	0.005479452	0	0.004334929	3.436511988	1.173701119	0.669858569	0.178165622	0.575115782314137	low	0.920564637553608
TCGA-HT-7690	0.008219178	0	0.073613965	3.535786271	1.627781648	1.446444042	0.975851373	0.923628762813112	high	1.09352369480682
TCGA-HT-7687	0.008219178	0	0.045181827	3.012585851	0.463260827	1.180705281	0.414350906	0.581444703824528	low	4.70292332800951
TCGA-HT-A74O	0.008219178	0	0.109124212	3.155385827	0.100590468	2.966826563	0.239467377	0.722476467910544	high	1.45403345973941
TCGA-HT-A5RB	0.008219178	0	0.004334929	3.549034036	1.165084665	0.318532693	0.542834658	0.624738396580823	low	0.12996886599129
TCGA-HT-7691	0.008219178	0	0.004334929	12.1618836	5.034945608	0.945159954	0.394597484	4.31908796938578	high	0.503995639192793
TCGA-HT-8015	0.008219178	0	0.04490697	11.26339	1.547035	1.408373	1.404102	3.69428841091855	high	0.330954073350205
TCGA-VM-A8CB	0.008219178	0	0.004334929	3.29794059	0.400392507	0.751486481	0.342406205	0.547381490508614	low	0.454620523093686
TCGA-HT-7467	0.008219178	0	0.004334929	4.880264054	0.222596725	1.608912639	0.319912638	0.790109503073749	high	2.17016456396945
TCGA-HT-8106	0.008219178	0	0.28941373	9.98367495	0.62441553	2.38508811	0.80103799	2.66049423158044	high	4.29348520087045
TCGA-HT-7471	0.010958904	0	0.004334929	7.924571567	0.138888737	3.723550083	0.619950796	1.99655072919807	high	1.48589720196968
TCGA-HT-A5R5	0.010958904	0	0.004334929	4.234215	0.1627106	2.697196	0.9400862	1.03363699012266	high	0.564839759935119
TCGA-HT-7877	0.010958904	0	0.004334929	2.582081039	1.396188934	0.710650008	0.311539588	0.540861593240687	low	0.0891269429391889
TCGA-HT-7676	0.01369863	0	0.041191155	2.846233643	0.190529344	0.804383634	1.183663771	0.665676576684837	low	0.145659163208509
TCGA-F6-A8O4	0.016438356	0	0.004334929	2.677211139	0.049249893	0.837784773	0.896599259	0.577974218410875	low	0.406278780272056
TCGA-HT-7616	0.019178082	1	0.004334929	8.139640996	0.137589622	3.438849932	0.278002686	1.76223610692199	high	15.0415732025931
TCGA-F6-A8O3	0.019178082	0	0.004334929	2.275113816	0.612926432	0.722808861	0.185883588	0.449005125730996	low	0.229790322573174
TCGA-HT-7857	0.019178082	0	0.074152585	10.10673339	10.8232445	3.787220419	0.366618877	9.90836484970175	high	0.708351206899665
TCGA-P5-A5EV	0.019178082	0	0.004334929	1.720861232	0.650656365	0.766826544	0.174916356	0.413398074411082	low	0.305546939067227
TCGA-HT-A4DS	0.019178082	0	0.6845024	11.11525	4.139947	2.424857	0.4328933	4.66487709625371	high	4.1445281541384
TCGA-P5-A72U	0.019178082	0	0.6362046	10.48627	4.605142	0.868233	0.5997735	3.64207808334221	high	10.3148506091682
TCGA-HT-8111	0.019178082	0	0.004334929	4.942235501	0.010271778	1.399229237	0.722799905	0.860231869288576	high	1.29740605199827
TCGA-CS-5394	0.021917808	0	0.039398571	1.159602034	0.830800349	0.968035569	0.166004767	0.399227811848554	low	0.677475697801777
TCGA-HT-7875	0.02739726	0	0.004334929	2.377736757	0.204857122	1.374663514	0.230717981	0.489496608392406	low	0.80503548900812
TCGA-HT-8107	0.038356164	0	0.004334929	4.899135137	0.975388218	0.820456387	0.360604838	0.776315983965042	high	3.42362817557557
TCGA-HT-7860	0.04109589	0	1.469007	11.28753	5.648988	4.774211	1.012585	11.560738515876	high	5.5108843453217
TCGA-DU-A7TJ	0.046575342	0	0.6261253	11.64919	6.977276	2.235108	1.100702	8.6552193387127	high	4.81180978872909
TCGA-HT-7680	0.063013699	0	0.004334929	8.603753695	2.358409382	1.428061952	1.885768341	3.09184610754252	high	0.533551099567796
TCGA-E1-A7YU	0.063013699	1	0.004334929	3.449513	0.1069792	0.6082101	0.3254295	0.526026212280286	low	0.759262939499071
TCGA-DU-6400	0.101369863	1	0.033591571	5.071885138	0.708789524	1.33716531	0.257747657	0.815116431724229	high	3.70382276587092
TCGA-P5-A5F6	0.106849315	0	0.004334929	6.629774	3.048705	0.3072136	1.047977	1.53869152651713	high	0.440062065937456
TCGA-HT-8010	0.136986301	0	0.06659317	3.96993852	0.370479078	1.016648454	0.244595667	0.620860981047942	low	1.09389488886639
TCGA-HT-A616	0.150684932	0	0.004334929	3.768947097	0.258500047	0.734949975	0.553760102	0.621863438698186	low	0.221818037537426
TCGA-QH-A6X9	0.15890411	0	0.040777683	2.691105431	0.102323587	0.798083533	0.134681889	0.45181885302112	low	1.82691675063808
TCGA-TQ-A7RI	0.169863014	0	0.004334929	4.322011036	0.085975195	0.740341273	0.1600742	0.584903215992133	low	0.234825956076956
TCGA-S9-A7J2	0.169863014	0	0.004334929	1.395954031	0.743325529	0.629613417	0.225900509	0.394507755754613	low	0.288174211297144
TCGA-RY-A843	0.17260274	0	0.033314452	2.250080003	0.071888847	0.887224819	0.361481214	0.457729973952396	low	0.383178661285511
TCGA-P5-A5EZ	0.191780822	0	0.281413149	3.194379714	0.091490329	1.63871354	0.393527538	0.63499667869128	low	0.639947696908091
TCGA-P5-A5EY	0.197260274	0	0.004334929	8.510848821	0.301069159	1.563407822	0.303344507	1.42609407281459	high	0.330954073350205
TCGA-P5-A780	0.197260274	0	0.004334929	5.822003584	1.496279854	0.827943221	0.25385049	0.929668312916846	high	2.21428464539132
TCGA-DU-6542	0.2	0	0.055587034	5.581258816	0.364841087	2.998260753	0.416669014	1.17322573454719	high	0.870625204620909
TCGA-HT-A74H	0.202739726	0	2.057390031	5.944080358	0.628286043	1.426589447	1.779212688	2.16200802927393	high	7.17056100354906
TCGA-HT-8108	0.208219178	0	0.041191155	2.023487149	0.232478817	2.150067504	0.88451473	0.656783509735074	low	0.125459760325512
TCGA-QH-A65S	0.210958904	0	0.050393999	3.73161128	0.049803002	0.403263224	0.067828422	0.489253170986248	low	0.176603740034867
TCGA-HT-A614	0.224657534	0	0.004334929	3.467214748	0.096984148	0.89872803	0.691225366	0.623762233320001	low	0.482027550776171
TCGA-DU-7309	0.230136986	0	0.004334929	6.023881611	0.316623617	0.944864265	0.2763744	0.85376591104272	high	1.8663183534969
TCGA-HT-7692	0.246575342	0	0.030817931	1.599697887	0.021739469	1.330817952	0.309949851	0.431525952277791	low	0.383773426237059
TCGA-HT-7607	0.263013699	1	0.004334929	8.198395188	0.488259213	1.342591332	0.371846472	1.3691880216686	high	2.78550533257375
TCGA-P5-A77X	0.287671233	0	0.035944896	2.208692012	0.474790105	0.564988379	0.388810045	0.457924177587432	low	0.654986620200438
TCGA-E1-A7YI	0.304109589	1	0.048338856	7.321055485	0.271925565	0.869091169	0.73635638	1.21771230911736	high	1.18301922642749
TCGA-HT-7879	0.306849315	0	0.004334929	2.137493251	0.102456816	0.601160303	1.246701759	0.576358298146326	low	0.405649136939445
TCGA-HT-7882	0.309589041	1	2.216929	11.80242	7.851945	3.939254	1.401082	18.4628027586711	high	9.00637647614725
TCGA-HT-7474	0.312328767	0	0.235801892	4.254085035	0.163476597	2.095318218	0.486390499	0.839470927720677	high	1.9363960438921
TCGA-HT-7485	0.334246575	0	0.004334929	3.379976515	0.058898367	1.455494845	0.572347239	0.643197447349384	low	0.362514730863145
TCGA-P5-A781	0.367123288	0	0.038018113	3.155208478	0.024838241	1.119175485	0.227106431	0.524068590950609	low	0.41453854691058
TCGA-HT-7605	0.380821918	0	0.624940087	2.8606481	0.367386479	1.140906807	0.29578999	0.586813666912159	low	0.288621511572803
TCGA-HT-7601	0.419178082	0	0.004334929	5.706946301	0.095512279	2.370841569	0.770952082	1.16985287817268	high	0.997112317703464
TCGA-DU-8158	0.424657534	1	0.0923447	10.17527767	2.23746554	2.92023499	4.46691262	12.0148196351776	high	4.64487012502181
TCGA-HT-A5RC	0.443835616	1	0.3979861	13.34091	8.268338	0.6034201	1.977828	13.3028798756101	high	9.74347111299563
TCGA-HT-7880	0.443835616	0	0.004334929	4.294317573	0.722980318	0.447534046	0.313127522	0.632110962958529	low	0.182950993709851
TCGA-RY-A83Y	0.454794521	0	0.004334929	3.309712126	0.051322944	1.21661171	0.263279513	0.551427811683819	low	0.430103899891676
TCGA-HT-8109	0.463013699	0	0.004334929	4.160012128	0.224431933	0.86307299	0.167892227	0.592414330008342	low	2.65996237326634
TCGA-FG-A87Q	0.476712329	0	1.655514	10.57311	1.498028	2.63668	0.5670618	3.89744659893877	high	5.83405524449902
TCGA-S9-A6UA	0.487671233	1	0.1535991	11.32587	9.087223	4.133728	0.3286844	10.3361764265408	high	9.00637647614725
TCGA-P5-A5F1	0.490410959	0	0.187677019	3.189130258	1.212177297	4.582044562	0.725589273	1.28456920861343	high	0.552727274301439
TCGA-DB-A64Q	0.498630137	0	0.054495347	2.465678043	0.053392975	1.417722123	0.177166651	0.485983436469757	low	0.166820975375763
TCGA-HT-7684	0.504109589	0	1.033392214	2.728372582	0.085570807	0.929776418	0.368472549	0.586169822752237	low	1.88964424965739
TCGA-HT-8105	0.520547945	0	0.040501968	5.927371539	0.715296801	1.395684365	0.170906883	0.921052078150585	high	4.54526502168047
TCGA-CS-5397	0.531506849	1	0.04215545	10.76936	7.657088	0.9324638	2.624696	10.0246136793357	high	3.91494669936875
TCGA-HT-7478	0.531506849	0	0.038294312	6.802786103	0.215724272	1.681502388	0.743460948	1.26672230641779	high	0.778047906417546
TCGA-HT-A61A	0.531506849	0	0.045181827	4.510895253	0.269558583	0.708817145	0.379327119	0.664768520996599	low	0.0891269429391889
TCGA-HT-7476	0.545205479	0	0.004334929	4.078209208	1.125294152	1.012284582	0.343072133	0.708804169446054	high	0.440062065937456
TCGA-DU-7012	0.545205479	1	2.260781188	10.45324658	5.771735349	3.506834223	4.278731463	28.1866750068459	high	12.2380060618229
TCGA-HT-7468	0.556164384	0	0.042293155	2.312820942	0.346782386	1.399926424	0.25207546	0.501364263603783	low	0.383178661285511
TCGA-P5-A5EW	0.55890411	0	0.004334929	0.939832485	0.030034625	0.446483387	0.337178783	0.338145774850644	low	0.0891269429391889
TCGA-DU-5852	0.561643836	1	4.476561439	9.038653487	7.77361248	1.697497811	0.55566809	8.75742420097469	high	5.83405524449902
TCGA-DU-5855	0.567123288	0	0.004334929	3.967966518	0.239028917	0.881437991	0.422657232	0.628039799177488	low	0.974548659541221
TCGA-HT-7694	0.575342466	0	0.004334929	4.189479265	0.555014638	0.453821683	0.22879298	0.592409500791385	low	2.11776872920714
TCGA-DU-6402	0.58630137	1	0.6925245	14.54305	10.74354	1.48028	0.935369	18.6690226172466	high	4.05565243878304
TCGA-DU-A7TD	0.624657534	1	5.180926	10.80172	2.93967	4.199883	0.7516905	11.5258549876641	high	4.05565243878304
TCGA-P5-A736	0.630136986	0	0.044219592	6.657704439	0.061505978	1.405972183	1.609422033	1.55227598707933	high	2.21428464539132
TCGA-P5-A5F4	0.632876712	0	0.004334929	3.958985171	0.934284483	1.167562976	0.27579241	0.680706931991365	low	0.438848038192588
TCGA-CS-4941	0.64109589	1	0.49522096	10.10338299	6.95614936	5.27330615	3.26126433	21.9959374130773	high	9.53453105202702
TCGA-VM-A8CD	0.657534247	1	0.07496013	13.75207	2.042935	6.669871	0.54543	10.3452057271398	high	5.70894912529946
TCGA-S9-A7IS	0.660273973	1	0.597868193	3.401244816	3.126750089	2.186903006	0.633723621	1.18485289547335	high	1.18301922642749
TCGA-DU-6410	0.663013699	0	0.004334929	3.447634725	0.090281521	0.550217878	0.420978912	0.536787606875431	low	1.68609317014521
TCGA-DU-7292	0.663013699	1	1.61601567	8.516639376	0.352492315	0.766407325	0.682370385	1.85145496837837	high	10.6855730719146
TCGA-P5-A5F2	0.663013699	0	0.004334929	2.974917129	0.544803786	0.97144978	0.532211149	0.583279606126967	low	0.221818037537426
TCGA-P5-A5EX	0.665753425	0	3.078974	10.87082	2.991869	2.817779	0.2205821	5.64392546973827	high	1.8663183534969
TCGA-VW-A8FI	0.671232877	1	5.130095532	5.309074689	0.994222821	3.823430126	0.795104427	3.50486509755833	high	9.00637647614725
TCGA-S9-A7J1	0.682191781	0	0.139657529	2.326323929	0.335745564	1.47041817	0.166256576	0.500821371583956	low	0.383773426237059
TCGA-DU-5854	0.704109589	0	2.358356	11.2907	8.734574	1.30909	0.8728572	10.6361807171476	high	4.64487012502181
TCGA-DU-7013	0.736986301	1	5.490207	10.44187	5.347242	2.535614	2.208326	19.0861528304248	high	6.04373499750649
TCGA-P5-A731	0.750684932	0	0.197705316	8.095479604	4.915609533	1.735698683	0.498359449	2.65241525489073	high	2.48545276049033
TCGA-QH-A6CZ	0.764383562	0	0.004334929	2.049808573	0.210301082	0.733319992	0.178165622	0.41157484320112	low	0.288621511572803
TCGA-HT-8012	0.783561644	0	0.004334929	2.781457188	0.064792979	0.526081124	0.120836003	0.43243821747222	low	0.157580115912758
TCGA-P5-A5F0	0.78630137	0	0.004334929	3.450641328	0.683521037	0.559952626	0.157922902	0.529781693218066	low	0.21706134726252
TCGA-P5-A735	0.8	0	0.113713713	1.496703806	0.034513528	0.62905916	0.137640317	0.363239852967447	low	0.248596688797918
TCGA-RY-A83Z	0.824657534	0	3.996052724	3.369576603	0.322341607	0.606239721	0.585660986	1.09331610550369	high	3.91494669936875
TCGA-QH-A6X3	0.857534247	0	0.004334929	1.64817198	0.041761779	0.815686077	0.557097377	0.434159721603991	low	0.154200950660003
TCGA-DU-7290	0.863013699	1	0.7074014	11.12241	1.140266	2.359231	5.499685	17.4420582652911	high	2.34413537624418
TCGA-S9-A7R2	0.865753425	1	2.474171373	7.881452913	0.698403123	1.480634992	3.849781761	6.43977931676087	high	10.6855730719146
TCGA-P5-A72W	0.868493151	0	0.042430845	1.090917483	0.04301254	0.98868522	0.454066543	0.396155890956803	low	0.509503906694691
TCGA-HT-A74J	0.876712329	0	0.004334929	4.450647397	0.075559316	1.475916964	0.548787135	0.764328736792717	high	0.655780678725831
TCGA-FG-A4MU	0.893150685	0	0.9491419	11.34311	8.330483	1.963773	1.396801	10.8080588427361	high	5.70894912529946
TCGA-FG-A70Z	0.898630137	0	3.298406753	9.312390221	3.092114314	2.144119414	1.03219133	5.39607109300654	high	3.69808264991374
TCGA-P5-A730	0.912328767	0	0.004334929	3.006337435	2.727235115	1.568938602	0.186131847	0.7509557568082	high	0.733809811571829
TCGA-HT-A74L	0.920547945	0	0.004334929	2.46018494	0.441912816	0.799886423	0.385584437	0.490490532452984	low	0.0998866599999789
TCGA-QH-A86X	0.923287671	0	0.004334929	2.996354929	0.168445289	0.769171878	0.16348419	0.478430805713316	low	0.21706134726252
TCGA-DB-A75L	0.936986301	0	0.004334929	4.97999195	1.852698894	0.583332945	0.285190997	0.822214277966139	high	1.4035876051762
TCGA-HT-7884	0.939726027	0	0.004334929	2.239263731	0.602187579	0.577212503	0.432997356	0.472963254021002	low	0.349937740101585
TCGA-DU-A76K	0.950684932	1	1.982634333	5.065137121	0.415116427	2.589550666	1.981449936	2.32434190331491	high	14.2304162841505
TCGA-DU-7006	0.956164384	1	1.227564	12.92234	8.400617	2.166859	0.8976452	12.8984865788222	high	5.5108843453217
TCGA-HT-7469	0.961643836	1	2.612749643	2.865888014	0.481846693	1.331043124	4.190584199	3.08782515185537	high	1.15765043265469
TCGA-DU-6403	0.969863014	1	5.484103424	8.530000959	0.437183443	2.295811039	0.575546581	4.26463694814574	high	5.5108843453217
TCGA-P5-A72Z	0.969863014	0	0.004334929	2.24012	0.5863522	0.5984249	0.1712833	0.434080403554526	low	2.29108992852831
TCGA-DB-A75K	1.008219178	0	0.004334929	7.434395265	0.217076843	4.40931409	0.222397451	1.81862949669838	high	4.1445281541384
TCGA-HT-8104	1.019178082	0	0.1133209	11.58604	3.773406	2.064029	1.07981	5.15470300547377	high	3.29972792486341
TCGA-P5-A737	1.019178082	0	0.076976983	1.462850506	0.50511882	0.604830598	0.209762212	0.388207606373658	low	0.482027550776171
TCGA-QH-A6CX	1.019178082	1	1.138446059	9.824260295	1.314702221	1.224826135	0.525895534	2.44331386022629	high	4.30014949295003
TCGA-E1-A7YK	1.035616438	1	0.146837328	7.990274884	0.339246079	2.518362533	0.841494971	1.87744649880869	high	4.05565243878304
TCGA-QH-A65V	1.052054795	0	0.047104336	2.777956451	0.265525647	1.004438105	0.239228395	0.500938248538353	low	0.330553334334887
TCGA-HW-A5KK	1.063013699	1	0.4043963	12.34073	1.114615	1.548231	2.899991	7.454777263749	high	8.03621627030676
TCGA-QH-A870	1.082191781	0	0.048475959	1.714255152	0.048143029	0.966507406	0.677921811	0.47178594639281	low	0.520669193875323
TCGA-E1-A7Z2	1.090410959	1	0.038846549	5.430288914	0.355282944	1.063444235	0.476135846	0.852780686392234	high	2.34777391279211
TCGA-P5-A72X	1.104109589	0	0.040088295	5.817463581	0.056010695	1.164907161	0.430601903	0.876940234172724	high	0.693161246089969
TCGA-WH-A86K	1.109589041	0	0.039812446	2.613149383	0.363400368	1.340524064	0.336287063	0.537367562099115	low	1.34449190200641
TCGA-DU-5853	1.115068493	0	0.077782918	4.24840391	2.347742615	0.766826544	1.039296484	1.03882844498422	high	0.522109571391572
TCGA-QH-A6CY	1.117808219	0	0.004334929	4.163602389	0.493226806	1.343428555	0.16524907	0.661083384287316	low	0.604498517226214
TCGA-VM-A8CA	1.126027397	0	0.004334929	5.469947479	0.123614274	1.643010415	0.362575913	0.876732844409751	high	2.17016456396945
TCGA-QH-A6CW	1.134246575	0	0.004334929	1.757730246	0.2349083	0.521602784	0.117972141	0.372850404808257	low	0.803787859910116
TCGA-P5-A733	1.134246575	0	0.080600083	3.544533474	0.400068372	0.504858289	0.304143358	0.547392675916039	low	0.552057999010759
TCGA-FG-8182	1.139726027	0	0.004334929	1.797426366	0.027228128	0.331016966	0.497067742	0.402724413286667	low	0.243265754194464
TCGA-DH-A7UU	1.142465753	0	0.358792221	2.705219456	0.071752722	0.512804013	1.221387479	0.651506018019774	low	0.803787859910116
TCGA-HT-8558	1.145205479	0	0.004334929	4.351276796	0.447671873	1.008614166	0.265978649	0.66442537515607	low	0.148851143419738
TCGA-HT-8110	1.147945205	0	2.345390054	8.652407824	0.591650306	2.355440127	2.178900927	4.65297665098413	high	5.39270833825511
TCGA-QH-A65Z	1.169863014	0	0.004334929	3.224910202	0.258261281	0.773767509	0.066071558	0.486432259133568	low	0.71831766216694
TCGA-S9-A6WQ	1.17260274	0	0.041880005	3.91579235	0.089609517	0.872363068	0.098816668	0.551213736458189	low	0.734058901595394
TCGA-DU-8168	1.180821918	0	0.124927921	4.159652606	0.324166517	1.308232502	0.536083573	0.74233389371997	high	4.1445281541384
TCGA-FG-8185	1.18630137	0	0.004334929	1.365525789	0.047589273	1.497601047	0.386660466	0.437192592262209	low	0.571013004803693
TCGA-HT-7620	1.189041096	0	0.004334929	2.582417944	0.967291007	0.602949583	0.395239058	0.51872205090699	low	0.677475697801777
TCGA-E1-A7YD	1.191780822	1	5.274728634	7.660164435	1.845446774	1.86902767	1.901793335	6.18313772357398	high	5.39270833825511
TCGA-KT-A74X	1.2	0	0.084481251	3.298232414	0.145237289	1.639075885	0.076579835	0.566933503581913	low	0.305073408077361
TCGA-DB-A64W	1.2	1	0.004334929	3.904997331	0.530482825	0.557622381	0.13236223	0.555084344185219	low	2.42544469736448
TCGA-KT-A7W1	1.2	0	3.299604799	9.843704488	5.191620346	4.785121951	1.544975981	13.8007456703848	high	2.34413537624418
TCGA-QH-A6X4	1.210958904	0	0.004334929	2.076614265	0.087053	0.388120363	0.207319235	0.389025231917827	low	1.00957457439162
TCGA-HT-7695	1.210958904	0	0.03192804	2.907667317	0.367828691	0.874540142	0.321265725	0.520286364566386	low	0.148851143419738
TCGA-QH-A6CV	1.210958904	0	1.130366379	9.916169101	5.335750955	2.052406918	3.409906223	12.1254349951191	high	3.83099415385712
TCGA-DU-5849	1.21369863	0	0.004334929	5.178448704	0.185888659	1.508121185	0.197873788	0.780178344510303	high	1.54169060071306
TCGA-DU-8162	1.216438356	1	0.068486815	8.561405493	2.066919508	0.972900144	0.424647629	1.70811796028972	high	5.83405524449902
TCGA-FG-A60J	1.230136986	0	0.046280724	2.648207001	1.840787493	2.000947358	0.590597946	0.784634000187117	high	1.25433813756457
TCGA-QH-A6CU	1.235616438	0	0.611468909	5.650198051	0.010271778	1.685671594	0.150558209	0.919594873189145	high	3.49323153947362
TCGA-FG-6689	1.243835616	0	0.064425896	3.116890104	0.074744475	0.62905916	0.375645996	0.511132678356128	low	0.182950993709851
TCGA-TM-A84S	1.243835616	0	0.047927469	3.682586165	0.010271778	1.318491653	0.200701833	0.584530454611956	low	0.53938238451117
TCGA-FG-8188	1.246575342	0	0.054904828	2.034045657	0.032135868	1.205338486	0.942836688	0.563772778207496	low	0.342433636902211
TCGA-HT-7689	1.246575342	0	0.004334929	6.955545911	0.121249721	1.829122589	0.322054423	1.13591057228193	high	2.34777391279211
TCGA-DU-7010	1.249315068	1	0.133216052	7.476256639	0.23721247	1.152191657	2.974879161	2.78551922984763	high	4.91725596380999
TCGA-FG-A6IZ	1.252054795	0	0.004334929	1.564550836	0.491302657	1.11976369	0.016943442	0.396706491300574	low	1.01114162296058
TCGA-S9-A7QW	1.254794521	0	0.123238444	1.577577411	0.573785227	0.526875793	0.776500147	0.479514093203811	low	1.29583507503919
TCGA-DU-5874	1.263013699	0	0.004334929	3.880510963	0.457875995	0.800459589	0.053165601	0.554868698487508	low	0.976061341339128
TCGA-QH-A65R	1.263013699	0	0.004334929	3.93813023	0.720222485	0.724969145	0.052483034	0.571317266592913	low	0.520669193875323
TCGA-E1-A7YS	1.276712329	1	0.004334929	1.857737	0.04592671	1.568605	0.3482776	0.473067952590562	low	3.96387706540852
TCGA-FG-7634	1.279452055	0	0.004334929	5.014656006	1.507628345	1.776312206	0.815287684	1.1457143287743	high	0.493187901543692
TCGA-HT-A74K	1.279452055	0	0.048201741	5.384840956	0.924081731	0.559952626	0.016943442	0.719178487917873	high	4.91725596380999
TCGA-DU-8167	1.290410959	0	0.298173898	4.123588739	0.143943967	1.872642167	0.573947824	0.822565414701809	high	4.39438312566132
TCGA-HT-8564	1.309589041	0	1.262219381	5.832446095	3.154302658	2.83347563	0.975780746	2.4440746162141	high	3.05010315271915
TCGA-QH-A65X	1.320547945	0	0.004334929	2.690369286	0.290020497	1.573167453	0.113403894	0.516772381951171	low	0.294489271466276
TCGA-TQ-A7RH	1.331506849	0	0.004334929	3.444384696	1.080278777	1.46192448	1.011965326	0.853967106805496	high	0.923111284487561
TCGA-VV-A86M	1.334246575	0	0.058176419	0.67240927	0.801611602	1.558334881	0.434557403	0.443020928520444	low	0.464583093805812
TCGA-FG-8186	1.334246575	0	0.004334929	5.344025682	0.159002679	3.481962915	0.186380063	1.09235141697999	high	1.97576354280898
TCGA-HT-A617	1.345205479	0	0.3784706	11.02793	2.847671	1.43446	1.507601	4.5680827307581	high	1.45629039162943
TCGA-E1-A7YL	1.347945205	1	5.0732362	10.88590136	1.50891673	1.73776993	1.31208855	7.83258958215473	high	2.88114613446376
TCGA-DB-A75P	1.347945205	0	0.1029376	10.02408	6.680464	1.393262	0.4097031	4.08559796337462	high	0.358039824557212
TCGA-TM-A84C	1.347945205	1	2.927401	10.57455	6.719894	2.644095	1.6215	12.8662925069692	high	0.619454448903656
TCGA-HT-7677	1.353424658	0	0.042843833	2.86795891	0.227241324	0.944272702	0.291191585	0.50955600708572	low	1.42113013143875
TCGA-HT-8011	1.353424658	0	2.573303	10.77175	0.230167	1.590942	0.8992872	3.76590433911228	high	4.81180978872909
TCGA-QH-A6X5	1.361643836	0	0.004334929	2.713520529	0.010271778	1.530348749	0.107377161	0.496830776348989	low	0.777105799409369
TCGA-FG-A6J1	1.369863014	0	0.093938707	2.068883569	0.160793936	1.830784866	0.115885648	0.486128425129434	low	0.349937740101585
TCGA-QH-A6XA	1.375342466	0	0.158807798	1.825144563	0.044817255	0.577787419	0.539752485	0.438440286920693	low	0.105744242867857
TCGA-HT-7473	1.378082192	0	0.041466735	3.419536723	0.531763847	2.072791913	3.216821605	1.84229053240116	high	0.493187901543692
TCGA-QH-A6XC	1.391780822	0	2.280525315	7.671544093	1.598275047	2.652357439	0.601527561	2.74839182490589	high	3.22896819808788
TCGA-QH-A6X8	1.394520548	0	0.004334929	2.561842181	1.406286952	0.619231345	0.215243378	0.515053536557105	low	1.45227282893346
TCGA-HT-A618	1.402739726	0	0.086351113	8.08311775	0.274052484	1.763926546	0.45560331	1.45887636301884	high	1.48589720196968
TCGA-DU-6406	1.402739726	1	2.928492993	9.638396224	7.256143297	2.877169909	2.529903793	16.5779797113516	high	5.20561513299824
TCGA-HT-A615	1.410958904	0	0.0495723	5.143049374	0.087187668	2.735906073	0.251364817	0.956817121169283	high	0.751054516913718
TCGA-DU-8166	1.41369863	0	0.004334929	2.664521697	0.538151695	1.272608942	1.598779237	0.830099488627461	high	0.449705602088864
TCGA-DU-A76O	1.430136986	0	0.043944547	1.790956091	0.141742615	1.016789001	0.532211149	0.463693653121758	low	0.182950993709851
TCGA-DH-A66G	1.432876712	0	0.100561142	7.756179487	1.661011755	2.024221909	1.159776609	2.16665971108663	high	2.94428367586033
TCGA-DH-A66F	1.432876712	0	0.093274755	2.600684106	0.029894432	1.397135612	0.161969664	0.494296867035851	low	0.540219606857303
TCGA-HT-7606	1.44109589	0	0.004334929	3.087880797	0.33268969	0.817709357	0.646558458	0.586801595365128	low	0.157580115912758
TCGA-HT-7475	1.452054795	0	0.004334929	5.245796216	0.219532771	0.88375556	0.457751955	0.781552646697561	high	9.53453105202702
TCGA-DH-A7UT	1.454794521	1	0.004334929	3.503567967	0.22382046	0.31588428	0.587153224	0.560597537061235	low	0.383178661285511
TCGA-DU-5851	1.454794521	0	0.004334929	3.694923432	0.120460661	0.805199777	0.458058635	0.591713304009949	low	0.583526204602039
TCGA-DU-5872	1.457534247	0	0.050595665	6.426481159	3.530144994	3.740430531	0.353903144	2.18783248625212	high	0.998660022519116
TCGA-HT-A61B	1.460273973	0	0.049024236	4.680677334	0.122695193	4.469427763	0.588085066	1.31654144172763	high	0.733809811571829
TCGA-HT-7693	1.460273973	0	1.31739201	4.925832959	1.181205706	0.922134235	0.841961305	1.17495120051373	high	1.57547526472537
TCGA-HT-A61C	1.471232877	1	2.291601	11.42859	5.337618	3.723696	1.138434	11.430124576083	high	9.00637647614725
TCGA-CS-6186	1.473972603	1	1.81681686	8.996211147	0.388241087	3.207133355	0.725082528	3.11531146250152	high	5.70894912529946
TCGA-FG-A60K	1.484931507	0	0.004334929	1.141535875	0.030174805	1.058949575	0.21073821	0.369630373683036	low	0.197923962764249
TCGA-DB-A75M	1.490410959	0	0.045181827	2.494342178	0.177699239	0.565858137	0.514356974	0.483262800294911	low	0.482027550776171
TCGA-FG-7636	1.490410959	0	0.004334929	1.997324482	0.126629936	1.471998713	0.653510018	0.532922928798412	low	1.06877834325127
TCGA-DU-A7T6	1.498630137	1	0.1614683	4.723364	2.71988	0.8908392	0.1627271	0.906444156621933	high	11.5600955420578
TCGA-DU-5847	1.501369863	0	0.488909043	12.59615856	3.300078002	2.847785572	3.433225685	15.1522903436515	high	1.25239418753935
TCGA-FG-A4MW	1.531506849	1	0.719054725	8.81623829	5.346756468	1.943790875	0.665636904	3.73552574610594	high	7.59105914902183
TCGA-FG-6692	1.536986301	1	1.075864	11.07561	5.318709	2.540991	0.5835131	6.10307394717199	high	7.59105914902183
TCGA-DB-A64X	1.542465753	0	0.147476612	2.952688912	0.192031183	1.63494873	0.211591652	0.568984482974186	low	1.45227282893346
TCGA-S9-A7QX	1.545205479	0	0.0402262	3.08872557	0.460985118	0.384281762	0.432476954	0.520716498183896	low	0.464583093805812
TCGA-DH-A7UV	1.550684932	0	0.070377928	1.910344046	0.566883378	0.463928031	0.541968482	0.459239082231325	low	1.13145395692169
TCGA-S9-A6WO	1.550684932	0	0.138371579	1.229854138	0.030174805	0.664101538	0.881269464	0.449765801539681	low	0.172816630104305
TCGA-TM-A84R	1.550684932	0	0.041880005	5.479117739	0.775300656	0.816657612	0.176416954	0.787399427172564	high	1.37562083064611
TCGA-FG-A87N	1.553424658	0	0.271377641	8.691469453	6.801674988	0.922660018	0.10711454	2.87055911695709	high	1.48589720196968
TCGA-S9-A6WP	1.553424658	0	0.069972902	4.749044645	0.308233828	0.80878523	0.15855598	0.65810290973996	low	0.759262939499071
TCGA-S9-A89V	1.55890411	0	5.017231363	8.584790369	6.817144474	0.955910573	0.280209478	6.3800649169965	high	11.3121995880031
TCGA-FG-A4MX	1.55890411	0	0.004334929	2.414246632	0.138888737	1.166298923	0.287271034	0.481415568015994	low	0.482027550776171
TCGA-S9-A6TV	1.564383562	0	0.102277909	8.988113899	2.003264895	4.133455784	0.489991936	3.10037345456207	high	3.61878056081437
TCGA-FG-6688	1.564383562	0	1.693639	13.11151	0.1845061	2.608979	2.891347	10.9387260988124	high	5.20561513299824
TCGA-DB-A4XA	1.569863014	0	0.051899208	4.829848566	0.203989112	1.44296351	0.069583085	0.705542030164506	high	0.552727274301439
TCGA-DU-7298	1.578082192	1	0.107152716	3.939603366	0.528707195	0.689914404	0.537822677	0.6634449133989	low	0.520669193875323
TCGA-DU-5871	1.578082192	0	0.004334929	3.660501602	0.040649066	0.846370115	0.484185053	0.591668902410528	low	0.234825956076956
TCGA-IK-7675	1.583561644	1	0.037465552	2.92871278	0.248076495	0.644679751	1.575684064	0.754485259689184	high	1.15944732265159
TCGA-DU-8165	1.594520548	0	5.060416	10.4592	0.8091678	3.025358	4.385418	22.9558088412532	high	5.5108843453217
TCGA-P5-A77W	1.6	0	0.004334929	0.9669539	0.1466586	0.6873453	0.2910764	0.352635804480765	low	0.491827312112672
TCGA-HT-7855	1.602739726	0	0.004334929	0.834736256	0.025822799	0.476949113	0.493285138	0.351703224773336	low	0.639947696908091
TCGA-QH-A6CS	1.610958904	0	0.004334929	9.517936197	0.096449099	0.853406172	1.964259855	2.54798436653717	high	2.16680128310241
TCGA-E1-A7YJ	1.621917808	1	1.09372	10.49209	7.405958	5.908296	1.023617	14.2804856803136	high	4.81180978872909
TCGA-RY-A845	1.632876712	0	0.042155452	2.536749221	0.120986749	1.27624114	1.071787608	0.652074476084155	low	0.278608152733576
TCGA-TQ-A7RG	1.64109589	0	0.055450619	1.403982045	0.096984148	0.56382787	0.127970142	0.352354034008766	low	0.257531416036707
TCGA-S9-A6WM	1.654794521	0	3.155110083	9.391041489	8.915153751	1.586718943	0.939144052	9.66460228851449	high	5.20561513299824
TCGA-DU-6405	1.657534247	1	1.983926	12.74753	0.248918	2.48785	1.971217	7.84545698223513	high	3.29972792486341
TCGA-DH-5140	1.663013699	1	0.004334929	8.411716344	6.383546144	1.609930038	0.330812852	3.00485292209972	high	1.57303362232538
TCGA-S9-A7IZ	1.665753425	0	0.004334929	7.782758157	0.449551599	1.182269193	0.561186601	1.32182332372104	high	2.78118840797475
TCGA-VM-A8CF	1.668493151	0	0.201524571	5.637176461	0.032835593	0.98243548	1.825941427	1.34793212723199	high	2.21428464539132
TCGA-S9-A7J0	1.668493151	0	0.15779297	2.693222524	0.762127806	0.679788272	0.473105427	0.548385102207737	low	0.330041048896556
TCGA-FG-8187	1.673972603	0	0.004334929	3.085817453	0.101790545	1.154935139	0.05711794	0.494398036719864	low	0.193679659643983
TCGA-FG-7643	1.673972603	0	0.004334929	8.871620942	0.474277394	1.079602049	0.424228833	1.4887116055003	high	1.40576623566462
TCGA-HT-A5R7	1.684931507	0	0.096988879	5.500498903	1.568807936	2.196346155	0.541872208	1.23827126315875	high	1.18301922642749
TCGA-FG-A713	1.704109589	0	0.040364091	4.300811806	0.848093248	0.577595806	0.133135876	0.621360019168788	low	1.93405133957697
TCGA-S9-A89Z	1.706849315	0	0.155634	5.9458149	0.2800615	1.8469102	0.7033746	1.14554445971553	high	2.04677377399388
TCGA-FG-7641	1.717808219	0	0.004334929	2.838830797	0.362069177	0.353080357	0.253613949	0.460270206463058	low	0.193679659643983
TCGA-S9-A7J3	1.723287671	0	0.063069661	5.14672959	0.03577068	1.899385482	0.203646761	0.820518295304475	high	3.49323153947362
TCGA-DU-8163	1.723287671	0	0.004334929	3.983043316	0.132772551	1.086977213	0.738784344	0.713789214599608	high	1.09352369480682
TCGA-HW-A5KM	1.726027397	0	0.004334929	4.237548741	0.100857239	6.403348981	0.90650408	1.83920282643237	high	0.73494882165021
TCGA-WY-A85E	1.734246575	0	0.169419767	3.742732902	0.319599842	1.855176741	0.531047331	0.760632371076921	high	1.32789540322072
TCGA-DU-A6S7	1.747945205	0	0.004334929	2.030334262	0.06260249	0.757659331	0.803276576	0.498378319782498	low	0.278176370976078
TCGA-CS-5395	1.750684932	1	4.657690484	4.862696077	0.857914822	1.090650445	1.103864354	2.12641985995431	high	1.15944732265159
TCGA-E1-A7YM	1.775342466	1	0.125836805	6.170536003	0.596552327	0.435298231	0.73476336	0.990765113400817	high	7.59105914902183
TCGA-DU-A76R	1.775342466	1	0.044494583	4.214588883	0.992158202	1.248650569	0.264571053	0.726062598540755	high	3.83099415385712
TCGA-TQ-A7RF	1.780821918	0	0.004334929	2.623310596	0.010271778	1.229913395	0.307561857	0.498772579825715	low	0.278176370976078
TCGA-HT-A619	1.783561644	0	0.051078383	0.624150791	0.415650922	0.384281762	0.258455069	0.327080523790751	low	1.09219959081786
TCGA-DU-8164	1.783561644	0	0.004334929	3.464658472	0.169081047	0.68663578	0.218764353	0.51925518850626	low	0.605436811989557
TCGA-FG-A60L	1.794520548	0	0.092610491	2.420269	0.541872876	1.218075538	0.114449379	0.488643498883608	low	0.197923962764249
TCGA-DU-A6S3	1.797260274	0	0.004334929	2.904712228	0.247234487	0.595589667	0.234320241	0.473893564968948	low	1.01114162296058
TCGA-HT-7608	1.838356164	0	0.004334929	3.768495552	0.063561244	1.243570405	0.15081281	0.575827731387532	low	1.07043728714289
TCGA-FG-A6J3	1.854794521	0	1.306618	9.513945	2.350129	3.142869	0.3139208	3.43118481175433	high	3.49323153947362
TCGA-DU-A6S8	1.857534247	0	0.004334929	3.530562	0.2657632	2.13735	0.1976276	0.665580373719189	low	4.05074161188691
TCGA-DU-6394	1.868493151	1	0.004334929	8.607832344	1.111145959	1.706033174	0.478555469	1.73565905510701	high	4.29348520087045
TCGA-FG-8189	1.876712329	0	0.004334929	4.511032769	0.797940922	0.934625015	0.261045861	0.702347181006417	high	0.564839759935119
TCGA-FG-7638	1.879452055	0	0.004334929	2.38192277	0.112413596	1.176882073	0.199964633	0.464400245429092	low	0.349395413070042
TCGA-HT-7603	1.931506849	0	0.004334929	3.666176062	0.325875245	0.732203659	0.251838619	0.557190004347951	low	0.172816630104305
TCGA-DH-A7US	1.934246575	0	0.274302288	1.83292578	0.098588087	1.416927691	0.313127522	0.477368494849716	low	0.571899323788669
TCGA-VW-A7QS	1.934246575	0	0.004334929	3.348152757	1.205448191	0.259691875	0.357643014	0.565746659612541	low	0.438848038192588
TCGA-DU-7304	1.942465753	1	0.331356954	4.932591043	0.068319868	0.912694545	1.015368319	0.929028496103553	high	2.42838513153582
TCGA-VM-A8CH	1.956164384	0	0.004334929	1.445165879	0.010271778	1.449294816	0.242093499	0.416883107017054	low	0.11194532783155
TCGA-S9-A7IY	1.95890411	0	0.004334929	3.264037189	0.237939327	1.453482811	0.156909382	0.561364930847524	low	0.639947696908091
TCGA-HT-7873	1.967123288	0	0.004334929	2.163364563	0.435181863	1.009250111	1.959404381	0.816601970618998	high	0.522109571391572
TCGA-FG-A4MY	1.975342466	0	0.004334929	4.4169703	0.060134147	0.923185606	0.413823528	0.663728185715113	low	0.349937740101585
TCGA-DU-8161	1.978082192	1	0.0692976	11.7361	3.167951	4.644623	1.781241	9.31386532572376	high	6.5383628497835
TCGA-TM-A84T	1.983561644	0	0.004334929	0.382514902	0.010271778	0.753857331	0.751856259	0.371551299157141	low	0.0977446795303585
TCGA-E1-A7YN	1.991780822	1	2.816832195	11.51123775	0.05972234	7.352905231	1.318573014	12.5391702471138	high	6.5383628497835
TCGA-TM-A84J	2.01369863	0	3.456592411	6.477124051	3.766653348	0.628781949	0.700970368	2.65371548961869	high	7.59105914902183
TCGA-DB-A64L	2.016438356	0	0.047378767	3.572676381	0.839869661	1.757609564	0.537726117	0.763045157932113	high	3.92102342889265
TCGA-HT-7477	2.021917808	0	0.05121522	5.211511567	1.805367519	3.353101605	0.892932384	1.6338798975261	high	7.17056100354906
TCGA-S9-A6U0	2.032876712	1	2.261556	11.82777	1.678395	2.323148	1.027162	5.97063699889132	high	2.88114613446376
TCGA-DU-A5TT	2.035616438	0	0.220103426	6.745985746	2.418876813	2.14769759	3.181826402	4.11531523910124	high	11.3121995880031
TCGA-DH-5144	2.049315068	0	0.004334929	3.40177419	0.212768734	0.894903997	0.401106508	0.56779280843082	low	1.45227282893346
TCGA-TM-A84M	2.065753425	0	0.051625652	1.463060978	0.109765267	0.483005382	0.429141793	0.388720497698983	low	0.677475697801777
TCGA-TM-A84B	2.076712329	1	2.428181837	6.510313013	0.747647588	2.985469596	2.309704224	3.91233591092272	high	2.04677377399388
TCGA-HW-8322	2.076712329	0	0.004334929	2.837865004	0.350032021	0.721857292	0.156655887	0.471990955606907	low	0.305546939067227
TCGA-DU-A5TW	2.082191781	0	0.004334929	1.766311523	0.105384707	0.53054535	1.096691433	0.510283607061949	low	0.39157565243421
TCGA-TM-A84Q	2.115068493	0	0.041466735	2.64829892	0.22014609	0.541792151	0.316524189	0.464252353967183	low	0.193679659643983
TCGA-DB-A64O	2.123287671	1	0.103728932	9.683942764	0.476736721	1.015242222	2.872640958	3.87303140212422	high	2.88561821215023
TCGA-FG-5963	2.123287671	1	0.264548874	6.510642073	4.230344086	2.542532528	0.555781365	2.20679892339684	high	0.776842102175445
TCGA-DU-A6S2	2.128767123	0	0.004334929	2.076956883	0.450907635	0.365265118	0.230116702	0.408382668905883	low	0.234825956076956
TCGA-S9-A6U1	2.150684932	0	0.004334929	1.981482016	0.028491737	1.17863827	0.590783906	0.490666858108032	low	0.209205951183703
TCGA-TQ-A7RR	2.156164384	0	0.091812962	4.152362817	0.29048744	1.358359352	0.617854902	0.760965052676994	high	0.871976577779074
TCGA-DU-7301	2.15890411	1	0.113582791	3.261045537	0.178457165	1.522601339	0.565453274	0.656810296817957	low	0.678527266798929
TCGA-HT-A4DV	2.169863014	0	0.004334929	4.054439219	0.361292072	0.910593093	0.107508453	0.584735839284117	low	1.09219959081786
TCGA-TQ-A7RQ	2.178082192	0	0.004334929	1.800297296	0.141353787	0.830430064	0.301516847	0.414680754870543	low	0.248596688797918
TCGA-DU-A5TU	2.180821918	0	2.981113837	6.417773083	0.674195678	1.948093903	0.923908954	2.2219125549123	high	2.94885375482021
TCGA-S9-A6WN	2.205479452	0	0.053812614	11.64707954	1.007957819	3.67594405	0.175041467	3.51928047764288	high	1.57303362232538
TCGA-DU-A76L	2.230136986	1	1.150322	10.85502	7.808254	2.246008	0.7143132	8.05049067756584	high	4.54526502168047
TCGA-CS-6188	2.230136986	1	0.3306619	11.9657	6.54862	1.984435	1.467364	8.96112640965797	high	3.22896819808788
TCGA-S9-A7IX	2.243835616	1	0.3517289	10.40822	7.825832	1.903487	1.274765	7.54308943922705	high	5.39270833825511
TCGA-TQ-A7RW	2.249315068	1	0.111224118	1.623928643	0.057111453	1.606968299	0.295330828	0.458409137894621	low	0.205037479158493
TCGA-S9-A7QZ	2.263013699	0	0.004334929	2.728589849	0.403090754	0.608491407	0.164745046	0.459483531944013	low	0.342433636902211
TCGA-HT-A5RA	2.279452055	0	3.835751	12.23732	1.372344	2.811241	1.25419	9.20355826933746	high	7.32769693871832
TCGA-DB-A64S	2.287671233	0	0.004334929	3.236290366	0.470786049	1.37291583	0.912945481	0.730609875282099	high	0.31262124635618
TCGA-FN-7833	2.293150685	0	0.004334929	2.129590215	2.014554091	6.040975152	0.75458841	1.47712243160431	high	0.870625204620909
TCGA-DH-A66D	2.317808219	0	0.004334929	3.916455463	0.043984594	1.047856382	1.469946686	0.885983889904598	high	2.09162684907368
TCGA-DB-A64U	2.317808219	0	0.004334929	1.988423301	0.028351392	1.027987775	0.349493168	0.442369910627103	low	0.248596688797918
TCGA-TM-A84I	2.339726027	0	2.552400855	5.935941983	0.151042722	0.863151312	1.073501232	1.5897463565794	high	1.15765043265469
TCGA-RY-A840	2.339726027	0	0.046280724	1.390982719	0.18198882	0.670486827	0.234919718	0.374012935657318	low	1.00957457439162
TCGA-HT-8563	2.356164384	0	0.041053344	9.650780322	2.32711329	5.015616808	0.640021105	4.31227799717213	high	0.997112317703464
TCGA-FG-8181	2.361643836	0	0.004334929	3.877117524	0.864944571	1.786143345	0.33773582	0.750815787901962	high	0.776842102175445
TCGA-S9-A7QY	2.364383562	0	0.004334929	2.956380625	0.198147277	1.443587518	0.191087826	0.536469499253561	low	0.209530677949546
TCGA-FG-A70Y	2.378082192	0	0.004334929	1.938017511	0.79557034	0.703304282	0.274744219	0.446221755386936	low	0.0891269429391889
TCGA-HW-A5KL	2.405479452	0	0.034145647	0.949507871	0.060957404	0.391074478	0.203891893	0.323813955726045	low	0.312242705825876
TCGA-E1-A7YE	2.42739726	1	0.07549824	7.855291112	0.227607357	2.771205911	0.681150614	1.76807505809984	high	1.11748721290926
TCGA-DB-A64V	2.435616438	0	0.004334929	6.230870297	0.026385097	1.382935692	0.247924952	0.905724132238281	high	2.17016456396945
TCGA-HT-8113	2.465753425	0	0.004334929	4.194221496	0.909658621	1.310975549	0.180036776	0.698975949206446	high	1.40576623566462
TCGA-HT-7602	2.487671233	0	0.039674501	2.43402766	0.055735373	0.861897635	0.237195394	0.450260588099801	low	0.10954475996913
TCGA-S9-A6U2	2.487671233	0	0.052856234	2.666950667	1.202133118	1.003232544	0.31233378	0.565751632433516	low	0.439529212429423
TCGA-DU-A5TR	2.487671233	0	0.065239013	6.146484301	1.918101688	1.380111169	0.406101106	1.19822884510476	high	1.82913157270663
TCGA-S9-A7R4	2.504109589	0	0.004334929	4.910966286	0.423431754	1.324159239	0.203769332	0.747944089831144	high	2.88114613446376
TCGA-TQ-A7RP	2.504109589	0	0.035944896	9.324631187	0.202624024	1.35581726	0.567439949	1.70891666219109	high	4.30014949295003
TCGA-DB-A64P	2.509589041	0	0.004334929	6.572299078	0.041622737	1.069956567	0.09670142	0.867605897985867	high	2.04677377399388
TCGA-DH-A669	2.517808219	1	0.071739109	5.29090971	0.017836354	5.266597013	0.286486983	1.48100527624902	high	11.3121995880031
TCGA-DB-A4XB	2.517808219	0	0.004334929	3.21254064	0.219287369	1.160215717	2.067743488	1.00293652692	high	1.82629681845623
TCGA-TM-A84H	2.536986301	0	0.004334929	1.348185308	0.044539756	1.126087788	0.626310373	0.444786770006203	low	0.73292127069864
TCGA-RY-A847	2.556164384	0	0.083679124	2.023842728	0.637550783	1.913335325	0.104748732	0.515630355363175	low	0.430103899891676
TCGA-DU-7018	2.556164384	1	0.129466509	2.70817549	0.149239127	1.069415015	0.20658551	0.494421197026785	low	1.53743743892489
TCGA-DB-A75O	2.561643836	0	0.004334929	4.099542224	0.307542049	2.551350873	0.342295186	0.823482549224215	high	1.09352369480682
TCGA-RY-A83X	2.57260274	0	0.004334929	1.593083167	0.040092383	0.622762369	0.198981095	0.370062047890527	low	0.392183451086583
TCGA-S9-A6WL	2.591780822	0	0.004334929	8.062284054	0.313985598	1.321724955	0.230236978	1.24605595674695	high	4.05565243878304
TCGA-TQ-A7RO	2.6	0	0.004334929	3.494515014	0.549675245	1.660336446	0.177041729	0.63026620801667	low	0.172816630104305
TCGA-TQ-A8XE	2.61369863	1	0.004334929	2.365939665	0.039078241	2.785010236	0.22444133	0.599010983314988	low	0.312242705825876
TCGA-DB-A64R	2.616438356	0	0.05817642	2.299219	0.2283391	0.85514	0.2414971	0.451329547269712	low	0.11194532783155
TCGA-HT-7902	2.619178082	0	0.034561062	3.994074884	0.170986615	2.115034435	1.229660493	1.00292440916789	high	0.476077370154639
TCGA-S9-A7R8	2.632876712	1	0.053539429	4.274943643	0.247114159	1.642694247	0.444087865	0.758126715674883	high	2.21428464539132
TCGA-HW-A5KJ	2.635616438	1	0.004334929	3.73847053	0.486633375	1.133872544	0.201193085	0.603010613428746	low	3.34096907259634
TCGA-DB-A4XH	2.635616438	0	0.148754316	3.30338788	0.962788709	0.597197014	0.050296584	0.531378493895145	low	0.584431946413555
TCGA-HT-7688	2.64109589	0	0.034284132	5.14652115	0.433388583	0.468281705	0.233840475	0.688532702267313	high	6.04373499750649
TCGA-DU-A5TS	2.64109589	0	0.004334929	2.506927939	0.160026531	0.892144286	0.735602017	0.544684419579213	low	0.362514730863145
TCGA-DH-5141	2.652054795	0	0.004334929	2.933596733	0.086109965	1.21923333	0.100664893	0.493430274141813	low	0.429437332829731
TCGA-E1-A7Z6	2.695890411	1	0.004334929	2.09093408	0.126891865	0.687433982	1.232956064	0.579031282463063	low	0.294946373896478
TCGA-E1-A7YV	2.704109589	1	3.75089691	6.352713001	1.952846845	0.782665607	0.687759494	2.2263061715415	high	0.79386584831522
TCGA-FG-8191	2.717808219	0	0.004334929	1.559001796	0.057661512	0.393476988	0.280789636	0.365324901022617	low	0.383178661285511
TCGA-S9-A6U5	2.717808219	0	0.004334929	4.830438666	1.009929276	2.241515767	0.259279932	0.936049226267129	high	0.655780678725831
TCGA-R8-A6MO	2.720547945	0	0.004334929	3.910961306	0.13511803	1.063784159	0.235039583	0.594164544743646	low	0.584431946413555
TCGA-HT-8019	2.750684932	0	0.004334929	4.191567158	0.625338039	0.638635726	0.216337042	0.613167157298796	low	0.41453854691058
TCGA-TM-A84O	2.769863014	1	0.136053917	3.767697123	1.469696908	1.633130784	0.207441485	0.757571950302553	high	5.83405524449902
TCGA-DU-A5TP	2.77260274	0	0.0529929	7.406974088	1.486300218	2.900800145	2.494486522	3.57315286716876	high	1.37348891894834
TCGA-DB-A4XF	2.797260274	0	0.004334929	7.184493351	0.394112776	1.063716181	0.315053311	1.07592159584815	high	1.8663183534969
TCGA-TQ-A7RN	2.810958904	0	3.804609447	1.969049976	0.271570769	0.952017378	0.303344507	0.806422126634876	high	0.619454448903656
TCGA-TQ-A7RU	2.82739726	0	0.004334929	2.102657802	0.996142362	0.48893387	0.351921053	0.465768120300299	low	0.605436811989557
TCGA-DU-A5TY	2.830136986	1	6.316956	10.0909	7.315324	2.465815	1.812521	22.6477189442285	high	2.48160085181296
TCGA-HT-8114	2.849315068	0	0.004334929	3.338099917	2.937732068	3.401487634	0.573759614	1.24236270335774	high	1.62956947733166
TCGA-TM-A7CA	2.898630137	0	0.004334929	2.279194292	0.029193258	1.445405972	0.509931515	0.523392812500934	low	0.406278780272056
TCGA-S9-A6U6	2.928767123	0	0.004334929	3.532693496	0.06260249	0.584000767	0.342961167	0.531387102633299	low	0.34190293959089
TCGA-S9-A6TY	2.947945205	0	0.036912776	3.553703556	0.897069581	0.371706278	0.15614876	0.539066334131965	low	0.571899323788669
TCGA-HW-7495	2.953424658	0	0.004334929	2.660494607	0.520192879	0.560728524	0.158176167	0.456437745228609	low	0.370458891887453
TCGA-HT-7881	2.956164384	0	0.038846549	3.170013678	0.166281584	1.016648454	0.163862566	0.514878971820311	low	0.288621511572803
TCGA-S9-A7IQ	3.010958904	0	0.004334929	4.022048464	2.181460879	0.693803455	0.193559255	0.722503577440506	high	1.11922176207703
TCGA-CS-4943	3.030136986	1	0.043394297	2.189884807	0.140186664	1.282429533	1.034089565	0.61056486100404	low	0.571013004803693
TCGA-DB-5280	3.046575342	0	0.044357094	1.351203813	0.322227473	1.506679912	0.963294683	0.551148144865452	low	0.383773426237059
TCGA-FG-A710	3.054794521	0	0.004334929	4.977219564	1.942771373	3.240260229	0.205116907	1.23896131229585	high	1.4882035923474
TCGA-TQ-A7RM	3.057534247	0	0.040501968	1.822855113	0.041344613	0.596346293	1.55608061	0.605496645914426	low	0.617745519764197
TCGA-FG-5965	3.068493151	1	0.60232232	6.845595479	0.994926726	1.288373848	0.743422025	1.44058124124923	high	0.79509807659543
TCGA-S9-A6TZ	3.068493151	0	0.004334929	3.032100657	1.046808079	2.614608266	0.324755162	0.760361912795375	high	0.79509807659543
TCGA-E1-A7YW	3.068493151	1	0.004334929	1.117422232	2.280162999	0.854746172	0.499749187	0.516898587777896	low	0.163243648121273
TCGA-VV-A829	3.087671233	0	0.046143408	1.754858344	0.433071887	0.945455581	0.151703548	0.41606605557641	low	0.850923823787761
TCGA-HT-7874	3.095890411	0	0.004334929	3.603533079	0.626444257	0.71787106	0.325429534	0.585077354195162	low	0.617745519764197
TCGA-DU-A7TC	3.115068493	0	0.004334929	2.736562388	0.306734548	2.168667311	0.115624618	0.574481240626991	low	0.205037479158493
TCGA-CS-6290	3.115068493	1	0.117244037	3.991902318	0.298286015	3.88343109	0.491389998	1.07077173150938	high	1.22553770950739
TCGA-DB-A4XE	3.120547945	0	0.004334929	3.393335217	0.095913849	0.794717466	1.348497219	0.754720624255815	high	0.840419962673288
TCGA-WY-A85D	3.142465753	0	0.089417674	1.105447735	0.010271778	1.08148301	0.696666781	0.438563718078872	low	1.01114162296058
TCGA-HT-8018	3.156164384	1	0.13747072	9.72832837	2.93095427	3.39465886	0.90412736	4.02100713094034	high	0.841724451646401
TCGA-FG-A4MT	3.189041096	0	0.039378374	3.975944489	0.634095858	0.68828785	0.274312141	0.612357824186028	low	0.132817008457454
TCGA-S9-A6WH	3.21369863	0	0.05872095	2.882391365	0.18877519	0.710475552	0.016943442	0.447923675874909	low	1.82691675063808
TCGA-DU-A7TI	3.24109589	1	0.004334929	3.798222334	0.144590775	4.695014307	0.824602669	1.27311136169979	high	1.29740605199827
TCGA-HT-7856	3.257534247	0	0.004334929	3.527581969	2.235238688	1.111177837	0.135840279	0.703536182281041	high	1.53930131715993
TCGA-VM-A8CE	3.263013699	0	0.004334929	3.602754976	0.010271778	0.93648545	0.37629631	0.571470160078208	low	0.137590538422706
TCGA-EZ-7264	3.290410959	0	0.004334929	2.00530648	0.094842744	0.397290785	0.463261953	0.419839154247774	low	0.41518198827013
TCGA-HT-7854	3.290410959	0	0.004334929	8.889932991	0.391614836	2.617357711	1.026072377	2.31270135814439	high	3.42362817557557
TCGA-HW-8319	3.312328767	1	0.288372736	4.502456565	0.434971007	1.18014185	1.915255634	1.26811018564429	high	1.25239418753935
TCGA-DB-A4XD	3.315068493	0	0.004334929	2.076682795	0.634805179	0.21795021	0.501633058	0.446622779053804	low	0.429437332829731
TCGA-WY-A859	3.323287671	0	0.036498051	4.575936162	0.641659272	0.332954174	0.218036602	0.62648214261872	low	0.197923962764249
TCGA-HW-8320	3.334246575	0	0.004334929	1.242677698	0.640199836	1.429217848	0.505986	0.474248272061033	low	0.53938238451117
TCGA-FG-7637	3.339726027	0	0.004334929	2.931015406	0.104985804	0.31922277	0.098816668	0.427641870107491	low	0.540219606857303
TCGA-HT-7470	3.342465753	1	0.034284132	4.945113362	0.260289511	1.182456747	0.611090232	0.829610344638034	high	1.7251311694779
TCGA-CS-5393	3.347945205	0	0.004334929	3.322420824	0.127022811	0.867998855	0.130167908	0.504461360249464	low	0.639947696908091
TCGA-HT-7479	3.361643836	0	0.068892266	2.454775899	0.024416079	1.241952885	0.69925052	0.560741950753048	low	0.850923823787761
TCGA-TQ-A7RJ	3.367123288	0	0.038984575	3.508425794	0.054771323	0.948850867	0.504800175	0.595030281915851	low	0.118510058641902
TCGA-TM-A84G	3.38630137	0	0.004334929	2.369774558	0.110957626	2.03055679	0.170028278	0.52611539776292	low	1.29583507503919
TCGA-TM-A84L	3.402739726	1	0.052719556	2.095337514	0.051875247	1.079131419	0.553760102	0.49106760713016	low	0.193679659643983
TCGA-S9-A6TX	3.410958904	0	0.004334929	4.039570009	0.111751976	0.511298755	0.128875522	0.534458946937744	low	0.953650331421807
TCGA-S9-A6TW	3.424657534	0	2.684985427	3.659708551	0.942866423	0.626192035	0.110131713	0.860340673217498	high	2.04677377399388
TCGA-E1-5304	3.42739726	1	0.097386243	2.435414943	0.010271778	0.337842377	1.007622506	0.537440405618727	low	0.759262939499071
TCGA-FG-6691	3.443835616	0	0.042430845	4.402445146	0.106447901	1.576673989	0.83658906	0.856788831003737	high	0.31947203974259
TCGA-HW-7489	3.457534247	1	0.004334929	4.510338806	0.322455733	0.85238061	0.159821278	0.63212839709625	low	0.288621511572803
TCGA-DU-7306	3.498630137	0	0.089284483	2.012025869	0.047312314	2.803678404	0.281601453	0.586360620824918	low	1.50680367865943
TCGA-DH-A66B	3.504109589	0	0.004334929	3.020154429	0.180980671	1.496800115	1.433036149	0.8259903232479	high	4.05565243878304
TCGA-FG-6690	3.545205479	0	0.004334929	2.56191541	0.090684571	0.40358827	0.288309895	0.433972187006953	low	1.78774014788162
TCGA-HW-8321	3.545205479	0	0.004334929	3.254908062	0.43549809	0.907939694	0.60585724	0.611231039592577	low	0.405649136939445
TCGA-HT-7686	3.561643836	0	0.38183222	5.940006597	0.11756369	2.279797477	0.393420499	1.12385814973058	high	0.941878407363509
TCGA-IK-8125	3.564383562	0	0.031650595	3.862863059	0.145366557	0.783660047	0.134037924	0.547963254266767	low	2.37343319580962
TCGA-VM-A8C9	3.6	0	0.052446159	8.333331656	6.850870714	2.710840629	0.264805751	3.69435237871377	high	0.709450700461851
TCGA-WY-A85A	3.616438356	0	0.091281026	3.11652571	0.066843502	2.513363225	0.405570612	0.700713839139608	high	0.31262124635618
TCGA-CS-4942	3.657534247	1	0.004334929	3.377852892	0.366169686	3.638400411	0.970615371	1.08233417832531	high	2.21428464539132
TCGA-WY-A858	3.663013699	0	0.069297602	5.157662068	0.119934378	1.274426205	0.314600423	0.780409230901839	high	1.11748721290926
TCGA-DU-7299	3.668493151	1	0.004334929	3.119603572	0.303615597	1.994302157	0.234799843	0.618658551403812	low	0.454620523093686
TCGA-TQ-A7RK	3.673972603	0	0.031794702	1.813609288	0.164575509	0.94066259	0.794651743	0.502313710404619	low	0.172816630104305
TCGA-DU-A7TG	3.701369863	1	0.051078383	5.72378145	0.460985118	1.128622529	0.385584437	0.890335646474756	high	0.977244647693018
TCGA-DB-5279	3.709589041	0	0.004334929	3.599555596	0.211782187	1.513228367	0.433413538	0.654552756686759	low	0.955130575105677
TCGA-HT-7681	3.723287671	0	0.004334929	4.467119156	0.261004666	2.322393372	0.249586631	0.812627882308231	high	0.449705602088864
TCGA-HW-7487	3.78630137	0	0.004334929	5.178072307	0.395414309	0.49595456	0.21073821	0.683384119640099	high	0.923111284487561
TCGA-HW-7490	3.8	0	0.004334929	4.574974154	0.256110585	4.015243719	0.326777305	1.11279762827638	high	1.03455251549091
TCGA-WY-A85B	3.816438356	0	0.043394297	1.016829429	0.027228128	0.330218521	0.586500566	0.367421891693828	low	0.12996886599129
TCGA-VM-A8C8	3.82739726	0	0.054085747	2.482754453	0.031855882	0.619324379	0.406631399	0.461655654718025	low	0.492590720091804
TCGA-HT-7609	3.832876712	0	0.038432392	2.238376525	0.024978934	0.472312455	0.602910828	0.461044261760427	low	0.481280513401298
TCGA-DU-6397	3.838356164	1	0.02234951	3.611079339	1.64855554	0.710799002	0.406077448	0.683204037512638	low	0.90082394871024
TCGA-DH-5143	3.838356164	0	0.004334929	3.638887426	0.100056776	2.2945001	0.924934682	0.867965569514793	high	1.15765043265469
TCGA-DB-A4X9	3.868493151	0	0.004334929	2.47794801	0.061094568	0.872518684	2.074141545	0.834779698672623	high	0.564839759935119
TCGA-DB-A4XC	3.893150685	0	0.136311622	5.039836321	0.719791089	2.04949489	0.628665166	1.04713442729304	high	0.440062065937456
TCGA-CS-6670	3.906849315	0	0.004334929	1.430493119	0.036887217	0.305705256	0.117450809	0.333154263459625	low	0.803787859910116
TCGA-WY-A85C	3.906849315	0	0.004334929	4.464467715	0.245789883	0.908925822	0.914643441	0.806998687526368	high	0.778047906417546
TCGA-CS-6666	3.912328767	0	0.004334929	3.682374248	0.607240276	2.482416896	0.520138136	0.837438551441478	high	0.733809811571829
TCGA-FG-5962	3.980821918	0	0.039674501	4.983891235	0.325761394	1.445717473	0.39694849	0.818023810377967	high	4.54526502168047
TCGA-DB-5275	3.994520548	0	0.075632735	3.482175006	0.214616665	1.630809514	0.373150327	0.648799951750195	low	0.53938238451117
TCGA-CS-6667	4.024657534	0	0.031234324	2.252778916	0.350032021	0.520007068	0.238869844	0.428635474970495	low	0.263174968873697
TCGA-TM-A7C4	4.02739726	0	0.004334929	4.964096412	0.362180157	1.087779459	1.152324833	0.989638938890102	high	0.79509807659543
TCGA-FG-A711	4.057534247	1	0.290569486	2.604385346	0.186139895	0.392822162	0.616121142	0.515249473413289	low	0.18696018845382
TCGA-DU-6395	4.084931507	1	0.004334929	3.224802699	0.023148839	1.333011849	0.690706032	0.636874053557194	low	0.193679659643983
TCGA-CS-6669	4.093150685	0	0.004334929	3.142349	0.2780613	0.3219797	0.1801614	0.464818657440674	low	0.125459760325512
TCGA-TM-A7C5	4.109589041	0	0.004334929	1.746855255	0.409867709	0.560243638	0.067828422	0.376259403109624	low	0.182950993709851
TCGA-CS-6668	4.161643836	0	0.004334929	4.301528355	1.041932077	0.519907276	0.327001807	0.66884037035661	low	0.734058901595394
TCGA-E1-5302	4.178082192	1	0.042843833	5.664356084	0.45288721	1.073674145	1.809564518	1.40285595751198	high	2.16680128310241
TCGA-HT-7858	4.219178082	0	0.046006079	3.010821208	1.439854185	1.012777951	0.455705701	0.646662753267475	low	0.163243648121273
TCGA-DB-5277	4.238356164	1	0.004334929	4.595289251	0.167427485	1.793228495	1.07876081	0.994032818344977	high	1.45403345973941
TCGA-W9-A837	4.254794521	0	0.075632735	2.923868959	0.144978719	0.69000291	0.170530406	0.471878203255883	low	0.482027550776171
TCGA-DU-A7TB	4.293150685	0	0.004334929	4.516217448	0.657524791	0.919126009	0.083675351	0.649606417898816	low	0.80503548900812
TCGA-CS-6665	4.295890411	0	0.004334929	6.341671445	0.549967002	2.120783373	1.320451771	1.58361670837903	high	3.29972792486341
TCGA-E1-A7YQ	4.323287671	1	1.346329	10.1988	4.014407	4.859209	1.138434	8.21230706935832	high	4.91725596380999
TCGA-DU-6393	4.342465753	1	0.064290331	2.155603534	1.526685904	0.848983069	0.236716611	0.515992171733047	low	2.98108235769373
TCGA-FG-5964	4.350684932	0	0.074421819	7.512477437	0.289202978	1.013130252	0.304029264	1.11992902327769	high	3.42362817557557
TCGA-CS-5396	4.468493151	0	0.040777683	2.574915068	1.957875985	2.071023647	0.243642987	0.707745714537834	high	3.69808264991374
TCGA-DH-A7UR	4.520547945	0	0.004334929	3.454649049	0.219410075	1.118260012	0.16424084	0.548918967998635	low	1.72304227732694
TCGA-TM-A7C3	4.564383562	1	2.71164314	7.737180229	2.449898205	1.004650744	1.042061122	2.93606403008349	high	2.09162684907368
TCGA-HT-7610	4.673972603	0	0.0559962	2.766323823	0.525940687	0.55703922	0.182029921	0.472016033200576	low	0.118510058641902
TCGA-HW-7486	4.715068493	0	0.004334929	3.547355645	0.025119613	1.556127751	0.386337744	0.628740339581491	low	0.272633649012734
TCGA-HT-7611	4.8	0	0.040639832	3.986294081	0.086918319	1.133290169	3.11650046	1.59183644626239	high	0.778047906417546
TCGA-E1-5307	4.82739726	1	0.004334929	3.387274798	0.02933352	0.901551183	0.202175071	0.51882202415822	low	2.0442954177118
TCGA-TM-A84F	4.920547945	0	0.050257082	5.904629429	0.088129989	3.119111742	0.379327119	1.20301054033151	high	3.22896819808788
TCGA-R8-A73M	4.947945205	0	0.004334929	1.664581282	0.010271778	0.318762756	0.070661786	0.340392633589699	low	0.439529212429423
TCGA-CS-4944	5.008219178	0	0.042430845	8.739458468	0.152329605	0.751147464	0.016943442	1.16674005844105	high	1.7278088957192
TCGA-DU-7302	5.024657534	0	0.004334929	4.138603673	0.437814936	0.803403641	0.245190763	0.615894914335615	low	0.920564637553608
TCGA-TQ-A7RV	5.117808219	0	0.042084984	3.620690532	0.174607809	1.251724138	0.523807756	0.65006211785328	low	0.154200950660003
TCGA-DU-7300	5.167123288	1	0.004334929	7.220646954	0.409008932	1.785285839	0.316976456	1.21811078204306	high	3.69808264991374
TCGA-S9-A6TS	5.180821918	1	0.041742262	5.757661487	0.104719807	1.157927763	0.1757919	0.801656379637514	high	2.78118840797475
TCGA-DU-7007	5.246575342	1	0.881176183	8.323922825	0.801855977	1.41618582	2.182158006	3.09016291432709	high	0.655780678725831
TCGA-HT-8013	5.295890411	1	0.004334929	3.882723541	0.203492868	1.034178984	1.06967565	0.78435653955028	high	0.709450700461851
TCGA-DH-5142	5.323287671	0	0.167152467	3.689994627	0.064792979	2.44720014	2.308341123	1.45447402675301	high	1.09352369480682
TCGA-TM-A7CF	5.449315068	0	0.004334929	3.366375156	1.470785354	1.423781161	0.226117565	0.676159356421451	low	0.294946373896478
TCGA-DU-6399	5.479452055	1	0.076439437	2.552462319	0.420771878	1.803951466	0.438605411	0.600692378629479	low	0.71831766216694
TCGA-E1-5303	5.621917808	1	0.004334929	4.136493828	0.12859323	0.720731885	0.061737558	0.550234216745844	low	0.604498517226214
TCGA-HW-7491	5.693150685	0	0.004334929	2.161525127	0.025400929	0.320601916	0.093522546	0.372840687275403	low	0.243265754194464
TCGA-HW-7493	5.77260274	0	0.043394297	3.827666535	0.076780703	1.81695247	1.453321618	0.992466097091261	high	0.841724451646401
TCGA-DB-5276	6.076712329	0	0.004334929	4.445938845	0.308118555	1.712239843	1.024436131	0.956655648315321	high	1.29740605199827
TCGA-DB-A4XG	6.079452055	0	0.004334929	4.392484491	0.094440871	0.940643978	0.103827615	0.600256099771436	low	0.481280513401298
TCGA-E1-A7Z3	6.123287671	1	0.004334929	8.695322663	0.414367796	1.048062603	0.30938165	1.37483519412436	high	0.503995639192793
TCGA-E1-A7YO	6.252054795	1	0.004334929	4.182143618	1.222151003	0.632657963	0.146733635	0.642895403200913	low	0.90082394871024
TCGA-DU-6396	6.263013699	1	0.042155452	3.671749446	0.151300192	4.505925002	0.452528088	1.07574519468348	high	1.05558527124432
TCGA-HT-7480	6.265753425	0	0.004334929	2.274517151	0.857993122	0.98401848	0.223002051	0.488452483466376	low	0.21706134726252
TCGA-S9-A6WD	6.271232877	0	0.040639832	3.159458784	0.159898589	0.766994197	0.242451226	0.506692297798677	low	1.88964424965739
TCGA-DB-5274	6.271232877	0	0.004334929	2.33490287	1.990015151	0.799231092	0.016943442	0.513524763383514	low	0.491827312112672
TCGA-E1-5318	6.517808219	1	0.044082076	0.446668785	0.718236982	0.694421185	0.185386936	0.337808234836272	low	0.312242705825876
TCGA-DB-5281	6.523287671	0	0.063612311	6.191975574	1.254031309	1.332899424	0.39705526	1.10088042587978	high	6.77335587778208
TCGA-E1-5305	6.665753425	1	0.004334929	5.213907595	0.269558583	2.070656372	0.739202533	1.03956980126593	high	1.45403345973941
TCGA-DB-5273	6.830136986	0	0.004334929	2.029272092	0.348912296	3.225575272	1.268131482	0.895463780791648	high	1.37348891894834
TCGA-DU-A7TA	7.02739726	0	0.088218507	1.283458548	0.168063698	2.524168805	0.429037442	0.530489635864239	low	0.205037479158493
TCGA-S9-A6WI	7.082191781	0	0.004334929	4.265172246	1.111866547	0.98861354	0.108689528	0.672128112250621	low	0.693396538053092
TCGA-S9-A6WG	7.128767123	0	0.004334929	3.296991749	3.718243493	1.847301225	2.488623484	2.00567834879261	high	1.22553770950739
TCGA-S9-A6TU	7.260273973	0	0.038570458	1.386882216	0.068481793	0.47313786	0.196765606	0.352166073841234	low	0.288621511572803
TCGA-DU-6401	7.287671233	1	0.004334929	2.300098221	0.073657293	0.685038026	0.29003962	0.434328762532336	low	0.166820975375763
TCGA-R8-A6MK	7.402739726	0	0.004334929	2.763612839	1.391731585	0.968980749	0.502524534	0.618635806319379	low	0.323464912454394
TCGA-DU-7015	7.564383562	0	0.004334929	3.159443	0.07188885	1.616203	0.2557414	0.573658619976888	low	0.294946373896478
TCGA-DB-5278	7.594520548	0	0.040639832	2.046767823	0.174283562	0.566051344	0.27718878	0.41449598016653	low	0.0872156950198697
TCGA-E1-A7YH	7.767123288	1	0.004334929	2.881864478	0.056423579	0.577979006	0.274744219	0.4661711296479	low	0.869570999474923
TCGA-R8-A6ML	7.835616438	0	0.004334929	3.210401386	1.28544415	0.794306422	0.211225955	0.579565817548191	low	1.34240823334598
TCGA-DU-7294	7.860273973	0	0.004334929	2.460237355	0.152329605	0.571257999	0.289117366	0.441892278392266	low	0.584431946413555
TCGA-DU-6407	7.876712329	1	0.619171932	6.716588071	1.789841544	2.368339734	0.695383364	1.824223376911	high	0.6330291962735
TCGA-DU-A6S6	7.926027397	0	0.050393999	2.933389645	0.51332456	0.6642818	0.255387032	0.504516743536833	low	0.209530677949546
TCGA-E1-5319	7.964383562	1	0.004334929	6.53212742	0.045926711	1.409225129	0.192324086	0.940156334351786	high	1.32789540322072
TCGA-HT-7481	7.994520548	0	0.039536543	3.670928877	0.209683499	0.501424843	0.511211418	0.58092216992703	low	0.305546939067227
TCGA-S9-A6U9	7.994520548	0	0.004334929	2.441216265	0.348800275	0.911728744	0.216701407	0.465191036834626	low	0.53938238451117
TCGA-S9-A6U8	8.18630137	1	0.040639832	3.437425646	0.627549615	0.891223186	0.552518515	0.635299266769568	low	0.12996886599129
TCGA-S9-A7R7	8.219178082	0	0.118027359	9.14248766	0.387478163	1.864052287	1.426089023	2.48418252408377	high	0.465868314922442
TCGA-S9-A7R3	8.254794521	0	0.004334929	5.273219116	0.102057091	0.941459399	0.362466482	0.756588476736226	high	0.424794668321281
TCGA-DU-7011	8.767123288	1	0.004334929	3.566121942	0.358958207	1.011015129	1.387514585	0.840958305223351	high	0.415685324960083
TCGA-HT-7482	8.912328767	0	0.041466735	1.463060978	0.026385097	0.542185159	0.53511647	0.401786872799835	low	0.0795262546338733
TCGA-DU-6408	9.506849315	1	0.004334929	3.716214632	0.444009719	2.307526958	0.71448343	0.856397684750874	high	0.669112892061466
TCGA-DU-7014	9.783561644	1	0.458049283	4.117059352	0.474379951	0.558011022	0.317541585	0.652384038924726	low	0.955130575105677
TCGA-CS-4938	9.791780822	0	0.004334929	1.898905776	0.010271778	0.531535492	1.226534312	0.53835560378617	low	0.166820975375763
TCGA-HT-7604	10.20547945	0	0.004334929	2.040526309	0.010271778	2.489937699	0.783161361	0.650518657882576	low	0.571899323788669
TCGA-DB-5270	10.22739726	0	0.035668238	4.288275834	2.724605043	1.780621728	0.699852707	1.14267588590452	high	1.57303362232538
TCGA-S9-A6UB	10.30410959	0	0.004334929	1.548384086	0.032975496	0.191018363	0.3337202	0.358248334129193	low	0.640941015428667
TCGA-E1-5322	10.89863014	1	0.069162503	4.726673924	0.106580745	1.20748977	0.314034106	0.718202749157524	high	0.751054516913718
TCGA-DU-6404	11.14520548	1	1.28600368	5.469555065	3.357986364	0.76514876	1.870610208	2.29344307987194	high	0.708351206899665
TCGA-E1-5311	11.1890411	1	0.004334929	4.02280481	0.671162878	0.876713876	0.15716283	0.610989587878847	low	0.405649136939445
TCGA-S9-A6WE	11.26849315	0	0.004334929	1.906605758	0.801855977	0.434980382	0.246023473	0.421498979617641	low	0.229790322573174
TCGA-DU-A7T8	11.58630137	1	0.004334929	3.71948985	3.243224276	1.990031395	0.760366299	1.16497872050197	high	1.53930131715993
TCGA-E1-A7Z4	12.08767123	1	0.042706184	2.71112543	1.026229426	1.297379821	0.456933812	0.612592338835465	low	0.243265754194464
TCGA-E1-A7YY	12.17808219	1	0.040777683	9.49970938	0.980784787	0.995264279	0.343626832	1.69550484021213	high	0.401263647586337
TCGA-DU-7009	12.8630137	1	0.034145647	3.430618799	0.290604151	1.1674998	0.233000488	0.571529389142437	low	0.176603740034867
TCGA-DU-7008	13.01917808	0	0.004334929	3.7601	0.3297408	0.40975	0.6900133	0.622243310704503	low	0.294946373896478
TCGA-S9-A7R1	14.15342466	1	0.004334929	2.932485637	0.863073368	0.806993638	0.194053017	0.52395495562862	low	0.243265754194464
TCGA-HT-7483	14.39726027	0	0.004334929	5.547705575	0.367275904	1.080811525	0.462447024	0.864305544867801	high	0.222086953723437
TCGA-DU-5870	15.19452055	0	0.023176332	3.606354786	0.351041206	0.829855847	0.245537918	0.56270022241071	low	0.197923962764249
TCGA-DU-6392	17.59726027	0	0.12128654	8.85104349	0.87519239	1.40131977	0.65715025	1.80675776843571	high	1.32583745550688
