# Supplementary material for: Bisphenol A: Unveiling Its Role in Glioma Progression and Tumor Growth
Source: Int J Mol Sci. 2024 Feb 21;25(5):2504. doi: 10.3390/ijms25052504 (PMC10931199; doi:10.3390/ijms25052504)
Supplement: Supplementary file 1 [file ijms-25-02504-s001.zip › ijms-2766183-supplementary/after risk model/survival.result.txt]

gene	cutpoint	pValue
HOXA2	0.124927921	0
CHI3L1	6.477124051	0
POSTN	2.014554091	1.26565424807268e-13
OASL	2.150067504	3.82588860592392e-09
ZNF474	0.537726117	2.27896368443226e-10
