# Supplementary material for: Bisphenol A: Unveiling Its Role in Glioma Progression and Tumor Growth
Source: Int J Mol Sci. 2024 Feb 21;25(5):2504. doi: 10.3390/ijms25052504 (PMC10931199; doi:10.3390/ijms25052504)
Supplement: Supplementary file 1 [file ijms-25-02504-s001.zip › ijms-2766183-supplementary/after risk model/uniCox.txt]

id	HR	HR.95L	HR.95H	pvalue
age	1.05825613208698	1.04328138819814	1.07344581602658	6.85552268363648e-15
gender	1.09446103748807	0.767138280415821	1.56144595199991	0.618591307061049
grade	3.33972273043242	2.2577219460076	4.94026642026957	1.57450642462242e-09
riskScore	1.18006318748683	1.14831149716001	1.21269283631281	1.22032142778616e-32
