# Supplementary material for: Bisphenol A: Unveiling Its Role in Glioma Progression and Tumor Growth
Source: Int J Mol Sci. 2024 Feb 21;25(5):2504. doi: 10.3390/ijms25052504 (PMC10931199; doi:10.3390/ijms25052504)
Supplement: Supplementary file 1 [file ijms-25-02504-s001.zip › ijms-2766183-supplementary/BPA/CTD_C006780_genes_20230417044614.csv]

Gene Symbol	Gene ID	Interaction Count	Organism Count
INS	3630	1972	4
ESR1	2099	635	34
ESR2	2100	230	11
MAPK1	5594	176	9
MAPK3	5595	175	8
AR	367	170	14
CASP3	836	125	9
TNF	7124	114	9
IL6	3569	109	6
PPARG	5468	108	9
BCL2	596	107	8
CYP19A1	1588	100	10
CAT	847	97	15
PGR	5241	93	6
IL1B	3553	92	11
AKT1	207	90	4
SREBF1	6720	80	7
BAX	581	79	6
STAR	6770	77	12
GPER1	2852	71	5
CYP11A1	1583	67	8
ESRRG	2104	67	4
CCND1	595	66	4
DNMT1	1786	66	8
FASN	2194	64	9
INS1	16333	64	3
LHB	3972	64	7
THRB	7068	62	8
MMP9	4318	61	4
LIF	3976	60	4
TP53	7157	56	9
FOS	2353	55	6
CASP9	842	54	7
IFNG	3458	53	5
PTGS2	5743	53	4
CYP17A1	1586	52	5
FSHB	2488	52	10
MMP2	4313	52	7
PCNA	5111	48	5
XRCC6	2547	47	5
FABP4	2167	46	5
NR1I2	8856	46	6
NOS2	4843	45	7
IGF1	3479	44	9
CDH1	999	43	4
CEBPA	1050	43	6
DDIT3	1649	43	6
NFE2L2	4780	43	5
RELA	5970	43	5
CYP19A1B	60640	42	6
LPL	4023	42	7
DNMT3A	1788	41	7
EGFR	1956	41	3
HMOX1	3162	41	5
TGFB1	7040	41	3
ACACA	31	39	6
ADIPOQ	9370	39	5
EZH2	2146	39	6
GSR	2936	39	7
CCL2	6347	38	3
HSPA5	3309	38	7
NR3C1	2908	38	6
CDKN1A	1026	37	6
CTNNB1	1499	37	5
IL10	3586	37	6
NR1H4	9971	37	3
PPARA	5465	37	5
VIM	7431	37	6
CD36	948	36	4
DNMT3B	1789	36	6
IL4	3565	36	3
MYC	4609	36	4
SOD1	6647	36	9
VTG1	559475	36	8
GRIN2B	2904	35	3
STAT3	6774	35	6
APOA1	335	34	6
NR4A1	3164	34	7
PTEN	5728	34	3
SOD2	6648	34	8
ACHE	43	33	6
GSK3B	2932	33	3
CYP1A1	1543	32	6
IRS1	3667	32	3
MTOR	2475	32	5
PRL	5617	32	4
S100G	795	32	2
TFF1	7031	32	3
VEGFA	7422	32	4
LEP	3952	31	4
GNRH1	2796	30	6
CDH2	1000	29	6
CPT1A	1374	29	5
INSR	3643	29	3
NCOA1	8648	28	4
SRC	6714	28	4
ATF6	22926	27	5
CREB1	1385	27	6
CTSD	1509	27	7
EGR1	1958	27	5
HSD3B1	3283	27	7
MAOA	4128	27	3
NCOR1	9611	27	5
SLC2A4	6517	27	4
TTR	7276	27	8
AHR	196	26	3
CCNA2	890	26	4
CYP1B1	1545	26	4
IGF1R	3480	26	6
JUN	3725	26	5
KISS1	3814	26	6
SCD1	20249	26	3
SNAI1	6615	26	3
HDAC6	10013	25	4
HSD11B2	3291	25	7
OCLN	100506658	25	4
THRA	7067	25	5
BDNF	627	24	5
GNAS	2778	24	4
NCOR2	9612	24	5
NES	10763	24	4
POU5F1	5460	24	6
AGT	183	23	5
ESR2B	317733	23	4
ESRRA	2101	23	4
GPT	2875	23	6
HDAC2	3066	23	4
HSD11B1	3290	23	4
HSD17B1	3292	23	5
IGF2	3481	23	5
SQSTM1	8878	23	4
TET2	54790	23	4
APOE	348	22	5
BECN1	8678	22	5
CASP8	841	22	5
EPHX1	2052	22	4
FN1	2335	22	4
GREB1	9687	22	3
HMGCR	3156	22	3
NFKB1	4790	22	5
NOS3	4846	22	4
PNPLA2	57104	22	5
SOX2	6657	22	7
ALB	213	21	5
ATF3	467	21	3
CCNB1	891	21	4
COL1A1	1277	21	4
CXCL12	6387	21	3
ESR2A	317734	21	5
FKBP5	2289	21	5
HOXA10	3206	21	3
HSD17B3	3293	21	3
NCOA2	10499	21	6
PPARGC1A	10891	21	5
SGK1	6446	21	5
SREBF2	6721	21	5
TJP1	7082	21	3
ADA	100	20	4
AMH	268	20	6
CCNE1	898	20	5
FAS	355	20	4
GJA1	2697	20	3
GRIN1	2902	20	3
H2AX	3014	20	3
INSIG1	3638	20	5
NQO1	1728	20	6
SCD	6319	20	4
SHBG	6462	20	8
ACE	1636	19	6
ACTA2	59	19	5
CAV1	857	19	7
CEBPB	1051	19	5
DCN	1634	19	6
DGAT2	84649	19	6
DLG4	1742	19	4
FSHR	2492	19	5
HSP90B1	7184	19	5
LDHA	3939	19	6
LIPE	3991	19	4
NFKBIA	4792	19	3
PDE5A	8654	19	3
TH	7054	19	5
TSHB	7252	19	5
CLU	1191	18	5
COL5A1	1289	18	5
CYP19A1A	30390	18	4
CYP3A4	1576	18	2
EIF2AK3	9451	18	6
GPAM	57678	18	6
GPX1	2876	18	5
HP	3240	18	6
HSPA8	3312	18	5
NOS1	4842	18	5
ODC1	4953	18	9
P4HB	5034	18	6
POR	5447	18	5
RBP4	5950	18	6
RIPK1	8737	18	4
RIPK3	11035	18	4
SLC12A5	57468	18	4
APAF1	317	17	5
APOB	338	17	6
BAK1	578	17	4
BCL2L1	598	17	5
C3	718	17	5
CDKN1B	1027	17	6
COX1	4512	17	7
CTSB	1508	17	4
CXCL8	3576	17	3
DHCR7	1717	17	6
FADS2	9415	17	7
GAPDH	2597	17	5
GFAP	2670	17	3
GRIN2A	2903	17	3
LHCGR	3973	17	4
MKI67	4288	17	4
NR1I3	9970	17	3
PER2	8864	17	5
SEMA5A	9037	17	6
SLC7A11	23657	17	4
TIMP2	7077	17	4
WDR5	11091	17	5
AHNAK	79026	16	5
ANGPTL4	51129	16	3
CCN2	1490	16	4
CFD	1675	16	6
CYCS	54205	16	4
FGB	2244	16	8
GCK	2645	16	5
GCLC	2729	16	4
GPX3	2878	16	4
IGF2R	3482	16	6
IL18	3606	16	4
ITGB3	3690	16	3
LEF1	51176	16	4
MANF	7873	16	4
MLKL	197259	16	3
NCOA3	8202	16	3
NLRP3	114548	16	3
PAX6	5080	16	5
PDGFRA	5156	16	5
POMC	5443	16	3
SPN	6693	16	1
TGFA	7039	16	4
TLR4	7099	16	5
TUBB3	10381	16	4
ZBTB16	7704	16	4
ABCA1	19	15	3
ABCC2	1244	15	6
AIFM1	9131	15	4
ATM	472	15	5
BIRC5	332	15	4
CACNA1C	775	15	5
CACNA1G	8913	15	4
CDK2	1017	15	5
ERN1	2081	15	6
G6PD	2539	15	5
GH1	2688	15	2
HEXB	3074	15	5
HMCN1	83872	15	6
HNF1B	6928	15	3
HSD17B10	3028	15	6
ITGB1	3688	15	3
KMT2D	8085	15	4
MIF	4282	15	5
MIR21A	387140	15	1
MLH1	4292	15	4
NPR3	4883	15	6
PCK2	5106	15	4
PDE4D	5144	15	3
PLS1	5357	15	6
RAB13	5872	15	4
RB1	5925	15	4
SHANK1	50944	15	4
SLC2A1	6513	15	4
SLC7A5	8140	15	3
SNAI2	6591	15	4
SPARC	6678	15	5
SPP1	6696	15	5
SQLE	6713	15	3
TPM1	7168	15	4
TPM2	7169	15	4
ANXA2	302	14	4
APOA2	336	14	8
BRCA1	672	14	3
CA12	771	14	3
CALR	811	14	5
CCN5	8839	14	3
CD44	960	14	3
CDK1	983	14	4
CHEK1	1111	14	5
COL1A2	1278	14	5
CREB3	10488	14	3
DHRS3	9249	14	3
DKK1	22943	14	3
ENPP1	5167	14	4
ENPP2	5168	14	5
FOXA1	3169	14	3
G0S2	50486	14	4
GJB2	2706	14	3
GPC4	2239	14	5
GSN	2934	14	3
HDAC1	3065	14	6
HIF1A	3091	14	4
HK2	3099	14	4
HNRNPM	4670	14	5
HSP90AB1	3326	14	4
HSPD1	3329	14	5
ICAM1	3383	14	3
ID3	3399	14	4
IGFBP1	3484	14	4
ITGA5	3678	14	5
LAMC1	3915	14	5
LSS	4047	14	4
MAD2L1	4085	14	6
MAP1LC3B	81631	14	6
MAPK8	5599	14	4
MAPT	4137	14	3
MDM2	4193	14	4
MGLL	11343	14	5
MMP11	4320	14	4
MYL6	4637	14	4
NDRG2	57447	14	3
NEU1	4758	14	7
NR3C2	4306	14	5
NRG1	3084	14	4
NTRK2	4915	14	4
PCK1	5105	14	5
PDGFRB	5159	14	5
PIK3R1	5295	14	3
RPS6	6194	14	4
RUNX2	860	14	4
RXRA	6256	14	3
SLC1A2	6506	14	4
SLIT3	6586	14	5
SOX6	55553	14	6
SRD5A2	6716	14	2
STAT1	6772	14	4
SULF1	23213	14	4
SYP	6855	14	3
TERT	7015	14	4
TINAGL1	64129	14	6
TNC	3371	14	6
TNS1	7145	14	4
TRIB3	57761	14	4
ABHD2	11057	13	4
ACACB	32	13	6
ACADM	34	13	4
ACAT2	39	13	4
ACTN4	81	13	5
APOC1	341	13	4
AQP4	361	13	6
ARG1	383	13	5
ASNS	440	13	4
ATP1B1	481	13	3
AURKA	6790	13	5
BAD	572	13	5
BMP6	654	13	5
CAMK2A	815	13	2
CASP1	834	13	3
CAVIN2	8436	13	4
CCNB2	9133	13	5
CCND2	894	13	3
CHEK2	11200	13	4
CLMN	79789	13	4
CREBBP	1387	13	4
CRH	1392	13	4
CYP7A1	1581	13	5
DDX5	1655	13	5
DLK1	8788	13	4
DMD	1756	13	5
DUSP1	1843	13	6
DYNC1H1	1778	13	5
EEF2	1938	13	3
EPHX2	2053	13	4
ERBB3	2065	13	3
ETFB	2109	13	5
EZR	7430	13	5
FABP3	2170	13	5
FAT1	2195	13	3
FBLN1	2192	13	5
FDXR	2232	13	3
FLNB	2317	13	3
FLT1	2321	13	5
FUBP1	8880	13	5
GATA3	2625	13	3
GBP2	2634	13	4
GDF15	9518	13	4
GFRA1	2674	13	3
GLUL	2752	13	3
GRB10	2887	13	3
GRIA1	2890	13	3
GSDMD	79792	13	3
GSTO1	9446	13	4
HAND2	9464	13	4
HAT1	8520	13	5
HBEGF	1839	13	4
HOXB9	3219	13	3
HOXC6	3223	13	3
HSP90AA1	3320	13	3
HSPB1	3315	13	5
ITGA4	3676	13	4
JUND	3727	13	4
JUP	3728	13	5
KDR	3791	13	4
KRT19	3880	13	4
LAMP2	3920	13	6
LDLR	3949	13	4
LMX1A	4009	13	4
LPP	4026	13	5
MAG	4099	13	6
MAOB	4129	13	4
MAP1LC3A	84557	13	3
MAP2K3	5606	13	3
MAP3K7	6885	13	6
MCM2	4171	13	5
MCM6	4175	13	3
MECP2	4204	13	5
MGMT	4255	13	4
MGST1	4257	13	4
MRC2	9902	13	5
MSMO1	6307	13	5
MTTP	4547	13	6
MYH11	4629	13	4
NDUFC2	4718	13	5
NDUFS4	4724	13	5
NF1	4763	13	2
NR1H3	10062	13	4
PARP1	142	13	3
PDE10A	10846	13	3
PDX1	3651	13	4
PLAGL1	5325	13	2
PLOD2	5352	13	5
PRKDC	5591	13	4
RELN	5649	13	3
SERPINE1	5054	13	3
SIRT1	23411	13	5
SLC16A7	9194	13	5
SLC22A18	5002	13	4
SLC47A1	55244	13	5
SPTBN1	6711	13	4
STARD10	10809	13	4
STRA8	346673	13	4
SULT1E1	6783	13	3
SYNPO	11346	13	5
TAGLN2	8407	13	6
TIMP3	7078	13	3
TLR3	7098	13	5
TMPRSS2	7113	13	6
UGT1A1	54658	13	4
VCAM1	7412	13	3
VTG2	559931	13	6
WIF1	11197	13	5
XBP1	7494	13	5
AACS	65985	12	4
ABCC4	10257	12	3
ABCG2	9429	12	3
ACLY	47	12	4
ACOX1	51	12	5
ADAM17	6868	12	3
AKAP12	9590	12	4
ALDH1A1	216	12	4
ALDH6A1	4329	12	4
ANXA3	306	12	3
ANXA6	309	12	5
APMAP	57136	12	4
ATG14	22863	12	3
BCAT2	587	12	5
BMAL1	406	12	3
BNIP3	664	12	5
BTAF1	9044	12	5
BTG2	7832	12	5
CACNA1D	776	12	3
CCN1	3491	12	3
CCNA1	8900	12	5
CDC42EP3	10602	12	5
CFL1	1072	12	4
CKB	1152	12	4
CLDN2	9075	12	5
CLIC4	25932	12	5
COG7	91949	12	4
COL12A1	1303	12	6
COL16A1	1307	12	5
COL3A1	1281	12	4
COL6A1	1291	12	5
COL6A3	1293	12	6
COMT	1312	12	2
CPVL	54504	12	5
CTNNA1	1495	12	4
CYP1A	140634	12	4
CYTB	4519	12	8
DAB2	1601	12	4
DEPTOR	64798	12	4
DICER1	23405	12	6
EBP	10682	12	5
EHBP1	23301	12	3
ERBB2	2064	12	5
ERBB4	2066	12	3
F5	2153	12	5
FADS1	3992	12	3
FARP1	10160	12	4
FBN2	2201	12	4
FGG	2266	12	7
FLNA	2316	12	4
FSTL1	11167	12	3
FTH1	2495	12	3
GATA4	2626	12	4
GOT1	2805	12	4
GSTM1	2944	12	4
GSTP1	2950	12	3
GTF2H4	2968	12	5
H6PD	9563	12	5
HAMP	57817	12	6
HAS2	3037	12	4
HMGCS1	3157	12	4
HNRNPH1	3187	12	4
IDH1	3417	12	4
IGSF11	152404	12	4
IL5	3567	12	3
IPO4	79711	12	3
KLF9	687	12	4
LBP	3929	12	4
LCN2	3934	12	3
LGALS1	3956	12	5
LOX	4015	12	3
LRAT	9227	12	2
LRP1	4035	12	3
LRP5	4041	12	4
MAD1L1	8379	12	4
MAN1C1	57134	12	2
MAP3K4	4216	12	5
MCM5	4174	12	4
MDM4	4194	12	4
ME1	4199	12	4
MYD88	4615	12	4
MYH6	4624	12	6
NDUFB10	4716	12	4
NDUFB6	4712	12	7
NEDD9	4739	12	3
NOTCH1	4851	12	4
NR1D1	9572	12	4
NRP1	8829	12	3
NSDHL	50814	12	4
PARD3	56288	12	5
PGK1	5230	12	6
PLN	5350	12	2
PLOD3	8985	12	4
PODXL	5420	12	5
PPARD	5467	12	3
PRDX4	10549	12	4
PRSS23	11098	12	4
PTGDS	5730	12	5
RARRES2	5919	12	3
RPL17	6139	12	4
RPL18	6141	12	4
RPS12	6206	12	4
RPS21	6227	12	4
RPS29	6235	12	5
RPS3A	6189	12	6
RXRG	6258	12	4
SARDH	1757	12	4
SCARB1	949	12	4
SDHB	6390	12	4
SELENBP1	8991	12	5
SLC1A1	6505	12	6
SLC24A2	25769	12	4
SLC40A1	30061	12	4
SLC5A3	6526	12	4
SLC6A7	6534	12	3
SLCO2B1	11309	12	4
SMAD3	4088	12	4
SRD5A1	6715	12	4
SSR2	6746	12	3
STAT5A	6776	12	6
SULT1A1	6817	12	4
TCF7L2	6934	12	4
TENM2	57451	12	3
TF	7018	12	3
TGFBI	7045	12	6
THBS1	7057	12	3
THBS2	7058	12	3
TRPS1	7227	12	5
UROD	7389	12	5
VPS41	27072	12	4
WNT2	7472	12	3
WNT3	7473	12	2
WNT4	54361	12	4
WNT5A	7474	12	5
WNT5B	81029	12	5
ZFHX4	79776	12	4
A2M	2	11	6
ABCC3	8714	11	5
ACADVL	37	11	3
ACAT1	38	11	4
ACSF2	80221	11	3
ACSL1	2180	11	3
ACSL4	2182	11	3
ACTB	60	11	3
ADAMTS2	9509	11	4
ALDH16A1	126133	11	5
ALDH1A3	220	11	4
AMBP	259	11	4
ANP32A	8125	11	5
APEH	327	11	3
APOC2	344	11	5
APOD	347	11	5
APOM	55937	11	5
ARHGAP22	58504	11	5
ARNT2	9915	11	4
ASS1	445	11	3
ATF4	468	11	3
ATIC	471	11	4
ATP6V0B	533	11	5
ATXN1	6310	11	4
AXIN2	8313	11	5
BMP15	9210	11	4
BMP4	652	11	5
BRAF	673	11	4
CAPN2	824	11	3
CASP2	835	11	5
CCNE2	9134	11	3
CDC20	991	11	3
CDK6	1021	11	5
CFB	629	11	5
CFH	3075	11	5
CHAC1	79094	11	5
CHCHD10	400916	11	4
CHST12	55501	11	3
CNR1	1268	11	5
COL27A1	85301	11	4
COL4A2	1284	11	5
COL6A2	1292	11	4
COLEC12	81035	11	5
CP	1356	11	6
CRY2	1408	11	4
CSN2	1447	11	2
CTSK	1513	11	5
CYP2E1	1571	11	4
DDIT4	54541	11	4
DPP4	1803	11	3
DROSHA	29102	11	5
DST	667	11	4
DVL1	1855	11	3
ECH1	1891	11	5
EIF4EBP1	1978	11	3
ELOVL5	60481	11	5
EML5	161436	11	4
ENO1	2023	11	3
EPHA4	2043	11	4
FADD	8772	11	3
FASLG	356	11	2
FAT4	79633	11	4
FDFT1	2222	11	3
FEN1	2237	11	5
FEZ1	9638	11	5
FGA	2243	11	9
FGF1	2246	11	3
FHOD1	29109	11	4
FLII	2314	11	5
FMOD	2331	11	4
FNBP4	23360	11	4
FUS	2521	11	5
GABRB1	2560	11	4
GADD45A	1647	11	2
GAPDHS	26330	11	6
GATA6	2627	11	4
GGH	8836	11	4
GHR	2690	11	4
GLYCTK	132158	11	4
GMPR2	51292	11	3
GNMT	27232	11	7
GRIK2	2898	11	4
HDAC4	9759	11	4
HNRNPAB	3182	11	4
HNRNPD	3184	11	3
HNRNPDL	9987	11	4
HNRNPL	3191	11	4
HOGA1	112817	11	4
HPX	3263	11	7
HSPA9	3313	11	4
HSPB8	26353	11	5
HSPG2	3339	11	6
IER3	8870	11	4
IGFBP4	3487	11	4
IL12A	3592	11	5
IL17A	3605	11	3
IRS2	8660	11	3
KAT6A	7994	11	3
KCMF1	56888	11	5
KRT18	3875	11	3
LAMA1	284217	11	3
LAMC2	3918	11	4
LHFPL2	10184	11	2
LIMCH1	22998	11	4
LMCD1	29995	11	5
LONP1	9361	11	4
LOXL4	84171	11	5
MAGI1	9223	11	5
MAGI2	9863	11	2
MAP2	4133	11	5
MAP4K4	9448	11	3
MBD2	8932	11	5
MCM3	4172	11	3
MCM4	4173	11	4
MDH1	4190	11	3
MEST	4232	11	3
MET	4233	11	5
MGST3	4259	11	4
MIA3	375056	11	5
MIR192	406967	11	3
MRC1	4360	11	3
MST1	4485	11	4
MUC1	4582	11	3
MVD	4597	11	3
MYOF	26509	11	5
NAGA	4668	11	5
NANOG	79923	11	5
NAPEPLD	222236	11	5
NCEH1	57552	11	3
NCOA6	23054	11	5
NDUFA2	4695	11	6
NDUFA7	4701	11	5
NDUFB4	4710	11	5
NDUFS1	4719	11	4
NFATC1	4772	11	3
NPY	4852	11	3
NR5A2	2494	11	5
NRCAM	4897	11	4
NTRK1	4914	11	4
NUCB1	4924	11	5
NUPR1	26471	11	3
OSGIN1	29948	11	3
PAICS	10606	11	4
PCBP2	5094	11	4
PCSK9	255738	11	5
PCYOX1	51449	11	4
PCYT2	5833	11	6
PDE1A	5136	11	5
PEPD	5184	11	5
PLCB1	23236	11	5
PLIN2	123	11	3
PLK1	5347	11	3
PLXDC2	84898	11	4
PPP1R3B	79660	11	3
PRKCA	5578	11	2
PRPF38B	55119	11	5
PTMA	5757	11	3
PTTG1	9232	11	3
RAN	5901	11	4
RCAN2	10231	11	4
RET	5979	11	3
RFTN1	23180	11	3
RNASE4	6038	11	3
RNPC3	55599	11	4
RORC	6097	11	3
RPL23	9349	11	5
RPS2	6187	11	5
RPSA	3921	11	5
RRM2	6241	11	3
RSU1	6251	11	4
RXRB	6257	11	4
SASS6	163786	11	4
SDC2	6383	11	4
SDHC	6391	11	4
SERPINE2	5270	11	3
SESN2	83667	11	4
SIRT7	51547	11	4
SLC16A1	6566	11	3
SLC1A5	6510	11	5
SLC25A1	6576	11	5
SLC25A5	292	11	4
SLC2A2	6514	11	5
SLC2A3	6515	11	3
SLC34A2	10568	11	4
SLC3A2	6520	11	2
SLC5A5	6528	11	3
SLC6A3	6531	11	4
SLC8A1	6546	11	3
SLCO2A1	6578	11	4
SNED1	25992	11	6
SRGN	5552	11	4
SRM	6723	11	3
SRSF11	9295	11	4
ST3GAL1	6482	11	4
STAT6	6778	11	4
STC2	8614	11	3
STIMATE	375346	11	4
SYNJ2	8871	11	4
TAGLN	6876	11	3
TBX2	6909	11	3
TENM4	26011	11	3
TGFB2	7042	11	4
THRSP	7069	11	4
THY1	7070	11	4
TMEM254	80195	11	3
TMEM37	140738	11	3
TMEM71	137835	11	4
TMOD2	29767	11	3
TNFRSF11B	4982	11	2
TRH	7200	11	4
TRPV6	55503	11	3
TSC22D1	8848	11	4
TSHZ1	10194	11	4
TUBA1C	84790	11	4
UBC	7316	11	4
UCP2	7351	11	4
UGT2B15	7366	11	3
UQCR10	29796	11	4
USP24	23358	11	5
WSB1	26118	11	3
YBX1	4904	11	5
YBX3	8531	11	3
ZBTB20	26137	11	4
AAK1	22848	10	3
ABCB1	5243	10	4
ABCB6	10058	10	4
ABHD4	63874	10	6
ACADS	35	10	4
ACOT13	55856	10	4
ACP2	53	10	4
ACSL3	2181	10	3
ACSS2	55902	10	4
ACTR3	10096	10	5
ADAMTS9	56999	10	5
ADAR	103	10	6
ADARB2	105	10	3
ADGRL2	23266	10	4
ADIPOR2	79602	10	6
AEBP1	165	10	3
AFP	174	10	5
AGRN	375790	10	5
AHCY	191	10	5
AKR1B1	231	10	4
AKT2	208	10	4
ALAS1	211	10	4
ALAS2	212	10	5
ALDH1A2	8854	10	5
ALDOB	229	10	4
ALOX15	246	10	4
ANK2	287	10	4
ANKRD12	23253	10	4
ANPEP	290	10	3
AP2A1	160	10	5
APBB1IP	54518	10	6
APLN	8862	10	4
APP	351	10	4
AREG	374	10	4
ARFGEF1	10565	10	4
ARIH2	10425	10	4
ARPC4	10093	10	4
ASH2L	9070	10	5
ASPG	374569	10	4
ATG12	9140	10	4
ATP1A1	476	10	3
ATP2A1	487	10	5
AURKB	9212	10	3
AXIN1	8312	10	5
B2M	567	10	4
B9D1	27077	10	3
BCAS3	54828	10	4
BCL2L11	10018	10	4
BCO1	53630	10	4
BCOR	54880	10	4
BIRC2	329	10	4
BLOC1S1	2647	10	4
BMP7	655	10	3
BRINP2	57795	10	5
BUB1B	701	10	3
CABLES1	91768	10	3
CACNA1E	777	10	3
CACNA1H	8912	10	3
CALB2	794	10	3
CAMTA1	23261	10	5
CAPN1	823	10	3
CARS1	833	10	2
CASK	8573	10	4
CAST	831	10	4
CCNG1	900	10	5
CD248	57124	10	3
CD63	967	10	3
CD68	968	10	4
CDC6	990	10	4
CDC7	8317	10	5
CDCA8	55143	10	5
CDH13	1012	10	4
CDH8	1006	10	3
CDKN1C	1028	10	3
CDV3	55573	10	5
CEBPD	1052	10	4
CENPN	55839	10	4
CHID1	66005	10	4
CHKA	1119	10	4
CHRD	8646	10	7
CLDN1	9076	10	3
CLTA	1211	10	4
CMTR1	23070	10	3
COL23A1	91522	10	3
COL7A1	1294	10	6
COX2	4513	10	6
CPEB2	132864	10	4
CPZ	8532	10	3
CROT	54677	10	4
CSGALNACT1	55790	10	3
CSRP2	1466	10	4
CTDSPL2	51496	10	3
CUBN	8029	10	6
CYLD	1540	10	4
CYP1A2	1544	10	3
CYP51	13121	10	3
DAZL	1618	10	7
DBN1	1627	10	4
DBP	1628	10	3
DDC	1644	10	6
DEF8	54849	10	4
DIO2	1734	10	3
DNAJC7	7266	10	4
DNM1L	10059	10	4
DNMT3BA	321084	10	3
DOCK1	1793	10	4
DOCK11	139818	10	4
DSCAML1	57453	10	4
E2F4	1874	10	5
EBF1	1879	10	2
ECHS1	1892	10	3
EDF1	8721	10	4
EDN1	1906	10	3
EEPD1	80820	10	4
EFCC1	79825	10	4
EGF	1950	10	4
EHD4	30844	10	3
ELOVL6	79071	10	4
EMILIN1	11117	10	2
EMP2	2013	10	4
EPB41L2	2037	10	3
EPS8L2	64787	10	4
ERG	2078	10	4
ERH	2079	10	4
ERRFI1	54206	10	6
FAM107B	83641	10	3
FDPS	2224	10	4
FKBP2	2286	10	4
FOXK2	3607	10	4
FOXP4	116113	10	4
FRMPD4	9758	10	3
FTO	79068	10	4
GABRA1	2554	10	4
GALNT11	63917	10	3
GANAB	23193	10	4
GAR1	54433	10	3
GCNT2	2651	10	3
GDA	9615	10	4
GMDS	2762	10	5
GPRC5B	51704	10	5
GPX4	2879	10	3
GSS	2937	10	5
GTF2F1	2962	10	3
HBB	3043	10	5
HERPUD1	9709	10	4
HIP1R	9026	10	6
HIPK2	28996	10	5
HMGA1	3159	10	3
HMGA2	8091	10	4
HSD17B2	3294	10	3
HSD17B4	3295	10	4
HSD17B7	51478	10	5
HSD3B7	80270	10	4
HSF2	3298	10	4
HSPA1B	3304	10	3
HTR2C	3358	10	3
ID2	3398	10	3
IDE	3416	10	5
IDI1	3422	10	3
IFIT1	3434	10	4
IL1A	3552	10	3
IL33	90865	10	2
IRF4	3662	10	3
ITGA1	3672	10	6
ITGA8	8516	10	4
ITGB8	3696	10	4
ITPR1	3708	10	3
KCNB2	9312	10	4
KCNMA1	3778	10	5
KHDRBS1	10657	10	3
KIF20A	10112	10	4
KIT	3815	10	4
KMT2E	55904	10	5
KPNA2	3838	10	3
KRT8	3856	10	4
LAMB2	3913	10	4
LAMC3	10319	10	4
LARP4B	23185	10	6
LBR	3930	10	4
LGMN	5641	10	5
LIFR	3977	10	3
LIMA1	51474	10	4
LIPA	3988	10	3
LMNB1	4001	10	3
LRRC45	201255	10	4
LTBP1	4052	10	4
LUC7L	55692	10	5
LYPLAL1	127018	10	3
LYST	1130	10	4
LYZ	4069	10	4
MACF1	23499	10	4
MAN2B1	4125	10	4
MAP2K1	5604	10	4
MAT1A	4143	10	5
MBNL3	55796	10	4
MBP	4155	10	3
MBTPS1	8720	10	5
MCFD2	90411	10	4
MDM1	56890	10	4
MED1	5469	10	4
MEF2C	4208	10	4
MOCOS	55034	10	4
MPDZ	8777	10	4
MPZL2	10205	10	4
MSI1	4440	10	4
MSRB2	22921	10	5
MTHFD2	10797	10	4
MTMR3	8897	10	4
MXI1	4601	10	3
MYO16	23026	10	5
NCAM1	4684	10	4
NDUFA1	4694	10	4
NDUFA13	51079	10	4
NDUFB11	54539	10	4
NDUFS2	4720	10	5
NEUROG1	4762	10	4
NFAT5	10725	10	5
NFKB2	4791	10	4
NID1	4811	10	3
NOTCH2	4853	10	3
NPL	80896	10	4
NR0B1	190	10	4
NR5A1	2516	10	4
NRIP1	8204	10	3
NXN	64359	10	5
OAF	220323	10	3
OLIG1	116448	10	2
ORC6	23594	10	3
PALM	5064	10	4
PAPSS1	9061	10	4
PAPSS2	9060	10	4
PARP14	54625	10	3
PCLAF	9768	10	2
PCOLCE	5118	10	3
PCSK1	5122	10	4
PDCD6	10016	10	5
PDK4	5166	10	4
PDZK1	5174	10	6
PECR	55825	10	3
PEG3	5178	10	3
PFDN2	5202	10	5
PHB2	11331	10	3
PHGDH	26227	10	5
PHLDB2	90102	10	4
PITRM1	10531	10	5
PKM	5315	10	3
PLEKHB1	58473	10	3
PLEKHF1	79156	10	4
PLPP3	8613	10	2
PLS3	5358	10	5
PLXNA4	91584	10	5
PMEPA1	56937	10	4
PNRC2	55629	10	4
POFUT1	23509	10	4
POSTN	10631	10	5
PPIA	5478	10	4
PPM1H	57460	10	4
PPP1CC	5501	10	5
PPP1R3C	5507	10	3
PRDX1	5052	10	4
PRIM1	5557	10	3
PRKAG2	51422	10	2
PRKCH	5583	10	4
PRKD3	23683	10	5
PRPF40A	55660	10	5
PRPF4B	8899	10	5
PSMA7	5688	10	3
PSMB8	5696	10	4
PTCD3	55037	10	5
PTGS1	5742	10	5
PTMS	5763	10	3
PTPRC	5788	10	3
PTPRT	11122	10	3
PTPRV	13924	10	2
PUM3	9933	10	5
PXK	54899	10	3
PYGB	5834	10	4
PYGL	5836	10	4
QPRT	23475	10	3
RAB30	27314	10	4
RAP1B	5908	10	5
RASAL2	9462	10	5
RIOK3	8780	10	5
RNF152	220441	10	4
RPL13A	23521	10	4
RPL31	6160	10	4
RPL37A	6168	10	5
RPL7	6129	10	4
RPS18	6222	10	5
RPS19	6223	10	4
RPS6KA2	6196	10	3
RRAS	6237	10	5
SCNN1G	6340	10	3
SCPEP1	59342	10	6
SCUBE1	80274	10	5
SELENOP	6414	10	3
SERPINC1	462	10	6
SERPINF1	5176	10	4
SERPINF2	5345	10	5
SHMT1	6470	10	4
SIRT3	23410	10	3
SLC12A2	6558	10	5
SLC27A2	11001	10	3
SLC30A9	10463	10	5
SLC45A3	85414	10	4
SLC7A8	23428	10	4
SLC8B1	80024	10	4
SLC9A7	84679	10	3
SLCO1C1	53919	10	4
SMC2	10592	10	5
SND1	27044	10	4
SNRNP70	6625	10	5
SNRPE	6635	10	4
SOD3	6649	10	4
SOX18	54345	10	4
SP1	6667	10	3
SPDEF	25803	10	4
SPOCK1	6695	10	4
SPON2	10417	10	3
SRSF2	6427	10	4
STOM	2040	10	5
STX1A	6804	10	3
SUMF2	25870	10	5
SVIL	6840	10	4
TALDO1	6888	10	4
TARS1	6897	10	2
TBC1D20	128637	10	3
TDRD6	221400	10	4
TGFBR2	7048	10	4
TGM2	7052	10	4
TIMP1	7076	10	4
TK1	7083	10	5
TKT	7086	10	4
TLR2	7097	10	6
TM7SF2	7108	10	4
TMEM198B	440104	10	4
TMTC1	83857	10	5
TNFRSF12A	51330	10	3
TOP1MT	116447	10	4
TPCN1	53373	10	4
TPK1	27010	10	3
TPM4	7171	10	3
TPP1	1200	10	4
TRPV2	51393	10	3
TSKU	25987	10	4
TSPO	706	10	3
TST	7263	10	3
TTC7B	145567	10	3
TWIST1	7291	10	3
UCP1	7350	10	6
UNC13C	440279	10	3
UQCRC1	7384	10	4
UTP6	55813	10	4
UTRN	7402	10	5
VASP	7408	10	4
VTN	7448	10	3
WT1	7490	10	4
XPA	7507	10	4
YWHAE	7531	10	4
AATK	9625	9	4
ABAT	18	9	3
ABCG1	9619	9	4
ABLIM1	3983	9	5
ACAA2	10449	9	3
ACOT7	11332	9	4
ACTN1	87	9	4
ACTN3	89	9	4
ACTR3B	57180	9	4
ACVR2B	93	9	4
ADAMTS1	9510	9	3
ADAMTS12	81792	9	5
ADCY5	111	9	4
ADCY9	115	9	3
AGAP1	116987	9	4
AGPAT2	10555	9	5
AK4	205	9	5
AKT3	10000	9	3
ALAD	210	9	5
ALDH18A1	5832	9	4
ALDH1L1	10840	9	4
ALDOA	226	9	3
ANO1	55107	9	3
AP4M1	9179	9	3
APOA4	337	9	3
APOC3	345	9	3
ARHGAP18	93663	9	3
ARHGAP28	79822	9	4
ARHGAP29	9411	9	3
ARHGDIA	396	9	5
ARHGDIB	397	9	3
ARHGEF6	9459	9	3
ARNT	405	9	3
ARPC1B	10095	9	4
ARPC2	10109	9	4
ARRDC3	57561	9	2
ASAH1	427	9	2
ASL	435	9	4
ATG7	10533	9	4
ATN1	1822	9	4
ATOX1	475	9	3
ATP2B4	493	9	4
ATP6V0A1	535	9	3
ATP8A1	10396	9	3
ATP8B1	5205	9	4
AUTS2	26053	9	4
BAG3	9531	9	4
BCAT1	586	9	5
BCHE	590	9	3
BCL2L2	599	9	2
BIRC6	57448	9	4
BNC2	54796	9	4
BOK	666	9	3
BOLA3	388962	9	3
BPNT2	54928	9	3
BRCA2	675	9	4
BRD8	10902	9	5
BRINP1	1620	9	4
BSG	682	9	4
BUB1	699	9	3
CA2	760	9	3
CACNB2	783	9	2
CACNB3	784	9	3
CALM2	805	9	3
CAMK2D	817	9	2
CANX	821	9	3
CAPZB	832	9	5
CARHSP1	23589	9	4
CASP7	840	9	3
CAVIN1	284119	9	3
CBFB	865	9	4
CBS	875	9	3
CCDC124	115098	9	4
CCDC146	57639	9	4
CCDC80	151887	9	5
CCNG2	901	9	3
CCNI	10983	9	3
CCSER1	401145	9	4
CCT6A	908	9	4
CD302	9936	9	4
CD82	3732	9	4
CDC42BPB	9578	9	5
CDCA7L	55536	9	4
CELF2	10659	9	3
CENPV	201161	9	4
CEP112	201134	9	4
CGNL1	84952	9	4
CHN1	1123	9	5
CHST11	50515	9	4
CIDEC	63924	9	4
CISH	1154	9	4
CIT	11113	9	4
CLASRP	11129	9	4
CLDN4	1364	9	3
CLGN	1047	9	4
CLYBL	171425	9	3
CMIP	80790	9	3
CMTM4	146223	9	4
CNOT9	9125	9	4
CNP	1267	9	4
COG2	22796	9	4
COL11A1	1301	9	4
COL18A1	80781	9	5
COL4A1	1282	9	5
COL5A2	1290	9	3
COL6A6	131873	9	5
COMMD1	150684	9	4
CRADD	8738	9	4
CREB3L1	90993	9	4
CREB3L2	64764	9	3
CSF1R	1436	9	3
CSNK1A1	1452	9	4
CSPG4	1464	9	5
CTBS	1486	9	4
CTSA	5476	9	5
CTSH	1512	9	5
CTSL	1514	9	3
CTSZ	1522	9	5
CYB5A	1528	9	5
CYGB	114757	9	4
CYP20A1	57404	9	5
CYP2U1	113612	9	4
DCTN4	51164	9	4
DDR2	4921	9	3
DDX39A	10212	9	3
DDX4	54514	9	3
DDX46	9879	9	4
DENND6B	414918	9	4
DES	1674	9	4
DHFR	1719	9	3
DIO3	1735	9	4
DLG1	1739	9	5
DNAJC10	54431	9	4
DOCK3	1795	9	5
DPYD	1806	9	3
DRD3	1814	9	4
DYSF	8291	9	4
E2F1	1869	9	2
ECI2	10455	9	4
ECR	35540	9	4
EDNRB	1910	9	3
EFNB1	1947	9	4
EFR3A	23167	9	3
EGFL6	25975	9	4
EGFLAM	133584	9	3
EHHADH	1962	9	5
EIPR1	7260	9	5
ELOVL2	54898	9	6
EML1	2009	9	4
ENPP6	133121	9	4
EP300	2033	9	3
EPB41L5	57669	9	6
EPM2AIP1	9852	9	3
EPN1	29924	9	4
ESPN	83715	9	3
ETFA	2108	9	5
ETHE1	23474	9	3
ETV1	2115	9	3
EXOC2	55770	9	4
EXOSC10	5394	9	4
F2	2147	9	4
F2RL1	2150	9	3
FAAH	2166	9	6
FADS3	3995	9	2
FAM13A	10144	9	5
FAM193B	54540	9	4
FAM50A	9130	9	4
FARP2	9855	9	5
FARSB	10056	9	3
FBLN5	10516	9	4
FBXO32	114907	9	4
FBXO44	93611	9	4
FCGRT	2217	9	3
FEZF2	55079	9	4
FGF9	2254	9	3
FGFR4	2264	9	4
FHIP2A	57700	9	4
FIBIN	387758	9	4
FIG4	9896	9	3
FIS1	51024	9	4
FLNC	2318	9	3
FLRT2	23768	9	4
FMO3	2328	9	4
FNDC1	84624	9	4
FOSL1	8061	9	4
FOXP1	27086	9	3
FOXP3	50943	9	2
FRMD4A	55691	9	4
FTCD	10841	9	4
GABRG2	2566	9	4
GADD45B	4616	9	3
GAMT	2593	9	3
GART	2618	9	5
GDI1	2664	9	3
GDI2	2665	9	4
GDPD5	81544	9	3
GHRH	2691	9	5
GINS2	51659	9	4
GMPPB	29925	9	4
GNA13	10672	9	4
GORASP2	26003	9	4
GPC3	2719	9	3
GPCPD1	56261	9	4
GPD2	2820	9	4
GPNMB	10457	9	3
GPR160	26996	9	4
GPR161	23432	9	4
GPR173	54328	9	3
GPX2	2877	9	4
GRAMD1B	57476	9	3
GRIPAP1	56850	9	3
GRM7	2917	9	3
GSTT3	103140	9	2
GUSB	2990	9	4
GYS1	2997	9	5
H19	283120	9	3
HAUS3	79441	9	3
HDLBP	3069	9	4
HECW1	23072	9	3
HERC4	26091	9	2
HIP1	3092	9	3
HJURP	55355	9	3
HNRNPC	3183	9	4
HNRNPU	3192	9	4
HOTAIR	100124700	9	2
HSP70	403612	9	7
HSPA1A	3303	9	3
HSPA2	3306	9	3
HUWE1	10075	9	4
ICAM5	7087	9	3
IFITM1	8519	9	3
IGBP1	3476	9	4
IGF2BP1	10642	9	3
IL1RAPL2	26280	9	3
IL6ST	3572	9	3
ILF2	3608	9	4
ILK	3611	9	4
ILVBL	10994	9	3
INHBB	3625	9	5
INPP4B	8821	9	3
INSIG2	51141	9	5
IPO13	9670	9	4
IPO7	10527	9	4
IRF5	3663	9	5
IRF7	3665	9	4
ITGA11	22801	9	4
ITGB4	3691	9	3
ITGBL1	9358	9	4
ITPK1	3705	9	5
ITPKB	3707	9	3
ITPR3	3710	9	4
JAK2	3717	9	3
KAT14	57325	9	3
KCNA1	3736	9	2
KCND2	3751	9	5
KCNN2	3781	9	5
KCNQ1	3784	9	3
KDM5B	10765	9	3
KEAP1	9817	9	5
KHDRBS3	10656	9	3
KIF23	9493	9	4
KITLG	4254	9	2
KLC4	89953	9	4
KMT2A	4297	9	4
KMT2C	58508	9	4
KNSTRN	90417	9	4
KRAS	3845	9	3
KRT7	3855	9	3
LALBA	3906	9	2
LAMA2	3908	9	3
LAMA4	3910	9	4
LAMA5	3911	9	6
LAMTOR2	28956	9	4
LCAT	3931	9	3
LEMD3	23592	9	3
LEPR	3953	9	5
LGR5	8549	9	3
LMNB2	84823	9	3
LPAR1	1902	9	4
LPGAT1	9926	9	4
LRRC23	10233	9	4
LTBR	4055	9	3
LUM	4060	9	3
LY6E	4061	9	3
LYPD6B	130576	9	5
LYVE1	10894	9	3
MAFF	23764	9	3
MAFG	4097	9	3
MAN1A1	4121	9	5
MANBA	4126	9	5
MAPK10	5602	9	3
MAPK11	5600	9	4
MAT2A	4144	9	3
MCL1	4170	9	3
MCM7	4176	9	2
ME3	10873	9	4
MED27	9442	9	4
MFAP4	4239	9	4
MGAT4B	11282	9	6
MICAL1	64780	9	4
MINK1	50488	9	4
MLLT10	8028	9	4
MLPH	79083	9	4
MLXIPL	51085	9	3
MME	4311	9	4
MMP17	4326	9	3
MOXD1	26002	9	3
MYBBP1A	10514	9	4
MYH9	4627	9	4
MYO10	4651	9	4
MYO1C	4641	9	5
MYRF	745	9	5
MYT1L	23040	9	4
NAA10	8260	9	4
NADSYN1	55191	9	3
NCAM2	4685	9	4
NCAPH2	29781	9	4
NCF1	653361	9	5
NCF2	4688	9	5
NCKAP1	10787	9	4
NCL	4691	9	4
NDST3	9348	9	3
NDUFA8	4702	9	5
NDUFA9	4704	9	4
NDUFB2	4708	9	4
NDUFS6	4726	9	5
NECTIN2	5819	9	3
NEXN	91624	9	3
NFIL3	4783	9	4
NFIX	4784	9	4
NGF	4803	9	2
NGFR	4804	9	3
NHERF1	9368	9	3
NHP2	55651	9	4
NIBAN1	116496	9	3
NID2	22795	9	3
NLGN1	22871	9	4
NME4	4833	9	5
NPAS2	4862	9	4
NPM1	4869	9	4
NR2F6	2063	9	3
NRP2	8828	9	3
NUP98	4928	9	4
OGA	10724	9	3
OIT3	170392	9	4
OPCML	4978	9	6
ORC1	4998	9	5
OS9	10956	9	3
OSBP2	23762	9	4
OXTR	5021	9	4
PAH	5053	9	4
PAMR1	25891	9	4
PARK7	11315	9	4
PARVB	29780	9	4
PATJ	10207	9	4
PAX8	7849	9	5
PCCA	5095	9	3
PCP4	5121	9	3
PDCD4	27250	9	3
PDE2A	5138	9	3
PDE3A	5139	9	4
PDGFC	56034	9	4
PDHA1	5160	9	3
PDHB	5162	9	4
PDK1	5163	9	3
PDK2	5164	9	5
PDLIM7	9260	9	4
PDZRN3	23024	9	3
PFN1	5216	9	5
PGM2L1	283209	9	4
PHF19	26147	9	3
PIGL	9487	9	4
PIK3R4	30849	9	4
PIM1	5292	9	3
PLAUR	5329	9	4
PLCB4	5332	9	3
PLCG2	5336	9	4
PLG	5340	9	5
PLPP1	8611	9	3
PLPP2	8612	9	4
PLTP	5360	9	4
PLXNA2	5362	9	5
POF1B	79983	9	3
POMGNT1	55624	9	4
POU2F3	25833	9	3
PPL	5493	9	4
PPM1E	22843	9	4
PPP1R9A	55607	9	3
PPP3CB	5532	9	3
PRDX2	7001	9	3
PRDX6	9588	9	5
PREX2	80243	9	3
PRIM2	5558	9	2
PRKAA2	5563	9	2
PRKRA	8575	9	4
PRMT1	3276	9	4
PRRC1	133619	9	3
PRSS12	8492	9	3
PRXL2A	84293	9	3
PSAT1	29968	9	2
PSMC5	5705	9	4
PSMD5	5711	9	3
PTCHD1	139411	9	4
PTGIS	5740	9	3
PTP4A1	7803	9	4
PTPRF	5792	9	5
PTPRK	5796	9	3
PTPRN2	5799	9	4
PTPRO	5800	9	3
PTS	5805	9	4
PURB	5814	9	4
QDPR	5860	9	3
RAB27A	5873	9	3
RAB27B	5874	9	3
RAB32	10981	9	4
RAB4A	5867	9	3
RAC1	5879	9	3
RARA	5914	9	3
RASD1	51655	9	4
RBMX	27316	9	3
RCN1	5954	9	4
RETSAT	54884	9	4
RGS16	6004	9	3
RGS20	8601	9	4
RHOA	387	9	3
RIN3	79890	9	3
RMDN3	55177	9	3
RPA1	6117	9	3
RPA3	6119	9	4
RPL22L1	200916	9	4
RPL27A	6157	9	3
RPL4	6124	9	6
RPL9	6133	9	4
RPLP1	6176	9	4
RPN2	6185	9	3
RPS13	6207	9	5
RPS24	6229	9	4
RPS27A	6233	9	4
RPS3	6188	9	5
RRM1	6240	9	4
RTN3	10313	9	3
RYR2	6262	9	3
S1PR2	9294	9	4
SARS1	6301	9	3
SART3	9733	9	5
SCFD2	152579	9	4
SCN9A	6335	9	4
SDHA	6389	9	4
SERINC2	347735	9	5
SERPINA7	6906	9	4
SET	6418	9	3
SETBP1	26040	9	3
SETD5	55209	9	3
SFMBT1	51460	9	3
SFPQ	6421	9	4
SFRP5	6425	9	4
SFXN2	118980	9	4
SGCD	6444	9	4
SGMS1	259230	9	2
SHANK2	22941	9	3
SHC3	53358	9	4
SHMT2	6472	9	4
SIRT5	23408	9	5
SLAIN2	57606	9	4
SLC10A4	201780	9	4
SLC15A1	6564	9	3
SLC15A2	6565	9	3
SLC16A3	9123	9	5
SLC17A5	26503	9	4
SLC17A7	57030	9	2
SLC17A9	63910	9	4
SLC25A10	1468	9	4
SLC25A22	79751	9	3
SLC25A28	81894	9	4
SLC25A29	123096	9	4
SLC27A6	28965	9	2
SLC2A12	154091	9	4
SLC2A13	114134	9	4
SLC4A8	9498	9	4
SLC52A3	113278	9	4
SLC6A6	6533	9	3
SLIT2	9353	9	4
SLITRK6	84189	9	4
SMAD1	4086	9	3
SMAD2	4087	9	5
SMAD5	4090	9	5
SMAD9	4093	9	4
SMARCA2	6595	9	5
SMARCC2	6601	9	4
SMG6	23293	9	5
SMPDL3A	10924	9	4
SMURF1	57154	9	3
SMYD4	114826	9	3
SNAP25	6616	9	3
SNRPN	6638	9	2
SORCS2	57537	9	5
SORT1	6272	9	4
SOX4	6659	9	3
SOX5	6660	9	3
SPCS1	28972	9	5
SPNS1	83985	9	5
SPR	6697	9	3
SPRY2	10253	9	4
SPTLC3	55304	9	6
SRGAP2	23380	9	3
SRP68	6730	9	3
SRPK2	6733	9	3
SRPX	8406	9	4
ST18	9705	9	3
STARD13	90627	9	4
STAT5B	6777	9	4
STK24	8428	9	3
STRA6	64220	9	4
SULT2A1	6822	9	3
SYNCRIP	10492	9	4
SYNPO2	171024	9	4
TACR1	6869	9	3
TAGLN3	29114	9	3
TBC1D31	93594	9	5
TBCD	6904	9	3
TBX3	6926	9	3
TCF12	6938	9	5
TET3	200424	9	5
TFPI	7035	9	3
TG	7038	9	2
TGFBR3	7049	9	5
THSD4	79875	9	3
TIMM17A	10440	9	5
TMC5	79838	9	4
TMEM119	338773	9	4
TMEM120A	83862	9	4
TMEM147	10430	9	6
TMEM63C	57156	9	5
TNFRSF9	3604	9	3
TNFSF11	8600	9	3
TOP2A	7153	9	4
TPO	7173	9	3
TPX2	22974	9	4
TRERF1	55809	9	4
TRIM16	10626	9	2
TRIM24	8805	9	5
TRIM44	54765	9	5
TRIM47	91107	9	5
TRRAP	8295	9	3
TSC2	7249	9	4
TSC22D2	9819	9	5
TSHZ2	128553	9	4
TTC14	151613	9	5
TTC21A	199223	9	3
TUBA1A	7846	9	3
TUBB2A	7280	9	3
TUT4	23318	9	3
TXNRD1	7296	9	4
U2SURP	23350	9	5
UAP1L1	91373	9	4
UBA1	7317	9	5
UBA5	79876	9	3
UBAC1	10422	9	5
UBE2E3	10477	9	4
UBE2QL1	134111	9	3
UGCG	7357	9	4
UHRF1	29128	9	4
UOX	391051	9	3
UVRAG	7405	9	4
VAC14	55697	9	4
VAPA	9218	9	4
VCAN	1462	9	3
VCL	7414	9	3
VLDLR	7436	9	5
VPS18	57617	9	4
VPS53	55275	9	4
VTA1	51534	9	4
WDFY3	23001	9	5
WDR19	57728	9	3
WDR83	84292	9	4
WNT11	7481	9	4
WWOX	51741	9	2
XPO5	57510	9	2
XRCC5	7520	9	4
YPEL3	83719	9	4
YTHDC1	91746	9	4
YTHDF1	54915	9	4
YWHAH	7533	9	3
ZHX2	22882	9	4
ZIM1	22776	9	2
ZMYND8	23613	9	4
A1BG	1	8	2
AARS1	16	8	3
ABCB11	8647	8	3
ABCC6	368	8	3
ABHD17A	81926	8	3
ABLIM3	22885	8	5
ABRACL	58527	8	4
ACIN1	22985	8	3
ACSF3	197322	8	4
ACSS1	84532	8	3
ACTG2	72	8	3
ADD2	119	8	4
ADGRV1	84059	8	5
ADORA1	134	8	3
ADPRS	54936	8	4
AFF1	4299	8	3
AGAP2	116986	8	4
AGPAT3	56894	8	4
AGPAT4	56895	8	4
AHCYL2	23382	8	4
AKAP6	9472	8	4
AKT1S1	84335	8	4
ALCAM	214	8	4
ALDH1L2	160428	8	4
ALDH2	217	8	3
ALDH4A1	8659	8	5
ALDH5A1	7915	8	3
ALDH7A1	501	8	4
ALOX5AP	241	8	3
ALPL	249	8	4
AMDHD1	144193	8	6
ANGPT1	284	8	4
ANGPTL2	23452	8	3
ANKFY1	51479	8	4
ANKRD11	29123	8	3
AOC3	8639	8	3
AOX1	316	8	3
APPL1	26060	8	3
APRT	353	8	3
ARAP1	116985	8	3
ARCN1	372	8	4
ARHGAP11A	9824	8	4
ARHGAP24	83478	8	5
ARHGAP26	23092	8	3
ARHGAP45	23526	8	3
ARHGEF10	9639	8	3
ARID5B	84159	8	4
ARMC9	80210	8	4
ARPC3	10094	8	4
ARRB1	408	8	4
ARSB	411	8	3
ASGR2	433	8	3
ATAD5	79915	8	3
ATE1	11101	8	4
ATG16L1	55054	8	4
ATG5	9474	8	4
ATOSA	56204	8	4
ATP10A	57194	8	6
ATP13A1	57130	8	4
ATP2A2	488	8	3
ATP2A3	489	8	4
ATP5PB	515	8	6
ATP6	4508	8	5
ATP6V1B2	526	8	4
ATP6V1G1	9550	8	4
ATP6V1H	51606	8	3
ATP7B	540	8	5
ATP8A2	51761	8	4
ATR	545	8	3
ATRX	546	8	5
ATXN2L	11273	8	3
AZGP1	563	8	3
B3GALT4	8705	8	3
B4GALT1	2683	8	4
BAG2	9532	8	4
BAIAP2L1	55971	8	3
BAMBI	25805	8	3
BBC3	27113	8	3
BBOX1	8424	8	4
BCAP31	10134	8	4
BCL9	607	8	3
BCL9L	283149	8	3
BICD1	636	8	3
BIN2	51411	8	2
BMAL2	56938	8	4
BMPER	168667	8	4
BMPR1A	657	8	2
BPGM	669	8	4
BRD2	6046	8	3
BSN	8927	8	3
BTG1	694	8	3
C1R	715	8	2
CACNA1B	774	8	3
CACNA1I	8911	8	3
CACNA1S	779	8	2
CACNA2D1	781	8	3
CACNA2D3	55799	8	3
CADM2	253559	8	4
CADPS2	93664	8	4
CAND1	55832	8	4
CAPSL	133690	8	3
CARMIL3	90668	8	4
CARTPT	9607	8	3
CAVIN3	112464	8	3
CBFA2T3	863	8	3
CBLN4	140689	8	4
CCDC12	151903	8	4
CCDC22	28952	8	3
CCDC40	55036	8	3
CCDC47	57003	8	5
CCN3	4856	8	3
CCNL2	81669	8	3
CD22	933	8	3
CD320	51293	8	3
CD40	958	8	3
CD55	1604	8	3
CD9	928	8	4
CDC42EP1	11135	8	4
CDC42EP4	23580	8	3
CDCA3	83461	8	2
CDH11	1009	8	3
CDH4	1002	8	4
CDH5	1003	8	3
CDHR1	92211	8	3
CDK13	8621	8	5
CDK4	1019	8	3
CDKN2A	1029	8	3
CDON	50937	8	6
CEBPG	1054	8	4
CEMIP	57214	8	4
CEMIP2	23670	8	4
CEP152	22995	8	4
CFAP126	257177	8	3
CFAP161	161502	8	3
CFAP206	154313	8	3
CFLAR	8837	8	4
CFTR	1080	8	4
CGREF1	10669	8	3
CHAC2	494143	8	4
CHAT	1103	8	3
CHFR	55743	8	3
CHI3L1	1116	8	4
CHL1	10752	8	4
CHML	1122	8	3
CHMP4B	128866	8	4
CHRM3	1131	8	2
CHRNA4	1137	8	3
CHRNA7	1139	8	4
CHST15	51363	8	4
CHSY3	337876	8	4
CITED2	10370	8	5
CLDN11	5010	8	3
CLOCK	9575	8	4
CMTM8	152189	8	3
CNOT6	57472	8	4
CNOT8	9337	8	5
CNPPD1	27013	8	3
CNTN4	152330	8	4
COASY	80347	8	4
COG1	9382	8	3
COL2A1	1280	8	4
COL5A3	50509	8	4
COMMD2	51122	8	3
COPZ1	22818	8	4
CORO1A	11151	8	4
CORO1B	57175	8	2
COTL1	23406	8	4
COX6C	1345	8	4
COX7A2L	9167	8	3
CPA3	1359	8	3
CPA4	51200	8	3
CPEB1	64506	8	3
CPED1	79974	8	4
CPNE3	8895	8	5
CPSF6	11052	8	4
CREG1	8804	8	4
CRIP2	1397	8	3
CRLF3	51379	8	4
CRMP1	1400	8	4
CRYL1	51084	8	4
CS	1431	8	5
CSE1L	1434	8	4
CSNK1D	1453	8	3
CSRNP3	80034	8	3
CTNNA2	1496	8	5
CTSC	1075	8	3
CUTA	51596	8	4
CXCL10	3627	8	3
CYBA	1535	8	3
CYC1	1537	8	5
CYP26A1	1592	8	4
CYP2C9	1559	8	2
CYTIP	9595	8	3
DAD1	1603	8	4
DAGLA	747	8	3
DARS2	55157	8	3
DBI	1622	8	4
DCLK2	166614	8	3
DCXR	51181	8	4
DDAH1	23576	8	3
DDI2	84301	8	4
DDOST	1650	8	4
DDT	1652	8	3
DDX20	11218	8	3
DDX21	9188	8	4
DDX3X	1654	8	3
DDX51	317781	8	3
DENND2B	6764	8	6
DERA	51071	8	5
DHX36	170506	8	4
DHX38	9785	8	5
DIO1	1733	8	4
DIPK1C	125704	8	4
DISC1	27185	8	3
DISP1	84976	8	4
DKK2	27123	8	4
DLC1	10395	8	4
DLG2	1740	8	3
DLGAP1	9229	8	3
DLL4	54567	8	3
DLST	1743	8	3
DMTF1	9988	8	4
DNA2	1763	8	3
DNAJB12	54788	8	3
DNAJB13	374407	8	3
DNAJB4	11080	8	3
DNAJC11	55735	8	3
DNMT3AB	553189	8	3
DNMT3BB.1	317744	8	2
DNMT3BB.3	323723	8	2
DNPH1	10591	8	3
DNTTIP2	30836	8	3
DPEP1	1800	8	5
DRAP1	10589	8	4
DSG2	1829	8	4
DTYMK	1841	8	3
DUSP5	1847	8	5
DUSP6	1848	8	4
DYRK2	8445	8	4
E2F3	1871	8	4
EDEM2	55741	8	3
[truncated: 23,552 more rows]
