# Supplementary material for: Bisphenol A: Unveiling Its Role in Glioma Progression and Tumor Growth
Source: Int J Mol Sci. 2024 Feb 21;25(5):2504. doi: 10.3390/ijms25052504 (PMC10931199; doi:10.3390/ijms25052504)
Supplement: Supplementary file 1 [file ijms-25-02504-s001.zip › ijms-2766183-supplementary/clinical relation/risk.TCGA.xls]

id	riskScore	risk
TCGA-S9-A6TY	0.135027327	low
TCGA-VW-A7QS	0.155902777	low
TCGA-FG-A6IZ	0.183750071	low
TCGA-CS-5390	0.207233627	low
TCGA-HT-A619	0.207236029	low
TCGA-TQ-A7RU	0.210905108	low
TCGA-E1-A7YS	0.211464871	low
TCGA-S9-A6WL	0.21324914	low
TCGA-HT-A61A	0.216036105	low
TCGA-DU-5874	0.217933154	low
TCGA-DU-7304	0.218893989	low
TCGA-CS-6669	0.218944743	low
TCGA-P5-A77X	0.219854073	low
TCGA-DU-6410	0.224382716	low
TCGA-E1-5304	0.226741814	low
TCGA-FG-A713	0.237169106	low
TCGA-S9-A6UB	0.240828797	low
TCGA-S9-A7R8	0.243067558	low
TCGA-S9-A7QY	0.24599944	low
TCGA-HT-7856	0.246791074	low
TCGA-HT-8558	0.250084935	low
TCGA-DU-A6S3	0.25039519	low
TCGA-RY-A83Y	0.25447771	low
TCGA-TQ-A7RI	0.256497689	low
TCGA-S9-A6WE	0.257078087	low
TCGA-DB-A64Q	0.262368498	low
TCGA-R8-A6MO	0.264242393	low
TCGA-FG-5965	0.268927098	low
TCGA-HT-7884	0.271592544	low
TCGA-S9-A7J0	0.272839115	low
TCGA-CS-5394	0.273314457	low
TCGA-R8-A6ML	0.27345914	low
TCGA-CS-6668	0.274438144	low
TCGA-F6-A8O3	0.276554469	low
TCGA-TQ-A7RV	0.276866607	low
TCGA-FG-A6J1	0.278622553	low
TCGA-TQ-A7RS	0.279950083	low
TCGA-DB-A4XE	0.280205056	low
TCGA-DB-A64W	0.284095583	low
TCGA-P5-A77W	0.285000097	low
TCGA-S9-A6TX	0.285052082	low
TCGA-DB-A75L	0.285837637	low
TCGA-P5-A5F0	0.288492255	low
TCGA-HT-8105	0.290694156	low
TCGA-E1-A7YM	0.291139135	low
TCGA-RY-A840	0.291370571	low
TCGA-HT-7475	0.292064175	low
TCGA-TQ-A7RQ	0.293719121	low
TCGA-DU-7294	0.294327055	low
TCGA-HT-7467	0.294961768	low
TCGA-FG-A60K	0.295255501	low
TCGA-P5-A5ET	0.295394386	low
TCGA-TM-A7C4	0.299085904	low
TCGA-DU-5870	0.299855886	low
TCGA-FG-7641	0.30032394	low
TCGA-DU-8168	0.300799929	low
TCGA-DU-A7TC	0.303555376	low
TCGA-DU-A7T6	0.304613943	low
TCGA-QH-A6CZ	0.305223713	low
TCGA-TQ-A7RN	0.305938083	low
TCGA-HT-A74K	0.305988044	low
TCGA-DB-A4XH	0.306278762	low
TCGA-DH-A66F	0.307393986	low
TCGA-QH-A6X4	0.308855569	low
TCGA-DU-7302	0.309752861	low
TCGA-S9-A6WH	0.31102167	low
TCGA-DB-A4XG	0.311611973	low
TCGA-P5-A5EV	0.314058031	low
TCGA-TM-A7CF	0.314566705	low
TCGA-FG-7636	0.316795119	low
TCGA-QH-A65X	0.317787988	low
TCGA-DH-A7UR	0.318105458	low
TCGA-FG-A4MT	0.31812997	low
TCGA-S9-A7IZ	0.320094758	low
TCGA-HT-7606	0.32080869	low
TCGA-HW-7487	0.322817935	low
TCGA-EZ-7264	0.322972573	low
TCGA-TQ-A7RM	0.323651124	low
TCGA-DU-A5TS	0.324311487	low
TCGA-TM-A84G	0.324747873	low
TCGA-P5-A730	0.326840098	low
TCGA-TM-A84T	0.328669847	low
TCGA-RY-A83X	0.331226976	low
TCGA-DU-6393	0.332477944	low
TCGA-DB-A4X9	0.332548348	low
TCGA-S9-A6WD	0.334250921	low
TCGA-TM-A7CA	0.334577836	low
TCGA-S9-A6TW	0.334710511	low
TCGA-R8-A6MK	0.335304297	low
TCGA-HT-7480	0.335984749	low
TCGA-QH-A870	0.336589981	low
TCGA-TM-A84O	0.336616226	low
TCGA-S9-A7QZ	0.337761858	low
TCGA-WY-A859	0.338478836	low
TCGA-QH-A6X9	0.341156933	low
TCGA-DB-A64R	0.341195771	low
TCGA-DU-7009	0.341508425	low
TCGA-QH-A6X5	0.341561757	low
TCGA-HT-A5R7	0.342538391	low
TCGA-S9-A7QW	0.342686113	low
TCGA-HT-A74L	0.343916783	low
TCGA-DU-A7TB	0.344215896	low
TCGA-W9-A837	0.344339364	low
TCGA-HT-7877	0.344581757	low
TCGA-S9-A6WP	0.347405325	low
TCGA-S9-A7J1	0.348248315	low
TCGA-HW-A5KJ	0.348562509	low
TCGA-DU-8164	0.349478346	low
TCGA-DB-A64L	0.349501019	low
TCGA-DB-A4XF	0.349909476	low
TCGA-RY-A83Z	0.352104591	low
TCGA-HW-7491	0.352618228	low
TCGA-DU-6400	0.353141878	low
TCGA-TM-A84M	0.3545909	low
TCGA-HT-7481	0.355009985	low
TCGA-HT-7694	0.355275789	low
TCGA-HT-7603	0.356260456	low
TCGA-DB-5277	0.356764745	low
TCGA-DU-7008	0.356810019	low
TCGA-DU-A6S6	0.359838544	low
TCGA-DU-A6S8	0.361356652	low
TCGA-HT-8564	0.362672685	low
TCGA-TQ-A7RF	0.362982709	low
TCGA-TM-A7C5	0.365090344	low
TCGA-RY-A847	0.365805034	low
TCGA-P5-A781	0.36663398	low
TCGA-S9-A7QX	0.366816232	low
TCGA-HW-8322	0.367069155	low
TCGA-TM-A84H	0.367244849	low
TCGA-DU-6397	0.367256863	low
TCGA-DB-A64X	0.368971054	low
TCGA-TM-A84S	0.369027013	low
TCGA-P5-A5F2	0.36970887	low
TCGA-QH-A6CY	0.371162688	low
TCGA-DU-A76R	0.371669552	low
TCGA-S9-A7IQ	0.371911553	low
TCGA-E1-A7Z2	0.373544715	low
TCGA-DB-A64O	0.373935282	low
TCGA-TQ-A8XE	0.374009302	low
TCGA-QH-A6XC	0.375699156	low
TCGA-QH-A65Z	0.375710989	low
TCGA-HT-8011	0.377715211	low
TCGA-HW-7486	0.378837227	low
TCGA-FG-5963	0.379451257	low
TCGA-FG-5964	0.381532625	low
TCGA-WY-A85A	0.383527533	low
TCGA-DU-5851	0.383662918	low
TCGA-FG-A4MX	0.383731402	low
TCGA-DU-7299	0.384087851	low
TCGA-TM-A7C3	0.384524824	low
TCGA-E1-A7YH	0.384983054	low
TCGA-DU-7292	0.3852483	low
TCGA-HT-A617	0.386104695	low
TCGA-HT-7880	0.386811795	low
TCGA-DB-A4XA	0.387300733	low
TCGA-DH-A7US	0.38748217	low
TCGA-HT-7873	0.387834507	low
TCGA-HT-A5R9	0.389024883	low
TCGA-E1-5318	0.389516286	low
TCGA-TQ-A7RJ	0.391953884	low
TCGA-HW-A5KL	0.392470234	low
TCGA-P5-A5EY	0.394297165	low
TCGA-HT-7689	0.395335839	low
TCGA-HT-8113	0.395410209	low
TCGA-RY-A843	0.395895371	low
TCGA-DU-6394	0.396016776	low
TCGA-P5-A72Z	0.398704197	low
TCGA-VM-A8C8	0.398759683	low
TCGA-HT-8012	0.398942526	low
TCGA-R8-A73M	0.400090061	low
TCGA-CS-6186	0.400825294	low
TCGA-HT-7474	0.401595755	low
TCGA-HW-7495	0.401704572	low
TCGA-DB-5278	0.40186193	low
TCGA-FG-A4MW	0.402028111	low
TCGA-DB-A64U	0.403271867	low
TCGA-E1-A7YY	0.404443477	low
TCGA-DU-A76O	0.406036777	low
TCGA-HT-8010	0.40671164	low
TCGA-S9-A7IS	0.406866293	low
TCGA-S9-A6WQ	0.406956391	low
TCGA-HT-7692	0.407155959	low
TCGA-E1-5319	0.408555963	low
TCGA-E1-A7Z6	0.40959042	low
TCGA-HT-A5RB	0.410181382	low
TCGA-DB-A4XC	0.41020761	low
TCGA-DU-7014	0.410249363	low
TCGA-FG-A87N	0.411765264	low
TCGA-QH-A6X8	0.41241719	low
TCGA-CS-5395	0.413423073	low
TCGA-HT-7620	0.414180445	low
TCGA-S9-A6TS	0.414976323	low
TCGA-CS-4942	0.415505181	low
TCGA-E1-A7YU	0.415655127	low
TCGA-HT-7687	0.415819485	low
TCGA-HT-8111	0.416462204	low
TCGA-QH-A65S	0.417074622	low
TCGA-HT-8019	0.41726988	low
TCGA-E1-A7YD	0.419052759	low
TCGA-HT-A615	0.419498303	low
TCGA-E1-5305	0.419576641	low
TCGA-FG-A60L	0.422055663	low
TCGA-DH-5140	0.422610147	low
TCGA-RY-A845	0.423696182	low
TCGA-HT-7875	0.424688247	low
TCGA-WH-A86K	0.42472514	low
TCGA-TM-A84R	0.424952257	low
TCGA-HT-7681	0.425469037	low
TCGA-DB-5281	0.426274023	low
TCGA-FG-A711	0.426365228	low
TCGA-CS-5393	0.426638662	low
TCGA-P5-A737	0.427386811	low
TCGA-P5-A5F4	0.427540549	low
TCGA-E1-A7Z3	0.427568118	low
TCGA-HT-8108	0.42828717	low
TCGA-HT-7881	0.428561891	low
TCGA-DU-5849	0.428756452	low
TCGA-QH-A6XA	0.429009613	low
TCGA-TQ-A7RR	0.429011926	low
TCGA-QH-A65V	0.430127922	low
TCGA-DH-5144	0.430385839	low
TCGA-FG-A60J	0.431448822	low
TCGA-E1-A7YI	0.431659796	low
TCGA-CS-4944	0.432113234	low
TCGA-P5-A735	0.433187209	low
TCGA-E1-5311	0.435169291	low
TCGA-QH-A86X	0.435193898	low
TCGA-FG-7638	0.435657295	low
TCGA-VV-A86M	0.43584332	low
TCGA-HT-A4DS	0.436113263	low
TCGA-DB-5274	0.437378372	low
TCGA-WY-A85E	0.438285279	low
TCGA-DB-A75O	0.438524167	low
TCGA-TQ-A7RP	0.438629813	low
TCGA-VM-A8CB	0.438907428	low
TCGA-CS-5396	0.439215456	low
TCGA-HT-A74J	0.440147245	low
TCGA-DB-A75M	0.440411025	low
TCGA-HT-A614	0.440539956	low
TCGA-P5-A733	0.440631008	low
TCGA-HT-7677	0.44186839	low
TCGA-E1-A7YW	0.442065096	low
TCGA-KT-A74X	0.4443175	low
TCGA-HT-7684	0.444433334	low
TCGA-DH-A7UV	0.444768752	low
TCGA-HT-7476	0.446368677	low
TCGA-HT-7695	0.446519824	low
TCGA-E1-A7YK	0.446659364	low
TCGA-DB-A4XD	0.446754493	low
TCGA-VM-A8CE	0.447203996	low
TCGA-DU-7300	0.447328719	low
TCGA-S9-A7R2	0.447533339	low
TCGA-DB-5280	0.448037584	low
TCGA-FG-5962	0.448274833	low
TCGA-HT-7470	0.449407718	low
TCGA-IK-8125	0.44942673	low
TCGA-DH-A669	0.44949311	low
TCGA-FG-A70Y	0.44980144	low
TCGA-FG-7637	0.45084728	low
TCGA-DB-A64V	0.450849757	low
TCGA-HT-7471	0.451979021	low
TCGA-VM-A8C9	0.452196412	low
TCGA-E1-A7Z4	0.452382109	high
TCGA-TM-A84J	0.452957893	high
TCGA-QH-A65R	0.454042231	high
TCGA-FG-8189	0.454146415	high
TCGA-QH-A6CV	0.456223796	high
TCGA-E1-A7YO	0.456976901	high
TCGA-HW-8319	0.457896796	high
TCGA-E1-5307	0.458424028	high
TCGA-DU-7018	0.459211914	high
TCGA-S9-A7R1	0.459632136	high
TCGA-DU-A5TW	0.460939404	high
TCGA-DU-A7TA	0.463546784	high
TCGA-WY-A858	0.463965284	high
TCGA-VM-A8CF	0.465107363	high
TCGA-F6-A8O4	0.465826751	high
TCGA-S9-A7J3	0.465869473	high
TCGA-S9-A6WM	0.46607176	high
TCGA-DU-7306	0.466933409	high
TCGA-E1-A7YQ	0.468114816	high
TCGA-S9-A7J2	0.468362439	high
TCGA-HT-7605	0.469533083	high
TCGA-DU-A5TT	0.470124151	high
TCGA-S9-A89V	0.470128349	high
TCGA-DB-5275	0.470375482	high
TCGA-FG-6688	0.470869091	high
TCGA-DU-6404	0.471246828	high
TCGA-HT-7610	0.471580148	high
TCGA-HT-8109	0.472241383	high
TCGA-DB-A75P	0.473160477	high
TCGA-FG-6690	0.473345073	high
TCGA-P5-A72W	0.47338358	high
TCGA-HT-A74H	0.473466561	high
TCGA-TQ-A7RK	0.474019813	high
TCGA-S9-A7IY	0.474256093	high
TCGA-HT-7468	0.474298855	high
TCGA-DU-6542	0.474339204	high
TCGA-CS-6670	0.474891356	high
TCGA-P5-A731	0.475474435	high
TCGA-DU-A76K	0.475987699	high
TCGA-DU-A6S7	0.4785343	high
TCGA-VM-A8CH	0.478780174	high
TCGA-CS-4941	0.478938568	high
TCGA-TQ-A7RH	0.479711636	high
TCGA-HT-8107	0.481886025	high
TCGA-E1-A7YL	0.482098672	high
TCGA-HT-7688	0.483689793	high
TCGA-DU-A6S2	0.484289044	high
TCGA-DU-A5TU	0.484398304	high
TCGA-HT-7602	0.484705914	high
TCGA-VW-A8FI	0.484921458	high
TCGA-WY-A85C	0.485148639	high
TCGA-P5-A5EZ	0.486329759	high
TCGA-HT-A4DV	0.486823996	high
TCGA-DU-7298	0.487579582	high
TCGA-S9-A6WN	0.487994728	high
TCGA-DU-6406	0.488205957	high
TCGA-HT-7874	0.488969869	high
TCGA-E1-A7YV	0.489464955	high
TCGA-QH-A6X3	0.490368317	high
TCGA-DB-A75K	0.491884943	high
TCGA-VV-A829	0.492594467	high
TCGA-FG-A70Z	0.493462984	high
TCGA-CS-4943	0.493835419	high
TCGA-FG-8185	0.494790733	high
TCGA-S9-A6U6	0.494810862	high
TCGA-DU-A7TJ	0.49490993	high
TCGA-HT-A61C	0.495964859	high
TCGA-DB-A64P	0.497413511	high
TCGA-TQ-A7RG	0.497656749	high
TCGA-HT-7676	0.49827199	high
TCGA-DU-7015	0.498529678	high
TCGA-HT-7693	0.499062421	high
TCGA-S9-A6WI	0.500105273	high
TCGA-DU-7013	0.500747124	high
TCGA-FG-A4MY	0.500757314	high
TCGA-DH-5141	0.501365602	high
TCGA-S9-A6U5	0.501932564	high
TCGA-HT-7469	0.50369145	high
TCGA-TM-A84I	0.503957658	high
TCGA-HT-7902	0.505576777	high
TCGA-QH-A6CU	0.505664991	high
TCGA-DU-6399	0.506526084	high
TCGA-DU-6392	0.506734521	high
TCGA-S9-A7IX	0.508537152	high
TCGA-HT-7879	0.508612266	high
TCGA-P5-A780	0.510418235	high
TCGA-DU-6403	0.510937819	high
TCGA-FG-A710	0.511353091	high
TCGA-HT-7607	0.512876678	high
TCGA-DU-7011	0.513083011	high
TCGA-DU-8162	0.514219297	high
TCGA-S9-A6U8	0.514273372	high
TCGA-HT-7616	0.515197387	high
TCGA-HT-7485	0.515653963	high
TCGA-CS-6667	0.517026231	high
TCGA-HT-A616	0.521510369	high
TCGA-FG-7634	0.522802941	high
TCGA-HT-A74O	0.523000435	high
TCGA-DU-5871	0.523033835	high
TCGA-FG-8187	0.523917053	high
TCGA-FG-7643	0.524364283	high
TCGA-S9-A6TU	0.524758393	high
TCGA-DU-7309	0.524914619	high
TCGA-DH-5143	0.525711746	high
TCGA-P5-A5F1	0.52647922	high
TCGA-HT-7609	0.526622152	high
TCGA-DB-5273	0.527120095	high
TCGA-FG-6692	0.527229003	high
TCGA-S9-A6U9	0.527786156	high
TCGA-E1-A7YJ	0.528187408	high
TCGA-TQ-A7RO	0.528963389	high
TCGA-DU-5854	0.529903375	high
TCGA-WY-A85B	0.530972448	high
TCGA-HT-7604	0.531153383	high
TCGA-TM-A84Q	0.531732329	high
TCGA-E1-5322	0.533801986	high
TCGA-S9-A7R4	0.534897913	high
TCGA-CS-6188	0.535416663	high
TCGA-HW-7490	0.535841755	high
TCGA-FG-6689	0.536010677	high
TCGA-S9-A6TV	0.536404999	high
TCGA-DU-A7TG	0.537059179	high
TCGA-DU-6396	0.538907789	high
TCGA-FG-A4MU	0.53934134	high
TCGA-DH-A7UT	0.540758903	high
TCGA-DU-5872	0.541268126	high
TCGA-TM-A84B	0.541650408	high
TCGA-DU-5853	0.541707439	high
TCGA-S9-A6U2	0.542068922	high
TCGA-DU-7019	0.54244346	high
TCGA-S9-A6U1	0.542582325	high
TCGA-DU-5852	0.542596091	high
TCGA-HT-7477	0.54545523	high
TCGA-HT-8114	0.545756951	high
TCGA-E1-5303	0.54576817	high
TCGA-DH-A66B	0.546360647	high
TCGA-QH-A6CS	0.546448569	high
TCGA-DU-A7TI	0.54683559	high
TCGA-HT-7690	0.547372815	high
TCGA-HW-7489	0.548401496	high
TCGA-DU-A76L	0.551158863	high
TCGA-DB-A4XB	0.551880404	high
TCGA-DU-8163	0.552019159	high
TCGA-HT-7686	0.552114303	high
TCGA-HT-8104	0.552454346	high
TCGA-HT-7860	0.553733416	high
TCGA-HW-8321	0.553737116	high
TCGA-HT-7472	0.555533712	high
TCGA-E1-A7YE	0.556027002	high
TCGA-DU-7301	0.556728371	high
TCGA-VM-A8CA	0.557719913	high
TCGA-DU-6405	0.558437582	high
TCGA-HT-7601	0.559151527	high
TCGA-DU-6408	0.559483625	high
TCGA-S9-A6TZ	0.560297928	high
TCGA-TQ-A7RW	0.560637649	high
TCGA-R8-A6YH	0.561590983	high
TCGA-P5-A72U	0.561672834	high
TCGA-CS-6290	0.562745221	high
TCGA-E1-5302	0.562787404	high
TCGA-HW-A5KK	0.563388629	high
TCGA-DB-A64S	0.563415216	high
TCGA-FG-8186	0.563787411	high
TCGA-P5-A72X	0.564197157	high
TCGA-S9-A6WO	0.566831956	high
TCGA-DH-A66D	0.567863287	high
TCGA-TM-A84L	0.568655156	high
TCGA-HT-A61B	0.568997805	high
TCGA-DU-5847	0.569455019	high
TCGA-S9-A7R7	0.569514976	high
TCGA-HT-7855	0.570103702	high
TCGA-FG-8181	0.571071899	high
TCGA-HT-7473	0.571251171	high
TCGA-DB-5270	0.572178297	high
TCGA-E1-A7YN	0.572454888	high
TCGA-QH-A6CX	0.573075475	high
TCGA-DU-8167	0.57534969	high
TCGA-DU-A5TY	0.577874231	high
TCGA-HW-A5KM	0.577966032	high
TCGA-VM-A8CD	0.578191867	high
TCGA-CS-6666	0.579850799	high
TCGA-P5-A5EU	0.580612537	high
TCGA-HT-7483	0.580944918	high
TCGA-DU-6395	0.58158549	high
TCGA-DU-A7TD	0.582487159	high
TCGA-HT-8018	0.582745033	high
TCGA-HT-7482	0.58421868	high
TCGA-DH-A7UU	0.584876473	high
TCGA-DU-7290	0.585787343	high
TCGA-CS-4938	0.586591952	high
TCGA-HT-A5RC	0.586593545	high
TCGA-DU-6407	0.587447226	high
TCGA-S9-A6U0	0.58996955	high
TCGA-DU-6401	0.590011681	high
TCGA-WY-A85D	0.590170207	high
TCGA-HT-8013	0.591369047	high
TCGA-DH-A66G	0.593011833	high
TCGA-FG-A87Q	0.593396168	high
TCGA-DU-A5TR	0.595215728	high
TCGA-DU-8161	0.597030586	high
TCGA-HW-7493	0.597287007	high
TCGA-FG-8188	0.597477769	high
TCGA-HT-8015	0.597824181	high
TCGA-DU-7010	0.600157073	high
TCGA-HT-7608	0.600719616	high
TCGA-DU-8165	0.600819567	high
TCGA-DU-7012	0.601114785	high
TCGA-FG-8191	0.601240203	high
TCGA-HT-A618	0.603307367	high
TCGA-KT-A7W1	0.604470835	high
TCGA-IK-7675	0.606136346	high
TCGA-HT-7858	0.606860381	high
TCGA-DU-5855	0.606930075	high
TCGA-DU-8158	0.610423442	high
TCGA-HT-7611	0.612524402	high
TCGA-P5-A5EX	0.613544477	high
TCGA-FG-8182	0.61596441	high
TCGA-DH-5142	0.617581667	high
TCGA-FG-6691	0.617927227	high
TCGA-DU-A7T8	0.619237974	high
TCGA-DU-7007	0.62138881	high
TCGA-HT-8563	0.622802183	high
TCGA-HW-8320	0.623032499	high
TCGA-FG-A6J3	0.623183568	high
TCGA-P5-A5F6	0.626060061	high
TCGA-HT-7478	0.627657534	high
TCGA-S9-A7R3	0.634651232	high
TCGA-CS-5397	0.642282993	high
TCGA-DU-8166	0.644202062	high
TCGA-HT-7691	0.64826854	high
TCGA-HT-8110	0.64942186	high
TCGA-FN-7833	0.656737168	high
TCGA-DB-5276	0.658536394	high
TCGA-QH-A6CW	0.664707743	high
TCGA-HT-A5RA	0.668150403	high
TCGA-P5-A5EW	0.670339627	high
TCGA-HT-7479	0.670409349	high
TCGA-DU-6402	0.671585206	high
TCGA-HT-A5R5	0.678106305	high
TCGA-CS-6665	0.680229576	high
TCGA-DB-5279	0.681875259	high
TCGA-TM-A84F	0.682765186	high
TCGA-S9-A6WG	0.683285318	high
TCGA-DU-7006	0.685672951	high
TCGA-S9-A6UA	0.693766045	high
TCGA-DU-A5TP	0.698253397	high
TCGA-HT-7680	0.703996585	high
TCGA-HT-8106	0.709035729	high
TCGA-HT-7854	0.716024274	high
TCGA-S9-A89Z	0.719816548	high
TCGA-P5-A736	0.725327634	high
TCGA-TM-A84C	0.730453294	high
TCGA-HT-7882	0.802115798	high
TCGA-HT-7857	0.852345897	high
