# Supplementary material for: Bisphenol A: Unveiling Its Role in Glioma Progression and Tumor Growth
Source: Int J Mol Sci. 2024 Feb 21;25(5):2504. doi: 10.3390/ijms25052504 (PMC10931199; doi:10.3390/ijms25052504)
Supplement: Supplementary file 1 [file ijms-25-02504-s001.zip › ijms-2766183-supplementary/clinical relation/ssgseaOut.xls]

id	TCGA-KT-A74X-01A-11R-A32Q-07	TCGA-HT-8013-01A-11R-2403-07	TCGA-WY-A858-01A-11R-A36H-07	TCGA-FG-A6J3-01A-11R-A31N-07	TCGA-QH-A6CU-01A-11R-A31N-07	TCGA-DU-6393-01A-11R-1708-07	TCGA-DU-6397-01A-11R-1708-07	TCGA-DB-A75O-01A-11R-A32Q-07	TCGA-DB-A64O-01A-11R-A29R-07	TCGA-HT-A74H-01A-11R-A32Q-07	TCGA-WY-A859-01A-12R-A36H-07	TCGA-QH-A65S-01A-11R-A29R-07	TCGA-QH-A6X3-01A-21R-A32Q-07	TCGA-DB-A64P-01A-11R-A29R-07	TCGA-DB-A64S-01A-11R-A29R-07	TCGA-DU-8161-01A-11R-2256-07	TCGA-DH-A66G-01A-21R-A31N-07	TCGA-S9-A6U0-01A-12R-A32Q-07	TCGA-E1-A7YL-01A-11R-A34F-07	TCGA-HT-A74J-01A-12R-A32Q-07	TCGA-EZ-7264-01A-11R-2027-07	TCGA-QH-A6X4-01A-51R-A32Q-07	TCGA-CS-5397-01A-01R-1896-07	TCGA-TQ-A7RM-01A-11R-A33Z-07	TCGA-DU-7304-02A-12R-A36H-07	TCGA-P5-A77W-01A-11R-A32Q-07	TCGA-HT-A619-01A-11R-A29R-07	TCGA-S9-A6UA-01A-12R-A33Z-07	TCGA-FG-8187-01A-11R-2256-07	TCGA-IK-7675-01A-11R-2090-07	TCGA-HT-7858-01A-11R-2403-07	TCGA-HT-7690-01A-11R-2256-07	TCGA-S9-A6TW-01A-12R-A32Q-07	TCGA-FG-7634-01A-11R-2090-07	TCGA-CS-5390-01A-02R-1470-07	TCGA-DB-5278-01A-01R-1470-07	TCGA-HW-7487-01A-11R-2027-07	TCGA-HT-7601-01A-11R-2090-07	TCGA-E1-5302-01A-01R-1470-07	TCGA-DU-6396-01A-11R-1708-07	TCGA-R8-A6MK-01A-11R-A32Q-07	TCGA-FG-8185-01A-11R-2256-07	TCGA-DU-5847-01A-11R-1708-07	TCGA-S9-A7R1-01A-12R-A34R-07	TCGA-RY-A847-01A-11R-A36H-07	TCGA-HT-7694-01A-11R-2256-07	TCGA-DB-A4XE-01A-11R-A27Q-07	TCGA-TM-A7C5-01A-11R-A32Q-07	TCGA-HT-7684-01A-11R-2256-07
BPA	0.444317499881869	0.591369047238975	0.463965283677245	0.623183567925313	0.505664991324121	0.332477944309326	0.367256863117304	0.438524167094939	0.373935281829703	0.473466561423241	0.338478835802817	0.41707462165383	0.490368316635851	0.497413510555043	0.56341521624999	0.597030586433621	0.593011833394588	0.589969550337359	0.482098671846613	0.440147244527569	0.322972573279589	0.308855569093885	0.642282992694575	0.323651123852675	0.218893989111012	0.285000097373371	0.207236029149032	0.693766045420313	0.523917052569761	0.60613634634507	0.60686038071013	0.547372815333077	0.334710511363749	0.522802941118623	0.20723362714385	0.401861930012765	0.3228179348132	0.559151526998658	0.562787403823437	0.538907789025223	0.335304296694363	0.494790733254644	0.569455018625045	0.459632135906839	0.36580503364406	0.35527578882331	0.280205055852367	0.365090343929024	0.444433334455113
BPAF	0.657751493075617	0.711420343544487	0.628766709570868	0.753717378628703	0.625067247534145	0.650363663854093	0.766122926486967	0.661221939045638	0.590661349526986	0.583701932854952	0.540258850393019	0.571401692690859	0.728789795145157	0.653221957246493	0.764619036089706	0.761144802095103	0.759058104720512	0.829106722310037	0.716129496951578	0.636738282907994	0.542767131384921	0.508178401551479	0.740626971985959	0.638568088388391	0.506226014603016	0.617978708725394	0.695305231789042	0.889008440278005	0.640268896536305	0.690548125923846	0.77394409085703	0.777393053280442	0.681155286939998	0.769727239410015	0.572648441027393	0.59719195564371	0.575482933711554	0.646052959484796	0.784483077366223	0.73411388135364	0.604798383551458	0.75818651498454	0.659056636952859	0.631833657368457	0.571736950409062	0.545734343709912	0.640314103048822	0.624600015507228	0.612898036866308
BPB	0.41689901171111	0.54654041284368	0.432420799741468	0.446411334011502	0.479816031324445	0.441930804516372	0.512075206740356	0.442342451523406	0.470517529978029	0.46017962182928	0.344271278426282	0.396414868774905	0.523139253643217	0.43724946254883	0.508253811731666	0.63897033938138	0.480994076076799	0.594401473310586	0.320699763451491	0.453960495913485	0.438259338492757	0.325444371921798	0.622898351886246	0.374912837390649	0.200628392581124	0.481383127939482	0.421165394400077	0.549707287865743	0.479318918133736	0.531786521445264	0.475379456029295	0.518485504214649	0.507161102872009	0.494879789799358	0.412648528784636	0.470055565593459	0.471562846514429	0.433855916330381	0.553238889099669	0.376741786675651	0.510130579811478	0.443899444227865	0.455015497480457	0.309658818378348	0.45696186974241	0.499478605717548	0.451554156972552	0.442476914237405	0.370901558238346
BPC	0.405525487744901	0.375326808203699	0.472776665477059	0.413403881514388	0.406676160645705	0.42687226158026	0.396628304285444	0.453014067067429	0.431940438647605	0.467422633601999	0.596313865792622	0.374248616380332	0.26713942792683	0.4902378794814	0.38916406913788	0.348859340321825	0.468985662653252	0.333522672445116	0.252511812528038	0.395906734781161	0.476073073246307	0.387963144396609	0.34105936192825	0.0329610230428544	0.600558512012425	0.302277132919	0.404856740541905	0.395864404706739	0.44559774573889	0.226653631675876	0.34162570987016	0.42001735376948	0.39070056861331	0.353477384796798	0.463477573583831	0.581958706302202	0.572761361301026	0.393026665249451	0.438940495204603	0.225598768365638	0.501354138102557	0.465142459745138	0.324719049248706	0.387896116646954	0.508158031668986	0.64092884426293	0.475234811090824	0.397462445555674	0.483543803855566
BPE	0.541331795603347	0.681179246746259	0.683112216541841	0.832438065015351	0.706625065238361	0.46517233070261	0.486635973281089	0.683707399378154	0.718618860609391	0.886077267133801	0.596400675632762	0.650651666749752	0.555496985935069	0.467730836607669	0.696592846882848	0.643950899365215	0.664995865952439	0.949744901259984	0.823139873014208	0.614489134041256	0.408363010352638	0.383600119992025	0.736959412985415	0.444005488821396	0.65106962285189	0.441199014692191	0.415238269859729	0.9015588622905	0.660960379500455	0.614265827904002	0.732898132539762	0.58448553252115	0.428122979299436	0.756735607485908	0.579769120440339	0.644436845662501	0.645124793952165	0.622779866238268	0.652355084513456	0.58375013650682	0.509184286038083	0.523082996304583	0.806050690795978	0.520047473143187	0.560120334348679	0.736098605566883	0.509008208125553	0.45737112578627	0.704945809922705
BPF	0.26226936806521	0.44242585488953	0.275048941406414	0.530752895462559	0.395639286209497	0.103042750200591	0.328219083884763	0.272538888950324	0.308940301885784	0.244705502181836	0.340875286679424	0.0847588430853695	0.40366461193981	0.452964216171055	0.472907695904064	0.403791276689272	0.61995913417626	0.484902324025814	0.35690662411937	0.234925678093386	0.182944789530025	0.147100024241923	0.459637317352661	0.0905890909541724	0.0223140761850972	0.212066716550978	0.0750723516676005	0.587672028558018	0.511952654796187	0.336505104686873	0.539958083416292	0.417597333544782	0.386554313414479	0.523421092247364	0.184206936554938	0.286897376930418	0.34138750363678	0.368839624110868	0.347901876822127	0.429472463221176	0.197200647379163	0.39552091457479	0.495912319187257	0.47324164649566	0.383251655282564	0.308080029056471	0.164918212203877	0.410369699381759	0.445898483209567
BPS	0.296027257378332	0.351236704506378	0.177959980957763	0.416929259467335	0.374486701026899	0.242934017601034	0.282994497171867	0.270667722880791	0.260955398132293	0.318032673446695	0.0728041026157279	0.252404432836053	0.281031206115484	0.449280258420367	0.321353422975189	0.408561029076201	0.432799851279862	0.476543218159849	0.254649199550853	0.175528432362644	0.144318962456405	0.131862318560045	0.487948462181288	0.177104662268857	0.131666451326881	0.263730729539856	0.216137030699788	0.559408753623129	0.251230920321633	0.4799827783887	0.36708969151786	0.315395566831523	0.310398327783826	0.393178585760032	0.253641955482147	0.270467541675831	0.155337995262162	0.339080693774649	0.394879284334163	0.316967644402143	0.27445204358083	0.310586727935473	0.348294795638391	0.18549134961963	0.19101317429722	0.234367432138585	0.179909804026151	0.220643865057519	0.341823819610733
BPZ	0.420624045672475	0.496589794196369	0.40601048700424	0.428868273381912	0.479715357101244	0.376905479674375	0.464829766708539	0.42803479876447	0.476092748047994	0.451879771864085	0.369322945424879	0.401294618406811	0.481791305581403	0.410841864850236	0.462695547571465	0.662446877758431	0.451006921125717	0.516357688920613	0.322717123137985	0.455421208955543	0.396422480774287	0.349271314851106	0.631232956557385	0.354556749611713	0.197793676217816	0.397559557213685	0.324259906778558	0.525629738249034	0.497233613706717	0.48809638160373	0.432616465360909	0.464551788546198	0.47822672753235	0.436397279842516	0.399591921391695	0.462415876458386	0.455697834796714	0.379774330847133	0.504841670051069	0.307151347957549	0.508240713559086	0.340384830841819	0.477120109776658	0.349471744945564	0.442024151773647	0.485171330207113	0.449532087340304	0.391821476872679	0.343691736265045
[truncated: 485 more columns]
