# Supplementary material for: Bisphenol A: Unveiling Its Role in Glioma Progression and Tumor Growth
Source: Int J Mol Sci. 2024 Feb 21;25(5):2504. doi: 10.3390/ijms25052504 (PMC10931199; doi:10.3390/ijms25052504)
Supplement: Supplementary file 1 [file ijms-25-02504-s001.zip › ijms-2766183-supplementary/differentially expressed analysis/diff.txt]

gene	lowMean	highMean	logFC	pValue	fdr
LTF	5.2849265917603	103.676620599251	4.29406335583175	6.31059173802347e-16	6.91000026595709e-15
GPRC5A	0.430275655430712	2.23644419475655	2.37787363824993	6.12555177065103e-23	1.5906645743347e-21
MARCO	0.933379775280899	4.98906217228464	2.41823253585997	0.000578394918531508	0.00118074182261015
IBSP	0.372581647940075	9.2638456928839	4.63598270360957	2.08133614033643e-09	9.95304172680082e-09
DSG2	0.35009925093633	1.79927528089888	2.3615800490993	7.01011379097474e-07	2.31367772078382e-06
CP	4.7091606741573	20.9116239700375	2.15076325152641	1.59947858891448e-24	5.29685006860743e-23
ALX4	0.398352059925094	2.19861835205992	2.46448125480434	0.000711352958648178	0.00143030878007213
CHI3L2	16.823827340824	78.7285093632959	2.22638021345644	6.07641241352192e-25	2.13204914922067e-23
LYZ	6.44960674157303	25.8346456928839	2.00202399675714	1.88341583547136e-21	3.99356422475726e-20
OSM	1.35348801498127	7.50569101123595	2.47130278696935	4.29229285026899e-40	3.61451936972175e-37
MMP9	1.67028689138577	9.99513108614232	2.58112956424303	0.000427348789281464	0.000892557864139954
SRPX2	1.57505992509363	7.25019513108614	2.20261310544655	7.77761078033641e-21	1.51977092861292e-19
MEDAG	0.614932584269663	4.28351947565543	2.80029648792667	2.64065698678078e-05	6.79635234123966e-05
HAMP	2.5491595505618	10.9503239700375	2.10287997438416	7.99243606455239e-25	2.77134385921914e-23
MET	2.27016779026217	12.6303722846442	2.47602632616023	0.00170385178564723	0.0031837399595716
HOXA2	0.514343820224719	2.20712771535581	2.10136513710813	1.19138204475419e-06	3.79405728064705e-06
CCL2	12.5759588014981	82.0495074906367	2.70582627737464	2.70339041819147e-50	2.3903378077649e-46
CCL8	0.77307191011236	7.54063707865169	3.28601189318791	7.60636751119944e-37	2.69022006136102e-34
ABCC3	1.00207528089888	8.51970936329588	3.08781332092133	8.50509471076398e-16	9.16539274010666e-15
CD69	0.936319850187266	4.51709812734082	2.27032290568447	4.5764356370235e-43	8.99218753390262e-40
IL1A	0.620405243445693	2.65496816479401	2.09741177737159	7.58574187358558e-38	3.43964767416634e-35
CD2	0.778321348314607	3.60573220973783	2.21185442080075	1.88451835795086e-20	3.51538213523239e-19
GBP1	8.91746779026217	46.7048666666667	2.38886688237028	1.03051034458114e-35	2.53104790744068e-33
TTR	0.0940217228464419	563.909045692884	12.5501807484278	3.01542646313194e-07	1.05094208856967e-06
TRIM67	38.8762588014981	8.93748539325843	-2.12094850596581	8.53674538726545e-23	2.15662579183432e-21
PLAU	3.54532696629213	18.0755082397004	2.35004562219397	4.33620605346143e-35	8.81396182177149e-33
EGR2	10.2878629213483	41.7103573033708	2.01946234584258	4.26729588332688e-42	7.54628604007525e-39
MMP19	0.533226966292135	3.56811161048689	2.74233909625671	1.3537790916987e-22	3.32965639187758e-21
F13A1	4.04147191011236	28.8751404494382	2.83687523836675	2.2286571573814e-19	3.71807294067289e-18
TREM1	0.329149063670412	2.15739775280899	2.71247918743854	4.55868579433587e-36	1.31442291128146e-33
CXCL6	0.145677902621723	1.87846367041199	3.68869925277103	4.97317873231302e-08	1.95957425807093e-07
IL1B	4.01171760299625	24.4506411985019	2.60758034025163	1.6062038086949e-41	1.89360721019737e-38
LIF	1.05551685393258	6.65794531835206	2.65712740662756	1.73505968511411e-16	2.0333197794273e-15
JCHAIN	0.639129213483146	6.884565917603	3.42918615602484	1.37610655702727e-09	6.74892427730068e-09
CHI3L1	68.5109176029963	744.47161835206	3.44181103655269	5.5770992807972e-11	3.3018220181325e-10
POSTN	2.89643558052434	38.9571838951311	3.74953890926433	0.00782889068441958	0.0128380686651175
NTS	0.665945692883895	12.526472659176	4.23343187986501	0.00172046716016064	0.00321173242481587
SPOCD1	2.95159962546816	19.3447520599251	2.71237329493028	2.91993834763271e-21	6.03226515648795e-20
ANXA1	24.0793670411985	114.327058426966	2.24729752018865	8.26983698279398e-27	3.81837590610258e-25
OASL	1.46932808988764	6.25891610486891	2.09075626359011	8.43171552983685e-15	8.05985710053364e-14
IL6	0.270379400749064	3.95681235955056	3.87128150418525	5.49082108713305e-52	9.70996801048609e-48
SCN7A	1.00816853932584	4.42748127340824	2.13474936517431	3.86168342961416e-18	5.55203331457698e-17
IL1RN	0.428383520599251	3.11051460674157	2.86017839353729	1.4658730142126e-41	1.89360721019737e-38
WDR38	1.38092097378277	6.99539775280899	2.34077532964127	2.3821047795973e-16	2.74609784370265e-15
CCL21	0.303130711610487	2.06642771535581	2.7691269675038	2.33981969619609e-06	7.103411417602e-06
MMP7	0.468941573033708	3.36553071161049	2.843353932865	1.86064502783693e-15	1.93664783238777e-14
THBS1	2.54169213483146	11.8979269662921	2.2268490295888	6.02730422309534e-18	8.4525652562425e-17
CH25H	14.5933947565543	58.4890655430712	2.00285141381159	6.18695335827342e-35	1.24329639986031e-32
CXCL9	0.910695131086142	5.13057640449438	2.4940808412287	8.07391140658942e-13	6.101668774108e-12
GPR65	0.943474906367041	3.88498277153558	2.04185214878583	2.6422646862738e-33	3.86163708364181e-31
BCL2A1	2.54713820224719	12.2378127340824	2.2643965836098	3.79405576642761e-40	3.35470410867529e-37
TRPM8	0.447571161048689	2.19732621722846	2.29556008427537	4.7369214045296e-08	1.87232271161604e-07
COL8A1	1.11686554307116	5.26462097378277	2.23687415474047	1.9611716407596e-19	3.29670715733772e-18
SHISAL2B	5.13166329588015	1.15311872659176	-2.15388545152007	3.93521460791414e-15	3.93833249158764e-14
G6PC2	1.82033333333333	0.441360299625468	-2.04417388599463	3.96987417790058e-21	8.06933965080389e-20
TCTEX1D1	1.80255168539326	8.70647902621723	2.27204877156756	2.26705001601188e-10	1.23697971253175e-09
FAM81B	0.657758052434457	3.72532471910112	2.5017372735865	1.6288091341924e-11	1.03387870527848e-10
GBP5	0.276593258426966	2.16491947565543	2.9684754664383	5.65730526693517e-36	1.49319084090271e-33
C1orf158	0.330273782771536	2.8306861423221	3.09941743883939	2.95940416671207e-06	8.85583937278002e-06
HPD	0.580093258426966	3.04892172284644	2.39394235327325	5.70532505408294e-19	9.0812752706033e-18
CLIC6	0.599610112359551	2.87841535580524	2.26317816873055	1.99077937730814e-11	1.2519538587595e-10
TFF3	0.506768913857678	2.19804194756554	2.1168189843055	0.00030556337628965	0.000655933812370256
CCR5	1.10105730337079	4.85752734082397	2.14133256170707	6.25926515760172e-38	2.91286434334286e-35
GBP2	9.71207640449438	41.4632662921348	2.09398209366589	2.31096249738609e-37	9.28796836449446e-35
ZNF474	0.407633333333333	1.63969588014981	2.00808432350204	8.20982866824769e-23	2.07700443732893e-21
C7orf57	1.27671835205993	7.12966104868914	2.48139319387591	4.99208605606006e-15	4.92085004544962e-14
CA3	2.36232097378277	11.3780677902622	2.2679786763779	1.36145157426456e-17	1.81979664696103e-16
OSR2	0.352876029962547	1.75386741573034	2.31330635114529	1.20570230484166e-16	1.44455552566531e-15
NNMT	3.12154194756554	25.0604426966292	3.00508114221289	6.42781940068398e-16	7.02965728396385e-15
IL7R	0.493069288389513	2.03014981273408	2.04172389329788	1.2455916598015e-21	2.69279253202075e-20
ROR2	0.428142696629214	1.9586734082397	2.19371323988703	7.64923856695929e-15	7.35558101240392e-14
CXCL10	2.27192883895131	21.8717438202247	3.26707869736637	2.06266427622904e-24	6.63202819287897e-23
CXCL11	0.712051685393258	4.07775018726592	2.51771952471394	1.98216630690744e-18	2.94480196676268e-17
RNASE2	4.17251985018727	18.1504951310861	2.12101808619292	5.64215152887017e-33	7.85636280602678e-31
CXCL8	2.0211329588015	12.4276707865169	2.62031979294192	3.81625108775728e-23	1.01483585317142e-21
SLN	8.49333595505618	43.3324063670412	2.35104313343164	3.14928926930503e-09	1.47454104970209e-08
HSPA6	4.36084868913858	19.9827760299625	2.19607617950259	6.39162639381451e-29	3.9799422456779e-27
SAA1	0.31699925093633	16.3574640449438	5.68932585800961	4.47001989942651e-08	1.77515903663729e-07
CHRNA9	0.33013670411985	3.02095692883895	3.19387016571927	1.90020772964662e-12	1.3621108022323e-11
ADGRE1	0.386357677902622	2.26598539325843	2.55212958810488	4.128657683725e-26	1.72603268271851e-24
CD163	9.64226966292135	48.425908988764	2.32833444659602	1.45729014276378e-21	3.12751442774693e-20
SLC17A8	13.2939524344569	2.22443483146067	-2.57925935899741	2.12487433685337e-17	2.78549131007524e-16
DEFB119	1.74698014981273	7.47355767790262	2.0969319647973	3.07509610336592e-06	9.17805898597855e-06
HOXC10	0.635616853932584	3.41285168539326	2.42474843500624	9.32001141299893e-08	3.52244244127961e-07
SOCS3	9.45895430711611	57.0800280898876	2.59323343806528	1.63397147143592e-30	1.33157380188354e-28
LMNTD2	0.395057303370787	2.76500711610487	2.80714935580313	2.29245687529342e-06	6.97044759034056e-06
FAM183A	1.68630711610487	9.06340486891386	2.42618582363002	6.71555498360995e-12	4.49499902839358e-11
SLC18A3	0.329487640449438	2.64867715355805	3.00697575095422	0.00562287099453646	0.00947924690261833
PLA2G2A	1.06819700374532	8.09850786516854	2.92247837599623	3.67240849537067e-11	2.22483288222456e-10
HLA-DQA1	6.26394868913858	29.7307606741573	2.24681207566728	3.72676331102498e-27	1.81055171407049e-25
ABCA4	0.231474906367041	2.20313745318352	3.25063179921614	0.000976881894203415	0.00191500978582255
RASSF9	0.512193632958801	4.84420149812734	3.24149765211856	1.15974437747441e-17	1.56915987538313e-16
FCGR3A	31.5624348314607	134.49704906367	2.09129411057474	1.43320085617013e-34	2.72523913338845e-32
IGKV4-1	0.447415355805243	7.85438689138577	4.1338119867278	2.39919844938121e-06	7.25999749809331e-06
IGLV1-47	0.828733333333333	7.98953483146067	3.26913165210386	9.80289261791505e-07	3.1564885843993e-06
IGLV7-46	0.374257677902622	1.8512808988764	2.30641999646	7.22943357267984e-07	2.38117532686292e-06
IGLV1-44	0.360577528089888	7.22150299625468	4.32391774039845	1.03490196454347e-06	3.3202478847944e-06
IGLV1-40	0.493485393258427	7.97156104868914	4.01378298295134	2.68846041479767e-10	1.44903181881384e-09
IGLV2-23	0.465804494382022	9.78265131086142	4.39242905506503	1.06443560030245e-08	4.65927701874964e-08
IGLV3-21	0.393986891385768	8.14468277153558	4.36963897342658	7.27794711916627e-07	2.39536975349593e-06
IGLV3-19	0.557222097378277	4.97296179775281	3.15778097224942	1.98649221279705e-07	7.12125041376506e-07
IGLV2-14	0.481601872659176	8.36110486891386	4.11778069124489	1.91419419125391e-10	1.05519358098922e-09
IGLV3-1	0.449743820224719	15.7632883895131	5.13132125944968	1.28308576779968e-06	4.06632414296945e-06
IGLC2	2.13942921348315	25.06704082397	3.5504938444543	2.6058638565643e-10	1.40751669027132e-09
IGLC3	1.56515842696629	11.3978554307116	2.86438179814825	5.73453433380494e-09	2.59624949203806e-08
IGHA2	0.463913483146067	4.09939812734082	3.14348442684714	1.818116759825e-06	5.61992252766043e-06
IGHG4	0.521641947565543	3.20858164794007	2.6208039026587	0.00329572437006617	0.00583399296899401
IGHG2	1.32818426966292	12.8913063670412	3.27887124723191	1.12743936160826e-07	4.2035921717648e-07
IGHA1	2.70972059925094	45.5853449438202	4.07235408518219	5.01951916356643e-12	3.41142109486967e-11
IGHG1	11.4451764044944	54.1648696629213	2.24261775012831	1.71600999539616e-09	8.3139508927632e-09
IGHG3	0.888174906367041	10.3235940074906	3.53895768967876	9.92711477142281e-08	3.73592461412728e-07
IGHM	1.45886329588015	24.7075872659176	4.08203753050112	6.27857715504819e-15	6.10728044058703e-14
IGHV3-7	0.220180149812734	5.19934232209738	4.56157282994995	1.83482065444741e-06	5.66660294328467e-06
IGHV3-15	0.527710861423221	4.04339925093633	2.93774908167062	7.86721353734935e-07	2.57398342635497e-06
IGHV1-18	0.358656179775281	6.97351610486891	4.28121286413639	2.88189243693407e-07	1.00738062571145e-06
IGHV3-21	0.277021722846442	4.67731647940075	4.07761003282519	6.80457065296436e-09	3.05566346945205e-08
IGHV3-23	0.337342696629213	6.82484868913858	4.33851022763799	2.6642948826994e-08	1.09647174088099e-07
IGHV4-39	0.299558801498127	6.71536928838951	4.48655560999606	8.62709312444883e-08	3.27487507513624e-07
IGHV5-51	0.251178277153558	6.54248501872659	4.70305511071074	1.54637744612383e-06	4.8297666473426e-06
CFAP45	0.750910486891386	3.02197265917603	2.00877776294826	3.74287229617315e-10	1.98306216474206e-09
HLA-DQB1-AS1	0.470160674157303	1.92857640449438	2.03631052519521	4.08068072650814e-23	1.08028080789775e-21
IGHV3-74	0.129880524344569	2.30755580524345	4.15110851879227	1.14687828333364e-07	4.27246588634339e-07
HSPA7	1.70163782771536	8.45369176029963	2.31265749943952	1.4965474255667e-18	2.25617601651505e-17
GBP1P1	1.17382284644195	4.99119513108614	2.08817061411721	2.51537732005146e-17	3.25400053071029e-16
HLA-DQB2	2.25565018726592	9.23890973782771	2.03417926483412	5.68215493454473e-13	4.38384095095654e-12
TNF	2.55031235955056	14.2641243445693	2.48364532175177	1.94579925562907e-36	6.14455607795437e-34
IGKV3-20	1.18038464419476	16.6874303370787	3.82143285129905	9.17836008150947e-11	5.29042111086745e-10
IGKV3-11	0.468535205992509	8.31792059925094	4.14999355148378	6.69733632174604e-06	1.8955777130883e-05
INMT	1.06596666666667	5.20241460674157	2.28701905455329	3.85600719551267e-17	4.86725268980781e-16
IGKV1-5	0.469105992509363	11.1401161048689	4.56970652823514	1.19148018203132e-09	5.89044885072459e-09
IGKV3-15	0.219323220973783	4.00890823970038	4.19207892448762	2.0397831200596e-08	8.58437046528652e-08
FCGR2C	0.377219850187266	2.17545655430712	2.52784070423848	1.40328903724967e-22	3.44663379648933e-21
LINC02513	0.276725468164794	1.85537265917603	2.74518165490749	2.18107862248413e-16	2.52753567234662e-15
AC106865.1	0.467674906367041	1.87205093632959	2.00104176301947	3.63626065676581e-21	7.43394606407475e-20
IGHGP	1.547765917603	8.36724007490637	2.43456453345574	2.51093753819224e-06	7.57479007597946e-06
AC104051.2	81.7395239700375	20.0665861423221	-2.02623864455195	2.36706454049489e-05	6.13700128287135e-05
AL354919.2	0.299703370786517	1.96868988764045	2.71562865748595	1.19059158928666e-19	2.06618465799267e-18
AP000763.2	22.2755962546816	4.95753670411985	-2.16776869023896	3.80062227076415e-06	1.11626560013467e-05
HP	0.243986142322097	1.97796629213483	3.01914672586645	5.01950253725172e-06	1.44945922385303e-05
LHX5-AS1	22.6254625468165	5.58007752808989	-2.01959021471417	1.01151574524174e-20	1.94642485732915e-19
CLEC5A	0.535981647940075	3.09864269662921	2.53138089923712	3.73981791907992e-23	9.9600813375014e-22
AC022239.1	2.71288127340824	0.454386891385768	-2.57783279064119	7.03013361503073e-19	1.10605767658544e-17
IGHV3-30	0.660059550561798	2.69604157303371	2.03017464770924	3.07849382921965e-08	1.2561164023055e-07
CCL4	15.1357419475655	79.8763606741573	2.39980920503441	8.68847844137463e-33	1.18190040582515e-30
FCGBP	12.6803157303371	55.0915640449438	2.11924075352982	5.0616681016499e-30	3.79281943684648e-28
CCL4L2	15.0374812734082	77.1900531835206	2.35985201102774	1.24112371694116e-23	3.52862247755426e-22
CCL3L3	11.2538779026217	51.8358235955056	2.20352726890847	1.41071056614014e-20	2.66812894669757e-19
AC008760.2	0.861597003745318	4.11233782771536	2.25487364855813	1.68723598207652e-31	1.79741452452055e-29
CCL3	5.1765606741573	21.5222494382022	2.05576308230029	1.11271561375349e-27	5.85632824810021e-26
AP000357.2	4.26194794007491	0.953615355805243	-2.16003359820975	7.96039518096857e-10	4.026648409046e-09
AL590550.1	2.17170149812734	0.510329588014981	-2.0893246231486	2.57437822897142e-09	1.21725413372007e-08
