# Supplementary material for: Bisphenol A: Unveiling Its Role in Glioma Progression and Tumor Growth
Source: Int J Mol Sci. 2024 Feb 21;25(5):2504. doi: 10.3390/ijms25052504 (PMC10931199; doi:10.3390/ijms25052504)
Supplement: Supplementary file 1 [file ijms-25-02504-s001.zip › ijms-2766183-supplementary/differentially expressed analysis/diffGeneExp.txt]

ID	TCGA-KT-A74X-01A-11R-A32Q-07_L	TCGA-DU-6393-01A-11R-1708-07_L	TCGA-DU-6397-01A-11R-1708-07_L	TCGA-DB-A75O-01A-11R-A32Q-07_L	TCGA-DB-A64O-01A-11R-A29R-07_L	TCGA-WY-A859-01A-12R-A36H-07_L	TCGA-QH-A65S-01A-11R-A29R-07_L	TCGA-HT-A74J-01A-12R-A32Q-07_L	TCGA-EZ-7264-01A-11R-2027-07_L	TCGA-QH-A6X4-01A-51R-A32Q-07_L	TCGA-TQ-A7RM-01A-11R-A33Z-07_L	TCGA-DU-7304-02A-12R-A36H-07_L	TCGA-P5-A77W-01A-11R-A32Q-07_L	TCGA-HT-A619-01A-11R-A29R-07_L	TCGA-S9-A6TW-01A-12R-A32Q-07_L	TCGA-CS-5390-01A-02R-1470-07_L	TCGA-DB-5278-01A-01R-1470-07_L	TCGA-HW-7487-01A-11R-2027-07_L	TCGA-R8-A6MK-01A-11R-A32Q-07_L	TCGA-RY-A847-01A-11R-A36H-07_L	TCGA-HT-7694-01A-11R-2256-07_L	TCGA-DB-A4XE-01A-11R-A27Q-07_L	TCGA-TM-A7C5-01A-11R-A32Q-07_L	TCGA-HT-7684-01A-11R-2256-07_L	TCGA-S9-A6UB-01A-21R-A33Z-07_L	TCGA-E1-A7YK-01A-11R-A34F-07_L	TCGA-DU-A6S6-01A-21R-A32Q-07_L	TCGA-RY-A843-01A-11R-A36H-07_L	TCGA-QH-A65Z-01A-11R-A29R-07_L	TCGA-HT-7603-01A-21R-2090-07_L	TCGA-RY-A83Y-01A-11R-A36H-07_L	TCGA-E1-A7Z6-01A-11R-A34R-07_L	TCGA-S9-A6TX-01A-21R-A32Q-07_L	TCGA-DB-A4XA-01A-11R-A26U-07_L	TCGA-RY-A83Z-01A-11R-A36H-07_L	TCGA-S9-A7IS-01A-11R-A34F-07_L	TCGA-R8-A6MO-01A-11R-A33Z-07_L	TCGA-FG-A4MT-01A-11R-A26U-07_L	TCGA-TM-A7CF-02A-11R-A32Q-07_L	TCGA-DU-5870-02A-12R-A36H-07_L	TCGA-DU-5874-01A-11R-1708-07_L	TCGA-E1-5311-01A-01R-1470-07_L	TCGA-DH-5140-01A-01R-1470-07_L	TCGA-HT-7687-01A-11R-2256-07_L	TCGA-RY-A840-01A-11R-A36H-07_L	TCGA-CS-6669-01A-11R-1896-07_L	TCGA-HT-7474-01A-11R-2027-07_L	TCGA-DH-A7UV-01A-12R-A34F-07_L	TCGA-P5-A5EY-01A-11R-A27Q-07_L
LTF	0.5003	0.2661	6.3765	2.6399	71.8776	0.2553	0.8318	0.4342	0.504	1.08	0.7117	0.3438	0.7652	0.1769	0.2756	0.4384	0.3198	0.1938	0.7068	0.4728	0.199	2.8697	0.2513	0.2831	0.3755	8.6831	0.3489	0.0364	2.7598	0.1771	0.3816	8.6644	18.2959	0.6398	0.6539	0.6099	0.4526	0.4159	0.2296	0.2407	6.8503	0.2473	0.3935	3.461	0.088	0.0904	0.6758	0.3632	3.5096
GPRC5A	0.4143	0.2573	0.4326	0.3199	0.8972	0.2029	0.3424	0.1005	0.0802	0.0713	0.1498	0.2948	0.1175	0.0205	0.1684	0.1416	0.1269	0.1009	0.1277	0.0439	0.0888	0.2434	0.0805	1.2797	0.069	6.7477	0.0807	0.2274	0.1747	0.0638	0.1359	0.0914	0.098	0.0729	0.1556	0.493	0.3011	0.1546	0.0644	0.1175	0.2924	0.3791	0.4865	0.3835	0.0366	0.0336	0.0879	0.0945	0.2313
MARCO	1.069	0	0.8118	0.262	4.2868	0.2321	0.3341	0.3086	0.6984	0.0584	0	0.1164	0.2407	0.1131	0.5977	0.5221	2.0163	0.2974	0.1661	0.6479	0.4091	1.0197	0.2596	0.4002	0.3814	0.595	1.711	0.3725	0.3936	0.0523	0.0771	0.2247	1.3619	0.5754	0.6094	0.6468	0.5307	1.767	0.0678	0.664	0.6309	0.1582	0.0315	2.2355	0.0338	0.0248	0.399	0.2948	0.7672
IBSP	0.2595	0.0643	0	0	0.054	0.0682	0	0	0	0	0.192	0	0.0318	0.0498	0.5773	0	0.0386	0.3931	0	0.1285	0.0721	0.0539	0.098	0	0	1.7694	0.0983	0	0.0473	0.0345	0	0	0	0	0	0.2035	0.0319	0	0.0448	0.4197	0.0695	0.3136	0.4158	0.2607	0	1.1131	0.033	0	0.0376
DSG2	0.1947	0.025	0.0199	0	1.5137	0.2124	0.1147	0.1165	0.0553	0	0.1895	0.0533	0.0083	0	0	0	0.0602	0.034	0.1045	0.0445	0.0843	0.056	0	0.0196	0	1.4707	0.1915	0.016	0.2088	0.0808	0	0	0.0095	0.0132	0.0246	0.222	0.0497	0	0.0349	0.0198	0.1173	0.1358	3.499	0.079	0	0.0595	0.0856	0	0.6535
CP	1.0069	1.5584	3.7416	21.7834	8.3654	0.0531	5.4667	2.6124	4.659	1.3985	1.1104	0.1597	0.7853	0.0887	2.1018	3.8028	2.3796	0.7505	1.9202	0.2762	3.2153	6.5707	0.1527	3.4877	2.417	71.1922	0.1968	0.7187	1.6829	1.3985	0.2266	44.326	1.5607	2.1991	1.4017	2.5894	2.3191	0.3184	1.4942	0.4583	2.0015	0.8294	4.8922	7.6831	0.9227	0.2403	9.7638	1.757	5.4042
ALX4	0.3564	0.2825	0.1684	0.2695	0.3705	0.0749	0.0808	0.168	0.3413	0.053	0.4957	0.2958	0.4631	0.178	0.242	0.2738	0.2652	0.162	0.0603	0.1999	0.297	0.1333	0.3097	0.2283	0.2769	3.4668	0.4321	0.1606	0.1169	0.1328	0.0979	0.2854	0.1917	0.4038	0.0521	0.2348	0.0963	0.0828	0.0861	0.3354	0.3149	0.6317	1.8957	0.2864	0.2941	0.0809	0.353	0.1459	0.1753
CHI3L2	21.4864	5.324	5.7805	50.9685	76.9188	1.578	20.4918	8.5662	4.288	1.1417	3.6849	29.9193	1.1389	0.2141	2.5964	4.0626	1.475	1.8141	6.0073	1.3491	1.6349	27.433	2.6914	65.5852	2.1392	294.9163	0.8449	14.823	3.7249	0.5277	14.977	5.4573	7.9443	6.5109	23.2072	19.3932	20.7928	2.9131	1.3042	9.8548	7.3643	2.0795	3.9301	17.6932	4.9831	0.0313	9.0777	2.0631	22.7498
LYZ	16.2843	2.8151	53.9116	2.8434	2.1663	0.4042	0.9847	1.6372	5.5068	0.7743	3.5389	0.4679	2.6411	3.6834	2.9941	2.6932	7.4708	1.6738	1.0013	7.8918	0.9539	1.1313	9.259	1.0687	3.0153	13.2385	0.4934	1.9374	1.6827	0.788	10.7343	3.7477	2.3127	16.1449	0.6485	4.531	2.7056	0.4124	0.1226	11.3149	15.2479	1.1446	12.0636	26.165	3.541	0.3286	1.6839	1.0666	2.467
OSM	0.5549	0.571	1.0495	0.8117	0.8787	2.3207	0.4721	2.7169	0.8672	0.1999	0.6254	0.038	0.1884	0.2951	1.237	0.1986	0.629	1.0427	0.4603	4.5325	1.2008	0.5187	2.2862	5.5379	0.2488	1.3971	0.8733	1.549	3.7805	0.358	0.6786	3.48	0.5711	0.8257	1.4029	8.2258	1.3689	0.6692	0.1658	0.7909	0.2315	3.3018	0.8618	4.1168	0.1981	0	0.5123	0.6293	0.1946
MMP9	0.3689	0.7358	0.7483	1.2047	0.654	0.1147	0.3303	0.3295	0.5977	0.2078	5.8959	0.4144	0.1928	5.1347	0.2251	0.5679	0.5201	0.5294	0.1724	0.4037	0.3884	0.363	2.1787	0.5089	0.6789	0.4236	0.1655	0.2279	0.5413	0.2094	0.8231	0.1999	0.47	0.478	1.4038	5.4819	2.4906	0.5073	0.3016	0.7194	1.1698	0.5632	6.9153	1.6092	0.5407	0.022	0.2663	0.2862	0
SRPX2	0.5778	1.1607	2.0398	3.5059	0.6196	0.2063	0.4916	1.1834	0.7189	0.4268	1.443	0.2141	0.4117	0.4786	1.9473	0.8963	0.7418	0.4924	1.5502	0.5184	0.6472	0.4839	0.2661	1.4198	0.3274	2.5939	0.5439	0.8865	0.5232	0.2813	0.5103	2.5104	0.6212	0.6351	1.2166	1.3086	1.3313	1.3211	0.4768	2.557	1.3201	0.6838	3.9059	1.7687	0.6425	0.2597	0.743	1.9079	0.6742
MEDAG	0.1384	0.3746	0.6569	0.1583	1.11	0.6075	0.0673	0.2796	0.1217	0.1058	0.158	0.1055	0.1745	0.4784	0.1875	0.368	0.9269	0.6065	0.2508	0.4698	1.0629	0.2587	0.0672	0.9327	0.0768	0.2966	0.3371	0.3798	0.1946	0.687	0.2095	0.2375	0.0504	0.0695	0.065	0.4466	0.2842	0.7232	0.1843	0.2093	0.6671	0.4779	2.9935	0.4171	0.1529	0.449	0.6553	0.1457	0.206
HAMP	0.618	0.3533	0.1053	3.9014	6.1687	1.4796	2.6423	1.6362	0.3317	0.7844	1.5408	1.7477	0.4895	0.0548	0.1837	0.2318	0.9977	0.7202	0.6635	9.084	1.2086	3.7924	0.2964	24.3178	0.431	48.2364	1.2158	0.4567	2.0533	0.5506	0.8957	0.5168	0.5048	1.4212	11.2758	8.6803	0.5082	1.1594	0.4677	0.9437	0.3437	0.2681	5.3016	0.9075	0.0981	0.8637	1.7026	0.8956	3.3643
MET	0.2135	0.3849	0.7676	0.2262	3.7129	1.766	0.3739	1.0478	0.4948	0.5963	0.0836	0.2904	0.2078	0.2605	0.2514	1.9532	2.4473	8.5168	1.0036	0.4009	9.4194	0.5634	0.2669	0.3291	1.2441	1.4898	1.4986	0.8242	0.0824	32.7441	0.1996	0.2802	0.9359	0.4526	0.2476	1.4979	1.7565	0.1312	3.8521	0.2493	1.4904	5.1294	4.744	1.1069	0.0291	4.4126	6.4225	0.1697	1.063
HOXA2	0.0583	0.0433	0.0258	0	0.0728	0.023	0.0331	0	0	0	0.0259	0.5879	0	0.0336	5.6541	0	0.026	0	0	0.0577	0	0	0	1.07	0	0.106	0.0331	0.0207	0	0	0	0	0	0.0342	15.8132	0.5214	0	0.0508	0	0	0	0	0	0.0293	0.0301	0	0.1778	0.0478	0
CCL2	28.4319	7.2295	9.287	20.2493	32.4385	4.2646	7.6156	12.3389	11.6977	0.7027	1.6729	0.7312	8.1629	0.4737	17.9528	1.7914	4.8333	3.7881	36.1294	12.3448	2.5126	3.5011	9.6295	175.8789	1.6859	47.1205	13.472	7.1659	24.7575	2.0521	25.2922	18.1869	8.6707	22.7292	11.9338	4.9327	5.8085	2.1481	0.8513	4.5333	3.4673	4.8301	7.7718	11.5975	9.2568	0.363	7.9351	6.958	7.6441
CCL8	0.6314	0.3519	0.4195	0.9478	0.5908	0.3731	0.2686	0.4465	0.7774	0	0.2803	0.0936	0.9868	0.1819	0.7208	0	0.7048	0.2989	0.2003	1.0158	0.3289	0	1.4313	2.1374	0.1022	1.0045	1.7044	0.2808	1.2944	0.1891	0.3718	0.3612	0.2011	1.3878	0.3458	0.7428	0.1164	0.275	0	0	0.1902	0.1908	0.2276	0.6343	0.3256	0	0.2406	0.3878	0.2741
ABCC3	0.4198	0.3575	0.7648	2.1054	3.3104	0.5352	0.1525	1.0742	0.0987	0.284	0.4775	0.4447	0.1093	0.1794	0.8749	0.0502	0.158	0.6699	0.1915	0.1891	0.3362	0.0794	0.0401	0.34	0.0733	32.3185	0.2252	0.2668	0.3404	0.2939	0.3249	2.4126	0.2404	0.8875	0.248	0.1931	0.1721	0.2218	0.0586	0.4432	0.2785	0.1938	15.8012	0.4834	0.7809	0.0375	0.1132	0.3941	0.2089
CD69	0.3203	0.0714	0.6385	1.3784	1.9481	0.3218	0.436	1.8348	0.2958	0.4713	0.7679	0	0.3357	0.083	1.3839	0.1278	0.665	0.1638	1.1988	2.8777	0.3003	0.7785	1.3615	1.6579	0.3422	2.2277	0.0819	1.4529	2.0225	0.3646	0.198	1.5942	0.2244	0.5632	0.8948	4.2505	0.4959	0.3348	0.1493	0.2543	0.0965	0.8904	1.4318	2.9443	0.0991	0.1455	0.4576	0.787	1.2932
IL1A	0.3148	0.0752	0.0299	0.6751	0.7996	0.6378	0.3443	1.3994	0.443	0.1203	0.5391	0.12	0.0744	0.0389	0.1185	0.0897	0.3313	0.7153	0.1426	1.6363	0.4217	0.8408	0.2294	0.2947	0.0874	1.8399	0.4601	0.192	2.6922	0.3233	0	0.1544	0.0573	0.2768	0.5173	1.7459	0.0249	0	0.2794	0.0298	0.1897	0.4348	0.4864	0.3389	0	0.3574	0.4369	0.6354	0.8493
CD2	1.4147	0.3092	1.2903	0.111	0.571	0.1639	0.1888	0.4316	0.4782	0.1856	0.4064	0.148	0.1836	0.7192	1.4616	3.5405	0.8175	0.0945	0.0704	0.5355	0.1734	0.2075	0.5188	0.0727	0.1078	5.4853	0.1892	0.4145	0.182	0.1329	0.882	0.1904	0.3534	1.317	0.3647	1.214	1.2577	0	0	0.9178	0.3343	0.4358	3.4401	2.8007	0.3862	0.0945	0.7609	0.2045	3.071
GBP1	5.9421	2.2252	11.3062	50.188	24.8072	1.4553	8.8086	5.5679	3.8478	1.1356	2.2737	1.2445	6.5452	3.5957	4.0303	4.6632	7.8097	2.5542	10.4974	8.201	3.8254	9.4527	3.0928	16.7595	5.0379	47.4382	4.4533	6.0433	9.0419	4.303	8.3704	28.9309	8.6167	6.8402	2.8819	17.5545	7.0869	2.1205	2.4343	3.1233	4.2265	4.0023	17.8906	6.4101	3.7667	0.7308	17.7311	4.8248	9.1364
TTR	0	0.0232	0.0831	0.4589	0.117	0.0493	0.1064	0.0295	0.0257	0.0558	0.3054	0.0371	0.046	0.036	0.022	0.0277	0.0279	0.0237	0.0264	0	0.0261	0	0	0.0819	0.0405	0.0284	0.0355	0.0222	0	0.0749	0.0368	0.2862	0.0266	0	0.2055	0.1177	0.023	0	0	0.0276	0.0502	0	0.6312	0.0314	0.0322	0.142	0.0476	0.0512	0.0814
TRIM67	53.0038	116.8475	118.6169	16.1876	0.8009	3.0521	0.844	1.4307	124.1636	86.5891	0.7255	0.3028	87.8551	54.6154	70.3789	81.0282	56.4929	28.3888	15.2952	34.3701	11.1331	5.4372	111.4951	5.5509	80.7396	3.7074	102.2107	6.7528	41.4836	1.8413	112.6518	0.9349	135.2428	48.5137	0.4076	9.9414	36.5651	2.4905	0.2568	60.7485	164.1542	93.2248	50.4433	168.8131	87.3525	2.4517	1.4508	0.5318	3.3127
PLAU	4.8292	2.4515	4.517	1.5391	2.8494	1.5269	2.2765	1.7837	1.6854	0.9876	2.9702	1.9697	1.5779	3.2699	3.8896	1.4518	2.3486	0.4718	2.5365	1.3019	0.9614	2.4153	2.4057	2.5999	0.8664	45.2194	1.9928	1.2803	3.0269	1.124	3.5044	1.5838	1.9007	8.0591	5.2315	14.7641	2.33	2.0092	0.9795	1.9132	3.2987	1.264	3.4153	3.8009	1.7132	0.3318	1.002	3.8923	2.2434
EGR2	3.6883	3.7276	11.8458	8.1207	2.646	13.2811	3.0749	30.2575	4.2236	1.4145	7.074	1.334	1.9125	1.8064	6.0633	0.5394	3.7549	5.5593	1.0295	18.0571	4.1964	3.6548	14.7998	5.0911	6.1382	5.0802	12.6189	21.9921	14.0946	2.2685	1.5419	6.7313	1.7074	2.7889	3.677	216.489	3.331	3.9512	2.4826	2.0501	1.4963	8.9005	21.8597	20.1574	1.3315	2.2196	8.9373	5.8303	2.53
MMP19	0.5436	0.1948	1.0708	0.2137	0.2543	0.1147	0.0826	0.2609	0.1913	0.2338	0.6077	0.1036	0.0428	0.8558	1.6879	0.2323	0.169	0.1103	0.0739	0.1586	0.1456	0.1815	0.4456	0.8651	0.0943	8.5258	0.0497	0.2176	0.1115	0.0233	3.3952	0.3666	0.1484	0.1707	0.5743	0.6715	1.8572	0.2029	0.1056	0.334	0.2573	0.3168	1.3859	0.6583	0.1802	0.011	0.111	0.2505	0.0379
F13A1	1.7628	0.4774	18.3974	0.4585	5.9642	1.1888	0.915	1.6763	3.8751	0.1999	0.4245	1.3463	1.1097	1.4116	7.8187	5.5347	11.5263	2.9985	0.8592	2.9876	2.0545	1.322	1.0668	3.315	0.89	53.553	1.9357	1.0948	0.343	1.3961	0.6685	2.2905	1.6749	6.2871	4.697	0.9279	0.837	4.6319	0.2785	10.6757	7.0805	1.661	1.1202	11.391	6.1478	0.8255	2.1059	1.9332	2.5294
TREM1	0.2695	0.0515	0.2251	0.1541	0.2593	0.1365	0.3275	0.1416	0.0474	0.0618	0.1948	0.0411	0.0255	0.0399	0.1217	0.1535	0.2269	0.1662	0.0781	0.0915	0.1251	0.3311	0.1571	1.5134	0	2.3309	0.0394	0.0247	0.0631	0.0461	0.2584	0.1586	0.0294	0.0948	0.5061	0.9782	0.2469	0.0201	0.0239	0.0611	0.0928	0.214	0.1443	0.3597	0.0715	0	0.1056	0.0851	0.01
CXCL6	0.1334	0	0.0886	0.1335	0.1664	0	0	0.0943	0.2464	0.119	0.2369	0	0.1226	0.0384	0.3046	0.0887	0.0893	0.101	0.141	0.2311	0.0834	0.0831	0	0.0291	0	0.0303	0.1516	0.0712	0.0729	0.3196	0.0785	0.4197	0.1416	0.0391	0	0	0	0.1162	0.1036	0.1765	0.0804	0.0269	0.6733	0.4355	0.2064	0.0757	0.1016	0	0.0869
IL1B	1.1757	1.3273	6.1296	1.3274	1.5232	16.0866	0.5129	18.4624	2.2086	0.3226	1.7265	0.3485	0.2993	0.0261	0.6671	0.4208	2.2613	5.6169	0.6311	21.4887	2.2803	1.5499	14.4284	4.4047	0.4099	2.8572	4.6258	1.8983	27.094	0.7043	0.6922	1.6298	0.2112	1.8023	1.9567	7.2349	0.7334	0.6301	0.4917	0.4189	0.563	5.5197	3.5429	6.4735	0.3265	0.4963	1.6711	2.074	2.1987
LIF	1.1131	0.3787	1.1522	0.469	1.6445	0.0969	0.4585	0.2154	0.5049	0.1881	0.2029	0.1459	0.8273	0.3443	0.9754	0.9035	0.2354	0.1331	0.4757	0.174	0.1758	0.241	0.7769	2.7023	0.6601	4.5378	0.799	0.4627	0.98	0.0281	0.2277	0.4424	2.06	0.7623	0.3081	8.5515	0.3498	0.1531	0.273	0.6822	0.72	0.3965	4.0211	0.565	1.1601	0	0.2277	0.3886	0.5646
JCHAIN	0.3814	0.4905	3.6258	0.1174	0.1098	0.208	0.7986	0.0415	0.1445	0.0392	0.0391	0.1044	0.0647	3.7525	2.1949	0.351	0.2358	0.2666	0.2605	0.3921	0.2934	0.2742	0.4489	0.4613	0.6269	2.1604	0.1	0.0939	1.3472	0.246	0.1555	0.3021	0.1869	0.1032	0.8195	0.7455	0.292	0.0767	0.2734	0.2718	0.7777	0.8155	0.1269	1.9894	0.3631	0.0666	0.2682	0.1442	0.3057
CHI3L1	8.8065	3.4124	9.5529	16.1691	849.8711	22.9527	12.2759	20.9444	2.9724	3.1754	2.4968	26.3397	0.9225	0.5129	11.6252	5.8094	3.0892	35.4863	5.7489	3.0242	17.283	9.4805	2.3159	5.5847	1.8864	259.4711	6.5992	3.7136	8.3166	11.6824	8.8855	3.2174	15.4643	27.6041	9.3079	9.5386	14.0489	6.378	7.1014	5.1044	13.732	15.2725	348.6922	7.0317	1.5857	7.7942	18.1275	2.7173	373.7806
POSTN	0.0996	1.906	0.0441	0.2326	0.3884	0.5592	0.0282	0.047	0.0613	0.0555	0.0221	0	0.1007	0.33	0.9272	0.1104	0.1223	0.3112	1.6428	0.5547	0.467	0.0621	0.3246	0.0544	0.0161	0.2604	0.4246	0.0443	0.1906	0.2486	0.0293	0.0855	0.074	0.146	0.2455	7.9567	0.0918	0.4121	2.5142	0.1318	0.3701	0.5919	87.5454	0.3753	0.1284	0.2073	0.1138	0.4793	0.227
NTS	0.0583	0.13	0.0388	0	13.1002	0.0689	0	1.5676	0.0359	0	20.4336	0	0	0	0	0	0.0391	0.0331	0.111	0.0433	0.0365	0.2727	0	0.1147	0	0.0398	0.0497	0.0623	1.0524	0.0699	0	0.9511	0	0.1539	0.0479	0.0412	0	0	0	0	0.0703	0.1763	0.0841	0.4395	0.0451	0.9604	0.0667	0	0.9877
SPOCD1	1.2291	1.8766	0.8252	12.2235	3.0789	0.3329	2.211	2.5895	0.4729	0.2227	0.3581	7.1053	0.1766	0.2102	0.7353	0.4936	0.3516	0.6691	0.2599	0.1711	0.5042	2.1663	0.1524	3.8756	0.3855	54.885	0.0873	0.7789	0.399	0.2148	0.6106	0.8021	1.0195	1.0581	6.3537	3.895	2.8883	0.1338	0.9645	1.33	2.9698	0.9361	14.9265	1.6399	0.2278	0.1308	0.9073	2.6268	1.4674
ANXA1	10.786	9.7296	9.2991	56.2655	193.2212	5.0558	13.0141	13.4983	6.4335	3.2974	30.3326	3.0074	7.3374	10.8977	15.1013	6.6894	8.6362	5.2188	3.6052	7.1241	12.8742	11.5587	6.8923	18.7526	6.3316	156.0525	4.5844	8.816	5.8131	7.2852	8.8334	49.2266	7.8379	10.3878	8.017	20.7629	19.9585	8.5425	2.3414	7.9795	14.4453	9.3307	31.7682	21.4416	5.3418	2.2204	11.8276	5.8686	72.1371
OASL	2.1278	0.7906	0.4456	4.9558	1.0136	0.2439	0.3072	1.7875	0.3017	0.2933	0.4981	0.8946	0.5975	0.2898	0.53	0.7201	0.4664	0.3956	0.9489	2.796	0.3547	0.7233	0.4604	0.8957	0.1253	4.8187	0.5717	0.8396	0.698	0.6489	1.3212	0.5976	0.4108	1.7234	0.5086	3.6047	1.0838	0.4043	0.8213	0.4778	0.7303	0.826	2.0641	1.2631	0.5786	0.2343	3.3164	0.3644	1.9651
IL6	0.1534	0	0.1165	0.2633	0.7795	0.285	0.2984	0.124	0.3239	0.2346	0.1168	0.078	0.0726	0	0.0462	0	0.0881	0.1245	0.1112	0.293	0.0548	0.123	0.3354	1.4363	0	2.6008	0.1121	0.0936	0.1798	0.1313	0.1936	0.0752	0.1396	0.0771	0.4683	0.9284	0.0727	0.1146	0.034	0.058	0.0528	0.3444	0.5374	0.3303	0.0339	0.0747	0.3007	0.4578	0.0857
SCN7A	0.2703	0.2441	0.1424	0.5969	0.4535	0.5122	0.1903	3.7173	0.1205	0.0997	4.2452	0.0249	0.0411	0.0564	0.0246	0.2726	0.1935	0.6459	0.1537	0.4083	1.4099	2.0038	0.0713	0.1588	0.0181	0.3368	0.2781	0.3233	0.0994	1.2953	0.0576	2.2394	0.1187	0.0492	0.2221	1.3354	0.0824	0.9132	0.2533	0.0185	0.073	0.8279	0.9206	0.4424	0.0505	1.6296	0.8042	3.8013	1.5355
IL1RN	0.7976	0.156	0.8927	0.5602	0.0786	0.1158	0.2381	0.4948	0.0689	0.0374	0.3914	0.0498	0.1389	0.2419	0.2212	0.0744	0.1875	0.1908	0.1775	0.2494	0.0525	0.314	0.3807	0.3851	0.0272	0.4771	0.2386	0.1344	0.2754	0.1174	0.3708	0.2402	0.0713	0.2215	0.5979	0.4939	0.2321	0.2194	0.0869	0.1667	0.978	0.389	0.1614	0.5694	0.1949	0.0477	0.2719	0.2235	0.401
WDR38	0.0654	0.3645	0.1304	1.0472	39.8385	0	0.7233	0.37	0.4026	0.1312	1.6985	0	0.0361	0.0565	0	0.0869	0.6132	0.1115	1.4935	0.2914	0.2044	1.1004	0.1112	0.6856	0.4447	3.6121	0.2788	0.2443	0.429	0.5877	0.2888	4.0409	0.25	0.4025	0.8598	0.0923	0.0723	0.3418	0.3555	0.0865	0.0394	0	0.4715	0.2957	1.4165	0.1114	0.7101	0.241	0.724
CCL21	0.1454	0.4321	0.1932	0.097	0.3627	0	0.0824	0	0.358	0.0648	0.0645	0.1724	0.1069	0.1675	0.2042	1.0952	0.0649	0.0551	0.1229	0.7915	0.0606	0.0906	0	0	0	0.5286	0.0826	0	0.3179	0	0.1712	0	0.1852	1.1929	0.0796	0.2736	0.3215	0	0.1505	0.5771	0.2336	0	1.2577	5.9146	0.2249	0	0.1108	0.1191	0.5049
MMP7	0.3128	0.1307	0	0.1956	0.6585	0.1386	0.5654	0.3871	0.0241	0.0262	0	0.6955	0.0216	0.3379	6.8189	0	0.0262	0.0222	0	0.029	0.0244	0.0731	0	0.0256	0.038	0.9331	0	0.0626	0	0.0234	0.0691	0.4362	0.0996	0.0344	2.3772	0.1104	0.7134	0.1532	0.1215	0.0776	0.4476	0	0.9867	0.0295	0	0	0.067	0.0961	0.2546
THBS1	1.877	0.8557	2.8564	0.5055	2.6044	1.3697	0.1685	1.3099	4.4576	0.6162	3.3245	0.0793	0.5901	1.7549	3.7523	1.1062	3.7216	1.4685	1.0618	1.3606	1.548	0.9907	0.8673	1.3174	1.3181	3.1203	3.7659	1.4271	0.4792	1.4359	4.9163	3.672	2.6943	1.3847	0.5208	20.3943	0.597	0.7246	0.6385	0.4063	1.4442	2.7832	7.6699	2.9479	0.5746	2.4686	1.568	0.3286	1.0772
CH25H	5.2094	2.4245	4.7106	19.779	8.4426	33.324	13.7063	13.2173	8.6958	1.5807	1.0372	1.4807	2.3996	0.1857	4.188	2.6776	14.4599	3.2339	7.9037	49.9669	2.1487	10.4927	22.9196	29.594	9.6508	34.0202	15.2	17.7403	17.7044	3.2816	5.4072	9.6785	5.2345	6.7523	9.0018	10.8799	7.2456	9.8929	4.5881	1.8834	1.9414	9.5739	3.756	24.4816	0.3739	0.4573	5.5553	10.7218	5.7007
CXCL9	0.7721	0.6958	0.9824	0.0329	0.2459	0.233	0.2236	0.0697	0.1416	0.022	0.3501	0.0292	0.1631	3.8048	0.6578	3.7346	0.8582	0.5226	0.1459	0.5367	0.0616	0.0614	0.782	0.2368	0.351	0.9185	0.056	0.3331	0	0.0197	0.7544	0.2256	0.3139	0.4333	0.027	1.2523	0.4178	0.2146	0.051	0.3913	0.4553	0.2184	2.2503	2.4011	0.1271	0	1.4082	0.0404	0.5777
GPR65	0.563	0.4371	0.4276	2.2338	1.6746	0.2733	0.8895	0.8959	0.1486	0.4439	1.3123	0.1967	0.1997	0.2433	0.392	0.2673	0.7273	0.3427	0.6505	0.8212	0.2388	0.7895	0.2222	1.2385	0.293	8.7478	0.1371	0.8906	0.4452	0.4337	0.6926	1.0871	0.6533	1.3613	2.3131	1.4762	1.1563	0.4203	0.1249	0.5455	0.2665	0.3281	2.0877	0.9697	0.3733	0.1256	0.3792	1.2229	0.7333
BCL2A1	5.1963	0.5081	3.2712	1.9159	1.3649	0.4849	2.094	1.6118	1.347	1.0976	1.882	0.0811	0.5532	0.2364	1.2009	1.5151	1.2212	1.0358	1.2723	1.9631	0.9688	1.0227	3.7976	19.2938	0.9741	12.246	0.3109	0.8757	3.5137	0.3277	6.9243	1.4864	0.9292	3.5268	3.5954	3.7967	3.0244	1.9056	0.354	2.5336	0.6042	1.7629	1.6433	5.976	0.5642	0.2588	1.7714	2.632	1.2467
TRPM8	0.0515	0.1722	0.0228	0.0115	2.7729	0.0744	0.0097	0.2913	0.0141	0.0306	0.0381	0.6716	0.0379	0.0593	0.0241	0.0228	0.1073	0.0195	0.029	0.0595	0.0501	0.0642	0.0195	0.0075	0.0889	0.2731	0.039	0.0122	0.0469	0.048	0.0303	0.0295	0.0146	0.0402	0.0564	2.4067	0.019	0.0299	0.0178	0.212	0.2344	0.1175	0.9569	0.1121	0.1859	0.065	0.0654	0.0211	0.827
COL8A1	0.0868	0.2687	0.2947	0.1254	44.2256	0.1595	0.041	0.4159	0.2196	0.0774	0.1541	0.0686	0.3138	0.1917	0.9398	0.8909	0.1937	0.2519	0.1101	0.136	0.3797	0.1712	0.1148	0.0758	0.1592	3.5633	0.2055	0.108	0.087	0.1733	0.0511	2.1182	0.3255	0.2204	0.1584	0.701	0.2879	0.3149	0.1048	0.0766	0.7552	0.6118	9.8158	0.8282	0.0671	0.3394	0.5069	0.154	6.5613
SHISAL2B	85.151	1.7313	2.844	0.1382	0.0646	0.1224	0	0.3906	8.5425	0.9697	0.2758	0.1228	0.5712	0	0.1455	2.9369	68.9833	0.5098	0.7882	6.4073	4.5312	12.9064	0.2347	0.0905	5.029	0.0471	1.4124	0.5894	5.661	0.2895	0.9755	2.1327	0.9235	8.9828	0.6806	0.2924	46.6437	0.1804	0.0536	2.695	4.076	0.9177	16.9228	8.1662	2.2428	0.0392	0.2367	0	0
G6PC2	1.1066	16.8408	2.6471	0.3248	0	0.1046	0.1757	0.9599	72.5951	1.3422	0.4913	0.0262	1.644	3.6214	4.882	8.0425	0.6522	3.252	0.3369	0.5039	0.2951	0.2207	1.0034	0.1933	1.5478	0.0201	0.3773	0.2362	1.4277	0.1591	5.6032	0.2532	3.1581	0.4151	0	0.4999	10.1485	2.0046	0.0458	1.0153	3.7691	1.2482	0.6808	9.9606	1.3467	0.2345	0.0843	0.435	0.0576
TCTEX1D1	0.054	0.1505	0.1794	0.1621	90.4109	1.2763	0.0459	0.3437	0.0665	0.0722	0.4854	0.1201	0.2383	0.0933	0.0569	0.3051	0.3074	1.2422	0.4795	0.6816	2.5652	0.6814	0.1148	0.0884	0.0524	1.0677	1.0126	0.2593	0.4649	2.4097	0.3338	9.7304	0.2064	0.356	0.2662	0.2477	0.1194	0.1763	0.2306	0.125	0.1301	0.3589	1.4404	0.834	0.2297	1.3181	1.2805	0	1.7053
FAM81B	0	0.1227	0.0975	0	18.0534	0.0867	0.1248	0.1297	0.0452	0	0.4153	0.0326	0.5463	0	0.058	0.0244	0.1228	0	0.1629	0.0545	0.1834	0.24	0.0624	0.1682	0.3563	0.8504	0.0313	0	0.1805	0.2857	0	7.0824	0.1168	0.0322	0.0301	0	0.142	0.0958	0.0285	0.0243	0.0221	0.0222	0.3438	0.3869	0.7945	0.1458	0.1048	0	0.1911
GBP5	0.2172	0.18	0.3923	0.4459	0.3231	0.0329	0.1327	0.1969	0.1303	0.0224	0.1484	0.0297	0.0492	0.2792	0.2406	0.3036	0.1865	0.0949	0.0777	0.1902	0.0766	0.1458	0.161	0.1095	0.1407	1.8837	0.0475	0.1962	0.1279	0.04	0.1082	1.3479	0.0852	0.382	0.0732	0.3696	0.2772	0.1019	0.0173	0.2801	0.2215	0.1212	0.7228	0.6379	0.112	0.019	0.522	0.2874	0.5586
C1orf158	0.1646	0.1223	0.0729	0.0879	2.5876	0.0389	0.056	0.0466	0.054	0.0734	0	0.0195	0.2906	0	0.0347	0.7003	0.147	0.0374	0.3063	0.1304	0.0823	0.0821	0.0746	0.0575	0.1279	0.5088	0.1871	0.0234	0.09	0	0.0388	2.5238	0.028	0.0193	0.1623	0	0.0243	0.0287	0.017	0.2759	0.0661	0.1459	0.364	0.1158	0.3565	0.1246	0.0251	0	0.1
HPD	0.1836	0.1137	0.1085	0.49	1.8709	0.0482	2.3257	0.2597	0.1256	0.1092	0.0543	0.4718	0.09	0.0705	0.1075	0.2441	0.328	0.1623	0.0518	0.1818	0.2296	0.6103	0.0694	0.3476	0.1982	3.1162	0.1391	0.1524	0.1338	0.1467	0.1442	3.2916	0.104	0.2153	2.6821	0.1728	0.2256	0.0533	0.2535	0.513	0.1967	0.0986	0.0883	0.123	0.0631	0.1158	0.4664	0.752	0.2392
CLIC6	0.032	0.0713	0.1133	0.0427	0.1197	0.0378	0.399	0.5729	0.2231	0.0143	5.5651	0	0	0.2395	0.8649	0.0992	0.1142	0.109	0.0406	0.0791	0.08	0.1196	0.0906	0	0	0.1163	0.2544	0.0569	0.0524	0.1788	0	0.1647	0.1358	0.1125	0.0876	0.5417	0.0471	0.3899	0.1159	0.0564	0.167	0.2061	3.4737	0.1928	0.033	2.5416	0.0365	0.0524	0.1527
TFF3	0.1553	0.1299	0.0516	0.3886	0.7994	0.2754	0.1321	0.1098	0.1434	0.2078	0.1034	0.5526	0.0428	0.2685	0.2864	0.2065	0.156	0.1324	0	0.0577	0.2913	0	0.1981	0.0509	0.3772	0.053	0.1986	0.0829	0.2547	0.0465	0.2058	0.1333	0	0	0.319	0.3837	0.8159	0.1015	0.0603	0.0514	1.7313	0.1877	0.6159	0.2341	0.0601	0	0.0444	0.0477	0.0506
CCR5	0.8646	0.2891	0.4596	2.6947	1.2713	0.2336	1.3029	0.8386	0.5931	0.38	0.5758	0.1099	0.2453	0.1708	0.3775	0.4598	0.6287	0.1403	0.5171	2.3112	0.4015	0.9006	0.399	0.696	0.5999	8.3041	0.5896	0.5932	0.8508	0.1628	1.1999	0.5936	0.6452	1.2163	1.7455	1.2206	0.9425	0.8391	0.5947	0.3596	0.506	0.403	2.9744	1.8241	0.0191	0.1402	1.1153	1.0319	2.7669
GBP2	4.8098	4.3605	9.3462	35.7687	5.523	1.4917	7.3288	12.6114	2.6133	1.3272	3.7216	6.6344	3.907	2.7134	5.8295	4.3494	2.5149	2.2115	3.8079	3.5248	2.5043	4.2967	2.9786	41.7431	2.3787	87.421	2.1411	5.3479	3.8928	2.1968	8.8286	14.9586	8.6962	3.986	15.2506	7.8362	9.4297	3.5438	1.4728	5.9664	5.8639	5.5475	14.5599	7.1913	1.836	0.5775	6.8899	11.5097	4.727
ZNF474	0.0435	0.1699	0.2604	0.2615	6.6827	0.1544	0.037	0.4619	0.3753	0.1456	2.001	0.1549	0.2162	0.1882	0.0688	0.1158	0.2042	0.1484	0.4144	0.0647	0.1633	1.5876	0.037	0.2853	0.2538	0.8017	0.1856	0.2789	0.0357	0.1826	0.1923	1.3827	0.0832	0.0383	0.5009	0.5533	0.1685	0.1138	0.2706	0.1729	0.0262	0.1053	0.2512	0.3281	0.1684	0.1236	0.3982	0.4548	0.2269
C7orf57	0.1196	0.8667	0.0795	0.1596	47.3082	0.1885	0.1357	0.3384	0.1227	0.4001	1.7525	0.0355	0.154	0.2757	0.126	0.0795	0.1335	0.1359	0.5059	0.2072	0.1246	0.7082	0.3051	0.0522	0.0387	1.1419	0.2719	0.0851	0.1308	0.3105	0.3521	2.8742	0.254	0.0701	0.0983	0.0844	0.0661	0.3125	0.1239	1.2664	0.6246	0.3373	0.575	0.3305	0.8944	0.1585	0.2279	0.098	0.5972
CA3	0.4776	0.3993	0.7405	0.7967	2.2346	0.9879	1.3882	1.1822	0.147	1.1182	5.3277	2.4779	0.2415	1.2384	0.2726	0.2117	0.6664	0.52	0.7322	0.4138	0.7216	2.2696	0.3384	0.2086	0.2706	3.8538	0.984	0.4248	0.5222	0.8822	0.457	0.649	0.9889	0.4899	1.766	0.8429	0.3301	0.312	2.7512	1.5275	0.1199	0.457	1.2053	0.4498	0.7081	0.4745	0.5914	0.9291	1.0886
OSR2	0.0464	0.0345	0.0617	0.031	0.6373	0.0366	0.1053	0.1095	0.0191	0	4.68	1.2115	0.0342	0.2408	0.2773	0.0823	0	0.0176	0.0393	0	0.0968	0.0579	0.0263	0.0811	0	1.0977	0.0264	0.0165	0	0.0556	0	0.3188	0	0.0272	2.5946	9.0907	0.0856	0	0.1443	0	0.056	0.0748	0.2679	0.1166	0.0239	0	0	0.0951	0.0403
NNMT	0.6988	2.259	1.2538	5.1054	4.9371	3.6755	4.9344	5.214	1.721	1.5426	1.2565	3.8535	0.0964	1.359	1.9699	0.7665	0.9127	1.31	1.3964	1.5827	1.7038	1.7965	0.1188	2.6558	0.4073	5.9088	1.3404	1.3425	0.6017	5.5889	1.3887	5.4274	0.6455	1.0138	4.0767	3.749	2.7821	1.4608	1.1126	1.7803	0.8842	2.2593	5.7189	2.817	4.7571	1.3886	2.1566	1.9747	2.8443
IL7R	1.1527	0.2267	0.7609	0.1357	0.2397	0.2493	0.3974	0.6394	0.3989	0.0302	0.4917	0.0402	0.1496	0.4818	0.8257	1.0417	0.8074	0.1284	0.0573	0.5594	0.2637	0.1549	0.538	0.0197	0.1171	0.7808	0.0899	0.2251	0.1483	0.2166	0.2928	0.2974	0.2208	0.4239	0.4086	0.8721	1.0248	0	0.0819	0.1994	0.5719	0.692	1.3146	3.247	0.1166	0.0513	0.4822	0.3147	0.1864
ROR2	0.0309	0.0258	0.41	2.6246	0.8661	0.3647	0.21	0.1964	0.152	0.1238	0.0411	0.1509	0.0255	0.0267	0.3576	0.1128	0.4856	0.5258	0.1076	0.2062	0.6076	0.4182	0.0262	0.091	0.0749	1.4832	0.3419	0.0823	0.1139	0.5268	0.0136	0.1853	0.0884	0.3391	0.7225	1.0563	0.4606	0.0605	0.4433	0.0919	0.158	0.1119	0.5895	0.2208	0.1551	0.4467	0.6524	0.0663	0.1708
CXCL10	3.1265	0.4303	1.2311	3.0131	4.1175	0.3193	0.2627	0.4368	0.5703	0.1033	0.5141	0.3433	1.3201	3.2026	1.0576	1.5909	0.6205	1.2279	0.5876	4.0699	0.2413	0.3608	1.1813	0.3035	0.5999	5.264	0.3949	0.0824	0.7597	0.0925	1.2273	0.795	0.2459	1.9684	0.0634	8.5008	0.5549	0.1009	0.2398	0.8684	0.4651	0.14	7.2916	1.9777	0.2389	0.3944	2.8236	0.4268	2.0612
CXCL11	0.4584	0.1703	0.7107	0.3058	0.9055	0.0602	0.0433	0.1801	0.1254	0.0341	0.2035	0.0453	0.3652	2.2009	2.5494	0.8126	0.0682	0.1447	0.6462	1.1724	0.4139	0	0.3897	0.1001	0.2968	0.2431	0.1303	0.299	0.3341	0.1526	0.045	0.0874	0.2271	0.4926	0.5859	1.6178	0.1971	0	0.0791	0.5392	0.1841	0.3386	0.9548	1.8804	0.1182	0.0867	5.9669	0.0313	1.0282
RNASE2	1.5118	1.0532	1.2557	17.5254	5.187	1.0423	8.7884	3.3857	1.7839	1.0113	2.6009	0.112	0.6949	0.1089	0.5974	1.0887	3.0377	1.8608	4.3955	6.9225	3.6228	5.2997	0.8568	17.6652	2.3251	39.9458	0.537	1.6808	1.7563	1.8868	0.1113	5.7301	0.6421	0.9969	17.5973	6.225	2.5078	7.2419	1.0763	1.4172	2.6567	1.3704	3.9059	1.9934	0.4873	1.4305	1.224	5.1851	3.1997
CXCL8	3.3423	0.7225	5.9494	0.5676	2.5399	0.7182	0.7582	0.6303	2.2198	0.1084	0.7015	0.0721	0.8269	0.3501	2.5402	0.1347	0.9768	2.4395	0.4626	3.1285	2.5326	0.2272	6.165	6.6628	0.669	0.0829	0.3454	0.7999	1.0963	1.6261	3.9001	12.8637	0.2323	0.6055	0.1997	35.4602	0.7168	0.3705	0.2203	0.3753	0.1709	2.644	2.1908	4.4567	0.1254	0.069	1.6207	0.3484	0
SLN	1.1514	1.0602	6.6528	8.8174	0.4684	26.9795	0	2.4782	0.7397	0.6697	0.6001	3.6508	1.6568	0.2596	2.0046	0.3328	3.6211	0.3412	0.9527	1.7842	0.3755	18.3442	0.6809	1.5744	0.389	47.7882	3.5847	9.0828	0.821	3.9586	0.3537	1.8902	0.0638	0.2641	18.7559	2.6149	14.1166	0	0.311	14.3097	7.3593	3.3276	0.2166	4.2245	0.3098	8.1281	7.1522	2.3371	1.7604
HSPA6	1.7911	0.8158	2.0475	5.0883	9.9115	0.5463	0.7864	1.5799	0.83	0.5411	1.4364	2.535	0.8924	0.8322	1.3394	0.7937	1.5995	1.1815	6.0106	1.9448	1.4447	0.9002	1.0806	71.4979	0.449	19.8818	0.9194	1.0483	0.9792	3.3227	2.5173	2.1485	1.8403	2.506	5.2218	63.1041	6.7939	0.7045	5.953	0.8411	1.0211	1.6526	5.3877	1.9154	1.4302	0.6779	0.7924	1.9638	0.9532
SAA1	0.2555	0.0712	0	0.3836	4.4233	0	0.7608	0.1807	0.1573	0	0.0851	0.1136	0.0705	0.3313	0.0673	0.1699	0	0.1452	0	0	0.1597	0	0	0.5023	0.1241	0.4356	0	0.0682	0	0.2296	0.3385	0.3289	0	0	0.3149	4.4189	0.1413	0	0	0.2536	0.3079	0.0772	0.1842	0	0.2965	0	0.073	0.2354	0
CHRNA9	0.0287	0.4474	0.0762	0.1721	0.2683	0.2711	0.1463	1.034	0.0706	0.0575	0.2291	0.051	0	0	0.0604	0.0381	0.0576	0.1791	0.0546	0.0639	0.1434	0.134	0.0244	0	0	1.3879	0	0.2754	0.0705	0.6526	0.1772	0.123	0	0.0252	0.1884	0.3643	0.0317	0.0375	0.0223	0.1897	0.3109	0.3985	2.2531	0.6912	0.0887	0.0977	0.0655	0.0352	0.6908
ADGRE1	0.1713	0.2591	0.6179	0.3673	0.6182	0.0289	0.1457	0.0865	0.0452	0.0164	0.3585	0.1959	0.0675	0.1269	0.2836	0.1301	0.1147	0.0556	0.0621	0.2544	0.0306	0.1601	0.0624	1.0902	0.1664	9.1267	0.0417	0.1698	0.0401	0	0.2809	0.042	0.2494	0.2367	1.6285	0.3282	0.23	0.3197	0.152	0.3886	0.2506	0.0739	0.2823	0.8112	0.3596	0.0278	0.1678	0.1202	0.1753
CD163	15.17	11.1543	27.603	6.4318	1.7516	0.3411	0.491	5.207	3.5533	0.1252	2.8775	1.3873	1.6865	7.8464	17.6464	3.3701	6.5612	7.6473	0.9994	2.1544	2.5646	0.6562	1.9361	40.5871	0.2424	278.05	0.5718	9.598	0.2303	0.7663	9.4233	51.8061	7.3536	6.2678	5.4215	1.6406	3.5536	16.7312	0.1454	12.7784	4.4736	5.9481	13.1478	22.5665	13.1045	0.3542	1.3015	11.3932	0.5485
SLC17A8	5.5618	36.7836	4.5703	3.9303	1.3507	1.0538	0.2709	1.126	6.3648	11.3598	2.7709	0.1888	7.7284	5.5041	4.1497	17.5126	19.3222	1.7606	0.4444	3.2629	2.7603	19.388	22.4682	2.2116	179.496	0.1737	9.157	2.7301	4.5087	2.2001	0.4125	3.1516	1.163	9.0336	0.3314	2.6223	24.4966	0.2773	0.3297	24.0619	320.9266	1.642	8.6478	33.6692	30.6749	2.6875	2.1959	0.0391	0.705
DEFB119	0	0	0	0	0	0	0	1.1455	0	0	0	0.4116	0.1276	0	0	0	0	0	0.0734	0	0	0	0	0	0	0	0	0	0	0.4852	0	0.7943	0.0737	0	3.9927	0	0	16.4757	0.629	0	0	0	0.0834	0	0.0895	0	0.0661	0.5686	0.1507
HOXC10	0.0191	0.0426	0.0763	0.0383	29.9993	0.3617	0	0	0	0	0.0255	0.7486	0.0422	0.0331	0	0.0254	0	0	0.1213	0	0	0	0	0.0752	0.0372	0.2348	0.0978	0	0	0	0	0	0	0	1.5403	0.4861	2.75	0	0.2971	0	0.0231	0.0231	0.1103	0	0	0	0.0219	0.047	0
SOCS3	8.4769	1.9971	12.3019	6.1759	19.093	6.3917	2.004	3.7776	2.1856	4.8381	7.8216	0.7967	8.3271	7.1687	33.5641	1.8968	4.2665	4.938	3.0728	10.9382	6.4089	8.0639	6.2616	31.9128	2.1592	52.3272	6.0527	5.0106	2.6935	2.1466	12.1897	9.9937	4.6076	7.4969	9.0777	36.4639	3.4856	4.1177	2.8344	3.7321	3.0784	24.5603	58.4166	10.1494	1.8992	0.7158	3.2992	0.7948	3.6298
LMNTD2	0.1878	0.1919	0.1664	0.5012	1.2594	0.148	0.3728	0.5091	0.0578	0.5444	0.4377	0.3341	0.1209	0.1894	0.2144	0.1248	0.1467	0.1956	0.1588	0.4183	0.0783	0.3804	0.1064	0.1436	0.2128	2.2623	0.5337	0.4343	0.2053	0.1125	0.3317	0.2955	0.4786	0.2752	0.7715	0.4198	0.7615	0.736	0.4619	0.1243	0.1132	0.1324	0.1354	0.1651	0.2663	0.0355	0.0716	0.9037	0.1223
FAM183A	0.1076	0	0	0.1077	37.2539	0.3179	0.3662	0.2283	0	0	0.0717	0.5742	0.0594	0.093	0.0567	0.1431	0.0721	0.1834	0.1365	0	0.2018	0.4024	0	0	0.209	0.8071	0.2752	0	0	0.4512	0	0.9234	0	0.2838	0.1768	0	0.119	0	0.5014	0.2136	0.0648	0	0.7758	0.1621	0.1665	0.5498	0.123	0.0661	0.2102
SLC18A3	1.5049	1.2791	0.125	0.3765	0	0.0445	0	0.1596	0.0232	0.1007	0.3257	0.1673	0	0.065	0.6542	0	0.0252	0.3847	0.0477	0	0.0235	0.2462	0.7037	0.4437	0.0365	2.668	0.0321	0.2409	0.0309	0.0225	0.0665	0.0323	0.024	0.1323	0.8965	0.5577	0.1248	0.2949	0	0.0747	0.748	0.1591	1.8175	0.0283	0.2328	0.0641	0.0215	0.0231	0.0245
PLA2G2A	0.0278	0.062	0	0	0.7801	0.427	0	0	0	0	0	0	0	0	0.0293	0	0.0372	0	0	0.0825	0	0	0	0.1093	0	2.274	0	0	0	0.0333	0	0	0.0354	0	0	4.2372	0	0	0.0432	4.0456	19.0209	0.0336	0.6412	0.0838	0	0.0631	0.0318	0.1366	1.665
HLA-DQA1	2.952	4.9285	19.2918	4.0226	6.7577	1.2227	0.3588	1.5285	1.4767	1.5956	3.0015	4.5008	1.2722	2.483	6.3744	3.5305	1.9154	1.37	3.787	6.9673	1.6559	1.7617	2.9913	3.7821	1.2033	94.2914	0.6404	3.9665	2.464	0.4895	22.3704	0.6673	4.2229	14.8661	5.7822	6.1675	1.8144	0.7575	0.9621	7.3686	5.5501	0.446	15.1175	9.4829	4.7404	0.1945	1.5967	0.1457	10.9765
ABCA4	0.0955	0.1301	0.2539	0.0531	0.2781	0.2948	0.1896	0.2702	0.1307	0.1065	0.1838	0.0661	0.082	0.1284	0.274	0.2258	0.2701	0.41	0.0673	0.063	0.3583	0.0893	0.0992	0.1182	0.134	0.2026	0.389	0.1246	0.0609	0.1589	0.2999	0.0546	0.1217	0.1773	0.1221	0.1873	0.0939	0.1802	0.1154	0.1334	0.2366	0.3656	0.2219	0.3359	0.0821	0.1205	0.2487	0.0717	0.4354
RASSF9	0.0329	0.0275	0.0546	1.1522	9.8499	0.0583	0.1119	0.8491	0.0405	0.055	11.3257	0.0146	0.1905	0.0284	0.2167	0.1312	0.1102	0.0934	0.1461	0.0977	0.3907	0.4459	0.0699	0.0431	0.032	0.2692	0.0981	0.0614	0.1484	0.2463	0.0291	2.1313	0.1257	0.2025	0.0405	0.0116	0.0546	0.0215	0.0511	0.0218	0.3766	0.1292	0.4269	0.2602	0	0.1868	0.1504	0.4243	5.0984
FCGR3A	16.6603	8.7196	4.4902	114.165	25.9775	5.7833	26.2224	20.928	15.3702	5.0544	21.8353	11.9605	6.243	5.2073	13.5577	27.4389	32.4835	19.666	16.1536	36.9518	15.6069	29.655	15.0549	71.9755	10.0557	391.2194	5.1363	16.094	14.5494	18.5455	30.2221	21.339	26.1888	24.1454	59.323	62.7362	24.7556	9.8282	10.6513	15.3522	14.2796	19.6327	61.4656	40.3304	10.4029	6.1797	23.5701	35.7633	21.3955
IGKV4-1	0.6744	0	3.8092	0	0	0.4982	0.1434	0	0	0	0	0.15	0	0.8743	1.2437	0	0	0	0	0.1252	0	0	0.1433	0.3314	0	1.4946	0	0	2.3505	0.202	0	1.3022	0.1074	0	0.1385	0.119	0.0932	0	0	0	0.3047	1.8339	0.1216	0	0.1304	0	0	0	0.1098
IGLV1-47	0.1114	0.7453	1.481	6.9144	0	0.1317	0.1896	1.8914	0	0.2982	0.1484	0.1982	0	1.7336	0.5871	0.2963	0	0.1266	0.4241	0.1655	1.3932	0.2083	0.1895	4.5269	0.2165	0.3039	0.19	1.0704	0.5483	0.1335	0.3937	0	1.2778	0.5879	0.1831	0.1573	1.3555	0.2912	0.1731	0.1475	0.2686	1.4815	0.3214	0.3359	9.1373	0	0	0.9583	0
IGLV7-46	0	0.7879	1.2525	1.4147	0.2205	0.1392	0	0.3332	0	0.3152	0	0	0	0.4073	0.2483	0	0.1578	0	0.8967	0	0.1473	0	0	0.4631	0	0.482	0	0.2515	0.1932	0	0	0	0.4503	0	0	0	0.1303	0	0	0.1559	0.142	0.4271	0.1699	0	1.2758	0	0	0.1447	0.1534
IGLV1-44	0.2914	0.1083	0.5163	0.1944	0	0	0.9914	0.1374	0	0.1299	0	0	0.3214	2.1823	0.2047	0	0.1301	0	0.1232	0	0	0	0.1651	1.0181	0	1.192	0	0.7256	1.115	0.1164	0.1715	0	0.1237	0	0.1596	0.2742	0.2148	0.2538	0.3017	0	0.2341	0.2348	0	0.5854	1.6528	0	0	0	0.1265
IGLV1-40	1.1144	0	9.0338	0	0	0	0	0	0.1372	0	0	0	0	1.1557	1.7614	0.2963	0	0	0	0	0	0	0	0.5841	0	6.9906	0	0.1189	11.8797	0	0.9842	0.3825	0	0	0	0	0.2465	0	0	0	0.6714	0.404	0	0.1679	0.1724	0.1265	0	0	0.2903
IGLV2-23	0.0903	0.1007	2.6415	0	0.1691	0.2136	0.9223	0	0.1112	0	0	0.6428	0	0.6247	1.2377	4.2041	0	0	0	0.1342	0	0	0	0.1184	0	1.1089	0	0	1.3336	0	0.1596	0	0	0.1589	0.2969	0.1275	0.4996	0	0	0.1196	0.1089	0.1092	0	0.1361	0	0	0	0	0
IGLV3-21	0.1507	0	1.5019	0	0	0.1781	0.7691	0	0.0928	0	0	0.402	0	0.9116	1.1115	0.4007	0	0	0.0956	0	0	0	0.1281	0.0987	0	5.0344	0	0	3.3362	0	0	0	0	0	0	0	0.1666	0	0	0	0.6355	0.1821	0	11.5802	0.1166	0	0	0.0926	0
IGLV3-19	0.3609	0	1.279	0	0.2251	0.4266	0.2047	0	0	0	0	0	0	0.8318	0.3803	0	0.1611	0	0	0	0.1504	0	0	0	0	0.4922	0	0	0.9865	0	0.2125	0.413	0	0	0.1977	0.1698	0.2661	0	0	0	0	0.2908	0	0.5439	0.1861	0	0	0	0
IGLV2-14	0.9026	0	6.8971	0	0	0.1333	0.192	0	0.1389	0	0.1503	0.2007	0.2489	1.5601	3.3289	1.05	0	0	0.1431	0.1675	0	0	0	0.1478	0.2192	1.5386	0	0	1.1102	0.4055	0	0	0	0	0.1854	0	0.1248	0	0	0	0	0.6818	0.1627	0.51	0.1745	0.1281	0	0	0.1469
IGLV3-1	0.114	0.7621	0.9087	0	0	0.2694	0.3878	0	0.2806	0.1525	0	0	0.5029	1.3788	1.441	0	0	0	0	0	0	0	0	0	0	0.3108	0	0	1.6821	0	0	0	0	0	0.1873	0	0.252	0	0	0	0.1373	1.7904	0	0	0	0	0	0	0.1484
IGLC2	1.178	2.0791	7.9583	0	0.1837	0.5801	2.8395	0.1389	0.1209	0	0	1.9208	0.1083	8.4845	2.8966	2.4798	0.263	0	0	0	0	0	0.1669	1.1578	0	9.5053	0	0	10.3044	0	0.1734	0.1685	0	0.1726	2.5811	0.8315	1.6284	0	0.1525	0.2598	0.9463	1.661	0.5662	4.586	0.4556	0.1115	0	0	0.6393
IGLC3	2.4542	0.2189	3.9139	0	0.1837	0.9282	3.6746	0	0.3626	0	0	1.397	0.1083	2.8847	4.8622	0.6526	0	0	0	0	0.2455	0	0.8346	0.6432	0	4.418	0	0	3.2201	0.1176	0.5202	0.1685	0	0.1726	0.8066	0.5544	1.0856	0	0	0.2598	0.3549	0.8305	0.2831	3.5504	0.4556	0	0	0	0.6393
IGHA2	0.6026	0	3.5828	0	0.0594	0	0.8094	0.0449	0	0.0424	0.0845	0.1692	0	1.0416	1.4037	0	0.0425	0	0.0402	0.1413	0.0793	0	0.5932	0.3741	0	1.2976	0.0541	0	2.6529	0.076	0	0.2177	0.0808	0	0.5733	0.0448	1.0522	0	0	0.0839	0.3057	0.1917	0.2744	0.0478	0.3925	0	0	0	0
IGHG4	0.2317	0.2768	1.3199	0.1988	0.1239	0.3521	0.2253	0.2575	0.0204	0.1329	0.0882	1.3838	0.1278	0.6009	0.1395	0.088	0.0665	0.5454	0	0.1721	0.1449	0.2476	0.1126	2.3427	0.7074	0.4515	0.1976	0.159	3.665	0.1785	0.1754	0.1989	0.2742	0	0.5168	0.0701	0.3295	0.3892	0.1543	0.1314	0.2593	0.08	0.0955	0.6485	0	0.1316	0.0378	1.5862	0.1294
IGHG2	0.7291	0.2032	3.2813	0.0663	0.093	0.4113	0.141	0.1641	0.0204	0.0443	0.0221	1.6211	0.3473	4.2392	1.9907	0.0441	0.111	0.1883	0	0	0.0622	0	0.1409	0.4126	0	4.2937	0	0.0531	4.3484	0.0199	0.4391	0.256	0.0211	0.204	1.1981	1.3802	0.6963	0.1732	0.0257	0.4605	0.1597	0.3605	0.1195	0.3746	0.3589	0.0376	0	0.0814	0.3022
IGHA1	2.8386	0.8888	18.9895	0	0.2388	0.2262	5.5894	0.1804	0.8247	0.0427	0.4673	0.851	0.3519	31.0941	13.545	1.1449	0.1282	0.3986	0.0405	0.0474	0.1595	0.0596	1.1388	1.0449	0.1239	19.0078	0.1088	0.0681	10.3574	0.5732	0.169	2.4086	0.0813	0.9534	3.1447	2.2964	4.2678	0.0833	0	0.7176	2.0369	1.6575	1.0118	1.0093	1.0856	0.2897	0	0	0.6231
IGHG1	1.7734	0.5308	51.371	0.0986	0.1537	2.4648	1.5087	0.2787	0.6066	0.0439	0.175	3.0961	0.1449	9.537	6.3679	2.2923	0.6159	0.056	0.125	0.1219	0.1232	0.0307	0.6701	1.4417	0	11.0625	0.392	0.0701	23.0265	0.2361	0.3481	2.6211	0.1046	0.3754	0.8095	1.6923	2.1246	0.3432	0.051	0.0652	0.8706	6.2515	0.4736	6.3842	0.5335	0.0186	0.0375	0.4438	1.9676
IGHG3	0.5642	1.0307	4.6237	0.0627	0.088	1.4077	0.3733	0	0.2316	0	0.0209	1.1429	0.0346	3.9551	4.3434	0.5001	0.021	0.1781	0	0.0931	0.0392	0	0.2665	0.1848	0	1.1327	0	0.0167	1.4137	0.1314	0	0.0538	0.0998	0.1378	0.1288	0.1549	0.3639	0.0819	0	0.1244	0.3588	1.3637	0.113	0.4251	0.0242	0.0356	0	0.154	0.1429
IGHM	1.7211	0.1621	7.7639	0.1941	0.1361	0.4011	0.6187	0.1029	0.8059	0	0.3229	5.0017	0.5616	1.676	10.601	1.9015	0.552	0.0826	0.0923	0.432	0.0909	0.0453	0.3709	0.6989	0.0471	2.4794	0.3306	0.0517	14.9485	0.8713	0.2569	1.4146	0.2471	1.023	3.8639	2.0191	2.8147	0.1267	0.113	1.2511	0.6718	0.7617	0.4544	1.2055	0.225	0.1927	0.1108	0.1489	1.7364
IGHV3-7	0	0.2351	1.2616	0	0	0.374	0	0	0.2597	0	0	0	0.5818	1.4585	0.6669	0	0.1413	0	0	0	0	0	0	0	0	2.1576	0	0	0.346	0	0	0.181	0	0	0	0	0.1166	0	0	0.2792	0	0.255	0.1521	0	0	0.2395	0	0	0
IGHV3-15	0.3114	0	0.1379	0.8309	0	0.1227	1.5892	0	0.2556	0.1388	0.1382	0	0.1145	1.6146	0.3281	0	0.9732	0.1179	0.395	0	0.1298	6.4033	0.3529	1.3601	0	2.8307	0	0	0.1702	0	0.1833	0	0.2645	0.73	0	0	0.1148	0	0.3224	0	0	0.5017	0	0.1564	0.3211	0	0.3559	0.8925	0.5407
IGHV1-18	0	0	1.6171	0	0	0.1307	0.1882	0	0.2724	0	0	0	0	0.1912	0.816	0.2941	0	0.377	0	0	0	0	0	0	0	3.168	0	0.1181	0.9071	0	0	1.7087	0.1409	0	0.1818	0.937	0.1223	0	0	0	0.1333	0.1337	0	0	0	0	0	0	0.1441
IGHV3-21	0.1055	0.1176	2.1026	0	0	0.1247	0	0	0	0	0	0	0	0.3646	0.4446	0	0	0	0	0	0.1319	0	0.8967	0	0	1.0069	0	0.1126	0.346	0	0	0	0	0	0.1733	0	0.1166	0	0	0	0.1271	0.255	0	0.1589	0	0	0	0	0.4121
IGHV3-23	0.4199	0.117	0.8371	0	0	0.1241	0	0	0.3878	0	0	0	0.1158	2.3592	1.217	0.1396	0	0	0	0	0	0	0.357	0	0	0.7159	0	0	1.2053	0.1258	0	1.6217	0	0	0	0.1482	0.1161	0	0	0.1389	0.3795	1.142	0	0.1582	0	0	0	0	0.1367
IGHV4-39	0.2134	0.4758	3.8292	0	0	0.2523	0	0	0.2628	0	0	0	0	0.5534	0.7872	0.4256	0	0	0	0	0	0	0	0	0	1.6009	0	0	1.5752	0	0	0.5495	0	0	0	0.3013	0.236	0	0	0	0.1286	0.5159	0	0	0	0	0	0	0.139
IGHV5-51	0.3319	0	2.2052	0	0	0.2615	0	0	0	0	0	0	0	0	1.7486	0.1471	0	0	0	0	0	0	0	0	0	0	0	0	1.27	0.1325	0	0	0	0	0.1818	0.1562	0.1223	0	0	0.1464	0.3999	1.0696	0	0.3334	0	0	0	0	0
CFAP45	0.4489	0.0577	0.1147	0.1382	18.1906	0.1428	0.1469	0.3419	0.1701	0.0231	0.138	0.0614	0.0762	0.1194	0.1092	0.1607	0.185	0.0785	0.1752	0.1795	0.1295	0	0.0294	0.2262	0.0671	0.4473	0.1177	0.3132	0.0566	0.1862	0.122	0.1482	0.11	0.0911	0.2837	0.9993	0.1718	0.0902	0.1073	0.0457	0.0416	0.2087	0.1494	0.2342	0.0801	0.2156	0.1973	0.1909	0.1574
HLA-DQB1-AS1	0	0.1832	0.9827	0	0.4613	0.1942	0	0.2324	0.1012	0.5496	0.2189	0.4384	0.1813	0.142	0.2597	0.1092	0.1101	0.1867	0	0.3661	0.2055	0.4608	0.5588	0.1077	0	4.0338	0	0.5262	0.539	0	0.4354	0	0.314	0.8669	0.5401	0.812	0.1817	0.2147	0.3829	0.4349	0.099	0	0.3554	1.4858	0.7627	0.0933	0.2817	0	1.7122
IGHV3-74	0.2318	0.5167	0.6161	0	0	0	0	0	0	0.1034	0	0	0	1.202	0.0814	0	0	0.0878	0	0	0	0	0.1314	0.1013	0	1.1591	0	0	0.2534	0	0	0.5304	0	0	0	0	0.1709	0.2019	0	0.2045	0	0.4669	0.3343	0.2329	0.5977	0	0	0.2848	0
HSPA7	1.2945	0.6559	1.2512	4.1927	1.894	1.5856	0.5606	2.4302	0.1449	0.1574	0.6583	0.0419	0.5193	0.8543	1.4633	0.3755	0.0315	0.8022	0.8958	0.4194	1.2948	0.352	0.4402	1.3879	0.2286	14.2833	0.5618	1.8086	0.8106	0.1692	1.0393	0.2828	2.6089	2.1107	0.8509	4.4857	1.7439	0.369	1.1333	1.3082	0.8225	0.3129	7.5685	3.2276	0.5826	0.4009	0.8339	0.694	0.8277
GBP1P1	1.0799	0.4084	1.9477	1.2351	0.5413	0.2279	0.4265	0.3273	0.6648	0.4128	0.3339	0.3773	2.3188	0.8	1.2599	1.0511	1.0332	0.723	1.6147	1.3746	0.5786	0.3966	1.1803	0.9855	0.4121	3.0768	0.9206	0.2676	1.3599	0.3004	0.7834	0.6619	0.8845	1.6954	0.4436	0.8711	0.725	0.2015	0.2396	0.638	2.0448	0.5127	2.3636	1.8307	0.1193	0.1533	3.3722	0.308	1.2055
HLA-DQB2	3.4922	2.2957	3.6593	1.5682	3.7286	0.1323	0.8379	0.8232	0.0276	1.5274	1.0734	0.8362	0.3458	1.78	4.4822	0.1191	0.4498	0.3306	3.0673	1.9282	0.1399	0.4185	0.4567	4.3124	0.0435	13.8601	0.1527	3.7511	0.9179	1.502	0.2373	1.4216	1.1694	4.4482	4.0098	5.9414	2.4756	0.5264	0.3477	0.1778	0.1079	0.3247	10.5237	6.9156	2.0088	0.1525	3.6078	0.4125	0.2041
TNF	4.9462	2.2295	2.5144	1.1902	0.2023	2.0125	1.7935	32.304	2.7956	0.217	2.916	1.1058	0.7455	0.0934	2.3641	0.0719	1.5931	1.7504	0.24	2.1274	3.6159	0.2021	5.7445	0.2125	2.0478	0.8478	6.6821	0.9231	1.7732	0.1943	0.6207	1.2989	0.5854	2.9943	1.6878	0.8395	0.5978	3.0368	0.7137	1.395	0.8468	4.214	2.8063	5.3357	0.7109	0.0614	0.6179	9.0654	1.5137
IGKV3-20	0.1134	0	23.0551	0	0	0.402	0.1929	0	0	0	0.302	0.4034	0.1251	2.9399	4.3015	0	0.3038	0.5153	0	0	0	0	0	0.4458	0.2203	0.1546	0	0	5.5789	0.1359	0	0.7784	0	0.5981	0.3726	0.6403	0.2508	0	0	0.3001	0	0.8222	0	0.3417	0.3508	0	0	0	0
IGKV3-11	0.1157	0	6.3042	0	0	0.1367	0.1969	0	0	0	0	0	0	0.8	1.0973	0	0	0	0	0	0	0	0	0.1516	0	3.7868	0.3945	0	2.4668	0	0	0	0	0.2035	0	0	0.8956	0	0	0.3062	0.2788	1.8178	0.1668	0	0	0	0	0	0.1507
INMT	0.4971	0.2246	1.6604	6.803	2.7656	0.1905	0.64	1.2541	0.1654	0.1258	0.34	0.7169	0.2964	0.0929	1.0476	0.1608	0.2699	0.1221	1.2442	0.9377	0.3695	0.3516	0.0685	1.1619	0.2871	2.3634	0.252	0.3585	0.3525	0.5634	0.2136	5.4186	0.6675	2.6222	0.5078	1.3086	0.4457	0.2808	0.1043	0.8356	0.3561	0.6332	1.2786	0.3846	1.0184	0.4576	0.1843	1.5184	0.6474
IGKV1-5	0.7673	0	8.724	0	0	0.6046	0.145	0	0	0	0	0.1516	0	0.5894	1.7069	0	0.1142	0	0	0	0	0	0.7248	0.1117	0	2.0927	0	0	1.9575	0.4086	0	0	0	0	0.4203	0.2407	0.5657	0	0	0.1128	0.1027	1.5455	0.2459	0.3854	0.1319	0	0	0	0.2221
IGKV3-15	0.2052	0	2.7274	0	0	0.3638	0	0	0	0	0	0	0	0	0.4325	0	0	0	0	0	0	0	0	0.1345	0	0.5597	0	0	1.3463	0	0	0.1761	0	0	0.1686	0.2897	0	0	0	0	0.2473	0.124	0	0.4639	0	0	0	0	0
FCGR2C	0.2534	0.0847	0.4714	0.5832	0.3556	0.4043	0.0647	0.3584	0.0156	0.0339	0.0506	0.0451	0.1118	0.1533	0.1869	0.1853	0.0509	0.2447	0.1929	0.1505	0.491	0.0237	0.1292	0.0332	0.0246	2.0041	0.0648	0.311	0.1039	0.1366	0.1343	0.0652	0.4358	0.6015	0.0625	0.5544	0.3222	0.0662	0.059	0.2683	0.0611	0.1837	2.448	0.9164	0.1764	0.0719	0.2462	0.0623	0.231
LINC02513	0	0.3033	0	0.7262	0	0.1072	0	0.2566	0.2234	0.4854	0.2416	0	0	0	0.0956	0.3618	0	0.1031	0.1151	0.1347	0.1134	0.848	0	0.1189	0	6.1852	0	0	0	0.2174	0	0	0	0	0.4472	0	0	0.237	0	0	0	0	0.1308	0.6835	0	0.103	0.311	0	0.4726
AC106865.1	0.0277	0.0926	0.0552	0.1939	0.9842	0.5562	0.5181	0.1958	0.0852	0.1666	0.0184	0.0492	0.0305	0.0239	0.0146	0.1288	0.2781	0.3617	0.2283	0.4522	0.7787	0.414	0.0235	0.1814	0.0538	5.3226	0.0708	0.2068	0.0908	0.3814	0.1467	0.3563	0.0353	0.0243	0.2502	0.8011	0.5357	0.0723	0.129	0.0366	0.1668	0.2342	0.479	0.1043	0.0428	0.0943	0.5062	0.17	0.3425
IGHGP	0.3465	0.1287	4.8609	0	0.0721	0.182	0.6551	0	0.1896	0	0	1.0273	0.0425	0.2662	0.8114	0.1024	0.1031	0.0875	0	0	0.1444	0	0.0655	0.1514	0	3.0978	0.0656	0	3.0941	0	0	0.2643	0	0.0677	0.1265	0.1087	0.7238	0	0	0.1019	0.1392	0.8376	0.0555	0.9283	0.1787	0	0	0.1419	0.3009
AC104051.2	12.0158	2.2802	268.2114	0.1107	0.2414	0.2396	0.8152	37.9005	44.4538	214.8666	23.1713	0.2295	1114.7149	863.9566	17.0706	100.7028	0.4937	0.5025	66.0278	13.9579	0.3226	0.8614	73.009	0.4347	1.1099	0.0251	0.4713	51.3173	0.3023	69.2005	183.1415	5.1874	201.3202	192.2691	0.8782	0.9106	0.4076	54.4608	0.1431	892.3438	46.6571	10.8026	9.7797	677.8785	427.993	0.9835	0.6741	0.317	0.24
AL354919.2	0.5067	0.0941	0.1122	0.6762	0.1581	0	0	0.3584	0	0	0.3375	0.1502	0	0.292	0	0	0	0.3838	0	0	0	0	0	0.6641	0	6.4501	0	0	0	0	0	0	0.1076	0.1485	0.2776	0.3577	0.467	0	0.2624	0.2235	0.2035	0.2042	2.1922	0	0	0.0959	0	0.3113	0.33
AP000763.2	5.8432	3.4117	5.5468	1.6708	8.3316	3.2886	14.6758	5.9033	6.167	5.2114	3.3354	0.4949	10.1299	19.7194	18.1793	4.0693	2.9818	3.1613	6.7072	5.3718	1.7394	4.1617	10.408	2.5524	9.1893	6.0713	7.116	8.9091	5.9325	1.6669	4.9149	4.7756	10.9898	7.3392	4.1151	2.3569	6.4617	2.1811	3.4576	6.2599	4.694	6.3894	2.0062	1.2579	5.5962	2.2115	6.0426	4.7858	5.7983
HP	0.3303	0.1841	0.0219	0.0826	0.8964	0.244	0.8852	0.4439	0.0407	0.0884	0	0.1469	0.0091	0.1427	0.2089	0	0	0.1876	0.1048	0	0.031	0.0154	0	0.4112	0.016	0.2027	0.1267	0.1058	0.5418	0.188	0.496	0.0283	0.0316	0.2033	0.2171	0.07	0.0183	0.0432	0.0641	0.2076	0.0199	0.3593	0.2024	0.0249	0.0128	0	0.0094	0.487	0.043
LHX5-AS1	94.9655	22.9533	32.3313	1.7391	0	10.3717	7.6871	0	25.7829	121.8159	0.2314	1.7	54.9244	36.0445	24.721	5.5447	54.3521	6.8113	13.5584	34.709	9.0163	19.0058	46.8297	25.846	17.723	7.7018	19.9985	8.995	42.465	0.4164	26.8575	2.8334	36.1987	32.5429	4.4261	0.6133	48.5219	0.227	7.2878	49.6728	12.1448	10.9209	23.8052	22.1274	9.1407	0	0.1986	0	1.2448
CLEC5A	0.1538	0.0367	0.0584	0.1099	0.1645	0.0519	0.6915	0.4661	0.0812	0.0441	0.951	0	0.0848	0.019	0.1852	0	0.0294	0.8112	0.2369	0.1305	0.0549	0.5339	0.0187	2.3751	0	0.4194	0.1498	0.1524	0.1982	0.0921	0.0388	0.3393	0.056	0.0773	1.5523	0.7133	0.0486	0.2583	0.0682	0.1018	0.2382	0.0266	1.3622	0.2317	0.068	0.0249	0.3892	0.1349	0.2003
AC022239.1	1.2414	2.1438	1.0921	0	0	0.1033	0.0297	0.3709	1.7223	11.4614	0.0233	0	3.5492	6.5582	2.5242	0.2557	0.4684	3.4564	0.2884	0.4154	1.1586	0	7.6103	0	13.2808	0.1669	10.7913	0.1866	3.2977	0.0209	6.8562	0	35.5532	0.7994	0.1437	0.3702	14.0953	0.3198	0	3.3551	3.4342	4.0995	0	3.715	1.0009	0.1191	0.02	2.0836	0
IGHV3-30	0.1052	0	4.615	0	0	0.1244	0.179	0	0	0	0	0	0	0.5457	0.5545	0	0	0	0	0	0	0	0.1789	0	0	3.3007	0	0	1.0355	0	0	0	0	0	0	0.1486	0.1164	0	0	0	0.1268	0	0	7.4531	0	0	0	0	0.1371
CCL4	12.8861	2.5066	14.7749	1.3149	1.1822	13.7071	7.3942	24.5876	18.2625	0.5746	6.2931	1.8427	3.7074	0.6988	10.6505	0.7054	13.9783	12.7171	2.6286	13.5833	18.1014	2.0785	64.4405	70.7583	4.7613	6.1335	9.6067	5.6901	59.8395	1.3926	20.307	23.8516	2.35	5.6427	9.7989	5.1366	4.6104	16.8348	0.9419	5.2498	1.6746	29.1632	7.8701	57.9133	0.8991	0.0574	1.4729	23.685	1.3492
FCGBP	14.6235	2.6485	0.8464	16.1653	10.5501	4.2226	6.5729	11.7895	5.8512	1.6806	10.3654	3.1558	3.32	0.3085	1.2316	3.0938	4.1062	4.9537	2.4373	3.2999	1.225	6.104	1.779	12.3078	1.5907	93.882	1.4557	5.8374	9.2515	0.6457	1.6627	2.1862	11.8816	3.7658	26.0317	28.7118	8.2967	9.7466	2.8699	5.8257	5.7009	8.9997	9.1686	10.7521	1.0719	0.3934	3.0637	17.5918	3.7235
CCL4L2	8.9929	4.4512	18.639	0.9747	2.0658	39.5987	7.6227	14.235	19.9875	0.6081	4.5835	0.9817	1.5401	1.8519	10.8451	0.7338	19.7003	2.5082	2.5125	11.3783	21.0665	1.8816	152.0197	45.6074	5.6132	1.8153	5.7567	4.4006	46.3242	2.6451	27.0673	29.7553	1.5305	9.2484	10.67	2.7958	5.6366	19.2558	0.5043	4.5542	1.5257	24.2487	5.4774	85.665	1.105	0.6635	2.1151	8.5356	1.5222
CCL3L3	6.5144	2.4434	12.9658	0.8034	1.2134	34.2642	6.7763	19.6946	9.656	0.9913	2.2617	1.977	1.124	0.8005	6.8323	0.862	7.1961	3.7884	1.4101	10.9123	14.7456	0.8658	102.7834	19.4203	6.9575	0.421	6.8958	4.1849	36.7114	0.9618	5.8898	30.7345	2.0455	8.7408	13.2926	1.3948	5.0531	14.4399	1.6305	5.189	1.1905	19.8139	3.9624	47.7352	0.8598	0.3856	3.423	8.0793	0.9249
AC008760.2	0.5682	0.149	0.1777	6.0876	1.4386	0.3555	0.9667	1.6546	0.1235	1.4755	0.4897	0.1784	0.295	0	0.1057	0.3555	0.2239	0.2658	1.2297	1.0423	0.2925	2.0621	0.2841	1.0074	0.0649	8.5234	0.2849	0.7491	0.3289	0.1201	0.1771	0.5163	0.6813	0.5877	2.0321	3.7747	0.2587	0.786	1.194	0.0885	0.1208	0.2424	1.8314	0.4029	0	0.1518	0.8404	0.8212	0.5224
CCL3	5.8893	0.9813	5.971	0.243	0.5113	6.6377	5.4233	13.0102	4.1491	0.5686	1.9004	1.026	1.3396	0.2624	5.2145	0.2422	3.9852	3.0007	0.6162	6.4017	6.9838	0.9649	14.7105	10.3035	4.718	0.828	4.9688	2.4624	14.3891	0.8002	3.0029	12.4528	4.0612	2.8293	7.882	2.0143	2.2157	7.1388	1.1789	4.9013	0.7682	10.4199	2.4515	12.9464	0.7515	0	1.4573	20.4383	0.6722
AP000357.2	27.5011	20.3237	7.1683	0	1.2796	2.3345	1.9389	1.2894	10.851	0.2033	2.0237	0	6.0345	6.6972	0	0.101	3.9688	23.736	0.3855	0.2256	0.9498	0.8522	10.0752	3.8826	1.3283	0	1.0362	0	9.2202	0	68.9743	0.1304	0.1936	21.7751	0	0	0	0	0	3.5188	0	24.8824	0	19.0041	1.8805	0.0863	0	5.04	0.8905
AL590550.1	0.9617	0.2821	2.8254	0	0	1.6153	1.5502	0.358	5.5471	1.693	0.0674	0	0.4467	0.175	0.5334	0.3365	0.2712	0.4601	0.2569	0	1.0126	0.8517	0.4303	0.0663	4.4251	0.4832	1.5535	0.2161	1.0792	0.6065	0.3576	0.1738	0.7094	1.1571	0.1664	0.0715	0.6717	0	1.258	16.1441	0.183	0.4282	3.3577	2.1358	1.0964	1.092	0.81	0.3109	0.3296
[truncated: 485 more columns]
