# Supplementary material for: Bisphenol A: Unveiling Its Role in Glioma Progression and Tumor Growth
Source: Int J Mol Sci. 2024 Feb 21;25(5):2504. doi: 10.3390/ijms25052504 (PMC10931199; doi:10.3390/ijms25052504)
Supplement: Supplementary file 1 [file ijms-25-02504-s001.zip › ijms-2766183-supplementary/GOKEGG/BP.CSV]

term	genes	logFC
Response to steroid hormone	ESR1	2.010820776
Response to steroid hormone	ESR2	1.956162375
Response to steroid hormone	AR	1.439526165
Response to steroid hormone	CASP3	1.422334343
Response to steroid hormone	TNF	1.385610565
Response to steroid hormone	IL6	1.266485464
Response to steroid hormone	BCL2	1.130909473
Response to steroid hormone	PGR	1.058990638
Response to steroid hormone	SREBF1	1.031630574
Response to steroid hormone	STAR	0.942885238
Response to steroid hormone	GPER1	0.923985951
Response to steroid hormone	ESRRG	0.908939197
Response to steroid hormone	CCND1	0.837041105
Response to steroid hormone	FOS	0.817764699
Response to steroid hormone	PCNA	0.726468238
Response to steroid hormone	RELA	0.726437419
Response to steroid hormone	EGFR	0.723253606
Response to steroid hormone	TGFB1	0.629957339
Response to steroid hormone	ADIPOQ	0.515218615
Response to oxidative stress	MAPK1	0.494834422
Response to oxidative stress	MAPK3	0.463948159
Response to oxidative stress	CASP3	4.514593715
Response to oxidative stress	IL6	3.677857006
Response to oxidative stress	BCL2	3.125238899
Response to oxidative stress	CAT	2.446933531
Response to oxidative stress	AKT1	2.422164627
Response to oxidative stress	STAR	2.415187769
Response to oxidative stress	MMP9	2.288171702
Response to oxidative stress	TP53	2.236571901
Response to oxidative stress	FOS	2.046810661
Response to oxidative stress	PTGS2	2.010820776
Response to oxidative stress	MMP2	2.00517449
Response to oxidative stress	PCNA	1.956162375
Response to oxidative stress	NFE2L2	1.890007955
Response to oxidative stress	RELA	1.857268451
Response to oxidative stress	EGFR	1.854346409
Response to oxidative stress	HMOX1	1.809403737
Response to oxidative stress	ADIPOQ	1.626509994
cellular response to oxidative stress	MAPK1	1.609160319
cellular response to oxidative stress	MAPK3	1.594737235
cellular response to oxidative stress	IL6	1.529965539
cellular response to oxidative stress	BCL2	1.449722336
cellular response to oxidative stress	CAT	1.439526165
cellular response to oxidative stress	AKT1	1.422334343
cellular response to oxidative stress	MMP9	1.345737389
cellular response to oxidative stress	TP53	1.32663728
cellular response to oxidative stress	FOS	1.249583353
cellular response to oxidative stress	MMP2	1.185457278
cellular response to oxidative stress	PCNA	1.17108798
cellular response to oxidative stress	NFE2L2	1.130909473
cellular response to oxidative stress	RELA	1.067764351
cellular response to oxidative stress	EGFR	1.040477819
cellular response to oxidative stress	HMOX1	0.957484171
cellular response to oxidative stress	EZH2	0.908939197
cellular response to oxidative stress	GSR	0.814031774
response to toxic substance	MAPK1	0.804922204
response to toxic substance	MAPK3	0.795385639
response to toxic substance	BCL2	0.792429796
response to toxic substance	CAT	1.594737235
response to toxic substance	BAX	1.529965539
response to toxic substance	STAR	1.449722336
response to toxic substance	FOS	1.439526165
response to toxic substance	PTGS2	1.422334343
response to toxic substance	CDH1	1.345737389
response to toxic substance	NFE2L2	1.32663728
response to toxic substance	DNMT3A	1.249583353
response to toxic substance	GSR	1.185457278
response to toxic substance	CDKN1A	1.17108798
response to toxic substance	CD36	1.130909473
response to toxic substance	DNMT3B	1.067764351
response to toxic substance	SOD1	1.040477819
response to toxic substance	SOD2	0.957484171
