# Supplementary material for: Bisphenol A: Unveiling Its Role in Glioma Progression and Tumor Growth
Source: Int J Mol Sci. 2024 Feb 21;25(5):2504. doi: 10.3390/ijms25052504 (PMC10931199; doi:10.3390/ijms25052504)
Supplement: Supplementary file 1 [file ijms-25-02504-s001.zip › ijms-2766183-supplementary/GOKEGG/CC.CSV]

term	genes	logFC
membrane microdomain	MAPK1	2.010820776
membrane microdomain	MAPK3	1.956162375
membrane microdomain	CASP3	1.439526165
membrane microdomain	TNF	1.422334343
membrane microdomain	CDH1	1.385610565
membrane microdomain	EGFR	1.266485464
membrane microdomain	HMOX1	1.130909473
membrane microdomain	CD36	1.058990638
membrane microdomain	IRS1	1.031630574
membrane microdomain	CDH2	0.942885238
membrane microdomain	INSR	0.923985951
membrane microdomain	SRC	0.908939197
membrane microdomain	CTSD	0.837041105
membrane microdomain	SLC2A4	0.817764699
membrane microdomain	HDAC6	0.726468238
membrane microdomain	CASP8	0.726437419
protein kinase complex	CCND1	0.723253606
protein kinase complex	PCNA	0.629957339
protein kinase complex	CDKN1A	0.515218615
protein kinase complex	IRS1	0.494834422
protein kinase complex	INSR	0.463948159
protein kinase complex	CCNA2	4.514593715
protein kinase complex	IGF1R	3.677857006
protein kinase complex	CCNB1	3.125238899
protein kinase complex	CCNE1	2.446933531
organelle outer membrane	BCL2	2.422164627
organelle outer membrane	PGR	2.415187769
organelle outer membrane	BAX	2.288171702
organelle outer membrane	PTGS2	2.236571901
organelle outer membrane	MTOR	0.515218615
organelle outer membrane	CPT1A	0.494834422
organelle outer membrane	MAOA	0.463948159
organelle outer membrane	CASP8	4.514593715
organelle outer membrane	GJA1	3.677857006
nuclear envelope	MAPK3	3.125238899
nuclear envelope	BCL2	2.446933531
nuclear envelope	SREBF1	2.422164627
nuclear envelope	BAX	2.415187769
nuclear envelope	GPER1	0.515218615
nuclear envelope	CCND1	0.494834422
nuclear envelope	PTGS2	0.463948159
nuclear envelope	EGFR	4.514593715
nuclear envelope	NR4A1	3.677857006
nuclear envelope	MTOR	3.125238899
nuclear envelope	INSR	2.446933531
nuclear envelope	ATF6	2.422164627
