# Supplementary material for: Bisphenol A: Unveiling Its Role in Glioma Progression and Tumor Growth
Source: Int J Mol Sci. 2024 Feb 21;25(5):2504. doi: 10.3390/ijms25052504 (PMC10931199; doi:10.3390/ijms25052504)
Supplement: Supplementary file 1 [file ijms-25-02504-s001.zip › ijms-2766183-supplementary/GOKEGG/GENE.txt]

INS
ESR1
ESR2
MAPK1
MAPK3
AR
CASP3
TNF
IL6
PPARG
BCL2
CYP19A1
CAT
PGR
IL1B
AKT1
SREBF1
BAX
STAR
GPER1
CYP11A1
ESRRG
CCND1
DNMT1
FASN
INS1
LHB
THRB
MMP9
LIF
TP53
FOS
CASP9
IFNG
PTGS2
CYP17A1
FSHB
MMP2
PCNA
XRCC6
FABP4
NR1I2
NOS2
IGF1
CDH1
CEBPA
DDIT3
NFE2L2
RELA
CYP19A1B
LPL
DNMT3A
EGFR
HMOX1
TGFB1
ACACA
ADIPOQ
EZH2
GSR
CCL2
HSPA5
NR3C1
CDKN1A
CTNNB1
IL10
NR1H4
PPARA
VIM
CD36
DNMT3B
IL4
MYC
SOD1
VTG1
GRIN2B
STAT3
APOA1
NR4A1
PTEN
SOD2
ACHE
GSK3B
CYP1A1
IRS1
MTOR
PRL
S100G
TFF1
VEGFA
LEP
GNRH1
CDH2
CPT1A
INSR
NCOA1
SRC
ATF6
CREB1
CTSD
EGR1
HSD3B1
MAOA
NCOR1
SLC2A4
TTR
AHR
CCNA2
CYP1B1
IGF1R
JUN
KISS1
SCD1
SNAI1
HDAC6
HSD11B2
OCLN
THRA
BDNF
GNAS
NCOR2
NES
POU5F1
AGT
ESR2B
ESRRA
GPT
HDAC2
HSD11B1
HSD17B1
IGF2
SQSTM1
TET2
APOE
BECN1
CASP8
EPHX1
FN1
GREB1
HMGCR
NFKB1
NOS3
PNPLA2
SOX2
ALB
ATF3
CCNB1
COL1A1
CXCL12
ESR2A
FKBP5
HOXA10
HSD17B3
NCOA2
PPARGC1A
SGK1
SREBF2
TJP1
ADA
AMH
CCNE1
FAS
GJA1
GRIN1
H2AX
INSIG1
NQO1
SCD
SHBG
