# Supplementary material for: Bisphenol A: Unveiling Its Role in Glioma Progression and Tumor Growth
Source: Int J Mol Sci. 2024 Feb 21;25(5):2504. doi: 10.3390/ijms25052504 (PMC10931199; doi:10.3390/ijms25052504)
Supplement: Supplementary file 1 [file ijms-25-02504-s001.zip › ijms-2766183-supplementary/GOKEGG/GO - ╕▒▒╛.xls]

ONTOLOGY	ID	Description	GeneRatio	BgRatio	pvalue	p.adjust	qvalue	geneID	Count
BP	GO:0042493	response to drug	46/159	359/18862	1.39701884276034e-41	6.05188562683779e-38	2.49551681701505e-38	CASP3/PPARG/BCL2/CAT/IL1B/SREBF1/STAR/CCND1/TP53/FOS/NR1I2/NOS2/CDH1/NFE2L2/RELA/LPL/DNMT3A/EGFR/HMOX1/ADIPOQ/HSPA5/CDKN1A/CTNNB1/IL10/DNMT3B/MYC/SOD1/APOA1/PTEN/SOD2/CYP1A1/CPT1A/NCOA1/SRC/CREB1/JUN/HSD11B2/GNAS/HDAC2/BECN1/CCNB1/COL1A1/PPARGC1A/ADA/AMH/NQO1	46
BP	GO:0009991	response to extracellular stimulus	48/159	477/18862	2.19476941470983e-38	4.2132809633208e-35	1.73736156746741e-35	MAPK1/MAPK3/PPARG/BCL2/CAT/AKT1/SREBF1/STAR/CCND1/TP53/FOS/DDIT3/NFE2L2/RELA/LPL/DNMT3A/EGFR/HMOX1/ADIPOQ/HSPA5/CDKN1A/NR1H4/PPARA/DNMT3B/SOD1/APOA1/PTEN/SOD2/CYP1A1/MTOR/PRL/LEP/CPT1A/NCOA1/SRC/JUN/HSD11B2/GPT/APOE/BECN1/ALB/ATF3/COL1A1/PPARGC1A/SREBF2/ADA/FAS/NQO1	48
BP	GO:0031667	response to nutrient levels	47/159	451/18862	2.91778460063767e-38	4.2132809633208e-35	1.73736156746741e-35	MAPK1/MAPK3/PPARG/BCL2/CAT/AKT1/SREBF1/STAR/CCND1/TP53/DDIT3/NFE2L2/RELA/LPL/DNMT3A/EGFR/HMOX1/ADIPOQ/HSPA5/CDKN1A/NR1H4/PPARA/DNMT3B/SOD1/APOA1/PTEN/SOD2/CYP1A1/MTOR/PRL/LEP/CPT1A/NCOA1/SRC/JUN/HSD11B2/GPT/APOE/BECN1/ALB/ATF3/COL1A1/PPARGC1A/SREBF2/ADA/FAS/NQO1	47
BP	GO:0019216	regulation of lipid metabolic process	42/159	402/18862	4.1775049065237e-34	4.52423781376517e-31	1.86558574378177e-31	TNF/PPARG/IL1B/AKT1/SREBF1/STAR/GPER1/FASN/IFNG/PTGS2/FSHB/TGFB1/ACACA/ADIPOQ/NR1H4/PPARA/CD36/SOD1/APOA1/CYP1A1/IRS1/MTOR/LEP/CPT1A/NCOA1/SRC/CREB1/EGR1/NCOR1/SNAI1/THRA/NCOR2/AGT/APOE/HMGCR/NFKB1/PNPLA2/NCOA2/PPARGC1A/SREBF2/INSIG1/SCD	42
BP	GO:0062012	regulation of small molecule metabolic process	43/159	437/18862	7.88680596157807e-34	6.83312868511124e-31	2.81766520353642e-31	TNF/PPARG/IL1B/AKT1/SREBF1/STAR/GPER1/FASN/TP53/IFNG/PTGS2/NOS2/IGF1/ACACA/ADIPOQ/NR1H4/PPARA/IL4/SOD1/APOA1/GSK3B/IRS1/MTOR/LEP/CPT1A/INSR/SRC/EGR1/NCOR1/SNAI1/NCOR2/GPT/IGF2/APOE/HMGCR/NFKB1/NOS3/NCOA2/PPARGC1A/SREBF2/INSIG1/NQO1/SCD	43
BP	GO:0000302	response to reactive oxygen species	34/159	224/18862	3.91891234256400e-33	2.8294547113312e-30	1.16673583251423e-30	MAPK1/MAPK3/CASP3/IL6/BCL2/CAT/AKT1/STAR/MMP9/FOS/MMP2/PCNA/NFE2L2/RELA/EGFR/HMOX1/EZH2/IL10/CD36/SOD1/SOD2/SRC/CCNA2/CYP1B1/JUN/HDAC6/HDAC2/APOE/BECN1/NOS3/COL1A1/PPARGC1A/ADA/NQO1	34
BP	GO:0062197	cellular response to chemical stress	38/159	347/18862	1.43303960869696e-31	8.86846797839317e-29	3.65694468565224e-29	MAPK1/MAPK3/CASP3/IL6/PPARG/BCL2/CAT/AKT1/MMP9/TP53/FOS/MMP2/PCNA/XRCC6/DDIT3/NFE2L2/RELA/EGFR/HMOX1/EZH2/GSR/IL10/CD36/DNMT3B/SOD1/SOD2/SRC/SLC2A4/CCNA2/CYP1B1/JUN/HDAC6/HDAC2/BECN1/NOS3/PPARGC1A/FAS/NQO1	38
BP	GO:0008202	steroid metabolic process	37/159	329/18862	3.70662271027794e-31	2.00713619761551e-28	8.27649834123904e-29	ESR1/TNF/CYP19A1/CAT/SREBF1/STAR/CYP11A1/FASN/LHB/IFNG/CYP17A1/FSHB/NR1I2/CEBPA/ACACA/NR1H4/IL4/SOD1/APOA1/CYP1A1/LEP/EGR1/HSD3B1/CYP1B1/SNAI1/HSD11B2/AGT/HSD11B1/HSD17B1/APOE/HMGCR/NFKB1/HSD17B3/PPARGC1A/SREBF2/INSIG1/SCD	37
BP	GO:0043434	response to peptide hormone	40/159	435/18862	2.95445761717908e-30	1.42207893306886e-27	5.86399365655309e-28	PPARG/CAT/IL1B/AKT1/SREBF1/STAR/GPER1/CYP11A1/NFE2L2/RELA/LPL/ADIPOQ/IL10/NR1H4/PPARA/STAT3/NR4A1/PTEN/GSK3B/IRS1/MTOR/PRL/TFF1/LEP/GNRH1/INSR/SRC/CREB1/EGR1/SLC2A4/CCNA2/IGF1R/HSD11B2/GPT/IGF2/NFKB1/COL1A1/CXCL12/GJA1/INSIG1	40
BP	GO:0048545	response to steroid hormone	36/159	330/18862	7.82977512584264e-30	3.39185858451503e-27	1.3986450935321e-27	ESR1/ESR2/AR/CASP3/TNF/IL6/BCL2/PGR/SREBF1/STAR/GPER1/ESRRG/CCND1/FOS/PCNA/RELA/EGFR/TGFB1/ADIPOQ/NR3C1/CDKN1A/IL10/PPARA/DNMT3B/GNRH1/NCOA1/SRC/HSD3B1/NCOR1/HDAC6/HSD11B2/NCOR2/ESRRA/COL1A1/NCOA2/SGK1	36
BP	GO:0006694	steroid biosynthetic process	30/159	190/18862	8.70842188530505e-30	3.4295348733765e-27	1.41418104682896e-27	TNF/CYP19A1/SREBF1/STAR/CYP11A1/FASN/LHB/IFNG/CYP17A1/FSHB/ACACA/NR1H4/SOD1/APOA1/CYP1A1/LEP/EGR1/HSD3B1/SNAI1/HSD11B2/HSD11B1/HSD17B1/APOE/HMGCR/NFKB1/HSD17B3/PPARGC1A/SREBF2/INSIG1/SCD	30
BP	GO:0032355	response to estradiol	26/159	125/18862	3.50236948897714e-29	1.26435538552075e-26	5.21361493227562e-27	ESR1/ESR2/CASP3/CYP19A1/CAT/GPER1/CCND1/PCNA/DNMT3A/EGFR/TGFB1/EZH2/CTNNB1/IL10/DNMT3B/STAT3/PTEN/LEP/NCOA1/CCNA2/NCOR2/CASP8/COL1A1/PPARGC1A/GJA1/NQO1	26
BP	GO:0048511	rhythmic process	34/159	294/18862	4.94344804376881e-29	1.64730899427742e-26	6.79273791925156e-27	ESR1/CASP3/PPARG/PGR/SREBF1/STAR/TP53/FSHB/PCNA/NOS2/EGFR/ADIPOQ/EZH2/HSPA5/PPARA/PTEN/GSK3B/MTOR/LEP/GNRH1/CPT1A/NCOA1/SRC/CREB1/EGR1/NCOR1/AHR/JUN/NCOR2/HDAC2/NCOA2/PPARGC1A/ADA/AMH	34
BP	GO:0070482	response to oxygen levels	37/159	385/18862	1.19083786620271e-28	3.68479259742154e-26	1.51943748792933e-26	CASP3/PPARG/BCL2/CAT/AKT1/TP53/PTGS2/MMP2/NOS2/NFE2L2/DNMT3A/HMOX1/ADIPOQ/CDKN1A/PPARA/DNMT3B/MYC/PTEN/SOD2/CYP1A1/MTOR/VEGFA/LEP/SRC/CREB1/EGR1/SLC2A4/CCNA2/HSD11B2/HDAC2/BECN1/CCNB1/COL1A1/CXCL12/PPARGC1A/ADA/FAS	37
BP	GO:0006979	response to oxidative stress	38/159	444/18862	1.44737296313411e-27	4.18001311753132e-25	1.72364345153585e-25	MAPK1/MAPK3/CASP3/IL6/BCL2/CAT/AKT1/STAR/MMP9/TP53/FOS/PTGS2/MMP2/PCNA/NFE2L2/RELA/EGFR/HMOX1/ADIPOQ/EZH2/GSR/IL10/CD36/SOD1/SOD2/SRC/CCNA2/CYP1B1/JUN/HDAC6/HDAC2/APOE/BECN1/NOS3/COL1A1/PPARGC1A/ADA/NQO1	38
BP	GO:0097305	response to alcohol	30/159	233/18862	4.7380587429678e-27	1.28282940465853e-24	5.28979321501076e-25	PPARG/CAT/AKT1/SREBF1/STAR/CCND1/FOS/CDH1/DNMT3A/TGFB1/ACACA/ADIPOQ/CDKN1A/CTNNB1/PPARA/SOD1/GRIN2B/PTEN/SOD2/LEP/GNRH1/CPT1A/HSD3B1/SLC2A4/AHR/HDAC2/CASP8/SGK1/GRIN1/NQO1	30
BP	GO:0048732	gland development	36/159	413/18862	2.2188734664096e-26	5.6542116802861e-24	2.33153453405392e-24	ESR1/MAPK1/MAPK3/AR/TNF/IL6/BCL2/PGR/AKT1/BAX/CCND1/FASN/PCNA/CDH1/CEBPA/RELA/EGFR/HMOX1/TGFB1/EZH2/IL10/SOD1/APOA1/PTEN/CYP1A1/PRL/VEGFA/CPT1A/NCOA1/SRC/CREB1/THRA/NCOR2/IGF2/SOX2/ADA	36
BP	GO:0046890	regulation of lipid biosynthetic process	28/159	203/18862	3.95748645794484e-26	9.52435074212059e-24	3.9274003035862e-24	TNF/IL1B/AKT1/SREBF1/STAR/GPER1/FASN/IFNG/PTGS2/FSHB/ACACA/ADIPOQ/NR1H4/PPARA/SOD1/APOA1/MTOR/LEP/CREB1/EGR1/SNAI1/APOE/HMGCR/NFKB1/PPARGC1A/SREBF2/INSIG1/SCD	28
BP	GO:0034599	cellular response to oxidative stress	31/159	299/18862	5.1078089480679e-25	1.16458044015948e-22	4.8021893544993e-23	MAPK1/MAPK3/IL6/BCL2/CAT/AKT1/MMP9/TP53/FOS/MMP2/PCNA/NFE2L2/RELA/EGFR/HMOX1/EZH2/GSR/IL10/CD36/SOD1/SOD2/SRC/CCNA2/CYP1B1/JUN/HDAC6/HDAC2/BECN1/NOS3/PPARGC1A/NQO1	31
BP	GO:1901653	cellular response to peptide	34/159	391/18862	7.04895672879336e-25	1.51428771443921e-22	6.24421988483096e-23	PPARG/IL1B/AKT1/SREBF1/STAR/GPER1/CYP11A1/TP53/IGF1/NFE2L2/RELA/LPL/ADIPOQ/NR1H4/VIM/CD36/STAT3/NR4A1/PTEN/GSK3B/IRS1/PRL/LEP/INSR/SRC/CREB1/SLC2A4/CCNA2/IGF1R/GPT/IGF2/NFKB1/GJA1/INSIG1	34
BP	GO:0034614	cellular response to reactive oxygen species	25/159	159/18862	7.34072991764158e-25	1.51428771443921e-22	6.24421988483096e-23	MAPK1/MAPK3/IL6/AKT1/MMP9/FOS/MMP2/PCNA/NFE2L2/RELA/EGFR/EZH2/IL10/CD36/SOD1/SOD2/SRC/CCNA2/CYP1B1/JUN/HDAC6/HDAC2/BECN1/NOS3/NQO1	25
BP	GO:0062013	positive regulation of small molecule metabolic process	24/159	141/18862	9.2683810330811e-25	1.82502848342306e-22	7.525570628296e-23	TNF/PPARG/IL1B/AKT1/SREBF1/STAR/GPER1/IFNG/PTGS2/NOS2/IGF1/ADIPOQ/NR1H4/PPARA/IL4/APOA1/IRS1/CPT1A/INSR/SRC/GPT/IGF2/NOS3/PPARGC1A	24
BP	GO:0070997	neuron death	32/159	342/18862	2.05062244196374e-24	3.86230279068997e-22	1.59263445492561e-22	CASP3/TNF/BCL2/AKT1/BAX/STAR/THRB/TP53/FOS/IFNG/DDIT3/HMOX1/CCL2/HSPA5/CTNNB1/IL10/PPARA/SOD1/GRIN2B/SOD2/GSK3B/MTOR/CREB1/EGR1/JUN/BDNF/NES/APOE/CASP8/PPARGC1A/FAS/NQO1	32
BP	GO:0048608	reproductive structure development	34/159	405/18862	2.24082373095963e-24	4.04468683438213e-22	1.66784117168355e-22	ESR1/MAPK1/MAPK3/AR/CASP3/PPARG/BCL2/CYP19A1/PGR/AKT1/BAX/STAR/CCND1/LHB/LIF/FSHB/CEBPA/HSPA5/IL10/SOD1/PTEN/VEGFA/LEP/GNRH1/NCOA1/SRC/SNAI1/IGF2/CASP8/HOXA10/HSD17B3/ADA/AMH/GJA1	34
BP	GO:0061458	reproductive system development	34/159	408/18862	2.85422493674543e-24	4.94580097039247e-22	2.03941882848715e-22	ESR1/MAPK1/MAPK3/AR/CASP3/PPARG/BCL2/CYP19A1/PGR/AKT1/BAX/STAR/CCND1/LHB/LIF/FSHB/CEBPA/HSPA5/IL10/SOD1/PTEN/VEGFA/LEP/GNRH1/NCOA1/SRC/SNAI1/IGF2/CASP8/HOXA10/HSD17B3/ADA/AMH/GJA1	34
BP	GO:0001666	response to hypoxia	32/159	348/18862	3.53030890009214e-24	5.88203775199967e-22	2.42547943459772e-22	CASP3/BCL2/CAT/AKT1/TP53/PTGS2/MMP2/NOS2/NFE2L2/DNMT3A/HMOX1/ADIPOQ/PPARA/DNMT3B/MYC/PTEN/SOD2/CYP1A1/MTOR/VEGFA/LEP/SRC/CREB1/EGR1/SLC2A4/CCNA2/HSD11B2/BECN1/CCNB1/CXCL12/PPARGC1A/ADA	32
BP	GO:0010038	response to metal ion	32/159	352/18862	5.04155356072673e-24	8.08889260187712e-22	3.33548397370498e-22	MAPK1/MAPK3/CASP3/BCL2/CAT/AKT1/STAR/CCND1/MMP9/FOS/PCNA/FABP4/CDH1/CEBPA/NFE2L2/DNMT3A/EGFR/HMOX1/HSPA5/SOD1/PTEN/SOD2/CYP1A1/TFF1/GNRH1/CREB1/JUN/BECN1/CASP8/CCNB1/PPARGC1A/NQO1	32
BP	GO:0036293	response to decreased oxygen levels	32/159	360/18862	1.01438439601711e-23	1.56939757269505e-21	6.47146736857534e-22	CASP3/BCL2/CAT/AKT1/TP53/PTGS2/MMP2/NOS2/NFE2L2/DNMT3A/HMOX1/ADIPOQ/PPARA/DNMT3B/MYC/PTEN/SOD2/CYP1A1/MTOR/VEGFA/LEP/SRC/CREB1/EGR1/SLC2A4/CCNA2/HSD11B2/BECN1/CCNB1/CXCL12/PPARGC1A/ADA	32
BP	GO:0071496	cellular response to external stimulus	30/159	303/18862	1.2486958874992e-23	1.86529330505054e-21	7.69160406927822e-22	MAPK1/MAPK3/PPARG/BCL2/IL1B/AKT1/SREBF1/TP53/FOS/NFE2L2/LPL/EGFR/HMOX1/HSPA5/CDKN1A/NR1H4/PPARA/MTOR/LEP/NCOA1/JUN/BECN1/CASP8/NFKB1/ALB/ATF3/COL1A1/SREBF2/FAS/GJA1	30
BP	GO:0072593	reactive oxygen species metabolic process	29/159	281/18862	2.26610653422361e-23	3.27225783541889e-21	1.34932729423771e-21	TNF/BCL2/CAT/IL1B/AKT1/TP53/IFNG/PTGS2/NOS2/NFE2L2/EGFR/TGFB1/CDKN1A/IL10/PPARA/CD36/SOD1/SOD2/CYP1A1/MTOR/LEP/INSR/CYP1B1/HDAC6/AGT/BECN1/NOS3/GRIN1/NQO1	29
BP	GO:0045834	positive regulation of lipid metabolic process	23/159	150/18862	1.13471287312756e-22	1.5856697310931e-20	6.5385661993123e-21	TNF/PPARG/IL1B/AKT1/SREBF1/STAR/IFNG/PTGS2/FSHB/TGFB1/ADIPOQ/NR1H4/PPARA/APOA1/IRS1/MTOR/CPT1A/SRC/CREB1/AGT/APOE/PNPLA2/PPARGC1A	23
BP	GO:1901214	regulation of neuron death	29/159	302/18862	1.76987260581858e-22	2.3959650401269e-20	9.87984806603333e-21	CASP3/TNF/BCL2/AKT1/BAX/STAR/TP53/FOS/IFNG/DDIT3/HMOX1/CCL2/CTNNB1/IL10/PPARA/SOD1/GRIN2B/SOD2/GSK3B/MTOR/CREB1/EGR1/JUN/BDNF/NES/APOE/CASP8/PPARGC1A/NQO1	29
BP	GO:0042542	response to hydrogen peroxide	22/159	135/18862	2.50555394810972e-22	3.28910900097312e-20	1.35627593299591e-20	CASP3/IL6/BCL2/CAT/STAR/PCNA/NFE2L2/RELA/HMOX1/EZH2/IL10/SOD1/SOD2/SRC/CYP1B1/JUN/HDAC6/HDAC2/BECN1/COL1A1/ADA/NQO1	22
BP	GO:0048660	regulation of smooth muscle cell proliferation	23/159	160/18862	5.24816618490737e-22	6.68678115088786e-20	2.75731827114174e-20	TNF/IL6/PPARG/AKT1/GPER1/DNMT1/MMP9/IFNG/MMP2/XRCC6/IGF1/EGFR/HMOX1/ADIPOQ/CDKN1A/CTNNB1/IL10/PTEN/SOD2/MTOR/JUN/PPARGC1A/GJA1	23
BP	GO:0048659	smooth muscle cell proliferation	23/159	162/18862	7.0370808324153e-22	8.52733580995773e-20	3.516277608373e-20	TNF/IL6/PPARG/AKT1/GPER1/DNMT1/MMP9/IFNG/MMP2/XRCC6/IGF1/EGFR/HMOX1/ADIPOQ/CDKN1A/CTNNB1/IL10/PTEN/SOD2/MTOR/JUN/PPARGC1A/GJA1	23
BP	GO:0019218	regulation of steroid metabolic process	21/159	122/18862	7.0864286509344e-22	8.52733580995773e-20	3.516277608373e-20	TNF/SREBF1/STAR/FASN/IFNG/FSHB/ACACA/NR1H4/SOD1/APOA1/LEP/EGR1/SNAI1/AGT/APOE/HMGCR/NFKB1/PPARGC1A/SREBF2/INSIG1/SCD	21
BP	GO:0007584	response to nutrient	23/159	165/18862	1.08437254767195e-21	1.26959510176079e-19	5.23522109075194e-20	PPARG/CAT/STAR/CCND1/RELA/LPL/DNMT3A/EGFR/HMOX1/ADIPOQ/NR1H4/DNMT3B/APOA1/PTEN/SOD2/CYP1A1/MTOR/LEP/NCOA1/BECN1/COL1A1/ADA/NQO1	23
BP	GO:0009636	response to toxic substance	26/159	239/18862	1.3340961257497e-21	1.52086958335466e-19	6.2713604581641e-20	MAPK1/MAPK3/BCL2/CAT/BAX/STAR/FOS/PTGS2/CDH1/NFE2L2/DNMT3A/GSR/CDKN1A/CD36/DNMT3B/SOD1/SOD2/CYP1A1/AHR/CYP1B1/APOE/EPHX1/NOS3/ALB/CCNB1/NQO1	26
BP	GO:0050810	regulation of steroid biosynthetic process	19/159	91/18862	1.39681085748226e-21	1.5250587435547e-19	6.28863461100337e-20	TNF/SREBF1/STAR/FASN/IFNG/FSHB/ACACA/NR1H4/SOD1/LEP/EGR1/SNAI1/APOE/HMGCR/NFKB1/PPARGC1A/SREBF2/INSIG1/SCD	19
BP	GO:0071375	cellular response to peptide hormone stimulus	29/159	325/18862	1.40817981861007e-21	1.5250587435547e-19	6.28863461100337e-20	PPARG/IL1B/AKT1/SREBF1/STAR/GPER1/CYP11A1/NFE2L2/RELA/LPL/ADIPOQ/NR1H4/STAT3/NR4A1/PTEN/GSK3B/IRS1/PRL/LEP/INSR/SRC/CREB1/SLC2A4/CCNA2/IGF1R/GPT/IGF2/NFKB1/INSIG1	29
BP	GO:2000377	regulation of reactive oxygen species metabolic process	24/159	192/18862	1.91190843759701e-21	2.02009447601713e-19	8.32993226855486e-20	TNF/BCL2/IL1B/AKT1/TP53/IFNG/PTGS2/NFE2L2/EGFR/TGFB1/CDKN1A/IL10/PPARA/CD36/SOD1/SOD2/MTOR/LEP/INSR/CYP1B1/HDAC6/AGT/BECN1/GRIN1	24
BP	GO:0030522	intracellular receptor signaling pathway	27/159	274/18862	2.91004546992385e-21	3.00150404183574e-19	1.23768099309794e-19	ESR1/ESR2/AR/PPARG/PGR/SREBF1/GPER1/ESRRG/THRB/NR1I2/RELA/EZH2/NR3C1/NR1H4/PPARA/STAT3/NR4A1/LEP/NCOA1/SRC/NCOR1/AHR/HDAC6/THRA/NCOR2/ESRRA/CASP8	27
BP	GO:0007568	aging	28/159	304/18862	3.1649460802855e-21	3.1884991673946e-19	1.3147891060574e-19	MAPK1/MAPK3/BCL2/CAT/AKT1/SREBF1/TP53/FOS/NFE2L2/RELA/DNMT3A/CDKN1A/IL10/SOD1/PTEN/SOD2/CYP1A1/MTOR/LEP/GNRH1/CREB1/JUN/BECN1/PPARGC1A/ADA/AMH/H2AX/NQO1	28
BP	GO:0033002	muscle cell proliferation	25/159	222/18862	3.59680815659193e-21	3.5412211214446e-19	1.46023527314271e-19	MAPK1/TNF/IL6/PPARG/AKT1/GPER1/DNMT1/MMP9/IFNG/MMP2/XRCC6/IGF1/EGFR/HMOX1/ADIPOQ/CDKN1A/CTNNB1/IL10/PTEN/SOD2/MTOR/JUN/CCNB1/PPARGC1A/GJA1	25
BP	GO:2001233	regulation of apoptotic signaling pathway	29/159	348/18862	9.55174147644032e-21	9.19514312798655e-19	3.79165035918578e-19	AR/TNF/BCL2/IL1B/AKT1/BAX/GPER1/MMP9/TP53/IGF1/DDIT3/NFE2L2/RELA/HMOX1/IL4/SOD1/PTEN/SOD2/GSK3B/SRC/SNAI1/BDNF/AGT/BECN1/CASP8/NOS3/ATF3/CXCL12/FAS	29
BP	GO:0032496	response to lipopolysaccharide	28/159	326/18862	2.10637218677195e-20	1.98365311154263e-18	8.17966499073684e-19	MAPK1/MAPK3/CASP3/TNF/IL6/IL1B/AKT1/STAR/FOS/NOS2/RELA/TGFB1/CCL2/IL10/NR1H4/VIM/CD36/SOD2/CYP1A1/GNRH1/SRC/JUN/HDAC2/CASP8/NFKB1/NOS3/PPARGC1A/GJA1	28
BP	GO:1901654	response to ketone	23/159	193/18862	4.18366151971649e-20	3.85608972413018e-18	1.59007247457086e-18	AR/PPARG/AKT1/SREBF1/STAR/CCND1/FOS/PCNA/RELA/EGFR/TGFB1/ACACA/NR3C1/CDKN1A/DNMT3B/GNRH1/NCOA1/SRC/HSD3B1/AHR/NCOA2/SGK1/NQO1	23
BP	GO:0006352	DNA-templated transcription, initiation	25/159	249/18862	6.1567498887435e-20	5.55646677459101e-18	2.2912290704381e-18	ESR1/ESR2/MAPK3/AR/PPARG/PGR/BAX/ESRRG/CCND1/THRB/TP53/NR1I2/NR3C1/CDKN1A/CTNNB1/NR1H4/PPARA/NR4A1/PTEN/CREB1/JUN/THRA/ESRRA/CCNB1/PPARGC1A	25
BP	GO:0032868	response to insulin	26/159	278/18862	6.36947801207107e-20	5.63113852005957e-18	2.32202023340163e-18	PPARG/CAT/IL1B/AKT1/SREBF1/STAR/RELA/LPL/ADIPOQ/IL10/NR1H4/PPARA/PTEN/GSK3B/IRS1/MTOR/LEP/INSR/SRC/EGR1/SLC2A4/IGF1R/HSD11B2/GPT/IGF2/INSIG1	26
BP	GO:0051090	regulation of DNA-binding transcription factor activity	31/159	444/18862	6.96395749434319e-20	6.03357277309894e-18	2.48796544587377e-18	ESR1/ESR2/MAPK1/MAPK3/AR/TNF/IL6/PPARG/CAT/IL1B/AKT1/FOS/DDIT3/RELA/HMOX1/EZH2/CTNNB1/IL10/NR1H4/CD36/STAT3/PTEN/VEGFA/CYP1B1/JUN/AGT/HDAC2/NFKB1/PPARGC1A/SGK1/AMH	31
BP	GO:0031960	response to corticosteroid	21/159	152/18862	8.47564927100185e-20	7.19931620430981e-18	2.96866394486897e-18	CASP3/TNF/IL6/BCL2/STAR/GPER1/CCND1/FOS/PCNA/EGFR/ADIPOQ/NR3C1/CDKN1A/IL10/DNMT3B/GNRH1/SRC/HSD3B1/HSD11B2/COL1A1/SGK1	21
BP	GO:1902893	regulation of pri-miRNA transcription by RNA polymerase II	15/159	51/18862	9.65601142624624e-20	8.04420028817283e-18	3.31705493731576e-18	TNF/PPARG/TP53/FOS/RELA/TGFB1/NR3C1/IL10/PPARA/STAT3/PRL/EGR1/JUN/POU5F1/SREBF2	15
BP	GO:0042180	cellular ketone metabolic process	25/159	254/18862	1.00274790886008e-19	8.19604517204124e-18	3.37966872161977e-18	PPARG/IL1B/AKT1/SREBF1/STAR/CYP11A1/LHB/PTGS2/CYP17A1/FSHB/ADIPOQ/NR1H4/PPARA/APOA1/IRS1/MTOR/CPT1A/EGR1/NCOR1/NCOR2/HSD17B1/HSD17B3/PPARGC1A/INSIG1/NQO1	25
BP	GO:0002237	response to molecule of bacterial origin	28/159	346/18862	1.04488450568986e-19	8.38229570120088e-18	3.45646979757445e-18	MAPK1/MAPK3/CASP3/TNF/IL6/IL1B/AKT1/STAR/FOS/NOS2/RELA/TGFB1/CCL2/IL10/NR1H4/VIM/CD36/SOD2/CYP1A1/GNRH1/SRC/JUN/HDAC2/CASP8/NFKB1/NOS3/PPARGC1A/GJA1	28
BP	GO:0061614	pri-miRNA transcription by RNA polymerase II	15/159	52/18862	1.34733309685544e-19	1.06120854101414e-17	4.37593160835153e-18	TNF/PPARG/TP53/FOS/RELA/TGFB1/NR3C1/IL10/PPARA/STAT3/PRL/EGR1/JUN/POU5F1/SREBF2	15
BP	GO:0031668	cellular response to extracellular stimulus	24/159	235/18862	2.40690461425136e-19	1.86191264088159e-17	7.67766377891834e-18	MAPK1/MAPK3/PPARG/BCL2/SREBF1/TP53/FOS/NFE2L2/LPL/HMOX1/HSPA5/CDKN1A/NR1H4/PPARA/MTOR/LEP/NCOA1/JUN/BECN1/ALB/ATF3/COL1A1/SREBF2/FAS	24
BP	GO:0050673	epithelial cell proliferation	30/159	428/18862	2.6478286669489e-19	2.01234978688116e-17	8.29799676419627e-18	ESR1/MAPK1/AR/TNF/IL6/PPARG/PGR/AKT1/BAX/CCND1/FSHB/IGF1/EGFR/HMOX1/TGFB1/CCL2/IL10/MYC/APOA1/NR4A1/PTEN/MTOR/PRL/VEGFA/LEP/IGF2/APOE/SOX2/CXCL12/GJA1	30
BP	GO:0031669	cellular response to nutrient levels	23/159	210/18862	2.90413171131185e-19	2.16908596093154e-17	8.94430401832343e-18	MAPK1/MAPK3/PPARG/BCL2/SREBF1/TP53/NFE2L2/LPL/HMOX1/HSPA5/CDKN1A/NR1H4/PPARA/MTOR/LEP/NCOA1/JUN/BECN1/ALB/ATF3/COL1A1/SREBF2/FAS	23
BP	GO:2000379	positive regulation of reactive oxygen species metabolic process	18/159	101/18862	3.540634321341e-19	2.59966574238122e-17	1.07198152423117e-17	TNF/IL1B/AKT1/TP53/IFNG/PTGS2/NFE2L2/EGFR/TGFB1/CDKN1A/CD36/SOD1/SOD2/MTOR/LEP/INSR/AGT/GRIN1	18
BP	GO:0007623	circadian rhythm	23/159	212/18862	3.60530026065383e-19	2.60302678819207e-17	1.07336746356659e-17	PPARG/SREBF1/STAR/TP53/NOS2/EGFR/ADIPOQ/EZH2/PPARA/PTEN/GSK3B/MTOR/LEP/CPT1A/CREB1/EGR1/NCOR1/AHR/JUN/HDAC2/NCOA2/PPARGC1A/ADA	23
BP	GO:0006367	transcription initiation from RNA polymerase II promoter	22/159	187/18862	3.81393329571673e-19	2.70851787492539e-17	1.11686709280954e-17	ESR1/ESR2/AR/PPARG/PGR/BAX/ESRRG/CCND1/THRB/TP53/NR1I2/NR3C1/CDKN1A/NR1H4/PPARA/NR4A1/PTEN/CREB1/THRA/ESRRA/CCNB1/PPARGC1A	22
BP	GO:0097191	extrinsic apoptotic signaling pathway	23/159	217/18862	6.12990429863955e-19	4.28302345511396e-17	1.7661201349391e-17	AR/CASP3/TNF/BCL2/IL1B/AKT1/BAX/GPER1/CASP9/IFNG/IGF1/RELA/HMOX1/TGFB1/IL4/PTEN/GSK3B/SRC/AGT/CASP8/NOS3/ATF3/FAS	23
BP	GO:0045471	response to ethanol	19/159	126/18862	9.54221534556028e-19	6.56140902809002e-17	2.70562062513213e-17	CAT/SREBF1/STAR/CCND1/DNMT3A/ADIPOQ/PPARA/SOD1/GRIN2B/PTEN/SOD2/LEP/GNRH1/CPT1A/SLC2A4/HDAC2/CASP8/GRIN1/NQO1	19
BP	GO:0007565	female pregnancy	21/159	177/18862	2.15229346541539e-18	1.45683363940304e-16	6.00730593883211e-17	ESR1/MAPK1/MAPK3/AR/BCL2/PGR/IL1B/AKT1/MMP9/LIF/FOS/FSHB/MMP2/SOD1/MTOR/PRL/VEGFA/LEP/GNRH1/HSD11B2/GJA1	21
BP	GO:0044706	multi-multicellular organism process	22/159	204/18862	2.56534578302333e-18	1.70970429723955e-16	7.05002719642202e-17	ESR1/MAPK1/MAPK3/AR/BCL2/PGR/IL1B/AKT1/MMP9/LIF/FOS/FSHB/MMP2/SOD1/CYP1A1/MTOR/PRL/VEGFA/LEP/GNRH1/HSD11B2/GJA1	22
BP	GO:1902895	positive regulation of pri-miRNA transcription by RNA polymerase II	13/159	40/18862	6.51898735292181e-18	4.27882624437231e-16	1.76438939998538e-16	TNF/PPARG/TP53/FOS/RELA/TGFB1/NR3C1/IL10/STAT3/PRL/EGR1/JUN/SREBF2	13
BP	GO:0071248	cellular response to metal ion	21/159	189/18862	8.50692689494071e-18	5.50029959834077e-16	2.26806833318372e-16	MAPK1/MAPK3/AKT1/STAR/MMP9/FOS/FABP4/CDH1/CEBPA/NFE2L2/EGFR/HMOX1/HSPA5/SOD1/CYP1A1/CREB1/JUN/BECN1/CCNB1/PPARGC1A/NQO1	21
BP	GO:0071241	cellular response to inorganic substance	22/159	216/18862	8.87112969156096e-18	5.65143144468266e-16	2.33038809389767e-16	MAPK1/MAPK3/AKT1/STAR/MMP9/FOS/FABP4/CDH1/CEBPA/NFE2L2/EGFR/HMOX1/HSPA5/SOD1/CYP1A1/CREB1/CCNA2/JUN/BECN1/CCNB1/PPARGC1A/NQO1	22
BP	GO:0009314	response to radiation	29/159	447/18862	9.09229127590517e-18	5.70837765322046e-16	2.35387006791931e-16	CASP3/BCL2/CAT/AKT1/BAX/STAR/CCND1/MMP9/TP53/FOS/CASP9/MMP2/PCNA/XRCC6/RELA/DNMT3A/EGFR/HSPA5/CDKN1A/DNMT3B/MYC/SOD2/MTOR/CREB1/EGR1/JUN/CXCL12/GRIN1/H2AX	29
BP	GO:1903409	reactive oxygen species biosynthetic process	18/159	123/18862	1.42285047759796e-17	8.80541181279195e-16	3.63094324884773e-16	TNF/IL1B/AKT1/IFNG/PTGS2/NOS2/IL10/PPARA/CD36/SOD1/SOD2/CYP1A1/MTOR/INSR/CYP1B1/NOS3/GRIN1/NQO1	18
BP	GO:0045444	fat cell differentiation	22/159	221/18862	1.45416005998824e-17	8.87242447868879e-16	3.65857616278731e-16	TNF/IL6/PPARG/AKT1/SREBF1/GPER1/CCND1/PTGS2/FABP4/CEBPA/DDIT3/LPL/TGFB1/ADIPOQ/NR4A1/MTOR/LEP/CREB1/SLC2A4/HDAC6/PPARGC1A/INSIG1	22
BP	GO:0001659	temperature homeostasis	20/159	171/18862	1.9373232225225e-17	1.16562280555104e-15	4.80648758570276e-16	TNF/IL1B/ESRRG/PTGS2/FABP4/DDIT3/ADIPOQ/CD36/IL4/STAT3/ACHE/VEGFA/LEP/EGR1/IGF1R/THRA/GNAS/PPARGC1A/GJA1/SCD	20
BP	GO:0051402	neuron apoptotic process	22/159	230/18862	3.43152690313536e-17	2.03635267731266e-15	8.39697354667731e-16	CASP3/TNF/BCL2/BAX/STAR/THRB/TP53/DDIT3/HMOX1/CCL2/HSPA5/CTNNB1/IL10/SOD1/SOD2/JUN/BDNF/NES/APOE/PPARGC1A/FAS/NQO1	22
BP	GO:0071216	cellular response to biotic stimulus	22/159	233/18862	4.5303406597328e-17	2.65208591053547e-15	1.09359716921288e-15	MAPK1/MAPK3/TNF/IL6/IL1B/AKT1/STAR/TP53/NOS2/DDIT3/RELA/TGFB1/CCL2/HSPA5/IL10/NR1H4/VIM/CD36/GSK3B/SRC/NFKB1/PPARGC1A	22
BP	GO:1903793	positive regulation of anion transport	29/159	478/18862	5.47014017491947e-17	3.15955296503348e-15	1.30285303534573e-15	MAPK1/TNF/BCL2/CYP19A1/IL1B/AKT1/GPER1/TP53/IFNG/IGF1/CDH1/NFE2L2/EGFR/TGFB1/ADIPOQ/NR1H4/APOA1/ACHE/GSK3B/IRS1/LEP/INSR/SRC/OCLN/APOE/CASP8/CXCL12/SREBF2/GJA1	29
BP	GO:0050727	regulation of inflammatory response	26/159	366/18862	5.95068132928032e-17	3.39188835768978e-15	1.39865737060785e-15	ESR1/TNF/IL6/PPARG/IL1B/GPER1/MMP9/IFNG/PTGS2/FABP4/IGF1/CEBPA/RELA/LPL/EGFR/ADIPOQ/IL10/NR1H4/PPARA/IL4/SOD1/APOA1/AGT/APOE/NFKB1/ADA	26
BP	GO:0042698	ovulation cycle	14/159	62/18862	1.04910362925887e-16	5.90222976876546e-15	2.43380568537566e-15	ESR1/CASP3/PGR/FSHB/PCNA/EGFR/HSPA5/LEP/GNRH1/NCOA1/SRC/EGR1/NCOR2/AMH	14
BP	GO:0016125	sterol metabolic process	19/159	165/18862	1.72581382273371e-16	9.58490446164416e-15	3.95236984774509e-15	CYP19A1/CAT/SREBF1/STAR/CYP11A1/FASN/CEBPA/ACACA/NR1H4/IL4/SOD1/APOA1/LEP/CYP1B1/APOE/HMGCR/SREBF2/INSIG1/SCD	19
BP	GO:0042063	gliogenesis	23/159	283/18862	2.3178427340864e-16	1.27099933215979e-14	5.24101148533595e-15	MAPK1/MAPK3/TNF/IL6/PPARG/IL1B/AKT1/LIF/IFNG/RELA/EGFR/TGFB1/EZH2/CCL2/VIM/SOD1/STAT3/PTEN/MTOR/CDH2/CREB1/HDAC2/SOX2	23
BP	GO:2001234	negative regulation of apoptotic signaling pathway	21/159	224/18862	2.83641769283232e-16	1.50914441519205e-14	6.22301130529453e-15	AR/TNF/BCL2/IL1B/AKT1/BAX/MMP9/IGF1/NFE2L2/RELA/HMOX1/IL4/SOD2/GSK3B/SRC/SNAI1/BDNF/CASP8/NOS3/CXCL12/FAS	21
BP	GO:0051235	maintenance of location	24/159	319/18862	2.85156969812757e-16	1.50914441519205e-14	6.22301130529453e-15	TNF/IL6/PPARG/IL1B/AKT1/SREBF1/BAX/GPER1/DDIT3/LPL/HSPA5/IL10/PPARA/CD36/APOA1/LEP/CPT1A/APOE/NFKB1/PNPLA2/ALB/SREBF2/GJA1/INSIG1	24
BP	GO:0042594	response to starvation	20/159	196/18862	2.89561983208142e-16	1.50914441519205e-14	6.22301130529453e-15	MAPK1/MAPK3/PPARG/BCL2/SREBF1/TP53/DDIT3/NFE2L2/HSPA5/CDKN1A/PPARA/MTOR/JUN/GPT/BECN1/ALB/ATF3/PPARGC1A/SREBF2/FAS	20
BP	GO:1904705	regulation of vascular associated smooth muscle cell proliferation	15/159	83/18862	2.92631881062171e-16	1.50914441519205e-14	6.22301130529453e-15	TNF/PPARG/GPER1/DNMT1/MMP9/MMP2/IGF1/HMOX1/ADIPOQ/CDKN1A/IL10/PTEN/SOD2/JUN/GJA1	15
BP	GO:1990874	vascular associated smooth muscle cell proliferation	15/159	83/18862	2.92631881062171e-16	1.50914441519205e-14	6.22301130529453e-15	TNF/PPARG/GPER1/DNMT1/MMP9/MMP2/IGF1/HMOX1/ADIPOQ/CDKN1A/IL10/PTEN/SOD2/JUN/GJA1	15
BP	GO:0019915	lipid storage	15/159	85/18862	4.26402513420468e-16	2.14787870713659e-14	8.85685514411914e-15	TNF/IL6/PPARG/IL1B/SREBF1/LPL/PPARA/CD36/APOA1/LEP/CPT1A/APOE/NFKB1/PNPLA2/SREBF2	15
BP	GO:0046889	positive regulation of lipid biosynthetic process	15/159	85/18862	4.26402513420468e-16	2.14787870713659e-14	8.85685514411914e-15	TNF/IL1B/AKT1/SREBF1/STAR/IFNG/PTGS2/FSHB/NR1H4/PPARA/APOA1/MTOR/CREB1/APOE/PPARGC1A	15
BP	GO:0060965	negative regulation of gene silencing by miRNA	10/159	21/18862	4.43272818175146e-16	2.20719292912038e-14	9.10143947299725e-15	ESR1/TNF/IL6/PPARG/TP53/TGFB1/STAT3/NCOR1/NCOR2/POU5F1	10
BP	GO:0007548	sex differentiation	22/159	262/18862	5.48165099077761e-16	2.69846728318734e-14	1.11272269513751e-14	ESR1/AR/CASP3/BCL2/CYP19A1/PGR/BAX/STAR/CCND1/LHB/CYP17A1/FSHB/HSPA5/SOD1/VEGFA/LEP/GNRH1/NCOA1/SRC/HOXA10/HSD17B3/AMH	22
BP	GO:0071214	cellular response to abiotic stimulus	24/159	330/18862	6.1409752712368e-16	2.95585609722198e-14	1.21885789886419e-14	MAPK3/CASP3/IL1B/AKT1/BAX/MMP9/TP53/CASP9/MMP2/PCNA/XRCC6/EGFR/HSPA5/CDKN1A/MYC/PTEN/EGR1/SLC2A4/CASP8/NFKB1/COL1A1/FAS/GJA1/H2AX	24
BP	GO:0104004	cellular response to environmental stimulus	24/159	330/18862	6.1409752712368e-16	2.95585609722198e-14	1.21885789886419e-14	MAPK3/CASP3/IL1B/AKT1/BAX/MMP9/TP53/CASP9/MMP2/PCNA/XRCC6/EGFR/HSPA5/CDKN1A/MYC/PTEN/EGR1/SLC2A4/CASP8/NFKB1/COL1A1/FAS/GJA1/H2AX	24
BP	GO:0002573	myeloid leukocyte differentiation	20/159	204/18862	6.34230137698519e-16	3.01921423792306e-14	1.24498385618784e-14	TNF/PPARG/FASN/MMP9/LIF/FOS/IFNG/FSHB/CEBPA/TGFB1/ADIPOQ/IL4/MYC/MTOR/VEGFA/SRC/CREB1/JUN/GNAS/CASP8	20
BP	GO:0006109	regulation of carbohydrate metabolic process	20/159	206/18862	7.67398598891173e-16	3.61344644608322e-14	1.49001764567314e-14	AKT1/GPER1/TP53/IFNG/IGF1/TGFB1/ADIPOQ/PPARA/GSK3B/IRS1/MTOR/LEP/INSR/SRC/NCOR1/GPT/IGF2/NFKB1/NCOA2/PPARGC1A	20
BP	GO:2001236	regulation of extrinsic apoptotic signaling pathway	18/159	154/18862	8.57314982325977e-16	3.99342849831842e-14	1.64670461234543e-14	AR/TNF/BCL2/IL1B/AKT1/GPER1/IGF1/RELA/HMOX1/IL4/PTEN/GSK3B/SRC/AGT/CASP8/NOS3/ATF3/FAS	18
BP	GO:0006066	alcohol metabolic process	25/159	373/18862	9.71145322326467e-16	4.47553354927474e-14	1.84550236504817e-14	CAT/SREBF1/STAR/GPER1/CYP11A1/FASN/IGF1/CEBPA/ACACA/NR1H4/IL4/SOD1/APOA1/PTEN/CYP1A1/LEP/TTR/CYP1B1/APOE/HMGCR/NFKB1/PNPLA2/SREBF2/INSIG1/SCD	25
BP	GO:0050678	regulation of epithelial cell proliferation	25/159	374/18862	1.03349319942522e-15	4.71272898937901e-14	1.94331075836521e-14	AR/TNF/PPARG/PGR/AKT1/BAX/CCND1/IGF1/EGFR/HMOX1/TGFB1/CCL2/IL10/MYC/NR4A1/PTEN/MTOR/PRL/VEGFA/LEP/IGF2/APOE/SOX2/CXCL12/GJA1	25
BP	GO:0008406	gonad development	20/159	212/18862	1.34276455409717e-15	6.05922505036348e-14	2.49854325471809e-14	ESR1/AR/CASP3/BCL2/CYP19A1/PGR/BAX/STAR/CCND1/LHB/FSHB/HSPA5/SOD1/VEGFA/LEP/GNRH1/NCOA1/SRC/HOXA10/AMH	20
BP	GO:0060149	negative regulation of posttranscriptional gene silencing	10/159	23/18862	1.41721068609799e-15	6.26464968589436e-14	2.58325084243639e-14	ESR1/TNF/IL6/PPARG/TP53/TGFB1/STAT3/NCOR1/NCOR2/POU5F1	10
BP	GO:0060967	negative regulation of gene silencing by RNA	10/159	23/18862	1.41721068609799e-15	6.26464968589436e-14	2.58325084243639e-14	ESR1/TNF/IL6/PPARG/TP53/TGFB1/STAT3/NCOR1/NCOR2/POU5F1	10
BP	GO:1901216	positive regulation of neuron death	15/159	92/18862	1.47701032299849e-15	6.43157896390944e-14	2.65208473095065e-14	CASP3/TNF/BAX/TP53/FOS/IFNG/DDIT3/CTNNB1/GRIN2B/GSK3B/MTOR/EGR1/JUN/CASP8/NQO1	15
BP	GO:0010565	regulation of cellular ketone metabolic process	19/159	185/18862	1.48466735085629e-15	6.43157896390944e-14	2.65208473095065e-14	PPARG/IL1B/AKT1/SREBF1/STAR/PTGS2/ADIPOQ/NR1H4/PPARA/APOA1/IRS1/MTOR/CPT1A/EGR1/NCOR1/NCOR2/PPARGC1A/INSIG1/NQO1	19
BP	GO:0045137	development of primary sexual characteristics	20/159	217/18862	2.11163463002386e-15	9.05703090818154e-14	3.73469928832776e-14	ESR1/AR/CASP3/BCL2/CYP19A1/PGR/BAX/STAR/CCND1/LHB/FSHB/HSPA5/SOD1/VEGFA/LEP/GNRH1/NCOA1/SRC/HOXA10/AMH	20
BP	GO:0043255	regulation of carbohydrate biosynthetic process	15/159	96/18862	2.86539214529667e-15	1.21694889935541e-13	5.01813258056599e-14	AKT1/GPER1/IGF1/TGFB1/ADIPOQ/PPARA/GSK3B/IRS1/MTOR/LEP/INSR/GPT/IGF2/NFKB1/PPARGC1A	15
BP	GO:0046686	response to cadmium ion	13/159	61/18862	3.05668938590843e-15	1.27322869420724e-13	5.25020433996621e-14	MAPK1/MAPK3/CAT/AKT1/STAR/MMP9/FOS/PCNA/EGFR/HMOX1/SOD1/SOD2/JUN	13
BP	GO:0070542	response to fatty acid	13/159	61/18862	3.05668938590843e-15	1.27322869420724e-13	5.25020433996621e-14	CAT/SREBF1/LPL/ADIPOQ/NR1H4/CD36/IRS1/CPT1A/SRC/CREB1/CCNB1/PPARGC1A/SCD	13
BP	GO:0048638	regulation of developmental growth	23/159	319/18862	3.14505813329682e-15	1.29756112699446e-13	5.35054000221022e-14	MAPK1/AR/BCL2/AKT1/IGF1/CDKN1A/PPARA/SOD1/PTEN/GSK3B/MTOR/PRL/VEGFA/LEP/INSR/CREB1/BDNF/IGF2/APOE/FN1/CCNB1/CXCL12/GJA1	23
BP	GO:0009755	hormone-mediated signaling pathway	19/159	193/18862	3.26606447990211e-15	1.32229825485383e-13	5.45254443914794e-14	ESR1/ESR2/AR/PPARG/PGR/GPER1/ESRRG/LHB/THRB/FSHB/NR3C1/PPARA/NCOA1/SRC/NCOR1/HDAC6/THRA/NCOR2/ESRRA	19
BP	GO:0050731	positive regulation of peptidyl-tyrosine phosphorylation	19/159	193/18862	3.26606447990211e-15	1.32229825485383e-13	5.45254443914794e-14	TNF/IL6/LIF/TP53/IFNG/IGF1/TGFB1/ADIPOQ/CD36/IL4/STAT3/MTOR/VEGFA/LEP/SRC/BDNF/AGT/HDAC2/IGF2	19
BP	GO:0001819	positive regulation of cytokine production	26/159	437/18862	4.25006881900105e-15	1.7047498262882e-13	7.02959725715865e-14	TNF/IL6/IL1B/IFNG/PTGS2/XRCC6/DDIT3/RELA/LPL/HMOX1/TGFB1/ADIPOQ/CTNNB1/IL10/CD36/IL4/SOD1/STAT3/LEP/CREB1/EGR1/CYP1B1/AGT/HDAC2/CASP8/NFKB1	26
BP	GO:0032869	cellular response to insulin stimulus	20/159	226/18862	4.63386140555474e-15	1.84164106503331e-13	7.59407320639921e-14	PPARG/IL1B/AKT1/SREBF1/STAR/RELA/LPL/ADIPOQ/NR1H4/PTEN/GSK3B/IRS1/LEP/INSR/SRC/SLC2A4/IGF1R/GPT/IGF2/INSIG1	20
BP	GO:0010675	regulation of cellular carbohydrate metabolic process	17/159	144/18862	4.74850491294384e-15	1.86479543947229e-13	7.68955110264973e-14	AKT1/GPER1/TP53/IGF1/ADIPOQ/PPARA/GSK3B/IRS1/MTOR/LEP/INSR/SRC/NCOR1/GPT/IGF2/NCOA2/PPARGC1A	17
BP	GO:0043523	regulation of neuron apoptotic process	19/159	197/18862	4.7782154612517e-15	1.86479543947229e-13	7.68955110264973e-14	CASP3/TNF/BCL2/BAX/STAR/TP53/DDIT3/HMOX1/CCL2/CTNNB1/IL10/SOD1/SOD2/JUN/BDNF/NES/APOE/PPARGC1A/NQO1	19
BP	GO:0071453	cellular response to oxygen levels	20/159	231/18862	7.06284820797038e-15	2.7318087890114e-13	1.12647118504941e-13	PPARG/BCL2/AKT1/TP53/PTGS2/NFE2L2/DNMT3A/HMOX1/DNMT3B/MYC/PTEN/MTOR/VEGFA/SRC/EGR1/SLC2A4/CCNA2/CCNB1/PPARGC1A/FAS	20
BP	GO:0008203	cholesterol metabolic process	17/159	149/18862	8.47016902903239e-15	3.24714798528923e-13	1.33897315717447e-13	CAT/SREBF1/STAR/CYP11A1/FASN/CEBPA/ACACA/NR1H4/IL4/SOD1/APOA1/LEP/APOE/HMGCR/SREBF2/INSIG1/SCD	17
BP	GO:0071900	regulation of protein serine/threonine kinase activity	27/159	492/18862	8.62340428200303e-15	3.27689362716115e-13	1.35123887964535e-13	MAPK1/MAPK3/CASP3/TNF/IL1B/AKT1/CCND1/IFNG/IGF1/CEBPA/EGFR/TGFB1/ADIPOQ/EZH2/CDKN1A/SOD1/PTEN/VEGFA/INSR/SRC/CCNA2/IGF1R/AGT/IGF2/APOE/CCNB1/CCNE1	27
BP	GO:0051091	positive regulation of DNA-binding transcription factor activity	21/159	266/18862	9.10401870106542e-15	3.42944426200134e-13	1.41414368290234e-13	ESR1/ESR2/AR/TNF/IL6/PPARG/CAT/IL1B/AKT1/DDIT3/RELA/CTNNB1/IL10/CD36/STAT3/PTEN/VEGFA/AGT/NFKB1/PPARGC1A/AMH	21
BP	GO:0030099	myeloid cell differentiation	25/159	419/18862	1.4150009657037e-14	5.28429670985209e-13	2.17899876479054e-13	CASP3/TNF/PPARG/FASN/MMP9/LIF/FOS/CASP9/IFNG/FSHB/CEBPA/TGFB1/ADIPOQ/IL4/MYC/STAT3/MTOR/VEGFA/SRC/CREB1/JUN/THRA/GNAS/TET2/CASP8	25
BP	GO:0014065	phosphatidylinositol 3-kinase signaling	17/159	154/18862	1.47877331760599e-14	5.47525300159755e-13	2.25774027888201e-13	MAPK1/MAPK3/TNF/CAT/AKT1/GPER1/IGF1/EGFR/PTEN/IRS1/LEP/INSR/SRC/IGF1R/AGT/BECN1/FN1	17
BP	GO:0010001	glial cell differentiation	19/159	210/18862	1.55312283620783e-14	5.70180349699351e-13	2.35115919094085e-13	MAPK1/MAPK3/TNF/IL6/PPARG/AKT1/LIF/IFNG/RELA/EGFR/TGFB1/VIM/SOD1/STAT3/PTEN/MTOR/CDH2/HDAC2/SOX2	19
BP	GO:0014823	response to activity	13/159	69/18862	1.69824089932588e-14	6.1821677108233e-13	2.54923910318976e-13	IL6/CAT/STAR/ADIPOQ/IL10/DNMT3B/PTEN/SOD2/MTOR/LEP/CREB1/AGT/PPARGC1A	13
BP	GO:1902652	secondary alcohol metabolic process	17/159	158/18862	2.27625222422037e-14	8.21727052943553e-13	3.38842107412453e-13	CAT/SREBF1/STAR/CYP11A1/FASN/CEBPA/ACACA/NR1H4/IL4/SOD1/APOA1/LEP/APOE/HMGCR/SREBF2/INSIG1/SCD	17
BP	GO:0006631	fatty acid metabolic process	24/159	392/18862	2.84783764934467e-14	1.01957295016208e-12	4.20424575114216e-13	MAPK3/PPARG/IL1B/AKT1/SREBF1/FASN/PTGS2/LPL/ACACA/ADIPOQ/PPARA/CD36/APOA1/CYP1A1/IRS1/MTOR/LEP/CPT1A/NCOR1/CYP1B1/EPHX1/PPARGC1A/INSIG1/SCD	24
BP	GO:0051384	response to glucocorticoid	16/159	135/18862	2.94308461351897e-14	1.04503627424297e-12	4.30924468433279e-13	CASP3/TNF/IL6/BCL2/STAR/CCND1/FOS/PCNA/EGFR/ADIPOQ/NR3C1/CDKN1A/IL10/DNMT3B/HSD3B1/HSD11B2	16
BP	GO:0034754	cellular hormone metabolic process	16/159	136/18862	3.31160783631011e-14	1.15692622152382e-12	4.77062690850446e-13	ESR1/CYP19A1/STAR/CYP11A1/LHB/CYP17A1/FSHB/CYP1A1/EGR1/HSD3B1/TTR/CYP1B1/HSD17B1/PNPLA2/HSD17B3/PPARGC1A	16
BP	GO:0045598	regulation of fat cell differentiation	16/159	136/18862	3.31160783631011e-14	1.15692622152382e-12	4.77062690850446e-13	TNF/IL6/PPARG/AKT1/GPER1/PTGS2/CEBPA/DDIT3/LPL/TGFB1/ADIPOQ/MTOR/LEP/CREB1/HDAC6/INSIG1	16
BP	GO:0010883	regulation of lipid storage	12/159	56/18862	3.43013718736877e-14	1.18731786292952e-12	4.89594793553821e-13	TNF/IL6/PPARG/SREBF1/LPL/PPARA/CD36/LEP/CPT1A/NFKB1/PNPLA2/SREBF2	12
BP	GO:1901617	organic hydroxy compound biosynthetic process	20/159	251/18862	3.45637745953343e-14	1.18731786292952e-12	4.89594793553821e-13	TNF/SREBF1/STAR/GPER1/FASN/IFNG/ACACA/NR1H4/SOD1/APOA1/LEP/SNAI1/HSD17B1/APOE/HMGCR/NFKB1/HSD17B3/SREBF2/INSIG1/SCD	20
BP	GO:0051098	regulation of binding	23/159	357/18862	3.50147210921407e-14	1.18731786292952e-12	4.89594793553821e-13	MAPK3/PPARG/AKT1/BAX/MMP9/LIF/IFNG/IGF1/DDIT3/HMOX1/TGFB1/ADIPOQ/CDKN1A/CTNNB1/IL10/PPARA/GSK3B/SRC/JUN/BDNF/NES/HDAC2/APOE	23
BP	GO:0034612	response to tumor necrosis factor	22/159	320/18862	3.50823375934854e-14	1.18731786292952e-12	4.89594793553821e-13	MAPK1/MAPK3/CASP3/TNF/AKT1/GPER1/TP53/FABP4/CEBPA/NFE2L2/RELA/ADIPOQ/CCL2/NR1H4/APOA1/SLC2A4/OCLN/CASP8/NFKB1/COL1A1/PPARGC1A/FAS	22
BP	GO:0006809	nitric oxide biosynthetic process	13/159	73/18862	3.68262048538321e-14	1.21801493329035e-12	5.02252840985986e-13	TNF/IL1B/AKT1/IFNG/PTGS2/NOS2/IL10/CD36/MTOR/INSR/CYP1B1/NOS3/NQO1	13
BP	GO:0031100	animal organ regeneration	13/159	73/18862	3.68262048538321e-14	1.21801493329035e-12	5.02252840985986e-13	IL6/PPARG/CCND1/PCNA/EGFR/HMOX1/EZH2/CDKN1A/IL10/APOA1/CPT1A/CCNA2/CXCL12	13
BP	GO:0022407	regulation of cell-cell adhesion	25/159	437/18862	3.68328615561025e-14	1.21801493329035e-12	5.02252840985986e-13	CASP3/TNF/IL6/IL1B/AKT1/IFNG/IGF1/CDH1/RELA/TGFB1/ADIPOQ/CCL2/IL10/PPARA/IL4/APOA1/VEGFA/LEP/GNRH1/SRC/IGF2/SOX2/CXCL12/TJP1/ADA	25
BP	GO:0031099	regeneration	18/159	192/18862	4.27529252812116e-14	1.39366854109635e-12	5.74684238285586e-13	IL6/PPARG/BCL2/CCND1/PCNA/IGF1/EGFR/HMOX1/EZH2/CDKN1A/IL10/APOA1/PTEN/CPT1A/CCNA2/SOX2/CCNB1/CXCL12	18
BP	GO:0008585	female gonad development	14/159	93/18862	4.27880692441861e-14	1.39366854109635e-12	5.74684238285586e-13	ESR1/CASP3/BCL2/CYP19A1/PGR/BAX/FSHB/HSPA5/SOD1/VEGFA/LEP/GNRH1/SRC/AMH	14
BP	GO:0035094	response to nicotine	11/159	43/18862	4.90869686701406e-14	1.58466325518662e-12	6.53441595969212e-13	MAPK1/CASP3/TNF/BCL2/STAR/RELA/HMOX1/PPARA/CREB1/HDAC2/NFKB1	11
BP	GO:0060284	regulation of cell development	26/159	485/18862	4.93835501962589e-14	1.58466325518662e-12	6.53441595969212e-13	TNF/IL6/PPARG/BCL2/IL1B/STAR/GPER1/THRB/LIF/TP53/IFNG/IGF1/RELA/TGFB1/ADIPOQ/EZH2/CTNNB1/APOA1/PTEN/GSK3B/MTOR/VEGFA/BDNF/HDAC2/FN1/CXCL12	26
BP	GO:0045862	positive regulation of proteolysis	23/159	367/18862	6.28657353976563e-14	2.00245857163711e-12	8.25720998218441e-13	TNF/PPARG/IL1B/AKT1/BAX/GPER1/CASP9/IFNG/CEBPA/NFE2L2/MYC/GRIN2B/STAT3/PTEN/GSK3B/SRC/CTSD/HDAC2/APOE/CASP8/FN1/FAS/GRIN1	23
BP	GO:0071222	cellular response to lipopolysaccharide	18/159	197/18862	6.6951015015499e-14	2.11702041640249e-12	8.72960987178654e-13	MAPK1/MAPK3/TNF/IL6/IL1B/AKT1/STAR/NOS2/RELA/TGFB1/CCL2/IL10/NR1H4/VIM/CD36/SRC/NFKB1/PPARGC1A	18
BP	GO:0048661	positive regulation of smooth muscle cell proliferation	14/159	96/18862	6.75546930439306e-14	2.120629929466e-12	8.74449382879864e-13	TNF/IL6/AKT1/DNMT1/MMP9/MMP2/IGF1/EGFR/HMOX1/IL10/MTOR/JUN/PPARGC1A/GJA1	14
BP	GO:0009266	response to temperature stimulus	19/159	228/18862	6.97718702432105e-14	2.17447296326322e-12	8.96651751629899e-13	MAPK1/MAPK3/PPARG/AKT1/FOS/IGF1/LPL/HMOX1/CDKN1A/SOD1/SOD2/GSK3B/MTOR/THRA/HDAC2/CASP8/NOS3/CXCL12/PPARGC1A	19
BP	GO:0018108	peptidyl-tyrosine phosphorylation	23/159	369/18862	7.05154105693854e-14	2.18194827561841e-12	8.99734223580804e-13	MAPK3/TNF/IL6/LIF/TP53/IFNG/IGF1/EGFR/TGFB1/ADIPOQ/CD36/IL4/STAT3/MTOR/VEGFA/LEP/INSR/SRC/IGF1R/BDNF/AGT/HDAC2/IGF2	23
BP	GO:0071356	cellular response to tumor necrosis factor	21/159	296/18862	7.55337870961946e-14	2.30986458441333e-12	9.52480973842013e-13	MAPK1/MAPK3/TNF/AKT1/GPER1/TP53/FABP4/CEBPA/NFE2L2/RELA/ADIPOQ/CCL2/NR1H4/APOA1/SLC2A4/OCLN/CASP8/NFKB1/COL1A1/PPARGC1A/FAS	21
BP	GO:0046209	nitric oxide metabolic process	13/159	77/18862	7.62015392177182e-14	2.30986458441333e-12	9.52480973842013e-13	TNF/IL1B/AKT1/IFNG/PTGS2/NOS2/IL10/CD36/MTOR/INSR/CYP1B1/NOS3/NQO1	13
BP	GO:0010906	regulation of glucose metabolic process	15/159	119/18862	7.68246844058501e-14	2.30986458441333e-12	9.52480973842013e-13	AKT1/TP53/IGF1/ADIPOQ/PPARA/GSK3B/IRS1/MTOR/LEP/INSR/SRC/GPT/IGF2/NCOA2/PPARGC1A	15
BP	GO:0120254	olefinic compound metabolic process	15/159	119/18862	7.68246844058501e-14	2.30986458441333e-12	9.52480973842013e-13	MAPK3/STAR/CYP11A1/LHB/PTGS2/CYP17A1/FSHB/CYP1A1/EGR1/CYP1B1/HSD17B1/EPHX1/HSD17B3/PPARGC1A/GRIN1	15
BP	GO:0050730	regulation of peptidyl-tyrosine phosphorylation	20/159	262/18862	7.79414442000081e-14	2.30986458441333e-12	9.52480973842013e-13	TNF/IL6/LIF/TP53/IFNG/IGF1/EGFR/TGFB1/ADIPOQ/CD36/IL4/STAT3/MTOR/VEGFA/LEP/SRC/BDNF/AGT/HDAC2/IGF2	20
BP	GO:0046545	development of primary female sexual characteristics	14/159	97/18862	7.83818314655493e-14	2.30986458441333e-12	9.52480973842013e-13	ESR1/CASP3/BCL2/CYP19A1/PGR/BAX/FSHB/HSPA5/SOD1/VEGFA/LEP/GNRH1/SRC/AMH	14
BP	GO:0120162	positive regulation of cold-induced thermogenesis	14/159	97/18862	7.83818314655493e-14	2.30986458441333e-12	9.52480973842013e-13	ESRRG/FABP4/ADIPOQ/CD36/IL4/ACHE/VEGFA/LEP/IGF1R/THRA/GNAS/PPARGC1A/GJA1/SCD	14
BP	GO:0018212	peptidyl-tyrosine modification	23/159	372/18862	8.36573697056555e-14	2.44867382138446e-12	1.00971946223682e-12	MAPK3/TNF/IL6/LIF/TP53/IFNG/IGF1/EGFR/TGFB1/ADIPOQ/CD36/IL4/STAT3/MTOR/VEGFA/LEP/INSR/SRC/IGF1R/BDNF/AGT/HDAC2/IGF2	23
BP	GO:2001057	reactive nitrogen species metabolic process	13/159	78/18862	9.07836820494062e-14	2.62195708409273e-12	1.08117343920527e-12	TNF/IL1B/AKT1/IFNG/PTGS2/NOS2/IL10/CD36/MTOR/INSR/CYP1B1/NOS3/NQO1	13
BP	GO:0019217	regulation of fatty acid metabolic process	14/159	98/18862	9.0787987676341e-14	2.62195708409273e-12	1.08117343920527e-12	PPARG/IL1B/AKT1/SREBF1/PTGS2/ADIPOQ/PPARA/APOA1/IRS1/MTOR/CPT1A/NCOR1/PPARGC1A/INSIG1	14
BP	GO:0009612	response to mechanical stimulus	18/159	202/18862	1.03521775569543e-13	2.96990948190239e-12	1.22465286261077e-12	MAPK3/PPARG/IL1B/AKT1/FOS/RELA/EGFR/CTNNB1/CDH2/SRC/JUN/CASP8/NFKB1/CCNB1/COL1A1/CXCL12/FAS/GJA1	18
BP	GO:0043279	response to alkaloid	14/159	99/18862	1.04981024282041e-13	2.99195919203817e-12	1.23374513993507e-12	CASP3/PPARG/STAR/RELA/DNMT3A/HSPA5/DNMT3B/MTOR/CPT1A/CCNA2/HDAC2/PPARGC1A/ADA/NQO1	14
BP	GO:0048145	regulation of fibroblast proliferation	13/159	79/18862	1.07883175405751e-13	3.0545746134491e-12	1.25956483428661e-12	ESR1/PPARG/BAX/TP53/IGF1/CDKN1A/CTNNB1/MYC/CREB1/CCNA2/AGT/FN1/CCNB1	13
BP	GO:0048144	fibroblast proliferation	13/159	80/18862	1.27888544945921e-13	3.59748816042683e-12	1.48343718915399e-12	ESR1/PPARG/BAX/TP53/IGF1/CDKN1A/CTNNB1/MYC/CREB1/CCNA2/AGT/FN1/CCNB1	13
BP	GO:1903799	negative regulation of production of miRNAs involved in gene silencing by miRNA	8/159	15/18862	1.30689400652317e-13	3.65255795887638e-12	1.50614541872314e-12	ESR1/TNF/IL6/TP53/TGFB1/STAT3/NCOR1/NCOR2	8
BP	GO:0031331	positive regulation of cellular catabolic process	23/159	384/18862	1.63147899429702e-13	4.53049166877864e-12	1.86816454340219e-12	MAPK3/TNF/IL6/IL1B/AKT1/BAX/IFNG/IGF1/CEBPA/NFE2L2/HMOX1/PPARA/IL4/APOA1/PTEN/GSK3B/IRS1/CPT1A/INSR/ATF6/APOE/BECN1/PNPLA2	23
BP	GO:2001237	negative regulation of extrinsic apoptotic signaling pathway	14/159	103/18862	1.84689972817414e-13	5.09603160665629e-12	2.10136697198224e-12	AR/TNF/BCL2/IL1B/AKT1/IGF1/RELA/HMOX1/IL4/GSK3B/SRC/CASP8/NOS3/FAS	14
BP	GO:0071219	cellular response to molecule of bacterial origin	18/159	209/18862	1.86758674243755e-13	5.12049732167054e-12	2.1114554976126e-12	MAPK1/MAPK3/TNF/IL6/IL1B/AKT1/STAR/NOS2/RELA/TGFB1/CCL2/IL10/NR1H4/VIM/CD36/SRC/NFKB1/PPARGC1A	18
BP	GO:0006006	glucose metabolic process	18/159	210/18862	2.02811247295164e-13	5.52564983196634e-12	2.27852159324656e-12	TNF/AKT1/TP53/IGF1/ADIPOQ/PPARA/GSK3B/IRS1/MTOR/LEP/CPT1A/INSR/SRC/GPT/IGF2/ATF3/NCOA2/PPARGC1A	18
BP	GO:0014066	regulation of phosphatidylinositol 3-kinase signaling	15/159	127/18862	2.04430002251705e-13	5.53494231096492e-12	2.28235338040226e-12	MAPK1/MAPK3/TNF/CAT/GPER1/IGF1/EGFR/PTEN/LEP/INSR/SRC/IGF1R/AGT/BECN1/FN1	15
BP	GO:0120178	steroid hormone biosynthetic process	11/159	49/18862	2.38098413530975e-13	6.40647408333032e-12	2.64173264309947e-12	CYP19A1/STAR/CYP11A1/LHB/CYP17A1/FSHB/EGR1/HSD3B1/HSD17B1/HSD17B3/PPARGC1A	11
BP	GO:1903798	regulation of production of miRNAs involved in gene silencing by miRNA	9/159	25/18862	3.11399775295758e-13	8.32706065790879e-12	3.43369342869981e-12	ESR1/TNF/IL6/TP53/EGFR/TGFB1/STAT3/NCOR1/NCOR2	9
BP	GO:0009267	cellular response to starvation	16/159	157/18862	3.21699469014118e-13	8.54970613355313e-12	3.52550209181116e-12	MAPK1/MAPK3/BCL2/SREBF1/TP53/NFE2L2/HSPA5/CDKN1A/PPARA/MTOR/JUN/BECN1/ALB/ATF3/SREBF2/FAS	16
BP	GO:0042445	hormone metabolic process	18/159	218/18862	3.86180533188549e-13	1.02008174986146e-11	4.20634380501263e-12	ESR1/CYP19A1/STAR/CYP11A1/LHB/CYP17A1/FSHB/CYP1A1/LEP/EGR1/HSD3B1/TTR/CYP1B1/HSD17B1/NFKB1/PNPLA2/HSD17B3/PPARGC1A	18
BP	GO:0060969	negative regulation of gene silencing	10/159	37/18862	3.900683530048e-13	1.02410673043442e-11	4.22294095725133e-12	ESR1/TNF/IL6/PPARG/TP53/TGFB1/STAT3/NCOR1/NCOR2/POU5F1	10
BP	GO:0001503	ossification	23/159	401/18862	4.03577433980161e-13	1.05319123132654e-11	4.34287194333756e-12	MAPK1/MAPK3/TNF/IL6/PPARG/BCL2/CAT/AKT1/FASN/MMP9/MMP2/IGF1/CEBPA/EGFR/TGFB1/ACHE/LEP/SNAI1/THRA/GNAS/IGF2/SOX2/COL1A1	23
BP	GO:1905952	regulation of lipid localization	17/159	189/18862	4.45537957041797e-13	1.15573079635034e-11	4.76569752978209e-12	TNF/IL6/PPARG/CYP19A1/IL1B/AKT1/LPL/ADIPOQ/PPARA/CD36/APOA1/LEP/AGT/APOE/NFKB1/PNPLA2/SREBF2	17
BP	GO:0070920	regulation of production of small RNA involved in gene silencing by RNA	9/159	26/18862	4.72849536992371e-13	1.21927630610176e-11	5.02772972604044e-12	ESR1/TNF/IL6/TP53/EGFR/TGFB1/STAT3/NCOR1/NCOR2	9
BP	GO:0042446	hormone biosynthetic process	12/159	69/18862	4.92954403710417e-13	1.26359673187783e-11	5.21048659667753e-12	CYP19A1/STAR/CYP11A1/LHB/CYP17A1/FSHB/EGR1/HSD3B1/HSD17B1/NFKB1/HSD17B3/PPARGC1A	12
BP	GO:0001890	placenta development	15/159	135/18862	5.08690178996976e-13	1.29626226789112e-11	5.34518410995584e-12	MAPK1/MAPK3/PPARG/AKT1/LIF/CEBPA/IL10/SOD1/LEP/NCOA1/SNAI1/IGF2/CASP8/ADA/GJA1	15
BP	GO:0010720	positive regulation of cell development	20/159	290/18862	5.23792371752316e-13	1.32371844329605e-11	5.45840063729747e-12	TNF/IL6/PPARG/BCL2/IL1B/STAR/GPER1/LIF/IFNG/RELA/TGFB1/ADIPOQ/CTNNB1/APOA1/MTOR/VEGFA/BDNF/HDAC2/FN1/CXCL12	20
BP	GO:0071276	cellular response to cadmium ion	10/159	38/18862	5.25576113220039e-13	1.32371844329605e-11	5.45840063729747e-12	MAPK1/MAPK3/AKT1/STAR/MMP9/FOS/EGFR/HMOX1/SOD1/JUN	10
BP	GO:0046660	female sex differentiation	14/159	111/18862	5.32596682837567e-13	1.33113889827566e-11	5.48899915044415e-12	ESR1/CASP3/BCL2/CYP19A1/PGR/BAX/FSHB/HSPA5/SOD1/VEGFA/LEP/GNRH1/SRC/AMH	14
BP	GO:0033273	response to vitamin	13/159	89/18862	5.34667978531773e-13	1.33113889827566e-11	5.48899915044415e-12	PPARG/CAT/CCND1/RELA/DNMT3A/EGFR/DNMT3B/SOD2/CYP1A1/LEP/BECN1/COL1A1/ADA	13
BP	GO:0009896	positive regulation of catabolic process	24/159	450/18862	5.71620136176012e-13	1.41500481709399e-11	5.83482328475604e-12	MAPK3/TNF/IL6/IL1B/AKT1/BAX/IFNG/IGF1/CEBPA/NFE2L2/HMOX1/PPARA/IL4/APOA1/PTEN/GSK3B/IRS1/CPT1A/INSR/ATF6/APOE/BECN1/PNPLA2/GJA1	24
BP	GO:0048015	phosphatidylinositol-mediated signaling	17/159	192/18862	5.7675511606142e-13	1.41960406976027e-11	5.85378846863774e-12	MAPK1/MAPK3/TNF/CAT/AKT1/GPER1/IGF1/EGFR/PTEN/IRS1/LEP/INSR/SRC/IGF1R/AGT/BECN1/FN1	17
BP	GO:0006984	ER-nucleus signaling pathway	11/159	53/18862	6.05162863824711e-13	1.48111046671675e-11	6.10741230990505e-12	SREBF1/TP53/DDIT3/NFE2L2/CCL2/HSPA5/GSK3B/ATF6/ATF3/SREBF2/INSIG1	11
BP	GO:0046883	regulation of hormone secretion	19/159	260/18862	7.42205404810444e-13	1.80631113125778e-11	7.44838895306519e-12	TNF/IL6/CYP19A1/IL1B/SREBF1/GPER1/LIF/IFNG/NOS2/EGFR/ADIPOQ/NR1H4/IRS1/LEP/CPT1A/CREB1/GNAS/AGT/GJA1	19
BP	GO:0048017	inositol lipid-mediated signaling	17/159	196/18862	8.08010602524326e-13	1.95547593862312e-11	8.06347540419748e-12	MAPK1/MAPK3/TNF/CAT/AKT1/GPER1/IGF1/EGFR/PTEN/IRS1/LEP/INSR/SRC/IGF1R/AGT/BECN1/FN1	17
BP	GO:0033197	response to vitamin E	7/159	11/18862	8.49590562330266e-13	2.04468128667484e-11	8.43131686710211e-12	PPARG/CAT/CCND1/LEP/BECN1/COL1A1/ADA	7
BP	GO:0071383	cellular response to steroid hormone stimulus	17/159	201/18862	1.21829665551249e-12	2.91583486833154e-11	1.2023550011077e-11	ESR1/ESR2/AR/PGR/STAR/GPER1/ESRRG/EGFR/NR3C1/PPARA/DNMT3B/SRC/NCOR1/HDAC6/NCOR2/ESRRA/SGK1	17
BP	GO:0002761	regulation of myeloid leukocyte differentiation	14/159	118/18862	1.25668956390307e-12	2.99119735759785e-11	1.23343099476201e-11	TNF/LIF/FOS/IFNG/FSHB/TGFB1/ADIPOQ/IL4/MYC/MTOR/CREB1/JUN/GNAS/CASP8	14
BP	GO:0014074	response to purine-containing compound	15/159	144/18862	1.32256335455961e-12	3.0969429470012e-11	1.27703556909681e-11	PPARG/SREBF1/STAR/FOS/RELA/ADIPOQ/HSPA5/DNMT3B/SOD1/PTEN/AHR/JUN/HDAC2/COL1A1/PPARGC1A	15
BP	GO:0106106	cold-induced thermogenesis	15/159	144/18862	1.32256335455961e-12	3.0969429470012e-11	1.27703556909681e-11	ESRRG/FABP4/DDIT3/ADIPOQ/CD36/IL4/ACHE/VEGFA/LEP/IGF1R/THRA/GNAS/PPARGC1A/GJA1/SCD	15
BP	GO:0120161	regulation of cold-induced thermogenesis	15/159	144/18862	1.32256335455961e-12	3.0969429470012e-11	1.27703556909681e-11	ESRRG/FABP4/DDIT3/ADIPOQ/CD36/IL4/ACHE/VEGFA/LEP/IGF1R/THRA/GNAS/PPARGC1A/GJA1/SCD	15
BP	GO:0045785	positive regulation of cell adhesion	23/159	425/18862	1.34643304274267e-12	3.13588598987164e-11	1.29309387296792e-11	TNF/IL6/IL1B/AKT1/LIF/IFNG/IGF1/RELA/CCL2/IL10/CD36/IL4/APOA1/GSK3B/VEGFA/LEP/SRC/IGF2/FN1/SOX2/CXCL12/TJP1/ADA	23
BP	GO:0045940	positive regulation of steroid metabolic process	9/159	29/18862	1.4832962294251e-12	3.43617073041152e-11	1.41691736635767e-11	TNF/SREBF1/STAR/IFNG/FSHB/APOA1/AGT/APOE/PPARGC1A	9
BP	GO:0009411	response to UV	15/159	146/18862	1.6205500293987e-12	3.73416102518892e-11	1.53979473678029e-11	CASP3/BCL2/CAT/AKT1/BAX/CCND1/MMP9/TP53/CASP9/MMP2/PCNA/RELA/EGFR/CDKN1A/MYC	15
BP	GO:0001667	ameboidal-type cell migration	24/159	473/18862	1.65939764588632e-12	3.80344476295214e-11	1.56836413537682e-11	TNF/PPARG/AKT1/MMP9/IFNG/PTGS2/NFE2L2/HMOX1/TGFB1/IL4/APOA1/NR4A1/PTEN/MTOR/VEGFA/CDH2/SRC/CYP1B1/HDAC6/AGT/APOE/FN1/NOS3/GJA1	24
BP	GO:0043491	protein kinase B signaling	19/159	273/18862	1.76638882478724e-12	4.02736652051491e-11	1.66069907793017e-11	ESR1/TNF/IL1B/AKT1/GPER1/IGF1/DDIT3/EGFR/TGFB1/CCL2/PPARA/PTEN/IRS1/MTOR/LEP/INSR/SRC/IGF1R/IGF2	19
BP	GO:0018105	peptidyl-serine phosphorylation	20/159	310/18862	1.80226031644763e-12	4.08763962871788e-11	1.68555291100118e-11	MAPK1/MAPK3/TNF/IL6/BCL2/AKT1/BAX/LIF/IFNG/EGFR/TGFB1/PTEN/GSK3B/MTOR/VEGFA/SRC/HDAC6/BDNF/CCNB1/SGK1	20
BP	GO:0071456	cellular response to hypoxia	17/159	206/18862	1.81602023235765e-12	4.09739564925695e-11	1.68957584117924e-11	BCL2/AKT1/TP53/PTGS2/NFE2L2/DNMT3A/HMOX1/MYC/PTEN/MTOR/VEGFA/SRC/EGR1/SLC2A4/CCNA2/CCNB1/PPARGC1A	17
BP	GO:0009914	hormone transport	20/159	312/18862	2.02896014997366e-12	4.55412195320513e-11	1.87790857622323e-11	TNF/IL6/CYP19A1/IL1B/SREBF1/GPER1/LIF/IFNG/NOS2/EGFR/ADIPOQ/NR1H4/IRS1/LEP/CPT1A/CREB1/TTR/GNAS/AGT/GJA1	20
BP	GO:0045913	positive regulation of carbohydrate metabolic process	12/159	78/18862	2.27579649297163e-12	5.08183010698614e-11	2.09551093248663e-11	AKT1/GPER1/IFNG/IGF1/PPARA/IRS1/INSR/SRC/GPT/IGF2/NFKB1/PPARGC1A	12
BP	GO:0003018	vascular process in circulatory system	18/159	245/18862	2.82501417125672e-12	6.27587763583801e-11	2.58788072800144e-11	AKT1/GPER1/EGFR/TGFB1/CD36/SOD1/SOD2/VEGFA/LEP/INSR/SRC/SLC2A4/OCLN/AGT/APOE/NOS3/TJP1/GJA1	18
BP	GO:0010631	epithelial cell migration	21/159	357/18862	2.84561108648491e-12	6.28938123808808e-11	2.59344898698437e-11	TNF/PPARG/AKT1/MMP9/IFNG/PTGS2/NFE2L2/HMOX1/TGFB1/IL4/APOA1/NR4A1/PTEN/MTOR/VEGFA/SRC/CYP1B1/HDAC6/AGT/APOE/NOS3	21
BP	GO:1990845	adaptive thermogenesis	15/159	153/18862	3.22192638747841e-12	7.08496706119618e-11	2.9215116642003e-11	ESRRG/FABP4/DDIT3/ADIPOQ/CD36/IL4/ACHE/VEGFA/LEP/IGF1R/THRA/GNAS/PPARGC1A/GJA1/SCD	15
BP	GO:0097193	intrinsic apoptotic signaling pathway	19/159	283/18862	3.3341786453952e-12	7.26601203185394e-11	2.99616620937361e-11	CASP3/TNF/BCL2/AKT1/BAX/MMP9/TP53/CASP9/DDIT3/NFE2L2/HMOX1/CDKN1A/SOD1/SOD2/SRC/CYP1B1/SNAI1/BECN1/CXCL12	19
BP	GO:0090132	epithelium migration	21/159	360/18862	3.3378033110317e-12	7.26601203185394e-11	2.99616620937361e-11	TNF/PPARG/AKT1/MMP9/IFNG/PTGS2/NFE2L2/HMOX1/TGFB1/IL4/APOA1/NR4A1/PTEN/MTOR/VEGFA/SRC/CYP1B1/HDAC6/AGT/APOE/NOS3	21
BP	GO:0036294	cellular response to decreased oxygen levels	17/159	214/18862	3.36346854246243e-12	7.28527286297362e-11	3.00410848239934e-11	BCL2/AKT1/TP53/PTGS2/NFE2L2/DNMT3A/HMOX1/MYC/PTEN/MTOR/VEGFA/SRC/EGR1/SLC2A4/CCNA2/CCNB1/PPARGC1A	17
BP	GO:0019318	hexose metabolic process	18/159	250/18862	3.9727885130063e-12	8.56224867579269e-11	3.53067405424022e-11	TNF/AKT1/TP53/IGF1/ADIPOQ/PPARA/GSK3B/IRS1/MTOR/LEP/CPT1A/INSR/SRC/GPT/IGF2/ATF3/NCOA2/PPARGC1A	18
BP	GO:0050769	positive regulation of neurogenesis	17/159	217/18862	4.20956531178291e-12	9.02764204487305e-11	3.72258068478145e-11	TNF/IL6/PPARG/IL1B/STAR/GPER1/LIF/IFNG/RELA/TGFB1/CTNNB1/MTOR/VEGFA/BDNF/HDAC2/FN1/CXCL12	17
BP	GO:0060485	mesenchyme development	19/159	287/18862	4.2679522070196e-12	9.1077679609896e-11	3.75562089463949e-11	MAPK1/MAPK3/IL6/BCL2/IL1B/TGFB1/EZH2/CTNNB1/MYC/PTEN/GSK3B/MTOR/CDH2/SNAI1/HDAC2/FN1/NOS3/COL1A1/AMH	19
BP	GO:0090130	tissue migration	21/159	365/18862	4.33959571973326e-12	9.21525914602181e-11	3.7999452716137e-11	TNF/PPARG/AKT1/MMP9/IFNG/PTGS2/NFE2L2/HMOX1/TGFB1/IL4/APOA1/NR4A1/PTEN/MTOR/VEGFA/SRC/CYP1B1/HDAC6/AGT/APOE/NOS3	21
BP	GO:0030879	mammary gland development	14/159	132/18862	5.96128946252486e-12	1.25972224154428e-10	5.1945099963567e-11	ESR1/MAPK1/AR/PGR/AKT1/BAX/CCND1/FASN/PRL/VEGFA/NCOA1/SRC/CREB1/NCOR2	14
BP	GO:0055093	response to hyperoxia	8/159	22/18862	6.17759026093978e-12	1.29494798225837e-10	5.33976460585231e-11	PPARG/CAT/CDKN1A/DNMT3B/CYP1A1/HDAC2/COL1A1/FAS	8
BP	GO:0043467	regulation of generation of precursor metabolites and energy	15/159	160/18862	6.18777082935096e-12	1.29494798225837e-10	5.33976460585231e-11	AKT1/TP53/IFNG/NOS2/IGF1/PPARA/IL4/GSK3B/IRS1/MTOR/INSR/NCOR1/IGF2/CCNB1/PPARGC1A	15
BP	GO:0018209	peptidyl-serine modification	20/159	333/18862	6.6911963995101e-12	1.38931658760553e-10	5.72889694602367e-11	MAPK1/MAPK3/TNF/IL6/BCL2/AKT1/BAX/LIF/IFNG/EGFR/TGFB1/PTEN/GSK3B/MTOR/VEGFA/SRC/HDAC6/BDNF/CCNB1/SGK1	20
BP	GO:0001935	endothelial cell proliferation	16/159	191/18862	6.70284318581614e-12	1.38931658760553e-10	5.72889694602367e-11	TNF/PPARG/AKT1/HMOX1/CCL2/IL10/APOA1/NR4A1/MTOR/PRL/VEGFA/LEP/IGF2/APOE/CXCL12/GJA1	16
BP	GO:1901215	negative regulation of neuron death	16/159	195/18862	9.1979959895471e-12	1.89741517270086e-10	7.82405974649696e-11	BCL2/AKT1/BAX/STAR/HMOX1/CCL2/IL10/PPARA/SOD1/SOD2/GSK3B/CREB1/BDNF/NES/APOE/PPARGC1A	16
BP	GO:0046879	hormone secretion	19/159	302/18862	1.04105696082684e-11	2.13737381720467e-10	8.81353785244770e-11	TNF/IL6/CYP19A1/IL1B/SREBF1/GPER1/LIF/IFNG/NOS2/EGFR/ADIPOQ/NR1H4/IRS1/LEP/CPT1A/CREB1/GNAS/AGT/GJA1	19
BP	GO:0070301	cellular response to hydrogen peroxide	12/159	90/18862	1.31600975586848e-11	2.68912936906711e-10	1.10887217264589e-10	IL6/PCNA/NFE2L2/RELA/EZH2/IL10/SRC/CYP1B1/HDAC6/HDAC2/BECN1/NQO1	12
BP	GO:0050767	regulation of neurogenesis	20/159	348/18862	1.48900191832828e-11	3.02833629586765e-10	1.24874536960864e-10	TNF/IL6/PPARG/IL1B/STAR/GPER1/LIF/TP53/IFNG/RELA/TGFB1/EZH2/CTNNB1/PTEN/MTOR/VEGFA/BDNF/HDAC2/FN1/CXCL12	20
BP	GO:0010212	response to ionizing radiation	14/159	142/18862	1.62393699487158e-11	3.28648505136471e-10	1.35519393793214e-10	CASP3/BCL2/BAX/STAR/CCND1/TP53/XRCC6/DNMT3A/HSPA5/CDKN1A/DNMT3B/MYC/EGR1/H2AX	14
BP	GO:0005996	monosaccharide metabolic process	18/159	272/18862	1.63110407673918e-11	3.28648505136471e-10	1.35519393793214e-10	TNF/AKT1/TP53/IGF1/ADIPOQ/PPARA/GSK3B/IRS1/MTOR/LEP/CPT1A/INSR/SRC/GPT/IGF2/ATF3/NCOA2/PPARGC1A	18
BP	GO:0071902	positive regulation of protein serine/threonine kinase activity	19/159	311/18862	1.73489625337891e-11	3.4794308192766e-10	1.43475581968032e-10	MAPK1/MAPK3/TNF/IL1B/AKT1/CCND1/IFNG/IGF1/EGFR/TGFB1/ADIPOQ/EZH2/SOD1/VEGFA/INSR/SRC/AGT/IGF2/CCNB1	19
BP	GO:0051222	positive regulation of protein transport	19/159	312/18862	1.83424097873472e-11	3.66171977874599e-10	1.50992332811682e-10	MAPK1/TNF/BCL2/IL1B/GPER1/TP53/IFNG/IGF1/CDH1/EGFR/TGFB1/NR1H4/ACHE/GSK3B/LEP/SRC/CASP8/SREBF2/GJA1	19
BP	GO:0032885	regulation of polysaccharide biosynthetic process	9/159	38/18862	2.26320317538506e-11	4.45645279807639e-10	1.83763434862605e-10	AKT1/IGF1/TGFB1/GSK3B/IRS1/MTOR/INSR/IGF2/NFKB1	9
BP	GO:0045923	positive regulation of fatty acid metabolic process	9/159	38/18862	2.26320317538506e-11	4.45645279807639e-10	1.83763434862605e-10	PPARG/IL1B/PTGS2/ADIPOQ/PPARA/APOA1/IRS1/CPT1A/PPARGC1A	9
BP	GO:0071398	cellular response to fatty acid	9/159	38/18862	2.26320317538506e-11	4.45645279807639e-10	1.83763434862605e-10	SREBF1/LPL/NR1H4/IRS1/CPT1A/SRC/CREB1/CCNB1/PPARGC1A	9
BP	GO:0010676	positive regulation of cellular carbohydrate metabolic process	10/159	54/18862	2.37077344299618e-11	4.64714504753821e-10	1.91626698393166e-10	AKT1/GPER1/IGF1/PPARA/IRS1/INSR/SRC/GPT/IGF2/PPARGC1A	10
BP	GO:0001101	response to acid chemical	13/159	119/18862	2.39110507710448e-11	4.6658861234309e-10	1.92399493401911e-10	CASP3/TNF/MMP2/PCNA/RELA/DNMT3A/MTOR/VEGFA/CREB1/COL1A1/PPARGC1A/GRIN1/NQO1	13
BP	GO:0050708	regulation of protein secretion	18/159	279/18862	2.48732417343169e-11	4.8103072854045e-10	1.9835475198842e-10	TNF/IL6/IL1B/SREBF1/GPER1/IFNG/NOS2/IGF1/EGFR/TGFB1/NR1H4/ACHE/IRS1/LEP/CPT1A/APOE/HMGCR/GJA1	18
BP	GO:1902105	regulation of leukocyte differentiation	18/159	279/18862	2.48732417343169e-11	4.8103072854045e-10	1.9835475198842e-10	TNF/LIF/FOS/IFNG/FSHB/XRCC6/TGFB1/ADIPOQ/IL10/IL4/MYC/SOD1/MTOR/CREB1/JUN/GNAS/CASP8/ADA	18
BP	GO:0016051	carbohydrate biosynthetic process	16/159	209/18862	2.633851076014e-11	5.07104127168562e-10	2.09106211742491e-10	AKT1/GPER1/IGF1/TGFB1/ADIPOQ/PPARA/GSK3B/IRS1/MTOR/LEP/INSR/GPT/IGF2/NFKB1/ATF3/PPARGC1A	16
BP	GO:0001936	regulation of endothelial cell proliferation	15/159	177/18862	2.66168235646044e-11	5.07947487585313e-10	2.09453974445322e-10	TNF/PPARG/AKT1/HMOX1/CCL2/IL10/NR4A1/MTOR/PRL/VEGFA/LEP/IGF2/APOE/CXCL12/GJA1	15
BP	GO:0008217	regulation of blood pressure	15/159	177/18862	2.66168235646044e-11	5.07947487585313e-10	2.09453974445322e-10	AR/PPARG/PTGS2/NOS2/HMOX1/ADIPOQ/PPARA/SOD1/SOD2/LEP/HSD11B2/AGT/NOS3/SGK1/GJA1	15
BP	GO:0009416	response to light stimulus	19/159	319/18862	2.69307064253074e-11	5.1168342208084e-10	2.10994500478978e-10	CASP3/BCL2/CAT/AKT1/BAX/CCND1/MMP9/TP53/FOS/CASP9/MMP2/PCNA/RELA/EGFR/CDKN1A/MYC/MTOR/CREB1/GRIN1	19
BP	GO:1903428	positive regulation of reactive oxygen species biosynthetic process	10/159	55/18862	2.87680437535144e-11	5.44205963057749e-10	2.24405287288963e-10	TNF/IL1B/AKT1/IFNG/PTGS2/CD36/SOD2/MTOR/INSR/GRIN1	10
BP	GO:0050804	modulation of chemical synaptic transmission	21/159	405/18862	3.07629981379127e-11	5.79414382319294e-10	2.3892360567523e-10	MAPK1/TNF/IL1B/STAR/GPER1/CDH1/EGFR/ADIPOQ/CCL2/GRIN2B/PTEN/ACHE/GSK3B/MTOR/CDH2/SRC/CREB1/BDNF/SQSTM1/APOE/GRIN1	21
BP	GO:0099177	regulation of trans-synaptic signaling	21/159	406/18862	3.2211165119693e-11	6.04063927699177e-10	2.49087934418405e-10	MAPK1/TNF/IL1B/STAR/GPER1/CDH1/EGFR/ADIPOQ/CCL2/GRIN2B/PTEN/ACHE/GSK3B/MTOR/CDH2/SRC/CREB1/BDNF/SQSTM1/APOE/GRIN1	21
BP	GO:0010821	regulation of mitochondrion organization	14/159	151/18862	3.74688580398813e-11	6.99634021675714e-10	2.88496606595637e-10	BCL2/AKT1/SREBF1/BAX/GPER1/MMP9/TP53/IGF1/GSK3B/HDAC6/SQSTM1/CASP8/PPARGC1A/SREBF2	14
BP	GO:1903131	mononuclear cell differentiation	21/159	411/18862	4.04600725543440e-11	7.52244782426689e-10	3.10190843120496e-10	IL6/PPARG/BCL2/IL1B/BAX/FASN/TP53/IFNG/XRCC6/EZH2/IL10/IL4/MYC/SOD1/STAT3/MTOR/VEGFA/LEP/EGR1/JUN/ADA	21
BP	GO:1903426	regulation of reactive oxygen species biosynthetic process	12/159	99/18862	4.16168337481683e-11	7.70444973491731e-10	3.17695757402796e-10	TNF/IL1B/AKT1/IFNG/PTGS2/IL10/PPARA/CD36/SOD2/MTOR/INSR/GRIN1	12
BP	GO:0044262	cellular carbohydrate metabolic process	18/159	288/18862	4.20405414714411e-11	7.74977130443757e-10	3.19564608631738e-10	AKT1/GPER1/TP53/IGF1/ADIPOQ/PPARA/PTEN/GSK3B/IRS1/MTOR/LEP/INSR/SRC/NCOR1/GPT/IGF2/NCOA2/PPARGC1A	18
BP	GO:0010506	regulation of autophagy	19/159	328/18862	4.35034657545338e-11	7.95177272779074e-10	3.27894210017517e-10	MAPK3/CASP3/BCL2/AKT1/SREBF1/TP53/IFNG/DDIT3/HMOX1/IL10/IL4/STAT3/GSK3B/MTOR/LEP/ATF6/HDAC6/BECN1/SREBF2	19
BP	GO:1904951	positive regulation of establishment of protein localization	19/159	328/18862	4.35034657545338e-11	7.95177272779074e-10	3.27894210017517e-10	MAPK1/TNF/BCL2/IL1B/GPER1/TP53/IFNG/IGF1/CDH1/EGFR/TGFB1/NR1H4/ACHE/GSK3B/LEP/SRC/CASP8/SREBF2/GJA1	19
BP	GO:0010907	positive regulation of glucose metabolic process	9/159	41/18862	4.76039878732468e-11	8.66472585995399e-10	3.57293088991153e-10	AKT1/IGF1/PPARA/IRS1/INSR/SRC/GPT/IGF2/PPARGC1A	9
BP	GO:0030336	negative regulation of cell migration	19/159	330/18862	4.82947962427128e-11	8.75368440683816e-10	3.6096132668524e-10	TNF/PPARG/BCL2/AKT1/CDH1/NFE2L2/HMOX1/TGFB1/ADIPOQ/CCL2/IL4/PTEN/GNRH1/CYP1B1/APOE/CXCL12/PPARGC1A/ADA/GJA1	19
BP	GO:0032612	interleukin-1 production	13/159	126/18862	4.96954935134793e-11	8.97003657918301e-10	3.69882686370063e-10	TNF/IL6/IFNG/IGF1/LPL/IL10/NR1H4/CD36/STAT3/APOA1/EGR1/HDAC2/CASP8	13
BP	GO:0006869	lipid transport	22/159	461/18862	5.00909210966981e-11	9.00389502866789e-10	3.71278851719138e-10	PPARG/CYP19A1/IL1B/AKT1/STAR/FABP4/NOS2/ACACA/ADIPOQ/NR1H4/PPARA/CD36/APOA1/LEP/CPT1A/NCOA1/AGT/APOE/NFKB1/NCOA2/SREBF2/GJA1	22
BP	GO:0010632	regulation of epithelial cell migration	18/159	293/18862	5.5815605847662e-11	9.99145473273024e-10	4.12001231507101e-10	TNF/PPARG/AKT1/MMP9/IFNG/PTGS2/NFE2L2/HMOX1/TGFB1/IL4/PTEN/MTOR/VEGFA/SRC/HDAC6/AGT/APOE/NOS3	18
BP	GO:0043200	response to amino acid	12/159	102/18862	5.95195013613617e-11	1.06106370328156e-09	4.37533436474901e-10	CASP3/TNF/MMP2/PCNA/RELA/DNMT3A/MTOR/CREB1/COL1A1/PPARGC1A/GRIN1/NQO1	12
BP	GO:0009743	response to carbohydrate	16/159	221/18862	6.09863763213173e-11	1.08275812386863e-09	4.46479208875217e-10	CASP3/CAT/SREBF1/STAR/GPER1/LPL/ADIPOQ/NR1H4/PTEN/SOD2/LEP/EGR1/IGF1R/PPARGC1A/GJA1/NQO1	16
BP	GO:0060249	anatomical structure homeostasis	22/159	466/18862	6.16368954659013e-11	1.0898409435032e-09	4.4939983504032e-10	MAPK1/MAPK3/IL6/BCL2/BAX/FSHB/PCNA/XRCC6/EGFR/ACACA/MYC/SOD1/TFF1/VEGFA/SRC/OCLN/GNAS/NOS3/ALB/TJP1/CCNE1/GJA1	22
BP	GO:0010469	regulation of signaling receptor activity	15/159	188/18862	6.30079052251329e-11	1.10955384323283e-09	4.57528520184213e-10	ESR2/TNF/PPARG/IFNG/FSHB/CCL2/IL10/PPARA/GRIN2B/PTEN/SRC/HDAC6/HDAC2/PPARGC1A/GRIN1	15
BP	GO:0051960	regulation of nervous system development	21/159	422/18862	6.60566252935727e-11	1.15853158207189e-09	4.77724667049618e-10	TNF/IL6/PPARG/IL1B/AKT1/STAR/GPER1/LIF/TP53/IFNG/RELA/TGFB1/EZH2/CTNNB1/PTEN/MTOR/VEGFA/BDNF/HDAC2/FN1/CXCL12	21
BP	GO:0050994	regulation of lipid catabolic process	10/159	60/18862	7.15307328690284e-11	1.24948038221222e-09	5.15227732082942e-10	TNF/IL1B/AKT1/PPARA/APOA1/IRS1/MTOR/CPT1A/THRA/PNPLA2	10
BP	GO:0016049	cell growth	22/159	470/18862	7.26229105047575e-11	1.26346364781771e-09	5.20993781976637e-10	ESR2/PPARG/BCL2/AKT1/TP53/IGF1/EGFR/TGFB1/CDKN1A/CTNNB1/PPARA/GSK3B/MTOR/VEGFA/HDAC6/BDNF/AGT/APOE/FN1/CXCL12/SGK1/GJA1	22
BP	GO:0046677	response to antibiotic	9/159	43/18862	7.55320895405415e-11	1.3088200475585e-09	5.39696656632837e-10	CASP3/STAR/TP53/EZH2/HSPA5/SOD1/CYP1A1/CPT1A/CASP8	9
BP	GO:0036296	response to increased oxygen levels	8/159	29/18862	7.88772890176616e-11	1.36134030288649e-09	5.61353572920829e-10	PPARG/CAT/CDKN1A/DNMT3B/CYP1A1/HDAC2/COL1A1/FAS	8
BP	GO:0042110	T cell activation	22/159	474/18862	8.54241028161024e-11	1.468481005553e-09	6.05533427230266e-10	CASP3/IL6/BCL2/IL1B/AKT1/BAX/TP53/IFNG/IGF1/CCL2/IL10/IL4/SOD1/STAT3/MTOR/LEP/GNRH1/SRC/EGR1/IGF2/CASP8/ADA	22
BP	GO:0051962	positive regulation of nervous system development	17/159	263/18862	8.91436765697262e-11	1.52636524466424e-09	6.29402201534534e-10	TNF/IL6/PPARG/IL1B/STAR/GPER1/LIF/IFNG/RELA/TGFB1/CTNNB1/MTOR/VEGFA/BDNF/HDAC2/FN1/CXCL12	17
BP	GO:2000146	negative regulation of cell motility	19/159	345/18862	1.0333803034453e-10	1.76244231280513e-09	7.26749430147811e-10	TNF/PPARG/BCL2/AKT1/CDH1/NFE2L2/HMOX1/TGFB1/ADIPOQ/CCL2/IL4/PTEN/GNRH1/CYP1B1/APOE/CXCL12/PPARGC1A/ADA/GJA1	19
BP	GO:0030324	lung development	14/159	163/18862	1.05059196829981e-10	1.78477035555874e-09	7.35956478928703e-10	MAPK1/MAPK3/TNF/PGR/SREBF1/THRB/LIF/CEBPA/EGFR/VEGFA/CREB1/THRA/HSD11B1/ADA	14
BP	GO:0043401	steroid hormone mediated signaling pathway	13/159	134/18862	1.08621061728122e-10	1.83807202893057e-09	7.57935615759143e-10	ESR1/ESR2/AR/PGR/GPER1/ESRRG/NR3C1/PPARA/SRC/NCOR1/HDAC6/NCOR2/ESRRA	13
BP	GO:2000116	regulation of cysteine-type endopeptidase activity	16/159	230/18862	1.10694891850259e-10	1.86587654278336e-09	7.69400907105837e-10	TNF/PPARG/AKT1/BAX/GPER1/MMP9/CASP9/MYC/GRIN2B/VEGFA/SRC/CTSD/CASP8/SOX2/FAS/GRIN1	16
BP	GO:0034284	response to monosaccharide	15/159	196/18862	1.13824507300497e-10	1.9111928900223e-09	7.88087265968764e-10	CASP3/CAT/SREBF1/STAR/GPER1/LPL/ADIPOQ/NR1H4/PTEN/SOD2/LEP/EGR1/IGF1R/PPARGC1A/GJA1	15
BP	GO:0032881	regulation of polysaccharide metabolic process	9/159	45/18862	1.17001052103083e-10	1.9569442382647e-09	8.06952999060891e-10	AKT1/IGF1/TGFB1/GSK3B/IRS1/MTOR/INSR/IGF2/NFKB1	9
BP	GO:0048762	mesenchymal cell differentiation	16/159	231/18862	1.18079155361733e-10	1.96738038856549e-09	8.1125638319377e-10	MAPK1/MAPK3/IL6/BCL2/IL1B/TGFB1/EZH2/CTNNB1/PTEN/GSK3B/MTOR/CDH2/SNAI1/HDAC2/FN1/COL1A1	16
BP	GO:0048662	negative regulation of smooth muscle cell proliferation	10/159	63/18862	1.18663367098853e-10	1.96953910449131e-09	8.12146537474306e-10	PPARG/GPER1/IFNG/HMOX1/ADIPOQ/CDKN1A/IL10/PTEN/SOD2/PPARGC1A	10
BP	GO:0002791	regulation of peptide secretion	18/159	308/18862	1.26423837292472e-10	2.0903361188969e-09	8.61957621074024e-10	TNF/IL6/IL1B/SREBF1/GPER1/IFNG/NOS2/IGF1/EGFR/TGFB1/NR1H4/ACHE/IRS1/LEP/CPT1A/APOE/HMGCR/GJA1	18
BP	GO:0051051	negative regulation of transport	21/159	438/18862	1.31228193817506e-10	2.16152294911573e-09	8.91311766693247e-10	TNF/BCL2/IL1B/AKT1/SREBF1/MMP9/LIF/HMOX1/ADIPOQ/CD36/PTEN/IRS1/MTOR/LEP/APOE/HMGCR/NFKB1/SREBF2/ADA/GJA1/INSIG1	21
BP	GO:0007259	receptor signaling pathway via JAK-STAT	14/159	166/18862	1.34136848571893e-10	2.19275784156015e-09	9.04191586997029e-10	TNF/IL6/LIF/IFNG/IGF1/CCL2/IL10/IL4/STAT3/PRL/LEP/CYP1B1/AGT/HDAC2	14
BP	GO:0035265	organ growth	14/159	166/18862	1.34136848571893e-10	2.19275784156015e-09	9.04191586997029e-10	ESR1/MAPK1/AR/BCL2/AKT1/IGF1/PPARA/SOD1/PTEN/MTOR/LEP/IGF2/CCNB1/GJA1	14
BP	GO:0097421	liver regeneration	8/159	31/18862	1.42917220725743e-10	2.32750902324782e-09	9.5975672169207e-10	IL6/CCND1/PCNA/EGFR/HMOX1/EZH2/IL10/CPT1A	8
BP	GO:0030323	respiratory tube development	14/159	167/18862	1.45357141172189e-10	2.3509791287704e-09	9.69434704165665e-10	MAPK1/MAPK3/TNF/PGR/SREBF1/THRB/LIF/CEBPA/EGFR/VEGFA/CREB1/THRA/HSD11B1/ADA	14
BP	GO:0051271	negative regulation of cellular component movement	19/159	352/18862	1.45443768815898e-10	2.3509791287704e-09	9.69434704165665e-10	TNF/PPARG/BCL2/AKT1/CDH1/NFE2L2/HMOX1/TGFB1/ADIPOQ/CCL2/IL4/PTEN/GNRH1/CYP1B1/APOE/CXCL12/PPARGC1A/ADA/GJA1	19
BP	GO:0007611	learning or memory	16/159	235/18862	1.52396394013785e-10	2.44647398427532e-09	1.00881235148837e-09	MAPK1/CASP3/FOS/EGFR/GRIN2B/PTEN/MTOR/INSR/CREB1/SLC2A4/JUN/THRA/BDNF/APOE/SGK1/GRIN1	16
BP	GO:0051052	regulation of DNA metabolic process	19/159	353/18862	1.52621483522286e-10	2.44647398427532e-09	1.00881235148837e-09	MAPK1/MAPK3/IL6/PPARG/AKT1/BAX/TP53/PCNA/EGFR/TGFB1/ADIPOQ/CDKN1A/IL10/IL4/MYC/SRC/PPARGC1A/GJA1/H2AX	19
BP	GO:0031058	positive regulation of histone modification	11/159	86/18862	1.53045810188969e-10	2.44647398427532e-09	1.00881235148837e-09	MAPK3/IL1B/SREBF1/DNMT1/LIF/TP53/CTNNB1/DNMT3B/VEGFA/CCNB1/PPARGC1A	11
BP	GO:0009895	negative regulation of catabolic process	18/159	312/18862	1.55995749601525e-10	2.4844617179184e-09	1.02447673016172e-09	TNF/BCL2/IL1B/AKT1/TP53/NOS2/RELA/EGFR/HMOX1/IL10/PPARA/STAT3/MTOR/LEP/NCOR1/BECN1/HMGCR/PPARGC1A	18
BP	GO:0048639	positive regulation of developmental growth	14/159	170/18862	1.84371475364395e-10	2.92563088380424e-09	1.20639442334057e-09	MAPK1/BCL2/AKT1/IGF1/MTOR/VEGFA/LEP/INSR/CREB1/BDNF/IGF2/FN1/CCNB1/CXCL12	14
BP	GO:0050890	cognition	17/159	276/18862	1.89122389228634e-10	2.98043282831637e-09	1.22899220237471e-09	MAPK1/CASP3/TNF/FOS/EGFR/GRIN2B/PTEN/MTOR/INSR/CREB1/SLC2A4/JUN/THRA/BDNF/APOE/SGK1/GRIN1	17
BP	GO:0051385	response to mineralocorticoid	8/159	32/18862	1.89201068279548e-10	2.98043282831637e-09	1.22899220237471e-09	STAR/GPER1/CCND1/FOS/CDKN1A/SRC/HSD3B1/SGK1	8
BP	GO:0015980	energy derivation by oxidation of organic compounds	17/159	278/18862	2.11547899508669e-10	3.32038224880997e-09	1.36917156928379e-09	CAT/AKT1/TP53/IFNG/NOS2/IGF1/IL4/MYC/GSK3B/IRS1/MTOR/LEP/INSR/GNAS/IGF2/CCNB1/PPARGC1A	17
BP	GO:0043271	negative regulation of ion transport	18/159	319/18862	2.23669625494384e-10	3.47357020437036e-09	1.43233917403327e-09	TNF/BCL2/IL1B/AKT1/SREBF1/MMP9/ADIPOQ/CD36/PTEN/IRS1/MTOR/LEP/APOE/HMGCR/NFKB1/SREBF2/ADA/INSIG1	18
BP	GO:0038034	signal transduction in absence of ligand	10/159	67/18862	2.23713316486457e-10	3.47357020437036e-09	1.43233917403327e-09	CASP3/TNF/BCL2/IL1B/AKT1/BAX/CASP9/IL4/GSK3B/FAS	10
BP	GO:0097192	extrinsic apoptotic signaling pathway in absence of ligand	10/159	67/18862	2.23713316486457e-10	3.47357020437036e-09	1.43233917403327e-09	CASP3/TNF/BCL2/IL1B/AKT1/BAX/CASP9/IL4/GSK3B/FAS	10
BP	GO:0001558	regulation of cell growth	20/159	406/18862	2.3294501992146e-10	3.60399223678488e-09	1.48611916844631e-09	ESR2/PPARG/BCL2/AKT1/TP53/IGF1/EGFR/TGFB1/CDKN1A/PPARA/GSK3B/MTOR/VEGFA/BDNF/AGT/APOE/FN1/CXCL12/SGK1/GJA1	20
BP	GO:0070371	ERK1 and ERK2 cascade	18/159	320/18862	2.35306621122011e-10	3.62757395978845e-09	1.49584317678986e-09	MAPK1/MAPK3/TNF/IL1B/GPER1/LIF/IGF1/EGFR/TGFB1/ADIPOQ/CCL2/CD36/MYC/PTEN/SRC/APOE/FN1/ATF3	18
BP	GO:0042326	negative regulation of phosphorylation	20/159	407/18862	2.43240732717824e-10	3.73659168132487e-09	1.5407970265851e-09	CASP3/IL1B/AKT1/BAX/IFNG/FABP4/CEBPA/TGFB1/ADIPOQ/CDKN1A/PPARA/PTEN/MTOR/NCOR1/IGF1R/OCLN/AGT/APOE/CCNB1/PPARGC1A	20
BP	GO:0002064	epithelial cell development	15/159	207/18862	2.45739906822866e-10	3.7581935465586e-09	1.54970463345238e-09	ESR1/AR/TNF/PGR/IL1B/FASN/ADIPOQ/CDKN1A/VIM/SOD1/GSK3B/VEGFA/CDH2/SRC/TJP1	15
BP	GO:0033135	regulation of peptidyl-serine phosphorylation	13/159	143/18862	2.46382033061552e-10	3.7581935465586e-09	1.54970463345238e-09	TNF/IL6/BCL2/AKT1/BAX/LIF/IFNG/EGFR/TGFB1/PTEN/VEGFA/HDAC6/BDNF	13
BP	GO:0014068	positive regulation of phosphatidylinositol 3-kinase signaling	11/159	90/18862	2.52863647754394e-10	3.84352744586679e-09	1.58489237392135e-09	TNF/CAT/GPER1/IGF1/LEP/INSR/SRC/IGF1R/AGT/BECN1/FN1	11
BP	GO:0097696	receptor signaling pathway via STAT	14/159	175/18862	2.7118581821397e-10	4.10761176399622e-09	1.69378849285649e-09	TNF/IL6/LIF/IFNG/IGF1/CCL2/IL10/IL4/STAT3/PRL/LEP/CYP1B1/AGT/HDAC2	14
BP	GO:1904019	epithelial cell apoptotic process	12/159	116/18862	2.73860530218534e-10	4.13367183591181e-09	1.70453445729269e-09	TNF/IL6/GPER1/NFE2L2/DNMT3A/HMOX1/CCL2/IL10/PPARA/IL4/MTOR/PPARGC1A	12
BP	GO:0048568	embryonic organ development	20/159	412/18862	3.01390579625043e-10	4.53341663519335e-09	1.8693706638293e-09	MAPK1/MAPK3/TNF/AKT1/LIF/TP53/CEBPA/TGFB1/CTNNB1/IL10/SOD1/VEGFA/NCOA1/SNAI1/GNAS/NES/IGF2/CASP8/ADA/INSIG1	20
BP	GO:0051896	regulation of protein kinase B signaling	16/159	247/18862	3.18242212614247e-10	4.77032963683363e-09	1.96706259262931e-09	ESR1/TNF/AKT1/GPER1/DDIT3/EGFR/TGFB1/PPARA/PTEN/IRS1/MTOR/LEP/INSR/SRC/IGF1R/IGF2	16
BP	GO:1901655	cellular response to ketone	11/159	92/18862	3.22009730608823e-10	4.81015914826696e-09	1.98348643500244e-09	AR/PPARG/AKT1/STAR/EGFR/ACACA/NR3C1/DNMT3B/SRC/AHR/SGK1	11
BP	GO:0032652	regulation of interleukin-1 production	12/159	119/18862	3.69699614022503e-10	5.50356951184014e-09	2.26941669378255e-09	TNF/IL6/IFNG/IGF1/LPL/IL10/NR1H4/STAT3/APOA1/EGR1/HDAC2/CASP8	12
BP	GO:0010718	positive regulation of epithelial to mesenchymal transition	9/159	51/18862	3.84744898464164e-10	5.70792774022863e-09	2.35368454467804e-09	IL6/IL1B/TGFB1/EZH2/CTNNB1/MTOR/SNAI1/HDAC2/COL1A1	9
BP	GO:1903037	regulation of leukocyte cell-cell adhesion	18/159	330/18862	3.86856519641771e-10	5.71966704125649e-09	2.35852528770284e-09	CASP3/TNF/IL6/IL1B/AKT1/IFNG/IGF1/RELA/CCL2/IL10/PPARA/IL4/LEP/GNRH1/SRC/IGF2/CXCL12/ADA	18
BP	GO:0035196	production of miRNAs involved in gene silencing by miRNA	9/159	52/18862	4.61944960004557e-10	6.79989059666066e-09	2.80395935815064e-09	ESR1/TNF/IL6/TP53/EGFR/TGFB1/STAT3/NCOR1/NCOR2	9
BP	GO:0040013	negative regulation of locomotion	19/159	377/18862	4.63058108498359e-10	6.79989059666066e-09	2.80395935815064e-09	TNF/PPARG/BCL2/AKT1/CDH1/NFE2L2/HMOX1/TGFB1/ADIPOQ/CCL2/IL4/PTEN/GNRH1/CYP1B1/APOE/CXCL12/PPARGC1A/ADA/GJA1	19
BP	GO:0006695	cholesterol biosynthetic process	10/159	72/18862	4.66595033609525e-10	6.80568917709247e-09	2.80635042365892e-09	SREBF1/FASN/ACACA/SOD1/APOA1/APOE/HMGCR/SREBF2/INSIG1/SCD	10
BP	GO:1902653	secondary alcohol biosynthetic process	10/159	72/18862	4.66595033609525e-10	6.80568917709247e-09	2.80635042365892e-09	SREBF1/FASN/ACACA/SOD1/APOA1/APOE/HMGCR/SREBF2/INSIG1/SCD	10
BP	GO:1903792	negative regulation of anion transport	15/159	217/18862	4.75465731436896e-10	6.91180385431085e-09	2.85010719268249e-09	TNF/IL1B/AKT1/SREBF1/ADIPOQ/CD36/IRS1/MTOR/LEP/APOE/HMGCR/NFKB1/SREBF2/ADA/INSIG1	15
BP	GO:1903829	positive regulation of cellular protein localization	17/159	295/18862	5.28765725559094e-10	7.66091345525751e-09	3.15900523243719e-09	MAPK1/TNF/BCL2/AKT1/GPER1/LIF/TP53/IFNG/CDH1/EGFR/TGFB1/GSK3B/LEP/SRC/SQSTM1/CASP8/SREBF2	17
BP	GO:0001541	ovarian follicle development	9/159	53/18862	5.52453833082073e-10	7.95093024887555e-09	3.27859470096268e-09	ESR1/BCL2/BAX/FSHB/SOD1/VEGFA/GNRH1/SRC/AMH	9
BP	GO:0010332	response to gamma radiation	9/159	53/18862	5.52453833082073e-10	7.95093024887555e-09	3.27859470096268e-09	BCL2/BAX/TP53/XRCC6/HSPA5/CDKN1A/MYC/EGR1/H2AX	9
BP	GO:0023061	signal release	21/159	475/18862	5.75354943249004e-10	8.25310468263142e-09	3.40319741615044e-09	TNF/IL6/CYP19A1/IL1B/SREBF1/GPER1/LIF/IFNG/NOS2/EGFR/ADIPOQ/NR1H4/GSK3B/IRS1/LEP/CPT1A/CREB1/GNAS/AGT/CXCL12/GJA1	21
BP	GO:0120255	olefinic compound biosynthetic process	7/159	23/18862	5.79791521987231e-10	8.28929661138179e-09	3.41812128821376e-09	STAR/LHB/FSHB/EGR1/HSD17B1/HSD17B3/PPARGC1A	7
BP	GO:0046323	glucose import	10/159	74/18862	6.16192193911383e-10	8.78073876323721e-09	3.62076922807347e-09	TNF/AKT1/IGF1/NFE2L2/ADIPOQ/IRS1/LEP/INSR/SLC2A4/OCLN	10
BP	GO:1902107	positive regulation of leukocyte differentiation	13/159	154/18862	6.21463720659983e-10	8.79797659444133e-09	3.62787730980389e-09	TNF/LIF/FOS/IFNG/XRCC6/TGFB1/IL10/IL4/CREB1/JUN/GNAS/CASP8/ADA	13
BP	GO:1903708	positive regulation of hemopoiesis	13/159	154/18862	6.21463720659983e-10	8.79797659444133e-09	3.62787730980389e-09	TNF/LIF/FOS/IFNG/XRCC6/TGFB1/IL10/IL4/CREB1/JUN/GNAS/CASP8/ADA	13
BP	GO:0016042	lipid catabolic process	18/159	340/18862	6.25007504153999e-10	8.81932413027728e-09	3.63668004302875e-09	TNF/CYP19A1/IL1B/AKT1/FABP4/LPL/ADIPOQ/PPARA/APOA1/IRS1/MTOR/LEP/CPT1A/CYP1B1/THRA/HSD11B1/APOE/PNPLA2	18
BP	GO:0001894	tissue homeostasis	16/159	260/18862	6.75305124720188e-10	9.49812272820731e-09	3.91658508766288e-09	IL6/BCL2/BAX/FSHB/EGFR/ACACA/SOD1/TFF1/VEGFA/SRC/OCLN/GNAS/NOS3/ALB/TJP1/GJA1	16
BP	GO:0060541	respiratory system development	14/159	188/18862	6.99191704905156e-10	9.80226040663151e-09	4.04199735385471e-09	MAPK1/MAPK3/TNF/PGR/SREBF1/THRB/LIF/CEBPA/EGFR/VEGFA/CREB1/THRA/HSD11B1/ADA	14
BP	GO:1902930	regulation of alcohol biosynthetic process	10/159	75/18862	7.05887007661454e-10	9.86420166835297e-09	4.06753905603222e-09	SREBF1/GPER1/FASN/ACACA/SOD1/APOE/HMGCR/NFKB1/SREBF2/SCD	10
BP	GO:2001235	positive regulation of apoptotic signaling pathway	12/159	126/18862	7.2118057912613e-10	1.00455121182456e-08	4.14230307252341e-09	TNF/BCL2/BAX/GPER1/TP53/DDIT3/SOD1/PTEN/AGT/BECN1/ATF3/FAS	12
BP	GO:0046165	alcohol biosynthetic process	13/159	156/18862	7.29405860624482e-10	1.01275198340553e-08	4.1761192492569e-09	SREBF1/GPER1/FASN/ACACA/SOD1/APOA1/LEP/APOE/HMGCR/NFKB1/SREBF2/INSIG1/SCD	13
BP	GO:0001836	release of cytochrome c from mitochondria	9/159	55/18862	7.81353380671857e-10	1.08141304954329e-08	4.45924562636671e-09	BCL2/AKT1/BAX/GPER1/MMP9/TP53/IGF1/SOD2/JUN	9
BP	GO:1905269	positive regulation of chromatin organization	11/159	100/18862	8.00832107397713e-10	1.10484225772194e-08	4.55585680943318e-09	MAPK3/IL1B/SREBF1/DNMT1/LIF/TP53/CTNNB1/DNMT3B/VEGFA/CCNB1/PPARGC1A	11
BP	GO:0036003	positive regulation of transcription from RNA polymerase II promoter in response to stress	7/159	24/18862	8.12761618742698e-10	1.11774074044234e-08	4.60904416710563e-09	TP53/DDIT3/NFE2L2/HSPA5/VEGFA/ATF6/ATF3	7
BP	GO:0010742	macrophage derived foam cell differentiation	8/159	38/18862	8.42796176058091e-10	1.14093532333864e-08	4.70468786437691e-09	PPARG/LPL/TGFB1/ADIPOQ/PPARA/CD36/AGT/NFKB1	8
BP	GO:0045429	positive regulation of nitric oxide biosynthetic process	8/159	38/18862	8.42796176058091e-10	1.14093532333864e-08	4.70468786437691e-09	TNF/IL1B/AKT1/IFNG/PTGS2/CD36/MTOR/INSR	8
BP	GO:0090077	foam cell differentiation	8/159	38/18862	8.42796176058091e-10	1.14093532333864e-08	4.70468786437691e-09	PPARG/LPL/TGFB1/ADIPOQ/PPARA/CD36/AGT/NFKB1	8
BP	GO:0097242	amyloid-beta clearance	8/159	38/18862	8.42796176058091e-10	1.14093532333864e-08	4.70468786437691e-09	TNF/IFNG/CD36/IL4/INSR/IGF1R/APOE/HMGCR	8
BP	GO:1904706	negative regulation of vascular associated smooth muscle cell proliferation	8/159	38/18862	8.42796176058091e-10	1.14093532333864e-08	4.70468786437691e-09	PPARG/GPER1/HMOX1/ADIPOQ/CDKN1A/IL10/PTEN/SOD2	8
BP	GO:0000079	regulation of cyclin-dependent protein serine/threonine kinase activity	11/159	101/18862	8.92246260027479e-10	1.20037602435995e-08	4.94979373411779e-09	CASP3/AKT1/CCND1/CEBPA/EGFR/CDKN1A/PTEN/SRC/CCNA2/CCNB1/CCNE1	11
BP	GO:0062014	negative regulation of small molecule metabolic process	11/159	101/18862	8.92246260027479e-10	1.20037602435995e-08	4.94979373411779e-09	AKT1/TP53/ADIPOQ/PPARA/SOD1/NCOR1/SNAI1/APOE/NFKB1/PPARGC1A/INSIG1	11
BP	GO:0010827	regulation of glucose transmembrane transport	10/159	77/18862	9.20795319110524e-10	1.22077353325713e-08	5.03390359609602e-09	TNF/IL1B/AKT1/IGF1/NFE2L2/ADIPOQ/IRS1/LEP/INSR/OCLN	10
BP	GO:0051100	negative regulation of binding	13/159	159/18862	9.23468181056627e-10	1.22077353325713e-08	5.03390359609602e-09	MAPK3/AKT1/BAX/DDIT3/HMOX1/ADIPOQ/CDKN1A/IL10/PPARA/GSK3B/JUN/NES/HDAC2	13
BP	GO:0051147	regulation of muscle cell differentiation	13/159	159/18862	9.23468181056627e-10	1.22077353325713e-08	5.03390359609602e-09	BCL2/GPER1/DNMT1/IGF1/TGFB1/EZH2/CTNNB1/PPARA/SOD2/MTOR/CDH2/BDNF/IGF2	13
BP	GO:0031050	dsRNA processing	9/159	56/18862	9.24316063962003e-10	1.22077353325713e-08	5.03390359609602e-09	ESR1/TNF/IL6/TP53/EGFR/TGFB1/STAT3/NCOR1/NCOR2	9
BP	GO:0060135	maternal process involved in female pregnancy	9/159	56/18862	9.24316063962003e-10	1.22077353325713e-08	5.03390359609602e-09	ESR1/MAPK1/MAPK3/AR/PGR/AKT1/LIF/MTOR/GJA1	9
BP	GO:0070918	production of small RNA involved in gene silencing by RNA	9/159	56/18862	9.24316063962003e-10	1.22077353325713e-08	5.03390359609602e-09	ESR1/TNF/IL6/TP53/EGFR/TGFB1/STAT3/NCOR1/NCOR2	9
BP	GO:0032102	negative regulation of response to external stimulus	19/159	394/18862	9.67121388773759e-10	1.27342548819694e-08	5.25101582706469e-09	TNF/PPARG/GPER1/IGF1/ADIPOQ/CCL2/IL10/NR1H4/PPARA/IL4/SOD1/APOA1/PTEN/LEP/APOE/NFKB1/NOS3/ADA/GJA1	19
BP	GO:0098869	cellular oxidant detoxification	11/159	102/18862	9.92905538547552e-10	1.30207389508736e-08	5.36914856384129e-09	CAT/PTGS2/NFE2L2/GSR/CD36/SOD1/SOD2/APOE/NOS3/ALB/NQO1	11
BP	GO:0050728	negative regulation of inflammatory response	13/159	160/18862	9.97895967610808e-10	1.30207389508736e-08	5.36914856384129e-09	PPARG/GPER1/IGF1/ADIPOQ/IL10/NR1H4/PPARA/IL4/SOD1/APOA1/APOE/NFKB1/ADA	13
BP	GO:2001242	regulation of intrinsic apoptotic signaling pathway	13/159	160/18862	9.97895967610808e-10	1.30207389508736e-08	5.36914856384129e-09	BCL2/AKT1/BAX/MMP9/TP53/DDIT3/NFE2L2/SOD1/SOD2/SRC/SNAI1/BECN1/CXCL12	13
BP	GO:0042593	glucose homeostasis	15/159	229/18862	1.00382513084009e-09	1.30587701705684e-08	5.38483087414458e-09	IL6/PPARG/AKT1/STAR/GPER1/CEBPA/ADIPOQ/NR1H4/STAT3/IRS1/LEP/INSR/SLC2A4/IGF1R/PPARGC1A	15
BP	GO:0016126	sterol biosynthetic process	10/159	78/18862	1.04862459356283e-09	1.36007237704018e-08	5.60830739135244e-09	SREBF1/FASN/ACACA/SOD1/APOA1/APOE/HMGCR/SREBF2/INSIG1/SCD	10
BP	GO:1904407	positive regulation of nitric oxide metabolic process	8/159	39/18862	1.05275360948683e-09	1.36135183173043e-08	5.61358326881117e-09	TNF/IL1B/AKT1/IFNG/PTGS2/CD36/MTOR/INSR	8
BP	GO:0033500	carbohydrate homeostasis	15/159	230/18862	1.06613654286264e-09	1.37455461419076e-08	5.66802541741195e-09	IL6/PPARG/AKT1/STAR/GPER1/CEBPA/ADIPOQ/NR1H4/STAT3/IRS1/LEP/INSR/SLC2A4/IGF1R/PPARGC1A	15
BP	GO:0008211	glucocorticoid metabolic process	7/159	25/18862	1.12088202982473e-09	1.44084894753731e-08	5.94139248668614e-09	STAR/CYP11A1/CYP17A1/APOA1/HSD3B1/HSD11B2/HSD11B1	7
BP	GO:0070661	leukocyte proliferation	17/159	312/18862	1.2448734289404e-09	1.59550050123367e-08	6.57910373376472e-09	MAPK1/MAPK3/CASP3/IL6/BCL2/IL1B/BAX/TP53/IGF1/CDKN1A/IL10/IL4/LEP/GNRH1/AHR/IGF2/ADA	17
BP	GO:0002763	positive regulation of myeloid leukocyte differentiation	9/159	58/18862	1.28071347381575e-09	1.63659314707074e-08	6.74855073766595e-09	TNF/LIF/FOS/IFNG/TGFB1/CREB1/JUN/GNAS/CASP8	9
BP	GO:0008207	C21-steroid hormone metabolic process	8/159	40/18862	1.30658649127089e-09	1.66474490593691e-08	6.86463552844179e-09	STAR/CYP11A1/LHB/CYP17A1/FSHB/EGR1/HSD3B1/PPARGC1A	8
BP	GO:1904029	regulation of cyclin-dependent protein kinase activity	11/159	105/18862	1.35882195886282e-09	1.7262219137225e-08	7.11813818240531e-09	CASP3/AKT1/CCND1/CEBPA/EGFR/CDKN1A/PTEN/SRC/CCNA2/CCNB1/CCNE1	11
BP	GO:0045428	regulation of nitric oxide biosynthetic process	9/159	59/18862	1.50043468900118e-09	1.89500964220207e-08	7.8141404549179e-09	TNF/IL1B/AKT1/IFNG/PTGS2/IL10/CD36/MTOR/INSR	9
BP	GO:0046324	regulation of glucose import	9/159	59/18862	1.50043468900118e-09	1.89500964220207e-08	7.8141404549179e-09	TNF/AKT1/IGF1/NFE2L2/ADIPOQ/IRS1/LEP/INSR/OCLN	9
BP	GO:0043524	negative regulation of neuron apoptotic process	12/159	135/18862	1.60499896955195e-09	2.01998062213296e-08	8.32946278796626e-09	BCL2/BAX/STAR/HMOX1/CCL2/IL10/SOD1/SOD2/BDNF/NES/APOE/PPARGC1A	12
BP	GO:0022409	positive regulation of cell-cell adhesion	16/159	276/18862	1.60871032926102e-09	2.01998062213296e-08	8.32946278796626e-09	TNF/IL6/IL1B/AKT1/IFNG/IGF1/RELA/CCL2/IL10/IL4/LEP/SRC/IGF2/SOX2/TJP1/ADA	16
BP	GO:0033138	positive regulation of peptidyl-serine phosphorylation	11/159	107/18862	1.66566018158125e-09	2.08544505971386e-08	8.5994077521855e-09	TNF/IL6/BCL2/AKT1/LIF/IFNG/EGFR/TGFB1/VEGFA/HDAC6/BDNF	11
BP	GO:0001933	negative regulation of protein phosphorylation	18/159	362/18862	1.69708139270181e-09	2.11257373367364e-08	8.71127381553229e-09	CASP3/IL1B/AKT1/BAX/IFNG/FABP4/CEBPA/TGFB1/ADIPOQ/CDKN1A/PTEN/MTOR/IGF1R/OCLN/AGT/APOE/CCNB1/PPARGC1A	18
BP	GO:0042692	muscle cell differentiation	18/159	362/18862	1.69708139270181e-09	2.11257373367364e-08	8.71127381553229e-09	CASP3/BCL2/AKT1/GPER1/DNMT1/IGF1/TGFB1/EZH2/CTNNB1/PPARA/IL4/SOD2/MTOR/VEGFA/CDH2/BDNF/IGF2/CCNB1	18
BP	GO:0007159	leukocyte cell-cell adhesion	18/159	366/18862	2.01931123328278e-09	2.49837528287879e-08	1.03021403874357e-08	CASP3/TNF/IL6/IL1B/AKT1/IFNG/IGF1/RELA/CCL2/IL10/PPARA/IL4/LEP/GNRH1/SRC/IGF2/CXCL12/ADA	18
BP	GO:0070663	regulation of leukocyte proliferation	15/159	241/18862	2.0281783547473e-09	2.49837528287879e-08	1.03021403874357e-08	MAPK1/MAPK3/CASP3/IL6/BCL2/IL1B/IGF1/CDKN1A/IL10/IL4/LEP/GNRH1/AHR/IGF2/ADA	15
BP	GO:1904659	glucose transmembrane transport	11/159	109/18862	2.03314327746088e-09	2.49837528287879e-08	1.03021403874357e-08	TNF/IL1B/AKT1/IGF1/NFE2L2/ADIPOQ/IRS1/LEP/INSR/SLC2A4/OCLN	11
BP	GO:0080164	regulation of nitric oxide metabolic process	9/159	61/18862	2.04122631598335e-09	2.49837528287879e-08	1.03021403874357e-08	TNF/IL1B/AKT1/IFNG/PTGS2/IL10/CD36/MTOR/INSR	9
BP	GO:0090181	regulation of cholesterol metabolic process	9/159	61/18862	2.04122631598335e-09	2.49837528287879e-08	1.03021403874357e-08	SREBF1/FASN/ACACA/NR1H4/SOD1/APOE/HMGCR/SREBF2/SCD	9
BP	GO:0007263	nitric oxide mediated signal transduction	7/159	27/18862	2.04160861066272e-09	2.49837528287879e-08	1.03021403874357e-08	NOS2/EGFR/CD36/VEGFA/AGT/APOE/NOS3	7
BP	GO:0001889	liver development	12/159	138/18862	2.06773394169451e-09	2.52321786913257e-08	1.04045796858579e-08	IL6/CCND1/PCNA/CEBPA/RELA/EGFR/HMOX1/EZH2/IL10/CYP1A1/CPT1A/ADA	12
BP	GO:0009306	protein secretion	18/159	367/18862	2.10826084727807e-09	2.56512378934359e-08	1.05773802559072e-08	TNF/IL6/IL1B/SREBF1/GPER1/IFNG/NOS2/IGF1/EGFR/TGFB1/NR1H4/ACHE/IRS1/LEP/CPT1A/APOE/HMGCR/GJA1	18
BP	GO:0016569	covalent chromatin modification	20/159	461/18862	2.11391780423744e-09	2.56512378934359e-08	1.05773802559072e-08	MAPK3/IL1B/SREBF1/DNMT1/LIF/TP53/DNMT3A/EZH2/CTNNB1/NR1H4/DNMT3B/VEGFA/NCOA1/CCNA2/HDAC6/HDAC2/IGF2/TET2/CCNB1/PPARGC1A	20
BP	GO:0043281	regulation of cysteine-type endopeptidase activity involved in apoptotic process	14/159	205/18862	2.16706853528217e-09	2.62227399297273e-08	1.08130411772239e-08	TNF/PPARG/AKT1/BAX/GPER1/MMP9/CASP9/MYC/VEGFA/SRC/CTSD/CASP8/SOX2/FAS	14
BP	GO:0035592	establishment of protein localization to extracellular region	18/159	368/18862	2.20081981008717e-09	2.65164482605287e-08	1.09341528643916e-08	TNF/IL6/IL1B/SREBF1/GPER1/IFNG/NOS2/IGF1/EGFR/TGFB1/NR1H4/ACHE/IRS1/LEP/CPT1A/APOE/HMGCR/GJA1	18
BP	GO:0008625	extrinsic apoptotic signaling pathway via death domain receptors	10/159	84/18862	2.20358295793868e-09	2.65164482605287e-08	1.09341528643916e-08	TNF/BCL2/BAX/HMOX1/PTEN/GSK3B/CASP8/NOS3/ATF3/FAS	10
BP	GO:0051341	regulation of oxidoreductase activity	11/159	110/18862	2.24279758743002e-09	2.69135710491602e-08	1.10979078754009e-08	TNF/IL1B/AKT1/IFNG/EGFR/LEP/HDAC6/AGT/APOE/NFKB1/NOS3	11
BP	GO:1903706	regulation of hemopoiesis	19/159	415/18862	2.28271392333789e-09	2.73168970052479e-08	1.1264220784834e-08	TNF/LIF/FOS/IFNG/FSHB/XRCC6/TGFB1/ADIPOQ/IL10/IL4/MYC/SOD1/STAT3/MTOR/CREB1/JUN/GNAS/CASP8/ADA	19
BP	GO:0022602	ovulation cycle process	8/159	43/18862	2.41148162274484e-09	2.87783426714343e-08	1.18668531645585e-08	ESR1/CASP3/PGR/FSHB/HSPA5/LEP/SRC/AMH	8
BP	GO:0061008	hepaticobiliary system development	12/159	140/18862	2.43975485255918e-09	2.90357637947428e-08	1.19730016911305e-08	IL6/CCND1/PCNA/CEBPA/RELA/EGFR/HMOX1/EZH2/IL10/CYP1A1/CPT1A/ADA	12
BP	GO:1903959	regulation of anion transmembrane transport	11/159	111/18862	2.47159716405824e-09	2.93341340128775e-08	1.20960357243167e-08	TNF/IL1B/AKT1/IGF1/NFE2L2/ADIPOQ/IRS1/MTOR/LEP/INSR/OCLN	11
BP	GO:0031056	regulation of histone modification	12/159	141/18862	2.64750499426002e-09	3.13360427189465e-08	1.29215299834894e-08	MAPK3/IL1B/SREBF1/DNMT1/LIF/TP53/CTNNB1/DNMT3B/VEGFA/IGF2/CCNB1/PPARGC1A	12
BP	GO:0010039	response to iron ion	7/159	28/18862	2.70296907353642e-09	3.19053461214163e-08	1.31562842902375e-08	BCL2/CCND1/HMOX1/CYP1A1/TFF1/BECN1/CCNB1	7
BP	GO:0008645	hexose transmembrane transport	11/159	112/18862	2.72106546761838e-09	3.20316728416381e-08	1.32083755679302e-08	TNF/IL1B/AKT1/IGF1/NFE2L2/ADIPOQ/IRS1/LEP/INSR/SLC2A4/OCLN	11
BP	GO:0014015	positive regulation of gliogenesis	9/159	63/18862	2.74612711014513e-09	3.21519530841857e-08	1.32579735587946e-08	TNF/IL6/PPARG/IL1B/LIF/RELA/TGFB1/MTOR/HDAC2	9
BP	GO:0035690	cellular response to drug	9/159	63/18862	2.74612711014513e-09	3.21519530841857e-08	1.32579735587946e-08	IL1B/TP53/NOS2/NFE2L2/EGFR/ADIPOQ/HSPA5/MYC/NCOA1	9
BP	GO:0045216	cell-cell junction organization	14/159	209/18862	2.78401741172262e-09	3.25077181336453e-08	1.34046745572231e-08	TNF/IL1B/CDH1/TGFB1/CTNNB1/NR1H4/VEGFA/CDH2/SRC/SNAI1/OCLN/AGT/TJP1/GJA1	14
BP	GO:2000045	regulation of G1/S transition of mitotic cell cycle	13/159	174/18862	2.79672971365863e-09	3.25683686009924e-08	1.34296839956952e-08	BCL2/AKT1/BAX/CCND1/TP53/PCNA/EGFR/EZH2/CCL2/CDKN1A/PTEN/CYP1A1/CCNB1	13
BP	GO:0046427	positive regulation of receptor signaling pathway via JAK-STAT	8/159	44/18862	2.92641636229125e-09	3.3896352089427e-08	1.39772827661364e-08	TNF/IL6/IL10/IL4/PRL/LEP/CYP1B1/AGT	8
BP	GO:0150076	neuroinflammatory response	8/159	44/18862	2.92641636229125e-09	3.3896352089427e-08	1.39772827661364e-08	TNF/IL6/IL1B/MMP9/IFNG/PTGS2/IGF1/IL4	8
BP	GO:0071692	protein localization to extracellular region	18/159	375/18862	2.96160589654895e-09	3.42124713169335e-08	1.410763566721e-08	TNF/IL6/IL1B/SREBF1/GPER1/IFNG/NOS2/IGF1/EGFR/TGFB1/NR1H4/ACHE/IRS1/LEP/CPT1A/APOE/HMGCR/GJA1	18
BP	GO:0010634	positive regulation of epithelial cell migration	13/159	175/18862	2.99939681637949e-09	3.4390369633032e-08	1.4180992678052e-08	AKT1/MMP9/IFNG/PTGS2/NFE2L2/HMOX1/TGFB1/MTOR/VEGFA/SRC/HDAC6/AGT/NOS3	13
BP	GO:0048771	tissue remodeling	13/159	175/18862	2.99939681637949e-09	3.4390369633032e-08	1.4180992678052e-08	IL6/BAX/LIF/TP53/FSHB/MMP2/EGFR/TGFB1/LEP/SRC/AGT/NOS3/GJA1	13
BP	GO:0033157	regulation of intracellular protein transport	15/159	248/18862	3.00082172698201e-09	3.4390369633032e-08	1.4180992678052e-08	MAPK1/BCL2/IL1B/SREBF1/TP53/IFNG/CDH1/TGFB1/ADIPOQ/CD36/GSK3B/LEP/CASP8/SREBF2/INSIG1	15
BP	GO:0008286	insulin receptor signaling pathway	12/159	143/18862	3.11149362279729e-09	3.55646184009443e-08	1.4665198383244e-08	IL1B/AKT1/SREBF1/RELA/NR1H4/GSK3B/IRS1/LEP/INSR/SRC/IGF1R/IGF2	12
BP	GO:0006112	energy reserve metabolic process	10/159	87/18862	3.12475145887145e-09	3.56221666311346e-08	1.46889286030605e-08	AKT1/IGF1/MYC/GSK3B/IRS1/MTOR/LEP/INSR/GNAS/IGF2	10
BP	GO:0048872	homeostasis of number of cells	15/159	249/18862	3.17021096188533e-09	3.60455482595466e-08	1.48635115411505e-08	CASP3/IL6/BCL2/AKT1/BAX/HMOX1/EZH2/SOD1/STAT3/VEGFA/CDH2/THRA/NOS3/ADA/FAS	15
BP	GO:0015749	monosaccharide transmembrane transport	11/159	114/18862	3.28862437233791e-09	3.72940334580309e-08	1.53783289056419e-08	TNF/IL1B/AKT1/IGF1/NFE2L2/ADIPOQ/IRS1/LEP/INSR/SLC2A4/OCLN	11
BP	GO:0048512	circadian behavior	8/159	45/18862	3.53385751044007e-09	3.98848595678558e-08	1.64466653755774e-08	STAR/TP53/PTEN/MTOR/EGR1/NCOR1/NCOA2/ADA	8
BP	GO:0071560	cellular response to transforming growth factor beta stimulus	15/159	251/18862	3.53550001709525e-09	3.98848595678558e-08	1.64466653755774e-08	STAR/TP53/FOS/FSHB/TGFB1/HSPA5/NR3C1/PPARA/IL4/SRC/CREB1/JUN/HDAC2/COL1A1/PPARGC1A	15
BP	GO:0043620	regulation of DNA-templated transcription in response to stress	11/159	115/18862	3.61030174022021e-09	4.05176868876527e-08	1.67076139982375e-08	TP53/DDIT3/NFE2L2/RELA/HMOX1/HSPA5/VEGFA/ATF6/EGR1/JUN/ATF3	11
BP	GO:1990748	cellular detoxification	11/159	115/18862	3.61030174022021e-09	4.05176868876527e-08	1.67076139982375e-08	CAT/PTGS2/NFE2L2/GSR/CD36/SOD1/SOD2/APOE/NOS3/ALB/NQO1	11
BP	GO:0032768	regulation of monooxygenase activity	9/159	65/18862	3.65620459377315e-09	4.09268173132436e-08	1.68763204015586e-08	TNF/IL1B/AKT1/IFNG/EGFR/LEP/APOE/NFKB1/NOS3	9
BP	GO:0030730	sequestering of triglyceride	6/159	17/18862	3.74115144889971e-09	4.17697630841071e-08	1.72239121236647e-08	TNF/PPARG/IL1B/LPL/PPARA/PNPLA2	6
BP	GO:0032642	regulation of chemokine production	10/159	89/18862	3.91480459535272e-09	4.34844448899179e-08	1.79309673368787e-08	TNF/IL6/IL1B/IFNG/LPL/HMOX1/ADIPOQ/IL10/NR1H4/EGR1	10
BP	GO:0097306	cellular response to alcohol	10/159	89/18862	3.91480459535272e-09	4.34844448899179e-08	1.79309673368787e-08	PPARG/AKT1/CDH1/DNMT3A/ACACA/CTNNB1/PTEN/SOD2/AHR/SGK1	10
BP	GO:0045927	positive regulation of growth	15/159	253/18862	3.93890250305051e-09	4.36402190363551e-08	1.79952013667431e-08	MAPK1/BCL2/AKT1/IGF1/EGFR/MTOR/VEGFA/LEP/INSR/CREB1/BDNF/IGF2/FN1/CCNB1/CXCL12	15
BP	GO:0034219	carbohydrate transmembrane transport	11/159	116/18862	3.9598336765061e-09	4.37602027720011e-08	1.80446770919196e-08	TNF/IL1B/AKT1/IGF1/NFE2L2/ADIPOQ/IRS1/LEP/INSR/SLC2A4/OCLN	11
BP	GO:0007162	negative regulation of cell adhesion	16/159	295/18862	4.1899891344516e-09	4.61858344286116e-08	1.90448950345905e-08	CASP3/AKT1/CDH1/TGFB1/ADIPOQ/IL10/PPARA/IL4/APOA1/PTEN/VEGFA/GNRH1/SRC/CYP1B1/COL1A1/CXCL12	16
BP	GO:0007622	rhythmic behavior	8/159	46/18862	4.24742326874168e-09	4.62307477391682e-08	1.90634151998271e-08	STAR/TP53/PTEN/MTOR/EGR1/NCOR1/NCOA2/ADA	8
BP	GO:0045981	positive regulation of nucleotide metabolic process	8/159	46/18862	4.24742326874168e-09	4.62307477391682e-08	1.90634151998271e-08	IFNG/NOS2/IGF1/PPARA/IL4/INSR/NOS3/PPARGC1A	8
BP	GO:0048146	positive regulation of fibroblast proliferation	8/159	46/18862	4.24742326874168e-09	4.62307477391682e-08	1.90634151998271e-08	ESR1/IGF1/CDKN1A/MYC/CCNA2/AGT/FN1/CCNB1	8
BP	GO:0050873	brown fat cell differentiation	8/159	46/18862	4.24742326874168e-09	4.62307477391682e-08	1.90634151998271e-08	PTGS2/FABP4/CEBPA/ADIPOQ/MTOR/LEP/SLC2A4/PPARGC1A	8
BP	GO:1900544	positive regulation of purine nucleotide metabolic process	8/159	46/18862	4.24742326874168e-09	4.62307477391682e-08	1.90634151998271e-08	IFNG/NOS2/IGF1/PPARA/IL4/INSR/NOS3/PPARGC1A	8
BP	GO:0051348	negative regulation of transferase activity	16/159	296/18862	4.3975905781357e-09	4.77452691340447e-08	1.96879335472795e-08	CASP3/PPARG/IL1B/AKT1/TP53/IFNG/FABP4/CEBPA/ADIPOQ/CDKN1A/PTEN/GSK3B/SRC/IGF1R/AGT/APOE	16
BP	GO:0005979	regulation of glycogen biosynthetic process	7/159	30/18862	4.58215898618777e-09	4.95010292472953e-08	2.04119275483939e-08	AKT1/IGF1/GSK3B/IRS1/MTOR/INSR/IGF2	7
BP	GO:0010962	regulation of glucan biosynthetic process	7/159	30/18862	4.58215898618777e-09	4.95010292472953e-08	2.04119275483939e-08	AKT1/IGF1/GSK3B/IRS1/MTOR/INSR/IGF2	7
BP	GO:0008637	apoptotic mitochondrial changes	11/159	118/18862	4.75099699459762e-09	5.10702704233173e-08	2.10590097945204e-08	BCL2/AKT1/BAX/GPER1/MMP9/TP53/IGF1/SOD2/GSK3B/JUN/CASP8	11
BP	GO:0051101	regulation of DNA binding	11/159	118/18862	4.75099699459762e-09	5.10702704233173e-08	2.10590097945204e-08	PPARG/MMP9/LIF/IFNG/IGF1/DDIT3/HMOX1/TGFB1/CTNNB1/JUN/HDAC2	11
BP	GO:1905953	negative regulation of lipid localization	9/159	67/18862	4.82074317105122e-09	5.16917312301828e-08	2.13152713946689e-08	TNF/IL6/PPARG/AKT1/PPARA/LEP/NFKB1/PNPLA2/SREBF2	9
BP	GO:0044843	cell cycle G1/S phase transition	16/159	298/18862	4.84137073393745e-09	5.17847358504124e-08	2.13536221845142e-08	BCL2/AKT1/BAX/CCND1/TP53/PCNA/EGFR/EZH2/CCL2/CDKN1A/MYC/PTEN/CYP1A1/CCNA2/CCNB1/CCNE1	16
BP	GO:0071559	response to transforming growth factor beta	15/159	257/18862	4.87458183282218e-09	5.20115480290288e-08	2.14471490025907e-08	STAR/TP53/FOS/FSHB/TGFB1/HSPA5/NR3C1/PPARA/IL4/SRC/CREB1/JUN/HDAC2/COL1A1/PPARGC1A	15
BP	GO:0030225	macrophage differentiation	8/159	47/18862	5.08231068646065e-09	5.39621811121263e-08	2.22514995741066e-08	MMP9/LIF/IFNG/CEBPA/TGFB1/ADIPOQ/VEGFA/CASP8	8
BP	GO:1904707	positive regulation of vascular associated smooth muscle cell proliferation	8/159	47/18862	5.08231068646065e-09	5.39621811121263e-08	2.22514995741066e-08	TNF/DNMT1/MMP9/MMP2/IGF1/IL10/JUN/GJA1	8
BP	GO:0045637	regulation of myeloid cell differentiation	15/159	258/18862	5.13824558155254e-09	5.44226891425076e-08	2.24413917176545e-08	TNF/LIF/FOS/IFNG/FSHB/TGFB1/ADIPOQ/IL4/MYC/STAT3/MTOR/CREB1/JUN/GNAS/CASP8	15
BP	GO:0014013	regulation of gliogenesis	10/159	93/18862	6.04346115387021e-09	6.35160402897148e-08	2.61910677872494e-08	TNF/IL6/PPARG/IL1B/LIF/RELA/TGFB1/EZH2/MTOR/HDAC2	10
BP	GO:0045540	regulation of cholesterol biosynthetic process	8/159	48/18862	6.0554304338994e-09	6.35160402897148e-08	2.61910677872494e-08	SREBF1/FASN/ACACA/SOD1/APOE/HMGCR/SREBF2/SCD	8
BP	GO:0106118	regulation of sterol biosynthetic process	8/159	48/18862	6.0554304338994e-09	6.35160402897148e-08	2.61910677872494e-08	SREBF1/FASN/ACACA/SOD1/APOE/HMGCR/SREBF2/SCD	8
BP	GO:1904894	positive regulation of receptor signaling pathway via STAT	8/159	48/18862	6.0554304338994e-09	6.35160402897148e-08	2.61910677872494e-08	TNF/IL6/IL10/IL4/PRL/LEP/CYP1B1/AGT	8
BP	GO:0060964	regulation of gene silencing by miRNA	11/159	121/18862	6.20368828038165e-09	6.49139556295008e-08	2.67675032082575e-08	ESR1/TNF/IL6/PPARG/TP53/EGFR/TGFB1/STAT3/NCOR1/NCOR2/POU5F1	11
BP	GO:0042531	positive regulation of tyrosine phosphorylation of STAT protein	9/159	69/18862	6.2984941429133e-09	6.57471725954227e-08	2.71110832226351e-08	TNF/IL6/LIF/IFNG/IGF1/IL4/STAT3/LEP/HDAC2	9
BP	GO:0001649	osteoblast differentiation	14/159	223/18862	6.41716608204195e-09	6.68249121812638e-08	2.75554930192945e-08	TNF/IL6/PPARG/CAT/AKT1/FASN/IGF1/CEBPA/ACHE/SNAI1/GNAS/IGF2/SOX2/COL1A1	14
BP	GO:0045787	positive regulation of cell cycle	18/159	395/18862	6.67646444329204e-09	6.93583788209619e-08	2.86001771053051e-08	IL1B/AKT1/BAX/GPER1/CCND1/TP53/PCNA/IGF1/EGFR/EZH2/CDKN1A/IL10/CYP1A1/INSR/SRC/IGF2/BECN1/CCNB1	18
BP	GO:0050764	regulation of phagocytosis	10/159	94/18862	6.71438782675429e-09	6.9359728647443e-08	2.86007337111121e-08	TNF/PPARG/IL1B/IFNG/ADIPOQ/CCL2/CD36/SOD1/APOA1/PTEN	10
BP	GO:1904035	regulation of epithelial cell apoptotic process	10/159	94/18862	6.71438782675429e-09	6.9359728647443e-08	2.86007337111121e-08	TNF/IL6/GPER1/NFE2L2/HMOX1/CCL2/PPARA/IL4/MTOR/PPARGC1A	10
BP	GO:0046661	male sex differentiation	12/159	153/18862	6.72462743119254e-09	6.9359728647443e-08	2.86007337111121e-08	ESR1/AR/BCL2/BAX/STAR/CCND1/LHB/FSHB/NCOA1/HOXA10/HSD17B3/AMH	12
BP	GO:0035270	endocrine system development	11/159	122/18862	6.76942420378511e-09	6.94908664710832e-08	2.8654808864613e-08	MAPK1/MAPK3/IL6/AKT1/CDH1/APOA1/GSK3B/CDH2/CREB1/THRA/SOX2	11
BP	GO:0097237	cellular response to toxic substance	11/159	122/18862	6.76942420378511e-09	6.94908664710832e-08	2.8654808864613e-08	CAT/PTGS2/NFE2L2/GSR/CD36/SOD1/SOD2/APOE/NOS3/ALB/NQO1	11
BP	GO:0032386	regulation of intracellular transport	17/159	350/18862	7.01653903039204e-09	7.18573217013199e-08	2.96306251949118e-08	MAPK1/MAPK3/BCL2/IL1B/SREBF1/TP53/IFNG/CDH1/TGFB1/ADIPOQ/CD36/GSK3B/LEP/SRC/CASP8/SREBF2/INSIG1	17
BP	GO:0006801	superoxide metabolic process	9/159	70/18862	7.17610978503875e-09	7.3318178275443e-08	3.02330146604041e-08	NOS2/NFE2L2/EGFR/TGFB1/CD36/SOD1/SOD2/NOS3/NQO1	9
BP	GO:0043405	regulation of MAP kinase activity	16/159	307/18862	7.39335481917018e-09	7.5360030768577e-08	3.10749798839178e-08	MAPK1/MAPK3/TNF/IL1B/IGF1/EGFR/TGFB1/ADIPOQ/EZH2/SOD1/VEGFA/INSR/SRC/IGF1R/AGT/APOE	16
BP	GO:0032602	chemokine production	10/159	95/18862	7.45046329307252e-09	7.57638661633571e-08	3.1241502862229e-08	TNF/IL6/IL1B/IFNG/LPL/HMOX1/ADIPOQ/IL10/NR1H4/EGR1	10
BP	GO:0010743	regulation of macrophage derived foam cell differentiation	7/159	32/18862	7.46950412897461e-09	7.57796062920796e-08	3.12479933609513e-08	PPARG/LPL/ADIPOQ/PPARA/CD36/AGT/NFKB1	7
BP	GO:0016570	histone modification	19/159	448/18862	7.95458834974752e-09	8.05123288109959e-08	3.31995485231715e-08	MAPK3/IL1B/SREBF1/DNMT1/LIF/TP53/EZH2/CTNNB1/NR1H4/DNMT3B/VEGFA/NCOA1/CCNA2/HDAC6/HDAC2/IGF2/TET2/CCNB1/PPARGC1A	19
BP	GO:0060147	regulation of posttranscriptional gene silencing	11/159	124/18862	8.04103517637881e-09	8.11975859768601e-08	3.34821167815356e-08	ESR1/TNF/IL6/PPARG/TP53/EGFR/TGFB1/STAT3/NCOR1/NCOR2/POU5F1	11
BP	GO:0010893	positive regulation of steroid biosynthetic process	6/159	19/18862	8.08819719065147e-09	8.14838842555865e-08	3.36001729070638e-08	TNF/SREBF1/STAR/IFNG/FSHB/PPARGC1A	6
BP	GO:0032368	regulation of lipid transport	12/159	156/18862	8.37996185569956e-09	8.42273660299083e-08	3.47314574896133e-08	PPARG/CYP19A1/IL1B/AKT1/ADIPOQ/PPARA/APOA1/LEP/AGT/APOE/NFKB1/SREBF2	12
BP	GO:0002790	peptide secretion	18/159	401/18862	8.4383843999527e-09	8.46182435661923e-08	3.48926372483424e-08	TNF/IL6/IL1B/SREBF1/GPER1/IFNG/NOS2/IGF1/EGFR/TGFB1/NR1H4/ACHE/IRS1/LEP/CPT1A/APOE/HMGCR/GJA1	18
BP	GO:0060966	regulation of gene silencing by RNA	11/159	125/18862	8.75350764248108e-09	8.75755083307806e-08	3.61120760162645e-08	ESR1/TNF/IL6/PPARG/TP53/EGFR/TGFB1/STAT3/NCOR1/NCOR2/POU5F1	11
BP	GO:0048708	astrocyte differentiation	9/159	72/18862	9.25798016169065e-09	9.24091476047095e-08	3.8105244565581e-08	MAPK1/MAPK3/TNF/IL6/LIF/IFNG/EGFR/VIM/STAT3	9
BP	GO:0046320	regulation of fatty acid oxidation	7/159	33/18862	9.41376350226114e-09	9.37480999811386e-08	3.86573663964602e-08	PPARG/AKT1/PPARA/IRS1/MTOR/CPT1A/PPARGC1A	7
BP	GO:0052547	regulation of peptidase activity	19/159	455/18862	1.02179137496999e-08	1.01522941201147e-07	4.18633501526816e-08	TNF/PPARG/AKT1/BAX/GPER1/MMP9/CASP9/MYC/GRIN2B/STAT3/VEGFA/SRC/CTSD/AGT/CASP8/FN1/SOX2/FAS/GRIN1	19
BP	GO:2000241	regulation of reproductive process	12/159	159/18862	1.03930116635249e-08	1.03026376490595e-07	4.24832971046651e-08	ESR1/AR/LIF/IGF1/VEGFA/GNRH1/SRC/SNAI1/HDAC2/ADA/AMH/GJA1	12
BP	GO:0033044	regulation of chromosome organization	15/159	273/18862	1.10152624183855e-08	1.08945472138005e-07	4.49240574957949e-08	MAPK1/MAPK3/IL1B/SREBF1/DNMT1/LIF/TP53/CTNNB1/DNMT3B/MYC/VEGFA/SRC/BECN1/CCNB1/PPARGC1A	15
BP	GO:1902806	regulation of cell cycle G1/S phase transition	13/159	195/18862	1.11171151381204e-08	1.09702375349289e-07	4.52361692588188e-08	BCL2/AKT1/BAX/CCND1/TP53/PCNA/EGFR/EZH2/CCL2/CDKN1A/PTEN/CYP1A1/CCNB1	13
BP	GO:0032680	regulation of tumor necrosis factor production	12/159	160/18862	1.11547778010314e-08	1.098238578047e-07	4.5286262986484e-08	IL6/IFNG/IGF1/LPL/ADIPOQ/IL10/NR1H4/CD36/IL4/STAT3/LEP/HDAC2	12
BP	GO:0043393	regulation of protein binding	13/159	196/18862	1.18210793233986e-08	1.16119990088351e-07	4.78824957914008e-08	MAPK3/AKT1/BAX/MMP9/ADIPOQ/CDKN1A/IL10/PPARA/GSK3B/SRC/BDNF/NES/APOE	13
BP	GO:0071260	cellular response to mechanical stimulus	9/159	74/18862	1.18507665988199e-08	1.1614823734409e-07	4.78941436489578e-08	MAPK3/IL1B/AKT1/EGFR/CASP8/NFKB1/COL1A1/FAS/GJA1	9
BP	GO:0009408	response to heat	12/159	161/18862	1.19663520966526e-08	1.17016336981262e-07	4.82521076583567e-08	MAPK1/MAPK3/AKT1/IGF1/HMOX1/CDKN1A/SOD1/GSK3B/MTOR/HDAC2/NOS3/CXCL12	12
BP	GO:0000082	G1/S transition of mitotic cell cycle	15/159	275/18862	1.21487507390908e-08	1.18532405859778e-07	4.88772641162567e-08	BCL2/AKT1/BAX/CCND1/TP53/PCNA/EGFR/EZH2/CCL2/CDKN1A/MYC/PTEN/CYP1A1/CCNB1/CCNE1	15
BP	GO:0010717	regulation of epithelial to mesenchymal transition	10/159	100/18862	1.23116531251139e-08	1.19583142013438e-07	4.93105389504797e-08	IL6/IL1B/TGFB1/EZH2/CTNNB1/PTEN/MTOR/SNAI1/HDAC2/COL1A1	10
BP	GO:0045833	negative regulation of lipid metabolic process	10/159	100/18862	1.23116531251139e-08	1.19583142013438e-07	4.93105389504797e-08	TNF/IL1B/AKT1/GPER1/SOD1/NCOR1/SNAI1/APOE/NFKB1/INSIG1	10
BP	GO:0032640	tumor necrosis factor production	12/159	162/18862	1.28305946029121e-08	1.24344822863121e-07	5.12740351846034e-08	IL6/IFNG/IGF1/LPL/ADIPOQ/IL10/NR1H4/CD36/IL4/STAT3/LEP/HDAC2	12
BP	GO:0046683	response to organophosphorus	11/159	130/18862	1.32328724844341e-08	1.2795715089859e-07	5.27635916496349e-08	SREBF1/STAR/FOS/RELA/ADIPOQ/HSPA5/SOD1/PTEN/AHR/JUN/COL1A1	11
BP	GO:0051054	positive regulation of DNA metabolic process	13/159	198/18862	1.33511613522285e-08	1.28813432021946e-07	5.31166822523307e-08	MAPK1/MAPK3/IL6/AKT1/BAX/PCNA/EGFR/TGFB1/IL4/MYC/SRC/PPARGC1A/H2AX	13
BP	GO:0046425	regulation of receptor signaling pathway via JAK-STAT	10/159	101/18862	1.3566533000398e-08	1.30600491017165e-07	5.38535824600596e-08	TNF/IL6/LIF/IFNG/IL10/IL4/PRL/LEP/CYP1B1/AGT	10
BP	GO:0043542	endothelial cell migration	15/159	278/18862	1.40493856594781e-08	1.34948866245807e-07	5.56466506339929e-08	TNF/PPARG/AKT1/PTGS2/NFE2L2/HMOX1/TGFB1/APOA1/NR4A1/PTEN/VEGFA/CYP1B1/AGT/APOE/NOS3	15
BP	GO:1903555	regulation of tumor necrosis factor superfamily cytokine production	12/159	164/18862	1.47292358024874e-08	1.40854413899283e-07	5.80818244610692e-08	IL6/IFNG/IGF1/LPL/ADIPOQ/IL10/NR1H4/CD36/IL4/STAT3/LEP/HDAC2	12
BP	GO:2001252	positive regulation of chromosome organization	12/159	164/18862	1.47292358024874e-08	1.40854413899283e-07	5.80818244610692e-08	MAPK1/MAPK3/IL1B/SREBF1/DNMT1/LIF/TP53/CTNNB1/DNMT3B/VEGFA/CCNB1/PPARGC1A	12
BP	GO:0045639	positive regulation of myeloid cell differentiation	10/159	102/18862	1.49332316375557e-08	1.41865700556779e-07	5.84988321535828e-08	TNF/LIF/FOS/IFNG/TGFB1/STAT3/CREB1/JUN/GNAS/CASP8	10
BP	GO:0046620	regulation of organ growth	10/159	102/18862	1.49332316375557e-08	1.41865700556779e-07	5.84988321535828e-08	MAPK1/AKT1/IGF1/PPARA/SOD1/PTEN/MTOR/IGF2/CCNB1/GJA1	10
BP	GO:0071887	leukocyte apoptotic process	10/159	102/18862	1.49332316375557e-08	1.41865700556779e-07	5.84988321535828e-08	CASP3/IL6/AKT1/BAX/TP53/IL10/PTEN/CXCL12/ADA/FAS	10
BP	GO:0010952	positive regulation of peptidase activity	13/159	200/18862	1.50580090859667e-08	1.42738064245968e-07	5.8858554460176e-08	TNF/PPARG/BAX/GPER1/CASP9/MYC/GRIN2B/STAT3/CTSD/CASP8/FN1/FAS/GRIN1	13
BP	GO:0043525	positive regulation of neuron apoptotic process	8/159	54/18862	1.59973511745274e-08	1.51311190585268e-07	6.23937139581085e-08	CASP3/TNF/BAX/TP53/DDIT3/CTNNB1/JUN/NQO1	8
BP	GO:0032637	interleukin-8 production	10/159	103/18862	1.64202860488441e-08	1.54973157219156e-07	6.39037390778314e-08	TNF/IL6/IL1B/NOS2/DDIT3/RELA/ADIPOQ/IL10/STAT3/LEP	10
BP	GO:0046651	lymphocyte proliferation	15/159	282/18862	1.70053079903614e-08	1.60145639596186e-07	6.60366308000992e-08	CASP3/IL6/BCL2/IL1B/BAX/TP53/IGF1/CDKN1A/IL10/IL4/LEP/GNRH1/AHR/IGF2/ADA	15
BP	GO:1990440	positive regulation of transcription from RNA polymerase II promoter in response to endoplasmic reticulum stress	5/159	11/18862	1.77237651032328e-08	1.66549567087212e-07	6.86773133466973e-08	TP53/DDIT3/HSPA5/ATF6/ATF3	5
BP	GO:0050679	positive regulation of epithelial cell proliferation	13/159	203/18862	1.79894398694967e-08	1.68497888411232e-07	6.94807106560384e-08	AR/AKT1/CCND1/IGF1/EGFR/HMOX1/IL10/MYC/NR4A1/MTOR/VEGFA/IGF2/CXCL12	13
BP	GO:0071392	cellular response to estradiol stimulus	7/159	36/18862	1.80088925056326e-08	1.68497888411232e-07	6.94807106560384e-08	ESR1/ESR2/GPER1/EGFR/IL10/CCNA2/PPARGC1A	7
BP	GO:0071706	tumor necrosis factor superfamily cytokine production	12/159	167/18862	1.80521393564121e-08	1.68538507956847e-07	6.94974602718495e-08	IL6/IFNG/IGF1/LPL/ADIPOQ/IL10/NR1H4/CD36/IL4/STAT3/LEP/HDAC2	12
BP	GO:0000271	polysaccharide biosynthetic process	9/159	78/18862	1.90006714819361e-08	1.77012707225262e-07	7.29918268360962e-08	AKT1/IGF1/TGFB1/GSK3B/IRS1/MTOR/INSR/IGF2/NFKB1	9
BP	GO:0032943	mononuclear cell proliferation	15/159	285/18862	1.95826740970256e-08	1.8204322787192e-07	7.50661801279703e-08	CASP3/IL6/BCL2/IL1B/BAX/TP53/IGF1/CDKN1A/IL10/IL4/LEP/GNRH1/AHR/IGF2/ADA	15
BP	GO:0034329	cell junction assembly	18/159	425/18862	2.06699466697122e-08	1.9173920551005e-07	7.90643513997558e-08	TNF/BCL2/IL1B/CDH1/CTNNB1/NR1H4/PTEN/ACHE/VEGFA/CDH2/SRC/SNAI1/OCLN/BDNF/AGT/FN1/TJP1/GJA1	18
BP	GO:0001892	embryonic placenta development	9/159	79/18862	2.12903602561676e-08	1.97072309037859e-07	8.1263475831571e-08	MAPK1/AKT1/LIF/CEBPA/IL10/NCOA1/SNAI1/IGF2/CASP8	9
BP	GO:0052548	regulation of endopeptidase activity	18/159	426/18862	2.14271720823379e-08	1.97915798423641e-07	8.1611291715245e-08	TNF/PPARG/AKT1/BAX/GPER1/MMP9/CASP9/MYC/GRIN2B/STAT3/VEGFA/SRC/CTSD/AGT/CASP8/SOX2/FAS/GRIN1	18
BP	GO:0010888	negative regulation of lipid storage	6/159	22/18862	2.17823212455438e-08	2.00341859099141e-07	8.26116865653989e-08	TNF/IL6/PPARG/PPARA/LEP/PNPLA2	6
BP	GO:0042359	vitamin D metabolic process	6/159	22/18862	2.17823212455438e-08	2.00341859099141e-07	8.26116865653989e-08	TNF/CYP11A1/IFNG/CYP1A1/SNAI1/NFKB1	6
BP	GO:0070873	regulation of glycogen metabolic process	7/159	37/18862	2.20546037475167e-08	2.02416405581022e-07	8.34671332728274e-08	AKT1/IGF1/GSK3B/IRS1/MTOR/INSR/IGF2	7
BP	GO:2000278	regulation of DNA biosynthetic process	10/159	107/18862	2.37623686608486e-08	2.17629135388575e-07	8.97401571546903e-08	MAPK1/MAPK3/PPARG/TP53/PCNA/ADIPOQ/CDKN1A/MYC/SRC/GJA1	10
BP	GO:0010660	regulation of muscle cell apoptotic process	9/159	80/18862	2.38176964850547e-08	2.17675656483664e-07	8.97593402956647e-08	PPARG/DNMT1/TP53/IFNG/IGF1/NFE2L2/HMOX1/PTEN/SOD2	9
BP	GO:0098754	detoxification	11/159	138/18862	2.47236560623526e-08	2.25479743288655e-07	9.29773835740993e-08	CAT/PTGS2/NFE2L2/GSR/CD36/SOD1/SOD2/APOE/NOS3/ALB/NQO1	11
BP	GO:0001701	in utero embryonic development	16/159	335/18862	2.52509629232621e-08	2.2980498189826e-07	9.47609112799112e-08	MAPK1/AR/AKT1/LIF/TP53/IGF1/CEBPA/IL10/VEGFA/NCOA1/SNAI1/POU5F1/IGF2/CASP8/CCNB1/ADA	16
BP	GO:0090276	regulation of peptide hormone secretion	13/159	209/18862	2.54462574959011e-08	2.31096829082272e-07	9.52936091151808e-08	TNF/IL6/IL1B/SREBF1/GPER1/IFNG/NOS2/EGFR/NR1H4/IRS1/LEP/CPT1A/GJA1	13
BP	GO:0032611	interleukin-1 beta production	10/159	108/18862	2.59992217338537e-08	2.35624745922707e-07	9.71607119188498e-08	TNF/IL6/IFNG/IGF1/LPL/CD36/STAT3/APOA1/EGR1/CASP8	10
BP	GO:0032094	response to food	7/159	38/18862	2.68443667475234e-08	2.42270409896399e-07	9.9901075374007e-08	AKT1/SREBF1/PPARA/CYP1A1/MTOR/LEP/HSD11B2	7
BP	GO:0046326	positive regulation of glucose import	7/159	38/18862	2.68443667475234e-08	2.42270409896399e-07	9.9901075374007e-08	AKT1/IGF1/NFE2L2/ADIPOQ/IRS1/INSR/OCLN	7
BP	GO:0043618	regulation of transcription from RNA polymerase II promoter in response to stress	10/159	109/18862	2.842003773955e-08	2.55957595608587e-07	1.05545035658204e-07	TP53/DDIT3/NFE2L2/HMOX1/HSPA5/VEGFA/ATF6/EGR1/JUN/ATF3	10
BP	GO:0031663	lipopolysaccharide-mediated signaling pathway	8/159	58/18862	2.86425527476356e-08	2.57426428428957e-07	1.0615071415754e-07	MAPK1/MAPK3/TNF/IL1B/AKT1/TGFB1/CCL2/CD36	8
BP	GO:0019430	removal of superoxide radicals	6/159	23/18862	2.92655670303284e-08	2.62481234731641e-07	1.08235081727073e-07	NFE2L2/CD36/SOD1/SOD2/NOS3/NQO1	6
BP	GO:0044849	estrous cycle	5/159	12/18862	3.01770060350809e-08	2.70096673851179e-07	1.11375335453528e-07	PCNA/GNRH1/NCOA1/EGR1/NCOR2	5
BP	GO:0043534	blood vessel endothelial cell migration	12/159	175/18862	3.04435302632653e-08	2.71920356908176e-07	1.12127337724929e-07	TNF/PPARG/AKT1/PTGS2/NFE2L2/HMOX1/TGFB1/APOA1/NR4A1/VEGFA/APOE/NOS3	12
BP	GO:0051047	positive regulation of secretion	15/159	295/18862	3.09576002794657e-08	2.75943054342892e-07	1.13786111488528e-07	CYP19A1/IL1B/GPER1/IFNG/IGF1/EGFR/TGFB1/NR1H4/IL4/ACHE/PRL/LEP/CREB1/CXCL12/GJA1	15
BP	GO:1904892	regulation of receptor signaling pathway via STAT	10/159	110/18862	3.10377617547618e-08	2.76089494705602e-07	1.13846496699083e-07	TNF/IL6/LIF/IFNG/IL10/IL4/PRL/LEP/CYP1B1/AGT	10
BP	GO:0010507	negative regulation of autophagy	9/159	83/18862	3.30404201629983e-08	2.93301434725633e-07	1.20943902106575e-07	BCL2/AKT1/TP53/HMOX1/IL10/STAT3/MTOR/LEP/BECN1	9
BP	GO:0010657	muscle cell apoptotic process	9/159	84/18862	3.67408406276055e-08	3.25118324513092e-07	1.34063711109179e-07	PPARG/DNMT1/TP53/IFNG/IGF1/NFE2L2/HMOX1/PTEN/SOD2	9
BP	GO:0050796	regulation of insulin secretion	12/159	178/18862	3.67746950626535e-08	3.25118324513092e-07	1.34063711109179e-07	TNF/IL6/IL1B/SREBF1/GPER1/IFNG/NOS2/NR1H4/IRS1/LEP/CPT1A/GJA1	12
BP	GO:0032722	positive regulation of chemokine production	8/159	60/18862	3.76920699992292e-08	3.32549994372018e-07	1.37128186919695e-07	TNF/IL6/IL1B/IFNG/LPL/HMOX1/ADIPOQ/EGR1	8
BP	GO:0050806	positive regulation of synaptic transmission	11/159	144/18862	3.84781734357517e-08	3.3810841242125e-07	1.39420220605254e-07	MAPK1/TNF/GPER1/EGFR/CCL2/GRIN2B/PTEN/GSK3B/CREB1/SQSTM1/APOE	11
BP	GO:0060968	regulation of gene silencing	11/159	144/18862	3.84781734357517e-08	3.3810841242125e-07	1.39420220605254e-07	ESR1/TNF/IL6/PPARG/TP53/EGFR/TGFB1/STAT3/NCOR1/NCOR2/POU5F1	11
BP	GO:0044321	response to leptin	6/159	24/18862	3.8749835500857e-08	3.39806249776746e-07	1.40120329948763e-07	STAR/CCND1/STAT3/PTEN/LEP/CCNA2	6
BP	GO:0150077	regulation of neuroinflammatory response	7/159	40/18862	3.91001569521169e-08	3.42185615993072e-07	1.41101470170638e-07	TNF/IL6/IL1B/MMP9/PTGS2/IGF1/IL4	7
BP	GO:0030518	intracellular steroid hormone receptor signaling pathway	10/159	113/18862	4.02133834962016e-08	3.51218502632148e-07	1.44826213482712e-07	ESR1/ESR2/AR/PGR/GPER1/NR3C1/SRC/NCOR1/HDAC6/NCOR2	10
BP	GO:0070372	regulation of ERK1 and ERK2 cascade	15/159	301/18862	4.03918046751275e-08	3.52066997691453e-07	1.45176093473878e-07	MAPK3/TNF/IL1B/GPER1/LIF/EGFR/TGFB1/ADIPOQ/CCL2/CD36/PTEN/SRC/APOE/FN1/ATF3	15
BP	GO:0042509	regulation of tyrosine phosphorylation of STAT protein	9/159	85/18862	4.07981083168633e-08	3.54894388009341e-07	1.46341978046326e-07	TNF/IL6/LIF/IFNG/IGF1/IL4/STAT3/LEP/HDAC2	9
BP	GO:0033619	membrane protein proteolysis	8/159	61/18862	4.30733294231156e-08	3.73187326121874e-07	1.53885136907426e-07	TNF/IL1B/IFNG/RELA/TGFB1/IL10/APOE/NFKB1	8
BP	GO:0046824	positive regulation of nucleocytoplasmic transport	8/159	61/18862	4.30733294231156e-08	3.73187326121874e-07	1.53885136907426e-07	MAPK1/IL1B/TP53/IFNG/CDH1/TGFB1/GSK3B/LEP	8
BP	GO:0090068	positive regulation of cell cycle process	15/159	303/18862	4.40750365055841e-08	3.81103908467446e-07	1.57149568126854e-07	IL1B/AKT1/BAX/CCND1/TP53/PCNA/IGF1/EGFR/EZH2/CDKN1A/CYP1A1/INSR/IGF2/BECN1/CCNB1	15
BP	GO:0032872	regulation of stress-activated MAPK cascade	12/159	181/18862	4.42613659021699e-08	3.81193314290656e-07	1.57186434939798e-07	MAPK1/MAPK3/TNF/IL1B/AKT1/EGFR/MYC/VEGFA/LEP/NCOR1/IGF1R/FAS	12
BP	GO:0043409	negative regulation of MAPK cascade	12/159	181/18862	4.42613659021699e-08	3.81193314290656e-07	1.57186434939798e-07	IL1B/AKT1/GPER1/LIF/ADIPOQ/MYC/PTEN/NCOR1/IGF1R/AGT/APOE/ATF3	12
BP	GO:0010950	positive regulation of endopeptidase activity	12/159	182/18862	4.70444779778243e-08	4.04358489285585e-07	1.66738678212965e-07	TNF/PPARG/BAX/GPER1/CASP9/MYC/GRIN2B/STAT3/CTSD/CASP8/FAS/GRIN1	12
BP	GO:0050670	regulation of lymphocyte proliferation	13/159	221/18862	4.92376039049434e-08	4.22370891319238e-07	1.74166157012379e-07	CASP3/IL6/BCL2/IL1B/IGF1/CDKN1A/IL10/IL4/LEP/GNRH1/AHR/IGF2/ADA	13
BP	GO:0071450	cellular response to oxygen radical	6/159	25/18862	5.06326629127619e-08	4.32624646426202e-07	1.783943298307e-07	NFE2L2/CD36/SOD1/SOD2/NOS3/NQO1	6
BP	GO:0071451	cellular response to superoxide	6/159	25/18862	5.06326629127619e-08	4.32624646426202e-07	1.783943298307e-07	NFE2L2/CD36/SOD1/SOD2/NOS3/NQO1	6
BP	GO:0070665	positive regulation of leukocyte proliferation	11/159	148/18862	5.10832863324262e-08	4.35615740929273e-07	1.79627718413028e-07	MAPK1/MAPK3/IL6/BCL2/IL1B/IGF1/CDKN1A/IL4/LEP/IGF2/ADA	11
BP	GO:0002696	positive regulation of leukocyte activation	17/159	401/18862	5.16357012589887e-08	4.39461410322081e-07	1.81213494026479e-07	IL6/BCL2/IL1B/AKT1/IFNG/XRCC6/IGF1/CEBPA/TGFB1/CCL2/CDKN1A/IL10/IL4/LEP/SRC/IGF2/ADA	17
BP	GO:0019932	second-messenger-mediated signaling	15/159	307/18862	5.23723672925595e-08	4.44857049237976e-07	1.83438405150616e-07	TNF/NOS2/IGF1/EGFR/CD36/GRIN2B/GSK3B/MTOR/VEGFA/AHR/AGT/APOE/NOS3/ADA/GRIN1	15
BP	GO:0070302	regulation of stress-activated protein kinase signaling cascade	12/159	184/18862	5.30854843297474e-08	4.50031933691714e-07	1.85572287377858e-07	MAPK1/MAPK3/TNF/IL1B/AKT1/EGFR/MYC/VEGFA/LEP/NCOR1/IGF1R/FAS	12
BP	GO:0032944	regulation of mononuclear cell proliferation	13/159	223/18862	5.4740475532995e-08	4.62405299687053e-07	1.90674489373798e-07	CASP3/IL6/BCL2/IL1B/IGF1/CDKN1A/IL10/IL4/LEP/GNRH1/AHR/IGF2/ADA	13
BP	GO:0008643	carbohydrate transport	11/159	149/18862	5.47585223313615e-08	4.62405299687053e-07	1.90674489373798e-07	TNF/IL1B/AKT1/IGF1/NFE2L2/ADIPOQ/IRS1/LEP/INSR/SLC2A4/OCLN	11
BP	GO:0007260	tyrosine phosphorylation of STAT protein	9/159	88/18862	5.54096490966739e-08	4.66993384993757e-07	1.9256640286106e-07	TNF/IL6/LIF/IFNG/IGF1/IL4/STAT3/LEP/HDAC2	9
BP	GO:0031670	cellular response to nutrient	7/159	42/18862	5.57866418257537e-08	4.67038142022028e-07	1.92584858582734e-07	PPARG/LPL/HMOX1/NR1H4/LEP/NCOA1/COL1A1	7
BP	GO:0042181	ketone biosynthetic process	7/159	42/18862	5.57866418257537e-08	4.67038142022028e-07	1.92584858582734e-07	STAR/LHB/FSHB/EGR1/HSD17B1/HSD17B3/PPARGC1A	7
BP	GO:0045670	regulation of osteoclast differentiation	8/159	63/18862	5.584620442461e-08	4.67038142022028e-07	1.92584858582734e-07	TNF/FOS/IFNG/FSHB/IL4/MTOR/CREB1/GNAS	8
BP	GO:0061180	mammary gland epithelium development	8/159	63/18862	5.584620442461e-08	4.67038142022028e-07	1.92584858582734e-07	ESR1/MAPK1/AR/PGR/AKT1/BAX/CCND1/SRC	8
BP	GO:0009749	response to glucose	12/159	185/18862	5.63589390973553e-08	4.69513315711045e-07	1.93605505360753e-07	CASP3/SREBF1/STAR/GPER1/LPL/ADIPOQ/NR1H4/PTEN/EGR1/IGF1R/PPARGC1A/GJA1	12
BP	GO:1902275	regulation of chromatin organization	12/159	185/18862	5.63589390973553e-08	4.69513315711045e-07	1.93605505360753e-07	MAPK3/IL1B/SREBF1/DNMT1/LIF/TP53/CTNNB1/DNMT3B/VEGFA/IGF2/CCNB1/PPARGC1A	12
BP	GO:0051251	positive regulation of lymphocyte activation	16/159	356/18862	5.86673926776057e-08	4.87806420497866e-07	2.01148732950595e-07	IL6/BCL2/IL1B/AKT1/IFNG/XRCC6/IGF1/TGFB1/CCL2/CDKN1A/IL10/IL4/LEP/SRC/IGF2/ADA	16
BP	GO:0043500	muscle adaptation	10/159	118/18862	6.08877990774028e-08	5.05298746366492e-07	2.08361756471773e-07	IL1B/IGF1/HMOX1/EZH2/PPARA/MTOR/AGT/BECN1/NOS3/PPARGC1A	10
BP	GO:2001056	positive regulation of cysteine-type endopeptidase activity	11/159	151/18862	6.28215441221616e-08	5.20349768904788e-07	2.14568099779225e-07	TNF/PPARG/BAX/GPER1/CASP9/MYC/GRIN2B/CTSD/CASP8/FAS/GRIN1	11
BP	GO:0032732	positive regulation of interleukin-1 production	8/159	64/18862	6.3370998613968e-08	5.22909353663133e-07	2.15623553765451e-07	TNF/IL6/IFNG/LPL/STAT3/EGR1/HDAC2/CASP8	8
BP	GO:0030098	lymphocyte differentiation	16/159	358/18862	6.33719784564047e-08	5.22909353663133e-07	2.15623553765451e-07	IL6/BCL2/IL1B/BAX/TP53/IFNG/XRCC6/EZH2/IL10/IL4/SOD1/STAT3/MTOR/LEP/EGR1/ADA	16
BP	GO:0006700	C21-steroid hormone biosynthetic process	6/159	26/18862	6.53655521310578e-08	5.38333786752362e-07	2.21983874257365e-07	STAR/CYP11A1/LHB/FSHB/EGR1/PPARGC1A	6
BP	GO:2000134	negative regulation of G1/S transition of mitotic cell cycle	10/159	119/18862	6.5997024658236e-08	5.42503056583451e-07	2.23703087676074e-07	BCL2/BAX/CCND1/TP53/PCNA/EZH2/CCL2/CDKN1A/PTEN/CCNB1	10
BP	GO:0051146	striated muscle cell differentiation	14/159	269/18862	6.83382670955669e-08	5.60684418670447e-07	2.31200237761517e-07	CASP3/BCL2/AKT1/IGF1/TGFB1/EZH2/PPARA/IL4/MTOR/VEGFA/CDH2/BDNF/IGF2/CCNB1	14
BP	GO:0031349	positive regulation of defense response	16/159	361/18862	7.10761596544785e-08	5.82045224240455e-07	2.40008442808974e-07	MAPK3/TNF/IL6/IL1B/IFNG/PTGS2/XRCC6/FABP4/CEBPA/RELA/LPL/EGFR/SRC/AGT/NFKB1/GJA1	16
BP	GO:0022408	negative regulation of cell-cell adhesion	12/159	189/18862	7.13361178411242e-08	5.83071816014623e-07	2.40431761621426e-07	CASP3/AKT1/CDH1/TGFB1/ADIPOQ/IL10/PPARA/IL4/APOA1/VEGFA/GNRH1/CXCL12	12
BP	GO:0030258	lipid modification	14/159	270/18862	7.15562564059062e-08	5.83769685028975e-07	2.407195304209e-07	PPARG/AKT1/ADIPOQ/PPARA/APOA1/PTEN/CYP1A1/IRS1/MTOR/LEP/CPT1A/AGT/APOE/PPARGC1A	14
BP	GO:0001837	epithelial to mesenchymal transition	11/159	153/18862	7.19230038265219e-08	5.85658745444535e-07	2.41498491281376e-07	IL6/IL1B/TGFB1/EZH2/CTNNB1/PTEN/GSK3B/MTOR/SNAI1/HDAC2/COL1A1	11
BP	GO:0015850	organic hydroxy compound transport	14/159	271/18862	7.49106566035802e-08	6.07702180536909e-07	2.50588181068945e-07	CYP19A1/STAR/ADIPOQ/NR1H4/CD36/APOA1/LEP/NCOA1/AGT/APOE/NFKB1/CXCL12/NCOA2/SREBF2	14
BP	GO:1903532	positive regulation of secretion by cell	14/159	271/18862	7.49106566035802e-08	6.07702180536909e-07	2.50588181068945e-07	CYP19A1/IL1B/GPER1/IFNG/IGF1/EGFR/TGFB1/NR1H4/IL4/ACHE/LEP/CREB1/CXCL12/GJA1	14
BP	GO:0045475	locomotor rhythm	5/159	14/18862	7.52471954022027e-08	6.08154571795415e-07	2.507747262324e-07	PTEN/MTOR/EGR1/NCOR1/NCOA2	5
BP	GO:0070141	response to UV-A	5/159	14/18862	7.52471954022027e-08	6.08154571795415e-07	2.507747262324e-07	AKT1/CCND1/MMP9/MMP2/EGFR	5
BP	GO:0009746	response to hexose	12/159	190/18862	7.55969919332609e-08	6.09843890232563e-07	2.51471322769271e-07	CASP3/SREBF1/STAR/GPER1/LPL/ADIPOQ/NR1H4/PTEN/EGR1/IGF1R/PPARGC1A/GJA1	12
BP	GO:0050867	positive regulation of cell activation	17/159	412/18862	7.62691162661684e-08	6.14122326514947e-07	2.53235551367028e-07	IL6/BCL2/IL1B/AKT1/IFNG/XRCC6/IGF1/CEBPA/TGFB1/CCL2/CDKN1A/IL10/IL4/LEP/SRC/IGF2/ADA	17
BP	GO:0043406	positive regulation of MAP kinase activity	13/159	230/18862	7.86367373142411e-08	6.32011773738947e-07	2.60612329308207e-07	MAPK1/MAPK3/TNF/IL1B/IGF1/EGFR/TGFB1/EZH2/SOD1/VEGFA/INSR/SRC/AGT	13
BP	GO:0071478	cellular response to radiation	12/159	191/18862	8.00841012385616e-08	6.42452456602683e-07	2.64917582459725e-07	BAX/MMP9/TP53/CASP9/MMP2/PCNA/XRCC6/HSPA5/CDKN1A/MYC/EGR1/H2AX	12
BP	GO:1900076	regulation of cellular response to insulin stimulus	8/159	66/18862	8.10690969068662e-08	6.49152177080488e-07	2.67680236308886e-07	IL1B/RELA/LPL/NR1H4/IRS1/LEP/SRC/IGF2	8
BP	GO:0030316	osteoclast differentiation	9/159	92/18862	8.18700065848603e-08	6.54355845988219e-07	2.69825987909318e-07	TNF/FOS/IFNG/FSHB/IL4/MTOR/SRC/CREB1/GNAS	9
BP	GO:0050996	positive regulation of lipid catabolic process	6/159	27/18862	8.34581074225992e-08	6.65820481316206e-07	2.74553471544346e-07	IL1B/PPARA/APOA1/IRS1/CPT1A/PNPLA2	6
BP	GO:0034504	protein localization to nucleus	14/159	275/18862	8.97974749156687e-08	7.13519796918828e-07	2.94222455987571e-07	MAPK1/AKT1/LIF/TP53/IFNG/CDH1/TGFB1/CDKN1A/CD36/STAT3/GSK3B/LEP/SRC/COL1A1	14
BP	GO:0002367	cytokine production involved in immune response	9/159	93/18862	8.99942793096095e-08	7.13519796918828e-07	2.94222455987571e-07	TNF/IL6/IL1B/HMOX1/TGFB1/IL10/CD36/IL4/APOA1	9
BP	GO:0051591	response to cAMP	9/159	93/18862	8.99942793096095e-08	7.13519796918828e-07	2.94222455987571e-07	SREBF1/STAR/FOS/RELA/ADIPOQ/HSPA5/AHR/JUN/COL1A1	9
BP	GO:0001655	urogenital system development	15/159	320/18862	9.00958746340256e-08	7.13519796918828e-07	2.94222455987571e-07	ESR1/AR/BCL2/CAT/BAX/MMP9/LIF/ADIPOQ/CTNNB1/MYC/PTEN/VEGFA/EGR1/AGT/AMH	15
BP	GO:0050766	positive regulation of phagocytosis	8/159	67/18862	9.14078567354511e-08	7.22589115653238e-07	2.97962222205264e-07	TNF/PPARG/IL1B/IFNG/CCL2/CD36/SOD1/APOA1	8
BP	GO:0010828	positive regulation of glucose transmembrane transport	7/159	45/18862	9.18704816812406e-08	7.23605321169335e-07	2.98381258206823e-07	AKT1/IGF1/NFE2L2/ADIPOQ/IRS1/INSR/OCLN	7
BP	GO:0032570	response to progesterone	7/159	45/18862	9.18704816812406e-08	7.23605321169335e-07	2.98381258206823e-07	SREBF1/FOS/RELA/TGFB1/NCOA1/SRC/NCOA2	7
BP	GO:0045930	negative regulation of mitotic cell cycle	15/159	321/18862	9.38317653726932e-08	7.37711810516347e-07	3.04198119853779e-07	TNF/BCL2/BAX/CCND1/TP53/PCNA/EGFR/TGFB1/EZH2/CCL2/CDKN1A/CTNNB1/IL10/PTEN/CCNB1	15
BP	GO:1905475	regulation of protein localization to membrane	12/159	194/18862	9.50098274606418e-08	7.45620602462863e-07	3.07459338674121e-07	AR/TNF/BCL2/AKT1/GPER1/TP53/IFNG/EGFR/TGFB1/CDH2/SQSTM1/CASP8	12
BP	GO:1903039	positive regulation of leukocyte cell-cell adhesion	13/159	234/18862	9.61656678705061e-08	7.53326714674561e-07	3.10636981776433e-07	TNF/IL6/IL1B/AKT1/IFNG/IGF1/RELA/CCL2/IL4/LEP/SRC/IGF2/ADA	13
BP	GO:1902807	negative regulation of cell cycle G1/S phase transition	10/159	124/18862	9.76404249067441e-08	7.63498773819522e-07	3.14831466970824e-07	BCL2/BAX/CCND1/TP53/PCNA/EZH2/CCL2/CDKN1A/PTEN/CCNB1	10
BP	GO:0007050	cell cycle arrest	13/159	235/18862	1.01063541525772e-07	7.88841913314674e-07	3.25281801743452e-07	BAX/GPER1/CCND1/TP53/IFNG/PCNA/DDIT3/TGFB1/CDKN1A/MYC/MTOR/SOX2/CCNB1	13
BP	GO:0060537	muscle tissue development	16/159	371/18862	1.03333223563056e-07	8.05107058408557e-07	3.31988792855937e-07	MAPK1/BCL2/FOS/IGF1/TGFB1/PPARA/PTEN/MTOR/VEGFA/CREB1/EGR1/IGF2/ATF3/CCNB1/PPARGC1A/GJA1	16
BP	GO:0000303	response to superoxide	6/159	28/18862	1.05482236063253e-07	8.18905101480305e-07	3.37678465571288e-07	NFE2L2/CD36/SOD1/SOD2/NOS3/NQO1	6
BP	GO:0071480	cellular response to gamma radiation	6/159	28/18862	1.05482236063253e-07	8.18905101480305e-07	3.37678465571288e-07	TP53/XRCC6/HSPA5/CDKN1A/EGR1/H2AX	6
BP	GO:0031348	negative regulation of defense response	13/159	236/18862	1.06184522114582e-07	8.22882557782417e-07	3.39318583991048e-07	PPARG/GPER1/IGF1/ADIPOQ/IL10/NR1H4/PPARA/IL4/SOD1/APOA1/APOE/NFKB1/ADA	13
BP	GO:0005978	glycogen biosynthetic process	7/159	46/18862	1.07597697293741e-07	8.27909812924485e-07	3.41391590740353e-07	AKT1/IGF1/GSK3B/IRS1/MTOR/INSR/IGF2	7
BP	GO:0009250	glucan biosynthetic process	7/159	46/18862	1.07597697293741e-07	8.27909812924485e-07	3.41391590740353e-07	AKT1/IGF1/GSK3B/IRS1/MTOR/INSR/IGF2	7
BP	GO:0034198	cellular response to amino acid starvation	7/159	46/18862	1.07597697293741e-07	8.27909812924485e-07	3.41391590740353e-07	MAPK1/MAPK3/CDKN1A/MTOR/BECN1/ATF3/FAS	7
BP	GO:0071354	cellular response to interleukin-6	7/159	46/18862	1.07597697293741e-07	8.27909812924485e-07	3.41391590740353e-07	IL6/CEBPA/RELA/STAT3/SRC/NFKB1/PPARGC1A	7
BP	GO:0042448	progesterone metabolic process	5/159	15/18862	1.12103687102871e-07	8.58009138744945e-07	3.53803156060206e-07	LHB/CYP17A1/FSHB/EGR1/PPARGC1A	5
BP	GO:0043117	positive regulation of vascular permeability	5/159	15/18862	1.12103687102871e-07	8.58009138744945e-07	3.53803156060206e-07	TGFB1/VEGFA/OCLN/APOE/TJP1	5
BP	GO:0046321	positive regulation of fatty acid oxidation	5/159	15/18862	1.12103687102871e-07	8.58009138744945e-07	3.53803156060206e-07	PPARG/PPARA/IRS1/CPT1A/PPARGC1A	5
BP	GO:0051048	negative regulation of secretion	11/159	160/18862	1.13709253995001e-07	8.68762765972392e-07	3.58237452946287e-07	IL1B/SREBF1/LIF/HMOX1/ADIPOQ/IRS1/LEP/APOE/HMGCR/ADA/GJA1	11
BP	GO:0032091	negative regulation of protein binding	9/159	96/18862	1.18730099283118e-07	9.05526038898708e-07	3.7339692083664e-07	MAPK3/AKT1/BAX/ADIPOQ/CDKN1A/IL10/PPARA/GSK3B/NES	9
BP	GO:0050863	regulation of T cell activation	15/159	327/18862	1.19356258405962e-07	9.08701777530098e-07	3.74706448089755e-07	CASP3/IL6/IL1B/AKT1/IFNG/IGF1/CCL2/IL10/IL4/SOD1/LEP/GNRH1/SRC/IGF2/ADA	15
BP	GO:0035296	regulation of tube diameter	10/159	127/18862	1.22460054054144e-07	9.29066469636695e-07	3.83103902165882e-07	AKT1/GPER1/EGFR/SOD1/SOD2/LEP/AGT/APOE/NOS3/GJA1	10
BP	GO:0097746	blood vessel diameter maintenance	10/159	127/18862	1.22460054054144e-07	9.29066469636695e-07	3.83103902165882e-07	AKT1/GPER1/EGFR/SOD1/SOD2/LEP/AGT/APOE/NOS3/GJA1	10
BP	GO:0032147	activation of protein kinase activity	15/159	328/18862	1.24175468509817e-07	9.40433792979945e-07	3.87791258853809e-07	MAPK1/MAPK3/TNF/IL1B/AKT1/IGF1/EGFR/IL4/SOD1/MTOR/VEGFA/LEP/INSR/SRC/AGT	15
BP	GO:0009409	response to cold	7/159	47/18862	1.25537889950015e-07	9.49092738679691e-07	3.91361806273858e-07	PPARG/FOS/LPL/SOD2/THRA/CASP8/PPARGC1A	7
BP	GO:0032635	interleukin-6 production	11/159	162/18862	1.29062703848414e-07	9.72347187950141e-07	4.00950862115806e-07	TNF/IL6/IL1B/IFNG/NOS2/LPL/IL10/NR1H4/CD36/STAT3/LEP	11
BP	GO:0055088	lipid homeostasis	11/159	162/18862	1.29062703848414e-07	9.72347187950141e-07	4.00950862115806e-07	PPARG/FABP4/CEBPA/LPL/ACACA/NR1H4/APOA1/APOE/PNPLA2/SREBF2/INSIG1	11
BP	GO:0035150	regulation of tube size	10/159	128/18862	1.31885365039174e-07	9.91603124393739e-07	4.08891116804242e-07	AKT1/GPER1/EGFR/SOD1/SOD2/LEP/AGT/APOE/NOS3/GJA1	10
BP	GO:0000305	response to oxygen radical	6/159	29/18862	1.32076408766202e-07	9.91603124393739e-07	4.08891116804242e-07	NFE2L2/CD36/SOD1/SOD2/NOS3/NQO1	6
BP	GO:0043627	response to estrogen	8/159	71/18862	1.44913128164532e-07	1.08609631697016e-06	4.47855724813714e-07	ESR1/MAPK1/AR/PPARG/STAR/CCND1/HMOX1/APOA1	8
BP	GO:0035264	multicellular organism growth	10/159	130/18862	1.52668715440883e-07	1.1402773711895e-06	4.70197477501233e-07	AR/BCL2/TP53/IGF1/SOD1/MTOR/PRL/CREB1/GNAS/IGF2	10
BP	GO:1900180	regulation of protein localization to nucleus	10/159	130/18862	1.52668715440883e-07	1.1402773711895e-06	4.70197477501233e-07	MAPK1/AKT1/LIF/IFNG/CDH1/TGFB1/CD36/GSK3B/LEP/SRC	10
BP	GO:0044728	DNA methylation or demethylation	9/159	99/18862	1.55145594193614e-07	1.15678264035583e-06	4.77003484639121e-07	DNMT1/FOS/DNMT3A/EZH2/DNMT3B/MYC/CYP1A1/GNAS/TET2	9
BP	GO:0042176	regulation of protein catabolic process	16/159	383/18862	1.59341803293557e-07	1.18602868018504e-06	4.89063194409779e-07	TNF/IL1B/AKT1/IFNG/NOS2/CDH1/CEBPA/NFE2L2/RELA/EGFR/IL10/PTEN/GSK3B/APOE/HMGCR/GJA1	16
BP	GO:0045725	positive regulation of glycogen biosynthetic process	5/159	16/18862	1.61951871238321e-07	1.2033885183609e-06	4.96221586154068e-07	AKT1/IGF1/IRS1/INSR/IGF2	5
BP	GO:0008209	androgen metabolic process	6/159	30/18862	1.63949971211207e-07	1.2161494439845e-06	5.01483599757422e-07	ESR1/CYP19A1/CYP17A1/HSD3B1/HSD17B3/PPARGC1A	6
BP	GO:1990928	response to amino acid starvation	7/159	49/18862	1.6906263181229e-07	1.25134202213989e-06	5.15995386006559e-07	MAPK1/MAPK3/CDKN1A/MTOR/BECN1/ATF3/FAS	7
BP	GO:0008630	intrinsic apoptotic signaling pathway in response to DNA damage	9/159	100/18862	1.69272027925664e-07	1.25134202213989e-06	5.15995386006559e-07	TNF/BCL2/BAX/TP53/CASP9/HMOX1/CDKN1A/SNAI1/CXCL12	9
BP	GO:0030072	peptide hormone secretion	13/159	247/18862	1.80028898760664e-07	1.32859487126268e-06	5.47850876350482e-07	TNF/IL6/IL1B/SREBF1/GPER1/IFNG/NOS2/EGFR/NR1H4/IRS1/LEP/CPT1A/GJA1	13
BP	GO:0097006	regulation of plasma lipoprotein particle levels	9/159	101/18862	1.84504087211832e-07	1.35930562211166e-06	5.60514564981165e-07	LPL/HMOX1/ADIPOQ/NR1H4/CD36/APOA1/AGT/APOE/ALB	9
BP	GO:0050729	positive regulation of inflammatory response	10/159	133/18862	1.89243072277602e-07	1.39185227352559e-06	5.73935293816621e-07	TNF/IL6/IL1B/IFNG/PTGS2/FABP4/CEBPA/LPL/EGFR/AGT	10
BP	GO:0030073	insulin secretion	12/159	207/18862	1.92593832088058e-07	1.41328099188423e-06	5.82771502946869e-07	TNF/IL6/IL1B/SREBF1/GPER1/IFNG/NOS2/NR1H4/IRS1/LEP/CPT1A/GJA1	12
BP	GO:0090066	regulation of anatomical structure size	18/159	493/18862	1.92809110388638e-07	1.41328099188423e-06	5.82771502946869e-07	AKT1/GPER1/EGFR/SOD1/PTEN/SOD2/GSK3B/MTOR/VEGFA/LEP/CREB1/BDNF/AGT/APOE/FN1/NOS3/CXCL12/GJA1	18
BP	GO:0002931	response to ischemia	7/159	50/18862	1.95201802902167e-07	1.42120035323057e-06	5.86037080097262e-07	BCL2/TP53/EGR1/SQSTM1/PPARGC1A/GJA1/NQO1	7
BP	GO:0007566	embryo implantation	7/159	50/18862	1.95201802902167e-07	1.42120035323057e-06	5.86037080097262e-07	IL1B/MMP9/LIF/MMP2/SOD1/VEGFA/GJA1	7
BP	GO:0045912	negative regulation of carbohydrate metabolic process	7/159	50/18862	1.95201802902167e-07	1.42120035323057e-06	5.86037080097262e-07	TP53/TGFB1/ADIPOQ/PPARA/GSK3B/NCOR1/PPARGC1A	7
BP	GO:0070741	response to interleukin-6	7/159	50/18862	1.95201802902167e-07	1.42120035323057e-06	5.86037080097262e-07	IL6/CEBPA/RELA/STAT3/SRC/NFKB1/PPARGC1A	7
BP	GO:0034405	response to fluid shear stress	6/159	31/18862	2.01887499221629e-07	1.46741048091963e-06	6.05091992545222e-07	AKT1/NFE2L2/SRC/NOS3/SREBF2/GJA1	6
BP	GO:0008584	male gonad development	10/159	134/18862	2.03038173528917e-07	1.47330212349626e-06	6.07521432563823e-07	ESR1/AR/BCL2/BAX/STAR/CCND1/LHB/FSHB/NCOA1/HOXA10	10
BP	GO:0046546	development of primary male sexual characteristics	10/159	135/18862	2.17708865944065e-07	1.57711506232389e-06	6.5032907147875e-07	ESR1/AR/BCL2/BAX/STAR/CCND1/LHB/FSHB/NCOA1/HOXA10	10
BP	GO:0032651	regulation of interleukin-1 beta production	9/159	103/18862	2.18578478048113e-07	1.57813661150738e-06	6.50750310960785e-07	TNF/IL6/IFNG/IGF1/LPL/STAT3/APOA1/EGR1/CASP8	9
BP	GO:0046822	regulation of nucleocytoplasmic transport	9/159	103/18862	2.18578478048113e-07	1.57813661150738e-06	6.50750310960785e-07	MAPK1/IL1B/TP53/IFNG/CDH1/TGFB1/CD36/GSK3B/LEP	9
BP	GO:0006305	DNA alkylation	8/159	75/18862	2.23341598645986e-07	1.60716911185118e-06	6.62721966956177e-07	DNMT1/FOS/DNMT3A/EZH2/DNMT3B/MYC/CYP1A1/GNAS	8
BP	GO:0006306	DNA methylation	8/159	75/18862	2.23341598645986e-07	1.60716911185118e-06	6.62721966956177e-07	DNMT1/FOS/DNMT3A/EZH2/DNMT3B/MYC/CYP1A1/GNAS	8
BP	GO:1904645	response to amyloid-beta	7/159	51/18862	2.24665402812832e-07	1.61401413762054e-06	6.65544537965219e-07	MMP9/MMP2/IGF1/CD36/GSK3B/IGF1R/GJA1	7
BP	GO:0043254	regulation of protein-containing complex assembly	17/159	446/18862	2.35777939619861e-07	1.69104310336629e-06	6.97307709192932e-07	ESR1/TNF/BAX/TP53/IFNG/TGFB1/HSPA5/CD36/GSK3B/MTOR/VEGFA/SRC/CREB1/HDAC6/OCLN/THRA/APOE	17
BP	GO:0031334	positive regulation of protein-containing complex assembly	13/159	254/18862	2.48339921283796e-07	1.77819593223372e-06	7.33245491811399e-07	ESR1/TNF/BAX/TP53/IFNG/TGFB1/CD36/GSK3B/MTOR/VEGFA/SRC/CREB1/OCLN	13
BP	GO:0061138	morphogenesis of a branching epithelium	11/159	173/18862	2.51165248036946e-07	1.79545850576906e-06	7.4036377613114e-07	ESR1/AR/TNF/BCL2/PGR/CTNNB1/IL10/MYC/VEGFA/SRC/AGT	11
BP	GO:0050999	regulation of nitric-oxide synthase activity	7/159	52/18862	2.57787662067038e-07	1.83821075644198e-06	7.57992820547708e-07	TNF/IL1B/AKT1/EGFR/LEP/APOE/NOS3	7
BP	GO:0019395	fatty acid oxidation	9/159	105/18862	2.57994492132207e-07	1.83821075644198e-06	7.57992820547708e-07	PPARG/AKT1/ADIPOQ/PPARA/IRS1/MTOR/LEP/CPT1A/PPARGC1A	9
BP	GO:0051897	positive regulation of protein kinase B signaling	11/159	175/18862	2.81999677645564e-07	2.00594844591229e-06	8.27160060434745e-07	ESR1/TNF/EGFR/TGFB1/IRS1/MTOR/LEP/INSR/SRC/IGF1R/IGF2	11
BP	GO:1903531	negative regulation of secretion by cell	10/159	139/18862	2.86124375970946e-07	2.03195212574777e-06	8.3788277139378e-07	IL1B/SREBF1/LIF/HMOX1/ADIPOQ/IRS1/LEP/APOE/HMGCR/GJA1	10
BP	GO:0003012	muscle system process	17/159	453/18862	2.93523138242918e-07	2.08108385412164e-06	8.58142416398023e-07	IL1B/GPER1/IGF1/HMOX1/EZH2/PPARA/VIM/SOD1/MTOR/LEP/AGT/HDAC2/BECN1/NOS3/PPARGC1A/ADA/GJA1	17
BP	GO:0045599	negative regulation of fat cell differentiation	7/159	53/18862	2.94927649914132e-07	2.08762512978435e-06	8.60839734957487e-07	TNF/IL6/GPER1/DDIT3/TGFB1/ADIPOQ/INSIG1	7
BP	GO:0014706	striated muscle tissue development	15/159	351/18862	2.96967115327442e-07	2.09863220815413e-06	8.65378543334197e-07	MAPK1/BCL2/FOS/IGF1/TGFB1/PPARA/PTEN/MTOR/VEGFA/CREB1/EGR1/IGF2/ATF3/CCNB1/GJA1	15
BP	GO:0034368	protein-lipid complex remodeling	6/159	33/18862	2.99495285262323e-07	2.10619086973439e-06	8.68495384638007e-07	LPL/NR1H4/APOA1/AGT/APOE/ALB	6
BP	GO:0034369	plasma lipoprotein particle remodeling	6/159	33/18862	2.99495285262323e-07	2.10619086973439e-06	8.68495384638007e-07	LPL/NR1H4/APOA1/AGT/APOE/ALB	6
BP	GO:0055094	response to lipoprotein particle	6/159	33/18862	2.99495285262323e-07	2.10619086973439e-06	8.68495384638007e-07	PPARG/AKT1/LPL/CD36/APOE/SREBF2	6
BP	GO:0006704	glucocorticoid biosynthetic process	5/159	18/18862	3.13373105818229e-07	2.18956821678156e-06	9.02876333741144e-07	CYP11A1/CYP17A1/HSD3B1/HSD11B2/HSD11B1	5
BP	GO:0010885	regulation of cholesterol storage	5/159	18/18862	3.13373105818229e-07	2.18956821678156e-06	9.02876333741144e-07	PPARG/LPL/PPARA/CD36/SREBF2	5
BP	GO:0033189	response to vitamin A	5/159	18/18862	3.13373105818229e-07	2.18956821678156e-06	9.02876333741144e-07	PPARG/CAT/DNMT3A/DNMT3B/CYP1A1	5
BP	GO:0070875	positive regulation of glycogen metabolic process	5/159	18/18862	3.13373105818229e-07	2.18956821678156e-06	9.02876333741144e-07	AKT1/IGF1/IRS1/INSR/IGF2	5
BP	GO:0002683	negative regulation of immune system process	16/159	403/18862	3.16393442240039e-07	2.20711174200297e-06	9.10110469499696e-07	CASP3/TNF/PPARG/AKT1/GPER1/HMOX1/TGFB1/ADIPOQ/CCL2/IL10/IL4/MYC/APOA1/GNRH1/CXCL12/ADA	16
BP	GO:0006641	triglyceride metabolic process	9/159	108/18862	3.28665777539369e-07	2.28903560820024e-06	9.43892070543764e-07	CAT/SREBF1/FABP4/LPL/APOA1/CPT1A/APOE/PNPLA2/INSIG1	9
BP	GO:0071695	anatomical structure maturation	12/159	218/18862	3.36670448556107e-07	2.34102148177377e-06	9.65328632592234e-07	PPARG/BCL2/PGR/MMP2/IGF1/CEBPA/DDIT3/CDKN1A/MTOR/VEGFA/LEP/CCNB1	12
BP	GO:0051403	stress-activated MAPK cascade	13/159	261/18862	3.39037453254419e-07	2.35370231970856e-06	9.70557621748902e-07	MAPK1/MAPK3/TNF/IL1B/AKT1/EGFR/MYC/VEGFA/LEP/NCOR1/IGF1R/NFKB1/FAS	13
BP	GO:0007369	gastrulation	11/159	179/18862	3.53880549678646e-07	2.44889862812762e-06	1.00981216210638e-06	MMP9/TP53/MMP2/ADIPOQ/IL10/APOA1/SNAI1/POU5F1/FN1/SOX2/GJA1	11
BP	GO:0090316	positive regulation of intracellular protein transport	11/159	179/18862	3.53880549678646e-07	2.44889862812762e-06	1.00981216210638e-06	MAPK1/BCL2/IL1B/TP53/IFNG/CDH1/TGFB1/GSK3B/LEP/CASP8/SREBF2	11
BP	GO:0032963	collagen metabolic process	9/159	109/18862	3.55687894121352e-07	2.45747999574752e-06	1.01335071992602e-06	IL6/PPARG/MMP9/MMP2/TGFB1/VIM/CTSD/HDAC2/COL1A1	9
BP	GO:0071402	cellular response to lipoprotein particle stimulus	6/159	34/18862	3.6115051124797e-07	2.48728778175867e-06	1.02564206775635e-06	PPARG/AKT1/LPL/CD36/APOE/SREBF2	6
BP	GO:1904031	positive regulation of cyclin-dependent protein kinase activity	6/159	34/18862	3.6115051124797e-07	2.48728778175867e-06	1.02564206775635e-06	AKT1/CCND1/EGFR/CDKN1A/SRC/CCNB1	6
BP	GO:0030900	forebrain development	15/159	357/18862	3.68579056163371e-07	2.53441979571385e-06	1.04507712332371e-06	CASP3/BAX/CDH1/EZH2/PTEN/GSK3B/CDH2/NCOA1/SRC/CREB1/HSD3B1/SOX2/CXCL12/PPARGC1A/H2AX	15
BP	GO:0006606	protein import into nucleus	10/159	143/18862	3.72723344116354e-07	2.55077018437922e-06	1.05181926492966e-06	MAPK1/AKT1/TP53/IFNG/CDH1/TGFB1/CDKN1A/CD36/STAT3/LEP	10
BP	GO:0006720	isoprenoid metabolic process	10/159	143/18862	3.72723344116354e-07	2.55077018437922e-06	1.05181926492966e-06	STAR/LPL/EGFR/APOA1/CYP1A1/TTR/CYP1B1/APOE/HMGCR/PNPLA2	10
BP	GO:0048754	branching morphogenesis of an epithelial tube	10/159	143/18862	3.72723344116354e-07	2.55077018437922e-06	1.05181926492966e-06	ESR1/AR/TNF/BCL2/PGR/CTNNB1/MYC/VEGFA/SRC/AGT	10
BP	GO:0034440	lipid oxidation	9/159	110/18862	3.84617113837187e-07	2.62801472735441e-06	1.08367133020373e-06	PPARG/AKT1/ADIPOQ/PPARA/IRS1/MTOR/LEP/CPT1A/PPARGC1A	9
BP	GO:0035051	cardiocyte differentiation	10/159	144/18862	3.97667013570131e-07	2.7129031539934e-06	1.11867537841444e-06	MAPK1/MAPK3/GPER1/IGF1/EGFR/TGFB1/PPARA/MTOR/VEGFA/CCNB1	10
BP	GO:0022612	gland morphogenesis	9/159	111/18862	4.15565733156713e-07	2.82610793726041e-06	1.16535577818217e-06	ESR1/AR/TNF/IL6/BCL2/PGR/BAX/TGFB1/SRC	9
BP	GO:1905954	positive regulation of lipid localization	9/159	111/18862	4.15565733156713e-07	2.82610793726041e-06	1.16535577818217e-06	CYP19A1/IL1B/LPL/ADIPOQ/CD36/APOA1/APOE/NFKB1/SREBF2	9
BP	GO:1900221	regulation of amyloid-beta clearance	5/159	19/18862	4.22403430328078e-07	2.8681060504408e-06	1.1826738512898e-06	TNF/IFNG/IL4/APOE/HMGCR	5
BP	GO:0034367	protein-containing complex remodeling	6/159	35/18862	4.32848543048713e-07	2.93442862048047e-06	1.21002220171924e-06	LPL/NR1H4/APOA1/AGT/APOE/ALB	6
BP	GO:0032731	positive regulation of interleukin-1 beta production	7/159	56/18862	4.34442317159087e-07	2.94063143427057e-06	1.21257995430752e-06	TNF/IL6/IFNG/LPL/STAT3/EGR1/CASP8	7
BP	GO:0072330	monocarboxylic acid biosynthetic process	12/159	224/18862	4.50322209842412e-07	3.04336320286635e-06	1.25494176878656e-06	IL1B/STAR/FASN/PTGS2/LPL/ACACA/ADIPOQ/NR1H4/APOA1/CYP1A1/INSIG1/SCD	12
BP	GO:0021700	developmental maturation	13/159	268/18862	4.58342118581711e-07	3.09273840762612e-06	1.27530181215472e-06	PPARG/BCL2/PGR/MMP2/IGF1/CEBPA/DDIT3/CDKN1A/PTEN/MTOR/VEGFA/LEP/CCNB1	13
BP	GO:0007043	cell-cell junction assembly	10/159	147/18862	4.81493887402694e-07	3.24390594125734e-06	1.33763628865085e-06	TNF/IL1B/CTNNB1/NR1H4/CDH2/SNAI1/OCLN/AGT/TJP1/GJA1	10
BP	GO:0005976	polysaccharide metabolic process	9/159	113/18862	4.83996914786791e-07	3.25570595474593e-06	1.34250206667732e-06	AKT1/IGF1/TGFB1/GSK3B/IRS1/MTOR/INSR/IGF2/NFKB1	9
BP	GO:0032757	positive regulation of interleukin-8 production	7/159	57/18862	4.91782650728185e-07	3.30294952396046e-06	1.36198312245733e-06	TNF/IL6/IL1B/DDIT3/RELA/ADIPOQ/STAT3	7
BP	GO:0001763	morphogenesis of a branching structure	11/159	186/18862	5.19287366547579e-07	3.48227998743671e-06	1.43593068442438e-06	ESR1/AR/TNF/BCL2/PGR/CTNNB1/IL10/MYC/VEGFA/SRC/AGT	11
BP	GO:0016101	diterpenoid metabolic process	9/159	114/18862	5.21731178245293e-07	3.49326037737034e-06	1.4404584877284e-06	STAR/LPL/EGFR/APOA1/CYP1A1/TTR/CYP1B1/APOE/PNPLA2	9
BP	GO:0001818	negative regulation of cytokine production	15/159	367/18862	5.23206654361004e-07	3.49773337452449e-06	1.44230294420179e-06	TNF/IL6/IFNG/IGF1/DDIT3/HMOX1/TGFB1/ADIPOQ/IL10/NR1H4/PPARA/IL4/APOA1/FN1/NFKB1	15
BP	GO:0002718	regulation of cytokine production involved in immune response	8/159	84/18862	5.41292977507617e-07	3.60750950548153e-06	1.48756952685089e-06	TNF/IL6/IL1B/HMOX1/TGFB1/IL10/CD36/APOA1	8
BP	GO:0010822	positive regulation of mitochondrion organization	8/159	84/18862	5.41292977507617e-07	3.60750950548153e-06	1.48756952685089e-06	BCL2/BAX/GPER1/MMP9/TP53/GSK3B/CASP8/PPARGC1A	8
BP	GO:0010878	cholesterol storage	5/159	20/18862	5.59379803377405e-07	3.71092390234444e-06	1.53021282555244e-06	PPARG/LPL/PPARA/CD36/SREBF2	5
BP	GO:0031998	regulation of fatty acid beta-oxidation	5/159	20/18862	5.59379803377405e-07	3.71092390234444e-06	1.53021282555244e-06	AKT1/PPARA/IRS1/MTOR/CPT1A	5
BP	GO:0051412	response to corticosterone	5/159	20/18862	5.59379803377405e-07	3.71092390234444e-06	1.53021282555244e-06	STAR/CCND1/FOS/CDKN1A/HSD3B1	5
BP	GO:0015908	fatty acid transport	10/159	150/18862	5.80410149081453e-07	3.83868208522268e-06	1.58289437202286e-06	PPARG/IL1B/AKT1/FABP4/ACACA/PPARA/CD36/CPT1A/APOE/GJA1	10
BP	GO:0043535	regulation of blood vessel endothelial cell migration	10/159	150/18862	5.80410149081453e-07	3.83868208522268e-06	1.58289437202286e-06	TNF/PPARG/AKT1/PTGS2/NFE2L2/HMOX1/TGFB1/VEGFA/APOE/NOS3	10
BP	GO:1900182	positive regulation of protein localization to nucleus	8/159	85/18862	5.93292444436526e-07	3.91790071539487e-06	1.61556045925672e-06	MAPK1/AKT1/LIF/IFNG/CDH1/TGFB1/LEP/SRC	8
BP	GO:0044242	cellular lipid catabolic process	12/159	230/18862	5.96909001533807e-07	3.93578355349232e-06	1.62293451190078e-06	AKT1/FABP4/LPL/ADIPOQ/PPARA/APOA1/IRS1/MTOR/LEP/CPT1A/CYP1B1/PNPLA2	12
BP	GO:1902041	regulation of extrinsic apoptotic signaling pathway via death domain receptors	7/159	59/18862	6.25680809413605e-07	4.11922380908775e-06	1.69857676143799e-06	HMOX1/PTEN/GSK3B/CASP8/NOS3/ATF3/FAS	7
BP	GO:0031098	stress-activated protein kinase signaling cascade	13/159	276/18862	6.39602689230004e-07	4.20448990856506e-06	1.73373654440271e-06	MAPK1/MAPK3/TNF/IL1B/AKT1/EGFR/MYC/VEGFA/LEP/NCOR1/IGF1R/NFKB1/FAS	13
BP	GO:0034637	cellular carbohydrate biosynthetic process	8/159	86/18862	6.49502835515436e-07	4.26310042947405e-06	1.75790480361993e-06	AKT1/IGF1/GSK3B/IRS1/MTOR/LEP/INSR/IGF2	8
BP	GO:0015849	organic acid transport	14/159	324/18862	6.58793284774095e-07	4.31753783606865e-06	1.78035226413192e-06	PPARG/IL1B/AKT1/FABP4/ACACA/NR1H4/PPARA/CD36/LEP/CPT1A/NCOA1/APOE/NCOA2/GJA1	14
BP	GO:0042752	regulation of circadian rhythm	9/159	118/18862	6.99336627658299e-07	4.57632367222923e-06	1.88706353495966e-06	PPARG/TP53/EZH2/PPARA/GSK3B/MTOR/CREB1/PPARGC1A/ADA	9
BP	GO:0046888	negative regulation of hormone secretion	7/159	60/18862	7.03339699524939e-07	4.59557704123987e-06	1.89500273095788e-06	IL1B/SREBF1/LIF/ADIPOQ/IRS1/LEP/GJA1	7
BP	GO:0007618	mating	6/159	38/18862	7.20984334062231e-07	4.69669794760539e-06	1.9367003005993e-06	THRB/PTEN/NCOA1/THRA/HDAC2/ADA	6
BP	GO:0008210	estrogen metabolic process	6/159	38/18862	7.20984334062231e-07	4.69669794760539e-06	1.9367003005993e-06	CYP19A1/STAR/CYP1A1/HSD3B1/CYP1B1/HSD17B1	6
BP	GO:0007617	mating behavior	5/159	21/18862	7.292008454341e-07	4.74309018381459e-06	1.95583030615089e-06	THRB/PTEN/NCOA1/THRA/HDAC2	5
BP	GO:0034644	cellular response to UV	8/159	88/18862	7.75680998104142e-07	5.03785619758192e-06	2.07737813269585e-06	BAX/MMP9/TP53/CASP9/MMP2/PCNA/CDKN1A/MYC	8
BP	GO:0001501	skeletal system development	17/159	486/18862	7.80563753413378e-07	5.06197931105802e-06	2.08732538534904e-06	MAPK3/MMP9/TP53/MMP2/IGF1/TGFB1/CTNNB1/LEP/SRC/SNAI1/THRA/GNAS/IGF2/COL1A1/HOXA10/GJA1/INSIG1	17
BP	GO:0017038	protein import	11/159	194/18862	7.88899572093705e-07	5.08577950389765e-06	2.0971394805157e-06	MAPK1/AKT1/TP53/IFNG/CDH1/TGFB1/CDKN1A/CD36/STAT3/LEP/APOE	11
BP	GO:0030888	regulation of B cell proliferation	7/159	61/18862	7.8892978453814e-07	5.08577950389765e-06	2.0971394805157e-06	CASP3/BCL2/CDKN1A/IL10/IL4/AHR/ADA	7
BP	GO:1903961	positive regulation of anion transmembrane transport	7/159	61/18862	7.8892978453814e-07	5.08577950389765e-06	2.0971394805157e-06	AKT1/IGF1/NFE2L2/ADIPOQ/IRS1/INSR/OCLN	7
BP	GO:1905330	regulation of morphogenesis of an epithelium	7/159	61/18862	7.8892978453814e-07	5.08577950389765e-06	2.0971394805157e-06	ESR1/AR/TNF/LIF/VEGFA/AGT/GJA1	7
BP	GO:1900542	regulation of purine nucleotide metabolic process	9/159	120/18862	8.06264104960425e-07	5.18980104411376e-06	2.14003313696386e-06	IFNG/NOS2/IGF1/PPARA/IL4/INSR/NCOR1/NOS3/PPARGC1A	9
BP	GO:0042098	T cell proliferation	11/159	195/18862	8.30053237391868e-07	5.32709722130603e-06	2.19664770971384e-06	CASP3/IL6/IL1B/BAX/TP53/IGF1/IL10/IL4/LEP/GNRH1/IGF2	11
BP	GO:1901888	regulation of cell junction assembly	11/159	195/18862	8.30053237391868e-07	5.32709722130603e-06	2.19664770971384e-06	TNF/IL1B/PTEN/VEGFA/SRC/SNAI1/OCLN/BDNF/AGT/TJP1/GJA1	11
BP	GO:0006909	phagocytosis	15/159	381/18862	8.38062936107945e-07	5.37054532428938e-06	2.21456369133476e-06	MAPK1/MAPK3/TNF/PPARG/IL1B/IFNG/ADIPOQ/CCL2/CD36/SOD1/APOA1/PTEN/LEP/SRC/BECN1	15
BP	GO:2000279	negative regulation of DNA biosynthetic process	6/159	39/18862	8.46165798051456e-07	5.39902930159128e-06	2.22630916187987e-06	PPARG/TP53/ADIPOQ/CDKN1A/SRC/GJA1	6
BP	GO:0036473	cell death in response to oxidative stress	8/159	89/18862	8.46246744178319e-07	5.39902930159128e-06	2.22630916187987e-06	BCL2/AKT1/NFE2L2/IL10/SOD1/SOD2/CYP1B1/HDAC6	8
BP	GO:0051149	positive regulation of muscle cell differentiation	8/159	89/18862	8.46246744178319e-07	5.39902930159128e-06	2.22630916187987e-06	BCL2/GPER1/IGF1/TGFB1/CTNNB1/SOD2/MTOR/CDH2	8
BP	GO:0006304	DNA modification	9/159	121/18862	8.64836666459909e-07	5.50951829280048e-06	2.2718696950193e-06	DNMT1/FOS/DNMT3A/EZH2/DNMT3B/MYC/CYP1A1/GNAS/TET2	9
BP	GO:0006140	regulation of nucleotide metabolic process	9/159	122/18862	9.27053962687178e-07	5.89720670537571e-06	2.43173440711051e-06	IFNG/NOS2/IGF1/PPARA/IL4/INSR/NCOR1/NOS3/PPARGC1A	9
BP	GO:0030810	positive regulation of nucleotide biosynthetic process	5/159	22/18862	9.37265117254259e-07	5.93601240927697e-06	2.44773607876343e-06	NOS2/PPARA/IL4/NOS3/PPARGC1A	5
BP	GO:0035994	response to muscle stretch	5/159	22/18862	9.37265117254259e-07	5.93601240927697e-06	2.44773607876343e-06	FOS/RELA/CTNNB1/CDH2/NFKB1	5
BP	GO:1900373	positive regulation of purine nucleotide biosynthetic process	5/159	22/18862	9.37265117254259e-07	5.93601240927697e-06	2.44773607876343e-06	NOS2/PPARA/IL4/NOS3/PPARGC1A	5
BP	GO:0045765	regulation of angiogenesis	14/159	335/18862	9.80185224873571e-07	6.18922092756008e-06	2.55214752249343e-06	TNF/IL6/PPARG/IL1B/NFE2L2/HMOX1/CTNNB1/IL10/PRL/VEGFA/LEP/CYP1B1/NOS3/TJP1	14
BP	GO:0030656	regulation of vitamin metabolic process	4/159	10/18862	9.81531573692007e-07	6.18922092756008e-06	2.55214752249343e-06	TNF/IFNG/SNAI1/NFKB1	4
BP	GO:0042368	vitamin D biosynthetic process	4/159	10/18862	9.81531573692007e-07	6.18922092756008e-06	2.55214752249343e-06	TNF/IFNG/SNAI1/NFKB1	4
BP	GO:0051092	positive regulation of NF-kappaB transcription factor activity	10/159	159/18862	9.91677092263966e-07	6.24410634256904e-06	2.57477972088732e-06	AR/TNF/CAT/IL1B/RELA/CD36/STAT3/AGT/NFKB1/AMH	10
BP	GO:0050680	negative regulation of epithelial cell proliferation	10/159	160/18862	1.0502082814819e-06	6.60305119793844e-06	2.72279192372589e-06	AR/TNF/PPARG/TGFB1/CCL2/PTEN/PRL/APOE/SOX2/GJA1	10
BP	GO:0006721	terpenoid metabolic process	9/159	124/18862	1.06318422531125e-06	6.67494791891061e-06	2.75243879535192e-06	STAR/LPL/EGFR/APOA1/CYP1A1/TTR/CYP1B1/APOE/PNPLA2	9
BP	GO:0006469	negative regulation of protein kinase activity	12/159	243/18862	1.06794350659717e-06	6.69512484888414e-06	2.76075882503679e-06	CASP3/IL1B/AKT1/IFNG/FABP4/CEBPA/ADIPOQ/CDKN1A/PTEN/IGF1R/AGT/APOE	12
BP	GO:0071466	cellular response to xenobiotic stimulus	9/159	125/18862	1.137497419529e-06	7.12086534884338e-06	2.93631445229801e-06	STAR/PCNA/NR1I2/CYP1A1/AHR/CYP1B1/EPHX1/GRIN1/NQO1	9
BP	GO:1903580	positive regulation of ATP metabolic process	6/159	41/18862	1.15003556886347e-06	7.18896693263569e-06	2.96439638545045e-06	IFNG/IGF1/PPARA/IL4/INSR/PPARGC1A	6
BP	GO:0036499	PERK-mediated unfolded protein response	5/159	23/18862	1.18948721453869e-06	7.40353249049082e-06	3.05287326538439e-06	DDIT3/NFE2L2/CCL2/HSPA5/ATF3	5
BP	GO:0046628	positive regulation of insulin receptor signaling pathway	5/159	23/18862	1.18948721453869e-06	7.40353249049082e-06	3.05287326538439e-06	NR1H4/IRS1/LEP/SRC/IGF2	5
BP	GO:0051043	regulation of membrane protein ectodomain proteolysis	5/159	23/18862	1.18948721453869e-06	7.40353249049082e-06	3.05287326538439e-06	TNF/IL1B/IFNG/IL10/APOE	5
BP	GO:1901342	regulation of vasculature development	14/159	341/18862	1.20927512158582e-06	7.51589645152046e-06	3.09920694907669e-06	TNF/IL6/PPARG/IL1B/NFE2L2/HMOX1/CTNNB1/IL10/PRL/VEGFA/LEP/CYP1B1/NOS3/TJP1	14
BP	GO:0030217	T cell differentiation	12/159	246/18862	1.21497205960661e-06	7.54048561922041e-06	3.10934638086627e-06	IL6/BCL2/IL1B/TP53/IFNG/IL4/SOD1/STAT3/MTOR/LEP/EGR1/ADA	12
BP	GO:0034250	positive regulation of cellular amide metabolic process	10/159	163/18862	1.24429030470735e-06	7.70037942856033e-06	3.17527916855394e-06	MAPK1/MAPK3/CASP3/TNF/IL6/IFNG/NFE2L2/RELA/VIM/MTOR	10
BP	GO:0051170	import into nucleus	10/159	163/18862	1.24429030470735e-06	7.70037942856033e-06	3.17527916855394e-06	MAPK1/AKT1/TP53/IFNG/CDH1/TGFB1/CDKN1A/CD36/STAT3/LEP	10
BP	GO:0097194	execution phase of apoptosis	8/159	94/18862	1.28717540707824e-06	7.9544134999471e-06	3.28003103207713e-06	CASP3/IL6/AKT1/BAX/GPER1/TP53/CASP9/CASP8	8
BP	GO:1905477	positive regulation of protein localization to membrane	9/159	127/18862	1.29968139608425e-06	8.02025613651988e-06	3.30718148021437e-06	TNF/BCL2/AKT1/GPER1/TP53/IFNG/EGFR/SQSTM1/CASP8	9
BP	GO:1903034	regulation of response to wounding	10/159	164/18862	1.31559307232983e-06	8.10689785111355e-06	3.34290850302272e-06	TNF/NFE2L2/IL10/CD36/PTEN/MTOR/OCLN/APOE/NOS3/GJA1	10
BP	GO:0043114	regulation of vascular permeability	6/159	42/18862	1.33241039003642e-06	8.18723660941529e-06	3.37603647912177e-06	TGFB1/VEGFA/SRC/OCLN/APOE/TJP1	6
BP	GO:0045687	positive regulation of glial cell differentiation	6/159	42/18862	1.33241039003642e-06	8.18723660941529e-06	3.37603647912177e-06	PPARG/LIF/RELA/TGFB1/MTOR/HDAC2	6
BP	GO:0031647	regulation of protein stability	13/159	295/18862	1.34973747672437e-06	8.28195856822943e-06	3.41509541971263e-06	MAPK1/CASP3/BCL2/SREBF1/TP53/IGF1/CDKN1A/APOA1/PTEN/SRC/CREB1/HDAC6/PPARGC1A	13
BP	GO:0002685	regulation of leukocyte migration	11/159	205/18862	1.3579620162731e-06	8.32063854949796e-06	3.43104524918551e-06	MAPK1/MAPK3/TNF/IL6/AKT1/HMOX1/CCL2/IL4/VEGFA/CXCL12/ADA	11
BP	GO:0002576	platelet degranulation	9/159	128/18862	1.38800210431455e-06	8.49269084165342e-06	3.50199163101663e-06	IGF1/TGFB1/CD36/SOD1/APOA1/VEGFA/IGF2/FN1/ALB	9
BP	GO:2001243	negative regulation of intrinsic apoptotic signaling pathway	8/159	95/18862	1.39557100709104e-06	8.52695853697936e-06	3.51612203850269e-06	BCL2/AKT1/MMP9/NFE2L2/SOD2/SRC/SNAI1/CXCL12	8
BP	GO:0034764	positive regulation of transmembrane transport	11/159	207/18862	1.49338023648567e-06	9.09890743242748e-06	3.75196722380071e-06	AKT1/BAX/GPER1/IFNG/IGF1/NFE2L2/ADIPOQ/CCL2/IRS1/INSR/OCLN	11
BP	GO:0034767	positive regulation of ion transmembrane transport	11/159	207/18862	1.49338023648567e-06	9.09890743242748e-06	3.75196722380071e-06	AKT1/BAX/GPER1/IFNG/IGF1/NFE2L2/ADIPOQ/CCL2/IRS1/INSR/OCLN	11
BP	GO:0050435	amyloid-beta metabolic process	7/159	67/18862	1.50748693155534e-06	9.17150807773442e-06	3.78190436115938e-06	CASP3/TNF/IFNG/IGF1/RELA/APOE/BECN1	7
BP	GO:0003300	cardiac muscle hypertrophy	8/159	96/18862	1.5116474532554e-06	9.17150807773442e-06	3.78190436115938e-06	IGF1/EZH2/PPARA/MTOR/LEP/AGT/HDAC2/BECN1	8
BP	GO:0042100	B cell proliferation	8/159	96/18862	1.5116474532554e-06	9.17150807773442e-06	3.78190436115938e-06	CASP3/BCL2/BAX/CDKN1A/IL10/IL4/AHR/ADA	8
BP	GO:0042220	response to cocaine	6/159	43/18862	1.53774745676688e-06	9.29082563837396e-06	3.83110538667459e-06	DNMT3A/HSPA5/DNMT3B/MTOR/CCNA2/HDAC2	6
BP	GO:0045454	cell redox homeostasis	6/159	43/18862	1.53774745676688e-06	9.29082563837396e-06	3.83110538667459e-06	NOS2/DDIT3/NFE2L2/GSR/NOS3/NQO1	6
BP	GO:2000142	regulation of DNA-templated transcription, initiation	6/159	43/18862	1.53774745676688e-06	9.29082563837396e-06	3.83110538667459e-06	ESR1/TP53/CTNNB1/CREB1/JUN/THRA	6
BP	GO:0032677	regulation of interleukin-8 production	8/159	97/18862	1.63584604115914e-06	9.86719197065018e-06	4.06877211794561e-06	TNF/IL6/IL1B/DDIT3/RELA/ADIPOQ/IL10/STAT3	8
BP	GO:0006633	fatty acid biosynthetic process	10/159	168/18862	1.63769875967162e-06	9.86719197065018e-06	4.06877211794561e-06	IL1B/FASN/PTGS2/LPL/ACACA/ADIPOQ/APOA1/CYP1A1/INSIG1/SCD	10
BP	GO:0045685	regulation of glial cell differentiation	7/159	68/18862	1.66867362259461e-06	1.00398529626109e-05	4.13996949933195e-06	IL6/PPARG/LIF/RELA/TGFB1/MTOR/HDAC2	7
BP	GO:0009410	response to xenobiotic stimulus	9/159	131/18862	1.68476513526911e-06	1.01085908116146e-05	4.16831379873403e-06	STAR/PCNA/NR1I2/CYP1A1/AHR/CYP1B1/EPHX1/GRIN1/NQO1	9
BP	GO:0061041	regulation of wound healing	9/159	131/18862	1.68476513526911e-06	1.01085908116146e-05	4.16831379873403e-06	TNF/NFE2L2/CD36/PTEN/MTOR/OCLN/APOE/NOS3/GJA1	9
BP	GO:0008631	intrinsic apoptotic signaling pathway in response to oxidative stress	6/159	44/18862	1.76821349272495e-06	1.05799735503929e-05	4.36269016742402e-06	BCL2/AKT1/NFE2L2/SOD1/SOD2/CYP1B1	6
BP	GO:0090199	regulation of release of cytochrome c from mitochondria	6/159	44/18862	1.76821349272495e-06	1.05799735503929e-05	4.36269016742402e-06	AKT1/BAX/GPER1/MMP9/TP53/IGF1	6
BP	GO:0072521	purine-containing compound metabolic process	16/159	460/18862	1.80712111177316e-06	1.07978602154501e-05	4.45253651786432e-06	FASN/IFNG/NOS2/IGF1/TGFB1/ACACA/PPARA/IL4/INSR/NCOR1/TTR/HMGCR/NOS3/PPARGC1A/ADA/SCD	16
BP	GO:0046626	regulation of insulin receptor signaling pathway	7/159	69/18862	1.84402924056472e-06	1.10032157990721e-05	4.53721563177951e-06	IL1B/RELA/NR1H4/IRS1/LEP/SRC/IGF2	7
BP	GO:0035902	response to immobilization stress	5/159	25/18862	1.8527328850234e-06	1.10247786509909e-05	4.54610715136599e-06	PPARG/FOS/SOD2/CYP1A1/TFF1	5
BP	GO:1900078	positive regulation of cellular response to insulin stimulus	5/159	25/18862	1.8527328850234e-06	1.10247786509909e-05	4.54610715136599e-06	NR1H4/IRS1/LEP/SRC/IGF2	5
BP	GO:0050870	positive regulation of T cell activation	11/159	212/18862	1.88515743756311e-06	1.12023347318565e-05	4.6193230402781e-06	IL6/IL1B/AKT1/IFNG/IGF1/CCL2/IL4/LEP/SRC/IGF2/ADA	11
BP	GO:0014897	striated muscle hypertrophy	8/159	99/18862	1.91047192607735e-06	1.13372114846124e-05	4.67493995465503e-06	IGF1/EZH2/PPARA/MTOR/LEP/AGT/HDAC2/BECN1	8
BP	GO:0006775	fat-soluble vitamin metabolic process	6/159	45/18862	2.02611241750091e-06	1.2007002725874e-05	4.95113078335235e-06	TNF/CYP11A1/IFNG/CYP1A1/SNAI1/NFKB1	6
BP	GO:0055021	regulation of cardiac muscle tissue growth	7/159	70/18862	2.03453202076749e-06	1.20251297945381e-05	4.95860554534947e-06	MAPK1/IGF1/PPARA/PTEN/MTOR/CCNB1/GJA1	7
BP	GO:0055123	digestive system development	9/159	134/18862	2.03472302386806e-06	1.20251297945381e-05	4.95860554534947e-06	TNF/BCL2/EGFR/CDKN1A/CYP1A1/SRC/IGF2/CCNB1/ADA	9
BP	GO:1903076	regulation of protein localization to plasma membrane	8/159	100/18862	2.06188061287316e-06	1.2169028358265e-05	5.01794263594686e-06	AR/TNF/AKT1/GPER1/IFNG/EGFR/TGFB1/SQSTM1	8
BP	GO:0008361	regulation of cell size	10/159	173/18862	2.13540890650273e-06	1.25858386162855e-05	5.18981584580757e-06	AKT1/PTEN/GSK3B/MTOR/VEGFA/CREB1/BDNF/APOE/FN1/CXCL12	10
BP	GO:0007178	transmembrane receptor protein serine/threonine kinase signaling pathway	14/159	358/18862	2.14074469622539e-06	1.26001440544136e-05	5.19571474470036e-06	MAPK3/PPARG/TP53/FOS/FSHB/TGFB1/HSPA5/PPARA/VIM/SRC/CREB1/EGR1/JUN/AMH	14
BP	GO:0043280	positive regulation of cysteine-type endopeptidase activity involved in apoptotic process	9/159	135/18862	2.16450974943407e-06	1.27054962527756e-05	5.23915710282358e-06	TNF/PPARG/BAX/GPER1/CASP9/MYC/CTSD/CASP8/FAS	9
BP	GO:0050671	positive regulation of lymphocyte proliferation	9/159	135/18862	2.16450974943407e-06	1.27054962527756e-05	5.23915710282358e-06	IL6/BCL2/IL1B/IGF1/CDKN1A/IL4/LEP/IGF2/ADA	9
BP	GO:0014896	muscle hypertrophy	8/159	101/18862	2.22337536776876e-06	1.30333722505741e-05	5.37435795043598e-06	IGF1/EZH2/PPARA/MTOR/LEP/AGT/HDAC2/BECN1	8
BP	GO:0033692	cellular polysaccharide biosynthetic process	7/159	71/18862	2.24120908714593e-06	1.31024531248531e-05	5.40284369754478e-06	AKT1/IGF1/GSK3B/IRS1/MTOR/INSR/IGF2	7
BP	GO:0070227	lymphocyte apoptotic process	7/159	71/18862	2.24120908714593e-06	1.31024531248531e-05	5.40284369754478e-06	AKT1/BAX/TP53/IL10/PTEN/ADA/FAS	7
BP	GO:0002719	negative regulation of cytokine production involved in immune response	5/159	26/18862	2.27829653571207e-06	1.32237765386345e-05	5.45287184382145e-06	TNF/HMOX1/TGFB1/IL10/APOA1	5
BP	GO:0010894	negative regulation of steroid biosynthetic process	5/159	26/18862	2.27829653571207e-06	1.32237765386345e-05	5.45287184382145e-06	SOD1/SNAI1/APOE/NFKB1/INSIG1	5
BP	GO:0034114	regulation of heterotypic cell-cell adhesion	5/159	26/18862	2.27829653571207e-06	1.32237765386345e-05	5.45287184382145e-06	TNF/IL1B/ADIPOQ/IL10/APOA1	5
BP	GO:2000810	regulation of bicellular tight junction assembly	5/159	26/18862	2.27829653571207e-06	1.32237765386345e-05	5.45287184382145e-06	TNF/SNAI1/OCLN/TJP1/GJA1	5
BP	GO:0006983	ER overload response	4/159	12/18862	2.28332983631086e-06	1.32237765386345e-05	5.45287184382145e-06	TP53/DDIT3/HSPA5/GSK3B	4
BP	GO:0034372	very-low-density lipoprotein particle remodeling	4/159	12/18862	2.28332983631086e-06	1.32237765386345e-05	5.45287184382145e-06	LPL/NR1H4/APOA1/APOE	4
BP	GO:1903800	positive regulation of production of miRNAs involved in gene silencing by miRNA	4/159	12/18862	2.28332983631086e-06	1.32237765386345e-05	5.45287184382145e-06	IL6/TP53/EGFR/TGFB1	4
BP	GO:0006638	neutral lipid metabolic process	9/159	136/18862	2.30136696309683e-06	1.32749955847343e-05	5.47399220180155e-06	CAT/SREBF1/FABP4/LPL/APOA1/CPT1A/APOE/PNPLA2/INSIG1	9
BP	GO:0006639	acylglycerol metabolic process	9/159	136/18862	2.30136696309683e-06	1.32749955847343e-05	5.47399220180155e-06	CAT/SREBF1/FABP4/LPL/APOA1/CPT1A/APOE/PNPLA2/INSIG1	9
BP	GO:0032946	positive regulation of mononuclear cell proliferation	9/159	136/18862	2.30136696309683e-06	1.32749955847343e-05	5.47399220180155e-06	IL6/BCL2/IL1B/IGF1/CDKN1A/IL4/LEP/IGF2/ADA	9
BP	GO:0007595	lactation	6/159	46/18862	2.31388962553198e-06	1.33117793596342e-05	5.48916012375448e-06	CCND1/PRL/VEGFA/NCOA1/CREB1/NCOR2	6
BP	GO:0070849	response to epidermal growth factor	6/159	46/18862	2.31388962553198e-06	1.33117793596342e-05	5.48916012375448e-06	MAPK1/MAPK3/AKT1/EGFR/BECN1/COL1A1	6
BP	GO:0015909	long-chain fatty acid transport	7/159	72/18862	2.46513790958235e-06	1.41631000322424e-05	5.84020526673357e-06	PPARG/AKT1/FABP4/ACACA/CD36/CPT1A/APOE	7
BP	GO:0009165	nucleotide biosynthetic process	12/159	264/18862	2.53693092356883e-06	1.45562712064903e-05	6.00233081533121e-06	MAPK1/FASN/PTGS2/NOS2/TGFB1/ACACA/PPARA/IL4/NOS3/PPARGC1A/ADA/SCD	12
BP	GO:0032526	response to retinoic acid	8/159	103/18862	2.5788194089808e-06	1.47770445498741e-05	6.09336749796773e-06	PPARG/SREBF1/LEP/NCOA1/CREB1/HDAC2/COL1A1/GJA1	8
BP	GO:0032388	positive regulation of intracellular transport	11/159	219/18862	2.58428230904245e-06	1.47887859481795e-05	6.09820910581247e-06	MAPK1/BCL2/IL1B/TP53/IFNG/CDH1/TGFB1/GSK3B/LEP/CASP8/SREBF2	11
BP	GO:0051972	regulation of telomerase activity	6/159	47/18862	2.634136220983e-06	1.50541927563303e-05	6.20765055826713e-06	MAPK1/MAPK3/PPARG/TP53/MYC/SRC	6
BP	GO:0002360	T cell lineage commitment	5/159	27/18862	2.77712345123239e-06	1.5808802615951e-05	6.51881664947972e-06	IL6/BCL2/TP53/STAT3/MTOR	5
BP	GO:0045672	positive regulation of osteoclast differentiation	5/159	27/18862	2.77712345123239e-06	1.5808802615951e-05	6.51881664947972e-06	TNF/FOS/IFNG/CREB1/GNAS	5
BP	GO:0140467	integrated stress response signaling	5/159	27/18862	2.77712345123239e-06	1.5808802615951e-05	6.51881664947972e-06	DDIT3/NFE2L2/CCL2/HSPA5/ATF3	5
BP	GO:0033673	negative regulation of kinase activity	12/159	267/18862	2.85128838188087e-06	1.61884420318583e-05	6.67536232882918e-06	CASP3/IL1B/AKT1/IFNG/FABP4/CEBPA/ADIPOQ/CDKN1A/PTEN/IGF1R/AGT/APOE	12
BP	GO:1901293	nucleoside phosphate biosynthetic process	12/159	267/18862	2.85128838188087e-06	1.61884420318583e-05	6.67536232882918e-06	MAPK1/FASN/PTGS2/NOS2/TGFB1/ACACA/PPARA/IL4/NOS3/PPARGC1A/ADA/SCD	12
BP	GO:0048588	developmental cell growth	11/159	222/18862	2.94758097262164e-06	1.67132470855981e-05	6.89176758134324e-06	IGF1/CTNNB1/PPARA/GSK3B/MTOR/VEGFA/HDAC6/BDNF/APOE/FN1/CXCL12	11
BP	GO:0005977	glycogen metabolic process	7/159	74/18862	2.9693212249458e-06	1.68145092110656e-05	6.93352338318956e-06	AKT1/IGF1/GSK3B/IRS1/MTOR/INSR/IGF2	7
BP	GO:0002673	regulation of acute inflammatory response	6/159	48/18862	2.98959320480092e-06	1.68851600563202e-05	6.96265651347993e-06	TNF/IL6/PPARG/IL1B/PTGS2/IL4	6
BP	GO:1902003	regulation of amyloid-beta formation	6/159	48/18862	2.98959320480092e-06	1.68851600563202e-05	6.96265651347993e-06	CASP3/TNF/IFNG/IGF1/RELA/APOE	6
BP	GO:0000422	autophagy of mitochondrion	7/159	75/18862	3.25199559824136e-06	1.82246376863927e-05	7.5149949345892e-06	SREBF1/TP53/HDAC6/SQSTM1/BECN1/PPARGC1A/SREBF2	7
BP	GO:0006073	cellular glucan metabolic process	7/159	75/18862	3.25199559824136e-06	1.82246376863927e-05	7.5149949345892e-06	AKT1/IGF1/GSK3B/IRS1/MTOR/INSR/IGF2	7
BP	GO:0006635	fatty acid beta-oxidation	7/159	75/18862	3.25199559824136e-06	1.82246376863927e-05	7.5149949345892e-06	AKT1/ADIPOQ/PPARA/IRS1/MTOR/LEP/CPT1A	7
BP	GO:0043536	positive regulation of blood vessel endothelial cell migration	7/159	75/18862	3.25199559824136e-06	1.82246376863927e-05	7.5149949345892e-06	AKT1/PTGS2/NFE2L2/HMOX1/TGFB1/VEGFA/NOS3	7
BP	GO:0044042	glucan metabolic process	7/159	75/18862	3.25199559824136e-06	1.82246376863927e-05	7.5149949345892e-06	AKT1/IGF1/GSK3B/IRS1/MTOR/INSR/IGF2	7
BP	GO:0061726	mitochondrion disassembly	7/159	75/18862	3.25199559824136e-06	1.82246376863927e-05	7.5149949345892e-06	SREBF1/TP53/HDAC6/SQSTM1/BECN1/PPARGC1A/SREBF2	7
BP	GO:0006703	estrogen biosynthetic process	4/159	13/18862	3.27649676026029e-06	1.82909587183603e-05	7.54234265078908e-06	CYP19A1/STAR/HSD3B1/HSD17B1	4
BP	GO:0042362	fat-soluble vitamin biosynthetic process	4/159	13/18862	3.27649676026029e-06	1.82909587183603e-05	7.54234265078908e-06	TNF/IFNG/SNAI1/NFKB1	4
BP	GO:0071236	cellular response to antibiotic	4/159	13/18862	3.27649676026029e-06	1.82909587183603e-05	7.54234265078908e-06	STAR/TP53/EZH2/HSPA5	4
BP	GO:0001893	maternal placenta development	5/159	28/18862	3.35791501974742e-06	1.86493434173665e-05	7.69012387113546e-06	MAPK1/MAPK3/AKT1/LIF/GJA1	5
BP	GO:0010575	positive regulation of vascular endothelial growth factor production	5/159	28/18862	3.35791501974742e-06	1.86493434173665e-05	7.69012387113546e-06	IL6/IL1B/PTGS2/TGFB1/CYP1B1	5
BP	GO:0019098	reproductive behavior	5/159	28/18862	3.35791501974742e-06	1.86493434173665e-05	7.69012387113546e-06	THRB/PTEN/NCOA1/THRA/HDAC2	5
BP	GO:0033028	myeloid cell apoptotic process	5/159	28/18862	3.35791501974742e-06	1.86493434173665e-05	7.69012387113546e-06	IL6/BCL2/ADIPOQ/PTEN/THRA	5
BP	GO:0007613	memory	8/159	107/18862	3.43617604476111e-06	1.90595577796481e-05	7.85927723965174e-06	PTEN/MTOR/INSR/CREB1/SLC2A4/BDNF/APOE/SGK1	8
BP	GO:0010975	regulation of neuron projection development	15/159	428/18862	3.52270720314293e-06	1.95145365780245e-05	8.04688938448453e-06	AKT1/NFE2L2/EZH2/HSPA5/VIM/PTEN/GSK3B/MTOR/VEGFA/CDH2/BDNF/HDAC2/APOE/FN1/CXCL12	15
BP	GO:0001938	positive regulation of endothelial cell proliferation	8/159	108/18862	3.68477686613886e-06	2.03343355211637e-05	8.38493642888051e-06	AKT1/HMOX1/IL10/NR4A1/MTOR/VEGFA/IGF2/CXCL12	8
BP	GO:0071867	response to monoamine	8/159	108/18862	3.68477686613886e-06	2.03343355211637e-05	8.38493642888051e-06	MAPK1/MAPK3/STAR/ADIPOQ/GSK3B/GNAS/HDAC2/PPARGC1A	8
BP	GO:0071869	response to catecholamine	8/159	108/18862	3.68477686613886e-06	2.03343355211637e-05	8.38493642888051e-06	MAPK1/MAPK3/STAR/ADIPOQ/GSK3B/GNAS/HDAC2/PPARGC1A	8
BP	GO:0044282	small molecule catabolic process	15/159	431/18862	3.8345226751929e-06	2.11337814617502e-05	8.71459083942995e-06	AKT1/TP53/NOS2/ADIPOQ/PPARA/PTEN/CYP1A1/IRS1/MTOR/LEP/CPT1A/GPT/APOE/NOS3/ADA	15
BP	GO:0060420	regulation of heart growth	7/159	77/18862	3.88497904689119e-06	2.13846623013121e-05	8.81804245646272e-06	MAPK1/IGF1/PPARA/PTEN/MTOR/CCNB1/GJA1	7
BP	GO:0071901	negative regulation of protein serine/threonine kinase activity	9/159	145/18862	3.90760420687944e-06	2.14819053606621e-05	8.85814098193216e-06	CASP3/IL1B/AKT1/CEBPA/ADIPOQ/CDKN1A/PTEN/AGT/APOE	9
BP	GO:0030301	cholesterol transport	8/159	109/18862	3.94846708174422e-06	2.16790359925424e-05	8.9394285073977e-06	STAR/ADIPOQ/CD36/APOA1/LEP/APOE/NFKB1/SREBF2	8
BP	GO:0045939	negative regulation of steroid metabolic process	5/159	29/18862	4.0299647303685e-06	2.20705527331939e-05	9.10087184434805e-06	SOD1/SNAI1/APOE/NFKB1/INSIG1	5
BP	GO:2000637	positive regulation of gene silencing by miRNA	5/159	29/18862	4.0299647303685e-06	2.20705527331939e-05	9.10087184434805e-06	IL6/TP53/EGFR/TGFB1/STAT3	5
BP	GO:0042113	B cell activation	13/159	326/18862	4.05746057179687e-06	2.21930797942223e-05	9.15139631889857e-06	CASP3/IL6/BCL2/BAX/TP53/TGFB1/EZH2/CDKN1A/IL10/IL4/AHR/CASP8/ADA	13
BP	GO:0007219	Notch signaling pathway	10/159	186/18862	4.09024401054245e-06	2.23441829176165e-05	9.2137042356017e-06	AKT1/CEBPA/EGFR/NR1H4/MYC/STAT3/SRC/SNAI1/NOS3/SREBF2	10
BP	GO:0002700	regulation of production of molecular mediator of immune response	9/159	146/18862	4.13461606383358e-06	2.25581319754749e-05	9.30192689954341e-06	TNF/IL6/IL1B/HMOX1/TGFB1/IL10/CD36/IL4/APOA1	9
BP	GO:0046394	carboxylic acid biosynthetic process	13/159	327/18862	4.19499876332262e-06	2.28587857141052e-05	9.42590255062362e-06	IL1B/STAR/FASN/PTGS2/LPL/ACACA/ADIPOQ/NR1H4/APOA1/CYP1A1/GPT/INSIG1/SCD	13
BP	GO:0050886	endocrine process	7/159	78/18862	4.23804989338513e-06	2.30643619825935e-05	9.51067266473759e-06	IL1B/LEP/HSD11B2/GNAS/AGT/NOS3/GJA1	7
BP	GO:0032964	collagen biosynthetic process	6/159	51/18862	4.29697140824321e-06	2.33264162161774e-05	9.61873167100478e-06	IL6/PPARG/TGFB1/VIM/HDAC2/COL1A1	6
BP	GO:2000677	regulation of transcription regulatory region DNA binding	6/159	51/18862	4.29697140824321e-06	2.33264162161774e-05	9.61873167100478e-06	LIF/IFNG/IGF1/DDIT3/TGFB1/CTNNB1	6
BP	GO:0010594	regulation of endothelial cell migration	11/159	231/18862	4.3197786750099e-06	2.34208776222064e-05	9.65768317171702e-06	TNF/PPARG/AKT1/PTGS2/NFE2L2/HMOX1/TGFB1/VEGFA/AGT/APOE/NOS3	11
BP	GO:0034248	regulation of cellular amide metabolic process	16/159	494/18862	4.50489248758478e-06	2.43939928202716e-05	1.00589507255676e-05	MAPK1/MAPK3/CASP3/TNF/IL6/AKT1/TP53/IFNG/IGF1/NFE2L2/RELA/NR1H4/VIM/STAT3/MTOR/APOE	16
BP	GO:0010889	regulation of sequestering of triglyceride	4/159	14/18862	4.55699658620351e-06	2.45839467141141e-05	1.01372788972765e-05	PPARG/LPL/PPARA/PNPLA2	4
BP	GO:0034370	triglyceride-rich lipoprotein particle remodeling	4/159	14/18862	4.55699658620351e-06	2.45839467141141e-05	1.01372788972765e-05	LPL/NR1H4/APOA1/APOE	4
BP	GO:0045898	regulation of RNA polymerase II transcription preinitiation complex assembly	4/159	14/18862	4.55699658620351e-06	2.45839467141141e-05	1.01372788972765e-05	ESR1/TP53/CREB1/THRA	4
BP	GO:0001776	leukocyte homeostasis	7/159	79/18862	4.61744817629601e-06	2.48769963736047e-05	1.02581189789588e-05	CASP3/IL6/BCL2/AKT1/BAX/ADA/FAS	7
BP	GO:0098727	maintenance of cell number	9/159	148/18862	4.62280288105996e-06	2.48769963736047e-05	1.02581189789588e-05	LIF/IGF1/EZH2/CTNNB1/MYC/STAT3/CDH2/POU5F1/SOX2	9
BP	GO:0045737	positive regulation of cyclin-dependent protein serine/threonine kinase activity	5/159	30/18862	4.80316768219996e-06	2.57516366327849e-05	1.06187800373806e-05	AKT1/CCND1/EGFR/SRC/CCNB1	5
BP	GO:0046685	response to arsenic-containing substance	5/159	30/18862	4.80316768219996e-06	2.57516366327849e-05	1.06187800373806e-05	HMOX1/CDKN1A/PTEN/CYP1A1/ATF3	5
BP	GO:0060148	positive regulation of posttranscriptional gene silencing	5/159	30/18862	4.80316768219996e-06	2.57516366327849e-05	1.06187800373806e-05	IL6/TP53/EGFR/TGFB1/STAT3	5
BP	GO:0071827	plasma lipoprotein particle organization	6/159	52/18862	4.82382146209229e-06	2.58304012036883e-05	1.06512588916409e-05	LPL/NR1H4/APOA1/AGT/APOE/ALB	6
BP	GO:0021782	glial cell development	8/159	112/18862	4.83759060207879e-06	2.58721512200066e-05	1.06684746611146e-05	TNF/IL6/AKT1/IFNG/EGFR/VIM/SOD1/PTEN	8
BP	GO:0045664	regulation of neuron differentiation	10/159	190/18862	4.94265102287652e-06	2.6401435550063e-05	1.08867269593373e-05	BCL2/THRB/DNMT3B/PTEN/GSK3B/MTOR/NCOA1/BDNF/SOX2/CXCL12	10
BP	GO:0007249	I-kappaB kinase/NF-kappaB signaling	12/159	282/18862	4.99706000542239e-06	2.66591920486327e-05	1.09930137791053e-05	ESR1/TNF/IL1B/AKT1/RELA/HMOX1/ADIPOQ/NR1H4/CD36/SQSTM1/CASP8/GJA1	12
BP	GO:0006163	purine nucleotide metabolic process	15/159	441/18862	5.06012873849959e-06	2.69624571896436e-05	1.11180662513547e-05	FASN/IFNG/NOS2/IGF1/TGFB1/ACACA/PPARA/IL4/INSR/NCOR1/HMGCR/NOS3/PPARGC1A/ADA/SCD	15
BP	GO:0060070	canonical Wnt signaling pathway	13/159	333/18862	5.11043459421617e-06	2.71970548674993e-05	1.12148034480601e-05	DDIT3/EGFR/TGFB1/CTNNB1/PTEN/GSK3B/CDH2/SRC/EGR1/APOE/NFKB1/SOX2/COL1A1	13
BP	GO:0032409	regulation of transporter activity	12/159	283/18862	5.18077661454301e-06	2.75375758211047e-05	1.13552184887045e-05	PPARG/BCL2/MMP9/IFNG/ADIPOQ/CCL2/GRIN2B/PTEN/PPARGC1A/SGK1/GJA1/GRIN1	12
BP	GO:0016053	organic acid biosynthetic process	13/159	335/18862	5.4526441568291e-06	2.89471255972839e-05	1.1936451411428e-05	IL1B/STAR/FASN/PTGS2/LPL/ACACA/ADIPOQ/NR1H4/APOA1/CYP1A1/GPT/INSIG1/SCD	13
BP	GO:0034390	smooth muscle cell apoptotic process	5/159	31/18862	5.68802925584964e-06	3.0122912880612e-05	1.24212915289883e-05	PPARG/DNMT1/IFNG/IGF1/SOD2	5
BP	GO:0034391	regulation of smooth muscle cell apoptotic process	5/159	31/18862	5.68802925584964e-06	3.0122912880612e-05	1.24212915289883e-05	PPARG/DNMT1/IFNG/IGF1/SOD2	5
BP	GO:0018205	peptidyl-lysine modification	14/159	391/18862	5.92289715025099e-06	3.13238540167009e-05	1.29165039282552e-05	MAPK3/IL1B/DNMT1/LIF/RELA/EZH2/CTNNB1/DNMT3B/NCOA1/EGR1/HDAC6/HDAC2/TET2/PPARGC1A	14
BP	GO:0006970	response to osmotic stress	7/159	82/18862	5.92926137896924e-06	3.13238540167009e-05	1.29165039282552e-05	CASP3/TNF/BAX/TP53/XRCC6/EGFR/SLC2A4	7
BP	GO:0071897	DNA biosynthetic process	10/159	194/18862	5.94498429549055e-06	3.13686625676797e-05	1.29349808955029e-05	MAPK1/MAPK3/PPARG/TP53/PCNA/ADIPOQ/CDKN1A/MYC/SRC/GJA1	10
BP	GO:0060828	regulation of canonical Wnt signaling pathway	12/159	287/18862	5.97646113282994e-06	3.14963864080527e-05	1.29876482807176e-05	DDIT3/EGFR/TGFB1/CTNNB1/GSK3B/CDH2/SRC/EGR1/APOE/NFKB1/SOX2/COL1A1	12
BP	GO:0046622	positive regulation of organ growth	6/159	54/18862	6.03516657629126e-06	3.17671222460434e-05	1.30992871778043e-05	MAPK1/AKT1/IGF1/MTOR/IGF2/CCNB1	6
BP	GO:0009404	toxin metabolic process	4/159	15/18862	6.17332127678557e-06	3.24155488133759e-05	1.33666682063223e-05	STAR/NFE2L2/CYP1A1/CYP1B1	4
BP	GO:0051044	positive regulation of membrane protein ectodomain proteolysis	4/159	15/18862	6.17332127678557e-06	3.24155488133759e-05	1.33666682063223e-05	TNF/IL1B/IFNG/APOE	4
BP	GO:0060291	long-term synaptic potentiation	7/159	83/18862	6.42994752240985e-06	3.37221945122028e-05	1.39054682624309e-05	MAPK1/GRIN2B/PTEN/GSK3B/CREB1/SQSTM1/APOE	7
BP	GO:0010165	response to X-ray	5/159	32/18862	6.69567297167425e-06	3.4988727760305e-05	1.44277278051314e-05	CASP3/CCND1/TP53/XRCC6/CDKN1A	5
BP	GO:0010661	positive regulation of muscle cell apoptotic process	5/159	32/18862	6.69567297167425e-06	3.4988727760305e-05	1.44277278051314e-05	PPARG/TP53/IFNG/PTEN/SOD2	5
BP	GO:0090322	regulation of superoxide metabolic process	5/159	32/18862	6.69567297167425e-06	3.4988727760305e-05	1.44277278051314e-05	NFE2L2/EGFR/TGFB1/CD36/SOD1	5
BP	GO:1902991	regulation of amyloid precursor protein catabolic process	6/159	55/18862	6.72728961583116e-06	3.51115886937116e-05	1.44783899531585e-05	CASP3/TNF/IFNG/IGF1/RELA/APOE	6
BP	GO:0006164	purine nucleotide biosynthetic process	10/159	197/18862	6.80799500934042e-06	3.54900534060923e-05	1.46344512392814e-05	FASN/NOS2/TGFB1/ACACA/PPARA/IL4/NOS3/PPARGC1A/ADA/SCD	10
BP	GO:1900407	regulation of cellular response to oxidative stress	7/159	84/18862	6.96527975376459e-06	3.62663364102262e-05	1.49545543296287e-05	AKT1/NFE2L2/IL10/CD36/SOD1/SOD2/HDAC6	7
BP	GO:0021543	pallium development	9/159	156/18862	7.10304656545506e-06	3.68949612968241e-05	1.5213770063836e-05	CASP3/BAX/EZH2/PTEN/GSK3B/CDH2/NCOA1/HSD3B1/H2AX	9
BP	GO:0030856	regulation of epithelial cell differentiation	9/159	156/18862	7.10304656545506e-06	3.68949612968241e-05	1.5213770063836e-05	TNF/IL1B/CCND1/MMP9/LIF/IFNG/EZH2/CTNNB1/VEGFA	9
BP	GO:0043122	regulation of I-kappaB kinase/NF-kappaB signaling	11/159	244/18862	7.27777477508682e-06	3.77572698511091e-05	1.55693460993663e-05	ESR1/TNF/IL1B/RELA/HMOX1/ADIPOQ/NR1H4/CD36/SQSTM1/CASP8/GJA1	11
BP	GO:0030168	platelet activation	9/159	157/18862	7.48128637091358e-06	3.85420836569826e-05	1.58929668965105e-05	MAPK1/MAPK3/IL6/SRC/GNAS/APOE/FN1/NOS3/COL1A1	9
BP	GO:0042306	regulation of protein import into nucleus	6/159	56/18862	7.48243129167182e-06	3.85420836569826e-05	1.58929668965105e-05	MAPK1/IFNG/CDH1/TGFB1/CD36/LEP	6
BP	GO:0042743	hydrogen peroxide metabolic process	6/159	56/18862	7.48243129167182e-06	3.85420836569826e-05	1.58929668965105e-05	CAT/EGFR/SOD1/SOD2/CYP1A1/HDAC6	6
BP	GO:0043388	positive regulation of DNA binding	6/159	56/18862	7.48243129167182e-06	3.85420836569826e-05	1.58929668965105e-05	PPARG/MMP9/IFNG/IGF1/TGFB1/CTNNB1	6
BP	GO:0051353	positive regulation of oxidoreductase activity	6/159	56/18862	7.48243129167182e-06	3.85420836569826e-05	1.58929668965105e-05	TNF/IL1B/AKT1/IFNG/AGT/APOE	6
BP	GO:0071825	protein-lipid complex subunit organization	6/159	56/18862	7.48243129167182e-06	3.85420836569826e-05	1.58929668965105e-05	LPL/NR1H4/APOA1/AGT/APOE/ALB	6
BP	GO:1903578	regulation of ATP metabolic process	8/159	119/18862	7.5915785715065e-06	3.90578602990097e-05	1.61056492509645e-05	TP53/IFNG/IGF1/PPARA/IL4/INSR/NCOR1/PPARGC1A	8
BP	GO:0032770	positive regulation of monooxygenase activity	5/159	33/18862	7.8378475585335e-06	4.01342265053985e-05	1.65494927296645e-05	TNF/IL1B/AKT1/IFNG/APOE	5
BP	GO:0035633	maintenance of blood-brain barrier	5/159	33/18862	7.8378475585335e-06	4.01342265053985e-05	1.65494927296645e-05	IL6/VEGFA/OCLN/TJP1/GJA1	5
BP	GO:0060251	regulation of glial cell proliferation	5/159	33/18862	7.8378475585335e-06	4.01342265053985e-05	1.65494927296645e-05	TNF/IL6/IL1B/MTOR/CREB1	5
BP	GO:1905332	positive regulation of morphogenesis of an epithelium	5/159	33/18862	7.8378475585335e-06	4.01342265053985e-05	1.65494927296645e-05	AR/LIF/VEGFA/AGT/GJA1	5
BP	GO:0032675	regulation of interleukin-6 production	9/159	158/18862	7.87663829945241e-06	4.0285238622465e-05	1.66117631195809e-05	TNF/IL6/IL1B/IFNG/LPL/IL10/NR1H4/CD36/STAT3	9
BP	GO:0006805	xenobiotic metabolic process	8/159	120/18862	8.07624389054548e-06	4.12574157238715e-05	1.70126438458983e-05	STAR/NR1I2/CYP1A1/AHR/CYP1B1/EPHX1/GRIN1/NQO1	8
BP	GO:0007589	body fluid secretion	7/159	86/18862	8.14742038303747e-06	4.14306961317489e-05	1.7084096645667e-05	CCND1/PRL/VEGFA/NCOA1/CREB1/NCOR2/ADA	7
BP	GO:0032755	positive regulation of interleukin-6 production	7/159	86/18862	8.14742038303747e-06	4.14306961317489e-05	1.7084096645667e-05	TNF/IL6/IL1B/IFNG/LPL/CD36/STAT3	7
BP	GO:0034103	regulation of tissue remodeling	7/159	86/18862	8.14742038303747e-06	4.14306961317489e-05	1.7084096645667e-05	IL6/TP53/FSHB/EGFR/TGFB1/LEP/SRC	7
BP	GO:0034976	response to endoplasmic reticulum stress	12/159	296/18862	8.17055593692435e-06	4.14306961317489e-05	1.7084096645667e-05	BCL2/BAX/CCND1/TP53/DDIT3/NFE2L2/CCL2/HSPA5/GSK3B/ATF6/JUN/ATF3	12
BP	GO:0045346	regulation of MHC class II biosynthetic process	4/159	16/18862	8.17711107863464e-06	4.14306961317489e-05	1.7084096645667e-05	IFNG/IL10/IL4/HDAC2	4
BP	GO:1905288	vascular associated smooth muscle cell apoptotic process	4/159	16/18862	8.17711107863464e-06	4.14306961317489e-05	1.7084096645667e-05	PPARG/DNMT1/IGF1/SOD2	4
BP	GO:1905459	regulation of vascular associated smooth muscle cell apoptotic process	4/159	16/18862	8.17711107863464e-06	4.14306961317489e-05	1.7084096645667e-05	PPARG/DNMT1/IGF1/SOD2	4
BP	GO:0002260	lymphocyte homeostasis	6/159	57/18862	8.30486054354754e-06	4.19308343527365e-05	1.72903304409277e-05	CASP3/BCL2/AKT1/BAX/ADA/FAS	6
BP	GO:0034205	amyloid-beta formation	6/159	57/18862	8.30486054354754e-06	4.19308343527365e-05	1.72903304409277e-05	CASP3/TNF/IFNG/IGF1/RELA/APOE	6
BP	GO:2000242	negative regulation of reproductive process	6/159	57/18862	8.30486054354754e-06	4.19308343527365e-05	1.72903304409277e-05	LIF/IGF1/SNAI1/ADA/AMH/GJA1	6
BP	GO:1904375	regulation of protein localization to cell periphery	8/159	121/18862	8.58678599490553e-06	4.33037915365899e-05	1.78564742765207e-05	AR/TNF/AKT1/GPER1/IFNG/EGFR/TGFB1/SQSTM1	8
BP	GO:0016241	regulation of macroautophagy	9/159	160/18862	8.72123099978847e-06	4.39306659198647e-05	1.81149681843831e-05	MAPK3/CASP3/AKT1/TP53/HMOX1/IL4/MTOR/HDAC6/BECN1	9
BP	GO:0032760	positive regulation of tumor necrosis factor production	7/159	87/18862	8.79817701040444e-06	4.42667860732544e-05	1.82535685392216e-05	IL6/IFNG/LPL/CD36/STAT3/LEP/HDAC2	7
BP	GO:0015918	sterol transport	8/159	122/18862	9.12431104979805e-06	4.58544262966649e-05	1.89082376987511e-05	STAR/ADIPOQ/CD36/APOA1/LEP/APOE/NFKB1/SREBF2	8
BP	GO:0030307	positive regulation of cell growth	9/159	161/18862	9.17179332398057e-06	4.60396392578028e-05	1.89846109297982e-05	BCL2/AKT1/IGF1/EGFR/MTOR/VEGFA/BDNF/FN1/CXCL12	9
BP	GO:0002532	production of molecular mediator involved in inflammatory response	7/159	88/18862	9.49147913492423e-06	4.75892217737173e-05	1.96235868566842e-05	TNF/IL6/NOS2/PPARA/CD36/STAT3/LEP	7
BP	GO:0051224	negative regulation of protein transport	8/159	123/18862	9.68996020572511e-06	4.85282168915621e-05	2.00107848726687e-05	IL1B/SREBF1/ADIPOQ/CD36/IRS1/APOE/HMGCR/INSIG1	8
BP	GO:0051055	negative regulation of lipid biosynthetic process	6/159	59/18862	1.01696031019848e-05	5.08128265718548e-05	2.09528518959123e-05	GPER1/SOD1/SNAI1/APOE/NFKB1/INSIG1	6
BP	GO:1904589	regulation of protein import	6/159	59/18862	1.01696031019848e-05	5.08128265718548e-05	2.09528518959123e-05	MAPK1/IFNG/CDH1/TGFB1/CD36/LEP	6
BP	GO:0046849	bone remodeling	7/159	89/18862	1.02294867780367e-05	5.1053152906054e-05	2.10519513246765e-05	IL6/FSHB/EGFR/TGFB1/LEP/SRC/GJA1	7
BP	GO:0016242	negative regulation of macroautophagy	5/159	35/18862	1.05759473752235e-05	5.24134032638229e-05	2.16128554548057e-05	AKT1/TP53/HMOX1/MTOR/BECN1	5
BP	GO:0032148	activation of protein kinase B activity	5/159	35/18862	1.05759473752235e-05	5.24134032638229e-05	2.16128554548057e-05	AKT1/IGF1/MTOR/INSR/SRC	5
BP	GO:0048009	insulin-like growth factor receptor signaling pathway	5/159	35/18862	1.05759473752235e-05	5.24134032638229e-05	2.16128554548057e-05	AR/AKT1/IGF1/IRS1/IGF1R	5
BP	GO:1901030	positive regulation of mitochondrial outer membrane permeabilization involved in apoptotic signaling pathway	5/159	35/18862	1.05759473752235e-05	5.24134032638229e-05	2.16128554548057e-05	BCL2/BAX/TP53/GSK3B/CASP8	5
BP	GO:1903960	negative regulation of anion transmembrane transport	5/159	35/18862	1.05759473752235e-05	5.24134032638229e-05	2.16128554548057e-05	TNF/IL1B/AKT1/MTOR/LEP	5
BP	GO:0031000	response to caffeine	4/159	17/18862	1.06230304860657e-05	5.24134032638229e-05	2.16128554548057e-05	PPARG/DNMT3B/HDAC2/PPARGC1A	4
BP	GO:0045342	MHC class II biosynthetic process	4/159	17/18862	1.06230304860657e-05	5.24134032638229e-05	2.16128554548057e-05	IFNG/IL10/IL4/HDAC2	4
BP	GO:0060749	mammary gland alveolus development	4/159	17/18862	1.06230304860657e-05	5.24134032638229e-05	2.16128554548057e-05	ESR1/AR/CCND1/VEGFA	4
BP	GO:0061377	mammary gland lobule development	4/159	17/18862	1.06230304860657e-05	5.24134032638229e-05	2.16128554548057e-05	ESR1/AR/CCND1/VEGFA	4
BP	GO:2001267	regulation of cysteine-type endopeptidase activity involved in apoptotic signaling pathway	4/159	17/18862	1.06230304860657e-05	5.24134032638229e-05	2.16128554548057e-05	BAX/MMP9/CASP8/FAS	4
BP	GO:0048565	digestive tract development	8/159	125/18862	1.09103744000961e-05	5.37698997738526e-05	2.21722116723108e-05	TNF/BCL2/EGFR/CDKN1A/CYP1A1/SRC/CCNB1/ADA	8
BP	GO:0048738	cardiac muscle tissue development	10/159	208/18862	1.09669476438067e-05	5.39260127048474e-05	2.22365854012067e-05	MAPK1/IGF1/TGFB1/PPARA/PTEN/MTOR/VEGFA/CREB1/CCNB1/GJA1	10
BP	GO:0072522	purine-containing compound biosynthetic process	10/159	208/18862	1.09669476438067e-05	5.39260127048474e-05	2.22365854012067e-05	FASN/NOS2/TGFB1/ACACA/PPARA/IL4/NOS3/PPARGC1A/ADA/SCD	10
BP	GO:0043470	regulation of carbohydrate catabolic process	7/159	90/18862	1.10144369587906e-05	5.40368526675886e-05	2.22822906587204e-05	TP53/IFNG/IGF1/PPARA/INSR/NCOR1/PPARGC1A	7
BP	GO:1903557	positive regulation of tumor necrosis factor superfamily cytokine production	7/159	90/18862	1.10144369587906e-05	5.40368526675886e-05	2.22822906587204e-05	IL6/IFNG/LPL/CD36/STAT3/LEP/HDAC2	7
BP	GO:0040014	regulation of multicellular organism growth	6/159	60/18862	1.12214101467025e-05	5.48040008517648e-05	2.25986269731848e-05	BCL2/IGF1/SOD1/PRL/CREB1/IGF2	6
BP	GO:0071384	cellular response to corticosteroid stimulus	6/159	60/18862	1.12214101467025e-05	5.48040008517648e-05	2.25986269731848e-05	STAR/GPER1/EGFR/NR3C1/DNMT3B/SGK1	6
BP	GO:1903078	positive regulation of protein localization to plasma membrane	6/159	60/18862	1.12214101467025e-05	5.48040008517648e-05	2.25986269731848e-05	TNF/AKT1/GPER1/IFNG/EGFR/SQSTM1	6
BP	GO:2001244	positive regulation of intrinsic apoptotic signaling pathway	6/159	60/18862	1.12214101467025e-05	5.48040008517648e-05	2.25986269731848e-05	BCL2/BAX/TP53/DDIT3/SOD1/BECN1	6
BP	GO:0001654	eye development	13/159	359/18862	1.14501159841138e-05	5.58579982468255e-05	2.30332465920355e-05	BCL2/BAX/THRB/VIM/STAT3/ACHE/CYP1A1/VEGFA/ATF6/CYP1B1/NES/HDAC2/SOX2	13
BP	GO:0106027	neuron projection organization	7/159	91/18862	1.18486451468388e-05	5.77371549787463e-05	2.38081236329233e-05	GRIN2B/PTEN/GSK3B/INSR/IGF1R/HDAC6/APOE	7
BP	GO:0070374	positive regulation of ERK1 and ERK2 cascade	10/159	210/18862	1.1921453592878e-05	5.80266707464577e-05	2.39275065016132e-05	MAPK3/TNF/GPER1/EGFR/TGFB1/CCL2/CD36/PTEN/SRC/APOE	10
BP	GO:0030224	monocyte differentiation	5/159	36/18862	1.21985491336213e-05	5.90437037394941e-05	2.43468837162661e-05	PPARG/FASN/MYC/VEGFA/JUN	5
BP	GO:0042311	vasodilation	5/159	36/18862	1.21985491336213e-05	5.90437037394941e-05	2.43468837162661e-05	GPER1/SOD1/SOD2/APOE/NOS3	5
BP	GO:0043029	T cell homeostasis	5/159	36/18862	1.21985491336213e-05	5.90437037394941e-05	2.43468837162661e-05	CASP3/BCL2/AKT1/BAX/FAS	5
BP	GO:2000144	positive regulation of DNA-templated transcription, initiation	5/159	36/18862	1.21985491336213e-05	5.90437037394941e-05	2.43468837162661e-05	ESR1/TP53/CTNNB1/CREB1/JUN	5
BP	GO:2000310	regulation of NMDA receptor activity	5/159	36/18862	1.21985491336213e-05	5.90437037394941e-05	2.43468837162661e-05	IFNG/CCL2/GRIN2B/PPARGC1A/GRIN1	5
BP	GO:0030968	endoplasmic reticulum unfolded protein response	8/159	127/18862	1.22578831755191e-05	5.91986063727411e-05	2.44107583745302e-05	BAX/CCND1/DDIT3/NFE2L2/CCL2/HSPA5/ATF6/ATF3	8
BP	GO:1904950	negative regulation of establishment of protein localization	8/159	127/18862	1.22578831755191e-05	5.91986063727411e-05	2.44107583745302e-05	IL1B/SREBF1/ADIPOQ/CD36/IRS1/APOE/HMGCR/INSIG1	8
BP	GO:0060562	epithelial tube morphogenesis	12/159	309/18862	1.2579459839331e-05	6.06839866636768e-05	2.50232602829031e-05	ESR1/AR/CASP3/TNF/BCL2/PGR/TGFB1/CTNNB1/MYC/VEGFA/SRC/AGT	12
BP	GO:0055017	cardiac muscle tissue growth	7/159	92/18862	1.27345067074109e-05	6.13636074043428e-05	2.5303504341053e-05	MAPK1/IGF1/PPARA/PTEN/MTOR/CCNB1/GJA1	7
BP	GO:0150063	visual system development	13/159	363/18862	1.28786868405331e-05	6.19894126590995e-05	2.55615573899237e-05	BCL2/BAX/THRB/VIM/STAT3/ACHE/CYP1A1/VEGFA/ATF6/CYP1B1/NES/HDAC2/SOX2	13
BP	GO:0035967	cellular response to topologically incorrect protein	9/159	168/18862	1.29198963753016e-05	6.20498792658608e-05	2.55864910128215e-05	BAX/CCND1/DDIT3/NFE2L2/CCL2/HSPA5/ATF6/HDAC6/ATF3	9
BP	GO:0042129	regulation of T cell proliferation	9/159	168/18862	1.29198963753016e-05	6.20498792658608e-05	2.55864910128215e-05	CASP3/IL6/IL1B/IGF1/IL10/IL4/LEP/GNRH1/IGF2	9
BP	GO:0060252	positive regulation of glial cell proliferation	4/159	18/18862	1.35686468804221e-05	6.49757646154017e-05	2.67929903660244e-05	TNF/IL6/IL1B/MTOR	4
BP	GO:0010573	vascular endothelial growth factor production	6/159	62/18862	1.35891142062682e-05	6.49757646154017e-05	2.67929903660244e-05	TNF/IL6/IL1B/PTGS2/TGFB1/CYP1B1	6
BP	GO:0031571	mitotic G1 DNA damage checkpoint	6/159	62/18862	1.35891142062682e-05	6.49757646154017e-05	2.67929903660244e-05	BAX/CCND1/TP53/PCNA/CDKN1A/CCNB1	6
BP	GO:0043954	cellular component maintenance	6/159	62/18862	1.35891142062682e-05	6.49757646154017e-05	2.67929903660244e-05	GRIN2B/INSR/IGF1R/HDAC2/APOE/TJP1	6
BP	GO:0030111	regulation of Wnt signaling pathway	13/159	365/18862	1.36500933761888e-05	6.51682363017006e-05	2.68723567585134e-05	ESR1/DDIT3/EGFR/TGFB1/CTNNB1/GSK3B/CDH2/SRC/EGR1/APOE/NFKB1/SOX2/COL1A1	13
BP	GO:0051153	regulation of striated muscle cell differentiation	7/159	93/18862	1.36744983375452e-05	6.51682363017006e-05	2.68723567585134e-05	BCL2/IGF1/TGFB1/EZH2/PPARA/MTOR/BDNF	7
BP	GO:1902882	regulation of response to oxidative stress	7/159	93/18862	1.36744983375452e-05	6.51682363017006e-05	2.68723567585134e-05	AKT1/NFE2L2/IL10/CD36/SOD1/SOD2/HDAC6	7
BP	GO:0051099	positive regulation of binding	9/159	170/18862	1.42049376562488e-05	6.76217471723844e-05	2.78840707954358e-05	PPARG/MMP9/IFNG/IGF1/TGFB1/CTNNB1/GSK3B/BDNF/APOE	9
BP	GO:0042632	cholesterol homeostasis	7/159	94/18862	1.46711794928702e-05	6.96881025911333e-05	2.87361398885049e-05	FABP4/LPL/NR1H4/APOA1/APOE/SREBF2/INSIG1	7
BP	GO:0042982	amyloid precursor protein metabolic process	7/159	94/18862	1.46711794928702e-05	6.96881025911333e-05	2.87361398885049e-05	CASP3/TNF/IFNG/IGF1/RELA/ACHE/APOE	7
BP	GO:0044783	G1 DNA damage checkpoint	6/159	63/18862	1.49157057092561e-05	7.06173083415271e-05	2.91193012235922e-05	BAX/CCND1/TP53/PCNA/CDKN1A/CCNB1	6
BP	GO:0044819	mitotic G1/S transition checkpoint	6/159	63/18862	1.49157057092561e-05	7.06173083415271e-05	2.91193012235922e-05	BAX/CCND1/TP53/PCNA/CDKN1A/CCNB1	6
BP	GO:2000378	negative regulation of reactive oxygen species metabolic process	6/159	63/18862	1.49157057092561e-05	7.06173083415271e-05	2.91193012235922e-05	BCL2/TP53/IL10/PPARA/HDAC6/BECN1	6
BP	GO:0048880	sensory system development	13/159	369/18862	1.53158089892539e-05	7.24324067046374e-05	2.98677635655755e-05	BCL2/BAX/THRB/VIM/STAT3/ACHE/CYP1A1/VEGFA/ATF6/CYP1B1/NES/HDAC2/SOX2	13
BP	GO:0007292	female gamete generation	8/159	131/18862	1.53766402650922e-05	7.25616619045526e-05	2.99210624124084e-05	BCL2/PGR/FSHB/IGF1/LEP/SRC/CCNB1/AMH	8
BP	GO:0072073	kidney epithelium development	8/159	131/18862	1.53766402650922e-05	7.25616619045526e-05	2.99210624124084e-05	BCL2/CAT/LIF/ADIPOQ/CTNNB1/MYC/VEGFA/AGT	8
BP	GO:0055092	sterol homeostasis	7/159	95/18862	1.57271938042389e-05	7.41351507725386e-05	3.05698962096025e-05	FABP4/LPL/NR1H4/APOA1/APOE/SREBF2/INSIG1	7
BP	GO:0042307	positive regulation of protein import into nucleus	5/159	38/18862	1.60223861401222e-05	7.53626240597281e-05	3.10760492368563e-05	MAPK1/IFNG/CDH1/TGFB1/LEP	5
BP	GO:0071548	response to dexamethasone	5/159	38/18862	1.60223861401222e-05	7.53626240597281e-05	3.10760492368563e-05	STAR/PCNA/EGFR/NR3C1/DNMT3B	5
BP	GO:0010595	positive regulation of endothelial cell migration	8/159	132/18862	1.62528659455223e-05	7.63637909718032e-05	3.1488884015928e-05	AKT1/PTGS2/NFE2L2/HMOX1/TGFB1/VEGFA/AGT/NOS3	8
BP	GO:0072577	endothelial cell apoptotic process	6/159	64/18862	1.63449310214763e-05	7.67131540466256e-05	3.16329451370762e-05	TNF/GPER1/NFE2L2/CCL2/IL10/IL4	6
BP	GO:0002544	chronic inflammatory response	4/159	19/18862	1.70743118004471e-05	7.97046537926044e-05	3.28665008227753e-05	TNF/IL10/IL4/GJA1	4
BP	GO:0002902	regulation of B cell apoptotic process	4/159	19/18862	1.70743118004471e-05	7.97046537926044e-05	3.28665008227753e-05	BAX/IL10/PTEN/ADA	4
BP	GO:0009110	vitamin biosynthetic process	4/159	19/18862	1.70743118004471e-05	7.97046537926044e-05	3.28665008227753e-05	TNF/IFNG/SNAI1/NFKB1	4
BP	GO:0010744	positive regulation of macrophage derived foam cell differentiation	4/159	19/18862	1.70743118004471e-05	7.97046537926044e-05	3.28665008227753e-05	LPL/CD36/AGT/NFKB1	4
BP	GO:0044320	cellular response to leptin stimulus	4/159	19/18862	1.70743118004471e-05	7.97046537926044e-05	3.28665008227753e-05	STAT3/PTEN/LEP/CCNA2	4
BP	GO:0010721	negative regulation of cell development	9/159	174/18862	1.71045422488763e-05	7.97598245663423e-05	3.2889250689868e-05	TNF/IL6/IL1B/THRB/TP53/IGF1/PTEN/GSK3B/VEGFA	9
BP	GO:0002699	positive regulation of immune effector process	10/159	219/18862	1.71572399192022e-05	7.99195304623483e-05	3.29551059908162e-05	TNF/IL6/IL1B/IFNG/NOS2/HMOX1/TGFB1/IL10/CD36/IL4	10
BP	GO:0042391	regulation of membrane potential	14/159	431/18862	1.77270017125805e-05	8.24848242952726e-05	3.40129141344894e-05	BCL2/AKT1/BAX/GPER1/CD36/SOD1/GRIN2B/PTEN/SOD2/GSK3B/SRC/JUN/GJA1/GRIN1	14
BP	GO:0034381	plasma lipoprotein particle clearance	6/159	65/18862	1.78826586020936e-05	8.29418383985756e-05	3.4201365544633e-05	HMOX1/ADIPOQ/NR1H4/CD36/APOA1/APOE	6
BP	GO:0050795	regulation of behavior	6/159	65/18862	1.78826586020936e-05	8.29418383985756e-05	3.4201365544633e-05	STAT3/MTOR/HDAC2/APOE/ADA/GJA1	6
BP	GO:0071479	cellular response to ionizing radiation	6/159	65/18862	1.78826586020936e-05	8.29418383985756e-05	3.4201365544633e-05	TP53/XRCC6/HSPA5/CDKN1A/EGR1/H2AX	6
BP	GO:0043502	regulation of muscle adaptation	7/159	97/18862	1.80282257179364e-05	8.35275655722999e-05	3.44428922525618e-05	IGF1/PPARA/MTOR/AGT/BECN1/NOS3/PPARGC1A	7
BP	GO:0071482	cellular response to light stimulus	8/159	134/18862	1.81317150530074e-05	8.39172965914831e-05	3.46035992408385e-05	BAX/MMP9/TP53/CASP9/MMP2/PCNA/CDKN1A/MYC	8
BP	GO:0002066	columnar/cuboidal epithelial cell development	5/159	39/18862	1.82541832492504e-05	8.43039678419537e-05	3.47630445224754e-05	FASN/CDKN1A/GSK3B/CDH2/SRC	5
BP	GO:0002701	negative regulation of production of molecular mediator of immune response	5/159	39/18862	1.82541832492504e-05	8.43039678419537e-05	3.47630445224754e-05	TNF/HMOX1/TGFB1/IL10/APOA1	5
BP	GO:0048167	regulation of synaptic plasticity	9/159	176/18862	1.87339653059995e-05	8.64276226896591e-05	3.5638741241277e-05	MAPK1/STAR/GRIN2B/PTEN/GSK3B/CREB1/SQSTM1/APOE/GRIN1	9
BP	GO:0021761	limbic system development	7/159	98/18862	1.92789640520849e-05	8.88473109293953e-05	3.66365083946114e-05	CASP3/BAX/EZH2/PTEN/GSK3B/NCOA1/HSD3B1	7
BP	GO:0034332	adherens junction organization	6/159	66/18862	1.9534970625153e-05	8.9740713412686e-05	3.70049061236643e-05	CDH1/CTNNB1/VEGFA/CDH2/SRC/TJP1	6
BP	GO:0045600	positive regulation of fat cell differentiation	6/159	66/18862	1.9534970625153e-05	8.9740713412686e-05	3.70049061236643e-05	PPARG/AKT1/PTGS2/CEBPA/LPL/CREB1	6
BP	GO:2000272	negative regulation of signaling receptor activity	6/159	66/18862	1.9534970625153e-05	8.9740713412686e-05	3.70049061236643e-05	ESR2/TNF/PPARG/PPARA/PTEN/PPARGC1A	6
BP	GO:0043433	negative regulation of DNA-binding transcription factor activity	9/159	177/18862	1.95970158040675e-05	8.99303733720553e-05	3.70831130904354e-05	ESR1/CAT/DDIT3/HMOX1/EZH2/IL10/NR1H4/CYP1B1/HDAC2	9
BP	GO:0045776	negative regulation of blood pressure	5/159	40/18862	2.07206966925032e-05	9.47857001815456e-05	3.90852245730871e-05	NOS2/ADIPOQ/PPARA/SOD2/NOS3	5
BP	GO:0060443	mammary gland morphogenesis	5/159	40/18862	2.07206966925032e-05	9.47857001815456e-05	3.90852245730871e-05	ESR1/AR/PGR/BAX/SRC	5
BP	GO:1904591	positive regulation of protein import	5/159	40/18862	2.07206966925032e-05	9.47857001815456e-05	3.90852245730871e-05	MAPK1/IFNG/CDH1/TGFB1/LEP	5
BP	GO:0010226	response to lithium ion	4/159	20/18862	2.12030447997146e-05	9.64827626810541e-05	3.97850144019412e-05	FABP4/CDH1/CEBPA/NFE2L2	4
BP	GO:0046697	decidualization	4/159	20/18862	2.12030447997146e-05	9.64827626810541e-05	3.97850144019412e-05	MAPK1/MAPK3/LIF/GJA1	4
BP	GO:0060444	branching involved in mammary gland duct morphogenesis	4/159	20/18862	2.12030447997146e-05	9.64827626810541e-05	3.97850144019412e-05	ESR1/AR/PGR/SRC	4
BP	GO:0097062	dendritic spine maintenance	4/159	20/18862	2.12030447997146e-05	9.64827626810541e-05	3.97850144019412e-05	GRIN2B/INSR/IGF1R/APOE	4
BP	GO:1902004	positive regulation of amyloid-beta formation	4/159	20/18862	2.12030447997146e-05	9.64827626810541e-05	3.97850144019412e-05	CASP3/TNF/IFNG/RELA	4
BP	GO:0030183	B cell differentiation	8/159	137/18862	2.12901966765136e-05	9.65554121304947e-05	3.981497166386e-05	IL6/BCL2/BAX/TP53/EZH2/IL10/IL4/ADA	8
BP	GO:0032922	circadian regulation of gene expression	6/159	67/18862	2.13081657425561e-05	9.65554121304947e-05	3.981497166386e-05	PPARA/EGR1/AHR/HDAC2/NCOA2/PPARGC1A	6
BP	GO:0042987	amyloid precursor protein catabolic process	6/159	67/18862	2.13081657425561e-05	9.65554121304947e-05	3.981497166386e-05	CASP3/TNF/IFNG/IGF1/RELA/APOE	6
BP	GO:1904377	positive regulation of protein localization to cell periphery	6/159	67/18862	2.13081657425561e-05	9.65554121304947e-05	3.981497166386e-05	TNF/AKT1/GPER1/IFNG/EGFR/SQSTM1	6
BP	GO:0045732	positive regulation of protein catabolic process	10/159	225/18862	2.16556481621096e-05	9.80274481068535e-05	4.04219709960952e-05	TNF/IL1B/AKT1/IFNG/CEBPA/NFE2L2/PTEN/GSK3B/APOE/GJA1	10
BP	GO:0060419	heart growth	7/159	100/18862	2.19958581875522e-05	9.94635257499749e-05	4.10141427802176e-05	MAPK1/IGF1/PPARA/PTEN/MTOR/CCNB1/GJA1	7
BP	GO:0072659	protein localization to plasma membrane	11/159	275/18862	2.22693016415987e-05	0.000100595010126596	4.14807144347653e-05	AR/TNF/AKT1/GPER1/IFNG/CDH1/EGFR/TGFB1/ADIPOQ/CDH2/SQSTM1	11
BP	GO:0072006	nephron development	8/159	138/18862	2.24405117145411e-05	0.000101262809111867	4.17560837495353e-05	BCL2/LIF/ADIPOQ/CTNNB1/MYC/VEGFA/EGR1/AGT	8
BP	GO:0046777	protein autophosphorylation	10/159	226/18862	2.24961318034955e-05	0.000101408161261959	4.18160202317015e-05	MAPK3/AKT1/EGFR/ADIPOQ/GSK3B/MTOR/VEGFA/INSR/SRC/IGF1R	10
BP	GO:1900015	regulation of cytokine production involved in inflammatory response	6/159	68/18862	2.32087617541653e-05	0.000104403277174501	4.30510670566962e-05	TNF/IL6/NOS2/PPARA/STAT3/LEP	6
BP	GO:1903201	regulation of oxidative stress-induced cell death	6/159	68/18862	2.32087617541653e-05	0.000104403277174501	4.30510670566962e-05	AKT1/NFE2L2/IL10/SOD1/SOD2/HDAC6	6
BP	GO:0051602	response to electrical stimulus	5/159	41/18862	2.34388440707864e-05	0.00010500214324162	4.32980116345992e-05	PTEN/SOD2/SRC/PPARGC1A/NQO1	5
BP	GO:1901861	regulation of muscle tissue development	5/159	41/18862	2.34388440707864e-05	0.00010500214324162	4.32980116345992e-05	BCL2/TGFB1/CREB1/IGF2/PPARGC1A	5
BP	GO:1902042	negative regulation of extrinsic apoptotic signaling pathway via death domain receptors	5/159	41/18862	2.34388440707864e-05	0.00010500214324162	4.32980116345992e-05	HMOX1/GSK3B/CASP8/NOS3/FAS	5
BP	GO:1904646	cellular response to amyloid-beta	5/159	41/18862	2.34388440707864e-05	0.00010500214324162	4.32980116345992e-05	IGF1/CD36/GSK3B/IGF1R/GJA1	5
BP	GO:0044264	cellular polysaccharide metabolic process	7/159	102/18862	2.5021008086955e-05	0.000111974180818894	4.6172956419707e-05	AKT1/IGF1/GSK3B/IRS1/MTOR/INSR/IGF2	7
BP	GO:0002534	cytokine production involved in inflammatory response	6/159	69/18862	2.5243498184032e-05	0.000112736942405388	4.64874839048315e-05	TNF/IL6/NOS2/PPARA/STAT3/LEP	6
BP	GO:0071229	cellular response to acid chemical	6/159	69/18862	2.5243498184032e-05	0.000112736942405388	4.64874839048315e-05	TNF/MMP2/DNMT3A/MTOR/VEGFA/COL1A1	6
BP	GO:0002363	alpha-beta T cell lineage commitment	4/159	21/18862	2.60204198477806e-05	0.000115967550185787	4.78196366489968e-05	IL6/BCL2/STAT3/MTOR	4
BP	GO:0038083	peptidyl-tyrosine autophosphorylation	4/159	21/18862	2.60204198477806e-05	0.000115967550185787	4.78196366489968e-05	MAPK3/EGFR/VEGFA/IGF1R	4
BP	GO:0001822	kidney development	11/159	280/18862	2.62866822969636e-05	0.000117033820874046	4.82593172044651e-05	BCL2/CAT/BAX/MMP9/LIF/ADIPOQ/CTNNB1/MYC/VEGFA/EGR1/AGT	11
BP	GO:0006509	membrane protein ectodomain proteolysis	5/159	42/18862	2.64261999735905e-05	0.0001171732838133	4.83168252493488e-05	TNF/IL1B/IFNG/IL10/APOE	5
BP	GO:0014002	astrocyte development	5/159	42/18862	2.64261999735905e-05	0.0001171732838133	4.83168252493488e-05	TNF/IL6/IFNG/EGFR/VIM	5
BP	GO:0032965	regulation of collagen biosynthetic process	5/159	42/18862	2.64261999735905e-05	0.0001171732838133	4.83168252493488e-05	IL6/PPARG/TGFB1/VIM/HDAC2	5
BP	GO:1900371	regulation of purine nucleotide biosynthetic process	5/159	42/18862	2.64261999735905e-05	0.0001171732838133	4.83168252493488e-05	NOS2/PPARA/IL4/NOS3/PPARGC1A	5
BP	GO:0070498	interleukin-1-mediated signaling pathway	7/159	103/18862	2.66574176780573e-05	0.000118077641494217	4.86897403935672e-05	MAPK3/IL6/IL1B/RELA/EGR1/SQSTM1/NFKB1	7
BP	GO:0021537	telencephalon development	10/159	231/18862	2.71318766685721e-05	0.00012005647571834	4.95057198070715e-05	CASP3/BAX/EZH2/PTEN/GSK3B/CDH2/NCOA1/HSD3B1/CXCL12/H2AX	10
BP	GO:0032371	regulation of sterol transport	6/159	70/18862	2.74193387618381e-05	0.000121081116734233	4.99282342173285e-05	ADIPOQ/APOA1/LEP/APOE/NFKB1/SREBF2	6
BP	GO:0032374	regulation of cholesterol transport	6/159	70/18862	2.74193387618381e-05	0.000121081116734233	4.99282342173285e-05	ADIPOQ/APOA1/LEP/APOE/NFKB1/SREBF2	6
BP	GO:0072655	establishment of protein localization to mitochondrion	8/159	142/18862	2.75773558301434e-05	0.000121654893539899	5.0164833147983e-05	BCL2/AKT1/SREBF1/BAX/TP53/DDIT3/CASP8/SREBF2	8
BP	GO:0071868	cellular response to monoamine stimulus	7/159	104/18862	2.83809688454964e-05	0.000124945484795417	5.15217202939745e-05	MAPK1/MAPK3/STAR/ADIPOQ/GSK3B/GNAS/HDAC2	7
BP	GO:0071870	cellular response to catecholamine stimulus	7/159	104/18862	2.83809688454964e-05	0.000124945484795417	5.15217202939745e-05	MAPK1/MAPK3/STAR/ADIPOQ/GSK3B/GNAS/HDAC2	7
BP	GO:0030808	regulation of nucleotide biosynthetic process	5/159	43/18862	2.97009963573831e-05	0.000130359388267663	5.37541628736512e-05	NOS2/PPARA/IL4/NOS3/PPARGC1A	5
BP	GO:0032620	interleukin-17 production	5/159	43/18862	2.97009963573831e-05	0.000130359388267663	5.37541628736512e-05	IL6/IFNG/DDIT3/TGFB1/NR1H4	5
BP	GO:2000273	positive regulation of signaling receptor activity	5/159	43/18862	2.97009963573831e-05	0.000130359388267663	5.37541628736512e-05	IFNG/CCL2/IL10/HDAC6/HDAC2	5
BP	GO:0010288	response to lead ion	4/159	22/18862	3.15944542323419e-05	0.000137693335748999	5.67783425100965e-05	CAT/STAR/DNMT3A/BECN1	4
BP	GO:0043369	CD4-positive or CD8-positive, alpha-beta T cell lineage commitment	4/159	22/18862	3.15944542323419e-05	0.000137693335748999	5.67783425100965e-05	IL6/BCL2/STAT3/MTOR	4
BP	GO:0043457	regulation of cellular respiration	4/159	22/18862	3.15944542323419e-05	0.000137693335748999	5.67783425100965e-05	IFNG/NOS2/IL4/PPARGC1A	4
BP	GO:0045649	regulation of macrophage differentiation	4/159	22/18862	3.15944542323419e-05	0.000137693335748999	5.67783425100965e-05	LIF/TGFB1/ADIPOQ/CASP8	4
BP	GO:0071404	cellular response to low-density lipoprotein particle stimulus	4/159	22/18862	3.15944542323419e-05	0.000137693335748999	5.67783425100965e-05	PPARG/LPL/CD36/SREBF2	4
BP	GO:0090312	positive regulation of protein deacetylation	4/159	22/18862	3.15944542323419e-05	0.000137693335748999	5.67783425100965e-05	SREBF1/TP53/IFNG/VEGFA	4
BP	GO:1901522	positive regulation of transcription from RNA polymerase II promoter involved in cellular response to chemical stimulus	4/159	22/18862	3.15944542323419e-05	0.000137693335748999	5.67783425100965e-05	TP53/NFE2L2/RELA/VEGFA	4
BP	GO:0002262	myeloid cell homeostasis	8/159	145/18862	3.20465507407238e-05	0.000139352527663265	5.74625162668419e-05	CASP3/IL6/BAX/HMOX1/SOD1/STAT3/VEGFA/THRA	8
BP	GO:0038127	ERBB signaling pathway	8/159	145/18862	3.20465507407238e-05	0.000139352527663265	5.74625162668419e-05	MAPK1/AKT1/GPER1/MMP9/EGFR/TGFB1/SRC/AGT	8
BP	GO:0009062	fatty acid catabolic process	7/159	106/18862	3.21038371671142e-05	0.000139352527663265	5.74625162668419e-05	AKT1/ADIPOQ/PPARA/IRS1/MTOR/LEP/CPT1A	7
BP	GO:0072009	nephron epithelium development	7/159	106/18862	3.21038371671142e-05	0.000139352527663265	5.74625162668419e-05	BCL2/LIF/ADIPOQ/CTNNB1/MYC/VEGFA/AGT	7
BP	GO:0006913	nucleocytoplasmic transport	12/159	340/18862	3.2312519059405e-05	0.000140117950515858	5.77781411346191e-05	MAPK1/IL1B/AKT1/TP53/IFNG/CDH1/TGFB1/CDKN1A/CD36/STAT3/GSK3B/LEP	12
BP	GO:0002285	lymphocyte activation involved in immune response	9/159	189/18862	3.28958118362507e-05	0.000142504656874638	5.87623080906499e-05	IL6/TP53/IFNG/TGFB1/IL10/IL4/STAT3/MTOR/ADA	9
BP	GO:0010677	negative regulation of cellular carbohydrate metabolic process	5/159	44/18862	3.32821223656725e-05	0.000143603739131567	5.92155186145379e-05	ADIPOQ/PPARA/GSK3B/NCOR1/PPARGC1A	5
BP	GO:0035987	endodermal cell differentiation	5/159	44/18862	3.32821223656725e-05	0.000143603739131567	5.92155186145379e-05	MMP9/MMP2/POU5F1/FN1/SOX2	5
BP	GO:0060711	labyrinthine layer development	5/159	44/18862	3.32821223656725e-05	0.000143603739131567	5.92155186145379e-05	MAPK1/AKT1/IL10/NCOA1/CASP8	5
BP	GO:1901028	regulation of mitochondrial outer membrane permeabilization involved in apoptotic signaling pathway	5/159	44/18862	3.32821223656725e-05	0.000143603739131567	5.92155186145379e-05	BCL2/BAX/TP53/GSK3B/CASP8	5
BP	GO:0070585	protein localization to mitochondrion	8/159	146/18862	3.36646339103987e-05	0.000145109645870495	5.98364846776084e-05	BCL2/AKT1/SREBF1/BAX/TP53/DDIT3/CASP8/SREBF2	8
BP	GO:0072001	renal system development	11/159	288/18862	3.40190759995222e-05	0.000146448963495224	6.03887571199386e-05	BCL2/CAT/BAX/MMP9/LIF/ADIPOQ/CTNNB1/MYC/VEGFA/EGR1/AGT	11
BP	GO:0002526	acute inflammatory response	7/159	107/18862	3.4110573445679e-05	0.000146448963495224	6.03887571199386e-05	TNF/IL6/PPARG/IL1B/PTGS2/IL4/FN1	7
BP	GO:0046632	alpha-beta T cell differentiation	7/159	107/18862	3.4110573445679e-05	0.000146448963495224	6.03887571199386e-05	IL6/BCL2/IFNG/IL4/STAT3/MTOR/ADA	7
BP	GO:1903008	organelle disassembly	7/159	107/18862	3.4110573445679e-05	0.000146448963495224	6.03887571199386e-05	SREBF1/TP53/HDAC6/SQSTM1/BECN1/PPARGC1A/SREBF2	7
BP	GO:0007596	blood coagulation	12/159	342/18862	3.4211471931565e-05	0.000146736729116376	6.05074183093963e-05	MAPK1/MAPK3/IL6/NFE2L2/CD36/SRC/GNAS/HDAC2/APOE/FN1/NOS3/COL1A1	12
BP	GO:0021766	hippocampus development	6/159	73/18862	3.48665351917756e-05	0.00014925082060353	6.15441129815303e-05	CASP3/EZH2/PTEN/GSK3B/NCOA1/HSD3B1	6
BP	GO:0033143	regulation of intracellular steroid hormone receptor signaling pathway	6/159	73/18862	3.48665351917756e-05	0.00014925082060353	6.15441129815303e-05	ESR1/AR/SRC/NCOR1/HDAC6/NCOR2	6
BP	GO:0051169	nuclear transport	12/159	343/18862	3.51967930945559e-05	0.000150515802256284	6.20657327183055e-05	MAPK1/IL1B/AKT1/TP53/IFNG/CDH1/TGFB1/CDKN1A/CD36/STAT3/GSK3B/LEP	12
BP	GO:0001523	retinoid metabolic process	7/159	108/18862	3.62192920204986e-05	0.00015456974141523	6.37373891193191e-05	LPL/APOA1/CYP1A1/TTR/CYP1B1/APOE/PNPLA2	7
BP	GO:0071156	regulation of cell cycle arrest	7/159	108/18862	3.62192920204986e-05	0.00015456974141523	6.37373891193191e-05	BAX/GPER1/CCND1/TP53/PCNA/CDKN1A/CCNB1	7
BP	GO:0007409	axonogenesis	14/159	460/18862	3.62518137760559e-05	0.00015456974141523	6.37373891193191e-05	MAPK1/MAPK3/BCL2/PTEN/GSK3B/VEGFA/CDH2/SRC/CREB1/HDAC6/BDNF/APOE/FN1/CXCL12	14
BP	GO:0001974	blood vessel remodeling	5/159	45/18862	3.7189123609194e-05	0.00015825469889492	6.52568945970451e-05	BAX/LIF/TGFB1/AGT/NOS3	5
BP	GO:0060986	endocrine hormone secretion	5/159	45/18862	3.7189123609194e-05	0.00015825469889492	6.52568945970451e-05	IL1B/LEP/GNAS/AGT/GJA1	5
BP	GO:0033032	regulation of myeloid cell apoptotic process	4/159	23/18862	3.79954999203005e-05	0.000161053332343192	6.64109211708209e-05	BCL2/ADIPOQ/PTEN/THRA	4
BP	GO:0034695	response to prostaglandin E	4/159	23/18862	3.79954999203005e-05	0.000161053332343192	6.64109211708209e-05	PPARG/AKT1/ACACA/GNRH1	4
BP	GO:1901863	positive regulation of muscle tissue development	4/159	23/18862	3.79954999203005e-05	0.000161053332343192	6.64109211708209e-05	BCL2/CREB1/IGF2/PPARGC1A	4
BP	GO:1904385	cellular response to angiotensin	4/159	23/18862	3.79954999203005e-05	0.000161053332343192	6.64109211708209e-05	NFE2L2/RELA/SRC/NFKB1	4
BP	GO:0007599	hemostasis	12/159	346/18862	3.83022089537292e-05	0.000162194691287933	6.68815646390683e-05	MAPK1/MAPK3/IL6/NFE2L2/CD36/SRC/GNAS/HDAC2/APOE/FN1/NOS3/COL1A1	12
BP	GO:0050864	regulation of B cell activation	9/159	193/18862	3.87578822310871e-05	0.000163964009594794	6.76111494101097e-05	CASP3/IL6/BCL2/TGFB1/CDKN1A/IL10/IL4/AHR/ADA	9
BP	GO:0034620	cellular response to unfolded protein	8/159	149/18862	3.89345266195918e-05	0.000164550604210802	6.78530338109856e-05	BAX/CCND1/DDIT3/NFE2L2/CCL2/HSPA5/ATF6/ATF3	8
BP	GO:0050817	coagulation	12/159	347/18862	3.93889009551445e-05	0.000166308692921721	6.85779880177288e-05	MAPK1/MAPK3/IL6/NFE2L2/CD36/SRC/GNAS/HDAC2/APOE/FN1/NOS3/COL1A1	12
BP	GO:0001937	negative regulation of endothelial cell proliferation	6/159	75/18862	4.06748213041445e-05	0.000171570911284863	7.07478826968003e-05	TNF/PPARG/CCL2/PRL/APOE/GJA1	6
BP	GO:0002686	negative regulation of leukocyte migration	5/159	46/18862	4.14422009242747e-05	0.0001744680412089	7.19425246468152e-05	AKT1/HMOX1/CCL2/CXCL12/ADA	5
BP	GO:0006953	acute-phase response	5/159	46/18862	4.14422009242747e-05	0.0001744680412089	7.19425246468152e-05	TNF/IL6/IL1B/PTGS2/FN1	5
BP	GO:0046395	carboxylic acid catabolic process	10/159	243/18862	4.17169704249003e-05	0.000175114259574291	7.22089951153159e-05	AKT1/NOS2/ADIPOQ/PPARA/IRS1/MTOR/LEP/CPT1A/GPT/NOS3	10
BP	GO:0061448	connective tissue development	10/159	243/18862	4.17169704249003e-05	0.000175114259574291	7.22089951153159e-05	MAPK3/TGFB1/NR1H4/LEP/EGR1/SNAI1/THRA/GNAS/COL1A1/PPARGC1A	10
BP	GO:0090257	regulation of muscle system process	10/159	243/18862	4.17169704249003e-05	0.000175114259574291	7.22089951153159e-05	GPER1/IGF1/PPARA/SOD1/MTOR/AGT/BECN1/NOS3/PPARGC1A/ADA	10
BP	GO:0090596	sensory organ morphogenesis	10/159	244/18862	4.31887309227555e-05	0.000180978296593087	7.46270518827983e-05	MAPK1/MAPK3/BCL2/BAX/THRB/SOD1/STAT3/VEGFA/HDAC2/INSIG1	10
BP	GO:0071675	regulation of mononuclear cell migration	7/159	111/18862	4.31974973862538e-05	0.000180978296593087	7.46270518827983e-05	MAPK1/MAPK3/TNF/AKT1/CCL2/IL4/CXCL12	7
BP	GO:0002792	negative regulation of peptide secretion	6/159	76/18862	4.38563690348875e-05	0.000183383967817696	7.56190390695022e-05	IL1B/SREBF1/IRS1/LEP/APOE/HMGCR	6
BP	GO:1901983	regulation of protein acetylation	6/159	76/18862	4.38563690348875e-05	0.000183383967817696	7.56190390695022e-05	MAPK3/IL1B/LIF/GSK3B/HDAC2/PPARGC1A	6
BP	GO:0000423	mitophagy	4/159	24/18862	4.52961373362405e-05	0.00018922166532362	7.80262346440644e-05	TP53/HDAC6/SQSTM1/BECN1	4
BP	GO:0006111	regulation of gluconeogenesis	5/159	47/18862	4.60622086270477e-05	0.000191866815165741	7.9116971700506e-05	ADIPOQ/PPARA/LEP/GPT/PPARGC1A	5
BP	GO:0010712	regulation of collagen metabolic process	5/159	47/18862	4.60622086270477e-05	0.000191866815165741	7.9116971700506e-05	IL6/PPARG/TGFB1/VIM/HDAC2	5
BP	GO:0030857	negative regulation of epithelial cell differentiation	5/159	47/18862	4.60622086270477e-05	0.000191866815165741	7.9116971700506e-05	CCND1/MMP9/IFNG/EZH2/VEGFA	5
BP	GO:0000187	activation of MAPK activity	8/159	154/18862	4.9243731885117e-05	0.000204922042772648	8.45003417857764e-05	MAPK1/MAPK3/TNF/IL1B/IGF1/SOD1/INSR/AGT	8
BP	GO:0014009	glial cell proliferation	5/159	48/18862	5.10706522807971e-05	0.000211306652989888	8.71330587850126e-05	TNF/IL6/IL1B/MTOR/CREB1	5
BP	GO:0042149	cellular response to glucose starvation	5/159	48/18862	5.10706522807971e-05	0.000211306652989888	8.71330587850126e-05	BCL2/TP53/NFE2L2/HSPA5/BECN1	5
BP	GO:0060688	regulation of morphogenesis of a branching structure	5/159	48/18862	5.10706522807971e-05	0.000211306652989888	8.71330587850126e-05	ESR1/AR/TNF/VEGFA/AGT	5
BP	GO:0061028	establishment of endothelial barrier	5/159	48/18862	5.10706522807971e-05	0.000211306652989888	8.71330587850126e-05	TNF/IL1B/FASN/VEGFA/TJP1	5
BP	GO:1990090	cellular response to nerve growth factor stimulus	5/159	48/18862	5.10706522807971e-05	0.000211306652989888	8.71330587850126e-05	AKT1/HSPA5/PTEN/CREB1/BDNF	5
BP	GO:2001238	positive regulation of extrinsic apoptotic signaling pathway	5/159	48/18862	5.10706522807971e-05	0.000211306652989888	8.71330587850126e-05	TNF/GPER1/PTEN/AGT/ATF3	5
BP	GO:1901991	negative regulation of mitotic cell cycle phase transition	10/159	250/18862	5.29846036529682e-05	0.000219016510519712	9.03122462827311e-05	BCL2/BAX/CCND1/TP53/PCNA/EZH2/CCL2/CDKN1A/PTEN/CCNB1	10
BP	GO:0001783	B cell apoptotic process	4/159	25/18862	5.35710715174246e-05	0.000219971451955908	9.07060198204734e-05	BAX/IL10/PTEN/ADA	4
BP	GO:0048143	astrocyte activation	4/159	25/18862	5.35710715174246e-05	0.000219971451955908	9.07060198204734e-05	TNF/IL6/IFNG/EGFR	4
BP	GO:0051123	RNA polymerase II preinitiation complex assembly	4/159	25/18862	5.35710715174246e-05	0.000219971451955908	9.07060198204734e-05	ESR1/TP53/CREB1/THRA	4
BP	GO:1900120	regulation of receptor binding	4/159	25/18862	5.35710715174246e-05	0.000219971451955908	9.07060198204734e-05	MMP9/ADIPOQ/IL10/BDNF	4
BP	GO:1902993	positive regulation of amyloid precursor protein catabolic process	4/159	25/18862	5.35710715174246e-05	0.000219971451955908	9.07060198204734e-05	CASP3/TNF/IFNG/RELA	4
BP	GO:1990776	response to angiotensin	4/159	25/18862	5.35710715174246e-05	0.000219971451955908	9.07060198204734e-05	NFE2L2/RELA/SRC/NFKB1	4
BP	GO:2000679	positive regulation of transcription regulatory region DNA binding	4/159	25/18862	5.35710715174246e-05	0.000219971451955908	9.07060198204734e-05	IFNG/IGF1/TGFB1/CTNNB1	4
BP	GO:0001704	formation of primary germ layer	7/159	115/18862	5.41819878580692e-05	0.00022184912230733	9.14802839470136e-05	MMP9/MMP2/SNAI1/POU5F1/FN1/SOX2/GJA1	7
BP	GO:0007569	cell aging	7/159	115/18862	5.41819878580692e-05	0.00022184912230733	9.14802839470136e-05	BCL2/TP53/CDKN1A/SOD1/PTEN/MTOR/H2AX	7
BP	GO:0033559	unsaturated fatty acid metabolic process	7/159	115/18862	5.41819878580692e-05	0.00022184912230733	9.14802839470136e-05	MAPK3/IL1B/PTGS2/CYP1A1/CYP1B1/EPHX1/SCD	7
BP	GO:0006110	regulation of glycolytic process	6/159	79/18862	5.46144920749517e-05	0.000223408857099803	9.21234462016729e-05	IFNG/IGF1/PPARA/INSR/NCOR1/PPARGC1A	6
BP	GO:0010948	negative regulation of cell cycle process	12/159	359/18862	5.46718763570993e-05	0.000223432611678259	9.21332414875845e-05	BCL2/BAX/GPER1/CCND1/LIF/TP53/PCNA/EZH2/CCL2/CDKN1A/PTEN/CCNB1	12
BP	GO:0045165	cell fate commitment	10/159	251/18862	5.47886734291451e-05	0.000223698900372344	9.22430465888777e-05	AR/CASP3/IL6/PPARG/BCL2/TP53/STAT3/MTOR/POU5F1/SOX2	10
BP	GO:0007179	transforming growth factor beta receptor signaling pathway	9/159	202/18862	5.52477820741985e-05	0.00022536100936481	9.29284232133163e-05	TP53/FOS/FSHB/TGFB1/HSPA5/PPARA/SRC/CREB1/JUN	9
BP	GO:0070231	T cell apoptotic process	5/159	49/18862	5.64896859933499e-05	0.000230210084405637	9.49279567566617e-05	AKT1/BAX/TP53/ADA/FAS	5
BP	GO:0043414	macromolecule methylation	11/159	305/18862	5.71848227946192e-05	0.000232823921378092	9.60057818386117e-05	DNMT1/FOS/DNMT3A/EZH2/CTNNB1/NR1H4/DNMT3B/MYC/CYP1A1/GNAS/TET2	11
BP	GO:0001942	hair follicle development	6/159	80/18862	5.86352854368272e-05	0.00023828147890463	9.82562253246724e-05	TNF/BCL2/RELA/EGFR/SNAI1/HDAC2	6
BP	GO:2000106	regulation of leukocyte apoptotic process	6/159	80/18862	5.86352854368272e-05	0.00023828147890463	9.82562253246724e-05	BAX/TP53/IL10/PTEN/CXCL12/ADA	6
BP	GO:1904036	negative regulation of epithelial cell apoptotic process	5/159	50/18862	6.23421092610471e-05	0.000252870802733011	0.000104272185507586	NFE2L2/HMOX1/PPARA/IL4/MTOR	5
BP	GO:1990089	response to nerve growth factor	5/159	50/18862	6.23421092610471e-05	0.000252870802733011	0.000104272185507586	AKT1/HSPA5/PTEN/CREB1/BDNF	5
BP	GO:0014910	regulation of smooth muscle cell migration	6/159	81/18862	6.28891943304984e-05	0.000253932839311181	0.000104710120112522	BCL2/IGF1/NFE2L2/ADIPOQ/SRC/PPARGC1A	6
BP	GO:0099601	regulation of neurotransmitter receptor activity	6/159	81/18862	6.28891943304984e-05	0.000253932839311181	0.000104710120112522	IFNG/CCL2/GRIN2B/SRC/PPARGC1A/GRIN1	6
BP	GO:0140353	lipid export from cell	6/159	81/18862	6.28891943304984e-05	0.000253932839311181	0.000104710120112522	CYP19A1/IL1B/NOS2/LEP/AGT/GJA1	6
BP	GO:0009651	response to salt stress	4/159	26/18862	6.28970306050086e-05	0.000253932839311181	0.000104710120112522	TNF/BAX/TP53/XRCC6	4
BP	GO:0033598	mammary gland epithelial cell proliferation	4/159	26/18862	6.28970306050086e-05	0.000253932839311181	0.000104710120112522	ESR1/MAPK1/BAX/CCND1	4
BP	GO:0035966	response to topologically incorrect protein	9/159	206/18862	6.42841003059762e-05	0.000259049974442315	0.000106820189198768	BAX/CCND1/DDIT3/NFE2L2/CCL2/HSPA5/ATF6/HDAC6/ATF3	9
BP	GO:0070555	response to interleukin-1	9/159	206/18862	6.42841003059762e-05	0.000259049974442315	0.000106820189198768	MAPK3/IL6/IL1B/RELA/CCL2/SRC/EGR1/SQSTM1/NFKB1	9
BP	GO:0002688	regulation of leukocyte chemotaxis	7/159	119/18862	6.7355276431691e-05	0.000269650937021125	0.000111191534267592	MAPK1/MAPK3/IL6/CCL2/IL4/VEGFA/CXCL12	7
BP	GO:0034766	negative regulation of ion transmembrane transport	7/159	119/18862	6.7355276431691e-05	0.000269650937021125	0.000111191534267592	TNF/IL1B/AKT1/MMP9/PTEN/MTOR/LEP	7
BP	GO:0097061	dendritic spine organization	6/159	82/18862	6.73860311424613e-05	0.000269650937021125	0.000111191534267592	GRIN2B/PTEN/INSR/IGF1R/HDAC6/APOE	6
BP	GO:0007626	locomotory behavior	8/159	161/18862	6.74196161110709e-05	0.000269650937021125	0.000111191534267592	SOD1/PTEN/MTOR/EGR1/NCOR1/APOE/CXCL12/NCOA2	8
BP	GO:0001660	fever generation	3/159	10/18862	6.7537226839317e-05	0.000269650937021125	0.000111191534267592	TNF/IL1B/PTGS2	3
BP	GO:0031652	positive regulation of heat generation	3/159	10/18862	6.7537226839317e-05	0.000269650937021125	0.000111191534267592	TNF/IL1B/PTGS2	3
BP	GO:0032000	positive regulation of fatty acid beta-oxidation	3/159	10/18862	6.7537226839317e-05	0.000269650937021125	0.000111191534267592	PPARA/IRS1/CPT1A	3
BP	GO:0036500	ATF6-mediated unfolded protein response	3/159	10/18862	6.7537226839317e-05	0.000269650937021125	0.000111191534267592	DDIT3/HSPA5/ATF6	3
BP	GO:0045792	negative regulation of cell size	3/159	10/18862	6.7537226839317e-05	0.000269650937021125	0.000111191534267592	AKT1/PTEN/MTOR	3
BP	GO:0060736	prostate gland growth	3/159	10/18862	6.7537226839317e-05	0.000269650937021125	0.000111191534267592	ESR1/AR/PTEN	3
BP	GO:0016236	macroautophagy	11/159	311/18862	6.80983017416214e-05	0.000271640739543926	0.000112012036498528	MAPK3/CASP3/AKT1/TP53/HMOX1/IL4/MTOR/SRC/HDAC6/SQSTM1/BECN1	11
BP	GO:0046850	regulation of bone remodeling	5/159	51/18862	6.86513633754821e-05	0.000273343479910467	0.000112714167616286	IL6/FSHB/EGFR/LEP/SRC	5
BP	GO:0097300	programmed necrotic cell death	5/159	51/18862	6.86513633754821e-05	0.000273343479910467	0.000112714167616286	TNF/BAX/TP53/CASP8/FAS	5
BP	GO:0016054	organic acid catabolic process	10/159	258/18862	6.89463106074141e-05	0.000274265764509934	0.000113094474989881	AKT1/NOS2/ADIPOQ/PPARA/IRS1/MTOR/LEP/CPT1A/GPT/NOS3	10
BP	GO:0010508	positive regulation of autophagy	7/159	120/18862	7.1027428889992e-05	0.000281768151970188	0.000116188111457795	MAPK3/IFNG/HMOX1/IL4/GSK3B/ATF6/BECN1	7
BP	GO:0034605	cellular response to heat	7/159	120/18862	7.1027428889992e-05	0.000281768151970188	0.000116188111457795	MAPK1/MAPK3/HMOX1/CDKN1A/GSK3B/MTOR/HDAC2	7
BP	GO:0034763	negative regulation of transmembrane transport	7/159	120/18862	7.1027428889992e-05	0.000281768151970188	0.000116188111457795	TNF/IL1B/AKT1/MMP9/PTEN/MTOR/LEP	7
BP	GO:0002703	regulation of leukocyte mediated immunity	9/159	209/18862	7.18516642344908e-05	0.00028451682766345	0.00011732153777151	TNF/IL6/IL1B/NOS2/HMOX1/TGFB1/IL10/IL4/LEP	9
BP	GO:0051651	maintenance of location in cell	9/159	209/18862	7.18516642344908e-05	0.00028451682766345	0.00011732153777151	AKT1/BAX/GPER1/DDIT3/HSPA5/APOE/ALB/GJA1/INSIG1	9
BP	GO:0022404	molting cycle process	6/159	83/18862	7.21358558401274e-05	0.000285120919251307	0.000117570637111694	TNF/BCL2/RELA/EGFR/SNAI1/HDAC2	6
BP	GO:0022405	hair cycle process	6/159	83/18862	7.21358558401274e-05	0.000285120919251307	0.000117570637111694	TNF/BCL2/RELA/EGFR/SNAI1/HDAC2	6
BP	GO:0002675	positive regulation of acute inflammatory response	4/159	27/18862	7.33526666317524e-05	0.000289402324088116	0.000119336089803551	TNF/IL6/IL1B/PTGS2	4
BP	GO:0090200	positive regulation of release of cytochrome c from mitochondria	4/159	27/18862	7.33526666317524e-05	0.000289402324088116	0.000119336089803551	BAX/GPER1/MMP9/TP53	4
BP	GO:0098773	skin epidermis development	6/159	84/18862	7.71489770775403e-05	0.000304103156232852	0.000125398030841996	TNF/BCL2/RELA/EGFR/SNAI1/HDAC2	6
BP	GO:0001706	endoderm formation	5/159	53/18862	8.27373137931815e-05	0.000325834584865511	0.00013435906364309	MMP9/MMP2/POU5F1/FN1/SOX2	5
BP	GO:0007173	epidermal growth factor receptor signaling pathway	7/159	123/18862	8.30371267651514e-05	0.000326718286236727	0.000134723461083667	AKT1/GPER1/MMP9/EGFR/TGFB1/SRC/AGT	7
BP	GO:0048469	cell maturation	8/159	166/18862	8.35607742259324e-05	0.000328480284888148	0.000135450027568447	PPARG/BCL2/PGR/CEBPA/CDKN1A/MTOR/VEGFA/CCNB1	8
BP	GO:0001782	B cell homeostasis	4/159	28/18862	8.50184585670866e-05	0.000333001774423706	0.00013731448004982	CASP3/BCL2/BAX/ADA	4
BP	GO:0010884	positive regulation of lipid storage	4/159	28/18862	8.50184585670866e-05	0.000333001774423706	0.00013731448004982	LPL/CD36/NFKB1/SREBF2	4
BP	GO:0060603	mammary gland duct morphogenesis	4/159	28/18862	8.50184585670866e-05	0.000333001774423706	0.00013731448004982	ESR1/AR/PGR/SRC	4
BP	GO:1902175	regulation of oxidative stress-induced intrinsic apoptotic signaling pathway	4/159	28/18862	8.50184585670866e-05	0.000333001774423706	0.00013731448004982	AKT1/NFE2L2/SOD1/SOD2	4
BP	GO:0046887	positive regulation of hormone secretion	7/159	124/18862	8.73898234783365e-05	0.000341980772636092	0.000141017002275222	CYP19A1/GPER1/EGFR/NR1H4/LEP/CREB1/GJA1	7
BP	GO:0042304	regulation of fatty acid biosynthetic process	5/159	54/18862	9.05640635091906e-05	0.000353444615425057	0.000145744159103932	IL1B/PTGS2/ADIPOQ/APOA1/INSIG1	5
BP	GO:0061756	leukocyte adhesion to vascular endothelial cell	5/159	54/18862	9.05640635091906e-05	0.000353444615425057	0.000145744159103932	TNF/IL6/RELA/LEP/CXCL12	5
BP	GO:0070228	regulation of lymphocyte apoptotic process	5/159	54/18862	9.05640635091906e-05	0.000353444615425057	0.000145744159103932	BAX/TP53/IL10/PTEN/ADA	5
BP	GO:1901990	regulation of mitotic cell cycle phase transition	13/159	439/18862	9.14157031856849e-05	0.000356447188299178	0.000146982280833869	BCL2/AKT1/BAX/CCND1/TP53/PCNA/EGFR/EZH2/CCL2/CDKN1A/PTEN/CYP1A1/CCNB1	13
BP	GO:0006702	androgen biosynthetic process	3/159	11/18862	9.22890823192286e-05	0.000356960986256159	0.000147194147270424	CYP17A1/HSD3B1/HSD17B3	3
BP	GO:0034115	negative regulation of heterotypic cell-cell adhesion	3/159	11/18862	9.22890823192286e-05	0.000356960986256159	0.000147194147270424	ADIPOQ/IL10/APOA1	3
BP	GO:0045348	positive regulation of MHC class II biosynthetic process	3/159	11/18862	9.22890823192286e-05	0.000356960986256159	0.000147194147270424	IFNG/IL10/IL4	3
BP	GO:0045899	positive regulation of RNA polymerase II transcription preinitiation complex assembly	3/159	11/18862	9.22890823192286e-05	0.000356960986256159	0.000147194147270424	ESR1/TP53/CREB1	3
BP	GO:0045945	positive regulation of transcription by RNA polymerase III	3/159	11/18862	9.22890823192286e-05	0.000356960986256159	0.000147194147270424	AR/CEBPA/MTOR	3
BP	GO:0051974	negative regulation of telomerase activity	3/159	11/18862	9.22890823192286e-05	0.000356960986256159	0.000147194147270424	PPARG/TP53/SRC	3
BP	GO:0070587	regulation of cell-cell adhesion involved in gastrulation	3/159	11/18862	9.22890823192286e-05	0.000356960986256159	0.000147194147270424	ADIPOQ/IL10/APOA1	3
BP	GO:1900222	negative regulation of amyloid-beta clearance	3/159	11/18862	9.22890823192286e-05	0.000356960986256159	0.000147194147270424	TNF/IFNG/HMGCR	3
BP	GO:2001269	positive regulation of cysteine-type endopeptidase activity involved in apoptotic signaling pathway	3/159	11/18862	9.22890823192286e-05	0.000356960986256159	0.000147194147270424	BAX/CASP8/FAS	3
BP	GO:0006919	activation of cysteine-type endopeptidase activity involved in apoptotic process	6/159	87/18862	9.38749573232075e-05	0.000362771021520192	0.000149589936219995	TNF/PPARG/BAX/CASP9/CASP8/FAS	6
BP	GO:1901988	negative regulation of cell cycle phase transition	10/159	268/18862	9.44964499700925e-05	0.000364847256034261	0.000150446078993571	BCL2/BAX/CCND1/TP53/PCNA/EZH2/CCL2/CDKN1A/PTEN/CCNB1	10
BP	GO:0035066	positive regulation of histone acetylation	4/159	29/18862	9.79766175809612e-05	0.000377275295431754	0.000155570825763641	MAPK3/IL1B/LIF/PPARGC1A	4
BP	GO:0071549	cellular response to dexamethasone stimulus	4/159	29/18862	9.79766175809612e-05	0.000377275295431754	0.000155570825763641	STAR/EGFR/NR3C1/DNMT3B	4
BP	GO:1903579	negative regulation of ATP metabolic process	4/159	29/18862	9.79766175809612e-05	0.000377275295431754	0.000155570825763641	TP53/PPARA/NCOR1/PPARGC1A	4
BP	GO:0097345	mitochondrial outer membrane permeabilization	5/159	55/18862	9.89477408985265e-05	0.00038067638860783	0.000156973278774235	BCL2/BAX/TP53/GSK3B/CASP8	5
BP	GO:0010810	regulation of cell-substrate adhesion	9/159	218/18862	9.92005513476021e-05	0.00038131037128466	0.000157234703812526	BCL2/CD36/APOA1/PTEN/GSK3B/VEGFA/SRC/FN1/COL1A1	9
BP	GO:0006094	gluconeogenesis	6/159	88/18862	0.000100049358166252	0.000383552052722304	0.000158159069220428	ADIPOQ/PPARA/LEP/GPT/ATF3/PPARGC1A	6
BP	GO:0014909	smooth muscle cell migration	6/159	88/18862	0.000100049358166252	0.000383552052722304	0.000158159069220428	BCL2/IGF1/NFE2L2/ADIPOQ/SRC/PPARGC1A	6
BP	GO:0072080	nephron tubule development	6/159	88/18862	0.000100049358166252	0.000383552052722304	0.000158159069220428	BCL2/LIF/CTNNB1/MYC/VEGFA/AGT	6
BP	GO:0051302	regulation of cell division	8/159	171/18862	0.000102785229607369	0.000393691966984192	0.000162340299356605	CAT/IL1B/TGFB1/MYC/VEGFA/POU5F1/IGF2/BECN1	8
BP	GO:0006977	DNA damage response, signal transduction by p53 class mediator resulting in cell cycle arrest	5/159	56/18862	0.000107914928114885	0.000412246444967974	0.000169991305124812	BAX/TP53/PCNA/CDKN1A/CCNB1	5
BP	GO:0019748	secondary metabolic process	5/159	56/18862	0.000107914928114885	0.000412246444967974	0.000169991305124812	BCL2/STAR/NFE2L2/CYP1A1/CYP1B1	5
BP	GO:1902808	positive regulation of cell cycle G1/S phase transition	5/159	56/18862	0.000107914928114885	0.000412246444967974	0.000169991305124812	AKT1/CCND1/EGFR/EZH2/CYP1A1	5
BP	GO:2001020	regulation of response to DNA damage stimulus	9/159	221/18862	0.000110063257104281	0.000420082845617395	0.000173222673133285	BCL2/TP53/CASP9/PCNA/EGFR/MYC/SNAI1/CXCL12/H2AX	9
BP	GO:0050714	positive regulation of protein secretion	7/159	129/18862	0.000112035853894451	0.000426034350371298	0.000175676797536106	GPER1/IGF1/EGFR/TGFB1/NR1H4/ACHE/GJA1	7
BP	GO:1990778	protein localization to cell periphery	11/159	329/18862	0.000112193846842476	0.000426034350371298	0.000175676797536106	AR/TNF/AKT1/GPER1/IFNG/CDH1/EGFR/TGFB1/ADIPOQ/CDH2/SQSTM1	11
BP	GO:0001844	protein insertion into mitochondrial membrane involved in apoptotic signaling pathway	4/159	30/18862	0.000112310994488463	0.000426034350371298	0.000175676797536106	BCL2/BAX/TP53/CASP8	4
BP	GO:0034694	response to prostaglandin	4/159	30/18862	0.000112310994488463	0.000426034350371298	0.000175676797536106	PPARG/AKT1/ACACA/GNRH1	4
BP	GO:0042755	eating behavior	4/159	30/18862	0.000112310994488463	0.000426034350371298	0.000175676797536106	STAT3/MTOR/LEP/CPT1A	4
BP	GO:0070102	interleukin-6-mediated signaling pathway	4/159	30/18862	0.000112310994488463	0.000426034350371298	0.000175676797536106	IL6/CEBPA/STAT3/SRC	4
BP	GO:0090183	regulation of kidney development	4/159	30/18862	0.000112310994488463	0.000426034350371298	0.000175676797536106	ADIPOQ/MYC/VEGFA/AGT	4
BP	GO:0003073	regulation of systemic arterial blood pressure	6/159	90/18862	0.000113365784057095	0.000428908800467541	0.000176862087377513	AR/SOD2/HSD11B2/AGT/NOS3/GJA1	6
BP	GO:0061326	renal tubule development	6/159	90/18862	0.000113365784057095	0.000428908800467541	0.000176862087377513	BCL2/LIF/CTNNB1/MYC/VEGFA/AGT	6
BP	GO:0090559	regulation of membrane permeability	6/159	90/18862	0.000113365784057095	0.000428908800467541	0.000176862087377513	BCL2/BAX/TP53/GSK3B/MTOR/CASP8	6
BP	GO:0033209	tumor necrosis factor-mediated signaling pathway	8/159	174/18862	0.000115982065963613	0.000438424354061407	0.000180785860145358	TNF/TP53/RELA/ADIPOQ/NR1H4/APOA1/CASP8/FAS	8
BP	GO:0072431	signal transduction involved in mitotic G1 DNA damage checkpoint	5/159	57/18862	0.000117492819227513	0.000443361404959571	0.000182821670850074	BAX/TP53/PCNA/CDKN1A/CCNB1	5
BP	GO:1902400	intracellular signal transduction involved in G1 DNA damage checkpoint	5/159	57/18862	0.000117492819227513	0.000443361404959571	0.000182821670850074	BAX/TP53/PCNA/CDKN1A/CCNB1	5
BP	GO:0002690	positive regulation of leukocyte chemotaxis	6/159	91/18862	0.000120531699744878	0.000453808743363052	0.000187129668437357	MAPK1/MAPK3/IL6/IL4/VEGFA/CXCL12	6
BP	GO:0019319	hexose biosynthetic process	6/159	91/18862	0.000120531699744878	0.000453808743363052	0.000187129668437357	ADIPOQ/PPARA/LEP/GPT/ATF3/PPARGC1A	6
BP	GO:0045766	positive regulation of angiogenesis	8/159	175/18862	0.000120680441448346	0.000453808743363052	0.000187129668437357	IL1B/NFE2L2/HMOX1/IL10/VEGFA/CYP1B1/NOS3/TJP1	8
BP	GO:1904018	positive regulation of vasculature development	8/159	175/18862	0.000120680441448346	0.000453808743363052	0.000187129668437357	IL1B/NFE2L2/HMOX1/IL10/VEGFA/CYP1B1/NOS3/TJP1	8
BP	GO:0036462	TRAIL-activated apoptotic signaling pathway	3/159	12/18862	0.000122290999813535	0.000458273885114387	0.000188970885707128	PTEN/CASP8/ATF3	3
BP	GO:0070586	cell-cell adhesion involved in gastrulation	3/159	12/18862	0.000122290999813535	0.000458273885114387	0.000188970885707128	ADIPOQ/IL10/APOA1	3
BP	GO:0072584	caveolin-mediated endocytosis	3/159	12/18862	0.000122290999813535	0.000458273885114387	0.000188970885707128	MAPK1/MAPK3/SRC	3
BP	GO:2001171	positive regulation of ATP biosynthetic process	3/159	12/18862	0.000122290999813535	0.000458273885114387	0.000188970885707128	PPARA/IL4/PPARGC1A	3
BP	GO:0042770	signal transduction in response to DNA damage	7/159	131/18862	0.000123354161450199	0.000461459609155667	0.000190284530479945	BAX/TP53/CASP9/PCNA/CDKN1A/SNAI1/CCNB1	7
BP	GO:0072329	monocarboxylic acid catabolic process	7/159	131/18862	0.000123354161450199	0.000461459609155667	0.000190284530479945	AKT1/ADIPOQ/PPARA/IRS1/MTOR/LEP/CPT1A	7
BP	GO:0060560	developmental growth involved in morphogenesis	9/159	225/18862	0.000126082938992161	0.000471260821151029	0.00019432609551764	ESR1/CTNNB1/GSK3B/VEGFA/HDAC6/BDNF/APOE/FN1/CXCL12	9
BP	GO:0010574	regulation of vascular endothelial growth factor production	5/159	58/18862	0.000127709213991123	0.000476517067191684	0.000196493527488042	IL6/IL1B/PTGS2/TGFB1/CYP1B1	5
BP	GO:2000351	regulation of endothelial cell apoptotic process	5/159	58/18862	0.000127709213991123	0.000476517067191684	0.000196493527488042	TNF/GPER1/NFE2L2/CCL2/IL4	5
BP	GO:0048147	negative regulation of fibroblast proliferation	4/159	31/18862	0.000128106989337739	0.000477179258650977	0.000196766584519295	PPARG/BAX/TP53/MYC	4
BP	GO:1903146	regulation of autophagy of mitochondrion	4/159	31/18862	0.000128106989337739	0.000477179258650977	0.000196766584519295	SREBF1/TP53/HDAC6/SREBF2	4
BP	GO:0001959	regulation of cytokine-mediated signaling pathway	8/159	177/18862	0.000130549853053146	0.000485860793321501	0.000200346446582735	TNF/IL6/PPARG/IFNG/ADIPOQ/NR1H4/APOA1/CASP8	8
BP	GO:0002687	positive regulation of leukocyte migration	7/159	133/18862	0.000135584119187069	0.000504163437183163	0.000207893607644416	MAPK1/MAPK3/TNF/IL6/IL4/VEGFA/CXCL12	7
BP	GO:0015718	monocarboxylic acid transport	8/159	178/18862	0.00013572896781478	0.000504269201178069	0.000207937219808326	IL1B/NOS2/NR1H4/CD36/LEP/NCOA1/NCOA2/GJA1	8
BP	GO:0019369	arachidonic acid metabolic process	5/159	59/18862	0.000138592511295673	0.000513586620130758	0.000211779291043859	MAPK3/PTGS2/CYP1A1/CYP1B1/EPHX1	5
BP	GO:1902402	signal transduction involved in mitotic DNA damage checkpoint	5/159	59/18862	0.000138592511295673	0.000513586620130758	0.000211779291043859	BAX/TP53/PCNA/CDKN1A/CCNB1	5
BP	GO:1902403	signal transduction involved in mitotic DNA integrity checkpoint	5/159	59/18862	0.000138592511295673	0.000513586620130758	0.000211779291043859	BAX/TP53/PCNA/CDKN1A/CCNB1	5
BP	GO:0006476	protein deacetylation	6/159	94/18862	0.000144208935020775	0.000533486854406488	0.000219985224261994	SREBF1/TP53/IFNG/VEGFA/HDAC6/HDAC2	6
BP	GO:0034308	primary alcohol metabolic process	6/159	94/18862	0.000144208935020775	0.000533486854406488	0.000219985224261994	CYP11A1/IGF1/CYP1A1/TTR/CYP1B1/PNPLA2	6
BP	GO:0007616	long-term memory	4/159	32/18862	0.00014545146310432	0.000534432347894753	0.000220375101904407	MTOR/SLC2A4/APOE/SGK1	4
BP	GO:0045736	negative regulation of cyclin-dependent protein serine/threonine kinase activity	4/159	32/18862	0.00014545146310432	0.000534432347894753	0.000220375101904407	CASP3/CEBPA/CDKN1A/PTEN	4
BP	GO:0048011	neurotrophin TRK receptor signaling pathway	4/159	32/18862	0.00014545146310432	0.000534432347894753	0.000220375101904407	CASP3/SRC/BDNF/AGT	4
BP	GO:0070884	regulation of calcineurin-NFAT signaling cascade	4/159	32/18862	0.00014545146310432	0.000534432347894753	0.000220375101904407	TNF/IGF1/GSK3B/MTOR	4
BP	GO:0071312	cellular response to alkaloid	4/159	32/18862	0.00014545146310432	0.000534432347894753	0.000220375101904407	CASP3/STAR/CCNA2/PPARGC1A	4
BP	GO:1901099	negative regulation of signal transduction in absence of ligand	4/159	32/18862	0.00014545146310432	0.000534432347894753	0.000220375101904407	TNF/BCL2/IL1B/AKT1	4
BP	GO:1901889	negative regulation of cell junction assembly	4/159	32/18862	0.00014545146310432	0.000534432347894753	0.000220375101904407	TNF/IL1B/PTEN/SRC	4
BP	GO:2001240	negative regulation of extrinsic apoptotic signaling pathway in absence of ligand	4/159	32/18862	0.00014545146310432	0.000534432347894753	0.000220375101904407	TNF/BCL2/IL1B/AKT1	4
BP	GO:0071347	cellular response to interleukin-1	8/159	180/18862	0.000146596732665386	0.000538183937208858	0.000221922083258841	MAPK3/IL6/IL1B/RELA/CCL2/EGR1/SQSTM1/NFKB1	8
BP	GO:0032615	interleukin-12 production	5/159	60/18862	0.000150171702309216	0.000549445789192166	0.000226565948451938	IFNG/RELA/IL10/CD36/NFKB1	5
BP	GO:0032655	regulation of interleukin-12 production	5/159	60/18862	0.000150171702309216	0.000549445789192166	0.000226565948451938	IFNG/RELA/IL10/CD36/NFKB1	5
BP	GO:0034113	heterotypic cell-cell adhesion	5/159	60/18862	0.000150171702309216	0.000549445789192166	0.000226565948451938	TNF/IL1B/ADIPOQ/IL10/APOA1	5
BP	GO:1902110	positive regulation of mitochondrial membrane permeability involved in apoptotic process	5/159	60/18862	0.000150171702309216	0.000549445789192166	0.000226565948451938	BCL2/BAX/TP53/GSK3B/CASP8	5
BP	GO:0010745	negative regulation of macrophage derived foam cell differentiation	3/159	13/18862	0.000157995350729517	0.000575156184336358	0.000237167722413083	PPARG/ADIPOQ/PPARA	3
BP	GO:0016264	gap junction assembly	3/159	13/18862	0.000157995350729517	0.000575156184336358	0.000237167722413083	IL1B/AGT/GJA1	3
BP	GO:0031650	regulation of heat generation	3/159	13/18862	0.000157995350729517	0.000575156184336358	0.000237167722413083	TNF/IL1B/PTGS2	3
BP	GO:0033127	regulation of histone phosphorylation	3/159	13/18862	0.000157995350729517	0.000575156184336358	0.000237167722413083	MAPK3/IL1B/CCNB1	3
BP	GO:0050872	white fat cell differentiation	3/159	13/18862	0.000157995350729517	0.000575156184336358	0.000237167722413083	PPARG/FABP4/CEBPA	3
BP	GO:0071285	cellular response to lithium ion	3/159	13/18862	0.000157995350729517	0.000575156184336358	0.000237167722413083	FABP4/CDH1/CEBPA	3
BP	GO:0019229	regulation of vasoconstriction	5/159	61/18862	0.000162476363326692	0.000589981228777227	0.000243280882838838	AKT1/EGFR/LEP/AGT/GJA1	5
BP	GO:0071230	cellular response to amino acid stimulus	5/159	61/18862	0.000162476363326692	0.000589981228777227	0.000243280882838838	TNF/MMP2/DNMT3A/MTOR/COL1A1	5
BP	GO:0072413	signal transduction involved in mitotic cell cycle checkpoint	5/159	61/18862	0.000162476363326692	0.000589981228777227	0.000243280882838838	BAX/TP53/PCNA/CDKN1A/CCNB1	5
BP	GO:0003158	endothelium development	7/159	137/18862	0.000162998414354573	0.000591381181728653	0.000243858158476339	TNF/IL1B/FASN/CTNNB1/VEGFA/TJP1/GJA1	7
BP	GO:0030262	apoptotic nuclear changes	4/159	33/18862	0.000164432651455463	0.000595089595743581	0.000245387336340782	CASP3/IL6/BAX/GPER1	4
BP	GO:0106056	regulation of calcineurin-mediated signaling	4/159	33/18862	0.000164432651455463	0.000595089595743581	0.000245387336340782	TNF/IGF1/GSK3B/MTOR	4
BP	GO:1904030	negative regulation of cyclin-dependent protein kinase activity	4/159	33/18862	0.000164432651455463	0.000595089595743581	0.000245387336340782	CASP3/CEBPA/CDKN1A/PTEN	4
BP	GO:0031346	positive regulation of cell projection organization	11/159	344/18862	0.000165703183738304	0.000599187138526156	0.000247076972852915	NFE2L2/EZH2/HSPA5/MTOR/VEGFA/SRC/OCLN/BDNF/APOE/FN1/CXCL12	11
BP	GO:1903038	negative regulation of leukocyte cell-cell adhesion	7/159	138/18862	0.000170509141976559	0.000616051378684283	0.000254031002971091	CASP3/AKT1/IL10/PPARA/IL4/GNRH1/CXCL12	7
BP	GO:0045807	positive regulation of endocytosis	6/159	97/18862	0.00017142760375909	0.000618338367597317	0.000254974051079518	PPARG/CD36/IL4/VEGFA/INSR/APOE	6
BP	GO:0046364	monosaccharide biosynthetic process	6/159	97/18862	0.00017142760375909	0.000618338367597317	0.000254974051079518	ADIPOQ/PPARA/LEP/GPT/ATF3/PPARGC1A	6
BP	GO:0051898	negative regulation of protein kinase B signaling	5/159	62/18862	0.000175536648337256	0.000631057892611612	0.000260218992992639	AKT1/GPER1/DDIT3/PPARA/PTEN	5
BP	GO:0061912	selective autophagy	5/159	62/18862	0.000175536648337256	0.000631057892611612	0.000260218992992639	MAPK3/TP53/HDAC6/SQSTM1/BECN1	5
BP	GO:1902686	mitochondrial outer membrane permeabilization involved in programmed cell death	5/159	62/18862	0.000175536648337256	0.000631057892611612	0.000260218992992639	BCL2/BAX/TP53/GSK3B/CASP8	5
BP	GO:2000756	regulation of peptidyl-lysine acetylation	5/159	62/18862	0.000175536648337256	0.000631057892611612	0.000260218992992639	MAPK3/IL1B/LIF/HDAC2/PPARGC1A	5
BP	GO:0006986	response to unfolded protein	8/159	185/18862	0.00017694001199473	0.000635048990854323	0.000261864736715699	BAX/CCND1/DDIT3/NFE2L2/CCL2/HSPA5/ATF6/ATF3	8
BP	GO:0030308	negative regulation of cell growth	8/159	185/18862	0.00017694001199473	0.000635048990854323	0.000261864736715699	ESR2/PPARG/BCL2/TP53/TGFB1/CDKN1A/PPARA/GJA1	8
BP	GO:0050921	positive regulation of chemotaxis	7/159	139/18862	0.000178297523363834	0.000639391449678916	0.000263655365239131	MAPK1/MAPK3/IL6/TGFB1/IL4/VEGFA/CXCL12	7
BP	GO:0009150	purine ribonucleotide metabolic process	12/159	408/18862	0.00018231669151553	0.000653263778035795	0.000269375669759135	FASN/IFNG/IGF1/TGFB1/ACACA/PPARA/IL4/INSR/NCOR1/HMGCR/PPARGC1A/SCD	12
BP	GO:0009112	nucleobase metabolic process	4/159	34/18862	0.000185140080548679	0.000661192769115317	0.000272645217764663	MAPK1/MTOR/TTR/ADA	4
BP	GO:0043276	anoikis	4/159	34/18862	0.000185140080548679	0.000661192769115317	0.000272645217764663	BCL2/AKT1/MTOR/SRC	4
BP	GO:0044060	regulation of endocrine process	4/159	34/18862	0.000185140080548679	0.000661192769115317	0.000272645217764663	LEP/GNAS/AGT/GJA1	4
BP	GO:2000758	positive regulation of peptidyl-lysine acetylation	4/159	34/18862	0.000185140080548679	0.000661192769115317	0.000272645217764663	MAPK3/IL1B/LIF/PPARGC1A	4
BP	GO:0010803	regulation of tumor necrosis factor-mediated signaling pathway	5/159	63/18862	0.000189383281322428	0.000675789435493212	0.000278664205674292	TNF/ADIPOQ/NR1H4/APOA1/CASP8	5
BP	GO:0002702	positive regulation of production of molecular mediator of immune response	6/159	99/18862	0.000191721299929606	0.000681885608616629	0.000281177984599898	IL6/IL1B/TGFB1/IL10/CD36/IL4	6
BP	GO:0002824	positive regulation of adaptive immune response based on somatic recombination of immune receptors built from immunoglobulin superfamily domains	6/159	99/18862	0.000191721299929606	0.000681885608616629	0.000281177984599898	TNF/IL6/IL1B/TGFB1/IL4/ADA	6
BP	GO:0019233	sensory perception of pain	6/159	99/18862	0.000191721299929606	0.000681885608616629	0.000281177984599898	MAPK1/MAPK3/CCL2/IL10/MTOR/CXCL12	6
BP	GO:0042102	positive regulation of T cell proliferation	6/159	99/18862	0.000191721299929606	0.000681885608616629	0.000281177984599898	IL6/IL1B/IGF1/IL4/LEP/IGF2	6
BP	GO:0050808	synapse organization	12/159	412/18862	0.000199452816157044	0.000703834390495893	0.000290228643794414	TNF/CDH1/IL10/GRIN2B/PTEN/ACHE/CDH2/INSR/IGF1R/HDAC6/BDNF/APOE	12
BP	GO:0010872	regulation of cholesterol esterification	3/159	14/18862	0.000199842174586784	0.000703834390495893	0.000290228643794414	APOA1/AGT/APOE	3
BP	GO:0030213	hyaluronan biosynthetic process	3/159	14/18862	0.000199842174586784	0.000703834390495893	0.000290228643794414	IL1B/TGFB1/NFKB1	3
BP	GO:0032310	prostaglandin secretion	3/159	14/18862	0.000199842174586784	0.000703834390495893	0.000290228643794414	IL1B/NOS2/LEP	3
BP	GO:0034349	glial cell apoptotic process	3/159	14/18862	0.000199842174586784	0.000703834390495893	0.000290228643794414	CASP3/TP53/CCL2	3
BP	GO:0035437	maintenance of protein localization in endoplasmic reticulum	3/159	14/18862	0.000199842174586784	0.000703834390495893	0.000290228643794414	HSPA5/GJA1/INSIG1	3
BP	GO:0035864	response to potassium ion	3/159	14/18862	0.000199842174586784	0.000703834390495893	0.000290228643794414	SOD1/GNRH1/PPARGC1A	3
BP	GO:0036295	cellular response to increased oxygen levels	3/159	14/18862	0.000199842174586784	0.000703834390495893	0.000290228643794414	PPARG/DNMT3B/FAS	3
BP	GO:0045651	positive regulation of macrophage differentiation	3/159	14/18862	0.000199842174586784	0.000703834390495893	0.000290228643794414	LIF/TGFB1/CASP8	3
BP	GO:0045820	negative regulation of glycolytic process	3/159	14/18862	0.000199842174586784	0.000703834390495893	0.000290228643794414	PPARA/NCOR1/PPARGC1A	3
BP	GO:0051547	regulation of keratinocyte migration	3/159	14/18862	0.000199842174586784	0.000703834390495893	0.000290228643794414	MMP9/PTEN/MTOR	3
BP	GO:1902894	negative regulation of pri-miRNA transcription by RNA polymerase II	3/159	14/18862	0.000199842174586784	0.000703834390495893	0.000290228643794414	RELA/PPARA/POU5F1	3
BP	GO:0035794	positive regulation of mitochondrial membrane permeability	5/159	64/18862	0.000204047548297085	0.000716896982338178	0.000295615050548644	BCL2/BAX/TP53/GSK3B/CASP8	5
BP	GO:0051148	negative regulation of muscle cell differentiation	5/159	64/18862	0.000204047548297085	0.000716896982338178	0.000295615050548644	DNMT1/EZH2/PPARA/BDNF/IGF2	5
BP	GO:0071300	cellular response to retinoic acid	5/159	64/18862	0.000204047548297085	0.000716896982338178	0.000295615050548644	PPARG/LEP/CREB1/HDAC2/COL1A1	5
BP	GO:0060759	regulation of response to cytokine stimulus	8/159	189/18862	0.000204778448652073	0.000718881879708897	0.000296433530122466	TNF/IL6/PPARG/IFNG/ADIPOQ/NR1H4/APOA1/CASP8	8
BP	GO:0006921	cellular component disassembly involved in execution phase of apoptosis	4/159	35/18862	0.000207664484829125	0.000726657954991736	0.000299640022748937	CASP3/IL6/BAX/GPER1	4
BP	GO:0043243	positive regulation of protein-containing complex disassembly	4/159	35/18862	0.000207664484829125	0.000726657954991736	0.000299640022748937	TNF/INSR/IGF1R/NES	4
BP	GO:0060260	regulation of transcription initiation from RNA polymerase II promoter	4/159	35/18862	0.000207664484829125	0.000726657954991736	0.000299640022748937	ESR1/TP53/CREB1/THRA	4
BP	GO:1905898	positive regulation of response to endoplasmic reticulum stress	4/159	35/18862	0.000207664484829125	0.000726657954991736	0.000299640022748937	BAX/DDIT3/NFE2L2/ATF6	4
BP	GO:1901987	regulation of cell cycle phase transition	13/159	478/18862	0.000211627500882515	0.000739927630204243	0.000305111821076104	BCL2/AKT1/BAX/CCND1/TP53/PCNA/EGFR/EZH2/CCL2/CDKN1A/PTEN/CYP1A1/CCNB1	13
BP	GO:0071674	mononuclear cell migration	8/159	190/18862	0.000212272633295711	0.000741584715675017	0.000305795126233295	MAPK1/MAPK3/TNF/IL6/AKT1/CCL2/IL4/CXCL12	8
BP	GO:0014812	muscle cell migration	6/159	101/18862	0.000213865568973254	0.00074594657390671	0.000307593754172058	BCL2/IGF1/NFE2L2/ADIPOQ/SRC/PPARGC1A	6
BP	GO:0022037	metencephalon development	6/159	101/18862	0.000213865568973254	0.00074594657390671	0.000307593754172058	BCL2/TP53/EZH2/HSPA5/NCOA1/PPARGC1A	6
BP	GO:0070265	necrotic cell death	5/159	65/18862	0.000219561289105002	0.000764581595179154	0.000315277972255194	TNF/BAX/TP53/CASP8/FAS	5
BP	GO:2000573	positive regulation of DNA biosynthetic process	5/159	65/18862	0.000219561289105002	0.000764581595179154	0.000315277972255194	MAPK1/MAPK3/PCNA/MYC/SRC	5
BP	GO:0042116	macrophage activation	6/159	102/18862	0.000225668354028647	0.00078458692588451	0.000323527242364293	TNF/IL6/IFNG/CEBPA/IL10/IL4	6
BP	GO:0044773	mitotic DNA damage checkpoint	6/159	102/18862	0.000225668354028647	0.00078458692588451	0.000323527242364293	BAX/CCND1/TP53/PCNA/CDKN1A/CCNB1	6
BP	GO:0043368	positive T cell selection	4/159	36/18862	0.000232097726791063	0.000806292985131424	0.000332477814007879	IL6/BCL2/STAT3/MTOR	4
BP	GO:0001885	endothelial cell development	5/159	66/18862	0.000235956888980398	0.000817636559849697	0.000337155377864834	TNF/IL1B/FASN/VEGFA/TJP1	5
BP	GO:0002294	CD4-positive, alpha-beta T cell differentiation involved in immune response	5/159	66/18862	0.000235956888980398	0.000817636559849697	0.000337155377864834	IL6/IFNG/IL4/STAT3/MTOR	5
BP	GO:1902108	regulation of mitochondrial membrane permeability involved in apoptotic process	5/159	66/18862	0.000235956888980398	0.000817636559849697	0.000337155377864834	BCL2/BAX/TP53/GSK3B/CASP8	5
BP	GO:0060348	bone development	8/159	193/18862	0.000236118037020307	0.000817636559849697	0.000337155377864834	TP53/IGF1/LEP/SRC/GNAS/COL1A1/GJA1/INSIG1	8
BP	GO:0045926	negative regulation of growth	9/159	245/18862	0.000238459284139143	0.000825084360136397	0.00034022650511529	ESR2/PPARG/BCL2/TP53/TGFB1/CDKN1A/PPARA/PTEN/GJA1	9
BP	GO:0009615	response to virus	11/159	359/18862	0.000239522443320409	0.000827441167834141	0.000341198343250847	TNF/IL6/BCL2/BAX/IFNG/RELA/IL4/CYP1A1/SRC/BECN1/CXCL12	11
BP	GO:0032259	methylation	11/159	359/18862	0.000239522443320409	0.000827441167834141	0.000341198343250847	DNMT1/FOS/DNMT3A/EZH2/CTNNB1/NR1H4/DNMT3B/MYC/CYP1A1/GNAS/TET2	11
BP	GO:0019827	stem cell population maintenance	7/159	146/18862	0.000241246906277487	0.000832734341031134	0.000343381002267054	LIF/CTNNB1/MYC/STAT3/CDH2/POU5F1/SOX2	7
BP	GO:0032933	SREBP signaling pathway	3/159	15/18862	0.000248259387914284	0.000852862544365327	0.000351680939346834	SREBF1/SREBF2/INSIG1	3
BP	GO:0035635	entry of bacterium into host cell	3/159	15/18862	0.000248259387914284	0.000852862544365327	0.000351680939346834	CDH1/CTNNB1/SRC	3
BP	GO:0045722	positive regulation of gluconeogenesis	3/159	15/18862	0.000248259387914284	0.000852862544365327	0.000351680939346834	PPARA/GPT/PPARGC1A	3
BP	GO:0071371	cellular response to gonadotropin stimulus	3/159	15/18862	0.000248259387914284	0.000852862544365327	0.000351680939346834	STAR/CCNA2/PPARGC1A	3
BP	GO:0071380	cellular response to prostaglandin E stimulus	3/159	15/18862	0.000248259387914284	0.000852862544365327	0.000351680939346834	PPARG/AKT1/ACACA	3
BP	GO:0071871	response to epinephrine	3/159	15/18862	0.000248259387914284	0.000852862544365327	0.000351680939346834	STAR/ADIPOQ/PPARGC1A	3
BP	GO:0002821	positive regulation of adaptive immune response	6/159	104/18862	0.000250810799059088	0.000860263168269175	0.000354732613246049	TNF/IL6/IL1B/TGFB1/IL4/ADA	6
BP	GO:0061387	regulation of extent of cell growth	6/159	104/18862	0.000250810799059088	0.000860263168269175	0.000354732613246049	GSK3B/VEGFA/BDNF/APOE/FN1/CXCL12	6
BP	GO:0002287	alpha-beta T cell activation involved in immune response	5/159	67/18862	0.000253267269886675	0.000865946182438104	0.000357076024589946	IL6/IFNG/IL4/STAT3/MTOR	5
BP	GO:0002293	alpha-beta T cell differentiation involved in immune response	5/159	67/18862	0.000253267269886675	0.000865946182438104	0.000357076024589946	IL6/IFNG/IL4/STAT3/MTOR	5
BP	GO:0002637	regulation of immunoglobulin production	5/159	67/18862	0.000253267269886675	0.000865946182438104	0.000357076024589946	TNF/IL6/TGFB1/IL10/IL4	5
BP	GO:0050848	regulation of calcium-mediated signaling	5/159	67/18862	0.000253267269886675	0.000865946182438104	0.000357076024589946	TNF/IGF1/GSK3B/MTOR/ADA	5
BP	GO:0010613	positive regulation of cardiac muscle hypertrophy	4/159	37/18862	0.000258532718669104	0.000880474636222138	0.000363066884791021	IGF1/MTOR/AGT/BECN1	4
BP	GO:0035886	vascular associated smooth muscle cell differentiation	4/159	37/18862	0.000258532718669104	0.000880474636222138	0.000363066884791021	GPER1/DNMT1/SOD2/VEGFA	4
BP	GO:0070897	transcription preinitiation complex assembly	4/159	37/18862	0.000258532718669104	0.000880474636222138	0.000363066884791021	ESR1/TP53/CREB1/THRA	4
BP	GO:1901031	regulation of response to reactive oxygen species	4/159	37/18862	0.000258532718669104	0.000880474636222138	0.000363066884791021	NFE2L2/IL10/CD36/HDAC6	4
BP	GO:1904994	regulation of leukocyte adhesion to vascular endothelial cell	4/159	37/18862	0.000258532718669104	0.000880474636222138	0.000363066884791021	TNF/IL6/RELA/CXCL12	4
BP	GO:0000077	DNA damage checkpoint	7/159	148/18862	0.000262187454515058	0.000892219994469153	0.000367910125531941	BAX/CCND1/TP53/PCNA/CDKN1A/CCNB1/H2AX	7
BP	GO:0035601	protein deacylation	6/159	105/18862	0.000264181440082146	0.000896891848303962	0.000369836581273223	SREBF1/TP53/IFNG/VEGFA/HDAC6/HDAC2	6
BP	GO:0042303	molting cycle	6/159	105/18862	0.000264181440082146	0.000896891848303962	0.000369836581273223	TNF/BCL2/RELA/EGFR/SNAI1/HDAC2	6
BP	GO:0042633	hair cycle	6/159	105/18862	0.000264181440082146	0.000896891848303962	0.000369836581273223	TNF/BCL2/RELA/EGFR/SNAI1/HDAC2	6
BP	GO:0009259	ribonucleotide metabolic process	12/159	425/18862	0.000264975409350744	0.000898882907836665	0.000370657601836716	FASN/IFNG/IGF1/TGFB1/ACACA/PPARA/IL4/INSR/NCOR1/HMGCR/PPARGC1A/SCD	12
BP	GO:0010611	regulation of cardiac muscle hypertrophy	5/159	68/18862	0.000271525881643224	0.000920383504912712	0.000379523450414753	IGF1/PPARA/MTOR/AGT/BECN1	5
BP	GO:0046631	alpha-beta T cell activation	7/159	149/18862	0.000273192880538074	0.000925310053550379	0.000381554930474557	IL6/BCL2/IFNG/IL4/STAT3/MTOR/ADA	7
BP	GO:0030330	DNA damage response, signal transduction by p53 class mediator	6/159	106/18862	0.000278106096257048	0.000940480569075356	0.000387810547145084	BAX/TP53/PCNA/CDKN1A/SNAI1/CCNB1	6
BP	GO:0044774	mitotic DNA integrity checkpoint	6/159	106/18862	0.000278106096257048	0.000940480569075356	0.000387810547145084	BAX/CCND1/TP53/PCNA/CDKN1A/CCNB1	6
BP	GO:0019722	calcium-mediated signaling	8/159	198/18862	0.000280717328385476	0.000948570566744059	0.000391146486797071	TNF/IGF1/EGFR/GRIN2B/GSK3B/MTOR/ADA/GRIN1	8
BP	GO:0050871	positive regulation of B cell activation	7/159	150/18862	0.000284566928178403	0.000960829253989744	0.0003962014005979	IL6/BCL2/TGFB1/CDKN1A/IL10/IL4/ADA	7
BP	GO:0014742	positive regulation of muscle hypertrophy	4/159	38/18862	0.000287063346025455	0.00096624585468708	0.000398434955388048	IGF1/MTOR/AGT/BECN1	4
BP	GO:0019433	triglyceride catabolic process	4/159	38/18862	0.000287063346025455	0.00096624585468708	0.000398434955388048	FABP4/LPL/APOA1/PNPLA2	4
BP	GO:0038179	neurotrophin signaling pathway	4/159	38/18862	0.000287063346025455	0.00096624585468708	0.000398434955388048	CASP3/SRC/BDNF/AGT	4
BP	GO:0048286	lung alveolus development	4/159	38/18862	0.000287063346025455	0.00096624585468708	0.000398434955388048	PGR/LIF/CREB1/ADA	4
BP	GO:0050709	negative regulation of protein secretion	5/159	69/18862	0.000290766692850973	0.000976435126690246	0.000402636538366464	IL1B/SREBF1/IRS1/APOE/HMGCR	5
BP	GO:0072088	nephron epithelium morphogenesis	5/159	69/18862	0.000290766692850973	0.000976435126690246	0.000402636538366464	BCL2/LIF/MYC/VEGFA/AGT	5
BP	GO:1905710	positive regulation of membrane permeability	5/159	69/18862	0.000290766692850973	0.000976435126690246	0.000402636538366464	BCL2/BAX/TP53/GSK3B/CASP8	5
BP	GO:1901989	positive regulation of cell cycle phase transition	6/159	107/18862	0.000292600879790396	0.000981833471147945	0.000404862565130501	AKT1/CCND1/EGFR/EZH2/CYP1A1/CCNB1	6
BP	GO:0002793	positive regulation of peptide secretion	7/159	151/18862	0.000296318651905406	0.000992770611024144	0.000409372534117698	GPER1/IGF1/EGFR/TGFB1/NR1H4/ACHE/GJA1	7
BP	GO:0050770	regulation of axonogenesis	7/159	151/18862	0.000296318651905406	0.000992770611024144	0.000409372534117698	PTEN/GSK3B/VEGFA/CDH2/BDNF/FN1/CXCL12	7
BP	GO:0050866	negative regulation of cell activation	8/159	200/18862	0.000300384001114198	0.00100561320929421	0.000414668225730736	CASP3/GPER1/HMOX1/IL10/IL4/GNRH1/APOE/NOS3	8
BP	GO:0010224	response to UV-B	3/159	16/18862	0.000303662990260971	0.00100879453513077	0.000415980056888011	BCL2/RELA/CDKN1A	3
BP	GO:0031649	heat generation	3/159	16/18862	0.000303662990260971	0.00100879453513077	0.000415980056888011	TNF/IL1B/PTGS2	3
BP	GO:0034116	positive regulation of heterotypic cell-cell adhesion	3/159	16/18862	0.000303662990260971	0.00100879453513077	0.000415980056888011	TNF/IL1B/IL10	3
BP	GO:0035729	cellular response to hepatocyte growth factor stimulus	3/159	16/18862	0.000303662990260971	0.00100879453513077	0.000415980056888011	RELA/IL10/CREB1	3
BP	GO:0051709	regulation of killing of cells of other organism	3/159	16/18862	0.000303662990260971	0.00100879453513077	0.000415980056888011	IFNG/NOS2/CASP8	3
BP	GO:0070230	positive regulation of lymphocyte apoptotic process	3/159	16/18862	0.000303662990260971	0.00100879453513077	0.000415980056888011	BAX/TP53/IL10	3
BP	GO:0070242	thymocyte apoptotic process	3/159	16/18862	0.000303662990260971	0.00100879453513077	0.000415980056888011	BAX/TP53/ADA	3
BP	GO:0071361	cellular response to ethanol	3/159	16/18862	0.000303662990260971	0.00100879453513077	0.000415980056888011	DNMT3A/PTEN/SOD2	3
BP	GO:0071501	cellular response to sterol depletion	3/159	16/18862	0.000303662990260971	0.00100879453513077	0.000415980056888011	SREBF1/SREBF2/INSIG1	3
BP	GO:1902931	negative regulation of alcohol biosynthetic process	3/159	16/18862	0.000303662990260971	0.00100879453513077	0.000415980056888011	SOD1/APOE/NFKB1	3
BP	GO:0007204	positive regulation of cytosolic calcium ion concentration	10/159	310/18862	0.000306978997105316	0.00101902913062086	0.000420200329169366	ESR1/BCL2/BAX/GPER1/DDIT3/CD36/GRIN2B/KISS1/GJA1/GRIN1	10
BP	GO:0008593	regulation of Notch signaling pathway	6/159	108/18862	0.000307682149659215	0.00102058121923715	0.000420840338495758	AKT1/EGFR/STAT3/SRC/NOS3/SREBF2	6
BP	GO:0046486	glycerolipid metabolic process	12/159	433/18862	0.000313775476343076	0.00103999645257705	0.000428846279832642	CAT/SREBF1/FABP4/LPL/NR1H4/APOA1/PTEN/ACHE/CPT1A/APOE/PNPLA2/INSIG1	12
BP	GO:0016202	regulation of striated muscle tissue development	4/159	39/18862	0.000317784393199878	0.00104687603904325	0.000431683102069396	BCL2/TGFB1/CREB1/IGF2	4
BP	GO:0016572	histone phosphorylation	4/159	39/18862	0.000317784393199878	0.00104687603904325	0.000431683102069396	MAPK3/IL1B/CCNA2/CCNB1	4
BP	GO:0030212	hyaluronan metabolic process	4/159	39/18862	0.000317784393199878	0.00104687603904325	0.000431683102069396	IL1B/AKT1/TGFB1/NFKB1	4
BP	GO:0032660	regulation of interleukin-17 production	4/159	39/18862	0.000317784393199878	0.00104687603904325	0.000431683102069396	IL6/IFNG/DDIT3/TGFB1	4
BP	GO:0045742	positive regulation of epidermal growth factor receptor signaling pathway	4/159	39/18862	0.000317784393199878	0.00104687603904325	0.000431683102069396	AKT1/GPER1/MMP9/AGT	4
BP	GO:0060416	response to growth hormone	4/159	39/18862	0.000317784393199878	0.00104687603904325	0.000431683102069396	AKT1/STAR/STAT3/PRL	4
BP	GO:0090207	regulation of triglyceride metabolic process	4/159	39/18862	0.000317784393199878	0.00104687603904325	0.000431683102069396	SREBF1/APOA1/APOE/PNPLA2	4
BP	GO:1900077	negative regulation of cellular response to insulin stimulus	4/159	39/18862	0.000317784393199878	0.00104687603904325	0.000431683102069396	IL1B/RELA/LPL/IRS1	4
BP	GO:0031330	negative regulation of cellular catabolic process	9/159	255/18862	0.000320192931078576	0.00105335734192504	0.000434355690636825	BCL2/AKT1/TP53/HMOX1/IL10/STAT3/MTOR/LEP/BECN1	9
BP	GO:0072507	divalent inorganic cation homeostasis	13/159	499/18862	0.000320238139269454	0.00105335734192504	0.000434355690636825	ESR1/BCL2/BAX/GPER1/DDIT3/EGFR/CD36/GRIN2B/KISS1/APOE/CXCL12/GJA1/GRIN1	13
BP	GO:0043583	ear development	8/159	202/18862	0.000321162729724857	0.00105559707524134	0.00043527925272988	MAPK1/MAPK3/BCL2/CEBPA/SOD1/CCNA2/SOX2/INSIG1	8
BP	GO:0098732	macromolecule deacylation	6/159	109/18862	0.000323366510427106	0.00106203466502671	0.000437933816044691	SREBF1/TP53/IFNG/VEGFA/HDAC6/HDAC2	6
BP	GO:0019693	ribose phosphate metabolic process	12/159	435/18862	0.0003271033919269	0.0010734938589601	0.000442659055901076	FASN/IFNG/IGF1/TGFB1/ACACA/PPARA/IL4/INSR/NCOR1/HMGCR/PPARGC1A/SCD	12
BP	GO:0046034	ATP metabolic process	10/159	313/18862	0.000331303191170279	0.0010857224501657	0.000447701559491468	TP53/IFNG/IGF1/TGFB1/PPARA/IL4/INSR/NCOR1/CCNB1/PPARGC1A	10
BP	GO:0014743	regulation of muscle hypertrophy	5/159	71/18862	0.000332333326158752	0.0010857224501657	0.000447701559491468	IGF1/PPARA/MTOR/AGT/BECN1	5
BP	GO:0021536	diencephalon development	5/159	71/18862	0.000332333326158752	0.0010857224501657	0.000447701559491468	BAX/CDH1/NCOA1/CREB1/SOX2	5
BP	GO:0032720	negative regulation of tumor necrosis factor production	5/159	71/18862	0.000332333326158752	0.0010857224501657	0.000447701559491468	IGF1/ADIPOQ/IL10/NR1H4/IL4	5
BP	GO:0051881	regulation of mitochondrial membrane potential	5/159	71/18862	0.000332333326158752	0.0010857224501657	0.000447701559491468	BCL2/AKT1/BAX/SOD1/SRC	5
BP	GO:0072028	nephron morphogenesis	5/159	71/18862	0.000332333326158752	0.0010857224501657	0.000447701559491468	BCL2/LIF/MYC/VEGFA/AGT	5
BP	GO:0002822	regulation of adaptive immune response based on somatic recombination of immune receptors built from immunoglobulin superfamily domains	7/159	155/18862	0.000347287999872089	0.00113372390010994	0.000467495130117745	TNF/IL6/IL1B/TGFB1/IL10/IL4/ADA	7
BP	GO:0030521	androgen receptor signaling pathway	4/159	40/18862	0.000350791470589587	0.00113829861467722	0.000469381530132489	AR/NCOR1/HDAC6/NCOR2	4
BP	GO:0030890	positive regulation of B cell proliferation	4/159	40/18862	0.000350791470589587	0.00113829861467722	0.000469381530132489	BCL2/CDKN1A/IL4/ADA	4
BP	GO:0045022	early endosome to late endosome transport	4/159	40/18862	0.000350791470589587	0.00113829861467722	0.000469381530132489	MAPK1/MAPK3/SRC/BECN1	4
BP	GO:0055023	positive regulation of cardiac muscle tissue growth	4/159	40/18862	0.000350791470589587	0.00113829861467722	0.000469381530132489	MAPK1/IGF1/MTOR/CCNB1	4
BP	GO:0055090	acylglycerol homeostasis	4/159	40/18862	0.000350791470589587	0.00113829861467722	0.000469381530132489	LPL/NR1H4/APOA1/APOE	4
BP	GO:0070328	triglyceride homeostasis	4/159	40/18862	0.000350791470589587	0.00113829861467722	0.000469381530132489	LPL/NR1H4/APOA1/APOE	4
BP	GO:1904037	positive regulation of epithelial cell apoptotic process	4/159	40/18862	0.000350791470589587	0.00113829861467722	0.000469381530132489	IL6/GPER1/CCL2/PPARGC1A	4
BP	GO:2000008	regulation of protein localization to cell surface	4/159	40/18862	0.000350791470589587	0.00113829861467722	0.000469381530132489	TNF/AKT1/CTNNB1/BDNF	4
BP	GO:0040029	regulation of gene expression, epigenetic	8/159	205/18862	0.000354519266811792	0.00114849671593031	0.000473586753883883	DNMT1/DNMT3A/EZH2/DNMT3B/HDAC6/HDAC2/IGF2/H2AX	8
BP	GO:0043154	negative regulation of cysteine-type endopeptidase activity involved in apoptotic process	5/159	72/18862	0.000354729595086508	0.00114849671593031	0.000473586753883883	TNF/AKT1/MMP9/VEGFA/SRC	5
BP	GO:1903747	regulation of establishment of protein localization to mitochondrion	5/159	72/18862	0.000354729595086508	0.00114849671593031	0.000473586753883883	BCL2/SREBF1/TP53/CASP8/SREBF2	5
BP	GO:0002286	T cell activation involved in immune response	6/159	111/18862	0.000356612143185848	0.00115372950282382	0.000475744512390538	IL6/TP53/IFNG/IL4/STAT3/MTOR	6
BP	GO:0031570	DNA integrity checkpoint	7/159	156/18862	0.00036106852429712	0.00116727525914562	0.000481330153756648	BAX/CCND1/TP53/PCNA/CDKN1A/CCNB1/H2AX	7
BP	GO:0030100	regulation of endocytosis	8/159	206/18862	0.000366245940205967	0.00117505024588041	0.000484536197516416	PPARG/ADIPOQ/CD36/IL4/VEGFA/INSR/SRC/APOE	8
BP	GO:0002295	T-helper cell lineage commitment	3/159	17/18862	0.000366457267355595	0.00117505024588041	0.000484536197516416	IL6/STAT3/MTOR	3
BP	GO:0015732	prostaglandin transport	3/159	17/18862	0.000366457267355595	0.00117505024588041	0.000484536197516416	IL1B/NOS2/LEP	3
BP	GO:0030299	intestinal cholesterol absorption	3/159	17/18862	0.000366457267355595	0.00117505024588041	0.000484536197516416	CD36/APOA1/LEP	3
BP	GO:0031065	positive regulation of histone deacetylation	3/159	17/18862	0.000366457267355595	0.00117505024588041	0.000484536197516416	SREBF1/TP53/VEGFA	3
BP	GO:0034393	positive regulation of smooth muscle cell apoptotic process	3/159	17/18862	0.000366457267355595	0.00117505024588041	0.000484536197516416	PPARG/IFNG/SOD2	3
BP	GO:0043217	myelin maintenance	3/159	17/18862	0.000366457267355595	0.00117505024588041	0.000484536197516416	AKT1/SOD1/PTEN	3
BP	GO:0050665	hydrogen peroxide biosynthetic process	3/159	17/18862	0.000366457267355595	0.00117505024588041	0.000484536197516416	SOD1/SOD2/CYP1A1	3
BP	GO:0150078	positive regulation of neuroinflammatory response	3/159	17/18862	0.000366457267355595	0.00117505024588041	0.000484536197516416	TNF/IL6/IL1B	3
BP	GO:1901550	regulation of endothelial cell development	3/159	17/18862	0.000366457267355595	0.00117505024588041	0.000484536197516416	TNF/IL1B/VEGFA	3
BP	GO:1903140	regulation of establishment of endothelial barrier	3/159	17/18862	0.000366457267355595	0.00117505024588041	0.000484536197516416	TNF/IL1B/VEGFA	3
BP	GO:0002706	regulation of lymphocyte mediated immunity	7/159	157/18862	0.000375283813733091	0.0012024626339436	0.000495839794382634	TNF/IL6/IL1B/TGFB1/IL10/IL4/LEP	7
BP	GO:0006874	cellular calcium ion homeostasis	12/159	442/18862	0.000377602583878485	0.00120483411634432	0.000496817683684774	ESR1/BCL2/BAX/GPER1/DDIT3/CD36/GRIN2B/KISS1/APOE/CXCL12/GJA1/GRIN1	12
BP	GO:0002292	T cell differentiation involved in immune response	5/159	73/18862	0.000378248937725827	0.00120483411634432	0.000496817683684774	IL6/IFNG/IL4/STAT3/MTOR	5
BP	GO:0031016	pancreas development	5/159	73/18862	0.000378248937725827	0.00120483411634432	0.000496817683684774	IL6/AKT1/GSK3B/CDH2/IGF2	5
BP	GO:0033077	T cell differentiation in thymus	5/159	73/18862	0.000378248937725827	0.00120483411634432	0.000496817683684774	BCL2/IL1B/TP53/SOD1/ADA	5
BP	GO:0042246	tissue regeneration	5/159	73/18862	0.000378248937725827	0.00120483411634432	0.000496817683684774	IGF1/EZH2/CDKN1A/SOX2/CCNB1	5
BP	GO:0072401	signal transduction involved in DNA integrity checkpoint	5/159	73/18862	0.000378248937725827	0.00120483411634432	0.000496817683684774	BAX/TP53/PCNA/CDKN1A/CCNB1	5
BP	GO:0072422	signal transduction involved in DNA damage checkpoint	5/159	73/18862	0.000378248937725827	0.00120483411634432	0.000496817683684774	BAX/TP53/PCNA/CDKN1A/CCNB1	5
BP	GO:1903556	negative regulation of tumor necrosis factor superfamily cytokine production	5/159	73/18862	0.000378248937725827	0.00120483411634432	0.000496817683684774	IGF1/ADIPOQ/IL10/NR1H4/IL4	5
BP	GO:0033173	calcineurin-NFAT signaling cascade	4/159	41/18862	0.000386180943726755	0.00122739240515356	0.000506119675255283	TNF/IGF1/GSK3B/MTOR	4
BP	GO:0034383	low-density lipoprotein particle clearance	4/159	41/18862	0.000386180943726755	0.00122739240515356	0.000506119675255283	HMOX1/ADIPOQ/NR1H4/CD36	4
BP	GO:1901186	positive regulation of ERBB signaling pathway	4/159	41/18862	0.000386180943726755	0.00122739240515356	0.000506119675255283	AKT1/GPER1/MMP9/AGT	4
BP	GO:0072331	signal transduction by p53 class mediator	9/159	263/18862	0.00040116801870587	0.001274090804277	0.000525375928186342	BCL2/AKT1/BAX/TP53/PCNA/CDKN1A/SNAI1/HDAC2/CCNB1	9
BP	GO:0061045	negative regulation of wound healing	5/159	74/18862	0.000402927774137287	0.00127874221066866	0.000527293952350859	TNF/PTEN/APOE/NOS3/GJA1	5
BP	GO:0006096	glycolytic process	6/159	114/18862	0.000411432862720947	0.00130287073194967	0.000537243434931862	IFNG/IGF1/PPARA/INSR/NCOR1/PPARGC1A	6
BP	GO:0010633	negative regulation of epithelial cell migration	6/159	114/18862	0.000411432862720947	0.00130287073194967	0.000537243434931862	TNF/PPARG/TGFB1/IL4/PTEN/APOE	6
BP	GO:0055007	cardiac muscle cell differentiation	6/159	114/18862	0.000411432862720947	0.00130287073194967	0.000537243434931862	IGF1/TGFB1/PPARA/MTOR/VEGFA/CCNB1	6
BP	GO:0046688	response to copper ion	4/159	42/18862	0.000424049864121825	0.00133793445839457	0.000551702088714484	NFE2L2/SOD1/CYP1A1/BECN1	4
BP	GO:0048806	genitalia development	4/159	42/18862	0.000424049864121825	0.00133793445839457	0.000551702088714484	ESR1/AR/BAX/HSD17B3	4
BP	GO:0071364	cellular response to epidermal growth factor stimulus	4/159	42/18862	0.000424049864121825	0.00133793445839457	0.000551702088714484	AKT1/EGFR/BECN1/COL1A1	4
BP	GO:0072595	maintenance of protein localization in organelle	4/159	42/18862	0.000424049864121825	0.00133793445839457	0.000551702088714484	AKT1/HSPA5/GJA1/INSIG1	4
BP	GO:2001239	regulation of extrinsic apoptotic signaling pathway in absence of ligand	4/159	42/18862	0.000424049864121825	0.00133793445839457	0.000551702088714484	TNF/BCL2/IL1B/AKT1	4
BP	GO:0046902	regulation of mitochondrial membrane permeability	5/159	75/18862	0.000428802985053939	0.0013519465292967	0.00055748001657591	BCL2/BAX/TP53/GSK3B/CASP8	5
BP	GO:0006757	ATP generation from ADP	6/159	115/18862	0.000431098048493217	0.00135819399714372	0.000560056182425255	IFNG/IGF1/PPARA/INSR/NCOR1/PPARGC1A	6
BP	GO:0000723	telomere maintenance	7/159	161/18862	0.000436694090718222	0.0013591066640087	0.000560432523891425	MAPK1/MAPK3/PCNA/XRCC6/MYC/SRC/CCNE1	7
BP	GO:0099173	postsynapse organization	7/159	161/18862	0.000436694090718222	0.0013591066640087	0.000560432523891425	GRIN2B/PTEN/CDH2/INSR/IGF1R/HDAC6/APOE	7
BP	GO:0006991	response to sterol depletion	3/159	18/18862	0.000437034991450629	0.0013591066640087	0.000560432523891425	SREBF1/SREBF2/INSIG1	3
BP	GO:0032930	positive regulation of superoxide anion generation	3/159	18/18862	0.000437034991450629	0.0013591066640087	0.000560432523891425	EGFR/TGFB1/SOD1	3
BP	GO:0034375	high-density lipoprotein particle remodeling	3/159	18/18862	0.000437034991450629	0.0013591066640087	0.000560432523891425	APOA1/APOE/ALB	3
BP	GO:0034433	steroid esterification	3/159	18/18862	0.000437034991450629	0.0013591066640087	0.000560432523891425	APOA1/AGT/APOE	3
BP	GO:0034434	sterol esterification	3/159	18/18862	0.000437034991450629	0.0013591066640087	0.000560432523891425	APOA1/AGT/APOE	3
BP	GO:0034435	cholesterol esterification	3/159	18/18862	0.000437034991450629	0.0013591066640087	0.000560432523891425	APOA1/AGT/APOE	3
BP	GO:0035728	response to hepatocyte growth factor	3/159	18/18862	0.000437034991450629	0.0013591066640087	0.000560432523891425	RELA/IL10/CREB1	3
BP	GO:0035743	CD4-positive, alpha-beta T cell cytokine production	3/159	18/18862	0.000437034991450629	0.0013591066640087	0.000560432523891425	IL6/IL1B/IL4	3
BP	GO:0051546	keratinocyte migration	3/159	18/18862	0.000437034991450629	0.0013591066640087	0.000560432523891425	MMP9/PTEN/MTOR	3
BP	GO:0051571	positive regulation of histone H3-K4 methylation	3/159	18/18862	0.000437034991450629	0.0013591066640087	0.000560432523891425	DNMT1/CTNNB1/DNMT3B	3
BP	GO:0060065	uterus development	3/159	18/18862	0.000437034991450629	0.0013591066640087	0.000560432523891425	ESR1/SRC/HOXA10	3
BP	GO:0071498	cellular response to fluid shear stress	3/159	18/18862	0.000437034991450629	0.0013591066640087	0.000560432523891425	NFE2L2/SRC/SREBF2	3
BP	GO:0071605	monocyte chemotactic protein-1 production	3/159	18/18862	0.000437034991450629	0.0013591066640087	0.000560432523891425	IL1B/ADIPOQ/NR1H4	3
BP	GO:0071637	regulation of monocyte chemotactic protein-1 production	3/159	18/18862	0.000437034991450629	0.0013591066640087	0.000560432523891425	IL1B/ADIPOQ/NR1H4	3
BP	GO:2000641	regulation of early endosome to late endosome transport	3/159	18/18862	0.000437034991450629	0.0013591066640087	0.000560432523891425	MAPK1/MAPK3/SRC	3
BP	GO:2000696	regulation of epithelial cell differentiation involved in kidney development	3/159	18/18862	0.000437034991450629	0.0013591066640087	0.000560432523891425	MMP9/LIF/CTNNB1	3
BP	GO:0001960	negative regulation of cytokine-mediated signaling pathway	5/159	76/18862	0.000455911901675	0.0014137511510781	0.00058296537478241	IL6/PPARG/ADIPOQ/NR1H4/APOA1	5
BP	GO:0007492	endoderm development	5/159	76/18862	0.000455911901675	0.0014137511510781	0.00058296537478241	MMP9/MMP2/POU5F1/FN1/SOX2	5
BP	GO:0009791	post-embryonic development	5/159	76/18862	0.000455911901675	0.0014137511510781	0.00058296537478241	BCL2/BAX/MTOR/VEGFA/GNAS	5
BP	GO:0072395	signal transduction involved in cell cycle checkpoint	5/159	76/18862	0.000455911901675	0.0014137511510781	0.00058296537478241	BAX/TP53/PCNA/CDKN1A/CCNB1	5
BP	GO:0022898	regulation of transmembrane transporter activity	9/159	268/18862	0.000459852649787991	0.00142495112938596	0.000587583726142776	BCL2/MMP9/IFNG/CCL2/GRIN2B/PTEN/PPARGC1A/GJA1/GRIN1	9
BP	GO:0045840	positive regulation of mitotic nuclear division	4/159	43/18862	0.000464495901841255	0.00143420972685411	0.000591401542127478	IL1B/IGF1/INSR/IGF2	4
BP	GO:0048634	regulation of muscle organ development	4/159	43/18862	0.000464495901841255	0.00143420972685411	0.000591401542127478	BCL2/TGFB1/CREB1/IGF2	4
BP	GO:0070266	necroptotic process	4/159	43/18862	0.000464495901841255	0.00143420972685411	0.000591401542127478	TNF/TP53/CASP8/FAS	4
BP	GO:0090311	regulation of protein deacetylation	4/159	43/18862	0.000464495901841255	0.00143420972685411	0.000591401542127478	SREBF1/TP53/IFNG/VEGFA	4
BP	GO:0098927	vesicle-mediated transport between endosomal compartments	4/159	43/18862	0.000464495901841255	0.00143420972685411	0.000591401542127478	MAPK1/MAPK3/SRC/BECN1	4
BP	GO:0055074	calcium ion homeostasis	12/159	454/18862	0.000479548090754856	0.0014796312885684	0.000610131286557948	ESR1/BCL2/BAX/GPER1/DDIT3/CD36/GRIN2B/KISS1/APOE/CXCL12/GJA1/GRIN1	12
BP	GO:0016575	histone deacetylation	5/159	77/18862	0.000484292295334545	0.00149002430638441	0.000614416884855505	SREBF1/TP53/VEGFA/HDAC6/HDAC2	5
BP	GO:0048678	response to axon injury	5/159	77/18862	0.000484292295334545	0.00149002430638441	0.000614416884855505	BCL2/BAX/SOD1/APOA1/PTEN	5
BP	GO:0051205	protein insertion into membrane	5/159	77/18862	0.000484292295334545	0.00149002430638441	0.000614416884855505	BCL2/BAX/TP53/EGFR/CASP8	5
BP	GO:0055013	cardiac muscle cell development	5/159	77/18862	0.000484292295334545	0.00149002430638441	0.000614416884855505	IGF1/PPARA/MTOR/VEGFA/CCNB1	5
BP	GO:0003014	renal system process	6/159	118/18862	0.000494524406350448	0.00151934732504265	0.000626508337123337	BCL2/ADIPOQ/HSD11B2/AGT/SGK1/GJA1	6
BP	GO:0018107	peptidyl-threonine phosphorylation	6/159	118/18862	0.000494524406350448	0.00151934732504265	0.000626508337123337	MAPK1/BCL2/AKT1/TGFB1/GSK3B/MTOR	6
BP	GO:0002639	positive regulation of immunoglobulin production	4/159	44/18862	0.000507617279788813	0.00155406223042059	0.000640823153283701	IL6/TGFB1/IL10/IL4	4
BP	GO:0010874	regulation of cholesterol efflux	4/159	44/18862	0.000507617279788813	0.00155406223042059	0.000640823153283701	ADIPOQ/APOA1/APOE/SREBF2	4
BP	GO:0045124	regulation of bone resorption	4/159	44/18862	0.000507617279788813	0.00155406223042059	0.000640823153283701	IL6/FSHB/EGFR/SRC	4
BP	GO:0060324	face development	4/159	44/18862	0.000507617279788813	0.00155406223042059	0.000640823153283701	MAPK1/MAPK3/MMP2/COL1A1	4
BP	GO:0060421	positive regulation of heart growth	4/159	44/18862	0.000507617279788813	0.00155406223042059	0.000640823153283701	MAPK1/IGF1/MTOR/CCNB1	4
BP	GO:0070373	negative regulation of ERK1 and ERK2 cascade	5/159	78/18862	0.000513982367053723	0.00157237765306825	0.000648375583723775	GPER1/LIF/ADIPOQ/PTEN/ATF3	5
BP	GO:0030198	extracellular matrix organization	11/159	393/18862	0.000514507036101366	0.00157237765306825	0.000648375583723775	TNF/IL6/MMP9/MMP2/CDH1/TGFB1/TTR/CYP1B1/AGT/FN1/COL1A1	11
BP	GO:0007530	sex determination	3/159	19/18862	0.000515777618885039	0.00157237765306825	0.000648375583723775	AR/GNRH1/AMH	3
BP	GO:0010829	negative regulation of glucose transmembrane transport	3/159	19/18862	0.000515777618885039	0.00157237765306825	0.000648375583723775	TNF/IL1B/LEP	3
BP	GO:0032095	regulation of response to food	3/159	19/18862	0.000515777618885039	0.00157237765306825	0.000648375583723775	PPARA/MTOR/LEP	3
BP	GO:0098856	intestinal lipid absorption	3/159	19/18862	0.000515777618885039	0.00157237765306825	0.000648375583723775	CD36/APOA1/LEP	3
BP	GO:0043062	extracellular structure organization	11/159	394/18862	0.000525496471892639	0.00160087954728475	0.00066012844237309	TNF/IL6/MMP9/MMP2/CDH1/TGFB1/TTR/CYP1B1/AGT/FN1/COL1A1	11
BP	GO:0006839	mitochondrial transport	9/159	274/18862	0.000539421393428482	0.00164214580206056	0.000677144731033867	BCL2/SREBF1/BAX/TP53/ACACA/GSK3B/CPT1A/CASP8/SREBF2	9
BP	GO:0001676	long-chain fatty acid metabolic process	6/159	120/18862	0.000540689033291894	0.00164484894116607	0.000678259380171751	MAPK3/PTGS2/CYP1A1/CPT1A/CYP1B1/EPHX1	6
BP	GO:0002312	B cell activation involved in immune response	5/159	79/18862	0.000545020736984722	0.00165454087779805	0.000682255885120107	IL6/TGFB1/IL10/IL4/ADA	5
BP	GO:0042310	vasoconstriction	5/159	79/18862	0.000545020736984722	0.00165454087779805	0.000682255885120107	AKT1/EGFR/LEP/AGT/GJA1	5
BP	GO:0070830	bicellular tight junction assembly	5/159	79/18862	0.000545020736984722	0.00165454087779805	0.000682255885120107	TNF/SNAI1/OCLN/TJP1/GJA1	5
BP	GO:0045229	external encapsulating structure organization	11/159	396/18862	0.000548065543266278	0.00166261900100106	0.000685586928293435	TNF/IL6/MMP9/MMP2/CDH1/TGFB1/TTR/CYP1B1/AGT/FN1/COL1A1	11
BP	GO:0031018	endocrine pancreas development	4/159	45/18862	0.000553512709659995	0.0016732847580231	0.000689984991584098	IL6/AKT1/GSK3B/CDH2	4
BP	GO:0048538	thymus development	4/159	45/18862	0.000553512709659995	0.0016732847580231	0.000689984991584098	MAPK1/MAPK3/BCL2/SOD1	4
BP	GO:1900087	positive regulation of G1/S transition of mitotic cell cycle	4/159	45/18862	0.000553512709659995	0.0016732847580231	0.000689984991584098	AKT1/CCND1/EGFR/CYP1A1	4
BP	GO:1900271	regulation of long-term synaptic potentiation	4/159	45/18862	0.000553512709659995	0.0016732847580231	0.000689984991584098	GSK3B/CREB1/SQSTM1/APOE	4
BP	GO:1901985	positive regulation of protein acetylation	4/159	45/18862	0.000553512709659995	0.0016732847580231	0.000689984991584098	MAPK3/IL1B/LIF/PPARGC1A	4
BP	GO:0043112	receptor metabolic process	7/159	168/18862	0.000563292978758454	0.00170166330821592	0.000701686988881374	TGFB1/CD36/ACHE/VEGFA/INSR/APOE/BECN1	7
BP	GO:2000117	negative regulation of cysteine-type endopeptidase activity	5/159	80/18862	0.000577446433754582	0.00174320414705564	0.000718816503269045	TNF/AKT1/MMP9/VEGFA/SRC	5
BP	GO:0046031	ADP metabolic process	6/159	122/18862	0.00059013774283829	0.00178027625485757	0.000734103320331753	IFNG/IGF1/PPARA/INSR/NCOR1/PPARGC1A	6
BP	GO:0002697	regulation of immune effector process	12/159	465/18862	0.000592521728374437	0.00178622416654006	0.000736555963118646	TNF/IL6/IL1B/IFNG/NOS2/HMOX1/TGFB1/IL10/CD36/IL4/APOA1/LEP	12
BP	GO:0003044	regulation of systemic arterial blood pressure mediated by a chemical signal	4/159	46/18862	0.000602281329539588	0.00180292364429759	0.000743442052868012	SOD2/HSD11B2/AGT/NOS3	4
BP	GO:0010823	negative regulation of mitochondrion organization	4/159	46/18862	0.000602281329539588	0.00180292364429759	0.000743442052868012	AKT1/TP53/IGF1/PPARGC1A	4
BP	GO:0097720	calcineurin-mediated signaling	4/159	46/18862	0.000602281329539588	0.00180292364429759	0.000743442052868012	TNF/IGF1/GSK3B/MTOR	4
BP	GO:0031293	membrane protein intracellular domain proteolysis	3/159	20/18862	0.000603055484900095	0.00180292364429759	0.000743442052868012	RELA/TGFB1/NFKB1	3
BP	GO:0032928	regulation of superoxide anion generation	3/159	20/18862	0.000603055484900095	0.00180292364429759	0.000743442052868012	EGFR/TGFB1/SOD1	3
BP	GO:0036120	cellular response to platelet-derived growth factor stimulus	3/159	20/18862	0.000603055484900095	0.00180292364429759	0.000743442052868012	SRC/CREB1/CCNA2	3
BP	GO:0043373	CD4-positive, alpha-beta T cell lineage commitment	3/159	20/18862	0.000603055484900095	0.00180292364429759	0.000743442052868012	IL6/STAT3/MTOR	3
BP	GO:0046827	positive regulation of protein export from nucleus	3/159	20/18862	0.000603055484900095	0.00180292364429759	0.000743442052868012	IL1B/TP53/GSK3B	3
BP	GO:0046885	regulation of hormone biosynthetic process	3/159	20/18862	0.000603055484900095	0.00180292364429759	0.000743442052868012	EGR1/NFKB1/PPARGC1A	3
BP	GO:0071379	cellular response to prostaglandin stimulus	3/159	20/18862	0.000603055484900095	0.00180292364429759	0.000743442052868012	PPARG/AKT1/ACACA	3
BP	GO:0098780	response to mitochondrial depolarisation	3/159	20/18862	0.000603055484900095	0.00180292364429759	0.000743442052868012	HDAC6/SQSTM1/BECN1	3
BP	GO:1902176	negative regulation of oxidative stress-induced intrinsic apoptotic signaling pathway	3/159	20/18862	0.000603055484900095	0.00180292364429759	0.000743442052868012	AKT1/NFE2L2/SOD2	3
BP	GO:0002819	regulation of adaptive immune response	7/159	170/18862	0.000604363452836829	0.00180558791564768	0.000744540674747077	TNF/IL6/IL1B/TGFB1/IL10/IL4/ADA	7
BP	GO:0043367	CD4-positive, alpha-beta T cell differentiation	5/159	81/18862	0.000611298883716692	0.00182128388188494	0.000751012962909741	IL6/IFNG/IL4/STAT3/MTOR	5
BP	GO:0060761	negative regulation of response to cytokine stimulus	5/159	81/18862	0.000611298883716692	0.00182128388188494	0.000751012962909741	IL6/PPARG/ADIPOQ/NR1H4/APOA1	5
BP	GO:0120192	tight junction assembly	5/159	81/18862	0.000611298883716692	0.00182128388188494	0.000751012962909741	TNF/SNAI1/OCLN/TJP1/GJA1	5
BP	GO:1905897	regulation of response to endoplasmic reticulum stress	5/159	81/18862	0.000611298883716692	0.00182128388188494	0.000751012962909741	BAX/DDIT3/NFE2L2/HSPA5/ATF6	5
BP	GO:0006690	icosanoid metabolic process	6/159	123/18862	0.000616142902636911	0.00183319440537301	0.000755924310132185	MAPK3/IL1B/PTGS2/CYP1A1/CYP1B1/EPHX1	6
BP	GO:0035821	modulation of process of other organism	6/159	123/18862	0.000616142902636911	0.00183319440537301	0.000755924310132185	IFNG/NOS2/INSR/JUN/APOE/CASP8	6
BP	GO:0050920	regulation of chemotaxis	8/159	224/18862	0.000637486204045183	0.00189539480845829	0.000781572870183633	MAPK1/MAPK3/IL6/TGFB1/CCL2/IL4/VEGFA/CXCL12	8
BP	GO:0051053	negative regulation of DNA metabolic process	6/159	124/18862	0.000643028652424636	0.00191056249815056	0.000787827321611874	PPARG/TP53/ADIPOQ/CDKN1A/SRC/GJA1	6
BP	GO:0001656	metanephros development	5/159	82/18862	0.000646617900117617	0.00191597041266041	0.000790057294621352	BCL2/LIF/ADIPOQ/MYC/EGR1	5
BP	GO:0002065	columnar/cuboidal epithelial cell differentiation	5/159	82/18862	0.000646617900117617	0.00191597041266041	0.000790057294621352	FASN/CDKN1A/GSK3B/CDH2/SRC	5
BP	GO:0071158	positive regulation of cell cycle arrest	5/159	82/18862	0.000646617900117617	0.00191597041266041	0.000790057294621352	BAX/TP53/PCNA/CDKN1A/CCNB1	5
BP	GO:2000177	regulation of neural precursor cell proliferation	5/159	82/18862	0.000646617900117617	0.00191597041266041	0.000790057294621352	TP53/CTNNB1/VEGFA/CDH2/NES	5
BP	GO:0001774	microglial cell activation	4/159	47/18862	0.000654022643112848	0.0019339427235255	0.000797468241683135	TNF/IL6/IFNG/IL4	4
BP	GO:0035722	interleukin-12-mediated signaling pathway	4/159	47/18862	0.000654022643112848	0.0019339427235255	0.000797468241683135	IFNG/IL10/SOD1/SOD2	4
BP	GO:0042572	retinol metabolic process	4/159	47/18862	0.000654022643112848	0.0019339427235255	0.000797468241683135	CYP1A1/TTR/CYP1B1/PNPLA2	4
BP	GO:0001952	regulation of cell-matrix adhesion	6/159	125/18862	0.000670815303473822	0.00197819734148986	0.000815716792658863	BCL2/CD36/PTEN/GSK3B/VEGFA/SRC	6
BP	GO:0002698	negative regulation of immune effector process	6/159	125/18862	0.000670815303473822	0.00197819734148986	0.000815716792658863	TNF/HMOX1/TGFB1/IL10/IL4/APOA1	6
BP	GO:0002705	positive regulation of leukocyte mediated immunity	6/159	125/18862	0.000670815303473822	0.00197819734148986	0.000815716792658863	TNF/IL6/IL1B/NOS2/TGFB1/IL4	6
BP	GO:0045814	negative regulation of gene expression, epigenetic	6/159	125/18862	0.000670815303473822	0.00197819734148986	0.000815716792658863	DNMT1/DNMT3A/EZH2/DNMT3B/HDAC2/H2AX	6
BP	GO:0030595	leukocyte chemotaxis	8/159	226/18862	0.00067564108759548	0.00199107291936301	0.000821026083529917	MAPK1/MAPK3/IL6/CCL2/IL10/IL4/VEGFA/CXCL12	8
BP	GO:0051262	protein tetramerization	5/159	83/18862	0.000683443672186685	0.00201133015483201	0.000829379227474832	TP53/ACACA/GRIN2B/SOD2/GRIN1	5
BP	GO:0055006	cardiac cell development	5/159	83/18862	0.000683443672186685	0.00201133015483201	0.000829379227474832	IGF1/PPARA/MTOR/VEGFA/CCNB1	5
BP	GO:0051480	regulation of cytosolic calcium ion concentration	10/159	344/18862	0.000691511135053543	0.00203369058862997	0.000838599632819425	ESR1/BCL2/BAX/GPER1/DDIT3/CD36/GRIN2B/KISS1/GJA1/GRIN1	10
BP	GO:0032200	telomere organization	7/159	174/18862	0.000693634967665498	0.00203855270008612	0.000840604541975541	MAPK1/MAPK3/PCNA/XRCC6/MYC/SRC/CCNE1	7
BP	GO:0010875	positive regulation of cholesterol efflux	3/159	21/18862	0.000699227995742149	0.00204665924159121	0.000843947303537999	ADIPOQ/APOA1/APOE	3
BP	GO:0036119	response to platelet-derived growth factor	3/159	21/18862	0.000699227995742149	0.00204665924159121	0.000843947303537999	SRC/CREB1/CCNA2	3
BP	GO:0044241	lipid digestion	3/159	21/18862	0.000699227995742149	0.00204665924159121	0.000843947303537999	CD36/APOA1/LEP	3
BP	GO:0060479	lung cell differentiation	3/159	21/18862	0.000699227995742149	0.00204665924159121	0.000843947303537999	THRB/CREB1/THRA	3
BP	GO:0060487	lung epithelial cell differentiation	3/159	21/18862	0.000699227995742149	0.00204665924159121	0.000843947303537999	THRB/CREB1/THRA	3
BP	GO:2001169	regulation of ATP biosynthetic process	3/159	21/18862	0.000699227995742149	0.00204665924159121	0.000843947303537999	PPARA/IL4/PPARGC1A	3
BP	GO:0010656	negative regulation of muscle cell apoptotic process	4/159	48/18862	0.000708836460461216	0.00206501650754404	0.000851516988215541	DNMT1/IGF1/NFE2L2/HMOX1	4
BP	GO:0035850	epithelial cell differentiation involved in kidney development	4/159	48/18862	0.000708836460461216	0.00206501650754404	0.000851516988215541	MMP9/LIF/ADIPOQ/CTNNB1	4
BP	GO:0045058	T cell selection	4/159	48/18862	0.000708836460461216	0.00206501650754404	0.000851516988215541	IL6/BCL2/STAT3/MTOR	4
BP	GO:0046461	neutral lipid catabolic process	4/159	48/18862	0.000708836460461216	0.00206501650754404	0.000851516988215541	FABP4/LPL/APOA1/PNPLA2	4
BP	GO:0046464	acylglycerol catabolic process	4/159	48/18862	0.000708836460461216	0.00206501650754404	0.000851516988215541	FABP4/LPL/APOA1/PNPLA2	4
BP	GO:0051204	protein insertion into mitochondrial membrane	4/159	48/18862	0.000708836460461216	0.00206501650754404	0.000851516988215541	BCL2/BAX/TP53/CASP8	4
BP	GO:0060425	lung morphogenesis	4/159	48/18862	0.000708836460461216	0.00206501650754404	0.000851516988215541	MAPK1/MAPK3/TNF/LIF	4
BP	GO:0009152	purine ribonucleotide biosynthetic process	7/159	175/18862	0.000717508072924546	0.00208887430907872	0.000861354838534915	FASN/TGFB1/ACACA/PPARA/IL4/PPARGC1A/SCD	7
BP	GO:0014031	mesenchymal cell development	5/159	84/18862	0.000721816754155621	0.00209859743557191	0.000865364204734785	MAPK1/MAPK3/BCL2/CDH2/FN1	5
BP	GO:0120193	tight junction organization	5/159	84/18862	0.000721816754155621	0.00209859743557191	0.000865364204734785	TNF/SNAI1/OCLN/TJP1/GJA1	5
BP	GO:0010639	negative regulation of organelle organization	10/159	346/18862	0.000722938472634431	0.00210044900298615	0.000866127705221243	AKT1/LIF/TP53/IGF1/SRC/HDAC6/BECN1/CCNB1/PPARGC1A/TJP1	10
BP	GO:0018210	peptidyl-threonine modification	6/159	127/18862	0.000729173622954508	0.00211714486235853	0.000873012302916467	MAPK1/BCL2/AKT1/TGFB1/GSK3B/MTOR	6
BP	GO:0002440	production of molecular mediator of immune response	9/159	286/18862	0.000732580125399584	0.00212561091977964	0.000876503312160676	TNF/IL6/IL1B/HMOX1/TGFB1/IL10/CD36/IL4/APOA1	9
BP	GO:0045667	regulation of osteoblast differentiation	6/159	128/18862	0.00075978697506135	0.00220307709234656	0.000908446767194469	TNF/IL6/PPARG/IGF1/CEBPA/GNAS	6
BP	GO:0032370	positive regulation of lipid transport	5/159	85/18862	0.000761778054215205	0.00220589741367665	0.000909609736844359	CYP19A1/IL1B/ADIPOQ/APOA1/APOE	5
BP	GO:0048477	oogenesis	5/159	85/18862	0.000761778054215205	0.00220589741367665	0.000909609736844359	BCL2/IGF1/SRC/CCNB1/AMH	5
BP	GO:0032692	negative regulation of interleukin-1 production	4/159	49/18862	0.000766822840413915	0.00221421525921317	0.000913039630384594	IGF1/IL10/NR1H4/APOA1	4
BP	GO:0043124	negative regulation of I-kappaB kinase/NF-kappaB signaling	4/159	49/18862	0.000766822840413915	0.00221421525921317	0.000913039630384594	ESR1/ADIPOQ/NR1H4/CASP8	4
BP	GO:0060043	regulation of cardiac muscle cell proliferation	4/159	49/18862	0.000766822840413915	0.00221421525921317	0.000913039630384594	MAPK1/PTEN/CCNB1/GJA1	4
BP	GO:0071349	cellular response to interleukin-12	4/159	49/18862	0.000766822840413915	0.00221421525921317	0.000913039630384594	IFNG/IL10/SOD1/SOD2	4
BP	GO:0071346	cellular response to interferon-gamma	7/159	177/18862	0.000767206164376495	0.00221421525921317	0.000913039630384594	PPARG/STAR/TP53/IFNG/NOS2/CCL2/VIM	7
BP	GO:0072503	cellular divalent inorganic cation homeostasis	12/159	480/18862	0.000782006470657189	0.00225542745065709	0.000930033625835903	ESR1/BCL2/BAX/GPER1/DDIT3/CD36/GRIN2B/KISS1/APOE/CXCL12/GJA1/GRIN1	12
BP	GO:0003015	heart process	9/159	289/18862	0.000788787924977125	0.0022734725821696	0.000937474600753708	SREBF1/THRB/SOD1/MTOR/SRC/THRA/AGT/ADA/GJA1	9
BP	GO:0046328	regulation of JNK cascade	6/159	129/18862	0.000791384590728028	0.00227944019084695	0.000939935365667317	TNF/IL1B/AKT1/EGFR/NCOR1/IGF1R	6
BP	GO:0001657	ureteric bud development	5/159	86/18862	0.000803368823415915	0.00229928563321088	0.000948118705243442	BCL2/CAT/MYC/VEGFA/AGT	5
BP	GO:0009144	purine nucleoside triphosphate metabolic process	5/159	86/18862	0.000803368823415915	0.00229928563321088	0.000948118705243442	TGFB1/PPARA/IL4/PPARGC1A/ADA	5
BP	GO:0048013	ephrin receptor signaling pathway	5/159	86/18862	0.000803368823415915	0.00229928563321088	0.000948118705243442	MMP9/MMP2/GRIN2B/SRC/GRIN1	5
BP	GO:0051781	positive regulation of cell division	5/159	86/18862	0.000803368823415915	0.00229928563321088	0.000948118705243442	CAT/IL1B/TGFB1/VEGFA/IGF2	5
BP	GO:0030878	thyroid gland development	3/159	22/18862	0.000804643818085801	0.00229928563321088	0.000948118705243442	MAPK1/MAPK3/THRA	3
BP	GO:0031281	positive regulation of cyclase activity	3/159	22/18862	0.000804643818085801	0.00229928563321088	0.000948118705243442	MAPK3/NOS2/NOS3	3
BP	GO:0045844	positive regulation of striated muscle tissue development	3/159	22/18862	0.000804643818085801	0.00229928563321088	0.000948118705243442	BCL2/CREB1/IGF2	3
BP	GO:0048636	positive regulation of muscle organ development	3/159	22/18862	0.000804643818085801	0.00229928563321088	0.000948118705243442	BCL2/CREB1/IGF2	3
BP	GO:0048714	positive regulation of oligodendrocyte differentiation	3/159	22/18862	0.000804643818085801	0.00229928563321088	0.000948118705243442	PPARG/MTOR/HDAC2	3
BP	GO:0090335	regulation of brown fat cell differentiation	3/159	22/18862	0.000804643818085801	0.00229928563321088	0.000948118705243442	PTGS2/MTOR/LEP	3
BP	GO:1900543	negative regulation of purine nucleotide metabolic process	3/159	22/18862	0.000804643818085801	0.00229928563321088	0.000948118705243442	PPARA/NCOR1/PPARGC1A	3
BP	GO:1904996	positive regulation of leukocyte adhesion to vascular endothelial cell	3/159	22/18862	0.000804643818085801	0.00229928563321088	0.000948118705243442	TNF/IL6/RELA	3
BP	GO:1903522	regulation of blood circulation	9/159	290/18862	0.000808286999819461	0.00230817355518649	0.000951783671854855	AKT1/SREBF1/THRB/EGFR/LEP/THRA/AGT/ADA/GJA1	9
BP	GO:0006766	vitamin metabolic process	6/159	130/18862	0.000823987827203167	0.00234682134611711	0.000967720227526056	TNF/CYP11A1/IFNG/CYP1A1/SNAI1/NFKB1	6
BP	GO:0007612	learning	6/159	130/18862	0.000823987827203167	0.00234682134611711	0.000967720227526056	FOS/MTOR/INSR/CREB1/JUN/GRIN1	6
BP	GO:0016571	histone methylation	6/159	130/18862	0.000823987827203167	0.00234682134611711	0.000967720227526056	DNMT1/EZH2/CTNNB1/NR1H4/DNMT3B/TET2	6
BP	GO:0071326	cellular response to monosaccharide stimulus	6/159	130/18862	0.000823987827203167	0.00234682134611711	0.000967720227526056	STAR/GPER1/NR1H4/LEP/IGF1R/PPARGC1A	6
BP	GO:0070671	response to interleukin-12	4/159	50/18862	0.000828082034427207	0.00235383948368679	0.000970614181808931	IFNG/IL10/SOD1/SOD2	4
BP	GO:1902001	fatty acid transmembrane transport	4/159	50/18862	0.000828082034427207	0.00235383948368679	0.000970614181808931	AKT1/ACACA/CD36/CPT1A	4
BP	GO:1903202	negative regulation of oxidative stress-induced cell death	4/159	50/18862	0.000828082034427207	0.00235383948368679	0.000970614181808931	AKT1/NFE2L2/IL10/SOD2	4
BP	GO:0043297	apical junction assembly	5/159	87/18862	0.000846630644519129	0.0024018362488912	0.000990405820665882	TNF/SNAI1/OCLN/TJP1/GJA1	5
BP	GO:0072163	mesonephric epithelium development	5/159	87/18862	0.000846630644519129	0.0024018362488912	0.000990405820665882	BCL2/CAT/MYC/VEGFA/AGT	5
BP	GO:0072164	mesonephric tubule development	5/159	87/18862	0.000846630644519129	0.0024018362488912	0.000990405820665882	BCL2/CAT/MYC/VEGFA/AGT	5
BP	GO:0002831	regulation of response to biotic stimulus	11/159	420/18862	0.000888411558845335	0.00251871653986779	0.00103860182926463	MAPK3/PPARG/IFNG/XRCC6/RELA/CD36/IL4/LEP/SRC/APOE/NFKB1	11
BP	GO:0010232	vascular transport	5/159	88/18862	0.000891605420805448	0.00252446711302562	0.00104097309880072	CD36/INSR/SLC2A4/APOE/GJA1	5
BP	GO:0060993	kidney morphogenesis	5/159	88/18862	0.000891605420805448	0.00252446711302562	0.00104097309880072	BCL2/LIF/MYC/VEGFA/AGT	5
BP	GO:0006165	nucleoside diphosphate phosphorylation	6/159	132/18862	0.000892297595976494	0.00252477673792957	0.0010411007737441	IFNG/IGF1/PPARA/INSR/NCOR1/PPARGC1A	6
BP	GO:0043123	positive regulation of I-kappaB kinase/NF-kappaB signaling	7/159	182/18862	0.000903425441120072	0.00255459465465545	0.0010533962990111	TNF/RELA/HMOX1/ADIPOQ/CD36/CASP8/GJA1	7
BP	GO:0022412	cellular process involved in reproduction in multicellular organism	10/159	357/18862	0.000917604173287016	0.00258402257542615	0.00106553100804252	BCL2/AKT1/BAX/FSHB/IGF1/DNMT3A/MTOR/SRC/CCNB1/AMH	10
BP	GO:0002021	response to dietary excess	3/159	23/18862	0.000919641065810627	0.00258402257542615	0.00106553100804252	LEP/APOE/PPARGC1A	3
BP	GO:0003071	renal system process involved in regulation of systemic arterial blood pressure	3/159	23/18862	0.000919641065810627	0.00258402257542615	0.00106553100804252	HSD11B2/AGT/GJA1	3
BP	GO:0006359	regulation of transcription by RNA polymerase III	3/159	23/18862	0.000919641065810627	0.00258402257542615	0.00106553100804252	AR/CEBPA/MTOR	3
BP	GO:0045723	positive regulation of fatty acid biosynthetic process	3/159	23/18862	0.000919641065810627	0.00258402257542615	0.00106553100804252	IL1B/PTGS2/APOA1	3
BP	GO:0045980	negative regulation of nucleotide metabolic process	3/159	23/18862	0.000919641065810627	0.00258402257542615	0.00106553100804252	PPARA/NCOR1/PPARGC1A	3
BP	GO:0060706	cell differentiation involved in embryonic placenta development	3/159	23/18862	0.000919641065810627	0.00258402257542615	0.00106553100804252	LIF/SNAI1/CASP8	3
BP	GO:0061050	regulation of cell growth involved in cardiac muscle cell development	3/159	23/18862	0.000919641065810627	0.00258402257542615	0.00106553100804252	IGF1/PPARA/MTOR	3
BP	GO:0090208	positive regulation of triglyceride metabolic process	3/159	23/18862	0.000919641065810627	0.00258402257542615	0.00106553100804252	SREBF1/APOA1/PNPLA2	3
BP	GO:1903320	regulation of protein modification by small protein conjugation or removal	8/159	237/18862	0.000919797509535349	0.00258402257542615	0.00106553100804252	AKT1/RELA/HSPA5/CTNNB1/PTEN/MTOR/EGR1/SQSTM1	8
BP	GO:0045727	positive regulation of translation	6/159	133/18862	0.000928047838974421	0.00260382334095673	0.00107369592496563	MAPK1/MAPK3/TNF/IL6/VIM/MTOR	6
BP	GO:0046939	nucleotide phosphorylation	6/159	133/18862	0.000928047838974421	0.00260382334095673	0.00107369592496563	IFNG/IGF1/PPARA/INSR/NCOR1/PPARGC1A	6
BP	GO:0042058	regulation of epidermal growth factor receptor signaling pathway	5/159	89/18862	0.000938335364846413	0.00262928124224752	0.00108419358217768	AKT1/GPER1/MMP9/EGFR/AGT	5
BP	GO:1903351	cellular response to dopamine	5/159	89/18862	0.000938335364846413	0.00262928124224752	0.00108419358217768	MAPK1/MAPK3/GSK3B/GNAS/HDAC2	5
BP	GO:0051924	regulation of calcium ion transport	8/159	238/18862	0.000945103753878061	0.00264653488157709	0.00109130818244553	BCL2/BAX/GPER1/CCL2/CTNNB1/CXCL12/GJA1/GRIN1	8
BP	GO:0001658	branching involved in ureteric bud morphogenesis	4/159	52/18862	0.000960820507343082	0.00268533834697434	0.00110730893104327	BCL2/MYC/VEGFA/AGT	4
BP	GO:0043392	negative regulation of DNA binding	4/159	52/18862	0.000960820507343082	0.00268533834697434	0.00110730893104327	DDIT3/HMOX1/JUN/HDAC2	4
BP	GO:0051155	positive regulation of striated muscle cell differentiation	4/159	52/18862	0.000960820507343082	0.00268533834697434	0.00110730893104327	BCL2/IGF1/TGFB1/MTOR	4
BP	GO:0002040	sprouting angiogenesis	7/159	184/18862	0.000962973810356606	0.00268962124207919	0.00110907499825251	AKT1/PTGS2/HMOX1/IL10/NR4A1/VEGFA/TJP1	7
BP	GO:0003007	heart morphogenesis	8/159	239/18862	0.000970965458161975	0.00271019482265314	0.00111755858823987	TP53/TGFB1/CTNNB1/MTOR/VEGFA/INSR/SNAI1/NOS3	8
BP	GO:1903035	negative regulation of response to wounding	5/159	90/18862	0.000986862987245783	0.00275102346251527	0.00113439442481616	TNF/PTEN/APOE/NOS3/GJA1	5
BP	GO:1903350	response to dopamine	5/159	90/18862	0.000986862987245783	0.00275102346251527	0.00113439442481616	MAPK1/MAPK3/GSK3B/GNAS/HDAC2	5
BP	GO:0051216	cartilage development	7/159	185/18862	0.000993885251865217	0.00276881730616085	0.00114173178027773	MAPK3/TGFB1/LEP/SNAI1/THRA/GNAS/COL1A1	7
BP	GO:0009135	purine nucleoside diphosphate metabolic process	6/159	135/18862	0.0010028497715332	0.00278841155987281	0.00114981154130927	IFNG/IGF1/PPARA/INSR/NCOR1/PPARGC1A	6
BP	GO:0009179	purine ribonucleoside diphosphate metabolic process	6/159	135/18862	0.0010028497715332	0.00278841155987281	0.00114981154130927	IFNG/IGF1/PPARA/INSR/NCOR1/PPARGC1A	6
BP	GO:0051783	regulation of nuclear division	6/159	135/18862	0.0010028497715332	0.00278841155987281	0.00114981154130927	IL1B/LIF/IGF1/INSR/IGF2/CCNB1	6
BP	GO:0003179	heart valve morphogenesis	4/159	53/18862	0.00103250076804103	0.00286167199434022	0.00118002074510263	TGFB1/MTOR/SNAI1/NOS3	4
BP	GO:0048016	inositol phosphate-mediated signaling	4/159	53/18862	0.00103250076804103	0.00286167199434022	0.00118002074510263	TNF/IGF1/GSK3B/MTOR	4
BP	GO:0051568	histone H3-K4 methylation	4/159	53/18862	0.00103250076804103	0.00286167199434022	0.00118002074510263	DNMT1/CTNNB1/DNMT3B/TET2	4
BP	GO:0071320	cellular response to cAMP	4/159	53/18862	0.00103250076804103	0.00286167199434022	0.00118002074510263	STAR/ADIPOQ/HSPA5/AHR	4
BP	GO:0090151	establishment of protein localization to mitochondrial membrane	4/159	53/18862	0.00103250076804103	0.00286167199434022	0.00118002074510263	BCL2/BAX/TP53/CASP8	4
BP	GO:0001823	mesonephros development	5/159	91/18862	0.0010372310853563	0.00286927526293965	0.00118315598027132	BCL2/CAT/MYC/VEGFA/AGT	5
BP	GO:1901992	positive regulation of mitotic cell cycle phase transition	5/159	91/18862	0.0010372310853563	0.00286927526293965	0.00118315598027132	AKT1/CCND1/EGFR/CYP1A1/CCNB1	5
BP	GO:1903321	negative regulation of protein modification by small protein conjugation or removal	5/159	91/18862	0.0010372310853563	0.00286927526293965	0.00118315598027132	AKT1/RELA/CTNNB1/MTOR/SQSTM1	5
BP	GO:0006309	apoptotic DNA fragmentation	3/159	24/18862	0.00104454748416411	0.00287482827280745	0.0011854457838738	CASP3/IL6/BAX	3
BP	GO:0010804	negative regulation of tumor necrosis factor-mediated signaling pathway	3/159	24/18862	0.00104454748416411	0.00287482827280745	0.0011854457838738	ADIPOQ/NR1H4/APOA1	3
BP	GO:0034698	response to gonadotropin	3/159	24/18862	0.00104454748416411	0.00287482827280745	0.0011854457838738	STAR/CCNA2/PPARGC1A	3
BP	GO:0045662	negative regulation of myoblast differentiation	3/159	24/18862	0.00104454748416411	0.00287482827280745	0.0011854457838738	TNF/DDIT3/TGFB1	3
BP	GO:0045821	positive regulation of glycolytic process	3/159	24/18862	0.00104454748416411	0.00287482827280745	0.0011854457838738	IFNG/IGF1/INSR	3
BP	GO:0051000	positive regulation of nitric-oxide synthase activity	3/159	24/18862	0.00104454748416411	0.00287482827280745	0.0011854457838738	TNF/AKT1/APOE	3
BP	GO:0060669	embryonic placenta morphogenesis	3/159	24/18862	0.00104454748416411	0.00287482827280745	0.0011854457838738	IL10/NCOA1/IGF2	3
BP	GO:1900017	positive regulation of cytokine production involved in inflammatory response	3/159	24/18862	0.00104454748416411	0.00287482827280745	0.0011854457838738	TNF/IL6/STAT3	3
BP	GO:0031644	regulation of nervous system process	6/159	137/18862	0.00108220347789507	0.00297657489920092	0.00122740137142051	IL10/PTEN/MTOR/SRC/NOS3/GRIN1	6
BP	GO:0030516	regulation of axon extension	5/159	92/18862	0.00108948273197776	0.00299089936307203	0.0012333081156469	GSK3B/VEGFA/APOE/FN1/CXCL12	5
BP	GO:0032088	negative regulation of NF-kappaB transcription factor activity	5/159	92/18862	0.00108948273197776	0.00299089936307203	0.0012333081156469	CAT/DDIT3/IL10/NR1H4/CYP1B1	5
BP	GO:0045185	maintenance of protein location	5/159	92/18862	0.00108948273197776	0.00299089936307203	0.0012333081156469	AKT1/HSPA5/IL10/GJA1/INSIG1	5
BP	GO:0009260	ribonucleotide biosynthetic process	7/159	188/18862	0.00109133099643894	0.00299407591929924	0.00123461798003859	FASN/TGFB1/ACACA/PPARA/IL4/PPARGC1A/SCD	7
BP	GO:0002712	regulation of B cell mediated immunity	4/159	54/18862	0.00110785570440358	0.00303364785807605	0.00125093561139988	TNF/TGFB1/IL10/IL4	4
BP	GO:0002889	regulation of immunoglobulin mediated immune response	4/159	54/18862	0.00110785570440358	0.00303364785807605	0.00125093561139988	TNF/TGFB1/IL10/IL4	4
BP	GO:0035065	regulation of histone acetylation	4/159	54/18862	0.00110785570440358	0.00303364785807605	0.00125093561139988	MAPK3/IL1B/LIF/PPARGC1A	4
BP	GO:0007586	digestion	6/159	138/18862	0.00112364412952773	0.0030710576461288	0.00126636167212921	CD36/APOA1/TFF1/LEP/PPARGC1A/SGK1	6
BP	GO:0009185	ribonucleoside diphosphate metabolic process	6/159	138/18862	0.00112364412952773	0.0030710576461288	0.00126636167212921	IFNG/IGF1/PPARA/INSR/NCOR1/PPARGC1A	6
BP	GO:0071322	cellular response to carbohydrate stimulus	6/159	138/18862	0.00112364412952773	0.0030710576461288	0.00126636167212921	STAR/GPER1/NR1H4/LEP/IGF1R/PPARGC1A	6
BP	GO:0002042	cell migration involved in sprouting angiogenesis	5/159	93/18862	0.00114366126404203	0.00312182772264026	0.00128729689588388	AKT1/PTGS2/HMOX1/NR4A1/VEGFA	5
BP	GO:0007631	feeding behavior	5/159	93/18862	0.00114366126404203	0.00312182772264026	0.00128729689588388	FOS/STAT3/MTOR/LEP/CPT1A	5
BP	GO:0030902	hindbrain development	6/159	139/18862	0.0011662913448434	0.00318159578454761	0.00131194247129739	BCL2/TP53/EZH2/HSPA5/NCOA1/PPARGC1A	6
BP	GO:0060326	cell chemotaxis	9/159	306/18862	0.0011775877381837	0.00319798278784653	0.00131869971107925	MAPK1/MAPK3/IL6/CCL2/IL10/IL4/NR4A1/VEGFA/CXCL12	9
BP	GO:0002068	glandular epithelial cell development	3/159	25/18862	0.0011796806313432	0.00319798278784653	0.00131869971107925	FASN/GSK3B/CDH2	3
BP	GO:0032682	negative regulation of chemokine production	3/159	25/18862	0.0011796806313432	0.00319798278784653	0.00131869971107925	IL6/IL10/NR1H4	3
BP	GO:0033233	regulation of protein sumoylation	3/159	25/18862	0.0011796806313432	0.00319798278784653	0.00131869971107925	RELA/CTNNB1/EGR1	3
BP	GO:0033622	integrin activation	3/159	25/18862	0.0011796806313432	0.00319798278784653	0.00131869971107925	SRC/FN1/CXCL12	3
BP	GO:0048641	regulation of skeletal muscle tissue development	3/159	25/18862	0.0011796806313432	0.00319798278784653	0.00131869971107925	BCL2/TGFB1/IGF2	3
BP	GO:0050995	negative regulation of lipid catabolic process	3/159	25/18862	0.0011796806313432	0.00319798278784653	0.00131869971107925	TNF/IL1B/AKT1	3
BP	GO:0060765	regulation of androgen receptor signaling pathway	3/159	25/18862	0.0011796806313432	0.00319798278784653	0.00131869971107925	NCOR1/HDAC6/NCOR2	3
BP	GO:0071378	cellular response to growth hormone stimulus	3/159	25/18862	0.0011796806313432	0.00319798278784653	0.00131869971107925	STAR/STAT3/PRL	3
BP	GO:0071514	genetic imprinting	3/159	25/18862	0.0011796806313432	0.00319798278784653	0.00131869971107925	DNMT3A/GNAS/IGF2	3
BP	GO:0071385	cellular response to glucocorticoid stimulus	4/159	55/18862	0.00118698574075692	0.00321577375169416	0.00132603587904578	STAR/EGFR/NR3C1/DNMT3B	4
BP	GO:0050821	protein stabilization	7/159	191/18862	0.00119613352975514	0.00323853153181205	0.00133542013157532	TP53/IGF1/CDKN1A/APOA1/PTEN/CREB1/PPARGC1A	7
BP	GO:0010959	regulation of metal ion transport	8/159	247/18862	0.0011989312294452	0.00324407875450132	0.0013377075488139	BCL2/BAX/GPER1/CCL2/CTNNB1/CXCL12/GJA1/GRIN1	8
BP	GO:0021549	cerebellum development	5/159	94/18862	0.00119981027129042	0.00324443077105499	0.0013378527041066	TP53/EZH2/HSPA5/NCOA1/PPARGC1A	5
BP	GO:0032535	regulation of cellular component size	10/159	370/18862	0.00120122121772992	0.00324621978490705	0.00133859041040658	AKT1/PTEN/GSK3B/MTOR/VEGFA/CREB1/BDNF/APOE/FN1/CXCL12	10
BP	GO:0006754	ATP biosynthetic process	4/159	56/18862	0.00126999118788323	0.0034299263253804	0.00141434246347148	TGFB1/PPARA/IL4/PPARGC1A	4
BP	GO:0043010	camera-type eye development	9/159	310/18862	0.00128853263174258	0.00347783386960054	0.00143409731173449	BAX/THRB/VIM/ACHE/CYP1A1/VEGFA/CYP1B1/NES/HDAC2	9
BP	GO:0044344	cellular response to fibroblast growth factor stimulus	6/159	142/18862	0.00130170566374446	0.00351120108053612	0.00144785640124163	MAPK1/MAPK3/STAR/CCL2/NR4A1/COL1A1	6
BP	GO:1901184	regulation of ERBB signaling pathway	5/159	96/18862	0.00131819526640547	0.00354626793403618	0.0014623163444767	AKT1/GPER1/MMP9/EGFR/AGT	5
BP	GO:0002313	mature B cell differentiation involved in immune response	3/159	26/18862	0.00132534805752645	0.00354626793403618	0.0014623163444767	IL6/IL10/ADA	3
BP	GO:0006706	steroid catabolic process	3/159	26/18862	0.00132534805752645	0.00354626793403618	0.0014623163444767	CYP19A1/HSD11B1/APOE	3
BP	GO:0032104	regulation of response to extracellular stimulus	3/159	26/18862	0.00132534805752645	0.00354626793403618	0.0014623163444767	PPARA/MTOR/LEP	3
BP	GO:0032107	regulation of response to nutrient levels	3/159	26/18862	0.00132534805752645	0.00354626793403618	0.0014623163444767	PPARA/MTOR/LEP	3
BP	GO:0048520	positive regulation of behavior	3/159	26/18862	0.00132534805752645	0.00354626793403618	0.0014623163444767	MTOR/HDAC2/GJA1	3
BP	GO:0048873	homeostasis of number of cells within a tissue	3/159	26/18862	0.00132534805752645	0.00354626793403618	0.0014623163444767	BCL2/BAX/NOS3	3
BP	GO:0061082	myeloid leukocyte cytokine production	3/159	26/18862	0.00132534805752645	0.00354626793403618	0.0014623163444767	HMOX1/TGFB1/CD36	3
BP	GO:1900739	regulation of protein insertion into mitochondrial membrane involved in apoptotic signaling pathway	3/159	26/18862	0.00132534805752645	0.00354626793403618	0.0014623163444767	BCL2/TP53/CASP8	3
BP	GO:1900740	positive regulation of protein insertion into mitochondrial membrane involved in apoptotic signaling pathway	3/159	26/18862	0.00132534805752645	0.00354626793403618	0.0014623163444767	BCL2/TP53/CASP8	3
BP	GO:1903205	regulation of hydrogen peroxide-induced cell death	3/159	26/18862	0.00132534805752645	0.00354626793403618	0.0014623163444767	NFE2L2/IL10/HDAC6	3
BP	GO:1905063	regulation of vascular associated smooth muscle cell differentiation	3/159	26/18862	0.00132534805752645	0.00354626793403618	0.0014623163444767	GPER1/DNMT1/SOD2	3
BP	GO:2000108	positive regulation of leukocyte apoptotic process	3/159	26/18862	0.00132534805752645	0.00354626793403618	0.0014623163444767	BAX/TP53/IL10	3
BP	GO:0048863	stem cell differentiation	8/159	251/18862	0.00132792185407751	0.00355096140238505	0.00146425171304063	ESR1/MAPK1/MAPK3/LIF/TP53/NFE2L2/CDH2/FN1	8
BP	GO:0046390	ribose phosphate biosynthetic process	7/159	195/18862	0.00134797236681346	0.00360235428318069	0.00148544375238315	FASN/TGFB1/ACACA/PPARA/IL4/PPARGC1A/SCD	7
BP	GO:0030520	intracellular estrogen receptor signaling pathway	4/159	57/18862	0.00135697219683838	0.00361970662358612	0.00149259905239482	ESR1/ESR2/AR/SRC	4
BP	GO:0048008	platelet-derived growth factor receptor signaling pathway	4/159	57/18862	0.00135697219683838	0.00361970662358612	0.00149259905239482	ADIPOQ/PTEN/VEGFA/SRC	4
BP	GO:0051785	positive regulation of nuclear division	4/159	57/18862	0.00135697219683838	0.00361970662358612	0.00149259905239482	IL1B/IGF1/INSR/IGF2	4
BP	GO:0060191	regulation of lipase activity	5/159	97/18862	0.00138051959589713	0.00368025285503161	0.00151756550881777	ESR1/LPL/EGFR/APOA1/BDNF	5
BP	GO:0016052	carbohydrate catabolic process	7/159	197/18862	0.00142933828047371	0.00380571200430985	0.00156929904050975	TP53/IFNG/IGF1/PPARA/INSR/NCOR1/PPARGC1A	7
BP	GO:0034341	response to interferon-gamma	7/159	197/18862	0.00142933828047371	0.00380571200430985	0.00156929904050975	PPARG/STAR/TP53/IFNG/NOS2/CCL2/VIM	7
BP	GO:0031341	regulation of cell killing	5/159	98/18862	0.00144499106120712	0.00383895984664746	0.00158300890794594	IFNG/NOS2/IL4/LEP/CASP8	5
BP	GO:0060996	dendritic spine development	5/159	98/18862	0.00144499106120712	0.00383895984664746	0.00158300890794594	PTEN/MTOR/HDAC6/HDAC2/APOE	5
BP	GO:0035306	positive regulation of dephosphorylation	4/159	58/18862	0.00144802871408632	0.00383895984664746	0.00158300890794594	IFNG/TGFB1/MTOR/SRC	4
BP	GO:0060038	cardiac muscle cell proliferation	4/159	58/18862	0.00144802871408632	0.00383895984664746	0.00158300890794594	MAPK1/PTEN/CCNB1/GJA1	4
BP	GO:0060675	ureteric bud morphogenesis	4/159	58/18862	0.00144802871408632	0.00383895984664746	0.00158300890794594	BCL2/MYC/VEGFA/AGT	4
BP	GO:0061005	cell differentiation involved in kidney development	4/159	58/18862	0.00144802871408632	0.00383895984664746	0.00158300890794594	MMP9/LIF/ADIPOQ/CTNNB1	4
BP	GO:1903749	positive regulation of establishment of protein localization to mitochondrion	4/159	58/18862	0.00144802871408632	0.00383895984664746	0.00158300890794594	BCL2/TP53/CASP8/SREBF2	4
BP	GO:0032967	positive regulation of collagen biosynthetic process	3/159	27/18862	0.00148184748138829	0.00392381619154893	0.00161799972713674	TGFB1/VIM/HDAC2	3
BP	GO:1903649	regulation of cytoplasmic transport	3/159	27/18862	0.00148184748138829	0.00392381619154893	0.00161799972713674	MAPK1/MAPK3/SRC	3
BP	GO:0007517	muscle organ development	9/159	317/18862	0.00150291397225287	0.00397716757959648	0.00163999936399262	BCL2/LIF/FOS/IGF1/TGFB1/CREB1/EGR1/IGF2/ATF3	9
BP	GO:0022600	digestive system process	5/159	99/18862	0.00151165434638146	0.00399785508456927	0.00164852993111582	CD36/APOA1/TFF1/LEP/SGK1	5
BP	GO:0043030	regulation of macrophage activation	4/159	59/18862	0.00154326043792565	0.00407398185075801	0.00167992107710948	IL6/CEBPA/IL10/IL4	4
BP	GO:0072171	mesonephric tubule morphogenesis	4/159	59/18862	0.00154326043792565	0.00407398185075801	0.00167992107710948	BCL2/MYC/VEGFA/AGT	4
BP	GO:0090303	positive regulation of wound healing	4/159	59/18862	0.00154326043792565	0.00407398185075801	0.00167992107710948	NFE2L2/CD36/MTOR/OCLN	4
BP	GO:0007519	skeletal muscle tissue development	6/159	147/18862	0.00155372989615304	0.00409912174795064	0.00169028760418726	BCL2/FOS/TGFB1/EGR1/IGF2/ATF3	6
BP	GO:0006473	protein acetylation	7/159	200/18862	0.00155852736708069	0.00410927605246108	0.00169447476819421	MAPK3/IL1B/LIF/GSK3B/NCOA1/HDAC2/PPARGC1A	7
BP	GO:0007044	cell-substrate junction assembly	5/159	100/18862	0.00158055432046657	0.00415975778630692	0.00171529109281305	BCL2/PTEN/VEGFA/SRC/FN1	5
BP	GO:0035710	CD4-positive, alpha-beta T cell activation	5/159	100/18862	0.00158055432046657	0.00415975778630692	0.00171529109281305	IL6/IFNG/IL4/STAT3/MTOR	5
BP	GO:0060079	excitatory postsynaptic potential	5/159	100/18862	0.00158055432046657	0.00415975778630692	0.00171529109281305	AKT1/GRIN2B/PTEN/GSK3B/GRIN1	5
BP	GO:0071774	response to fibroblast growth factor	6/159	148/18862	0.00160830211199689	0.00423021539111751	0.00174434453971094	MAPK1/MAPK3/STAR/CCL2/NR4A1/COL1A1	6
BP	GO:0016239	positive regulation of macroautophagy	4/159	60/18862	0.00164276677618396	0.00431230590742149	0.00177819485952623	MAPK3/HMOX1/IL4/BECN1	4
BP	GO:0032890	regulation of organic acid transport	4/159	60/18862	0.00164276677618396	0.00431230590742149	0.00177819485952623	IL1B/AKT1/PPARA/LEP	4
BP	GO:0060998	regulation of dendritic spine development	4/159	60/18862	0.00164276677618396	0.00431230590742149	0.00177819485952623	PTEN/MTOR/HDAC2/APOE	4
BP	GO:0007271	synaptic transmission, cholinergic	3/159	28/18862	0.00164946696412683	0.00431230590742149	0.00177819485952623	ACHE/APOE/NQO1	3
BP	GO:0010714	positive regulation of collagen metabolic process	3/159	28/18862	0.00164946696412683	0.00431230590742149	0.00177819485952623	TGFB1/VIM/HDAC2	3
BP	GO:0031063	regulation of histone deacetylation	3/159	28/18862	0.00164946696412683	0.00431230590742149	0.00177819485952623	SREBF1/TP53/VEGFA	3
BP	GO:0044331	cell-cell adhesion mediated by cadherin	3/159	28/18862	0.00164946696412683	0.00431230590742149	0.00177819485952623	VEGFA/CDH2/TJP1	3
BP	GO:0051569	regulation of histone H3-K4 methylation	3/159	28/18862	0.00164946696412683	0.00431230590742149	0.00177819485952623	DNMT1/CTNNB1/DNMT3B	3
BP	GO:0071280	cellular response to copper ion	3/159	28/18862	0.00164946696412683	0.00431230590742149	0.00177819485952623	NFE2L2/CYP1A1/BECN1	3
BP	GO:1903672	positive regulation of sprouting angiogenesis	3/159	28/18862	0.00164946696412683	0.00431230590742149	0.00177819485952623	IL10/VEGFA/TJP1	3
BP	GO:0045621	positive regulation of lymphocyte differentiation	5/159	101/18862	0.00165173602627351	0.0043156335740753	0.00177956703484614	IFNG/XRCC6/IL10/IL4/ADA	5
BP	GO:0007281	germ cell development	8/159	261/18862	0.00169912573427245	0.00443677678171686	0.00182952087247254	BCL2/AKT1/BAX/IGF1/MTOR/SRC/CCNB1/AMH	8
BP	GO:0006090	pyruvate metabolic process	6/159	150/18862	0.00172181042085612	0.00449059767799441	0.00185171411273668	IFNG/IGF1/PPARA/INSR/NCOR1/PPARGC1A	6
BP	GO:1903364	positive regulation of cellular protein catabolic process	6/159	150/18862	0.00172181042085612	0.00449059767799441	0.00185171411273668	AKT1/CEBPA/NFE2L2/PTEN/GSK3B/APOE	6
BP	GO:0050807	regulation of synapse organization	7/159	204/18862	0.00174474198863439	0.00454715983169322	0.00187503772036337	TNF/IL10/GRIN2B/PTEN/CDH2/BDNF/APOE	7
BP	GO:0003170	heart valve development	4/159	61/18862	0.0017466468051564	0.00454715983169322	0.00187503772036337	TGFB1/MTOR/SNAI1/NOS3	4
BP	GO:0070059	intrinsic apoptotic signaling pathway in response to endoplasmic reticulum stress	4/159	61/18862	0.0017466468051564	0.00454715983169322	0.00187503772036337	BCL2/BAX/TP53/DDIT3	4
BP	GO:0014072	response to isoquinoline alkaloid	3/159	29/18862	0.00182848508103596	0.00473743861904772	0.00195349986308111	RELA/MTOR/ADA	3
BP	GO:0040018	positive regulation of multicellular organism growth	3/159	29/18862	0.00182848508103596	0.00473743861904772	0.00195349986308111	BCL2/CREB1/IGF2	3
BP	GO:0043278	response to morphine	3/159	29/18862	0.00182848508103596	0.00473743861904772	0.00195349986308111	RELA/MTOR/ADA	3
BP	GO:0060261	positive regulation of transcription initiation from RNA polymerase II promoter	3/159	29/18862	0.00182848508103596	0.00473743861904772	0.00195349986308111	ESR1/TP53/CREB1	3
BP	GO:0061311	cell surface receptor signaling pathway involved in heart development	3/159	29/18862	0.00182848508103596	0.00473743861904772	0.00195349986308111	TGFB1/CTNNB1/SNAI1	3
BP	GO:0072539	T-helper 17 cell differentiation	3/159	29/18862	0.00182848508103596	0.00473743861904772	0.00195349986308111	IL6/IL4/STAT3	3
BP	GO:1900101	regulation of endoplasmic reticulum unfolded protein response	3/159	29/18862	0.00182848508103596	0.00473743861904772	0.00195349986308111	BAX/HSPA5/ATF6	3
BP	GO:1900745	positive regulation of p38MAPK cascade	3/159	29/18862	0.00182848508103596	0.00473743861904772	0.00195349986308111	IL1B/VEGFA/LEP	3
BP	GO:0060402	calcium ion transport into cytosol	6/159	152/18862	0.00184130337138315	0.00476779809015649	0.00196601870024677	BCL2/BAX/GPER1/DDIT3/GRIN2B/GRIN1	6
BP	GO:0045453	bone resorption	4/159	62/18862	0.00185499922976462	0.00480039227200736	0.00197945902842895	IL6/FSHB/EGFR/SRC	4
BP	GO:2000060	positive regulation of ubiquitin-dependent protein catabolic process	5/159	104/18862	0.00187942433354309	0.00486069624651264	0.00200432558933079	AKT1/CEBPA/NFE2L2/PTEN/GSK3B	5
BP	GO:0006898	receptor-mediated endocytosis	9/159	328/18862	0.00189699609847441	0.00490321425930259	0.00202185804491337	ADIPOQ/CD36/IL4/APOA1/ACHE/VEGFA/INSR/APOE/ALB	9
BP	GO:0010976	positive regulation of neuron projection development	6/159	153/18862	0.00190335689662527	0.00491672157196224	0.00202742783389705	NFE2L2/EZH2/HSPA5/MTOR/BDNF/APOE	6
BP	GO:0008544	epidermis development	11/159	463/18862	0.00193076963395343	0.00498456141495009	0.00205540183728685	CASP3/TNF/BCL2/RELA/EGFR/EZH2/CTNNB1/PPARA/SOD1/SNAI1/HDAC2	11
BP	GO:0099565	chemical synaptic transmission, postsynaptic	5/159	105/18862	0.00196018647821614	0.0050574912588638	0.0020854747208757	AKT1/GRIN2B/PTEN/GSK3B/GRIN1	5
BP	GO:0000075	cell cycle checkpoint	7/159	209/18862	0.00200134017765169	0.0051605986009447	0.0021279914044329	BAX/CCND1/TP53/PCNA/CDKN1A/CCNB1/H2AX	7
BP	GO:0036474	cell death in response to hydrogen peroxide	3/159	30/18862	0.00201917109065235	0.00518497283029401	0.00213804220562009	NFE2L2/IL10/HDAC6	3
BP	GO:0050850	positive regulation of calcium-mediated signaling	3/159	30/18862	0.00201917109065235	0.00518497283029401	0.00213804220562009	TNF/IGF1/ADA	3
BP	GO:0050901	leukocyte tethering or rolling	3/159	30/18862	0.00201917109065235	0.00518497283029401	0.00213804220562009	TNF/LEP/CXCL12	3
BP	GO:0055022	negative regulation of cardiac muscle tissue growth	3/159	30/18862	0.00201917109065235	0.00518497283029401	0.00213804220562009	PPARA/PTEN/GJA1	3
BP	GO:0061117	negative regulation of heart growth	3/159	30/18862	0.00201917109065235	0.00518497283029401	0.00213804220562009	PPARA/PTEN/GJA1	3
BP	GO:0071295	cellular response to vitamin	3/159	30/18862	0.00201917109065235	0.00518497283029401	0.00213804220562009	PPARG/LEP/COL1A1	3
BP	GO:1902230	negative regulation of intrinsic apoptotic signaling pathway in response to DNA damage	3/159	30/18862	0.00201917109065235	0.00518497283029401	0.00213804220562009	BCL2/SNAI1/CXCL12	3
BP	GO:0150115	cell-substrate junction organization	5/159	106/18862	0.00204345778425372	0.00524422933731464	0.00216247683953515	BCL2/PTEN/VEGFA/SRC/FN1	5
BP	GO:0032507	maintenance of protein location in cell	4/159	64/18862	0.00208551399802098	0.00534266507358185	0.00220306716962346	AKT1/HSPA5/GJA1/INSIG1	4
BP	GO:0033344	cholesterol efflux	4/159	64/18862	0.00208551399802098	0.00534266507358185	0.00220306716962346	ADIPOQ/APOA1/APOE/SREBF2	4
BP	GO:0042093	T-helper cell differentiation	4/159	64/18862	0.00208551399802098	0.00534266507358185	0.00220306716962346	IL6/IL4/STAT3/MTOR	4
BP	GO:0009132	nucleoside diphosphate metabolic process	6/159	156/18862	0.00209905025102454	0.00537416411787133	0.00221605591389115	IFNG/IGF1/PPARA/INSR/NCOR1/PPARGC1A	6
BP	GO:0006275	regulation of DNA replication	5/159	107/18862	0.00212928410309996	0.00543871387655014	0.00224267323917616	TP53/PCNA/EGFR/CCNA2/JUN	5
BP	GO:0021987	cerebral cortex development	5/159	107/18862	0.00212928410309996	0.00543871387655014	0.00224267323917616	BAX/GSK3B/CDH2/NCOA1/H2AX	5
BP	GO:0032649	regulation of interferon-gamma production	5/159	107/18862	0.00212928410309996	0.00543871387655014	0.00224267323917616	TNF/IL1B/DDIT3/IL10/NR1H4	5
BP	GO:0034968	histone lysine methylation	5/159	107/18862	0.00212928410309996	0.00543871387655014	0.00224267323917616	DNMT1/EZH2/CTNNB1/DNMT3B/TET2	5
BP	GO:0060538	skeletal muscle organ development	6/159	157/18862	0.00216754428164539	0.00553317727052906	0.00228162555962672	BCL2/FOS/TGFB1/EGR1/IGF2/ATF3	6
BP	GO:0002708	positive regulation of lymphocyte mediated immunity	5/159	108/18862	0.0022177113823932	0.00563841421191005	0.00232502039111906	TNF/IL6/IL1B/TGFB1/IL4	5
BP	GO:0000737	DNA catabolic process, endonucleolytic	3/159	31/18862	0.00222178510150749	0.00563841421191005	0.00232502039111906	CASP3/IL6/BAX	3
BP	GO:0002335	mature B cell differentiation	3/159	31/18862	0.00222178510150749	0.00563841421191005	0.00232502039111906	IL6/IL10/ADA	3
BP	GO:0003180	aortic valve morphogenesis	3/159	31/18862	0.00222178510150749	0.00563841421191005	0.00232502039111906	TGFB1/SNAI1/NOS3	3
BP	GO:0030431	sleep	3/159	31/18862	0.00222178510150749	0.00563841421191005	0.00232502039111906	STAR/FOS/ADA	3
BP	GO:0032373	positive regulation of sterol transport	3/159	31/18862	0.00222178510150749	0.00563841421191005	0.00232502039111906	ADIPOQ/APOA1/APOE	3
BP	GO:0032376	positive regulation of cholesterol transport	3/159	31/18862	0.00222178510150749	0.00563841421191005	0.00232502039111906	ADIPOQ/APOA1/APOE	3
BP	GO:0045907	positive regulation of vasoconstriction	3/159	31/18862	0.00222178510150749	0.00563841421191005	0.00232502039111906	AKT1/EGFR/GJA1	3
BP	GO:0046949	fatty-acyl-CoA biosynthetic process	3/159	31/18862	0.00222178510150749	0.00563841421191005	0.00232502039111906	FASN/ACACA/SCD	3
BP	GO:1902692	regulation of neuroblast proliferation	3/159	31/18862	0.00222178510150749	0.00563841421191005	0.00232502039111906	TP53/CTNNB1/VEGFA	3
BP	GO:0050803	regulation of synapse structure or activity	7/159	214/18862	0.00228626510850446	0.00579865365927477	0.00239109570389009	TNF/IL10/GRIN2B/PTEN/CDH2/BDNF/APOE	7
BP	GO:0007088	regulation of mitotic nuclear division	5/159	109/18862	0.00230878565508388	0.00584752020856889	0.0024112460013465	IL1B/IGF1/INSR/IGF2/CCNB1	5
BP	GO:0009141	nucleoside triphosphate metabolic process	5/159	109/18862	0.00230878565508388	0.00584752020856889	0.0024112460013465	TGFB1/PPARA/IL4/PPARGC1A/ADA	5
BP	GO:0007093	mitotic cell cycle checkpoint	6/159	159/18862	0.00230958150435396	0.00584752020856889	0.0024112460013465	BAX/CCND1/TP53/PCNA/CDKN1A/CCNB1	6
BP	GO:0007265	Ras protein signal transduction	9/159	338/18862	0.00232329800439291	0.00587881247373253	0.00242414947949752	DNMT1/TP53/IGF1/CDKN1A/APOA1/CCNA2/JUN/SQSTM1/APOE	9
BP	GO:0030193	regulation of blood coagulation	4/159	66/18862	0.00233509185358939	0.00590176074081053	0.00243361228001056	NFE2L2/CD36/APOE/NOS3	4
BP	GO:0050805	negative regulation of synaptic transmission	4/159	66/18862	0.00233509185358939	0.00590176074081053	0.00243361228001056	IL1B/ADIPOQ/PTEN/ACHE	4
BP	GO:0031214	biomineral tissue development	6/159	160/18862	0.00238317667937638	0.00601977922743934	0.0024822776276825	IGF1/TGFB1/PPARA/LEP/NOS3/COL1A1	6
BP	GO:1904062	regulation of cation transmembrane transport	9/159	340/18862	0.00241706087418566	0.00610181101804911	0.00251610373174645	BAX/GPER1/MMP9/IFNG/CCL2/GRIN2B/PTEN/PPARGC1A/GRIN1	9
BP	GO:0046825	regulation of protein export from nucleus	3/159	32/18862	0.00243657823651471	0.00614034724873865	0.00253199428515077	IL1B/TP53/GSK3B	3
BP	GO:0048384	retinoic acid receptor signaling pathway	3/159	32/18862	0.00243657823651471	0.00614034724873865	0.00253199428515077	PPARG/ESRRG/EZH2	3
BP	GO:0098801	regulation of renal system process	3/159	32/18862	0.00243657823651471	0.00614034724873865	0.00253199428515077	ADIPOQ/AGT/GJA1	3
BP	GO:0009206	purine ribonucleoside triphosphate biosynthetic process	4/159	67/18862	0.00246727119223718	0.00619247902941568	0.00255349101251844	TGFB1/PPARA/IL4/PPARGC1A	4
BP	GO:0033555	multicellular organismal response to stress	4/159	67/18862	0.00246727119223718	0.00619247902941568	0.00255349101251844	BCL2/PTEN/APOE/GJA1	4
BP	GO:0034394	protein localization to cell surface	4/159	67/18862	0.00246727119223718	0.00619247902941568	0.00255349101251844	TNF/AKT1/CTNNB1/BDNF	4
BP	GO:0045669	positive regulation of osteoblast differentiation	4/159	67/18862	0.00246727119223718	0.00619247902941568	0.00255349101251844	IL6/IGF1/CEBPA/GNAS	4
BP	GO:0072078	nephron tubule morphogenesis	4/159	67/18862	0.00246727119223718	0.00619247902941568	0.00255349101251844	BCL2/MYC/VEGFA/AGT	4
BP	GO:1900046	regulation of hemostasis	4/159	67/18862	0.00246727119223718	0.00619247902941568	0.00255349101251844	NFE2L2/CD36/APOE/NOS3	4
BP	GO:1901224	positive regulation of NIK/NF-kappaB signaling	4/159	67/18862	0.00246727119223718	0.00619247902941568	0.00255349101251844	TNF/IL1B/RELA/EGFR	4
BP	GO:0014902	myotube differentiation	5/159	111/18862	0.0024990596741516	0.00626863144668486	0.00258489273582743	BCL2/IGF1/IL4/MTOR/BDNF	5
BP	GO:0006816	calcium ion transport	10/159	409/18862	0.00250687529853638	0.0062845971025808	0.00259147623149138	BCL2/BAX/GPER1/DDIT3/CCL2/CTNNB1/GRIN2B/CXCL12/GJA1/GRIN1	10
BP	GO:0110148	biomineralization	6/159	162/18862	0.00253565089011683	0.00635017442988843	0.00261851727839837	IGF1/TGFB1/PPARA/LEP/NOS3/COL1A1	6
BP	GO:0097529	myeloid leukocyte migration	7/159	218/18862	0.00253596531941528	0.00635017442988843	0.00261851727839837	MAPK1/MAPK3/IL6/CCL2/IL4/VEGFA/CXCL12	7
BP	GO:0060047	heart contraction	8/159	279/18862	0.00257054892990568	0.00643305486097712	0.00265269332241779	SREBF1/THRB/SOD1/MTOR/THRA/AGT/ADA/GJA1	8
BP	GO:0030326	embryonic limb morphogenesis	5/159	112/18862	0.00259835181591245	0.00648764268964424	0.0026752028100127	BAX/CTNNB1/GNAS/HDAC2/HOXA10	5
BP	GO:0032609	interferon-gamma production	5/159	112/18862	0.00259835181591245	0.00648764268964424	0.0026752028100127	TNF/IL1B/DDIT3/IL10/NR1H4	5
BP	GO:0035113	embryonic appendage morphogenesis	5/159	112/18862	0.00259835181591245	0.00648764268964424	0.0026752028100127	BAX/CTNNB1/GNAS/HDAC2/HOXA10	5
BP	GO:1903828	negative regulation of cellular protein localization	5/159	112/18862	0.00259835181591245	0.00648764268964424	0.0026752028100127	TGFB1/ADIPOQ/CD36/GSK3B/INSIG1	5
BP	GO:0008306	associative learning	4/159	68/18862	0.00260450527414931	0.00649551919839655	0.00267845071674174	FOS/MTOR/CREB1/GRIN1	4
BP	GO:0009145	purine nucleoside triphosphate biosynthetic process	4/159	68/18862	0.00260450527414931	0.00649551919839655	0.00267845071674174	TGFB1/PPARA/IL4/PPARGC1A	4
BP	GO:0001662	behavioral fear response	3/159	33/18862	0.00266379279502064	0.00660535225416681	0.00272374077254242	BCL2/APOE/GJA1	3
BP	GO:0003298	physiological muscle hypertrophy	3/159	33/18862	0.00266379279502064	0.00660535225416681	0.00272374077254242	IGF1/PPARA/MTOR	3
BP	GO:0003301	physiological cardiac muscle hypertrophy	3/159	33/18862	0.00266379279502064	0.00660535225416681	0.00272374077254242	IGF1/PPARA/MTOR	3
BP	GO:0015721	bile acid and bile salt transport	3/159	33/18862	0.00266379279502064	0.00660535225416681	0.00272374077254242	NR1H4/NCOA1/NCOA2	3
BP	GO:0030851	granulocyte differentiation	3/159	33/18862	0.00266379279502064	0.00660535225416681	0.00272374077254242	FASN/CEBPA/ADIPOQ	3
BP	GO:0032350	regulation of hormone metabolic process	3/159	33/18862	0.00266379279502064	0.00660535225416681	0.00272374077254242	EGR1/NFKB1/PPARGC1A	3
BP	GO:0043552	positive regulation of phosphatidylinositol 3-kinase activity	3/159	33/18862	0.00266379279502064	0.00660535225416681	0.00272374077254242	TGFB1/IRS1/SRC	3
BP	GO:0051973	positive regulation of telomerase activity	3/159	33/18862	0.00266379279502064	0.00660535225416681	0.00272374077254242	MAPK1/MAPK3/MYC	3
BP	GO:0061049	cell growth involved in cardiac muscle cell development	3/159	33/18862	0.00266379279502064	0.00660535225416681	0.00272374077254242	IGF1/PPARA/MTOR	3
BP	GO:0072538	T-helper 17 type immune response	3/159	33/18862	0.00266379279502064	0.00660535225416681	0.00272374077254242	IL6/IL4/STAT3	3
BP	GO:1990138	neuron projection extension	6/159	164/18862	0.00269534569741162	0.00667976977184618	0.0027544271037622	CTNNB1/GSK3B/VEGFA/APOE/FN1/CXCL12	6
BP	GO:0045861	negative regulation of proteolysis	9/159	346/18862	0.0027165383731567	0.00672844152802448	0.00277449707757631	TNF/AKT1/MMP9/TP53/IL10/VEGFA/SRC/HDAC6/AGT	9
BP	GO:0051966	regulation of synaptic transmission, glutamatergic	4/159	69/18862	0.00274688918684459	0.00679972797566328	0.00280389230079715	TNF/EGFR/CCL2/CDH2	4
BP	GO:0048675	axon extension	5/159	114/18862	0.00280547768647737	0.00694079345392346	0.00286206115840698	GSK3B/VEGFA/APOE/FN1/CXCL12	5
BP	GO:0046942	carboxylic acid transport	8/159	284/18862	0.00286592470895652	0.00708629328721442	0.00292205853827158	IL1B/NOS2/NR1H4/CD36/LEP/NCOA1/NCOA2/GJA1	8
BP	GO:0006879	cellular iron ion homeostasis	4/159	70/18862	0.00289451736897898	0.00714475740308658	0.002946166426845	IFNG/HMOX1/MYC/SOD1	4
BP	GO:0045123	cellular extravasation	4/159	70/18862	0.00289451736897898	0.00714475740308658	0.002946166426845	TNF/CCL2/LEP/CXCL12	4
BP	GO:0051145	smooth muscle cell differentiation	4/159	70/18862	0.00289451736897898	0.00714475740308658	0.002946166426845	GPER1/DNMT1/SOD2/VEGFA	4
BP	GO:0002209	behavioral defense response	3/159	34/18862	0.00290366241255019	0.00715103216098205	0.00294875384584403	BCL2/APOE/GJA1	3
BP	GO:0045922	negative regulation of fatty acid metabolic process	3/159	34/18862	0.00290366241255019	0.00715103216098205	0.00294875384584403	AKT1/NCOR1/INSIG1	3
BP	GO:0060428	lung epithelium development	3/159	34/18862	0.00290366241255019	0.00715103216098205	0.00294875384584403	THRB/CREB1/THRA	3
BP	GO:0090050	positive regulation of cell migration involved in sprouting angiogenesis	3/159	34/18862	0.00290366241255019	0.00715103216098205	0.00294875384584403	PTGS2/HMOX1/VEGFA	3
BP	GO:0050954	sensory perception of mechanical stimulus	6/159	167/18862	0.00294889023206223	0.00725829118482591	0.00299298249031675	CASP3/THRB/DDIT3/SOD1/COL1A1/CXCL12	6
BP	GO:0018394	peptidyl-lysine acetylation	6/159	168/18862	0.0030372456858883	0.00736452537116684	0.00303678853935708	MAPK3/IL1B/LIF/NCOA1/HDAC2/PPARGC1A	6
BP	GO:0055001	muscle cell development	6/159	168/18862	0.0030372456858883	0.00736452537116684	0.00303678853935708	BCL2/IGF1/PPARA/MTOR/VEGFA/CCNB1	6
BP	GO:0010887	negative regulation of cholesterol storage	2/159	10/18862	0.00303965174599407	0.00736452537116684	0.00303678853935708	PPARG/PPARA	2
BP	GO:0014041	regulation of neuron maturation	2/159	10/18862	0.00303965174599407	0.00736452537116684	0.00303678853935708	BCL2/MTOR	2
BP	GO:0015911	long-chain fatty acid import across plasma membrane	2/159	10/18862	0.00303965174599407	0.00736452537116684	0.00303678853935708	AKT1/CD36	2
BP	GO:0030238	male sex determination	2/159	10/18862	0.00303965174599407	0.00736452537116684	0.00303678853935708	AR/GNRH1	2
BP	GO:0031284	positive regulation of guanylate cyclase activity	2/159	10/18862	0.00303965174599407	0.00736452537116684	0.00303678853935708	NOS2/NOS3	2
BP	GO:0032070	regulation of deoxyribonuclease activity	2/159	10/18862	0.00303965174599407	0.00736452537116684	0.00303678853935708	AKT1/PCNA	2
BP	GO:0033083	regulation of immature T cell proliferation	2/159	10/18862	0.00303965174599407	0.00736452537116684	0.00303678853935708	IL1B/GNRH1	2
BP	GO:0033327	Leydig cell differentiation	2/159	10/18862	0.00303965174599407	0.00736452537116684	0.00303678853935708	AR/CCND1	2
BP	GO:0035376	sterol import	2/159	10/18862	0.00303965174599407	0.00736452537116684	0.00303678853935708	CD36/APOA1	2
BP	GO:0042135	neurotransmitter catabolic process	2/159	10/18862	0.00303965174599407	0.00736452537116684	0.00303678853935708	ACHE/MAOA	2
BP	GO:0051573	negative regulation of histone H3-K9 methylation	2/159	10/18862	0.00303965174599407	0.00736452537116684	0.00303678853935708	DNMT1/DNMT3B	2
BP	GO:0051712	positive regulation of killing of cells of other organism	2/159	10/18862	0.00303965174599407	0.00736452537116684	0.00303678853935708	IFNG/NOS2	2
BP	GO:0060068	vagina development	2/159	10/18862	0.00303965174599407	0.00736452537116684	0.00303678853935708	ESR1/BAX	2
BP	GO:0060439	trachea morphogenesis	2/159	10/18862	0.00303965174599407	0.00736452537116684	0.00303678853935708	MAPK1/MAPK3	2
BP	GO:0060947	cardiac vascular smooth muscle cell differentiation	2/159	10/18862	0.00303965174599407	0.00736452537116684	0.00303678853935708	GPER1/VEGFA	2
BP	GO:0070091	glucagon secretion	2/159	10/18862	0.00303965174599407	0.00736452537116684	0.00303678853935708	IL6/LEP	2
BP	GO:0070092	regulation of glucagon secretion	2/159	10/18862	0.00303965174599407	0.00736452537116684	0.00303678853935708	IL6/LEP	2
BP	GO:0070391	response to lipoteichoic acid	2/159	10/18862	0.00303965174599407	0.00736452537116684	0.00303678853935708	RELA/CD36	2
BP	GO:0070508	cholesterol import	2/159	10/18862	0.00303965174599407	0.00736452537116684	0.00303678853935708	CD36/APOA1	2
BP	GO:0071223	cellular response to lipoteichoic acid	2/159	10/18862	0.00303965174599407	0.00736452537116684	0.00303678853935708	RELA/CD36	2
BP	GO:0072203	cell proliferation involved in metanephros development	2/159	10/18862	0.00303965174599407	0.00736452537116684	0.00303678853935708	MYC/EGR1	2
BP	GO:1902510	regulation of apoptotic DNA fragmentation	2/159	10/18862	0.00303965174599407	0.00736452537116684	0.00303678853935708	IL6/BAX	2
BP	GO:1905461	positive regulation of vascular associated smooth muscle cell apoptotic process	2/159	10/18862	0.00303965174599407	0.00736452537116684	0.00303678853935708	PPARG/SOD2	2
BP	GO:2000121	regulation of removal of superoxide radicals	2/159	10/18862	0.00303965174599407	0.00736452537116684	0.00303678853935708	NFE2L2/CD36	2
BP	GO:2000343	positive regulation of chemokine (C-X-C motif) ligand 2 production	2/159	10/18862	0.00303965174599407	0.00736452537116684	0.00303678853935708	TNF/LPL	2
BP	GO:2000628	regulation of miRNA metabolic process	2/159	10/18862	0.00303965174599407	0.00736452537116684	0.00303678853935708	RELA/NFKB1	2
BP	GO:0035019	somatic stem cell population maintenance	4/159	71/18862	0.00304748358049063	0.00737113281445306	0.00303951314237421	MYC/STAT3/POU5F1/SOX2	4
BP	GO:0050818	regulation of coagulation	4/159	71/18862	0.00304748358049063	0.00737113281445306	0.00303951314237421	NFE2L2/CD36/APOE/NOS3	4
BP	GO:0061333	renal tubule morphogenesis	4/159	71/18862	0.00304748358049063	0.00737113281445306	0.00303951314237421	BCL2/MYC/VEGFA/AGT	4
BP	GO:0038095	Fc-epsilon receptor signaling pathway	6/159	169/18862	0.00312756610720959	0.00756061181720534	0.00311764549103306	MAPK1/MAPK3/FOS/RELA/JUN/NFKB1	6
BP	GO:0030534	adult behavior	5/159	117/18862	0.00313821519587187	0.00758212394228496	0.00312651609322486	PPARA/PTEN/LEP/HDAC2/CXCL12	5
BP	GO:0042554	superoxide anion generation	3/159	35/18862	0.00315641221827404	0.00760911392852706	0.00313764551118006	EGFR/TGFB1/SOD1	3
BP	GO:0045191	regulation of isotype switching	3/159	35/18862	0.00315641221827404	0.00760911392852706	0.00313764551118006	TGFB1/IL10/IL4	3
BP	GO:0097009	energy homeostasis	3/159	35/18862	0.00315641221827404	0.00760911392852706	0.00313764551118006	CD36/STAT3/PPARGC1A	3
BP	GO:1905207	regulation of cardiocyte differentiation	3/159	35/18862	0.00315641221827404	0.00760911392852706	0.00313764551118006	GPER1/EGFR/TGFB1	3
BP	GO:0014855	striated muscle cell proliferation	4/159	72/18862	0.0032058808737497	0.0077112026346939	0.00317974215655235	MAPK1/PTEN/CCNB1/GJA1	4
BP	GO:0035924	cellular response to vascular endothelial growth factor stimulus	4/159	72/18862	0.0032058808737497	0.0077112026346939	0.00317974215655235	AKT1/RELA/NR4A1/VEGFA	4
BP	GO:0042440	pigment metabolic process	4/159	72/18862	0.0032058808737497	0.0077112026346939	0.00317974215655235	BCL2/HMOX1/PPARGC1A/ADA	4
BP	GO:1903036	positive regulation of response to wounding	4/159	72/18862	0.0032058808737497	0.0077112026346939	0.00317974215655235	NFE2L2/CD36/MTOR/OCLN	4
BP	GO:0006479	protein methylation	6/159	170/18862	0.00321987839944273	0.00773628021430168	0.00319008298674976	DNMT1/EZH2/CTNNB1/NR1H4/DNMT3B/TET2	6
BP	GO:0008213	protein alkylation	6/159	170/18862	0.00321987839944273	0.00773628021430168	0.00319008298674976	DNMT1/EZH2/CTNNB1/NR1H4/DNMT3B/TET2	6
BP	GO:0045931	positive regulation of mitotic cell cycle	5/159	118/18862	0.00325519266443476	0.00781246239464343	0.00322149698296882	AKT1/CCND1/EGFR/CYP1A1/CCNB1	5
BP	GO:0051928	positive regulation of calcium ion transport	5/159	118/18862	0.00325519266443476	0.00781246239464343	0.00322149698296882	BAX/GPER1/CCL2/CXCL12/GRIN1	5
BP	GO:0009201	ribonucleoside triphosphate biosynthetic process	4/159	73/18862	0.00336980156569312	0.00807857243087028	0.00333122841405134	TGFB1/PPARA/IL4/PPARGC1A	4
BP	GO:0060193	positive regulation of lipase activity	4/159	73/18862	0.00336980156569312	0.00807857243087028	0.00333122841405134	ESR1/EGFR/APOA1/BDNF	4
BP	GO:0045446	endothelial cell differentiation	5/159	119/18862	0.00337527980089805	0.00808723014241724	0.00333479845256404	TNF/IL1B/FASN/VEGFA/TJP1	5
BP	GO:0007160	cell-matrix adhesion	7/159	230/18862	0.0034123924738366	0.00815917773564309	0.00336446630154695	BCL2/CD36/PTEN/GSK3B/VEGFA/SRC/FN1	7
BP	GO:0001990	regulation of systemic arterial blood pressure by hormone	3/159	36/18862	0.00342225899022703	0.00815917773564309	0.00336446630154695	HSD11B2/AGT/NOS3	3
BP	GO:0002369	T cell cytokine production	3/159	36/18862	0.00342225899022703	0.00815917773564309	0.00336446630154695	IL6/IL1B/IL4	3
BP	GO:0003176	aortic valve development	3/159	36/18862	0.00342225899022703	0.00815917773564309	0.00336446630154695	TGFB1/SNAI1/NOS3	3
BP	GO:0014037	Schwann cell differentiation	3/159	36/18862	0.00342225899022703	0.00815917773564309	0.00336446630154695	AKT1/RELA/SOD1	3
BP	GO:0014912	negative regulation of smooth muscle cell migration	3/159	36/18862	0.00342225899022703	0.00815917773564309	0.00336446630154695	NFE2L2/ADIPOQ/PPARGC1A	3
BP	GO:0031062	positive regulation of histone methylation	3/159	36/18862	0.00342225899022703	0.00815917773564309	0.00336446630154695	DNMT1/CTNNB1/DNMT3B	3
BP	GO:0032801	receptor catabolic process	3/159	36/18862	0.00342225899022703	0.00815917773564309	0.00336446630154695	TGFB1/APOE/BECN1	3
BP	GO:0042092	type 2 immune response	3/159	36/18862	0.00342225899022703	0.00815917773564309	0.00336446630154695	IL6/IL10/IL4	3
BP	GO:0031589	cell-substrate adhesion	9/159	359/18862	0.00346639986370426	0.00825987030229201	0.00340598724376477	BCL2/CD36/APOA1/PTEN/GSK3B/VEGFA/SRC/FN1/COL1A1	9
BP	GO:0043244	regulation of protein-containing complex disassembly	5/159	120/18862	0.00349852287775049	0.00833183128445032	0.00343566061372216	TNF/INSR/IGF1R/HDAC6/NES	5
BP	GO:0060401	cytosolic calcium ion transport	6/159	173/18862	0.00350903648902464	0.00835227806068941	0.00344409191548572	BCL2/BAX/GPER1/DDIT3/GRIN2B/GRIN1	6
BP	GO:0007422	peripheral nervous system development	4/159	74/18862	0.00353933721092488	0.00841515301741306	0.00347001863015745	AKT1/RELA/SOD1/BDNF	4
BP	GO:0046503	glycerolipid catabolic process	4/159	74/18862	0.00353933721092488	0.00841515301741306	0.00347001863015745	FABP4/LPL/APOA1/PNPLA2	4
BP	GO:0010811	positive regulation of cell-substrate adhesion	5/159	121/18862	0.00362496812772565	0.0086045818790726	0.00354813030295626	CD36/APOA1/GSK3B/VEGFA/FN1	5
BP	GO:0034101	erythrocyte homeostasis	5/159	121/18862	0.00362496812772565	0.0086045818790726	0.00354813030295626	CASP3/HMOX1/STAT3/VEGFA/THRA	5
BP	GO:0042177	negative regulation of protein catabolic process	5/159	121/18862	0.00362496812772565	0.0086045818790726	0.00354813030295626	NOS2/RELA/EGFR/IL10/HMGCR	5
BP	GO:0090287	regulation of cellular response to growth factor stimulus	8/159	296/18862	0.0036832529782976	0.00865327241639513	0.00356820802124278	PPARG/IL1B/TP53/TGFB1/HSPA5/PPARA/IL4/AGT	8
BP	GO:0006527	arginine catabolic process	2/159	11/18862	0.0036946212268107	0.00865327241639513	0.00356820802124278	NOS2/NOS3	2
BP	GO:0006853	carnitine shuttle	2/159	11/18862	0.0036946212268107	0.00865327241639513	0.00356820802124278	ACACA/CPT1A	2
BP	GO:0010623	programmed cell death involved in cell development	2/159	11/18862	0.0036946212268107	0.00865327241639513	0.00356820802124278	BCL2/BAX	2
BP	GO:0033079	immature T cell proliferation	2/159	11/18862	0.0036946212268107	0.00865327241639513	0.00356820802124278	IL1B/GNRH1	2
BP	GO:0033210	leptin-mediated signaling pathway	2/159	11/18862	0.0036946212268107	0.00865327241639513	0.00356820802124278	STAT3/LEP	2
BP	GO:0033234	negative regulation of protein sumoylation	2/159	11/18862	0.0036946212268107	0.00865327241639513	0.00356820802124278	RELA/CTNNB1	2
BP	GO:0034378	chylomicron assembly	2/159	11/18862	0.0036946212268107	0.00865327241639513	0.00356820802124278	APOA1/APOE	2
BP	GO:0035865	cellular response to potassium ion	2/159	11/18862	0.0036946212268107	0.00865327241639513	0.00356820802124278	SOD1/PPARGC1A	2
BP	GO:0043619	regulation of transcription from RNA polymerase II promoter in response to oxidative stress	2/159	11/18862	0.0036946212268107	0.00865327241639513	0.00356820802124278	NFE2L2/HMOX1	2
BP	GO:0060019	radial glial cell differentiation	2/159	11/18862	0.0036946212268107	0.00865327241639513	0.00356820802124278	STAT3/CDH2	2
BP	GO:0061307	cardiac neural crest cell differentiation involved in heart development	2/159	11/18862	0.0036946212268107	0.00865327241639513	0.00356820802124278	MAPK1/MAPK3	2
BP	GO:0061308	cardiac neural crest cell development involved in heart development	2/159	11/18862	0.0036946212268107	0.00865327241639513	0.00356820802124278	MAPK1/MAPK3	2
BP	GO:0070243	regulation of thymocyte apoptotic process	2/159	11/18862	0.0036946212268107	0.00865327241639513	0.00356820802124278	TP53/ADA	2
BP	GO:0070673	response to interleukin-18	2/159	11/18862	0.0036946212268107	0.00865327241639513	0.00356820802124278	AKT1/OCLN	2
BP	GO:0071492	cellular response to UV-A	2/159	11/18862	0.0036946212268107	0.00865327241639513	0.00356820802124278	MMP9/MMP2	2
BP	GO:0140052	cellular response to oxidised low-density lipoprotein particle stimulus	2/159	11/18862	0.0036946212268107	0.00865327241639513	0.00356820802124278	AKT1/CD36	2
BP	GO:1904478	regulation of intestinal absorption	2/159	11/18862	0.0036946212268107	0.00865327241639513	0.00356820802124278	APOA1/LEP	2
BP	GO:0033762	response to glucagon	3/159	37/18862	0.00370141130830567	0.00865327241639513	0.00356820802124278	SREBF1/CREB1/CCNA2	3
BP	GO:0042596	fear response	3/159	37/18862	0.00370141130830567	0.00865327241639513	0.00356820802124278	BCL2/APOE/GJA1	3
BP	GO:0045740	positive regulation of DNA replication	3/159	37/18862	0.00370141130830567	0.00865327241639513	0.00356820802124278	PCNA/EGFR/JUN	3
BP	GO:0046621	negative regulation of organ growth	3/159	37/18862	0.00370141130830567	0.00865327241639513	0.00356820802124278	PPARA/PTEN/GJA1	3
BP	GO:0046627	negative regulation of insulin receptor signaling pathway	3/159	37/18862	0.00370141130830567	0.00865327241639513	0.00356820802124278	IL1B/RELA/IRS1	3
BP	GO:0048713	regulation of oligodendrocyte differentiation	3/159	37/18862	0.00370141130830567	0.00865327241639513	0.00356820802124278	PPARG/MTOR/HDAC2	3
BP	GO:0071542	dopaminergic neuron differentiation	3/159	37/18862	0.00370141130830567	0.00865327241639513	0.00356820802124278	CTNNB1/GSK3B/VEGFA	3
BP	GO:0090218	positive regulation of lipid kinase activity	3/159	37/18862	0.00370141130830567	0.00865327241639513	0.00356820802124278	TGFB1/IRS1/SRC	3
BP	GO:1902229	regulation of intrinsic apoptotic signaling pathway in response to DNA damage	3/159	37/18862	0.00370141130830567	0.00865327241639513	0.00356820802124278	BCL2/SNAI1/CXCL12	3
BP	GO:1902745	positive regulation of lamellipodium organization	3/159	37/18862	0.00370141130830567	0.00865327241639513	0.00356820802124278	MTOR/SRC/OCLN	3
BP	GO:0045619	regulation of lymphocyte differentiation	6/159	175/18862	0.00371226388550449	0.00867396286515935	0.00357673980224897	IFNG/XRCC6/IL10/IL4/SOD1/ADA	6
BP	GO:0072332	intrinsic apoptotic signaling pathway by p53 class mediator	4/159	75/18862	0.00371457857576268	0.00867469239364092	0.00357704062594369	BCL2/BAX/TP53/CDKN1A	4
BP	GO:0016358	dendrite development	7/159	234/18862	0.00375065057539115	0.00875421244213065	0.00360983100410548	EZH2/PTEN/GSK3B/MTOR/HDAC6/HDAC2/APOE	7
BP	GO:0018022	peptidyl-lysine methylation	5/159	123/18862	0.00388764981998862	0.00906420829934915	0.00373765891140485	DNMT1/EZH2/CTNNB1/DNMT3B/TET2	5
BP	GO:0042476	odontogenesis	5/159	123/18862	0.00388764981998862	0.00906420829934915	0.00373765891140485	BAX/PPARA/SRC/HDAC2/COL1A1	5
BP	GO:0060395	SMAD protein signal transduction	4/159	76/18862	0.00389561561321199	0.00907789501690929	0.00374330267864486	FOS/TGFB1/VIM/JUN	4
BP	GO:2001257	regulation of cation channel activity	6/159	177/18862	0.00392410942181216	0.00913937742757542	0.00376865517193845	MMP9/IFNG/CCL2/GRIN2B/PPARGC1A/GRIN1	6
BP	GO:0002714	positive regulation of B cell mediated immunity	3/159	38/18862	0.00399406970507256	0.00927240619634207	0.0038235100634671	TNF/TGFB1/IL4	3
BP	GO:0002891	positive regulation of immunoglobulin mediated immune response	3/159	38/18862	0.00399406970507256	0.00927240619634207	0.0038235100634671	TNF/TGFB1/IL4	3
BP	GO:0032733	positive regulation of interleukin-10 production	3/159	38/18862	0.00399406970507256	0.00927240619634207	0.0038235100634671	IL6/IL4/STAT3	3
BP	GO:0048246	macrophage chemotaxis	3/159	38/18862	0.00399406970507256	0.00927240619634207	0.0038235100634671	MAPK1/MAPK3/CCL2	3
BP	GO:0051154	negative regulation of striated muscle cell differentiation	3/159	38/18862	0.00399406970507256	0.00927240619634207	0.0038235100634671	EZH2/PPARA/BDNF	3
BP	GO:0060612	adipose tissue development	3/159	38/18862	0.00399406970507256	0.00927240619634207	0.0038235100634671	NR1H4/LEP/PPARGC1A	3
BP	GO:0002460	adaptive immune response based on somatic recombination of immune receptors built from immunoglobulin superfamily domains	9/159	367/18862	0.00400323441964674	0.00928870460948564	0.00383023077277959	TNF/IL6/IL1B/TGFB1/IL10/IL4/STAT3/MTOR/ADA	9
BP	GO:0032481	positive regulation of type I interferon production	4/159	77/18862	0.00408253743884911	0.0094575145374836	0.00389984015408215	XRCC6/RELA/CTNNB1/NFKB1	4
BP	GO:0043407	negative regulation of MAP kinase activity	4/159	77/18862	0.00408253743884911	0.0094575145374836	0.00389984015408215	IL1B/ADIPOQ/AGT/APOE	4
BP	GO:0061418	regulation of transcription from RNA polymerase II promoter in response to hypoxia	4/159	77/18862	0.00408253743884911	0.0094575145374836	0.00389984015408215	TP53/NFE2L2/VEGFA/EGR1	4
BP	GO:0090090	negative regulation of canonical Wnt signaling pathway	6/159	179/18862	0.00414479147370499	0.00959659896530734	0.00395719211841536	DDIT3/GSK3B/CDH2/EGR1/APOE/SOX2	6
BP	GO:0038093	Fc receptor signaling pathway	7/159	239/18862	0.00420867130452827	0.00973929705727374	0.0040160341901622	MAPK1/MAPK3/FOS/RELA/SRC/JUN/NFKB1	7
BP	GO:0043537	negative regulation of blood vessel endothelial cell migration	4/159	78/18862	0.00427543230759481	0.00988322985939206	0.00407538539908352	TNF/PPARG/TGFB1/APOE	4
BP	GO:0050772	positive regulation of axonogenesis	4/159	78/18862	0.00427543230759481	0.00988322985939206	0.00407538539908352	VEGFA/BDNF/FN1/CXCL12	4
BP	GO:0033146	regulation of intracellular estrogen receptor signaling pathway	3/159	39/18862	0.00430042681439527	0.00990928136168102	0.00408612782980334	ESR1/AR/SRC	3
BP	GO:0044058	regulation of digestive system process	3/159	39/18862	0.00430042681439527	0.00990928136168102	0.00408612782980334	APOA1/LEP/SGK1	3
BP	GO:0045773	positive regulation of axon extension	3/159	39/18862	0.00430042681439527	0.00990928136168102	0.00408612782980334	VEGFA/FN1/CXCL12	3
BP	GO:0050892	intestinal absorption	3/159	39/18862	0.00430042681439527	0.00990928136168102	0.00408612782980334	CD36/APOA1/LEP	3
BP	GO:0071470	cellular response to osmotic stress	3/159	39/18862	0.00430042681439527	0.00990928136168102	0.00408612782980334	CASP3/XRCC6/SLC2A4	3
BP	GO:0072210	metanephric nephron development	3/159	39/18862	0.00430042681439527	0.00990928136168102	0.00408612782980334	LIF/ADIPOQ/EGR1	3
BP	GO:0009886	post-embryonic animal morphogenesis	2/159	12/18862	0.00440908727221013	0.0100580126715189	0.00414745772065109	BAX/GNAS	2
BP	GO:0032352	positive regulation of hormone metabolic process	2/159	12/18862	0.00440908727221013	0.0100580126715189	0.00414745772065109	EGR1/PPARGC1A	2
BP	GO:0032494	response to peptidoglycan	2/159	12/18862	0.00440908727221013	0.0100580126715189	0.00414745772065109	IL6/RELA	2
BP	GO:0034392	negative regulation of smooth muscle cell apoptotic process	2/159	12/18862	0.00440908727221013	0.0100580126715189	0.00414745772065109	DNMT1/IGF1	2
BP	GO:0035630	bone mineralization involved in bone maturation	2/159	12/18862	0.00440908727221013	0.0100580126715189	0.00414745772065109	IGF1/LEP	2
BP	GO:0051549	positive regulation of keratinocyte migration	2/159	12/18862	0.00440908727221013	0.0100580126715189	0.00414745772065109	MMP9/MTOR	2
BP	GO:0060707	trophoblast giant cell differentiation	2/159	12/18862	0.00440908727221013	0.0100580126715189	0.00414745772065109	LIF/SNAI1	2
BP	GO:0061000	negative regulation of dendritic spine development	2/159	12/18862	0.00440908727221013	0.0100580126715189	0.00414745772065109	PTEN/HDAC2	2
BP	GO:0061051	positive regulation of cell growth involved in cardiac muscle cell development	2/159	12/18862	0.00440908727221013	0.0100580126715189	0.00414745772065109	IGF1/MTOR	2
BP	GO:0061430	bone trabecula morphogenesis	2/159	12/18862	0.00440908727221013	0.0100580126715189	0.00414745772065109	MMP2/COL1A1	2
BP	GO:0061517	macrophage proliferation	2/159	12/18862	0.00440908727221013	0.0100580126715189	0.00414745772065109	MAPK1/MAPK3	2
BP	GO:0070857	regulation of bile acid biosynthetic process	2/159	12/18862	0.00440908727221013	0.0100580126715189	0.00414745772065109	STAR/NR1H4	2
BP	GO:0071639	positive regulation of monocyte chemotactic protein-1 production	2/159	12/18862	0.00440908727221013	0.0100580126715189	0.00414745772065109	IL1B/ADIPOQ	2
BP	GO:0071801	regulation of podosome assembly	2/159	12/18862	0.00440908727221013	0.0100580126715189	0.00414745772065109	TNF/SRC	2
BP	GO:0071872	cellular response to epinephrine stimulus	2/159	12/18862	0.00440908727221013	0.0100580126715189	0.00414745772065109	STAR/ADIPOQ	2
BP	GO:0090557	establishment of endothelial intestinal barrier	2/159	12/18862	0.00440908727221013	0.0100580126715189	0.00414745772065109	FASN/TJP1	2
BP	GO:0090677	reversible differentiation	2/159	12/18862	0.00440908727221013	0.0100580126715189	0.00414745772065109	DNMT1/SOD2	2
BP	GO:1902950	regulation of dendritic spine maintenance	2/159	12/18862	0.00440908727221013	0.0100580126715189	0.00414745772065109	GRIN2B/APOE	2
BP	GO:1903624	regulation of DNA catabolic process	2/159	12/18862	0.00440908727221013	0.0100580126715189	0.00414745772065109	IL6/BAX	2
BP	GO:0071333	cellular response to glucose stimulus	5/159	127/18862	0.00445346681595239	0.0101485629914286	0.00418479647092733	STAR/GPER1/NR1H4/IGF1R/PPARGC1A	5
BP	GO:1903052	positive regulation of proteolysis involved in cellular protein catabolic process	5/159	127/18862	0.00445346681595239	0.0101485629914286	0.00418479647092733	AKT1/CEBPA/NFE2L2/PTEN/GSK3B	5
BP	GO:0032204	regulation of telomere maintenance	4/159	79/18862	0.00447438759136068	0.0101855213062399	0.00420003636504084	MAPK1/MAPK3/MYC/SRC	4
BP	GO:1900034	regulation of cellular response to heat	4/159	79/18862	0.00447438759136068	0.0101855213062399	0.00420003636504084	MAPK1/MAPK3/GSK3B/MTOR	4
BP	GO:0002695	negative regulation of leukocyte activation	6/159	182/18862	0.00449286204386882	0.0102222050283822	0.00421516302987914	CASP3/GPER1/HMOX1/IL10/IL4/GNRH1	6
BP	GO:0043543	protein acylation	7/159	242/18862	0.00450311631110856	0.0102401574066784	0.00422256575767439	MAPK3/IL1B/LIF/GSK3B/NCOA1/HDAC2/PPARGC1A	7
BP	GO:0032479	regulation of type I interferon production	5/159	128/18862	0.00460361640298048	0.0104632037028916	0.00431453970058976	XRCC6/RELA/CTNNB1/IL10/NFKB1	5
BP	GO:0006308	DNA catabolic process	3/159	40/18862	0.00462066751794709	0.010485454000915	0.00432371469105137	CASP3/IL6/BAX	3
BP	GO:0032735	positive regulation of interleukin-12 production	3/159	40/18862	0.00462066751794709	0.010485454000915	0.00432371469105137	IFNG/RELA/CD36	3
BP	GO:0071634	regulation of transforming growth factor beta production	3/159	40/18862	0.00462066751794709	0.010485454000915	0.00432371469105137	PTGS2/CREB1/FN1	3
BP	GO:0009205	purine ribonucleoside triphosphate metabolic process	4/159	80/18862	0.00467948975755048	0.0105911962537663	0.00436731788954692	TGFB1/PPARA/IL4/PPARGC1A	4
BP	GO:0014032	neural crest cell development	4/159	80/18862	0.00467948975755048	0.0105911962537663	0.00436731788954692	MAPK1/MAPK3/CDH2/FN1	4
BP	GO:0045445	myoblast differentiation	4/159	80/18862	0.00467948975755048	0.0105911962537663	0.00436731788954692	TNF/IGF1/DDIT3/TGFB1	4
BP	GO:0070828	heterochromatin organization	4/159	80/18862	0.00467948975755048	0.0105911962537663	0.00436731788954692	DNMT1/DNMT3A/SNAI1/HDAC2	4
BP	GO:2000243	positive regulation of reproductive process	4/159	80/18862	0.00467948975755048	0.0105911962537663	0.00436731788954692	AR/VEGFA/SRC/HDAC2	4
BP	GO:0032606	type I interferon production	5/159	129/18862	0.00475733542766808	0.0107561466976295	0.00443533579867747	XRCC6/RELA/CTNNB1/IL10/NFKB1	5
BP	GO:0071331	cellular response to hexose stimulus	5/159	129/18862	0.00475733542766808	0.0107561466976295	0.00443533579867747	STAR/GPER1/NR1H4/IGF1R/PPARGC1A	5
BP	GO:0022617	extracellular matrix disassembly	4/159	81/18862	0.00489082434839899	0.0110521914852709	0.00455741093223133	IL6/MMP9/MMP2/TGFB1	4
BP	GO:1903844	regulation of cellular response to transforming growth factor beta stimulus	5/159	130/18862	0.00491466933168668	0.0111002854769899	0.00457724266279145	TP53/TGFB1/HSPA5/PPARA/IL4	5
BP	GO:0002251	organ or tissue specific immune response	3/159	41/18862	0.00495496908959606	0.011133260423304	0.00459084000057027	IL6/NOS2/IL4	3
BP	GO:0021983	pituitary gland development	3/159	41/18862	0.00495496908959606	0.011133260423304	0.00459084000057027	CDH1/CREB1/SOX2	3
BP	GO:0030850	prostate gland development	3/159	41/18862	0.00495496908959606	0.011133260423304	0.00459084000057027	ESR1/AR/PTEN	3
BP	GO:0032689	negative regulation of interferon-gamma production	3/159	41/18862	0.00495496908959606	0.011133260423304	0.00459084000057027	DDIT3/IL10/NR1H4	3
BP	GO:0033574	response to testosterone	3/159	41/18862	0.00495496908959606	0.011133260423304	0.00459084000057027	AR/GNRH1/NQO1	3
BP	GO:0035272	exocrine system development	3/159	41/18862	0.00495496908959606	0.011133260423304	0.00459084000057027	TNF/TGFB1/IGF2	3
BP	GO:0090278	negative regulation of peptide hormone secretion	3/159	41/18862	0.00495496908959606	0.011133260423304	0.00459084000057027	SREBF1/IRS1/LEP	3
BP	GO:0090279	regulation of calcium ion import	3/159	41/18862	0.00495496908959606	0.011133260423304	0.00459084000057027	CCL2/CTNNB1/CXCL12	3
BP	GO:0090317	negative regulation of intracellular protein transport	3/159	41/18862	0.00495496908959606	0.011133260423304	0.00459084000057027	ADIPOQ/CD36/INSIG1	3
BP	GO:1905314	semi-lunar valve development	3/159	41/18862	0.00495496908959606	0.011133260423304	0.00459084000057027	TGFB1/SNAI1/NOS3	3
BP	GO:0045333	cellular respiration	6/159	187/18862	0.00512026911149959	0.0114416313179068	0.00471799784868735	CAT/IFNG/NOS2/IL4/CCNB1/PPARGC1A	6
BP	GO:0001711	endodermal cell fate commitment	2/159	13/18862	0.0051820130761157	0.0114416313179068	0.00471799784868735	POU5F1/SOX2	2
BP	GO:0002674	negative regulation of acute inflammatory response	2/159	13/18862	0.0051820130761157	0.0114416313179068	0.00471799784868735	PPARG/IL4	2
BP	GO:0014745	negative regulation of muscle adaptation	2/159	13/18862	0.0051820130761157	0.0114416313179068	0.00471799784868735	MTOR/NOS3	2
BP	GO:0014889	muscle atrophy	2/159	13/18862	0.0051820130761157	0.0114416313179068	0.00471799784868735	MTOR/PPARGC1A	2
BP	GO:0019627	urea metabolic process	2/159	13/18862	0.0051820130761157	0.0114416313179068	0.00471799784868735	CEBPA/NR1H4	2
BP	GO:0031053	primary miRNA processing	2/159	13/18862	0.0051820130761157	0.0114416313179068	0.00471799784868735	IL6/STAT3	2
BP	GO:0031282	regulation of guanylate cyclase activity	2/159	13/18862	0.0051820130761157	0.0114416313179068	0.00471799784868735	NOS2/NOS3	2
BP	GO:0031392	regulation of prostaglandin biosynthetic process	2/159	13/18862	0.0051820130761157	0.0114416313179068	0.00471799784868735	IL1B/PTGS2	2
BP	GO:0032042	mitochondrial DNA metabolic process	2/159	13/18862	0.0051820130761157	0.0114416313179068	0.00471799784868735	TP53/PPARGC1A	2
BP	GO:0032096	negative regulation of response to food	2/159	13/18862	0.0051820130761157	0.0114416313179068	0.00471799784868735	PPARA/LEP	2
BP	GO:0032099	negative regulation of appetite	2/159	13/18862	0.0051820130761157	0.0114416313179068	0.00471799784868735	PPARA/LEP	2
BP	GO:0032105	negative regulation of response to extracellular stimulus	2/159	13/18862	0.0051820130761157	0.0114416313179068	0.00471799784868735	PPARA/LEP	2
BP	GO:0032108	negative regulation of response to nutrient levels	2/159	13/18862	0.0051820130761157	0.0114416313179068	0.00471799784868735	PPARA/LEP	2
BP	GO:0032274	gonadotropin secretion	2/159	13/18862	0.0051820130761157	0.0114416313179068	0.00471799784868735	LEP/GJA1	2
BP	GO:0032354	response to follicle-stimulating hormone	2/159	13/18862	0.0051820130761157	0.0114416313179068	0.00471799784868735	STAR/PPARGC1A	2
BP	GO:0033700	phospholipid efflux	2/159	13/18862	0.0051820130761157	0.0114416313179068	0.00471799784868735	APOA1/APOE	2
BP	GO:0034616	response to laminar fluid shear stress	2/159	13/18862	0.0051820130761157	0.0114416313179068	0.00471799784868735	NFE2L2/SREBF2	2
BP	GO:0035745	T-helper 2 cell cytokine production	2/159	13/18862	0.0051820130761157	0.0114416313179068	0.00471799784868735	IL6/IL4	2
BP	GO:0043201	response to leucine	2/159	13/18862	0.0051820130761157	0.0114416313179068	0.00471799784868735	MTOR/PPARGC1A	2
BP	GO:0043568	positive regulation of insulin-like growth factor receptor signaling pathway	2/159	13/18862	0.0051820130761157	0.0114416313179068	0.00471799784868735	AR/IGF1	2
BP	GO:0048070	regulation of developmental pigmentation	2/159	13/18862	0.0051820130761157	0.0114416313179068	0.00471799784868735	BCL2/BAX	2
BP	GO:0051984	positive regulation of chromosome segregation	2/159	13/18862	0.0051820130761157	0.0114416313179068	0.00471799784868735	BECN1/CCNB1	2
BP	GO:0051988	regulation of attachment of spindle microtubules to kinetochore	2/159	13/18862	0.0051820130761157	0.0114416313179068	0.00471799784868735	BECN1/CCNB1	2
BP	GO:0060100	positive regulation of phagocytosis, engulfment	2/159	13/18862	0.0051820130761157	0.0114416313179068	0.00471799784868735	PPARG/CD36	2
BP	GO:0060576	intestinal epithelial cell development	2/159	13/18862	0.0051820130761157	0.0114416313179068	0.00471799784868735	CDKN1A/SRC	2
BP	GO:0071941	nitrogen cycle metabolic process	2/159	13/18862	0.0051820130761157	0.0114416313179068	0.00471799784868735	CEBPA/NR1H4	2
BP	GO:0072182	regulation of nephron tubule epithelial cell differentiation	2/159	13/18862	0.0051820130761157	0.0114416313179068	0.00471799784868735	LIF/CTNNB1	2
BP	GO:0097091	synaptic vesicle clustering	2/159	13/18862	0.0051820130761157	0.0114416313179068	0.00471799784868735	PTEN/CDH2	2
BP	GO:1900103	positive regulation of endoplasmic reticulum unfolded protein response	2/159	13/18862	0.0051820130761157	0.0114416313179068	0.00471799784868735	BAX/ATF6	2
BP	GO:1902043	positive regulation of extrinsic apoptotic signaling pathway via death domain receptors	2/159	13/18862	0.0051820130761157	0.0114416313179068	0.00471799784868735	PTEN/ATF3	2
BP	GO:1902947	regulation of tau-protein kinase activity	2/159	13/18862	0.0051820130761157	0.0114416313179068	0.00471799784868735	IFNG/EGR1	2
BP	GO:1905155	positive regulation of membrane invagination	2/159	13/18862	0.0051820130761157	0.0114416313179068	0.00471799784868735	PPARG/CD36	2
BP	GO:2001140	positive regulation of phospholipid transport	2/159	13/18862	0.0051820130761157	0.0114416313179068	0.00471799784868735	APOA1/APOE	2
BP	GO:0008542	visual learning	3/159	42/18862	0.00530350133770946	0.0116801056405477	0.00481633359382065	MTOR/CREB1/GRIN1	3
BP	GO:0014075	response to amine	3/159	42/18862	0.00530350133770946	0.0116801056405477	0.00481633359382065	SOD1/HDAC2/NQO1	3
BP	GO:0031641	regulation of myelination	3/159	42/18862	0.00530350133770946	0.0116801056405477	0.00481633359382065	AKT1/PTEN/MTOR	3
BP	GO:0035337	fatty-acyl-CoA metabolic process	3/159	42/18862	0.00530350133770946	0.0116801056405477	0.00481633359382065	FASN/ACACA/SCD	3
BP	GO:0071604	transforming growth factor beta production	3/159	42/18862	0.00530350133770946	0.0116801056405477	0.00481633359382065	PTGS2/CREB1/FN1	3
BP	GO:0032092	positive regulation of protein binding	4/159	83/18862	0.00533252822892603	0.0117293388183786	0.00483663507187355	MMP9/GSK3B/BDNF/APOE	4
BP	GO:0048864	stem cell development	4/159	83/18862	0.00533252822892603	0.0117293388183786	0.00483663507187355	MAPK1/MAPK3/CDH2/FN1	4
BP	GO:0045088	regulation of innate immune response	8/159	315/18862	0.00533397910254057	0.0117293388183786	0.00483663507187355	PPARG/IFNG/XRCC6/RELA/LEP/SRC/APOE/NFKB1	8
BP	GO:0007254	JNK cascade	6/159	189/18862	0.00538842442997427	0.0118430515629876	0.00488352493132866	TNF/IL1B/AKT1/EGFR/NCOR1/IGF1R	6
BP	GO:0042157	lipoprotein metabolic process	5/159	133/18862	0.00540881267017464	0.0118758117015695	0.00489703369236608	PPARA/APOA1/LEP/CTSD/APOE	5
BP	GO:0050768	negative regulation of neurogenesis	5/159	133/18862	0.00540881267017464	0.0118758117015695	0.00489703369236608	TNF/IL6/IL1B/TP53/PTEN	5
BP	GO:0009142	nucleoside triphosphate biosynthetic process	4/159	84/18862	0.00556306380266455	0.0122083041505283	0.00503413815022756	TGFB1/PPARA/IL4/PPARGC1A	4
BP	GO:0035107	appendage morphogenesis	5/159	134/18862	0.00558105769155371	0.0122230242263957	0.0050402080264843	BAX/CTNNB1/GNAS/HDAC2/HOXA10	5
BP	GO:0035108	limb morphogenesis	5/159	134/18862	0.00558105769155371	0.0122230242263957	0.0050402080264843	BAX/CTNNB1/GNAS/HDAC2/HOXA10	5
BP	GO:0090101	negative regulation of transmembrane receptor protein serine/threonine kinase signaling pathway	5/159	134/18862	0.00558105769155371	0.0122230242263957	0.0050402080264843	PPARG/TP53/TGFB1/HSPA5/PPARA	5
BP	GO:0097553	calcium ion transmembrane import into cytosol	5/159	134/18862	0.00558105769155371	0.0122230242263957	0.0050402080264843	BAX/GPER1/DDIT3/GRIN2B/GRIN1	5
BP	GO:0001754	eye photoreceptor cell differentiation	3/159	43/18862	0.00566642674539958	0.0123724600106205	0.00510182840988067	THRB/STAT3/VEGFA	3
BP	GO:0010830	regulation of myotube differentiation	3/159	43/18862	0.00566642674539958	0.0123724600106205	0.00510182840988067	BCL2/MTOR/BDNF	3
BP	GO:0032309	icosanoid secretion	3/159	43/18862	0.00566642674539958	0.0123724600106205	0.00510182840988067	IL1B/NOS2/LEP	3
BP	GO:0046006	regulation of activated T cell proliferation	3/159	43/18862	0.00566642674539958	0.0123724600106205	0.00510182840988067	CASP3/IGF1/IGF2	3
BP	GO:0048599	oocyte development	3/159	43/18862	0.00566642674539958	0.0123724600106205	0.00510182840988067	BCL2/IGF1/CCNB1	3
BP	GO:1900744	regulation of p38MAPK cascade	3/159	43/18862	0.00566642674539958	0.0123724600106205	0.00510182840988067	IL1B/VEGFA/LEP	3
BP	GO:0048041	focal adhesion assembly	4/159	85/18862	0.00580016433345217	0.0126580916335087	0.00521960963747492	BCL2/PTEN/VEGFA/SRC	4
BP	GO:0060078	regulation of postsynaptic membrane potential	5/159	136/18862	0.00593711193558987	0.0129504375150933	0.00534015951380506	AKT1/GRIN2B/PTEN/GSK3B/GRIN1	5
BP	GO:0010896	regulation of triglyceride catabolic process	2/159	14/18862	0.00601237489303718	0.0129968103975235	0.00535928153875622	APOA1/PNPLA2	2
BP	GO:0010935	regulation of macrophage cytokine production	2/159	14/18862	0.00601237489303718	0.0129968103975235	0.00535928153875622	TGFB1/CD36	2
BP	GO:0014854	response to inactivity	2/159	14/18862	0.00601237489303718	0.0129968103975235	0.00535928153875622	CAT/IL10	2
BP	GO:0032488	Cdc42 protein signal transduction	2/159	14/18862	0.00601237489303718	0.0129968103975235	0.00535928153875622	APOA1/APOE	2
BP	GO:0032966	negative regulation of collagen biosynthetic process	2/159	14/18862	0.00601237489303718	0.0129968103975235	0.00535928153875622	IL6/PPARG	2
BP	GO:0046325	negative regulation of glucose import	2/159	14/18862	0.00601237489303718	0.0129968103975235	0.00535928153875622	TNF/LEP	2
BP	GO:0048569	post-embryonic animal organ development	2/159	14/18862	0.00601237489303718	0.0129968103975235	0.00535928153875622	BAX/VEGFA	2
BP	GO:0050862	positive regulation of T cell receptor signaling pathway	2/159	14/18862	0.00601237489303718	0.0129968103975235	0.00535928153875622	RELA/ADA	2
BP	GO:0050930	induction of positive chemotaxis	2/159	14/18862	0.00601237489303718	0.0129968103975235	0.00535928153875622	VEGFA/CXCL12	2
BP	GO:0051290	protein heterotetramerization	2/159	14/18862	0.00601237489303718	0.0129968103975235	0.00535928153875622	GRIN2B/GRIN1	2
BP	GO:0060397	growth hormone receptor signaling pathway via JAK-STAT	2/159	14/18862	0.00601237489303718	0.0129968103975235	0.00535928153875622	STAT3/PRL	2
BP	GO:0072540	T-helper 17 cell lineage commitment	2/159	14/18862	0.00601237489303718	0.0129968103975235	0.00535928153875622	IL6/STAT3	2
BP	GO:0097284	hepatocyte apoptotic process	2/159	14/18862	0.00601237489303718	0.0129968103975235	0.00535928153875622	DNMT3A/PPARA	2
[truncated: 713 more rows]
