# Supplementary material for: Bisphenol A: Unveiling Its Role in Glioma Progression and Tumor Growth
Source: Int J Mol Sci. 2024 Feb 21;25(5):2504. doi: 10.3390/ijms25052504 (PMC10931199; doi:10.3390/ijms25052504)
Supplement: Supplementary file 1 [file ijms-25-02504-s001.zip › ijms-2766183-supplementary/GOKEGG/id.txt]

INS	entrezID
ESR1	2099
ESR2	2100
MAPK1	5594
MAPK3	5595
AR	367
CASP3	836
TNF	7124
IL6	3569
PPARG	5468
BCL2	596
CYP19A1	1588
CAT	847
PGR	5241
IL1B	3553
AKT1	207
SREBF1	6720
BAX	581
STAR	6770
GPER1	2852
CYP11A1	1583
ESRRG	2104
CCND1	595
DNMT1	1786
FASN	2194
INS1	NA
LHB	3972
THRB	7068
MMP9	4318
LIF	3976
TP53	7157
FOS	2353
CASP9	842
IFNG	3458
PTGS2	5743
CYP17A1	1586
FSHB	2488
MMP2	4313
PCNA	5111
XRCC6	2547
FABP4	2167
NR1I2	8856
NOS2	4843
IGF1	3479
CDH1	999
CEBPA	1050
DDIT3	1649
NFE2L2	4780
RELA	5970
CYP19A1B	NA
LPL	4023
DNMT3A	1788
EGFR	1956
HMOX1	3162
TGFB1	7040
ACACA	31
ADIPOQ	9370
EZH2	2146
GSR	2936
CCL2	6347
HSPA5	3309
NR3C1	2908
CDKN1A	1026
CTNNB1	1499
IL10	3586
NR1H4	9971
PPARA	5465
VIM	7431
CD36	948
DNMT3B	1789
IL4	3565
MYC	4609
SOD1	6647
VTG1	NA
GRIN2B	2904
STAT3	6774
APOA1	335
NR4A1	3164
PTEN	5728
SOD2	6648
ACHE	43
GSK3B	2932
CYP1A1	1543
IRS1	3667
MTOR	2475
PRL	5617
S100G	795
TFF1	7031
VEGFA	7422
LEP	3952
GNRH1	2796
CDH2	1000
CPT1A	1374
INSR	3643
NCOA1	8648
SRC	6714
ATF6	22926
CREB1	1385
CTSD	1509
EGR1	1958
HSD3B1	3283
MAOA	4128
NCOR1	9611
SLC2A4	6517
TTR	7276
AHR	196
CCNA2	890
CYP1B1	1545
IGF1R	3480
JUN	3725
KISS1	3814
SCD1	NA
SNAI1	6615
HDAC6	10013
HSD11B2	3291
OCLN	100506658
THRA	7067
BDNF	627
GNAS	2778
NCOR2	9612
NES	10763
POU5F1	5460
AGT	183
ESR2B	NA
ESRRA	2101
GPT	2875
HDAC2	3066
HSD11B1	3290
HSD17B1	3292
IGF2	3481
SQSTM1	8878
TET2	54790
APOE	348
BECN1	8678
CASP8	841
EPHX1	2052
FN1	2335
GREB1	9687
HMGCR	3156
NFKB1	4790
NOS3	4846
PNPLA2	57104
SOX2	6657
ALB	213
ATF3	467
CCNB1	891
COL1A1	1277
CXCL12	6387
ESR2A	NA
FKBP5	2289
HOXA10	3206
HSD17B3	3293
NCOA2	10499
PPARGC1A	10891
SGK1	6446
SREBF2	6721
TJP1	7082
ADA	100
AMH	268
CCNE1	898
FAS	355
GJA1	2697
GRIN1	2902
H2AX	3014
INSIG1	3638
NQO1	1728
SCD	6319
SHBG	6462
