# Supplementary material for: Bisphenol A: Unveiling Its Role in Glioma Progression and Tumor Growth
Source: Int J Mol Sci. 2024 Feb 21;25(5):2504. doi: 10.3390/ijms25052504 (PMC10931199; doi:10.3390/ijms25052504)
Supplement: Supplementary file 1 [file ijms-25-02504-s001.zip › ijms-2766183-supplementary/GOKEGG/MF.CSV]

term	genes	logFC
nuclear receptor activity	ESR1	2.010820776
nuclear receptor activity	ESR2	1.956162375
nuclear receptor activity	AR	1.439526165
nuclear receptor activity	PPARG	1.422334343
nuclear receptor activity	PGR	1.385610565
nuclear receptor activity	SREBF1	1.266485464
nuclear receptor activity	ESRRG	1.130909473
nuclear receptor activity	THRB	1.058990638
nuclear receptor activity	NR1I2	1.031630574
nuclear receptor activity	NR3C1	0.942885238
nuclear receptor activity	NR1H4	0.923985951
nuclear receptor activity	PPARA	0.908939197
nuclear receptor activity	STAT3	0.837041105
nuclear receptor activity	NR4A1	0.817764699
nuclear receptor activity	AHR	0.726468238
nuclear receptor activity	THRA	0.726437419
nuclear receptor activity	ESRRA	0.723253606
steroid binding	ESR1	0.629957339
steroid binding	ESR2	0.515218615
steroid binding	AR	0.494834422
steroid binding	PGR	0.463948159
steroid binding	STAR	4.514593715
steroid binding	GPER1	3.677857006
steroid binding	ESRRG	3.125238899
steroid binding	NR3C1	2.446933531
steroid binding	NR1H4	2.422164627
steroid binding	APOA1	2.415187769
steroid binding	S100G	2.288171702
steroid binding	HSD11B2	2.236571901
steroid binding	ESRRA	2.046810661
steroid binding	HSD11B1	2.010820776
steroid binding	HSD17B1	2.00517449
steroid binding	INSIG1	1.956162375
steroid binding	SHBG	1.890007955
hormone receptor binding	ESR1	1.857268451
hormone receptor binding	PPARG	1.854346409
hormone receptor binding	PCNA	1.809403737
hormone receptor binding	FABP4	1.626509994
hormone receptor binding	NR1I2	1.609160319
hormone receptor binding	CTNNB1	1.594737235
hormone receptor binding	NR1H4	1.529965539
hormone receptor binding	NR4A1	1.449722336
hormone receptor binding	LEP	1.439526165
hormone receptor binding	GNRH1	1.422334343
hormone receptor binding	NCOA1	1.956162375
hormone receptor binding	SRC	1.890007955
hormone receptor binding	NCOR1	1.857268451
hormone receptor binding	GNAS	1.854346409
hormone receptor binding	NCOR2	1.809403737
hormone receptor binding	NCOA2	1.626509994
hormone receptor binding	PPARGC1A	1.609160319
signaling receptor activator activity	TNF	1.594737235
signaling receptor activator activity	IL6	1.529965539
signaling receptor activator activity	IL1B	1.449722336
signaling receptor activator activity	LHB	1.439526165
signaling receptor activator activity	LIF	1.594737235
signaling receptor activator activity	IFNG	1.529965539
signaling receptor activator activity	FSHB	1.449722336
signaling receptor activator activity	IGF1	1.439526165
signaling receptor activator activity	TGFB1	1.422334343
signaling receptor activator activity	ADIPOQ	1.956162375
signaling receptor activator activity	CCL2	1.890007955
signaling receptor activator activity	IL10	1.857268451
signaling receptor activator activity	IL4	1.854346409
signaling receptor activator activity	APOA1	1.809403737
signaling receptor activator activity	PRL	1.626509994
signaling receptor activator activity	TFF1	1.609160319
