# Supplementary material for: Bisphenol A: Unveiling Its Role in Glioma Progression and Tumor Growth
Source: Int J Mol Sci. 2024 Feb 21;25(5):2504. doi: 10.3390/ijms25052504 (PMC10931199; doi:10.3390/ijms25052504)
Supplement: Supplementary file 1 [file ijms-25-02504-s001.zip › ijms-2766183-supplementary/GOKEGG/┤·┬δ.txt]

library(clusterProfiler)
library(GOplot)
library(tidyverse)
library(data.table)
library(ggraph)
library(tidygraph)
setwd("E:\\水污染\\GO KEGG")
source(file = "gather_graph_node.R")
source(file = "gather_graph_edge.R")

df <- read.csv("BP.CSV")
head(df)
nodes <- gather_graph_node(df, index = c("term", "genes"), value = "logFC", root="all")
edges <- gather_graph_edge(df, index = c("term", "genes"), root = "all")
nodes <- nodes %>% mutate_at(c("node.level","node.branch"),as.character)
head(nodes, 10)
nodes$color <- "normal"
nodes[nodes$node.short_name %in% geneSpecial$Gene,]$color <- geneCol[nodes[nodes$node.short_name %in% geneSpecial$Gene,]$node.short_name]
nodes[nodes$node.short_name %in% geneSpecial$Gene,]nodes$color <- factor(nodes$color, levels = unique(nodes$color))
# 有了节点和边的数据，使用 `tbl_graph()` 便可以得到一个图。
graph <- tbl_graph(nodes, edges)
gc <- ggraph(graph, layout = 'dendrogram', circular = TRUE) +
  # 使用 filter 参数去掉 root（前面设置为"all"）节点及与其相连的边
  geom_edge_diagonal(aes(color = node1.node.branch,
                         filter=node1.node.level!="all"),
                     alpha = 1/3,edge_width=1) +
  geom_node_point(aes(size = node.size,
                      color = node.branch,
                      filter=node.level!="all"), alpha = 1/3) +
  scale_size(range = c(0.5,80)) + #做均一化处理，让点的大小介于range之间
  theme(legend.position = "none") + #不画图例
  # 点和边的配色
  # 如果要改变边的配色，需要同时给边和点变色，否则会对应不上
  scale_edge_color_brewer(palette = "Set1") + #用?scale_color_brewer查看更多配色方案
  scale_color_brewer(palette = "Set1") +
  # 添加周围注释文字，此处是基因名gene
  geom_node_text(
    aes(
      x = 1.048 * x, #控制字跟点的距离
      y = 1.048 * y, #控制字跟点的距离
      label = node.short_name,
      angle = -((-node_angle(x, y) + 90) %% 180) + 90,
      filter = leaf,
      color = node.branch
    ),
    size = 3, hjust = 'outward') +
  # 添加内环文字，此处是通路名term
  geom_node_text(
    aes(label=node.short_name,
        filter = !leaf & (node.level != "all"),
        color = node.branch),
    fontface="bold",
    size=4,
    family="sans"
  ) +
  theme(panel.background = element_rect(fill = NA)) +
  coord_cartesian(xlim=c(-1.3,1.3),ylim = c(-2,2)) #扩大坐标系
gc
