# Supplementary material for: Bisphenol A: Unveiling Its Role in Glioma Progression and Tumor Growth
Source: Int J Mol Sci. 2024 Feb 21;25(5):2504. doi: 10.3390/ijms25052504 (PMC10931199; doi:10.3390/ijms25052504)
Supplement: Supplementary file 1 [file ijms-25-02504-s001.zip › ijms-2766183-supplementary/molecular docking/CHI3L1.pdb]

HEADER    SUGAR BINDING PROTEIN                   28-FEB-03   1HJV              
TITLE     CRYSTAL STRUCTURE OF HCGP-39 IN COMPLEX WITH CHITIN TETRAMER          
COMPND    MOL_ID: 1;                                                            
COMPND   2 MOLECULE: CHITINASE-3 LIKE PROTEIN 1;                                
COMPND   3 CHAIN: A, B, C, D;                                                   
COMPND   4 SYNONYM: CARTILAGE GLYCOPROTEIN-39,GP-39,39 KDA SYNOVIAL PROTEIN,    
COMPND   5 YKL-40                                                               
SOURCE    MOL_ID: 1;                                                            
SOURCE   2 ORGANISM_SCIENTIFIC: HOMO SAPIENS;                                   
SOURCE   3 ORGANISM_COMMON: HUMAN;                                              
SOURCE   4 ORGANISM_TAXID: 9606;                                                
SOURCE   5 CELL: CHONDROCYTES                                                   
KEYWDS    SUGAR BINDING PROTEIN, CHI-LECTIN, CHONDROCYTE                        
EXPDTA    X-RAY DIFFRACTION                                                     
AUTHOR    D.R.HOUSTON,A.D.RECKLIES,J.C.KRUPA,D.M.F.VAN AALTEN                   
REVDAT   5   29-JUL-20 1HJV    1       COMPND REMARK HETNAM LINK                
REVDAT   5 2                   1       SITE   ATOM                              
REVDAT   4   24-JUL-19 1HJV    1       REMARK LINK                              
REVDAT   3   22-AUG-12 1HJV    1       HEADER COMPND KEYWDS JRNL                
REVDAT   3 2                   1       REMARK VERSN  SITE   MASTER              
REVDAT   2   24-FEB-09 1HJV    1       VERSN                                    
REVDAT   1   11-MAR-03 1HJV    0                                                
JRNL        AUTH   D.R.HOUSTON,A.D.RECKLIES,J.C.KRUPA,D.M.F.VAN AALTEN          
JRNL        TITL   STRUCTURE AND LIGAND-INDUCED CONFORMATIONAL CHANGE OF THE    
JRNL        TITL 2 39-KDA GLYCOPROTEIN FROM HUMAN ARTICULAR CHONDROCYTES.       
JRNL        REF    J.BIOL.CHEM.                  V. 278 30206 2003              
JRNL        REFN                   ISSN 0021-9258                               
JRNL        PMID   12775711                                                     
JRNL        DOI    10.1074/JBC.M303371200                                       
REMARK   2                                                                      
REMARK   2 RESOLUTION.    2.75 ANGSTROMS.                                       
REMARK   3                                                                      
REMARK   3 REFINEMENT.                                                          
REMARK   3   PROGRAM     : CNS 1.0                                              
REMARK   3   AUTHORS     : BRUNGER,ADAMS,CLORE,DELANO,GROS,GROSSE-              
REMARK   3               : KUNSTLEVE,JIANG,KUSZEWSKI,NILGES,PANNU,              
REMARK   3               : READ,RICE,SIMONSON,WARREN                            
REMARK   3                                                                      
REMARK   3  REFINEMENT TARGET : NULL                                            
REMARK   3                                                                      
REMARK   3  DATA USED IN REFINEMENT.                                            
REMARK   3   RESOLUTION RANGE HIGH (ANGSTROMS) : 2.75                           
REMARK   3   RESOLUTION RANGE LOW  (ANGSTROMS) : 24.79                          
REMARK   3   DATA CUTOFF            (SIGMA(F)) : 0.000                          
REMARK   3   DATA CUTOFF HIGH         (ABS(F)) : 2530400.790                    
REMARK   3   DATA CUTOFF LOW          (ABS(F)) : 0.0000                         
REMARK   3   COMPLETENESS (WORKING+TEST)   (%) : 99.0                           
REMARK   3   NUMBER OF REFLECTIONS             : 47431                          
REMARK   3                                                                      
REMARK   3  FIT TO DATA USED IN REFINEMENT.                                     
REMARK   3   CROSS-VALIDATION METHOD          : THROUGHOUT                      
REMARK   3   FREE R VALUE TEST SET SELECTION  : RANDOM                          
REMARK   3   R VALUE            (WORKING SET) : 0.212                           
REMARK   3   FREE R VALUE                     : 0.253                           
REMARK   3   FREE R VALUE TEST SET SIZE   (%) : 2.000                           
REMARK   3   FREE R VALUE TEST SET COUNT      : 970                             
REMARK   3   ESTIMATED ERROR OF FREE R VALUE  : 0.008                           
REMARK   3                                                                      
REMARK   3  FIT IN THE HIGHEST RESOLUTION BIN.                                  
REMARK   3   TOTAL NUMBER OF BINS USED           : 6                            
REMARK   3   BIN RESOLUTION RANGE HIGH       (A) : 2.75                         
REMARK   3   BIN RESOLUTION RANGE LOW        (A) : 2.92                         
REMARK   3   BIN COMPLETENESS (WORKING+TEST) (%) : 99.20                        
REMARK   3   REFLECTIONS IN BIN    (WORKING SET) : 7657                         
REMARK   3   BIN R VALUE           (WORKING SET) : 0.3610                       
REMARK   3   BIN FREE R VALUE                    : 0.4310                       
REMARK   3   BIN FREE R VALUE TEST SET SIZE  (%) : 1.90                         
REMARK   3   BIN FREE R VALUE TEST SET COUNT     : 146                          
REMARK   3   ESTIMATED ERROR OF BIN FREE R VALUE : 0.036                        
REMARK   3                                                                      
REMARK   3  NUMBER OF NON-HYDROGEN ATOMS USED IN REFINEMENT.                    
REMARK   3   PROTEIN ATOMS            : 11444                                   
REMARK   3   NUCLEIC ACID ATOMS       : 0                                       
REMARK   3   HETEROGEN ATOMS          : 516                                     
REMARK   3   SOLVENT ATOMS            : 302                                     
REMARK   3                                                                      
REMARK   3  B VALUES.                                                           
REMARK   3   FROM WILSON PLOT           (A**2) : 38.20                          
REMARK   3   MEAN B VALUE      (OVERALL, A**2) : 60.70                          
REMARK   3   OVERALL ANISOTROPIC B VALUE.                                       
REMARK   3    B11 (A**2) : -17.88000                                            
REMARK   3    B22 (A**2) : 4.18000                                              
REMARK   3    B33 (A**2) : 13.70000                                             
REMARK   3    B12 (A**2) : 0.00000                                              
REMARK   3    B13 (A**2) : 0.00000                                              
REMARK   3    B23 (A**2) : 0.00000                                              
REMARK   3                                                                      
REMARK   3  ESTIMATED COORDINATE ERROR.                                         
REMARK   3   ESD FROM LUZZATI PLOT        (A) : 0.37                            
REMARK   3   ESD FROM SIGMAA              (A) : 0.56                            
REMARK   3   LOW RESOLUTION CUTOFF        (A) : 5.00                            
REMARK   3                                                                      
REMARK   3  CROSS-VALIDATED ESTIMATED COORDINATE ERROR.                         
REMARK   3   ESD FROM C-V LUZZATI PLOT    (A) : 0.45                            
REMARK   3   ESD FROM C-V SIGMAA          (A) : 0.74                            
REMARK   3                                                                      
REMARK   3  RMS DEVIATIONS FROM IDEAL VALUES.                                   
REMARK   3   BOND LENGTHS                 (A) : 0.009                           
REMARK   3   BOND ANGLES            (DEGREES) : 1.500                           
REMARK   3   DIHEDRAL ANGLES        (DEGREES) : 23.30                           
REMARK   3   IMPROPER ANGLES        (DEGREES) : 0.940                           
REMARK   3                                                                      
REMARK   3  ISOTROPIC THERMAL MODEL : RESTRAINED                                
REMARK   3                                                                      
REMARK   3  ISOTROPIC THERMAL FACTOR RESTRAINTS.    RMS    SIGMA                
REMARK   3   MAIN-CHAIN BOND              (A**2) : 1.460 ; 1.500                
REMARK   3   MAIN-CHAIN ANGLE             (A**2) : 2.570 ; 2.000                
REMARK   3   SIDE-CHAIN BOND              (A**2) : 1.730 ; 2.000                
REMARK   3   SIDE-CHAIN ANGLE             (A**2) : 2.780 ; 2.500                
REMARK   3                                                                      
REMARK   3  BULK SOLVENT MODELING.                                              
REMARK   3   METHOD USED : FLAT MODEL                                           
REMARK   3   KSOL        : 0.25                                                 
REMARK   3   BSOL        : 21.11                                                
REMARK   3                                                                      
REMARK   3  NCS MODEL : NULL                                                    
REMARK   3                                                                      
REMARK   3  NCS RESTRAINTS.                         RMS   SIGMA/WEIGHT          
REMARK   3   GROUP  1  POSITIONAL            (A) : NULL  ; NULL                 
REMARK   3   GROUP  1  B-FACTOR           (A**2) : NULL  ; NULL                 
REMARK   3                                                                      
REMARK   3  PARAMETER FILE  1  : PROTEIN_REP.PARAM                              
REMARK   3  PARAMETER FILE  2  : WATER_REP.PARAM                                
REMARK   3  PARAMETER FILE  4  : ION.PARAM                                      
REMARK   3  PARAMETER FILE  5  : CARBOHYDRATE.PARAM                             
REMARK   3  PARAMETER FILE  6  : NULL                                           
REMARK   3  TOPOLOGY FILE  1   : PROTEIN.TOP                                    
REMARK   3  TOPOLOGY FILE  2   : WATER.TOP                                      
REMARK   3  TOPOLOGY FILE  4   : ION.TOP                                        
REMARK   3  TOPOLOGY FILE  5   : CARBOHYDRATE.TOP                               
REMARK   3  TOPOLOGY FILE  6   : NULL                                           
REMARK   3                                                                      
REMARK   3  OTHER REFINEMENT REMARKS: NULL                                      
REMARK   4                                                                      
REMARK   4 1HJV COMPLIES WITH FORMAT V. 3.30, 13-JUL-11                         
REMARK 100                                                                      
REMARK 100 THIS ENTRY HAS BEEN PROCESSED BY PDBE ON 28-FEB-03.                  
REMARK 100 THE DEPOSITION ID IS D_1290012270.                                   
REMARK 200                                                                      
REMARK 200 EXPERIMENTAL DETAILS                                                 
REMARK 200  EXPERIMENT TYPE                : X-RAY DIFFRACTION                  
REMARK 200  DATE OF DATA COLLECTION        : 15-OCT-02                          
REMARK 200  TEMPERATURE           (KELVIN) : 113.0                              
REMARK 200  PH                             : 4.60                               
REMARK 200  NUMBER OF CRYSTALS USED        : 1                                  
REMARK 200                                                                      
REMARK 200  SYNCHROTRON              (Y/N) : Y                                  
REMARK 200  RADIATION SOURCE               : EMBL/DESY, HAMBURG                 
REMARK 200  BEAMLINE                       : X11                                
REMARK 200  X-RAY GENERATOR MODEL          : NULL                               
REMARK 200  MONOCHROMATIC OR LAUE    (M/L) : M                                  
REMARK 200  WAVELENGTH OR RANGE        (A) : 0.8120                             
REMARK 200  MONOCHROMATOR                  : NULL                               
REMARK 200  OPTICS                         : NULL                               
REMARK 200                                                                      
REMARK 200  DETECTOR TYPE                  : CCD                                
REMARK 200  DETECTOR MANUFACTURER          : NULL                               
REMARK 200  INTENSITY-INTEGRATION SOFTWARE : DENZO                              
REMARK 200  DATA SCALING SOFTWARE          : SCALEPACK                          
REMARK 200                                                                      
REMARK 200  NUMBER OF UNIQUE REFLECTIONS   : 47968                              
REMARK 200  RESOLUTION RANGE HIGH      (A) : 2.750                              
REMARK 200  RESOLUTION RANGE LOW       (A) : 25.000                             
REMARK 200  REJECTION CRITERIA  (SIGMA(I)) : NULL                               
REMARK 200                                                                      
REMARK 200 OVERALL.                                                             
REMARK 200  COMPLETENESS FOR RANGE     (%) : 97.6                               
REMARK 200  DATA REDUNDANCY                : 3.500                              
REMARK 200  R MERGE                    (I) : 0.07600                            
REMARK 200  R SYM                      (I) : NULL                               
REMARK 200  <I/SIGMA(I)> FOR THE DATA SET  : 11.9000                            
REMARK 200                                                                      
REMARK 200 IN THE HIGHEST RESOLUTION SHELL.                                     
REMARK 200  HIGHEST RESOLUTION SHELL, RANGE HIGH (A) : 1.85                     
REMARK 200  HIGHEST RESOLUTION SHELL, RANGE LOW  (A) : 1.95                     
REMARK 200  COMPLETENESS FOR SHELL     (%) : 85.1                               
REMARK 200  DATA REDUNDANCY IN SHELL       : 3.30                               
REMARK 200  R MERGE FOR SHELL          (I) : 0.57700                            
REMARK 200  R SYM FOR SHELL            (I) : NULL                               
REMARK 200  <I/SIGMA(I)> FOR SHELL         : 2.400                              
REMARK 200                                                                      
REMARK 200 DIFFRACTION PROTOCOL: SINGLE WAVELENGTH                              
REMARK 200 METHOD USED TO DETERMINE THE STRUCTURE: MOLECULAR REPLACEMENT        
REMARK 200 SOFTWARE USED: CNS                                                   
REMARK 200 STARTING MODEL: PDB ENTRY 1HJX                                       
REMARK 200                                                                      
REMARK 200 REMARK: NULL                                                         
REMARK 280                                                                      
REMARK 280 CRYSTAL                                                              
REMARK 280 SOLVENT CONTENT, VS   (%): 57.00                                     
REMARK 280 MATTHEWS COEFFICIENT, VM (ANGSTROMS**3/DA): 2.90                     
REMARK 280                                                                      
REMARK 280 CRYSTALLIZATION CONDITIONS: 0.2 M AMMONIUM SULFATE, 0.1 M SODIUM     
REMARK 280  CITRATE PH 4.6, 25% PEG 4000, 100 MM DTT, PH 4.60                   
REMARK 290                                                                      
REMARK 290 CRYSTALLOGRAPHIC SYMMETRY                                            
REMARK 290 SYMMETRY OPERATORS FOR SPACE GROUP: P 21 21 21                       
REMARK 290                                                                      
REMARK 290      SYMOP   SYMMETRY                                                
REMARK 290     NNNMMM   OPERATOR                                                
REMARK 290       1555   X,Y,Z                                                   
REMARK 290       2555   -X+1/2,-Y,Z+1/2                                         
REMARK 290       3555   -X,Y+1/2,-Z+1/2                                         
REMARK 290       4555   X+1/2,-Y+1/2,-Z                                         
REMARK 290                                                                      
REMARK 290     WHERE NNN -> OPERATOR NUMBER                                     
REMARK 290           MMM -> TRANSLATION VECTOR                                  
REMARK 290                                                                      
REMARK 290 CRYSTALLOGRAPHIC SYMMETRY TRANSFORMATIONS                            
REMARK 290 THE FOLLOWING TRANSFORMATIONS OPERATE ON THE ATOM/HETATM             
REMARK 290 RECORDS IN THIS ENTRY TO PRODUCE CRYSTALLOGRAPHICALLY                
REMARK 290 RELATED MOLECULES.                                                   
REMARK 290   SMTRY1   1  1.000000  0.000000  0.000000        0.00000            
REMARK 290   SMTRY2   1  0.000000  1.000000  0.000000        0.00000            
REMARK 290   SMTRY3   1  0.000000  0.000000  1.000000        0.00000            
REMARK 290   SMTRY1   2 -1.000000  0.000000  0.000000       54.32250            
REMARK 290   SMTRY2   2  0.000000 -1.000000  0.000000        0.00000            
REMARK 290   SMTRY3   2  0.000000  0.000000  1.000000       67.74300            
REMARK 290   SMTRY1   3 -1.000000  0.000000  0.000000        0.00000            
REMARK 290   SMTRY2   3  0.000000  1.000000  0.000000       61.66050            
REMARK 290   SMTRY3   3  0.000000  0.000000 -1.000000       67.74300            
REMARK 290   SMTRY1   4  1.000000  0.000000  0.000000       54.32250            
REMARK 290   SMTRY2   4  0.000000 -1.000000  0.000000       61.66050            
REMARK 290   SMTRY3   4  0.000000  0.000000 -1.000000        0.00000            
REMARK 290                                                                      
REMARK 290 REMARK: NULL                                                         
REMARK 300                                                                      
REMARK 300 BIOMOLECULE: 1                                                       
REMARK 300 SEE REMARK 350 FOR THE AUTHOR PROVIDED AND/OR PROGRAM                
REMARK 300 GENERATED ASSEMBLY INFORMATION FOR THE STRUCTURE IN                  
REMARK 300 THIS ENTRY. THE REMARK MAY ALSO PROVIDE INFORMATION ON               
REMARK 300 BURIED SURFACE AREA.                                                 
REMARK 350                                                                      
REMARK 350 COORDINATES FOR A COMPLETE MULTIMER REPRESENTING THE KNOWN           
REMARK 350 BIOLOGICALLY SIGNIFICANT OLIGOMERIZATION STATE OF THE                
REMARK 350 MOLECULE CAN BE GENERATED BY APPLYING BIOMT TRANSFORMATIONS          
REMARK 350 GIVEN BELOW.  BOTH NON-CRYSTALLOGRAPHIC AND                          
REMARK 350 CRYSTALLOGRAPHIC OPERATIONS ARE GIVEN.                               
REMARK 350                                                                      
REMARK 350 BIOMOLECULE: 1                                                       
REMARK 350 AUTHOR DETERMINED BIOLOGICAL UNIT: TETRAMERIC                        
REMARK 350 SOFTWARE DETERMINED QUATERNARY STRUCTURE: TETRAMERIC                 
REMARK 350 SOFTWARE USED: PQS                                                   
REMARK 350 APPLY THE FOLLOWING TO CHAINS: A, B, C, D, E, F, G, H, I, J,         
REMARK 350                    AND CHAINS: K, L                                  
REMARK 350   BIOMT1   1  1.000000  0.000000  0.000000        0.00000            
REMARK 350   BIOMT2   1  0.000000  1.000000  0.000000        0.00000            
REMARK 350   BIOMT3   1  0.000000  0.000000  1.000000        0.00000            
REMARK 500                                                                      
REMARK 500 GEOMETRY AND STEREOCHEMISTRY                                         
REMARK 500 SUBTOPIC: CLOSE CONTACTS IN SAME ASYMMETRIC UNIT                     
REMARK 500                                                                      
REMARK 500 THE FOLLOWING ATOMS ARE IN CLOSE CONTACT.                            
REMARK 500                                                                      
REMARK 500  ATM1  RES C  SSEQI   ATM2  RES C  SSEQI           DISTANCE          
REMARK 500   O    TRP B   352     O    HOH B  2072              2.04            
REMARK 500   N    ILE A   154     O    HOH A  2047              2.11            
REMARK 500   O    PHE A   150     O    HOH A  2047              2.12            
REMARK 500   O    TRP D   352     O    HOH D  2061              2.17            
REMARK 500                                                                      
REMARK 500 REMARK: NULL                                                         
REMARK 500                                                                      
REMARK 500 GEOMETRY AND STEREOCHEMISTRY                                         
REMARK 500 SUBTOPIC: TORSION ANGLES                                             
REMARK 500                                                                      
REMARK 500 TORSION ANGLES OUTSIDE THE EXPECTED RAMACHANDRAN REGIONS:            
REMARK 500 (M=MODEL NUMBER; RES=RESIDUE NAME; C=CHAIN IDENTIFIER;               
REMARK 500 SSEQ=SEQUENCE NUMBER; I=INSERTION CODE).                             
REMARK 500                                                                      
REMARK 500 STANDARD TABLE:                                                      
REMARK 500 FORMAT:(10X,I3,1X,A3,1X,A1,I4,A1,4X,F7.2,3X,F7.2)                    
REMARK 500                                                                      
REMARK 500 EXPECTED VALUES: GJ KLEYWEGT AND TA JONES (1996). PHI/PSI-           
REMARK 500 CHOLOGY: RAMACHANDRAN REVISITED. STRUCTURE 4, 1395 - 1400            
REMARK 500                                                                      
REMARK 500  M RES CSSEQI        PSI       PHI                                   
REMARK 500    TYR A  34       37.47    -78.06                                   
REMARK 500    ASN A  63       35.31     72.37                                   
REMARK 500    TRP A  69      -67.15   -122.04                                   
REMARK 500    ALA A 138       59.44   -118.38                                   
REMARK 500    PRO A 231      -77.51    -65.65                                   
REMARK 500    ASP A 232     -155.59   -108.41                                   
REMARK 500    SER A 235       63.53   -111.10                                   
REMARK 500    SER A 269     -159.80   -158.31                                   
REMARK 500    LYS A 289       52.17     39.28                                   
REMARK 500    SER A 362      -88.49    -47.18                                   
REMARK 500    PHE A 363      -37.22    -14.29                                   
REMARK 500    GLN A 366      -28.17     67.80                                   
REMARK 500    ALA A 382       89.79   -170.45                                   
REMARK 500    ASP B  64       11.51     51.09                                   
REMARK 500    ASN B  87       96.81   -164.70                                   
REMARK 500    ALA B 138       66.63   -115.74                                   
REMARK 500    GLN B 171      129.02    -36.05                                   
REMARK 500    ASP B 190       68.41   -108.93                                   
REMARK 500    MET B 204       66.87    -69.57                                   
REMARK 500    SER B 220       56.01   -144.22                                   
REMARK 500    LYS B 289       52.86     37.80                                   
REMARK 500    ARG B 304       95.65    -68.90                                   
REMARK 500    GLN B 366       -3.48     55.11                                   
REMARK 500    ASP B 367       14.60     52.64                                   
REMARK 500    TYR C  34       52.07    -68.59                                   
REMARK 500    SER C  62       38.53    -79.21                                   
REMARK 500    ASN C  63       86.55     93.60                                   
REMARK 500    ILE C  66       89.95    -49.74                                   
REMARK 500    THR C  68     -178.27    -48.63                                   
REMARK 500    TRP C  69      -52.48   -126.08                                   
REMARK 500    THR C 113      -39.22    -39.48                                   
REMARK 500    ALA C 138       79.09   -110.59                                   
REMARK 500    ARG C 145       20.77    -74.48                                   
REMARK 500    LYS C 155      -72.89    -60.08                                   
REMARK 500    LYS C 182      -70.06    -47.60                                   
REMARK 500    SER C 187       12.63    -65.29                                   
REMARK 500    SER C 188       19.61   -175.95                                   
REMARK 500    MET C 204       67.76    -63.79                                   
REMARK 500    ASP C 207       30.80     87.37                                   
REMARK 500    PRO C 231      -71.48    -46.02                                   
REMARK 500    SER C 235       54.36   -143.96                                   
REMARK 500    LYS C 289       58.99     39.72                                   
REMARK 500    GLN C 360      -70.57    -70.67                                   
REMARK 500    GLN C 366      -22.95     69.00                                   
REMARK 500    PHE C 370       55.32     37.70                                   
REMARK 500    ALA C 381       77.12   -113.90                                   
REMARK 500    ALA C 382      127.15   -177.55                                   
REMARK 500    TYR D  34       34.14    -73.97                                   
REMARK 500    GLU D  36      173.22    -41.91                                   
REMARK 500    ASN D  63       54.32     80.53                                   
REMARK 500                                                                      
REMARK 500 THIS ENTRY HAS      77 RAMACHANDRAN OUTLIERS.                        
REMARK 500                                                                      
REMARK 500 REMARK: NULL                                                         
REMARK 525                                                                      
REMARK 525 SOLVENT                                                              
REMARK 525                                                                      
REMARK 525 THE SOLVENT MOLECULES HAVE CHAIN IDENTIFIERS THAT                    
REMARK 525 INDICATE THE POLYMER CHAIN WITH WHICH THEY ARE MOST                  
REMARK 525 CLOSELY ASSOCIATED. THE REMARK LISTS ALL THE SOLVENT                 
REMARK 525 MOLECULES WHICH ARE MORE THAN 5A AWAY FROM THE                       
REMARK 525 NEAREST POLYMER CHAIN (M = MODEL NUMBER;                             
REMARK 525 RES=RESIDUE NAME; C=CHAIN IDENTIFIER; SSEQ=SEQUENCE                  
REMARK 525 NUMBER; I=INSERTION CODE):                                           
REMARK 525                                                                      
REMARK 525  M RES CSSEQI                                                        
REMARK 525    HOH B2008        DISTANCE = 12.85 ANGSTROMS                       
REMARK 525    HOH B2010        DISTANCE =  6.41 ANGSTROMS                       
REMARK 525    HOH B2011        DISTANCE = 11.39 ANGSTROMS                       
REMARK 525    HOH B2015        DISTANCE =  8.20 ANGSTROMS                       
REMARK 525    HOH B2027        DISTANCE =  5.95 ANGSTROMS                       
REMARK 525    HOH C2005        DISTANCE =  8.69 ANGSTROMS                       
REMARK 630                                                                      
REMARK 630 MOLECULE TYPE: OLIGOSACCHARIDE INHIBITOR                             
REMARK 630 MOLECULE NAME: 2-ACETAMIDO-2-DEOXY-BETA-D-GLUCOPYRANOSE              
REMARK 630 (M=MODEL NUMBER; RES=RESIDUE NAME; C=CHAIN IDENTIFIER;               
REMARK 630  SSSEQ=SEQUENCE NUMBER; I=INSERTION CODE.)                           
REMARK 630                                                                      
REMARK 630   M RES C SSSEQI                                                     
REMARK 630     NAG A  1384                                                      
REMARK 630     NAG B  1384                                                      
REMARK 630     NAG C  1384                                                      
REMARK 630     NAG D  1384                                                      
REMARK 630 SOURCE: NULL                                                         
REMARK 630 TAXONOMY: NULL                                                       
REMARK 630 SUBCOMP: NULL                                                        
REMARK 630 DETAILS: OLIGOSACCHARIDE                                             
REMARK 700                                                                      
REMARK 700 SHEET                                                                
REMARK 700 DETERMINATION METHOD: DSSP                                           
REMARK 700 THE SHEETS PRESENTED AS "AA" IN EACH CHAIN ON SHEET RECORDS          
REMARK 700 BELOW IS ACTUALLY AN 10-STRANDED BARREL THIS IS REPRESENTED BY       
REMARK 700 A 11-STRANDED SHEET IN WHICH THE FIRST AND LAST STRANDS              
REMARK 700 ARE IDENTICAL.                                                       
REMARK 700 THE SHEETS PRESENTED AS "BA" IN EACH CHAIN ON SHEET RECORDS          
REMARK 700 BELOW IS ACTUALLY AN  9-STRANDED BARREL THIS IS REPRESENTED BY       
REMARK 700 A 10-STRANDED SHEET IN WHICH THE FIRST AND LAST STRANDS              
REMARK 700 ARE IDENTICAL.                                                       
REMARK 700 THE SHEETS PRESENTED AS "CA" IN EACH CHAIN ON SHEET RECORDS          
REMARK 700 BELOW IS ACTUALLY AN  7-STRANDED BARREL THIS IS REPRESENTED BY       
REMARK 700 A  8-STRANDED SHEET IN WHICH THE FIRST AND LAST STRANDS              
REMARK 700 ARE IDENTICAL.                                                       
REMARK 700 THE SHEETS PRESENTED AS "DA" IN EACH CHAIN ON SHEET RECORDS          
REMARK 700 BELOW IS ACTUALLY AN  8-STRANDED BARREL THIS IS REPRESENTED BY       
REMARK 700 A  9-STRANDED SHEET IN WHICH THE FIRST AND LAST STRANDS              
REMARK 700 ARE IDENTICAL.                                                       
REMARK 700 THE SHEET STRUCTURE OF THIS MOLECULE IS BIFURCATED. IN               
REMARK 700 ORDER TO REPRESENT THIS FEATURE IN THE SHEET RECORDS BELOW,          
REMARK 700 TWO SHEETS ARE DEFINED.                                              
REMARK 900                                                                      
REMARK 900 RELATED ENTRIES                                                      
REMARK 900 RELATED ID: 1HJW   RELATED DB: PDB                                   
REMARK 900 CRYSTAL STRUCTURE OF HCGP-39 IN COMPLEX WITH CHITIN OCTAMER          
REMARK 900 RELATED ID: 1HJX   RELATED DB: PDB                                   
REMARK 900 LIGAND-INDUCED SIGNALLING AND CONFORMATIONAL CHANGE OF THE 39 KD     
REMARK 900 GLYCOPROTEIN FROM HUMAN ARTICULAR CHONDROCYTES                       
DBREF  1HJV A   22   383  UNP    P36222   C3L1_HUMAN      22    383             
DBREF  1HJV B   22   383  UNP    P36222   C3L1_HUMAN      22    383             
DBREF  1HJV C   22   383  UNP    P36222   C3L1_HUMAN      22    383             
DBREF  1HJV D   22   383  UNP    P36222   C3L1_HUMAN      22    383             
SEQADV 1HJV ILE A  311  UNP  P36222    THR   311 CONFLICT                       
SEQADV 1HJV ILE B  311  UNP  P36222    THR   311 CONFLICT                       
SEQADV 1HJV ILE A  311  UNP  P36222    THR   311 CONFLICT                       
SEQADV 1HJV ILE B  311  UNP  P36222    THR   311 CONFLICT                       
SEQRES   1 A  362  TYR LYS LEU VAL CYS TYR TYR THR SER TRP SER GLN TYR          
SEQRES   2 A  362  ARG GLU GLY ASP GLY SER CYS PHE PRO ASP ALA LEU ASP          
SEQRES   3 A  362  ARG PHE LEU CYS THR HIS ILE ILE TYR SER PHE ALA ASN          
SEQRES   4 A  362  ILE SER ASN ASP HIS ILE ASP THR TRP GLU TRP ASN ASP          
SEQRES   5 A  362  VAL THR LEU TYR GLY MET LEU ASN THR LEU LYS ASN ARG          
SEQRES   6 A  362  ASN PRO ASN LEU LYS THR LEU LEU SER VAL GLY GLY TRP          
SEQRES   7 A  362  ASN PHE GLY SER GLN ARG PHE SER LYS ILE ALA SER ASN          
SEQRES   8 A  362  THR GLN SER ARG ARG THR PHE ILE LYS SER VAL PRO PRO          
SEQRES   9 A  362  PHE LEU ARG THR HIS GLY PHE ASP GLY LEU ASP LEU ALA          
SEQRES  10 A  362  TRP LEU TYR PRO GLY ARG ARG ASP LYS GLN HIS PHE THR          
SEQRES  11 A  362  THR LEU ILE LYS GLU MET LYS ALA GLU PHE ILE LYS GLU          
SEQRES  12 A  362  ALA GLN PRO GLY LYS LYS GLN LEU LEU LEU SER ALA ALA          
SEQRES  13 A  362  LEU SER ALA GLY LYS VAL THR ILE ASP SER SER TYR ASP          
SEQRES  14 A  362  ILE ALA LYS ILE SER GLN HIS LEU ASP PHE ILE SER ILE          
SEQRES  15 A  362  MET THR TYR ASP PHE HIS GLY ALA TRP ARG GLY THR THR          
SEQRES  16 A  362  GLY HIS HIS SER PRO LEU PHE ARG GLY GLN GLU ASP ALA          
SEQRES  17 A  362  SER PRO ASP ARG PHE SER ASN THR ASP TYR ALA VAL GLY          
SEQRES  18 A  362  TYR MET LEU ARG LEU GLY ALA PRO ALA SER LYS LEU VAL          
SEQRES  19 A  362  MET GLY ILE PRO THR PHE GLY ARG SER PHE THR LEU ALA          
SEQRES  20 A  362  SER SER GLU THR GLY VAL GLY ALA PRO ILE SER GLY PRO          
SEQRES  21 A  362  GLY ILE PRO GLY ARG PHE THR LYS GLU ALA GLY THR LEU          
SEQRES  22 A  362  ALA TYR TYR GLU ILE CYS ASP PHE LEU ARG GLY ALA THR          
SEQRES  23 A  362  VAL HIS ARG ILE LEU GLY GLN GLN VAL PRO TYR ALA THR          
SEQRES  24 A  362  LYS GLY ASN GLN TRP VAL GLY TYR ASP ASP GLN GLU SER          
SEQRES  25 A  362  VAL LYS SER LYS VAL GLN TYR LEU LYS ASP ARG GLN LEU          
SEQRES  26 A  362  ALA GLY ALA MET VAL TRP ALA LEU ASP LEU ASP ASP PHE          
SEQRES  27 A  362  GLN GLY SER PHE CYS GLY GLN ASP LEU ARG PHE PRO LEU          
SEQRES  28 A  362  THR ASN ALA ILE LYS ASP ALA LEU ALA ALA THR                  
SEQRES   1 B  362  TYR LYS LEU VAL CYS TYR TYR THR SER TRP SER GLN TYR          
SEQRES   2 B  362  ARG GLU GLY ASP GLY SER CYS PHE PRO ASP ALA LEU ASP          
SEQRES   3 B  362  ARG PHE LEU CYS THR HIS ILE ILE TYR SER PHE ALA ASN          
SEQRES   4 B  362  ILE SER ASN ASP HIS ILE ASP THR TRP GLU TRP ASN ASP          
SEQRES   5 B  362  VAL THR LEU TYR GLY MET LEU ASN THR LEU LYS ASN ARG          
SEQRES   6 B  362  ASN PRO ASN LEU LYS THR LEU LEU SER VAL GLY GLY TRP          
SEQRES   7 B  362  ASN PHE GLY SER GLN ARG PHE SER LYS ILE ALA SER ASN          
SEQRES   8 B  362  THR GLN SER ARG ARG THR PHE ILE LYS SER VAL PRO PRO          
SEQRES   9 B  362  PHE LEU ARG THR HIS GLY PHE ASP GLY LEU ASP LEU ALA          
SEQRES  10 B  362  TRP LEU TYR PRO GLY ARG ARG ASP LYS GLN HIS PHE THR          
SEQRES  11 B  362  THR LEU ILE LYS GLU MET LYS ALA GLU PHE ILE LYS GLU          
SEQRES  12 B  362  ALA GLN PRO GLY LYS LYS GLN LEU LEU LEU SER ALA ALA          
SEQRES  13 B  362  LEU SER ALA GLY LYS VAL THR ILE ASP SER SER TYR ASP          
SEQRES  14 B  362  ILE ALA LYS ILE SER GLN HIS LEU ASP PHE ILE SER ILE          
SEQRES  15 B  362  MET THR TYR ASP PHE HIS GLY ALA TRP ARG GLY THR THR          
SEQRES  16 B  362  GLY HIS HIS SER PRO LEU PHE ARG GLY GLN GLU ASP ALA          
SEQRES  17 B  362  SER PRO ASP ARG PHE SER ASN THR ASP TYR ALA VAL GLY          
SEQRES  18 B  362  TYR MET LEU ARG LEU GLY ALA PRO ALA SER LYS LEU VAL          
SEQRES  19 B  362  MET GLY ILE PRO THR PHE GLY ARG SER PHE THR LEU ALA          
SEQRES  20 B  362  SER SER GLU THR GLY VAL GLY ALA PRO ILE SER GLY PRO          
SEQRES  21 B  362  GLY ILE PRO GLY ARG PHE THR LYS GLU ALA GLY THR LEU          
SEQRES  22 B  362  ALA TYR TYR GLU ILE CYS ASP PHE LEU ARG GLY ALA THR          
SEQRES  23 B  362  VAL HIS ARG ILE LEU GLY GLN GLN VAL PRO TYR ALA THR          
SEQRES  24 B  362  LYS GLY ASN GLN TRP VAL GLY TYR ASP ASP GLN GLU SER          
SEQRES  25 B  362  VAL LYS SER LYS VAL GLN TYR LEU LYS ASP ARG GLN LEU          
SEQRES  26 B  362  ALA GLY ALA MET VAL TRP ALA LEU ASP LEU ASP ASP PHE          
SEQRES  27 B  362  GLN GLY SER PHE CYS GLY GLN ASP LEU ARG PHE PRO LEU          
SEQRES  28 B  362  THR ASN ALA ILE LYS ASP ALA LEU ALA ALA THR                  
SEQRES   1 C  362  TYR LYS LEU VAL CYS TYR TYR THR SER TRP SER GLN TYR          
SEQRES   2 C  362  ARG GLU GLY ASP GLY SER CYS PHE PRO ASP ALA LEU ASP          
SEQRES   3 C  362  ARG PHE LEU CYS THR HIS ILE ILE TYR SER PHE ALA ASN          
SEQRES   4 C  362  ILE SER ASN ASP HIS ILE ASP THR TRP GLU TRP ASN ASP          
SEQRES   5 C  362  VAL THR LEU TYR GLY MET LEU ASN THR LEU LYS ASN ARG          
SEQRES   6 C  362  ASN PRO ASN LEU LYS THR LEU LEU SER VAL GLY GLY TRP          
SEQRES   7 C  362  ASN PHE GLY SER GLN ARG PHE SER LYS ILE ALA SER ASN          
SEQRES   8 C  362  THR GLN SER ARG ARG THR PHE ILE LYS SER VAL PRO PRO          
SEQRES   9 C  362  PHE LEU ARG THR HIS GLY PHE ASP GLY LEU ASP LEU ALA          
SEQRES  10 C  362  TRP LEU TYR PRO GLY ARG ARG ASP LYS GLN HIS PHE THR          
SEQRES  11 C  362  THR LEU ILE LYS GLU MET LYS ALA GLU PHE ILE LYS GLU          
SEQRES  12 C  362  ALA GLN PRO GLY LYS LYS GLN LEU LEU LEU SER ALA ALA          
SEQRES  13 C  362  LEU SER ALA GLY LYS VAL THR ILE ASP SER SER TYR ASP          
SEQRES  14 C  362  ILE ALA LYS ILE SER GLN HIS LEU ASP PHE ILE SER ILE          
SEQRES  15 C  362  MET THR TYR ASP PHE HIS GLY ALA TRP ARG GLY THR THR          
SEQRES  16 C  362  GLY HIS HIS SER PRO LEU PHE ARG GLY GLN GLU ASP ALA          
SEQRES  17 C  362  SER PRO ASP ARG PHE SER ASN THR ASP TYR ALA VAL GLY          
SEQRES  18 C  362  TYR MET LEU ARG LEU GLY ALA PRO ALA SER LYS LEU VAL          
SEQRES  19 C  362  MET GLY ILE PRO THR PHE GLY ARG SER PHE THR LEU ALA          
SEQRES  20 C  362  SER SER GLU THR GLY VAL GLY ALA PRO ILE SER GLY PRO          
SEQRES  21 C  362  GLY ILE PRO GLY ARG PHE THR LYS GLU ALA GLY THR LEU          
SEQRES  22 C  362  ALA TYR TYR GLU ILE CYS ASP PHE LEU ARG GLY ALA THR          
SEQRES  23 C  362  VAL HIS ARG ILE LEU GLY GLN GLN VAL PRO TYR ALA THR          
SEQRES  24 C  362  LYS GLY ASN GLN TRP VAL GLY TYR ASP ASP GLN GLU SER          
SEQRES  25 C  362  VAL LYS SER LYS VAL GLN TYR LEU LYS ASP ARG GLN LEU          
SEQRES  26 C  362  ALA GLY ALA MET VAL TRP ALA LEU ASP LEU ASP ASP PHE          
SEQRES  27 C  362  GLN GLY SER PHE CYS GLY GLN ASP LEU ARG PHE PRO LEU          
SEQRES  28 C  362  THR ASN ALA ILE LYS ASP ALA LEU ALA ALA THR                  
SEQRES   1 D  362  TYR LYS LEU VAL CYS TYR TYR THR SER TRP SER GLN TYR          
SEQRES   2 D  362  ARG GLU GLY ASP GLY SER CYS PHE PRO ASP ALA LEU ASP          
SEQRES   3 D  362  ARG PHE LEU CYS THR HIS ILE ILE TYR SER PHE ALA ASN          
SEQRES   4 D  362  ILE SER ASN ASP HIS ILE ASP THR TRP GLU TRP ASN ASP          
SEQRES   5 D  362  VAL THR LEU TYR GLY MET LEU ASN THR LEU LYS ASN ARG          
SEQRES   6 D  362  ASN PRO ASN LEU LYS THR LEU LEU SER VAL GLY GLY TRP          
SEQRES   7 D  362  ASN PHE GLY SER GLN ARG PHE SER LYS ILE ALA SER ASN          
SEQRES   8 D  362  THR GLN SER ARG ARG THR PHE ILE LYS SER VAL PRO PRO          
SEQRES   9 D  362  PHE LEU ARG THR HIS GLY PHE ASP GLY LEU ASP LEU ALA          
SEQRES  10 D  362  TRP LEU TYR PRO GLY ARG ARG ASP LYS GLN HIS PHE THR          
SEQRES  11 D  362  THR LEU ILE LYS GLU MET LYS ALA GLU PHE ILE LYS GLU          
SEQRES  12 D  362  ALA GLN PRO GLY LYS LYS GLN LEU LEU LEU SER ALA ALA          
SEQRES  13 D  362  LEU SER ALA GLY LYS VAL THR ILE ASP SER SER TYR ASP          
SEQRES  14 D  362  ILE ALA LYS ILE SER GLN HIS LEU ASP PHE ILE SER ILE          
SEQRES  15 D  362  MET THR TYR ASP PHE HIS GLY ALA TRP ARG GLY THR THR          
SEQRES  16 D  362  GLY HIS HIS SER PRO LEU PHE ARG GLY GLN GLU ASP ALA          
SEQRES  17 D  362  SER PRO ASP ARG PHE SER ASN THR ASP TYR ALA VAL GLY          
SEQRES  18 D  362  TYR MET LEU ARG LEU GLY ALA PRO ALA SER LYS LEU VAL          
SEQRES  19 D  362  MET GLY ILE PRO THR PHE GLY ARG SER PHE THR LEU ALA          
SEQRES  20 D  362  SER SER GLU THR GLY VAL GLY ALA PRO ILE SER GLY PRO          
SEQRES  21 D  362  GLY ILE PRO GLY ARG PHE THR LYS GLU ALA GLY THR LEU          
SEQRES  22 D  362  ALA TYR TYR GLU ILE CYS ASP PHE LEU ARG GLY ALA THR          
SEQRES  23 D  362  VAL HIS ARG ILE LEU GLY GLN GLN VAL PRO TYR ALA THR          
SEQRES  24 D  362  LYS GLY ASN GLN TRP VAL GLY TYR ASP ASP GLN GLU SER          
SEQRES  25 D  362  VAL LYS SER LYS VAL GLN TYR LEU LYS ASP ARG GLN LEU          
SEQRES  26 D  362  ALA GLY ALA MET VAL TRP ALA LEU ASP LEU ASP ASP PHE          
SEQRES  27 D  362  GLN GLY SER PHE CYS GLY GLN ASP LEU ARG PHE PRO LEU          
SEQRES  28 D  362  THR ASN ALA ILE LYS ASP ALA LEU ALA ALA THR                  
MODRES 1HJV ASN A   60  ASN  GLYCOSYLATION SITE                                 
MODRES 1HJV ASN B   60  ASN  GLYCOSYLATION SITE                                 
MODRES 1HJV ASN C   60  ASN  GLYCOSYLATION SITE                                 
MODRES 1HJV ASN D   60  ASN  GLYCOSYLATION SITE                                 
HET    NAG  E   1      15                                                       
HET    NAG  E   2      14                                                       
HET    NAG  E   3      14                                                       
HET    NAG  F   1      15                                                       
HET    NAG  F   2      14                                                       
HET    NAG  F   3      14                                                       
HET    NAG  F   4      14                                                       
HET    NAG  G   1      15                                                       
HET    NAG  G   2      14                                                       
HET    NAG  G   3      14                                                       
HET    NAG  H   1      15                                                       
HET    NAG  H   2      14                                                       
HET    NAG  H   3      14                                                       
HET    NAG  H   4      14                                                       
HET    NAG  I   1      15                                                       
HET    NAG  I   2      14                                                       
HET    NAG  I   3      14                                                       
HET    NAG  J   1      15                                                       
HET    NAG  J   2      14                                                       
HET    NAG  J   3      14                                                       
HET    NAG  J   4      14                                                       
HET    NAG  K   1      15                                                       
HET    NAG  K   2      14                                                       
HET    NAG  K   3      14                                                       
HET    NAG  L   1      15                                                       
HET    NAG  L   2      14                                                       
HET    NAG  L   3      14                                                       
HET    NAG  L   4      14                                                       
HET    NAG  A1384      14                                                       
HET    SO4  A1385       5                                                       
HET    SO4  A1386       5                                                       
HET    SO4  A1387       5                                                       
HET    NAG  B1384      14                                                       
HET    SO4  B1385       5                                                       
HET    SO4  B1386       5                                                       
HET    SO4  B1387       5                                                       
HET    NAG  C1384      14                                                       
HET    SO4  C1385       5                                                       
HET    SO4  C1386       5                                                       
HET    SO4  C1387       5                                                       
HET    NAG  D1384      14                                                       
HET    SO4  D1385       5                                                       
HET    SO4  D1386       5                                                       
HET    SO4  D1387       5                                                       
HETNAM     NAG 2-ACETAMIDO-2-DEOXY-BETA-D-GLUCOPYRANOSE                         
HETNAM     SO4 SULFATE ION                                                      
FORMUL   5  NAG    32(C8 H15 N O6)                                              
FORMUL  14  SO4    12(O4 S 2-)                                                  
FORMUL  29  HOH   *302(H2 O)                                                    
HELIX    1   1 GLU A   36  SER A   40  5                                   5    
HELIX    2   2 PHE A   42  LEU A   46  5                                   5    
HELIX    3   3 ASN A   72  LEU A   83  1                                  12    
HELIX    4   4 TRP A   99  PHE A  101  5                                   3    
HELIX    5   5 GLY A  102  ASN A  112  1                                  11    
HELIX    6   6 ASN A  112  GLY A  131  1                                  20    
HELIX    7   7 GLY A  143  LYS A  147  5                                   5    
HELIX    8   8 GLN A  148  GLN A  166  1                                  19    
HELIX    9   9 GLY A  181  TYR A  189  1                                   9    
HELIX   10  10 ASP A  190  LEU A  198  1                                   9    
HELIX   11  11 GLY A  210  GLY A  214  5                                   5    
HELIX   12  12 ASN A  236  GLY A  248  1                                  13    
HELIX   13  13 PRO A  250  SER A  252  5                                   3    
HELIX   14  14 TYR A  296  LEU A  303  1                                   8    
HELIX   15  15 ASP A  330  ARG A  344  1                                  15    
HELIX   16  16 ALA A  353  ASP A  357  5                                   5    
HELIX   17  17 GLY A  361  GLY A  365  5                                   5    
HELIX   18  18 PHE A  370  ALA A  381  1                                  12    
HELIX   19  19 TRP B   31  ARG B   35  5                                   5    
HELIX   20  20 GLU B   36  SER B   40  5                                   5    
HELIX   21  21 PHE B   42  LEU B   46  5                                   5    
HELIX   22  22 ASN B   72  LEU B   83  1                                  12    
HELIX   23  23 GLY B  102  ASN B  112  1                                  11    
HELIX   24  24 ASN B  112  GLY B  131  1                                  20    
HELIX   25  25 ASP B  146  GLN B  166  1                                  21    
HELIX   26  26 GLY B  181  TYR B  189  1                                   9    
HELIX   27  27 ASP B  190  LEU B  198  1                                   9    
HELIX   28  28 GLY B  210  GLY B  214  5                                   5    
HELIX   29  29 GLN B  226  SER B  230  5                                   5    
HELIX   30  30 ASN B  236  LEU B  247  1                                  12    
HELIX   31  31 PRO B  250  SER B  252  5                                   3    
HELIX   32  32 TYR B  296  LEU B  303  1                                   8    
HELIX   33  33 ASP B  330  ARG B  344  1                                  15    
HELIX   34  34 ALA B  353  ASP B  357  5                                   5    
HELIX   35  35 PHE B  370  ALA B  382  1                                  13    
HELIX   36  36 GLU C   36  SER C   40  5                                   5    
HELIX   37  37 PHE C   42  LEU C   46  5                                   5    
HELIX   38  38 ASN C   72  LEU C   83  1                                  12    
HELIX   39  39 GLY C  102  ASN C  112  1                                  11    
HELIX   40  40 ASN C  112  HIS C  130  1                                  19    
HELIX   41  41 GLY C  143  ARG C  145  5                                   3    
HELIX   42  42 ASP C  146  GLN C  166  1                                  21    
HELIX   43  43 GLY C  181  SER C  187  1                                   7    
HELIX   44  44 ASP C  190  LEU C  198  1                                   9    
HELIX   45  45 GLY C  210  GLY C  214  5                                   5    
HELIX   46  46 ASN C  236  LEU C  247  1                                  12    
HELIX   47  47 PRO C  250  SER C  252  5                                   3    
HELIX   48  48 TYR C  296  LEU C  303  1                                   8    
HELIX   49  49 ASP C  330  ARG C  344  1                                  15    
HELIX   50  50 PHE C  370  ALA C  381  1                                  12    
HELIX   51  51 GLU D   36  SER D   40  5                                   5    
HELIX   52  52 PHE D   42  LEU D   46  5                                   5    
HELIX   53  53 ASN D   72  THR D   82  1                                  11    
HELIX   54  54 GLY D   98  THR D  129  1                                  32    
HELIX   55  55 GLY D  143  ARG D  145  5                                   3    
HELIX   56  56 ASP D  146  GLN D  166  1                                  21    
HELIX   57  57 GLY D  181  TYR D  189  1                                   9    
HELIX   58  58 ASP D  190  LEU D  198  1                                   9    
HELIX   59  59 GLY D  210  GLY D  214  5                                   5    
HELIX   60  60 ASN D  236  LEU D  247  1                                  12    
HELIX   61  61 TYR D  296  ARG D  304  1                                   9    
HELIX   62  62 ASP D  330  ARG D  344  1                                  15    
HELIX   63  63 ALA D  353  ASP D  357  5                                   5    
HELIX   64  64 PHE D  370  ALA D  381  1                                  12    
SHEET    1  AA11 LYS A  23  THR A  29  0                                        
SHEET    2  AA11 GLY A 348  TRP A 352  1  O  ALA A 349   N  VAL A  25           
SHEET    3  AA11 LEU A 254  PRO A 259  1  O  MET A 256   N  MET A 350           
SHEET    4  AA11 PHE A 200  MET A 204  1  O  ILE A 201   N  VAL A 255           
SHEET    5  AA11 LEU A 173  SER A 179  1  O  ALA A 176   N  SER A 202           
SHEET    6  AA11 GLY A 134  ALA A 138  1  O  LEU A 135   N  SER A 175           
SHEET    7  AA11 LYS A  91  GLY A  97  1  O  LEU A  94   N  ASP A 136           
SHEET    8  AA11 HIS A  53  ILE A  61  1  O  ILE A  54   N  LEU A  93           
SHEET    9  AA11 LYS A  23  THR A  29  1  O  CYS A  26   N  ILE A  55           
SHEET   10  AA11 GLY A 348  TRP A 352  1  O  ALA A 349   N  VAL A  25           
SHEET   11  AA11 LYS A  23  THR A  29  1  O  LYS A  23   N  ALA A 349           
SHEET    1  AB 8 ILE A 278  PRO A 281  0                                        
SHEET    2  AB 8 PHE A 261  LEU A 267 -1  O  THR A 266   N  SER A 279           
SHEET    3  AB 8 THR A 293  ALA A 295 -1  O  LEU A 294   N  GLY A 262           
SHEET    4  AB 8 PHE A 261  LEU A 267 -1  O  GLY A 262   N  LEU A 294           
SHEET    5  AB 8 THR A 307  ILE A 311  0                                        
SHEET    6  AB 8 VAL A 316  LYS A 321 -1  O  VAL A 316   N  ILE A 311           
SHEET    7  AB 8 GLN A 324  GLY A 327 -1  O  GLN A 324   N  LYS A 321           
SHEET    8  AB 8 PHE A 261  LEU A 267 -1  O  ARG A 263   N  GLY A 327           
SHEET    1  BA10 LYS B  23  THR B  29  0                                        
SHEET    2  BA10 GLY B 348  TRP B 352  1  O  ALA B 349   N  VAL B  25           
SHEET    3  BA10 LEU B 254  PRO B 259  1  O  LEU B 254   N  GLY B 348           
SHEET    4  BA10 PHE B 200  MET B 204  1  O  ILE B 201   N  VAL B 255           
SHEET    5  BA10 LEU B 173  SER B 179  1  O  ALA B 176   N  SER B 202           
SHEET    6  BA10 GLY B 134  ALA B 138  1  O  LEU B 135   N  SER B 175           
SHEET    7  BA10 LYS B  91  GLY B  97  1  O  LEU B  94   N  ASP B 136           
SHEET    8  BA10 HIS B  53  SER B  62  1  O  ILE B  54   N  LEU B  93           
SHEET    9  BA10 LYS B  23  THR B  29  1  O  LEU B  24   N  HIS B  53           
SHEET   10  BA10 LYS B  23  THR B  29  0                                        
SHEET    1  BB 8 ILE B 278  PRO B 281  0                                        
SHEET    2  BB 8 PHE B 261  LEU B 267 -1  O  THR B 266   N  SER B 279           
SHEET    3  BB 8 THR B 293  ALA B 295 -1  O  LEU B 294   N  GLY B 262           
SHEET    4  BB 8 PHE B 261  LEU B 267 -1  O  GLY B 262   N  LEU B 294           
SHEET    5  BB 8 THR B 307  ILE B 311  0                                        
SHEET    6  BB 8 VAL B 316  LYS B 321 -1  O  VAL B 316   N  ILE B 311           
SHEET    7  BB 8 GLN B 324  GLY B 327 -1  O  GLN B 324   N  LYS B 321           
SHEET    8  BB 8 PHE B 261  LEU B 267 -1  O  ARG B 263   N  GLY B 327           
SHEET    1  CA16 LYS C  23  THR C  29  0                                        
SHEET    2  CA16 GLY C 348  TRP C 352  1  O  ALA C 349   N  VAL C  25           
SHEET    3  CA16 HIS C  53  SER C  57  0                                        
SHEET    4  CA16 LYS C  23  THR C  29  1  O  LEU C  24   N  HIS C  53           
SHEET    5  CA16 LYS C  91  GLY C  98  0                                        
SHEET    6  CA16 HIS C  53  SER C  57  1  O  ILE C  54   N  LEU C  93           
SHEET    7  CA16 GLY C 134  TRP C 139  0                                        
SHEET    8  CA16 LYS C  91  GLY C  98  1  O  LEU C  94   N  ASP C 136           
SHEET    9  CA16 LEU C 173  SER C 179  0                                        
SHEET   10  CA16 GLY C 134  TRP C 139  1  O  LEU C 135   N  SER C 175           
SHEET   11  CA16 PHE C 200  MET C 204  0                                        
SHEET   12  CA16 LEU C 173  SER C 179  1  O  ALA C 176   N  SER C 202           
SHEET   13  CA16 LEU C 254  PRO C 259  0                                        
SHEET   14  CA16 PHE C 200  MET C 204  1  O  ILE C 201   N  VAL C 255           
SHEET   15  CA16 GLY C 348  TRP C 352  0                                        
SHEET   16  CA16 LYS C  23  THR C  29  1  O  LYS C  23   N  ALA C 349           
SHEET    1  CB 8 ILE C 278  PRO C 281  0                                        
SHEET    2  CB 8 PHE C 261  LEU C 267 -1  O  THR C 266   N  SER C 279           
SHEET    3  CB 8 THR C 293  ALA C 295 -1  O  LEU C 294   N  GLY C 262           
SHEET    4  CB 8 PHE C 261  LEU C 267 -1  O  GLY C 262   N  LEU C 294           
SHEET    5  CB 8 THR C 307  ILE C 311  0                                        
SHEET    6  CB 8 VAL C 316  LYS C 321 -1  O  VAL C 316   N  ILE C 311           
SHEET    7  CB 8 GLN C 324  GLY C 327 -1  O  GLN C 324   N  LYS C 321           
SHEET    8  CB 8 PHE C 261  LEU C 267 -1  O  ARG C 263   N  GLY C 327           
SHEET    1  DA18 LYS D  23  THR D  29  0                                        
SHEET    2  DA18 GLY D 348  TRP D 352  1  O  ALA D 349   N  VAL D  25           
SHEET    3  DA18 HIS D  53  ILE D  61  0                                        
SHEET    4  DA18 LYS D  23  THR D  29  1  O  CYS D  26   N  ILE D  55           
SHEET    5  DA18 ILE D  66  ASP D  67  0                                        
SHEET    6  DA18 HIS D  53  ILE D  61 -1  O  ASN D  60   N  ASP D  67           
SHEET    7  DA18 LYS D  91  GLY D  97  1  O  LYS D  91   N  ILE D  54           
SHEET    8  DA18 HIS D  53  ILE D  61  1  O  ILE D  54   N  LEU D  93           
SHEET    9  DA18 GLY D 134  ALA D 138  0                                        
SHEET   10  DA18 LYS D  91  GLY D  97  1  O  LEU D  94   N  ASP D 136           
SHEET   11  DA18 LEU D 173  SER D 179  0                                        
SHEET   12  DA18 GLY D 134  ALA D 138  1  O  LEU D 135   N  SER D 175           
SHEET   13  DA18 PHE D 200  MET D 204  0                                        
SHEET   14  DA18 LEU D 173  SER D 179  1  O  ALA D 176   N  SER D 202           
SHEET   15  DA18 LEU D 254  PRO D 259  0                                        
SHEET   16  DA18 PHE D 200  MET D 204  1  O  ILE D 201   N  VAL D 255           
SHEET   17  DA18 GLY D 348  TRP D 352  0                                        
SHEET   18  DA18 LYS D  23  THR D  29  1  O  VAL D  25   N  VAL D 351           
SHEET    1  DB 8 ILE D 278  PRO D 281  0                                        
SHEET    2  DB 8 PHE D 261  LEU D 267 -1  O  THR D 266   N  SER D 279           
SHEET    3  DB 8 THR D 293  ALA D 295 -1  O  LEU D 294   N  GLY D 262           
SHEET    4  DB 8 PHE D 261  LEU D 267 -1  O  GLY D 262   N  LEU D 294           
SHEET    5  DB 8 THR D 307  ILE D 311  0                                        
SHEET    6  DB 8 VAL D 316  LYS D 321 -1  O  VAL D 316   N  ILE D 311           
SHEET    7  DB 8 GLN D 324  GLY D 327 -1  O  GLN D 324   N  LYS D 321           
SHEET    8  DB 8 PHE D 261  LEU D 267 -1  O  ARG D 263   N  GLY D 327           
SSBOND   1 CYS A   26    CYS A   51                          1555   1555  2.04  
SSBOND   2 CYS A  300    CYS A  364                          1555   1555  2.04  
SSBOND   3 CYS B   26    CYS B   51                          1555   1555  2.04  
SSBOND   4 CYS B  300    CYS B  364                          1555   1555  2.04  
SSBOND   5 CYS C   26    CYS C   51                          1555   1555  2.03  
SSBOND   6 CYS C  300    CYS C  364                          1555   1555  2.04  
SSBOND   7 CYS D   26    CYS D   51                          1555   1555  2.04  
SSBOND   8 CYS D  300    CYS D  364                          1555   1555  2.04  
LINK         ND2 ASN A  60                 C1  NAG A1384     1555   1555  1.47  
LINK         ND2 ASN B  60                 C1  NAG B1384     1555   1555  1.47  
LINK         ND2 ASN C  60                 C1  NAG C1384     1555   1555  1.46  
LINK         ND2 ASN D  60                 C1  NAG D1384     1555   1555  1.46  
LINK         O4  NAG E   1                 C1  NAG E   2     1555   1555  1.39  
LINK         O4  NAG E   2                 C1  NAG E   3     1555   1555  1.39  
LINK         O4  NAG F   1                 C1  NAG F   2     1555   1555  1.38  
LINK         O4  NAG F   2                 C1  NAG F   3     1555   1555  1.40  
LINK         O4  NAG F   3                 C1  NAG F   4     1555   1555  1.39  
LINK         O4  NAG G   1                 C1  NAG G   2     1555   1555  1.39  
LINK         O4  NAG G   2                 C1  NAG G   3     1555   1555  1.39  
LINK         O4  NAG H   1                 C1  NAG H   2     1555   1555  1.38  
LINK         O4  NAG H   2                 C1  NAG H   3     1555   1555  1.39  
LINK         O4  NAG H   3                 C1  NAG H   4     1555   1555  1.39  
LINK         O4  NAG I   1                 C1  NAG I   2     1555   1555  1.40  
LINK         O4  NAG I   2                 C1  NAG I   3     1555   1555  1.39  
LINK         O4  NAG J   1                 C1  NAG J   2     1555   1555  1.38  
LINK         O4  NAG J   2                 C1  NAG J   3     1555   1555  1.39  
LINK         O4  NAG J   3                 C1  NAG J   4     1555   1555  1.39  
LINK         O4  NAG K   1                 C1  NAG K   2     1555   1555  1.39  
LINK         O4  NAG K   2                 C1  NAG K   3     1555   1555  1.39  
LINK         O4  NAG L   1                 C1  NAG L   2     1555   1555  1.39  
LINK         O4  NAG L   2                 C1  NAG L   3     1555   1555  1.39  
LINK         O4  NAG L   3                 C1  NAG L   4     1555   1555  1.40  
CISPEP   1 SER A   57    PHE A   58          0        -2.61                     
CISPEP   2 LEU A  140    TYR A  141          0        -0.60                     
CISPEP   3 TRP A  352    ALA A  353          0        -2.37                     
CISPEP   4 SER B   57    PHE B   58          0         0.51                     
CISPEP   5 LEU B  140    TYR B  141          0        -0.23                     
CISPEP   6 TRP B  352    ALA B  353          0        -0.16                     
CISPEP   7 SER C   57    PHE C   58          0        -2.91                     
CISPEP   8 LEU C  140    TYR C  141          0        -1.60                     
CISPEP   9 TRP C  352    ALA C  353          0        -1.83                     
CISPEP  10 SER D   57    PHE D   58          0         0.69                     
CISPEP  11 LEU D  140    TYR D  141          0        -3.14                     
CISPEP  12 TRP D  352    ALA D  353          0        -2.45                     
CRYST1  108.645  123.321  135.486  90.00  90.00  90.00 P 21 21 21   16          
ORIGX1      1.000000  0.000000  0.000000        0.00000                         
ORIGX2      0.000000  1.000000  0.000000        0.00000                         
ORIGX3      0.000000  0.000000  1.000000        0.00000                         
SCALE1      0.009204  0.000000  0.000000        0.00000                         
SCALE2      0.000000  0.008109  0.000000        0.00000                         
SCALE3      0.000000  0.000000  0.007381        0.00000                         
ATOM      1  N   TYR A  22      15.804  43.724  50.491  1.00 56.93           N  
ATOM      2  CA  TYR A  22      16.686  43.792  49.296  1.00 57.07           C  
ATOM      3  C   TYR A  22      16.331  42.761  48.230  1.00 57.10           C  
ATOM      4  O   TYR A  22      15.781  41.699  48.533  1.00 57.78           O  
ATOM      5  CB  TYR A  22      18.143  43.584  49.714  1.00 56.68           C  
ATOM      6  CG  TYR A  22      18.708  44.730  50.514  1.00 56.76           C  
ATOM      7  CD1 TYR A  22      18.789  46.016  49.968  1.00 56.06           C  
ATOM      8  CD2 TYR A  22      19.161  44.535  51.820  1.00 55.73           C  
ATOM      9  CE1 TYR A  22      19.308  47.078  50.708  1.00 55.81           C  
ATOM     10  CE2 TYR A  22      19.681  45.585  52.566  1.00 54.81           C  
ATOM     11  CZ  TYR A  22      19.753  46.852  52.007  1.00 55.66           C  
ATOM     12  OH  TYR A  22      20.280  47.885  52.742  1.00 54.79           O  
ATOM     13  N   LYS A  23      16.646  43.081  46.979  1.00 55.68           N  
ATOM     14  CA  LYS A  23      16.400  42.154  45.887  1.00 54.35           C  
ATOM     15  C   LYS A  23      17.678  41.361  45.646  1.00 53.32           C  
ATOM     16  O   LYS A  23      18.779  41.928  45.693  1.00 53.05           O  
ATOM     17  CB  LYS A  23      16.021  42.897  44.605  1.00 54.50           C  
ATOM     18  CG  LYS A  23      14.543  43.212  44.487  1.00 54.13           C  
ATOM     19  CD  LYS A  23      14.229  43.910  43.181  1.00 53.54           C  
ATOM     20  CE  LYS A  23      12.811  44.431  43.177  1.00 54.20           C  
ATOM     21  NZ  LYS A  23      12.543  45.281  44.374  1.00 53.47           N  
ATOM     22  N   LEU A  24      17.529  40.051  45.440  1.00 50.72           N  
ATOM     23  CA  LEU A  24      18.657  39.188  45.146  1.00 48.04           C  
ATOM     24  C   LEU A  24      18.340  38.407  43.880  1.00 49.67           C  
ATOM     25  O   LEU A  24      17.877  37.255  43.927  1.00 49.19           O  
ATOM     26  CB  LEU A  24      18.957  38.236  46.284  1.00 44.94           C  
ATOM     27  CG  LEU A  24      20.196  37.394  45.948  1.00 46.09           C  
ATOM     28  CD1 LEU A  24      21.236  38.277  45.298  1.00 46.47           C  
ATOM     29  CD2 LEU A  24      20.770  36.726  47.196  1.00 46.23           C  
ATOM     30  N   VAL A  25      18.597  39.071  42.750  1.00 49.38           N  
ATOM     31  CA  VAL A  25      18.358  38.538  41.419  1.00 48.79           C  
ATOM     32  C   VAL A  25      19.496  37.640  40.971  1.00 50.17           C  
ATOM     33  O   VAL A  25      20.647  38.078  40.877  1.00 50.29           O  
ATOM     34  CB  VAL A  25      18.227  39.674  40.396  1.00 48.92           C  
ATOM     35  CG1 VAL A  25      17.802  39.118  39.045  1.00 48.84           C  
ATOM     36  CG2 VAL A  25      17.241  40.719  40.904  1.00 49.63           C  
ATOM     37  N   CYS A  26      19.171  36.386  40.687  1.00 49.26           N  
ATOM     38  CA  CYS A  26      20.167  35.444  40.242  1.00 49.19           C  
ATOM     39  C   CYS A  26      19.842  34.944  38.864  1.00 49.21           C  
ATOM     40  O   CYS A  26      18.687  34.670  38.556  1.00 50.75           O  
ATOM     41  CB  CYS A  26      20.223  34.271  41.181  1.00 50.10           C  
ATOM     42  SG  CYS A  26      20.411  34.807  42.886  1.00 54.74           S  
ATOM     43  N   TYR A  27      20.871  34.815  38.038  1.00 47.79           N  
ATOM     44  CA  TYR A  27      20.697  34.326  36.689  1.00 46.55           C  
ATOM     45  C   TYR A  27      21.058  32.854  36.613  1.00 47.26           C  
ATOM     46  O   TYR A  27      21.932  32.376  37.329  1.00 47.35           O  
ATOM     47  CB  TYR A  27      21.586  35.111  35.733  1.00 45.24           C  
ATOM     48  CG  TYR A  27      20.951  36.364  35.175  1.00 44.73           C  
ATOM     49  CD1 TYR A  27      19.986  36.292  34.169  1.00 42.39           C  
ATOM     50  CD2 TYR A  27      21.307  37.622  35.658  1.00 44.15           C  
ATOM     51  CE1 TYR A  27      19.400  37.428  33.664  1.00 40.89           C  
ATOM     52  CE2 TYR A  27      20.717  38.773  35.157  1.00 43.70           C  
ATOM     53  CZ  TYR A  27      19.763  38.667  34.157  1.00 42.15           C  
ATOM     54  OH  TYR A  27      19.179  39.810  33.651  1.00 43.79           O  
ATOM     55  N   TYR A  28      20.359  32.134  35.750  1.00 47.95           N  
ATOM     56  CA  TYR A  28      20.623  30.723  35.534  1.00 48.69           C  
ATOM     57  C   TYR A  28      20.737  30.592  34.025  1.00 50.10           C  
ATOM     58  O   TYR A  28      19.785  30.894  33.309  1.00 51.12           O  
ATOM     59  CB  TYR A  28      19.463  29.858  36.029  1.00 47.49           C  
ATOM     60  CG  TYR A  28      19.523  28.446  35.477  1.00 48.86           C  
ATOM     61  CD1 TYR A  28      20.328  27.470  36.081  1.00 49.09           C  
ATOM     62  CD2 TYR A  28      18.869  28.112  34.281  1.00 45.91           C  
ATOM     63  CE1 TYR A  28      20.486  26.214  35.497  1.00 46.66           C  
ATOM     64  CE2 TYR A  28      19.028  26.870  33.704  1.00 44.19           C  
ATOM     65  CZ  TYR A  28      19.837  25.934  34.312  1.00 44.10           C  
ATOM     66  OH  TYR A  28      20.040  24.731  33.710  1.00 46.95           O  
ATOM     67  N   THR A  29      21.889  30.163  33.530  1.00 51.11           N  
ATOM     68  CA  THR A  29      22.058  30.025  32.087  1.00 53.27           C  
ATOM     69  C   THR A  29      21.451  28.704  31.622  1.00 54.49           C  
ATOM     70  O   THR A  29      21.553  27.693  32.321  1.00 56.96           O  
ATOM     71  CB  THR A  29      23.543  30.058  31.704  1.00 53.21           C  
ATOM     72  OG1 THR A  29      24.216  28.924  32.272  1.00 53.03           O  
ATOM     73  CG2 THR A  29      24.181  31.325  32.233  1.00 53.99           C  
ATOM     74  N   SER A  30      20.825  28.701  30.449  1.00 53.45           N  
ATOM     75  CA  SER A  30      20.222  27.476  29.950  1.00 53.72           C  
ATOM     76  C   SER A  30      21.184  26.546  29.200  1.00 54.44           C  
ATOM     77  O   SER A  30      20.732  25.563  28.616  1.00 55.82           O  
ATOM     78  CB  SER A  30      19.025  27.792  29.050  1.00 52.76           C  
ATOM     79  OG  SER A  30      19.446  28.166  27.753  1.00 54.36           O  
ATOM     80  N   TRP A  31      22.488  26.842  29.194  1.00 54.13           N  
ATOM     81  CA  TRP A  31      23.464  25.966  28.515  1.00 54.01           C  
ATOM     82  C   TRP A  31      24.402  25.326  29.533  1.00 53.46           C  
ATOM     83  O   TRP A  31      25.331  24.603  29.181  1.00 51.90           O  
ATOM     84  CB  TRP A  31      24.285  26.727  27.456  1.00 55.14           C  
ATOM     85  CG  TRP A  31      25.041  27.926  27.986  1.00 58.53           C  
ATOM     86  CD1 TRP A  31      26.299  27.937  28.525  1.00 58.53           C  
ATOM     87  CD2 TRP A  31      24.541  29.266  28.112  1.00 59.20           C  
ATOM     88  NE1 TRP A  31      26.605  29.197  28.984  1.00 59.01           N  
ATOM     89  CE2 TRP A  31      25.544  30.029  28.744  1.00 58.81           C  
ATOM     90  CE3 TRP A  31      23.334  29.893  27.757  1.00 60.08           C  
ATOM     91  CZ2 TRP A  31      25.383  31.387  29.028  1.00 59.91           C  
ATOM     92  CZ3 TRP A  31      23.173  31.242  28.039  1.00 60.60           C  
ATOM     93  CH2 TRP A  31      24.195  31.975  28.671  1.00 61.43           C  
ATOM     94  N   SER A  32      24.150  25.601  30.804  1.00 53.05           N  
ATOM     95  CA  SER A  32      24.969  25.028  31.844  1.00 55.25           C  
ATOM     96  C   SER A  32      24.634  23.554  31.988  1.00 57.72           C  
ATOM     97  O   SER A  32      25.218  22.846  32.807  1.00 59.59           O  
ATOM     98  CB  SER A  32      24.740  25.759  33.170  1.00 54.09           C  
ATOM     99  OG  SER A  32      23.372  26.003  33.419  1.00 52.77           O  
ATOM    100  N   GLN A  33      23.696  23.078  31.184  1.00 59.59           N  
ATOM    101  CA  GLN A  33      23.316  21.681  31.279  1.00 61.48           C  
ATOM    102  C   GLN A  33      24.291  20.793  30.531  1.00 62.28           C  
ATOM    103  O   GLN A  33      24.629  19.705  31.004  1.00 63.71           O  
ATOM    104  CB  GLN A  33      21.904  21.469  30.736  1.00 61.90           C  
ATOM    105  CG  GLN A  33      21.753  21.700  29.246  1.00 61.45           C  
ATOM    106  CD  GLN A  33      20.327  21.460  28.780  1.00 63.20           C  
ATOM    107  OE1 GLN A  33      19.798  20.340  28.879  1.00 62.69           O  
ATOM    108  NE2 GLN A  33      19.689  22.515  28.277  1.00 62.00           N  
ATOM    109  N   TYR A  34      24.749  21.265  29.373  1.00 61.89           N  
ATOM    110  CA  TYR A  34      25.682  20.513  28.531  1.00 61.83           C  
ATOM    111  C   TYR A  34      27.139  20.561  29.029  1.00 62.63           C  
ATOM    112  O   TYR A  34      28.087  20.625  28.235  1.00 64.25           O  
ATOM    113  CB  TYR A  34      25.626  21.059  27.107  1.00 60.41           C  
ATOM    114  CG  TYR A  34      24.232  21.348  26.597  1.00 62.05           C  
ATOM    115  CD1 TYR A  34      23.269  20.345  26.517  1.00 62.87           C  
ATOM    116  CD2 TYR A  34      23.892  22.620  26.134  1.00 62.69           C  
ATOM    117  CE1 TYR A  34      21.997  20.605  25.978  1.00 63.22           C  
ATOM    118  CE2 TYR A  34      22.631  22.890  25.591  1.00 62.13           C  
ATOM    119  CZ  TYR A  34      21.692  21.881  25.515  1.00 62.62           C  
ATOM    120  OH  TYR A  34      20.458  22.143  24.965  1.00 61.43           O  
ATOM    121  N   ARG A  35      27.329  20.530  30.340  1.00 61.63           N  
ATOM    122  CA  ARG A  35      28.672  20.594  30.874  1.00 60.66           C  
ATOM    123  C   ARG A  35      29.075  19.291  31.517  1.00 61.47           C  
ATOM    124  O   ARG A  35      28.374  18.780  32.388  1.00 60.99           O  
ATOM    125  CB  ARG A  35      28.774  21.749  31.866  1.00 59.06           C  
ATOM    126  CG  ARG A  35      28.774  23.086  31.168  1.00 56.47           C  
ATOM    127  CD  ARG A  35      28.979  24.226  32.113  1.00 54.92           C  
ATOM    128  NE  ARG A  35      28.967  25.474  31.371  1.00 54.42           N  
ATOM    129  CZ  ARG A  35      28.695  26.659  31.903  1.00 55.13           C  
ATOM    130  NH1 ARG A  35      28.412  26.758  33.194  1.00 55.59           N  
ATOM    131  NH2 ARG A  35      28.687  27.745  31.138  1.00 55.45           N  
ATOM    132  N   GLU A  36      30.216  18.762  31.079  1.00 62.51           N  
ATOM    133  CA  GLU A  36      30.740  17.497  31.580  1.00 63.44           C  
ATOM    134  C   GLU A  36      30.609  17.242  33.079  1.00 62.84           C  
ATOM    135  O   GLU A  36      30.824  18.132  33.907  1.00 63.29           O  
ATOM    136  CB  GLU A  36      32.204  17.346  31.189  1.00 65.49           C  
ATOM    137  CG  GLU A  36      32.422  16.903  29.762  1.00 70.41           C  
ATOM    138  CD  GLU A  36      33.856  16.454  29.525  1.00 73.36           C  
ATOM    139  OE1 GLU A  36      34.323  15.556  30.273  1.00 73.91           O  
ATOM    140  OE2 GLU A  36      34.508  16.996  28.596  1.00 73.86           O  
ATOM    141  N   GLY A  37      30.258  16.002  33.402  1.00 61.20           N  
ATOM    142  CA  GLY A  37      30.114  15.573  34.778  1.00 60.44           C  
ATOM    143  C   GLY A  37      29.638  16.612  35.763  1.00 60.38           C  
ATOM    144  O   GLY A  37      28.587  17.219  35.577  1.00 59.90           O  
ATOM    145  N   ASP A  38      30.417  16.809  36.819  1.00 61.00           N  
ATOM    146  CA  ASP A  38      30.064  17.772  37.858  1.00 62.28           C  
ATOM    147  C   ASP A  38      29.622  19.140  37.354  1.00 60.77           C  
ATOM    148  O   ASP A  38      28.956  19.870  38.083  1.00 60.82           O  
ATOM    149  CB  ASP A  38      31.236  17.988  38.810  1.00 66.60           C  
ATOM    150  CG  ASP A  38      31.539  16.779  39.655  1.00 69.38           C  
ATOM    151  OD1 ASP A  38      30.657  16.365  40.450  1.00 70.85           O  
ATOM    152  OD2 ASP A  38      32.670  16.260  39.522  1.00 70.95           O  
ATOM    153  N   GLY A  39      30.008  19.496  36.130  1.00 58.71           N  
ATOM    154  CA  GLY A  39      29.638  20.794  35.586  1.00 57.27           C  
ATOM    155  C   GLY A  39      28.153  20.978  35.291  1.00 56.33           C  
ATOM    156  O   GLY A  39      27.560  21.998  35.649  1.00 53.57           O  
ATOM    157  N   SER A  40      27.558  19.985  34.634  1.00 56.30           N  
ATOM    158  CA  SER A  40      26.146  20.016  34.272  1.00 55.83           C  
ATOM    159  C   SER A  40      25.267  20.525  35.405  1.00 55.55           C  
ATOM    160  O   SER A  40      25.291  19.986  36.515  1.00 55.73           O  
ATOM    161  CB  SER A  40      25.678  18.627  33.859  1.00 55.14           C  
ATOM    162  OG  SER A  40      24.327  18.661  33.437  1.00 54.84           O  
ATOM    163  N   CYS A  41      24.487  21.560  35.096  1.00 54.61           N  
ATOM    164  CA  CYS A  41      23.592  22.194  36.044  1.00 53.47           C  
ATOM    165  C   CYS A  41      22.169  22.318  35.507  1.00 53.68           C  
ATOM    166  O   CYS A  41      21.953  22.780  34.380  1.00 53.58           O  
ATOM    167  CB  CYS A  41      24.109  23.577  36.371  1.00 53.38           C  
ATOM    168  SG  CYS A  41      23.049  24.468  37.502  1.00 59.22           S  
ATOM    169  N   PHE A  42      21.203  21.911  36.327  1.00 53.23           N  
ATOM    170  CA  PHE A  42      19.786  21.965  35.968  1.00 52.71           C  
ATOM    171  C   PHE A  42      19.006  22.761  36.992  1.00 52.53           C  
ATOM    172  O   PHE A  42      19.356  22.791  38.184  1.00 51.30           O  
ATOM    173  CB  PHE A  42      19.186  20.558  35.875  1.00 52.69           C  
ATOM    174  CG  PHE A  42      19.558  19.826  34.627  1.00 51.77           C  
ATOM    175  CD1 PHE A  42      18.747  19.890  33.505  1.00 52.30           C  
ATOM    176  CD2 PHE A  42      20.724  19.084  34.565  1.00 51.60           C  
ATOM    177  CE1 PHE A  42      19.090  19.219  32.330  1.00 51.44           C  
ATOM    178  CE2 PHE A  42      21.075  18.413  33.401  1.00 52.37           C  
ATOM    179  CZ  PHE A  42      20.255  18.480  32.281  1.00 51.48           C  
ATOM    180  N   PRO A  43      17.912  23.390  36.540  1.00 52.24           N  
ATOM    181  CA  PRO A  43      17.014  24.219  37.340  1.00 52.83           C  
ATOM    182  C   PRO A  43      16.675  23.607  38.688  1.00 55.04           C  
ATOM    183  O   PRO A  43      16.459  24.325  39.659  1.00 55.69           O  
ATOM    184  CB  PRO A  43      15.786  24.351  36.451  1.00 51.40           C  
ATOM    185  CG  PRO A  43      16.349  24.266  35.091  1.00 52.13           C  
ATOM    186  CD  PRO A  43      17.341  23.148  35.206  1.00 50.83           C  
ATOM    187  N   ASP A  44      16.627  22.281  38.746  1.00 57.86           N  
ATOM    188  CA  ASP A  44      16.297  21.585  39.986  1.00 59.92           C  
ATOM    189  C   ASP A  44      17.463  21.504  40.968  1.00 59.14           C  
ATOM    190  O   ASP A  44      17.259  21.244  42.158  1.00 58.34           O  
ATOM    191  CB  ASP A  44      15.786  20.178  39.669  1.00 64.67           C  
ATOM    192  CG  ASP A  44      16.797  19.349  38.897  1.00 69.75           C  
ATOM    193  OD1 ASP A  44      17.358  19.880  37.907  1.00 71.56           O  
ATOM    194  OD2 ASP A  44      17.021  18.169  39.272  1.00 72.16           O  
ATOM    195  N   ALA A  45      18.679  21.739  40.479  1.00 58.11           N  
ATOM    196  CA  ALA A  45      19.854  21.682  41.342  1.00 57.27           C  
ATOM    197  C   ALA A  45      20.071  22.999  42.077  1.00 57.05           C  
ATOM    198  O   ALA A  45      21.100  23.179  42.734  1.00 57.38           O  
ATOM    199  CB  ALA A  45      21.085  21.335  40.524  1.00 56.25           C  
ATOM    200  N   LEU A  46      19.089  23.901  41.974  1.00 55.49           N  
ATOM    201  CA  LEU A  46      19.137  25.234  42.594  1.00 53.52           C  
ATOM    202  C   LEU A  46      18.392  25.370  43.920  1.00 56.04           C  
ATOM    203  O   LEU A  46      17.303  24.827  44.103  1.00 57.55           O  
ATOM    204  CB  LEU A  46      18.559  26.273  41.643  1.00 47.81           C  
ATOM    205  CG  LEU A  46      19.127  26.383  40.239  1.00 43.37           C  
ATOM    206  CD1 LEU A  46      18.332  27.440  39.502  1.00 39.53           C  
ATOM    207  CD2 LEU A  46      20.609  26.697  40.294  1.00 36.82           C  
ATOM    208  N   ASP A  47      18.972  26.143  44.827  1.00 58.75           N  
ATOM    209  CA  ASP A  47      18.400  26.375  46.146  1.00 61.69           C  
ATOM    210  C   ASP A  47      17.189  27.312  46.045  1.00 63.31           C  
ATOM    211  O   ASP A  47      17.331  28.534  45.968  1.00 64.42           O  
ATOM    212  CB  ASP A  47      19.480  26.972  47.050  1.00 62.64           C  
ATOM    213  CG  ASP A  47      18.952  27.382  48.397  1.00 66.01           C  
ATOM    214  OD1 ASP A  47      17.973  28.158  48.456  1.00 66.92           O  
ATOM    215  OD2 ASP A  47      19.526  26.935  49.408  1.00 70.16           O  
ATOM    216  N   ARG A  48      15.992  26.738  46.062  1.00 64.76           N  
ATOM    217  CA  ARG A  48      14.776  27.529  45.947  1.00 65.45           C  
ATOM    218  C   ARG A  48      14.610  28.639  46.970  1.00 63.94           C  
ATOM    219  O   ARG A  48      13.741  29.482  46.805  1.00 64.34           O  
ATOM    220  CB  ARG A  48      13.536  26.627  45.994  1.00 69.45           C  
ATOM    221  CG  ARG A  48      13.471  25.670  47.190  1.00 74.57           C  
ATOM    222  CD  ARG A  48      12.014  25.337  47.589  1.00 78.02           C  
ATOM    223  NE  ARG A  48      11.202  24.793  46.494  1.00 81.01           N  
ATOM    224  CZ  ARG A  48      11.343  23.574  45.977  1.00 82.57           C  
ATOM    225  NH1 ARG A  48      12.273  22.749  46.454  1.00 82.88           N  
ATOM    226  NH2 ARG A  48      10.552  23.180  44.980  1.00 82.51           N  
ATOM    227  N   PHE A  49      15.426  28.663  48.016  1.00 62.76           N  
ATOM    228  CA  PHE A  49      15.285  29.706  49.034  1.00 63.90           C  
ATOM    229  C   PHE A  49      16.345  30.808  48.903  1.00 63.88           C  
ATOM    230  O   PHE A  49      16.214  31.899  49.488  1.00 62.83           O  
ATOM    231  CB  PHE A  49      15.337  29.080  50.445  1.00 64.94           C  
ATOM    232  CG  PHE A  49      14.163  28.178  50.759  1.00 66.96           C  
ATOM    233  CD1 PHE A  49      12.924  28.715  51.104  1.00 67.64           C  
ATOM    234  CD2 PHE A  49      14.280  26.786  50.646  1.00 68.61           C  
ATOM    235  CE1 PHE A  49      11.816  27.883  51.327  1.00 67.78           C  
ATOM    236  CE2 PHE A  49      13.180  25.944  50.866  1.00 67.29           C  
ATOM    237  CZ  PHE A  49      11.947  26.496  51.205  1.00 68.40           C  
ATOM    238  N   LEU A  50      17.370  30.514  48.101  1.00 62.87           N  
ATOM    239  CA  LEU A  50      18.520  31.393  47.860  1.00 60.74           C  
ATOM    240  C   LEU A  50      18.277  32.821  47.345  1.00 59.73           C  
ATOM    241  O   LEU A  50      18.759  33.782  47.954  1.00 59.77           O  
ATOM    242  CB  LEU A  50      19.497  30.669  46.923  1.00 59.52           C  
ATOM    243  CG  LEU A  50      20.904  31.214  46.676  1.00 57.75           C  
ATOM    244  CD1 LEU A  50      21.626  31.403  47.992  1.00 57.56           C  
ATOM    245  CD2 LEU A  50      21.666  30.251  45.786  1.00 55.90           C  
ATOM    246  N   CYS A  51      17.546  32.964  46.237  1.00 58.50           N  
ATOM    247  CA  CYS A  51      17.289  34.288  45.646  1.00 57.52           C  
ATOM    248  C   CYS A  51      15.857  34.778  45.771  1.00 56.41           C  
ATOM    249  O   CYS A  51      14.955  34.039  46.165  1.00 57.38           O  
ATOM    250  CB  CYS A  51      17.667  34.274  44.164  1.00 56.21           C  
ATOM    251  SG  CYS A  51      19.277  33.483  43.936  1.00 57.99           S  
ATOM    252  N   THR A  52      15.645  36.036  45.426  1.00 54.05           N  
ATOM    253  CA  THR A  52      14.310  36.574  45.492  1.00 52.42           C  
ATOM    254  C   THR A  52      13.733  36.503  44.086  1.00 51.73           C  
ATOM    255  O   THR A  52      12.513  36.425  43.909  1.00 53.29           O  
ATOM    256  CB  THR A  52      14.322  38.018  45.987  1.00 52.60           C  
ATOM    257  OG1 THR A  52      14.778  38.886  44.940  1.00 51.27           O  
ATOM    258  CG2 THR A  52      15.248  38.135  47.196  1.00 51.70           C  
ATOM    259  N   HIS A  53      14.613  36.522  43.089  1.00 48.23           N  
ATOM    260  CA  HIS A  53      14.192  36.434  41.696  1.00 46.43           C  
ATOM    261  C   HIS A  53      15.167  35.563  40.920  1.00 45.38           C  
ATOM    262  O   HIS A  53      16.348  35.880  40.884  1.00 48.44           O  
ATOM    263  CB  HIS A  53      14.205  37.802  41.029  1.00 47.19           C  
ATOM    264  CG  HIS A  53      13.304  38.815  41.660  1.00 49.07           C  
ATOM    265  ND1 HIS A  53      13.586  39.414  42.868  1.00 49.84           N  
ATOM    266  CD2 HIS A  53      12.160  39.388  41.212  1.00 49.91           C  
ATOM    267  CE1 HIS A  53      12.657  40.318  43.134  1.00 51.69           C  
ATOM    268  NE2 HIS A  53      11.780  40.322  42.145  1.00 50.46           N  
ATOM    269  N   ILE A  54      14.715  34.474  40.304  1.00 42.33           N  
ATOM    270  CA  ILE A  54      15.648  33.660  39.512  1.00 40.34           C  
ATOM    271  C   ILE A  54      15.321  33.865  38.055  1.00 38.51           C  
ATOM    272  O   ILE A  54      14.241  33.499  37.612  1.00 40.56           O  
ATOM    273  CB  ILE A  54      15.556  32.151  39.794  1.00 39.25           C  
ATOM    274  CG1 ILE A  54      16.063  31.849  41.204  1.00 39.79           C  
ATOM    275  CG2 ILE A  54      16.388  31.393  38.761  1.00 36.94           C  
ATOM    276  CD1 ILE A  54      16.266  30.351  41.495  1.00 40.99           C  
ATOM    277  N   ILE A  55      16.244  34.444  37.306  1.00 35.67           N  
ATOM    278  CA  ILE A  55      15.980  34.702  35.907  1.00 34.89           C  
ATOM    279  C   ILE A  55      16.557  33.625  35.026  1.00 36.37           C  
ATOM    280  O   ILE A  55      17.720  33.273  35.171  1.00 39.08           O  
ATOM    281  CB  ILE A  55      16.564  36.051  35.473  1.00 33.51           C  
ATOM    282  CG1 ILE A  55      16.130  37.135  36.473  1.00 31.24           C  
ATOM    283  CG2 ILE A  55      16.122  36.365  34.025  1.00 32.79           C  
ATOM    284  CD1 ILE A  55      16.336  38.557  35.995  1.00 29.45           C  
ATOM    285  N   TYR A  56      15.734  33.106  34.117  1.00 36.32           N  
ATOM    286  CA  TYR A  56      16.137  32.062  33.173  1.00 36.09           C  
ATOM    287  C   TYR A  56      16.584  32.735  31.871  1.00 35.56           C  
ATOM    288  O   TYR A  56      15.945  33.665  31.390  1.00 35.64           O  
ATOM    289  CB  TYR A  56      14.950  31.112  32.889  1.00 35.17           C  
ATOM    290  CG  TYR A  56      15.283  29.892  32.033  1.00 31.87           C  
ATOM    291  CD1 TYR A  56      15.476  28.642  32.612  1.00 30.75           C  
ATOM    292  CD2 TYR A  56      15.381  29.997  30.644  1.00 31.36           C  
ATOM    293  CE1 TYR A  56      15.753  27.523  31.830  1.00 31.67           C  
ATOM    294  CE2 TYR A  56      15.661  28.898  29.847  1.00 31.13           C  
ATOM    295  CZ  TYR A  56      15.847  27.655  30.443  1.00 32.98           C  
ATOM    296  OH  TYR A  56      16.127  26.553  29.647  1.00 31.45           O  
ATOM    297  N   SER A  57      17.669  32.255  31.285  1.00 36.06           N  
ATOM    298  CA  SER A  57      18.148  32.867  30.055  1.00 36.93           C  
ATOM    299  C   SER A  57      18.926  31.888  29.187  1.00 36.68           C  
ATOM    300  O   SER A  57      19.578  30.975  29.698  1.00 34.27           O  
ATOM    301  CB  SER A  57      19.048  34.056  30.396  1.00 38.62           C  
ATOM    302  OG  SER A  57      20.290  33.603  30.913  1.00 37.31           O  
ATOM    303  N   PHE A  58      18.880  32.106  27.876  1.00 37.74           N  
ATOM    304  CA  PHE A  58      18.084  33.184  27.293  1.00 40.25           C  
ATOM    305  C   PHE A  58      16.990  32.629  26.407  1.00 42.95           C  
ATOM    306  O   PHE A  58      16.934  31.423  26.146  1.00 45.67           O  
ATOM    307  CB  PHE A  58      18.954  34.109  26.455  1.00 38.80           C  
ATOM    308  CG  PHE A  58      19.932  34.890  27.257  1.00 38.20           C  
ATOM    309  CD1 PHE A  58      19.512  35.970  28.022  1.00 38.82           C  
ATOM    310  CD2 PHE A  58      21.268  34.520  27.297  1.00 35.24           C  
ATOM    311  CE1 PHE A  58      20.421  36.663  28.819  1.00 36.69           C  
ATOM    312  CE2 PHE A  58      22.162  35.199  28.080  1.00 34.44           C  
ATOM    313  CZ  PHE A  58      21.741  36.269  28.842  1.00 35.26           C  
ATOM    314  N   ALA A  59      16.120  33.520  25.945  1.00 44.26           N  
ATOM    315  CA  ALA A  59      15.028  33.144  25.073  1.00 45.05           C  
ATOM    316  C   ALA A  59      15.349  33.806  23.748  1.00 46.58           C  
ATOM    317  O   ALA A  59      16.015  34.841  23.727  1.00 48.19           O  
ATOM    318  CB  ALA A  59      13.721  33.667  25.630  1.00 44.90           C  
ATOM    319  N   ASN A  60      14.902  33.210  22.647  1.00 47.05           N  
ATOM    320  CA  ASN A  60      15.161  33.769  21.325  1.00 48.51           C  
ATOM    321  C   ASN A  60      13.932  34.550  20.913  1.00 48.89           C  
ATOM    322  O   ASN A  60      12.930  34.602  21.630  1.00 46.27           O  
ATOM    323  CB  ASN A  60      15.457  32.640  20.311  1.00 50.65           C  
ATOM    324  CG  ASN A  60      15.838  33.155  18.917  1.00 55.60           C  
ATOM    325  OD1 ASN A  60      16.275  34.293  18.770  1.00 56.76           O  
ATOM    326  ND2 ASN A  60      15.688  32.293  17.903  1.00 60.63           N  
ATOM    327  N   ILE A  61      14.037  35.197  19.767  1.00 50.84           N  
ATOM    328  CA  ILE A  61      12.938  35.950  19.202  1.00 53.37           C  
ATOM    329  C   ILE A  61      12.929  35.455  17.774  1.00 55.96           C  
ATOM    330  O   ILE A  61      13.770  35.836  16.970  1.00 57.83           O  
ATOM    331  CB  ILE A  61      13.194  37.466  19.254  1.00 52.44           C  
ATOM    332  CG1 ILE A  61      12.901  37.979  20.664  1.00 51.92           C  
ATOM    333  CG2 ILE A  61      12.295  38.180  18.272  1.00 54.09           C  
ATOM    334  CD1 ILE A  61      13.093  39.449  20.828  1.00 50.14           C  
ATOM    335  N   SER A  62      11.991  34.572  17.472  1.00 57.93           N  
ATOM    336  CA  SER A  62      11.906  33.997  16.152  1.00 59.92           C  
ATOM    337  C   SER A  62      10.615  34.426  15.479  1.00 61.83           C  
ATOM    338  O   SER A  62       9.520  34.151  15.982  1.00 63.04           O  
ATOM    339  CB  SER A  62      11.964  32.473  16.268  1.00 60.44           C  
ATOM    340  OG  SER A  62      12.093  31.858  14.996  1.00 64.61           O  
ATOM    341  N   ASN A  63      10.740  35.110  14.347  1.00 63.48           N  
ATOM    342  CA  ASN A  63       9.565  35.554  13.608  1.00 65.46           C  
ATOM    343  C   ASN A  63       8.886  36.710  14.362  1.00 64.55           C  
ATOM    344  O   ASN A  63       7.666  36.836  14.359  1.00 64.94           O  
ATOM    345  CB  ASN A  63       8.599  34.365  13.457  1.00 69.38           C  
ATOM    346  CG  ASN A  63       7.751  34.442  12.197  1.00 73.59           C  
ATOM    347  OD1 ASN A  63       8.264  34.348  11.070  1.00 76.62           O  
ATOM    348  ND2 ASN A  63       6.441  34.606  12.379  1.00 74.44           N  
ATOM    349  N   ASP A  64       9.694  37.552  15.000  1.00 63.04           N  
ATOM    350  CA  ASP A  64       9.212  38.690  15.781  1.00 60.70           C  
ATOM    351  C   ASP A  64       8.308  38.238  16.911  1.00 58.96           C  
ATOM    352  O   ASP A  64       7.479  38.999  17.411  1.00 57.65           O  
ATOM    353  CB  ASP A  64       8.492  39.687  14.888  1.00 61.79           C  
ATOM    354  CG  ASP A  64       9.393  40.231  13.803  1.00 64.47           C  
ATOM    355  OD1 ASP A  64      10.515  40.684  14.117  1.00 65.11           O  
ATOM    356  OD2 ASP A  64       8.983  40.206  12.626  1.00 67.95           O  
ATOM    357  N   HIS A  65       8.502  36.983  17.307  1.00 57.14           N  
ATOM    358  CA  HIS A  65       7.757  36.354  18.383  1.00 55.74           C  
ATOM    359  C   HIS A  65       8.715  35.847  19.438  1.00 54.07           C  
ATOM    360  O   HIS A  65       9.703  35.172  19.099  1.00 52.17           O  
ATOM    361  CB  HIS A  65       6.972  35.148  17.864  1.00 59.05           C  
ATOM    362  CG  HIS A  65       5.613  35.492  17.356  1.00 62.25           C  
ATOM    363  ND1 HIS A  65       5.373  35.830  16.042  1.00 64.22           N  
ATOM    364  CD2 HIS A  65       4.434  35.638  18.005  1.00 63.04           C  
ATOM    365  CE1 HIS A  65       4.106  36.176  15.903  1.00 63.92           C  
ATOM    366  NE2 HIS A  65       3.515  36.069  17.081  1.00 63.74           N  
ATOM    367  N   ILE A  66       8.443  36.149  20.708  1.00 50.96           N  
ATOM    368  CA  ILE A  66       9.327  35.626  21.740  1.00 51.22           C  
ATOM    369  C   ILE A  66       9.150  34.119  21.628  1.00 50.95           C  
ATOM    370  O   ILE A  66       8.048  33.645  21.394  1.00 51.74           O  
ATOM    371  CB  ILE A  66       8.955  36.105  23.156  1.00 50.71           C  
ATOM    372  CG1 ILE A  66      10.003  35.582  24.133  1.00 47.32           C  
ATOM    373  CG2 ILE A  66       7.540  35.634  23.542  1.00 50.06           C  
ATOM    374  CD1 ILE A  66       9.972  36.256  25.439  1.00 47.42           C  
ATOM    375  N   ASP A  67      10.222  33.360  21.783  1.00 51.45           N  
ATOM    376  CA  ASP A  67      10.114  31.924  21.616  1.00 52.11           C  
ATOM    377  C   ASP A  67      11.244  31.233  22.349  1.00 51.34           C  
ATOM    378  O   ASP A  67      12.185  31.883  22.779  1.00 50.72           O  
ATOM    379  CB  ASP A  67      10.175  31.615  20.116  1.00 55.93           C  
ATOM    380  CG  ASP A  67       9.660  30.228  19.770  1.00 58.25           C  
ATOM    381  OD1 ASP A  67      10.309  29.237  20.173  1.00 59.06           O  
ATOM    382  OD2 ASP A  67       8.604  30.138  19.093  1.00 59.10           O  
ATOM    383  N   THR A  68      11.162  29.916  22.486  1.00 51.25           N  
ATOM    384  CA  THR A  68      12.203  29.188  23.193  1.00 52.70           C  
ATOM    385  C   THR A  68      13.515  29.195  22.424  1.00 54.33           C  
ATOM    386  O   THR A  68      13.583  29.655  21.284  1.00 55.12           O  
ATOM    387  CB  THR A  68      11.799  27.707  23.499  1.00 51.96           C  
ATOM    388  OG1 THR A  68      11.378  27.050  22.295  1.00 50.85           O  
ATOM    389  CG2 THR A  68      10.697  27.655  24.553  1.00 48.99           C  
ATOM    390  N   TRP A  69      14.554  28.663  23.055  1.00 55.00           N  
ATOM    391  CA  TRP A  69      15.879  28.617  22.461  1.00 56.05           C  
ATOM    392  C   TRP A  69      16.379  27.171  22.375  1.00 56.91           C  
ATOM    393  O   TRP A  69      16.540  26.616  21.286  1.00 57.17           O  
ATOM    394  CB  TRP A  69      16.817  29.459  23.329  1.00 56.40           C  
ATOM    395  CG  TRP A  69      18.183  29.605  22.813  1.00 56.51           C  
ATOM    396  CD1 TRP A  69      19.135  28.637  22.727  1.00 56.04           C  
ATOM    397  CD2 TRP A  69      18.781  30.806  22.319  1.00 58.56           C  
ATOM    398  NE1 TRP A  69      20.296  29.158  22.213  1.00 56.28           N  
ATOM    399  CE2 TRP A  69      20.109  30.489  21.952  1.00 57.69           C  
ATOM    400  CE3 TRP A  69      18.326  32.123  22.150  1.00 58.78           C  
ATOM    401  CZ2 TRP A  69      20.990  31.443  21.426  1.00 56.78           C  
ATOM    402  CZ3 TRP A  69      19.210  33.074  21.624  1.00 58.46           C  
ATOM    403  CH2 TRP A  69      20.524  32.724  21.272  1.00 56.36           C  
ATOM    404  N   GLU A  70      16.625  26.571  23.535  1.00 56.99           N  
ATOM    405  CA  GLU A  70      17.101  25.196  23.614  1.00 57.36           C  
ATOM    406  C   GLU A  70      15.975  24.195  23.382  1.00 57.70           C  
ATOM    407  O   GLU A  70      14.843  24.404  23.806  1.00 56.73           O  
ATOM    408  CB  GLU A  70      17.721  24.942  24.984  1.00 57.72           C  
ATOM    409  CG  GLU A  70      19.002  25.701  25.238  1.00 57.51           C  
ATOM    410  CD  GLU A  70      20.061  25.368  24.223  1.00 57.83           C  
ATOM    411  OE1 GLU A  70      19.970  24.281  23.612  1.00 59.67           O  
ATOM    412  OE2 GLU A  70      20.988  26.182  24.044  1.00 58.04           O  
ATOM    413  N   TRP A  71      16.307  23.092  22.725  1.00 58.51           N  
ATOM    414  CA  TRP A  71      15.336  22.050  22.407  1.00 58.02           C  
ATOM    415  C   TRP A  71      14.408  21.695  23.560  1.00 55.75           C  
ATOM    416  O   TRP A  71      13.230  21.415  23.334  1.00 55.63           O  
ATOM    417  CB  TRP A  71      16.058  20.781  21.952  1.00 61.41           C  
ATOM    418  CG  TRP A  71      16.855  20.184  23.056  1.00 65.71           C  
ATOM    419  CD1 TRP A  71      17.983  20.705  23.622  1.00 66.32           C  
ATOM    420  CD2 TRP A  71      16.530  19.008  23.812  1.00 67.43           C  
ATOM    421  NE1 TRP A  71      18.377  19.932  24.688  1.00 68.14           N  
ATOM    422  CE2 TRP A  71      17.504  18.883  24.828  1.00 67.99           C  
ATOM    423  CE3 TRP A  71      15.509  18.051  23.732  1.00 67.25           C  
ATOM    424  CZ2 TRP A  71      17.486  17.836  25.764  1.00 67.97           C  
ATOM    425  CZ3 TRP A  71      15.493  17.011  24.665  1.00 67.98           C  
ATOM    426  CH2 TRP A  71      16.477  16.915  25.666  1.00 67.28           C  
ATOM    427  N   ASN A  72      14.925  21.714  24.788  1.00 53.45           N  
ATOM    428  CA  ASN A  72      14.121  21.342  25.959  1.00 51.80           C  
ATOM    429  C   ASN A  72      13.803  22.449  26.947  1.00 49.92           C  
ATOM    430  O   ASN A  72      13.487  22.168  28.106  1.00 48.00           O  
ATOM    431  CB  ASN A  72      14.809  20.222  26.732  1.00 53.24           C  
ATOM    432  CG  ASN A  72      16.125  20.665  27.339  1.00 54.48           C  
ATOM    433  OD1 ASN A  72      17.067  21.017  26.628  1.00 55.58           O  
ATOM    434  ND2 ASN A  72      16.193  20.658  28.660  1.00 56.30           N  
ATOM    435  N   ASP A  73      13.885  23.696  26.504  1.00 48.72           N  
ATOM    436  CA  ASP A  73      13.606  24.812  27.397  1.00 50.64           C  
ATOM    437  C   ASP A  73      12.323  24.628  28.197  1.00 49.71           C  
ATOM    438  O   ASP A  73      12.305  24.840  29.417  1.00 46.46           O  
ATOM    439  CB  ASP A  73      13.508  26.128  26.615  1.00 53.91           C  
ATOM    440  CG  ASP A  73      14.861  26.823  26.429  1.00 55.71           C  
ATOM    441  OD1 ASP A  73      15.794  26.559  27.232  1.00 54.45           O  
ATOM    442  OD2 ASP A  73      14.968  27.649  25.484  1.00 54.98           O  
ATOM    443  N   VAL A  74      11.256  24.232  27.500  1.00 50.47           N  
ATOM    444  CA  VAL A  74       9.955  24.048  28.132  1.00 49.91           C  
ATOM    445  C   VAL A  74      10.075  23.149  29.339  1.00 51.33           C  
ATOM    446  O   VAL A  74       9.415  23.388  30.356  1.00 51.26           O  
ATOM    447  CB  VAL A  74       8.906  23.452  27.170  1.00 49.40           C  
ATOM    448  CG1 VAL A  74       7.546  23.448  27.846  1.00 45.48           C  
ATOM    449  CG2 VAL A  74       8.835  24.266  25.888  1.00 49.08           C  
ATOM    450  N   THR A  75      10.911  22.118  29.243  1.00 52.43           N  
ATOM    451  CA  THR A  75      11.086  21.235  30.389  1.00 54.36           C  
ATOM    452  C   THR A  75      11.818  22.004  31.480  1.00 55.88           C  
ATOM    453  O   THR A  75      11.449  21.932  32.653  1.00 57.96           O  
ATOM    454  CB  THR A  75      11.913  19.978  30.062  1.00 54.96           C  
ATOM    455  OG1 THR A  75      11.301  19.263  28.980  1.00 54.88           O  
ATOM    456  CG2 THR A  75      11.993  19.078  31.295  1.00 51.79           C  
ATOM    457  N   LEU A  76      12.853  22.751  31.112  1.00 55.82           N  
ATOM    458  CA  LEU A  76      13.566  23.494  32.138  1.00 56.24           C  
ATOM    459  C   LEU A  76      12.710  24.604  32.743  1.00 55.69           C  
ATOM    460  O   LEU A  76      12.708  24.765  33.968  1.00 54.64           O  
ATOM    461  CB  LEU A  76      14.898  24.026  31.599  1.00 57.09           C  
ATOM    462  CG  LEU A  76      16.060  23.034  31.813  1.00 56.29           C  
ATOM    463  CD1 LEU A  76      15.643  21.632  31.388  1.00 55.30           C  
ATOM    464  CD2 LEU A  76      17.287  23.488  31.047  1.00 54.94           C  
ATOM    465  N   TYR A  77      11.979  25.357  31.914  1.00 54.82           N  
ATOM    466  CA  TYR A  77      11.096  26.396  32.461  1.00 55.44           C  
ATOM    467  C   TYR A  77      10.264  25.650  33.500  1.00 57.46           C  
ATOM    468  O   TYR A  77       9.752  26.229  34.465  1.00 59.26           O  
ATOM    469  CB  TYR A  77      10.091  26.942  31.441  1.00 53.45           C  
ATOM    470  CG  TYR A  77      10.598  27.649  30.198  1.00 51.60           C  
ATOM    471  CD1 TYR A  77      11.909  28.118  30.087  1.00 50.29           C  
ATOM    472  CD2 TYR A  77       9.723  27.892  29.143  1.00 50.70           C  
ATOM    473  CE1 TYR A  77      12.328  28.816  28.950  1.00 49.96           C  
ATOM    474  CE2 TYR A  77      10.122  28.581  28.014  1.00 51.49           C  
ATOM    475  CZ  TYR A  77      11.420  29.042  27.916  1.00 51.20           C  
ATOM    476  OH  TYR A  77      11.775  29.719  26.770  1.00 51.72           O  
ATOM    477  N   GLY A  78      10.110  24.351  33.263  1.00 58.04           N  
ATOM    478  CA  GLY A  78       9.358  23.514  34.173  1.00 57.76           C  
ATOM    479  C   GLY A  78      10.079  23.306  35.489  1.00 57.91           C  
ATOM    480  O   GLY A  78       9.529  23.647  36.538  1.00 56.99           O  
ATOM    481  N   MET A  79      11.306  22.773  35.440  1.00 57.76           N  
ATOM    482  CA  MET A  79      12.077  22.516  36.658  1.00 57.80           C  
ATOM    483  C   MET A  79      12.281  23.763  37.493  1.00 57.31           C  
ATOM    484  O   MET A  79      12.262  23.706  38.724  1.00 57.09           O  
ATOM    485  CB  MET A  79      13.439  21.930  36.326  1.00 59.76           C  
ATOM    486  CG  MET A  79      13.394  20.625  35.575  1.00 64.09           C  
ATOM    487  SD  MET A  79      15.063  19.985  35.343  1.00 69.51           S  
ATOM    488  CE  MET A  79      15.090  18.617  36.533  1.00 68.47           C  
ATOM    489  N   LEU A  80      12.485  24.893  36.825  1.00 56.71           N  
ATOM    490  CA  LEU A  80      12.689  26.137  37.538  1.00 55.91           C  
ATOM    491  C   LEU A  80      11.423  26.581  38.229  1.00 55.99           C  
ATOM    492  O   LEU A  80      11.406  26.733  39.449  1.00 55.98           O  
ATOM    493  CB  LEU A  80      13.154  27.248  36.599  1.00 54.49           C  
ATOM    494  CG  LEU A  80      13.109  28.656  37.206  1.00 51.77           C  
ATOM    495  CD1 LEU A  80      14.097  28.782  38.344  1.00 47.89           C  
ATOM    496  CD2 LEU A  80      13.400  29.670  36.114  1.00 53.33           C  
ATOM    497  N   ASN A  81      10.357  26.782  37.459  1.00 56.93           N  
ATOM    498  CA  ASN A  81       9.098  27.240  38.049  1.00 58.19           C  
ATOM    499  C   ASN A  81       8.556  26.384  39.207  1.00 57.48           C  
ATOM    500  O   ASN A  81       7.824  26.884  40.056  1.00 56.61           O  
ATOM    501  CB  ASN A  81       8.058  27.457  36.944  1.00 58.30           C  
ATOM    502  CG  ASN A  81       8.314  28.753  36.171  1.00 59.32           C  
ATOM    503  OD1 ASN A  81       8.517  29.806  36.776  1.00 60.09           O  
ATOM    504  ND2 ASN A  81       8.308  28.682  34.843  1.00 60.20           N  
ATOM    505  N   THR A  82       8.946  25.113  39.254  1.00 57.60           N  
ATOM    506  CA  THR A  82       8.559  24.215  40.340  1.00 58.02           C  
ATOM    507  C   THR A  82       9.144  24.736  41.653  1.00 58.70           C  
ATOM    508  O   THR A  82       8.522  24.640  42.704  1.00 59.30           O  
ATOM    509  CB  THR A  82       9.119  22.793  40.123  1.00 58.94           C  
ATOM    510  OG1 THR A  82       8.316  22.102  39.159  1.00 59.64           O  
ATOM    511  CG2 THR A  82       9.143  22.009  41.440  1.00 59.00           C  
ATOM    512  N   LEU A  83      10.357  25.270  41.597  1.00 59.14           N  
ATOM    513  CA  LEU A  83      10.987  25.800  42.792  1.00 59.84           C  
ATOM    514  C   LEU A  83      10.102  26.803  43.535  1.00 60.55           C  
ATOM    515  O   LEU A  83      10.332  27.083  44.708  1.00 61.56           O  
ATOM    516  CB  LEU A  83      12.304  26.469  42.427  1.00 60.03           C  
ATOM    517  CG  LEU A  83      13.442  25.541  42.022  1.00 60.27           C  
ATOM    518  CD1 LEU A  83      14.550  26.360  41.401  1.00 59.65           C  
ATOM    519  CD2 LEU A  83      13.948  24.792  43.246  1.00 60.39           C  
ATOM    520  N   LYS A  84       9.088  27.339  42.868  1.00 60.73           N  
ATOM    521  CA  LYS A  84       8.211  28.322  43.503  1.00 62.10           C  
ATOM    522  C   LYS A  84       7.173  27.686  44.439  1.00 64.97           C  
ATOM    523  O   LYS A  84       6.461  28.389  45.169  1.00 64.81           O  
ATOM    524  CB  LYS A  84       7.516  29.157  42.422  1.00 58.75           C  
ATOM    525  CG  LYS A  84       8.455  29.560  41.305  1.00 56.60           C  
ATOM    526  CD  LYS A  84       7.753  30.223  40.154  1.00 53.36           C  
ATOM    527  CE  LYS A  84       7.344  31.640  40.475  1.00 50.95           C  
ATOM    528  NZ  LYS A  84       6.838  32.260  39.220  1.00 49.80           N  
ATOM    529  N   ASN A  85       7.100  26.358  44.424  1.00 68.24           N  
ATOM    530  CA  ASN A  85       6.152  25.625  45.257  1.00 71.36           C  
ATOM    531  C   ASN A  85       6.408  25.811  46.746  1.00 74.76           C  
ATOM    532  O   ASN A  85       5.586  26.388  47.459  1.00 75.44           O  
ATOM    533  CB  ASN A  85       6.204  24.130  44.935  1.00 70.92           C  
ATOM    534  CG  ASN A  85       5.678  23.808  43.553  1.00 71.34           C  
ATOM    535  OD1 ASN A  85       5.691  22.650  43.136  1.00 71.92           O  
ATOM    536  ND2 ASN A  85       5.208  24.828  42.833  1.00 71.17           N  
ATOM    537  N   ARG A  86       7.546  25.315  47.222  1.00 78.01           N  
ATOM    538  CA  ARG A  86       7.856  25.431  48.638  1.00 80.51           C  
ATOM    539  C   ARG A  86       8.063  26.881  49.022  1.00 80.89           C  
ATOM    540  O   ARG A  86       7.825  27.260  50.164  1.00 81.46           O  
ATOM    541  CB  ARG A  86       9.115  24.643  48.988  1.00 82.75           C  
ATOM    542  CG  ARG A  86       9.159  24.162  50.437  1.00 85.32           C  
ATOM    543  CD  ARG A  86       8.045  23.146  50.688  1.00 87.96           C  
ATOM    544  NE  ARG A  86       7.774  22.358  49.485  1.00 89.22           N  
ATOM    545  CZ  ARG A  86       8.680  21.622  48.844  1.00 90.35           C  
ATOM    546  NH1 ARG A  86       9.934  21.558  49.286  1.00 90.59           N  
ATOM    547  NH2 ARG A  86       8.338  20.963  47.743  1.00 91.24           N  
ATOM    548  N   ASN A  87       8.517  27.685  48.064  1.00 81.40           N  
ATOM    549  CA  ASN A  87       8.768  29.104  48.306  1.00 81.19           C  
ATOM    550  C   ASN A  87       7.963  29.975  47.351  1.00 80.91           C  
ATOM    551  O   ASN A  87       8.416  30.305  46.255  1.00 80.69           O  
ATOM    552  CB  ASN A  87      10.262  29.413  48.168  1.00 80.02           C  
ATOM    553  CG  ASN A  87      10.574  30.870  48.416  1.00 79.93           C  
ATOM    554  OD1 ASN A  87       9.916  31.529  49.222  1.00 79.25           O  
ATOM    555  ND2 ASN A  87      11.591  31.382  47.736  1.00 81.02           N  
ATOM    556  N   PRO A  88       6.743  30.347  47.765  1.00 80.93           N  
ATOM    557  CA  PRO A  88       5.803  31.179  47.004  1.00 80.40           C  
ATOM    558  C   PRO A  88       6.240  32.628  46.799  1.00 79.13           C  
ATOM    559  O   PRO A  88       5.632  33.355  46.008  1.00 78.43           O  
ATOM    560  CB  PRO A  88       4.514  31.079  47.820  1.00 81.57           C  
ATOM    561  CG  PRO A  88       4.642  29.717  48.493  1.00 81.79           C  
ATOM    562  CD  PRO A  88       6.077  29.751  48.938  1.00 81.01           C  
ATOM    563  N   ASN A  89       7.288  33.048  47.505  1.00 77.74           N  
ATOM    564  CA  ASN A  89       7.783  34.419  47.369  1.00 76.48           C  
ATOM    565  C   ASN A  89       8.842  34.537  46.262  1.00 73.52           C  
ATOM    566  O   ASN A  89       9.112  35.628  45.751  1.00 73.51           O  
ATOM    567  CB  ASN A  89       8.338  34.906  48.706  1.00 78.80           C  
ATOM    568  CG  ASN A  89       7.337  34.741  49.839  1.00 81.63           C  
ATOM    569  OD1 ASN A  89       7.546  35.234  50.953  1.00 83.00           O  
ATOM    570  ND2 ASN A  89       6.241  34.036  49.560  1.00 81.93           N  
ATOM    571  N   LEU A  90       9.431  33.405  45.892  1.00 69.02           N  
ATOM    572  CA  LEU A  90      10.426  33.371  44.834  1.00 64.28           C  
ATOM    573  C   LEU A  90       9.759  33.765  43.535  1.00 61.71           C  
ATOM    574  O   LEU A  90       8.710  33.239  43.192  1.00 62.76           O  
ATOM    575  CB  LEU A  90      11.003  31.962  44.679  1.00 62.49           C  
ATOM    576  CG  LEU A  90      11.722  31.707  43.354  1.00 60.80           C  
ATOM    577  CD1 LEU A  90      12.868  32.688  43.211  1.00 60.20           C  
ATOM    578  CD2 LEU A  90      12.218  30.282  43.305  1.00 58.98           C  
ATOM    579  N   LYS A  91      10.364  34.692  42.811  1.00 58.97           N  
ATOM    580  CA  LYS A  91       9.813  35.116  41.532  1.00 55.20           C  
ATOM    581  C   LYS A  91      10.806  34.706  40.450  1.00 52.01           C  
ATOM    582  O   LYS A  91      12.003  34.552  40.714  1.00 52.15           O  
ATOM    583  CB  LYS A  91       9.583  36.623  41.550  1.00 54.63           C  
ATOM    584  CG  LYS A  91       8.721  37.023  42.732  1.00 57.69           C  
ATOM    585  CD  LYS A  91       8.727  38.525  42.984  1.00 62.25           C  
ATOM    586  CE  LYS A  91       8.605  38.850  44.491  1.00 63.43           C  
ATOM    587  NZ  LYS A  91       9.821  38.455  45.293  1.00 64.31           N  
ATOM    588  N   THR A  92      10.312  34.484  39.244  1.00 47.36           N  
ATOM    589  CA  THR A  92      11.192  34.084  38.168  1.00 45.24           C  
ATOM    590  C   THR A  92      10.864  34.964  36.989  1.00 44.72           C  
ATOM    591  O   THR A  92       9.748  35.483  36.893  1.00 44.72           O  
ATOM    592  CB  THR A  92      10.979  32.588  37.765  1.00 44.52           C  
ATOM    593  OG1 THR A  92       9.635  32.396  37.324  1.00 44.57           O  
ATOM    594  CG2 THR A  92      11.218  31.666  38.933  1.00 43.49           C  
ATOM    595  N   LEU A  93      11.838  35.163  36.111  1.00 42.42           N  
ATOM    596  CA  LEU A  93      11.615  35.957  34.912  1.00 42.06           C  
ATOM    597  C   LEU A  93      12.354  35.275  33.792  1.00 42.07           C  
ATOM    598  O   LEU A  93      13.299  34.536  34.030  1.00 42.45           O  
ATOM    599  CB  LEU A  93      12.157  37.383  35.054  1.00 40.15           C  
ATOM    600  CG  LEU A  93      11.533  38.319  36.091  1.00 40.19           C  
ATOM    601  CD1 LEU A  93      11.954  37.889  37.494  1.00 38.61           C  
ATOM    602  CD2 LEU A  93      11.949  39.767  35.806  1.00 39.53           C  
ATOM    603  N   LEU A  94      11.915  35.510  32.567  1.00 43.11           N  
ATOM    604  CA  LEU A  94      12.583  34.931  31.411  1.00 44.48           C  
ATOM    605  C   LEU A  94      13.375  36.092  30.822  1.00 45.50           C  
ATOM    606  O   LEU A  94      12.847  37.206  30.675  1.00 47.66           O  
ATOM    607  CB  LEU A  94      11.558  34.400  30.395  1.00 44.00           C  
ATOM    608  CG  LEU A  94      12.108  33.786  29.099  1.00 43.75           C  
ATOM    609  CD1 LEU A  94      13.196  32.773  29.430  1.00 42.22           C  
ATOM    610  CD2 LEU A  94      10.979  33.130  28.314  1.00 40.82           C  
ATOM    611  N   SER A  95      14.646  35.851  30.523  1.00 44.69           N  
ATOM    612  CA  SER A  95      15.480  36.896  29.964  1.00 43.67           C  
ATOM    613  C   SER A  95      15.535  36.712  28.464  1.00 43.86           C  
ATOM    614  O   SER A  95      15.791  35.620  27.971  1.00 44.12           O  
ATOM    615  CB  SER A  95      16.887  36.833  30.551  1.00 41.40           C  
ATOM    616  OG  SER A  95      17.660  37.905  30.052  1.00 40.13           O  
ATOM    617  N   VAL A  96      15.281  37.777  27.724  1.00 44.44           N  
ATOM    618  CA  VAL A  96      15.323  37.660  26.272  1.00 45.51           C  
ATOM    619  C   VAL A  96      16.498  38.460  25.730  1.00 46.09           C  
ATOM    620  O   VAL A  96      16.626  39.638  26.028  1.00 47.60           O  
ATOM    621  CB  VAL A  96      13.982  38.151  25.630  1.00 44.85           C  
ATOM    622  CG1 VAL A  96      13.556  39.478  26.252  1.00 42.36           C  
ATOM    623  CG2 VAL A  96      14.124  38.258  24.112  1.00 40.88           C  
ATOM    624  N   GLY A  97      17.357  37.819  24.942  1.00 45.71           N  
ATOM    625  CA  GLY A  97      18.504  38.511  24.387  1.00 44.84           C  
ATOM    626  C   GLY A  97      19.766  37.766  24.737  1.00 45.37           C  
ATOM    627  O   GLY A  97      19.940  36.629  24.323  1.00 44.45           O  
ATOM    628  N   GLY A  98      20.648  38.383  25.511  1.00 47.12           N  
ATOM    629  CA  GLY A  98      21.879  37.701  25.874  1.00 50.48           C  
ATOM    630  C   GLY A  98      23.007  38.025  24.906  1.00 52.55           C  
ATOM    631  O   GLY A  98      22.752  38.417  23.762  1.00 52.58           O  
ATOM    632  N   TRP A  99      24.250  37.841  25.347  1.00 53.10           N  
ATOM    633  CA  TRP A  99      25.395  38.163  24.514  1.00 54.33           C  
ATOM    634  C   TRP A  99      25.400  37.589  23.101  1.00 54.89           C  
ATOM    635  O   TRP A  99      25.554  38.338  22.151  1.00 54.05           O  
ATOM    636  CB  TRP A  99      26.697  37.793  25.222  1.00 55.62           C  
ATOM    637  CG  TRP A  99      27.894  38.217  24.422  1.00 58.27           C  
ATOM    638  CD1 TRP A  99      28.757  37.407  23.716  1.00 58.34           C  
ATOM    639  CD2 TRP A  99      28.293  39.565  24.145  1.00 58.61           C  
ATOM    640  NE1 TRP A  99      29.657  38.179  23.012  1.00 57.84           N  
ATOM    641  CE2 TRP A  99      29.395  39.504  23.258  1.00 58.45           C  
ATOM    642  CE3 TRP A  99      27.823  40.824  24.558  1.00 58.32           C  
ATOM    643  CZ2 TRP A  99      30.030  40.656  22.777  1.00 58.31           C  
ATOM    644  CZ3 TRP A  99      28.453  41.966  24.078  1.00 57.11           C  
ATOM    645  CH2 TRP A  99      29.546  41.872  23.195  1.00 57.51           C  
ATOM    646  N   ASN A 100      25.231  36.280  22.944  1.00 57.91           N  
ATOM    647  CA  ASN A 100      25.248  35.688  21.601  1.00 61.34           C  
ATOM    648  C   ASN A 100      24.049  35.997  20.713  1.00 61.97           C  
ATOM    649  O   ASN A 100      24.136  35.847  19.499  1.00 61.62           O  
ATOM    650  CB  ASN A 100      25.400  34.159  21.665  1.00 64.10           C  
ATOM    651  CG  ASN A 100      26.745  33.724  22.224  1.00 68.19           C  
ATOM    652  OD1 ASN A 100      27.763  34.409  22.054  1.00 69.31           O  
ATOM    653  ND2 ASN A 100      26.761  32.563  22.882  1.00 70.56           N  
ATOM    654  N   PHE A 101      22.936  36.424  21.301  1.00 62.88           N  
ATOM    655  CA  PHE A 101      21.733  36.707  20.512  1.00 64.88           C  
ATOM    656  C   PHE A 101      22.003  37.442  19.207  1.00 65.20           C  
ATOM    657  O   PHE A 101      21.567  37.005  18.139  1.00 65.78           O  
ATOM    658  CB  PHE A 101      20.720  37.504  21.342  1.00 65.27           C  
ATOM    659  CG  PHE A 101      19.399  37.741  20.643  1.00 64.89           C  
ATOM    660  CD1 PHE A 101      19.210  38.855  19.834  1.00 64.95           C  
ATOM    661  CD2 PHE A 101      18.341  36.848  20.807  1.00 66.39           C  
ATOM    662  CE1 PHE A 101      17.983  39.082  19.198  1.00 64.59           C  
ATOM    663  CE2 PHE A 101      17.108  37.066  20.176  1.00 65.51           C  
ATOM    664  CZ  PHE A 101      16.933  38.187  19.371  1.00 64.73           C  
ATOM    665  N   GLY A 102      22.717  38.559  19.302  1.00 65.22           N  
ATOM    666  CA  GLY A 102      23.020  39.343  18.122  1.00 65.98           C  
ATOM    667  C   GLY A 102      22.509  40.764  18.246  1.00 66.62           C  
ATOM    668  O   GLY A 102      21.312  41.024  18.109  1.00 66.38           O  
ATOM    669  N   SER A 103      23.424  41.689  18.510  1.00 67.33           N  
ATOM    670  CA  SER A 103      23.083  43.099  18.654  1.00 67.72           C  
ATOM    671  C   SER A 103      22.205  43.634  17.514  1.00 68.61           C  
ATOM    672  O   SER A 103      21.278  44.424  17.745  1.00 67.09           O  
ATOM    673  CB  SER A 103      24.362  43.925  18.737  1.00 66.66           C  
ATOM    674  OG  SER A 103      24.055  45.299  18.741  1.00 66.43           O  
ATOM    675  N   GLN A 104      22.499  43.196  16.288  1.00 69.64           N  
ATOM    676  CA  GLN A 104      21.760  43.643  15.103  1.00 69.51           C  
ATOM    677  C   GLN A 104      20.323  43.145  15.079  1.00 68.11           C  
ATOM    678  O   GLN A 104      19.378  43.926  14.991  1.00 67.01           O  
ATOM    679  CB  GLN A 104      22.471  43.175  13.833  1.00 72.13           C  
ATOM    680  CG  GLN A 104      23.801  42.481  14.088  1.00 76.59           C  
ATOM    681  CD  GLN A 104      24.881  42.902  13.093  1.00 79.35           C  
ATOM    682  OE1 GLN A 104      25.025  44.090  12.785  1.00 80.35           O  
ATOM    683  NE2 GLN A 104      25.655  41.933  12.603  1.00 79.75           N  
ATOM    684  N   ARG A 105      20.172  41.831  15.159  1.00 66.83           N  
ATOM    685  CA  ARG A 105      18.864  41.205  15.132  1.00 65.80           C  
ATOM    686  C   ARG A 105      17.884  41.898  16.079  1.00 64.26           C  
ATOM    687  O   ARG A 105      16.700  42.035  15.781  1.00 63.79           O  
ATOM    688  CB  ARG A 105      19.015  39.729  15.491  1.00 67.62           C  
ATOM    689  CG  ARG A 105      18.026  38.813  14.793  1.00 69.29           C  
ATOM    690  CD  ARG A 105      18.650  37.446  14.553  1.00 70.48           C  
ATOM    691  NE  ARG A 105      18.914  36.703  15.785  1.00 70.44           N  
ATOM    692  CZ  ARG A 105      17.967  36.148  16.534  1.00 71.21           C  
ATOM    693  NH1 ARG A 105      18.294  35.482  17.640  1.00 70.00           N  
ATOM    694  NH2 ARG A 105      16.692  36.263  16.173  1.00 69.63           N  
ATOM    695  N   PHE A 106      18.378  42.350  17.219  1.00 62.49           N  
ATOM    696  CA  PHE A 106      17.511  43.027  18.169  1.00 61.83           C  
ATOM    697  C   PHE A 106      17.008  44.373  17.619  1.00 62.04           C  
ATOM    698  O   PHE A 106      15.809  44.664  17.662  1.00 61.71           O  
ATOM    699  CB  PHE A 106      18.257  43.253  19.490  1.00 59.85           C  
ATOM    700  CG  PHE A 106      17.496  42.803  20.703  1.00 55.94           C  
ATOM    701  CD1 PHE A 106      16.213  43.281  20.954  1.00 52.51           C  
ATOM    702  CD2 PHE A 106      18.062  41.896  21.592  1.00 54.82           C  
ATOM    703  CE1 PHE A 106      15.502  42.867  22.068  1.00 50.24           C  
ATOM    704  CE2 PHE A 106      17.353  41.473  22.715  1.00 54.83           C  
ATOM    705  CZ  PHE A 106      16.065  41.964  22.952  1.00 52.11           C  
ATOM    706  N   SER A 107      17.924  45.194  17.111  1.00 61.86           N  
ATOM    707  CA  SER A 107      17.553  46.496  16.571  1.00 62.10           C  
ATOM    708  C   SER A 107      16.463  46.385  15.510  1.00 62.84           C  
ATOM    709  O   SER A 107      15.547  47.213  15.463  1.00 61.21           O  
ATOM    710  CB  SER A 107      18.780  47.182  15.969  1.00 61.27           C  
ATOM    711  OG  SER A 107      18.418  48.377  15.299  1.00 60.80           O  
ATOM    712  N   LYS A 108      16.591  45.358  14.666  1.00 64.46           N  
ATOM    713  CA  LYS A 108      15.669  45.065  13.568  1.00 65.72           C  
ATOM    714  C   LYS A 108      14.239  45.091  14.063  1.00 67.46           C  
ATOM    715  O   LYS A 108      13.355  45.705  13.455  1.00 69.18           O  
ATOM    716  CB  LYS A 108      15.970  43.680  13.018  1.00 66.56           C  
ATOM    717  CG  LYS A 108      16.309  43.610  11.541  1.00 69.13           C  
ATOM    718  CD  LYS A 108      15.079  43.285  10.703  1.00 70.83           C  
ATOM    719  CE  LYS A 108      15.459  42.691   9.337  1.00 71.27           C  
ATOM    720  NZ  LYS A 108      16.088  41.336   9.443  1.00 70.19           N  
ATOM    721  N   ILE A 109      14.026  44.410  15.181  1.00 68.56           N  
ATOM    722  CA  ILE A 109      12.714  44.314  15.807  1.00 68.77           C  
ATOM    723  C   ILE A 109      12.378  45.586  16.592  1.00 69.91           C  
ATOM    724  O   ILE A 109      11.215  45.947  16.738  1.00 71.12           O  
ATOM    725  CB  ILE A 109      12.664  43.096  16.763  1.00 67.23           C  
ATOM    726  CG1 ILE A 109      13.226  41.854  16.058  1.00 64.81           C  
ATOM    727  CG2 ILE A 109      11.233  42.840  17.208  1.00 66.86           C  
ATOM    728  CD1 ILE A 109      13.426  40.687  16.974  1.00 60.49           C  
ATOM    729  N   ALA A 110      13.401  46.267  17.090  1.00 71.07           N  
ATOM    730  CA  ALA A 110      13.192  47.484  17.859  1.00 71.65           C  
ATOM    731  C   ALA A 110      12.670  48.621  17.007  1.00 72.44           C  
ATOM    732  O   ALA A 110      11.763  49.342  17.430  1.00 73.31           O  
ATOM    733  CB  ALA A 110      14.489  47.907  18.523  1.00 71.88           C  
ATOM    734  N   SER A 111      13.242  48.776  15.810  1.00 73.34           N  
ATOM    735  CA  SER A 111      12.864  49.860  14.895  1.00 74.32           C  
ATOM    736  C   SER A 111      11.739  49.586  13.894  1.00 74.58           C  
ATOM    737  O   SER A 111      11.252  50.510  13.236  1.00 74.99           O  
ATOM    738  CB  SER A 111      14.102  50.378  14.147  1.00 74.21           C  
ATOM    739  OG  SER A 111      14.832  49.319  13.562  1.00 75.71           O  
ATOM    740  N   ASN A 112      11.330  48.335  13.745  1.00 74.91           N  
ATOM    741  CA  ASN A 112      10.220  48.068  12.845  1.00 75.02           C  
ATOM    742  C   ASN A 112       8.967  48.280  13.688  1.00 74.29           C  
ATOM    743  O   ASN A 112       8.774  47.611  14.703  1.00 73.55           O  
ATOM    744  CB  ASN A 112      10.251  46.636  12.324  1.00 75.91           C  
ATOM    745  CG  ASN A 112       9.150  46.372  11.308  1.00 76.97           C  
ATOM    746  OD1 ASN A 112       7.978  46.670  11.551  1.00 76.69           O  
ATOM    747  ND2 ASN A 112       9.522  45.810  10.164  1.00 78.03           N  
ATOM    748  N   THR A 113       8.122  49.218  13.280  1.00 73.94           N  
ATOM    749  CA  THR A 113       6.908  49.500  14.038  1.00 73.47           C  
ATOM    750  C   THR A 113       6.050  48.243  14.211  1.00 72.40           C  
ATOM    751  O   THR A 113       5.381  48.075  15.239  1.00 71.54           O  
ATOM    752  CB  THR A 113       6.062  50.608  13.356  1.00 74.28           C  
ATOM    753  OG1 THR A 113       6.853  51.796  13.184  1.00 73.77           O  
ATOM    754  CG2 THR A 113       4.849  50.942  14.217  1.00 74.79           C  
ATOM    755  N   GLN A 114       6.084  47.363  13.208  1.00 70.94           N  
ATOM    756  CA  GLN A 114       5.311  46.120  13.232  1.00 69.03           C  
ATOM    757  C   GLN A 114       6.048  44.972  13.919  1.00 68.06           C  
ATOM    758  O   GLN A 114       5.417  44.180  14.623  1.00 68.62           O  
ATOM    759  CB AGLN A 114       4.900  45.712  11.816  0.50 69.65           C  
ATOM    760  CB BGLN A 114       4.966  45.677  11.803  0.50 68.59           C  
ATOM    761  CG AGLN A 114       3.409  45.913  11.519  0.50 70.71           C  
ATOM    762  CG BGLN A 114       4.240  46.710  10.939  0.50 68.51           C  
ATOM    763  CD AGLN A 114       2.913  47.322  11.838  0.50 71.34           C  
ATOM    764  CD BGLN A 114       5.168  47.475  10.001  0.50 67.45           C  
ATOM    765  OE1AGLN A 114       2.787  47.696  13.005  0.50 72.05           O  
ATOM    766  OE1BGLN A 114       5.430  48.663  10.200  0.50 67.09           O  
ATOM    767  NE2AGLN A 114       2.635  48.108  10.799  0.50 70.48           N  
ATOM    768  NE2BGLN A 114       5.666  46.793   8.973  0.50 65.92           N  
ATOM    769  N   SER A 115       7.365  44.873  13.709  1.00 65.24           N  
ATOM    770  CA  SER A 115       8.178  43.821  14.335  1.00 62.51           C  
ATOM    771  C   SER A 115       8.068  43.910  15.848  1.00 59.98           C  
ATOM    772  O   SER A 115       7.789  42.923  16.525  1.00 58.88           O  
ATOM    773  CB  SER A 115       9.650  43.968  13.946  1.00 63.68           C  
ATOM    774  OG  SER A 115       9.879  43.568  12.608  1.00 65.53           O  
ATOM    775  N   ARG A 116       8.303  45.115  16.359  1.00 58.17           N  
ATOM    776  CA  ARG A 116       8.230  45.420  17.784  1.00 56.53           C  
ATOM    777  C   ARG A 116       6.880  44.996  18.341  1.00 55.78           C  
ATOM    778  O   ARG A 116       6.808  44.203  19.287  1.00 55.65           O  
ATOM    779  CB  ARG A 116       8.429  46.926  17.996  1.00 56.31           C  
ATOM    780  CG  ARG A 116       8.208  47.391  19.417  1.00 56.68           C  
ATOM    781  CD  ARG A 116       8.672  48.832  19.632  1.00 56.41           C  
ATOM    782  NE  ARG A 116       7.809  49.816  18.986  1.00 55.58           N  
ATOM    783  CZ  ARG A 116       8.204  50.621  18.009  1.00 55.43           C  
ATOM    784  NH1 ARG A 116       9.457  50.548  17.576  1.00 55.76           N  
ATOM    785  NH2 ARG A 116       7.349  51.485  17.465  1.00 52.19           N  
ATOM    786  N   ARG A 117       5.819  45.530  17.738  1.00 54.72           N  
ATOM    787  CA  ARG A 117       4.446  45.230  18.131  1.00 54.65           C  
ATOM    788  C   ARG A 117       4.137  43.730  18.270  1.00 54.12           C  
ATOM    789  O   ARG A 117       3.581  43.291  19.285  1.00 52.00           O  
ATOM    790  CB  ARG A 117       3.467  45.854  17.130  1.00 56.05           C  
ATOM    791  CG  ARG A 117       1.997  45.492  17.400  1.00 58.12           C  
ATOM    792  CD  ARG A 117       1.613  45.828  18.839  1.00 60.08           C  
ATOM    793  NE  ARG A 117       0.439  45.098  19.314  1.00 61.25           N  
ATOM    794  CZ  ARG A 117       0.065  45.039  20.592  1.00 61.70           C  
ATOM    795  NH1 ARG A 117       0.778  45.674  21.519  1.00 62.33           N  
ATOM    796  NH2 ARG A 117      -1.009  44.337  20.947  1.00 60.37           N  
ATOM    797  N   THR A 118       4.478  42.951  17.247  1.00 53.67           N  
ATOM    798  CA  THR A 118       4.223  41.515  17.283  1.00 53.61           C  
ATOM    799  C   THR A 118       4.919  40.982  18.528  1.00 54.26           C  
ATOM    800  O   THR A 118       4.309  40.307  19.365  1.00 54.22           O  
ATOM    801  CB  THR A 118       4.804  40.791  16.031  1.00 54.26           C  
ATOM    802  OG1 THR A 118       4.487  41.529  14.842  1.00 55.16           O  
ATOM    803  CG2 THR A 118       4.215  39.406  15.901  1.00 52.83           C  
ATOM    804  N   PHE A 119       6.204  41.311  18.641  1.00 53.82           N  
ATOM    805  CA  PHE A 119       7.029  40.887  19.766  1.00 53.19           C  
ATOM    806  C   PHE A 119       6.391  41.196  21.120  1.00 53.11           C  
ATOM    807  O   PHE A 119       6.125  40.294  21.924  1.00 52.49           O  
ATOM    808  CB  PHE A 119       8.389  41.569  19.669  1.00 52.46           C  
ATOM    809  CG  PHE A 119       9.288  41.310  20.835  1.00 50.20           C  
ATOM    810  CD1 PHE A 119       9.454  40.029  21.328  1.00 49.46           C  
ATOM    811  CD2 PHE A 119      10.023  42.343  21.392  1.00 50.31           C  
ATOM    812  CE1 PHE A 119      10.342  39.776  22.350  1.00 50.23           C  
ATOM    813  CE2 PHE A 119      10.917  42.103  22.416  1.00 50.72           C  
ATOM    814  CZ  PHE A 119      11.079  40.814  22.898  1.00 50.34           C  
ATOM    815  N   ILE A 120       6.157  42.478  21.370  1.00 52.01           N  
ATOM    816  CA  ILE A 120       5.552  42.894  22.625  1.00 50.97           C  
ATOM    817  C   ILE A 120       4.278  42.090  22.872  1.00 51.40           C  
ATOM    818  O   ILE A 120       4.070  41.567  23.963  1.00 52.73           O  
ATOM    819  CB  ILE A 120       5.225  44.421  22.600  1.00 50.53           C  
ATOM    820  CG1 ILE A 120       6.526  45.223  22.553  1.00 50.03           C  
ATOM    821  CG2 ILE A 120       4.369  44.816  23.805  1.00 48.19           C  
ATOM    822  CD1 ILE A 120       6.325  46.732  22.469  1.00 51.97           C  
ATOM    823  N   LYS A 121       3.435  41.976  21.852  1.00 52.23           N  
ATOM    824  CA  LYS A 121       2.170  41.259  21.987  1.00 53.25           C  
ATOM    825  C   LYS A 121       2.344  39.781  22.287  1.00 52.40           C  
ATOM    826  O   LYS A 121       1.476  39.171  22.907  1.00 53.11           O  
ATOM    827  CB  LYS A 121       1.326  41.430  20.715  1.00 56.79           C  
ATOM    828  CG  LYS A 121       0.028  40.611  20.669  1.00 58.11           C  
ATOM    829  CD  LYS A 121      -0.814  40.971  19.432  1.00 60.12           C  
ATOM    830  CE  LYS A 121      -2.118  40.155  19.355  1.00 61.58           C  
ATOM    831  NZ  LYS A 121      -3.145  40.788  18.462  1.00 61.31           N  
ATOM    832  N   SER A 122       3.470  39.211  21.871  1.00 50.08           N  
ATOM    833  CA  SER A 122       3.714  37.799  22.088  1.00 47.82           C  
ATOM    834  C   SER A 122       4.176  37.427  23.475  1.00 47.48           C  
ATOM    835  O   SER A 122       3.990  36.293  23.906  1.00 47.47           O  
ATOM    836  CB  SER A 122       4.740  37.296  21.083  1.00 47.45           C  
ATOM    837  OG  SER A 122       5.946  38.009  21.209  1.00 46.92           O  
ATOM    838  N   VAL A 123       4.763  38.373  24.188  1.00 47.34           N  
ATOM    839  CA  VAL A 123       5.290  38.064  25.506  1.00 47.97           C  
ATOM    840  C   VAL A 123       4.307  37.681  26.621  1.00 49.33           C  
ATOM    841  O   VAL A 123       4.364  36.561  27.154  1.00 47.87           O  
ATOM    842  CB  VAL A 123       6.201  39.211  26.023  1.00 47.23           C  
ATOM    843  CG1 VAL A 123       6.733  38.864  27.419  1.00 46.54           C  
ATOM    844  CG2 VAL A 123       7.366  39.435  25.053  1.00 46.04           C  
ATOM    845  N   PRO A 124       3.376  38.587  26.978  1.00 50.47           N  
ATOM    846  CA  PRO A 124       2.453  38.212  28.064  1.00 50.54           C  
ATOM    847  C   PRO A 124       1.884  36.781  27.954  1.00 50.94           C  
ATOM    848  O   PRO A 124       2.007  35.986  28.892  1.00 51.25           O  
ATOM    849  CB  PRO A 124       1.380  39.309  28.018  1.00 48.61           C  
ATOM    850  CG  PRO A 124       2.110  40.481  27.407  1.00 49.33           C  
ATOM    851  CD  PRO A 124       2.938  39.829  26.313  1.00 48.60           C  
ATOM    852  N   PRO A 125       1.261  36.428  26.813  1.00 50.22           N  
ATOM    853  CA  PRO A 125       0.748  35.055  26.772  1.00 49.97           C  
ATOM    854  C   PRO A 125       1.840  34.004  27.008  1.00 49.40           C  
ATOM    855  O   PRO A 125       1.663  33.065  27.799  1.00 46.89           O  
ATOM    856  CB  PRO A 125       0.102  34.959  25.377  1.00 50.00           C  
ATOM    857  CG  PRO A 125       0.736  36.053  24.597  1.00 50.30           C  
ATOM    858  CD  PRO A 125       0.879  37.165  25.598  1.00 49.58           C  
ATOM    859  N   PHE A 126       2.975  34.188  26.336  1.00 48.50           N  
ATOM    860  CA  PHE A 126       4.085  33.261  26.463  1.00 47.67           C  
ATOM    861  C   PHE A 126       4.598  33.113  27.891  1.00 46.91           C  
ATOM    862  O   PHE A 126       5.042  32.044  28.282  1.00 47.68           O  
ATOM    863  CB  PHE A 126       5.220  33.682  25.543  1.00 46.77           C  
ATOM    864  CG  PHE A 126       6.361  32.729  25.534  1.00 43.80           C  
ATOM    865  CD1 PHE A 126       7.229  32.661  26.609  1.00 42.33           C  
ATOM    866  CD2 PHE A 126       6.553  31.882  24.460  1.00 43.67           C  
ATOM    867  CE1 PHE A 126       8.269  31.767  26.614  1.00 43.24           C  
ATOM    868  CE2 PHE A 126       7.596  30.975  24.454  1.00 44.11           C  
ATOM    869  CZ  PHE A 126       8.456  30.916  25.530  1.00 44.48           C  
ATOM    870  N   LEU A 127       4.536  34.173  28.676  1.00 47.24           N  
ATOM    871  CA  LEU A 127       4.997  34.065  30.048  1.00 49.64           C  
ATOM    872  C   LEU A 127       3.991  33.315  30.928  1.00 51.31           C  
ATOM    873  O   LEU A 127       4.386  32.391  31.654  1.00 53.17           O  
ATOM    874  CB  LEU A 127       5.278  35.451  30.636  1.00 49.41           C  
ATOM    875  CG  LEU A 127       6.352  36.257  29.896  1.00 48.19           C  
ATOM    876  CD1 LEU A 127       6.517  37.611  30.543  1.00 47.76           C  
ATOM    877  CD2 LEU A 127       7.648  35.501  29.919  1.00 47.18           C  
ATOM    878  N   ARG A 128       2.703  33.684  30.860  1.00 50.98           N  
ATOM    879  CA  ARG A 128       1.660  33.022  31.674  1.00 49.87           C  
ATOM    880  C   ARG A 128       1.573  31.546  31.310  1.00 48.09           C  
ATOM    881  O   ARG A 128       1.351  30.683  32.156  1.00 45.70           O  
ATOM    882  CB  ARG A 128       0.268  33.634  31.443  1.00 51.09           C  
ATOM    883  CG  ARG A 128       0.122  35.151  31.648  1.00 52.17           C  
ATOM    884  CD  ARG A 128       0.444  35.601  33.057  1.00 50.09           C  
ATOM    885  NE  ARG A 128      -0.078  36.945  33.300  1.00 48.40           N  
ATOM    886  CZ  ARG A 128       0.168  37.651  34.402  1.00 49.68           C  
ATOM    887  NH1 ARG A 128       0.939  37.145  35.366  1.00 48.57           N  
ATOM    888  NH2 ARG A 128      -0.372  38.854  34.554  1.00 49.65           N  
ATOM    889  N   THR A 129       1.734  31.266  30.027  1.00 48.31           N  
ATOM    890  CA  THR A 129       1.670  29.896  29.562  1.00 47.98           C  
ATOM    891  C   THR A 129       2.795  29.093  30.177  1.00 48.10           C  
ATOM    892  O   THR A 129       2.623  27.892  30.468  1.00 48.50           O  
ATOM    893  CB  THR A 129       1.816  29.789  28.028  1.00 47.21           C  
ATOM    894  OG1 THR A 129       0.778  30.543  27.385  1.00 47.11           O  
ATOM    895  CG2 THR A 129       1.721  28.330  27.601  1.00 44.94           C  
ATOM    896  N   HIS A 130       3.936  29.752  30.397  1.00 45.48           N  
ATOM    897  CA  HIS A 130       5.086  29.045  30.922  1.00 44.01           C  
ATOM    898  C   HIS A 130       5.494  29.233  32.385  1.00 45.20           C  
ATOM    899  O   HIS A 130       6.466  28.624  32.847  1.00 45.24           O  
ATOM    900  CB  HIS A 130       6.248  29.284  29.984  1.00 41.16           C  
ATOM    901  CG  HIS A 130       6.034  28.713  28.614  1.00 40.81           C  
ATOM    902  ND1 HIS A 130       5.892  27.358  28.386  1.00 38.53           N  
ATOM    903  CD2 HIS A 130       5.982  29.308  27.396  1.00 39.29           C  
ATOM    904  CE1 HIS A 130       5.772  27.145  27.087  1.00 38.39           C  
ATOM    905  NE2 HIS A 130       5.825  28.311  26.464  1.00 39.08           N  
ATOM    906  N   GLY A 131       4.759  30.068  33.115  1.00 45.05           N  
ATOM    907  CA  GLY A 131       5.043  30.236  34.532  1.00 46.12           C  
ATOM    908  C   GLY A 131       5.940  31.350  35.031  1.00 47.84           C  
ATOM    909  O   GLY A 131       6.301  31.395  36.219  1.00 48.07           O  
ATOM    910  N   PHE A 132       6.284  32.273  34.154  1.00 48.34           N  
ATOM    911  CA  PHE A 132       7.158  33.342  34.565  1.00 49.48           C  
ATOM    912  C   PHE A 132       6.423  34.537  35.112  1.00 49.39           C  
ATOM    913  O   PHE A 132       5.281  34.768  34.765  1.00 52.04           O  
ATOM    914  CB  PHE A 132       8.041  33.707  33.397  1.00 49.28           C  
ATOM    915  CG  PHE A 132       9.062  32.659  33.100  1.00 49.84           C  
ATOM    916  CD1 PHE A 132      10.123  32.446  33.978  1.00 49.32           C  
ATOM    917  CD2 PHE A 132       8.982  31.895  31.941  1.00 49.60           C  
ATOM    918  CE1 PHE A 132      11.097  31.490  33.698  1.00 49.05           C  
ATOM    919  CE2 PHE A 132       9.953  30.937  31.655  1.00 47.54           C  
ATOM    920  CZ  PHE A 132      11.009  30.738  32.532  1.00 47.15           C  
ATOM    921  N   ASP A 133       7.076  35.286  35.988  1.00 48.95           N  
ATOM    922  CA  ASP A 133       6.456  36.452  36.590  1.00 48.18           C  
ATOM    923  C   ASP A 133       6.780  37.716  35.824  1.00 47.82           C  
ATOM    924  O   ASP A 133       6.304  38.803  36.164  1.00 45.35           O  
ATOM    925  CB  ASP A 133       6.926  36.581  38.022  1.00 48.84           C  
ATOM    926  CG  ASP A 133       6.615  35.353  38.823  1.00 51.27           C  
ATOM    927  OD1 ASP A 133       5.417  35.048  38.961  1.00 52.61           O  
ATOM    928  OD2 ASP A 133       7.553  34.683  39.306  1.00 54.95           O  
ATOM    929  N   GLY A 134       7.594  37.571  34.783  1.00 47.63           N  
ATOM    930  CA  GLY A 134       7.956  38.735  34.001  1.00 46.68           C  
ATOM    931  C   GLY A 134       9.032  38.500  32.967  1.00 44.97           C  
ATOM    932  O   GLY A 134       9.506  37.377  32.790  1.00 44.05           O  
ATOM    933  N   LEU A 135       9.398  39.585  32.286  1.00 44.86           N  
ATOM    934  CA  LEU A 135      10.430  39.585  31.248  1.00 45.31           C  
ATOM    935  C   LEU A 135      11.667  40.340  31.729  1.00 45.29           C  
ATOM    936  O   LEU A 135      11.633  41.069  32.724  1.00 46.02           O  
ATOM    937  CB  LEU A 135       9.915  40.271  29.968  1.00 42.79           C  
ATOM    938  CG  LEU A 135      10.859  40.261  28.758  1.00 40.17           C  
ATOM    939  CD1 LEU A 135      11.027  38.832  28.264  1.00 36.30           C  
ATOM    940  CD2 LEU A 135      10.312  41.161  27.663  1.00 37.33           C  
ATOM    941  N   ASP A 136      12.761  40.150  31.013  1.00 44.56           N  
ATOM    942  CA  ASP A 136      13.993  40.830  31.319  1.00 44.11           C  
ATOM    943  C   ASP A 136      14.664  41.050  29.990  1.00 44.38           C  
ATOM    944  O   ASP A 136      14.957  40.080  29.280  1.00 45.32           O  
ATOM    945  CB  ASP A 136      14.898  39.978  32.192  1.00 44.39           C  
ATOM    946  CG  ASP A 136      16.227  40.655  32.465  1.00 44.80           C  
ATOM    947  OD1 ASP A 136      16.216  41.746  33.068  1.00 43.19           O  
ATOM    948  OD2 ASP A 136      17.277  40.110  32.063  1.00 44.73           O  
ATOM    949  N   LEU A 137      14.895  42.316  29.648  1.00 43.59           N  
ATOM    950  CA  LEU A 137      15.542  42.665  28.389  1.00 42.46           C  
ATOM    951  C   LEU A 137      17.052  42.616  28.518  1.00 42.42           C  
ATOM    952  O   LEU A 137      17.642  43.369  29.297  1.00 45.06           O  
ATOM    953  CB  LEU A 137      15.123  44.061  27.936  1.00 42.88           C  
ATOM    954  CG  LEU A 137      13.660  44.207  27.520  1.00 46.34           C  
ATOM    955  CD1 LEU A 137      13.352  45.683  27.294  1.00 46.64           C  
ATOM    956  CD2 LEU A 137      13.371  43.358  26.254  1.00 44.30           C  
ATOM    957  N   ALA A 138      17.661  41.729  27.739  1.00 39.55           N  
ATOM    958  CA  ALA A 138      19.099  41.538  27.706  1.00 35.96           C  
ATOM    959  C   ALA A 138      19.601  41.857  26.295  1.00 35.20           C  
ATOM    960  O   ALA A 138      20.171  40.996  25.607  1.00 33.01           O  
ATOM    961  CB  ALA A 138      19.420  40.107  28.065  1.00 36.81           C  
ATOM    962  N   TRP A 139      19.358  43.090  25.860  1.00 35.46           N  
ATOM    963  CA  TRP A 139      19.780  43.560  24.534  1.00 38.38           C  
ATOM    964  C   TRP A 139      21.205  44.130  24.638  1.00 40.18           C  
ATOM    965  O   TRP A 139      21.401  45.216  25.198  1.00 39.74           O  
ATOM    966  CB  TRP A 139      18.822  44.645  24.053  1.00 36.73           C  
ATOM    967  CG  TRP A 139      19.183  45.281  22.743  1.00 37.66           C  
ATOM    968  CD1 TRP A 139      20.292  45.045  21.974  1.00 35.87           C  
ATOM    969  CD2 TRP A 139      18.406  46.251  22.037  1.00 37.39           C  
ATOM    970  NE1 TRP A 139      20.245  45.811  20.833  1.00 34.51           N  
ATOM    971  CE2 TRP A 139      19.099  46.557  20.846  1.00 35.14           C  
ATOM    972  CE3 TRP A 139      17.181  46.890  22.298  1.00 38.18           C  
ATOM    973  CZ2 TRP A 139      18.615  47.468  19.920  1.00 36.02           C  
ATOM    974  CZ3 TRP A 139      16.695  47.795  21.383  1.00 37.20           C  
ATOM    975  CH2 TRP A 139      17.413  48.077  20.201  1.00 38.44           C  
ATOM    976  N   LEU A 140      22.186  43.417  24.079  1.00 41.33           N  
ATOM    977  CA  LEU A 140      23.584  43.835  24.186  1.00 42.76           C  
ATOM    978  C   LEU A 140      24.320  44.064  22.873  1.00 44.26           C  
ATOM    979  O   LEU A 140      24.771  43.101  22.237  1.00 46.10           O  
ATOM    980  CB  LEU A 140      24.345  42.798  25.010  1.00 41.27           C  
ATOM    981  CG  LEU A 140      23.479  42.111  26.069  1.00 41.76           C  
ATOM    982  CD1 LEU A 140      24.284  41.021  26.731  1.00 43.14           C  
ATOM    983  CD2 LEU A 140      22.976  43.109  27.096  1.00 38.06           C  
ATOM    984  N   TYR A 141      24.470  45.327  22.472  1.00 45.34           N  
ATOM    985  CA  TYR A 141      23.962  46.479  23.209  1.00 47.03           C  
ATOM    986  C   TYR A 141      23.268  47.372  22.208  1.00 50.42           C  
ATOM    987  O   TYR A 141      23.618  47.363  21.025  1.00 50.97           O  
ATOM    988  CB  TYR A 141      25.115  47.268  23.827  1.00 46.26           C  
ATOM    989  CG  TYR A 141      25.930  46.508  24.855  1.00 46.73           C  
ATOM    990  CD1 TYR A 141      25.454  46.319  26.161  1.00 44.58           C  
ATOM    991  CD2 TYR A 141      27.163  45.949  24.514  1.00 45.75           C  
ATOM    992  CE1 TYR A 141      26.180  45.597  27.090  1.00 45.36           C  
ATOM    993  CE2 TYR A 141      27.900  45.220  25.439  1.00 46.93           C  
ATOM    994  CZ  TYR A 141      27.405  45.047  26.727  1.00 47.57           C  
ATOM    995  OH  TYR A 141      28.152  44.332  27.647  1.00 48.81           O  
ATOM    996  N   PRO A 142      22.279  48.164  22.653  1.00 53.17           N  
ATOM    997  CA  PRO A 142      21.630  49.024  21.657  1.00 56.35           C  
ATOM    998  C   PRO A 142      22.715  49.898  21.025  1.00 60.10           C  
ATOM    999  O   PRO A 142      23.715  50.211  21.677  1.00 61.93           O  
ATOM   1000  CB  PRO A 142      20.647  49.845  22.495  1.00 55.39           C  
ATOM   1001  CG  PRO A 142      20.351  48.951  23.675  1.00 53.78           C  
ATOM   1002  CD  PRO A 142      21.715  48.386  23.996  1.00 53.58           C  
ATOM   1003  N   GLY A 143      22.553  50.279  19.765  1.00 63.29           N  
ATOM   1004  CA  GLY A 143      23.563  51.138  19.159  1.00 67.41           C  
ATOM   1005  C   GLY A 143      23.343  52.592  19.563  1.00 69.45           C  
ATOM   1006  O   GLY A 143      22.437  52.882  20.338  1.00 69.65           O  
ATOM   1007  N   ARG A 144      24.160  53.514  19.065  1.00 71.96           N  
ATOM   1008  CA  ARG A 144      23.959  54.920  19.396  1.00 75.24           C  
ATOM   1009  C   ARG A 144      22.649  55.285  18.720  1.00 75.91           C  
ATOM   1010  O   ARG A 144      21.899  56.155  19.181  1.00 76.32           O  
ATOM   1011  CB  ARG A 144      25.083  55.797  18.835  1.00 77.51           C  
ATOM   1012  CG  ARG A 144      26.184  55.030  18.150  1.00 82.81           C  
ATOM   1013  CD  ARG A 144      26.787  53.986  19.075  1.00 87.42           C  
ATOM   1014  NE  ARG A 144      27.411  52.905  18.321  1.00 92.21           N  
ATOM   1015  CZ  ARG A 144      27.595  51.673  18.788  1.00 94.88           C  
ATOM   1016  NH1 ARG A 144      27.200  51.360  20.022  1.00 95.62           N  
ATOM   1017  NH2 ARG A 144      28.171  50.752  18.017  1.00 96.19           N  
ATOM   1018  N   ARG A 145      22.376  54.583  17.626  1.00 75.94           N  
ATOM   1019  CA  ARG A 145      21.169  54.793  16.844  1.00 76.68           C  
ATOM   1020  C   ARG A 145      19.927  54.105  17.418  1.00 74.72           C  
ATOM   1021  O   ARG A 145      18.814  54.301  16.922  1.00 74.99           O  
ATOM   1022  CB  ARG A 145      21.422  54.333  15.401  1.00 80.26           C  
ATOM   1023  CG  ARG A 145      22.267  53.071  15.296  1.00 84.15           C  
ATOM   1024  CD  ARG A 145      21.435  51.810  15.462  1.00 88.38           C  
ATOM   1025  NE  ARG A 145      20.867  51.398  14.181  1.00 91.08           N  
ATOM   1026  CZ  ARG A 145      21.589  50.890  13.186  1.00 93.25           C  
ATOM   1027  NH1 ARG A 145      22.897  50.726  13.340  1.00 94.26           N  
ATOM   1028  NH2 ARG A 145      21.016  50.572  12.030  1.00 94.16           N  
ATOM   1029  N   ASP A 146      20.108  53.318  18.474  1.00 71.71           N  
ATOM   1030  CA  ASP A 146      18.984  52.614  19.076  1.00 68.34           C  
ATOM   1031  C   ASP A 146      18.579  53.152  20.438  1.00 65.35           C  
ATOM   1032  O   ASP A 146      17.632  52.667  21.048  1.00 63.92           O  
ATOM   1033  CB  ASP A 146      19.304  51.125  19.175  1.00 69.60           C  
ATOM   1034  CG  ASP A 146      19.393  50.454  17.807  1.00 70.72           C  
ATOM   1035  OD1 ASP A 146      18.421  50.574  17.016  1.00 69.76           O  
ATOM   1036  OD2 ASP A 146      20.432  49.803  17.532  1.00 70.92           O  
ATOM   1037  N   LYS A 147      19.293  54.165  20.902  1.00 62.50           N  
ATOM   1038  CA  LYS A 147      19.001  54.761  22.186  1.00 61.25           C  
ATOM   1039  C   LYS A 147      17.497  54.943  22.300  1.00 61.52           C  
ATOM   1040  O   LYS A 147      16.868  54.469  23.238  1.00 61.69           O  
ATOM   1041  CB  LYS A 147      19.705  56.115  22.305  1.00 60.88           C  
ATOM   1042  CG  LYS A 147      19.776  56.668  23.725  1.00 60.21           C  
ATOM   1043  CD  LYS A 147      20.595  57.953  23.798  1.00 58.94           C  
ATOM   1044  CE  LYS A 147      20.774  58.392  25.243  1.00 59.57           C  
ATOM   1045  NZ  LYS A 147      21.479  59.699  25.420  1.00 58.59           N  
ATOM   1046  N   GLN A 148      16.923  55.618  21.316  1.00 63.25           N  
ATOM   1047  CA  GLN A 148      15.485  55.901  21.280  1.00 63.71           C  
ATOM   1048  C   GLN A 148      14.618  54.656  21.102  1.00 61.58           C  
ATOM   1049  O   GLN A 148      13.621  54.468  21.819  1.00 59.97           O  
ATOM   1050  CB  GLN A 148      15.197  56.891  20.151  1.00 68.35           C  
ATOM   1051  CG  GLN A 148      15.866  56.491  18.819  1.00 74.86           C  
ATOM   1052  CD  GLN A 148      16.733  57.603  18.232  1.00 78.20           C  
ATOM   1053  OE1 GLN A 148      16.220  58.617  17.738  1.00 79.55           O  
ATOM   1054  NE2 GLN A 148      18.054  57.420  18.293  1.00 78.64           N  
ATOM   1055  N   HIS A 149      14.984  53.818  20.135  1.00 58.86           N  
ATOM   1056  CA  HIS A 149      14.228  52.599  19.890  1.00 56.82           C  
ATOM   1057  C   HIS A 149      14.244  51.797  21.192  1.00 53.27           C  
ATOM   1058  O   HIS A 149      13.238  51.228  21.601  1.00 52.41           O  
ATOM   1059  CB  HIS A 149      14.870  51.775  18.767  1.00 59.77           C  
ATOM   1060  CG  HIS A 149      14.990  52.500  17.461  1.00 62.36           C  
ATOM   1061  ND1 HIS A 149      16.083  52.357  16.630  1.00 63.86           N  
ATOM   1062  CD2 HIS A 149      14.152  53.362  16.836  1.00 63.63           C  
ATOM   1063  CE1 HIS A 149      15.914  53.101  15.550  1.00 64.19           C  
ATOM   1064  NE2 HIS A 149      14.751  53.721  15.650  1.00 65.26           N  
ATOM   1065  N   PHE A 150      15.392  51.775  21.853  1.00 49.68           N  
ATOM   1066  CA  PHE A 150      15.504  51.039  23.090  1.00 47.22           C  
ATOM   1067  C   PHE A 150      14.683  51.635  24.232  1.00 46.98           C  
ATOM   1068  O   PHE A 150      14.480  50.983  25.258  1.00 48.44           O  
ATOM   1069  CB  PHE A 150      16.957  50.931  23.527  1.00 44.46           C  
ATOM   1070  CG  PHE A 150      17.124  50.168  24.793  1.00 42.60           C  
ATOM   1071  CD1 PHE A 150      16.916  48.807  24.821  1.00 42.97           C  
ATOM   1072  CD2 PHE A 150      17.420  50.814  25.974  1.00 42.88           C  
ATOM   1073  CE1 PHE A 150      17.001  48.107  26.000  1.00 42.28           C  
ATOM   1074  CE2 PHE A 150      17.508  50.112  27.168  1.00 42.24           C  
ATOM   1075  CZ  PHE A 150      17.299  48.765  27.178  1.00 41.65           C  
ATOM   1076  N   THR A 151      14.218  52.866  24.071  1.00 46.27           N  
ATOM   1077  CA  THR A 151      13.404  53.504  25.103  1.00 46.50           C  
ATOM   1078  C   THR A 151      11.920  53.246  24.802  1.00 48.37           C  
ATOM   1079  O   THR A 151      11.106  53.028  25.723  1.00 47.64           O  
ATOM   1080  CB  THR A 151      13.642  55.028  25.147  1.00 45.19           C  
ATOM   1081  OG1 THR A 151      15.006  55.285  25.502  1.00 47.22           O  
ATOM   1082  CG2 THR A 151      12.721  55.691  26.164  1.00 41.63           C  
ATOM   1083  N   THR A 152      11.584  53.274  23.507  1.00 48.27           N  
ATOM   1084  CA  THR A 152      10.221  53.030  23.053  1.00 46.82           C  
ATOM   1085  C   THR A 152       9.873  51.602  23.441  1.00 46.12           C  
ATOM   1086  O   THR A 152       8.838  51.346  24.068  1.00 45.92           O  
ATOM   1087  CB  THR A 152      10.100  53.186  21.514  1.00 48.70           C  
ATOM   1088  OG1 THR A 152      10.410  54.539  21.133  1.00 47.72           O  
ATOM   1089  CG2 THR A 152       8.680  52.822  21.048  1.00 46.42           C  
ATOM   1090  N   LEU A 153      10.755  50.676  23.080  1.00 44.46           N  
ATOM   1091  CA  LEU A 153      10.558  49.265  23.392  1.00 44.79           C  
ATOM   1092  C   LEU A 153      10.087  49.080  24.830  1.00 44.20           C  
ATOM   1093  O   LEU A 153       8.977  48.638  25.085  1.00 44.35           O  
ATOM   1094  CB  LEU A 153      11.864  48.492  23.185  1.00 44.05           C  
ATOM   1095  CG  LEU A 153      11.850  46.995  23.493  1.00 44.34           C  
ATOM   1096  CD1 LEU A 153      11.010  46.278  22.472  1.00 44.47           C  
ATOM   1097  CD2 LEU A 153      13.256  46.453  23.459  1.00 44.83           C  
ATOM   1098  N   ILE A 154      10.951  49.427  25.765  1.00 44.73           N  
ATOM   1099  CA  ILE A 154      10.669  49.300  27.186  1.00 45.86           C  
ATOM   1100  C   ILE A 154       9.336  49.923  27.572  1.00 47.22           C  
ATOM   1101  O   ILE A 154       8.558  49.317  28.321  1.00 47.37           O  
ATOM   1102  CB  ILE A 154      11.814  49.948  28.024  1.00 44.43           C  
ATOM   1103  CG1 ILE A 154      13.140  49.247  27.719  1.00 41.74           C  
ATOM   1104  CG2 ILE A 154      11.495  49.874  29.497  1.00 42.85           C  
ATOM   1105  CD1 ILE A 154      14.260  49.675  28.598  1.00 42.41           C  
ATOM   1106  N   LYS A 155       9.083  51.125  27.049  1.00 48.90           N  
ATOM   1107  CA  LYS A 155       7.858  51.881  27.320  1.00 50.02           C  
ATOM   1108  C   LYS A 155       6.584  51.143  26.912  1.00 50.87           C  
ATOM   1109  O   LYS A 155       5.627  51.048  27.690  1.00 50.35           O  
ATOM   1110  CB  LYS A 155       7.902  53.219  26.590  1.00 51.16           C  
ATOM   1111  CG  LYS A 155       6.863  54.214  27.070  1.00 52.87           C  
ATOM   1112  CD  LYS A 155       6.876  55.498  26.238  1.00 56.57           C  
ATOM   1113  CE  LYS A 155       6.362  55.264  24.809  1.00 57.99           C  
ATOM   1114  NZ  LYS A 155       6.096  56.534  24.063  1.00 59.21           N  
ATOM   1115  N   GLU A 156       6.576  50.627  25.686  1.00 51.22           N  
ATOM   1116  CA  GLU A 156       5.423  49.896  25.169  1.00 51.73           C  
ATOM   1117  C   GLU A 156       5.260  48.520  25.823  1.00 52.11           C  
ATOM   1118  O   GLU A 156       4.142  48.106  26.144  1.00 53.58           O  
ATOM   1119  CB  GLU A 156       5.541  49.772  23.646  1.00 51.61           C  
ATOM   1120  CG  GLU A 156       5.858  51.124  22.982  1.00 51.58           C  
ATOM   1121  CD  GLU A 156       5.790  51.075  21.473  1.00 53.21           C  
ATOM   1122  OE1 GLU A 156       6.359  50.125  20.891  1.00 54.00           O  
ATOM   1123  OE2 GLU A 156       5.172  51.984  20.869  1.00 53.32           O  
ATOM   1124  N   MET A 157       6.372  47.823  26.040  1.00 51.30           N  
ATOM   1125  CA  MET A 157       6.333  46.512  26.667  1.00 50.01           C  
ATOM   1126  C   MET A 157       5.685  46.632  28.035  1.00 51.10           C  
ATOM   1127  O   MET A 157       4.898  45.783  28.437  1.00 52.30           O  
ATOM   1128  CB  MET A 157       7.740  45.954  26.829  1.00 48.33           C  
ATOM   1129  CG  MET A 157       7.784  44.567  27.426  1.00 46.98           C  
ATOM   1130  SD  MET A 157       7.314  43.280  26.237  1.00 50.63           S  
ATOM   1131  CE  MET A 157       8.880  43.026  25.266  1.00 45.57           C  
ATOM   1132  N   LYS A 158       6.020  47.687  28.762  1.00 51.27           N  
ATOM   1133  CA  LYS A 158       5.445  47.863  30.085  1.00 52.23           C  
ATOM   1134  C   LYS A 158       3.952  48.129  29.941  1.00 52.69           C  
ATOM   1135  O   LYS A 158       3.142  47.714  30.779  1.00 52.04           O  
ATOM   1136  CB  LYS A 158       6.115  49.032  30.797  1.00 52.83           C  
ATOM   1137  CG  LYS A 158       5.538  49.340  32.179  1.00 52.79           C  
ATOM   1138  CD  LYS A 158       6.048  48.387  33.240  1.00 50.65           C  
ATOM   1139  CE  LYS A 158       5.758  48.927  34.631  1.00 49.14           C  
ATOM   1140  NZ  LYS A 158       6.523  48.159  35.644  1.00 48.33           N  
ATOM   1141  N   ALA A 159       3.590  48.832  28.875  1.00 53.18           N  
ATOM   1142  CA  ALA A 159       2.189  49.131  28.629  1.00 55.13           C  
ATOM   1143  C   ALA A 159       1.457  47.796  28.450  1.00 57.47           C  
ATOM   1144  O   ALA A 159       0.421  47.529  29.086  1.00 59.03           O  
ATOM   1145  CB  ALA A 159       2.051  49.976  27.382  1.00 52.23           C  
ATOM   1146  N   GLU A 160       2.018  46.951  27.591  1.00 56.56           N  
ATOM   1147  CA  GLU A 160       1.428  45.665  27.329  1.00 55.69           C  
ATOM   1148  C   GLU A 160       1.300  44.852  28.601  1.00 55.23           C  
ATOM   1149  O   GLU A 160       0.358  44.077  28.733  1.00 57.29           O  
ATOM   1150  CB  GLU A 160       2.253  44.890  26.301  1.00 56.49           C  
ATOM   1151  CG  GLU A 160       1.500  43.710  25.709  1.00 60.44           C  
ATOM   1152  CD  GLU A 160       0.299  44.122  24.828  1.00 63.43           C  
ATOM   1153  OE1 GLU A 160      -0.442  45.064  25.192  1.00 64.45           O  
ATOM   1154  OE2 GLU A 160       0.081  43.487  23.768  1.00 65.05           O  
ATOM   1155  N   PHE A 161       2.229  45.017  29.541  1.00 53.51           N  
ATOM   1156  CA  PHE A 161       2.167  44.245  30.788  1.00 53.20           C  
ATOM   1157  C   PHE A 161       1.035  44.733  31.666  1.00 53.72           C  
ATOM   1158  O   PHE A 161       0.405  43.951  32.402  1.00 50.18           O  
ATOM   1159  CB  PHE A 161       3.490  44.336  31.550  1.00 51.18           C  
ATOM   1160  CG  PHE A 161       4.594  43.511  30.946  1.00 51.54           C  
ATOM   1161  CD1 PHE A 161       4.490  43.021  29.646  1.00 50.06           C  
ATOM   1162  CD2 PHE A 161       5.754  43.241  31.667  1.00 51.52           C  
ATOM   1163  CE1 PHE A 161       5.518  42.280  29.079  1.00 48.52           C  
ATOM   1164  CE2 PHE A 161       6.793  42.498  31.102  1.00 49.43           C  
ATOM   1165  CZ  PHE A 161       6.670  42.020  29.808  1.00 49.40           C  
ATOM   1166  N   ILE A 162       0.790  46.037  31.559  1.00 55.28           N  
ATOM   1167  CA  ILE A 162      -0.255  46.710  32.310  1.00 57.62           C  
ATOM   1168  C   ILE A 162      -1.626  46.393  31.724  1.00 57.32           C  
ATOM   1169  O   ILE A 162      -2.568  46.117  32.464  1.00 56.09           O  
ATOM   1170  CB  ILE A 162      -0.042  48.240  32.301  1.00 58.91           C  
ATOM   1171  CG1 ILE A 162       1.334  48.570  32.893  1.00 60.82           C  
ATOM   1172  CG2 ILE A 162      -1.150  48.924  33.087  1.00 57.75           C  
ATOM   1173  CD1 ILE A 162       1.654  50.066  32.999  1.00 60.79           C  
ATOM   1174  N   LYS A 163      -1.733  46.441  30.399  1.00 57.74           N  
ATOM   1175  CA  LYS A 163      -2.991  46.139  29.722  1.00 58.97           C  
ATOM   1176  C   LYS A 163      -3.414  44.707  30.022  1.00 59.94           C  
ATOM   1177  O   LYS A 163      -4.583  44.458  30.282  1.00 61.97           O  
ATOM   1178  CB  LYS A 163      -2.855  46.345  28.202  1.00 59.21           C  
ATOM   1179  CG  LYS A 163      -4.033  45.844  27.349  1.00 58.53           C  
ATOM   1180  CD  LYS A 163      -3.926  46.371  25.909  1.00 60.56           C  
ATOM   1181  CE  LYS A 163      -4.580  45.448  24.864  1.00 61.70           C  
ATOM   1182  NZ  LYS A 163      -3.763  44.228  24.494  1.00 60.81           N  
ATOM   1183  N   GLU A 164      -2.466  43.774  29.998  1.00 59.78           N  
ATOM   1184  CA  GLU A 164      -2.765  42.378  30.272  1.00 60.75           C  
ATOM   1185  C   GLU A 164      -3.161  42.169  31.736  1.00 63.39           C  
ATOM   1186  O   GLU A 164      -4.068  41.411  32.040  1.00 63.90           O  
ATOM   1187  CB  GLU A 164      -1.553  41.510  29.916  1.00 59.09           C  
ATOM   1188  CG  GLU A 164      -1.762  39.992  30.033  1.00 57.37           C  
ATOM   1189  CD  GLU A 164      -1.326  39.411  31.384  1.00 57.76           C  
ATOM   1190  OE1 GLU A 164      -0.933  40.205  32.275  1.00 57.53           O  
ATOM   1191  OE2 GLU A 164      -1.379  38.158  31.549  1.00 55.97           O  
ATOM   1192  N   ALA A 165      -2.498  42.858  32.649  1.00 67.29           N  
ATOM   1193  CA  ALA A 165      -2.803  42.691  34.062  1.00 70.82           C  
ATOM   1194  C   ALA A 165      -4.062  43.399  34.546  1.00 73.08           C  
ATOM   1195  O   ALA A 165      -4.709  42.927  35.481  1.00 72.74           O  
ATOM   1196  CB  ALA A 165      -1.614  43.151  34.895  1.00 71.26           C  
ATOM   1197  N   GLN A 166      -4.405  44.516  33.902  1.00 76.91           N  
ATOM   1198  CA  GLN A 166      -5.554  45.362  34.285  1.00 80.63           C  
ATOM   1199  C   GLN A 166      -6.791  44.740  34.925  1.00 81.52           C  
ATOM   1200  O   GLN A 166      -7.272  45.241  35.949  1.00 81.97           O  
ATOM   1201  CB  GLN A 166      -5.985  46.254  33.114  1.00 82.39           C  
ATOM   1202  CG  GLN A 166      -5.077  47.475  32.924  1.00 86.88           C  
ATOM   1203  CD  GLN A 166      -4.647  48.118  34.253  1.00 89.47           C  
ATOM   1204  OE1 GLN A 166      -3.809  47.572  34.987  1.00 90.27           O  
ATOM   1205  NE2 GLN A 166      -5.225  49.279  34.566  1.00 90.46           N  
ATOM   1206  N   PRO A 167      -7.343  43.668  34.326  1.00 81.60           N  
ATOM   1207  CA  PRO A 167      -8.527  42.996  34.870  1.00 80.31           C  
ATOM   1208  C   PRO A 167      -8.465  42.740  36.385  1.00 79.18           C  
ATOM   1209  O   PRO A 167      -9.489  42.819  37.076  1.00 78.51           O  
ATOM   1210  CB  PRO A 167      -8.571  41.714  34.057  1.00 80.76           C  
ATOM   1211  CG  PRO A 167      -8.214  42.230  32.696  1.00 81.61           C  
ATOM   1212  CD  PRO A 167      -7.019  43.130  32.991  1.00 81.93           C  
ATOM   1213  N   GLY A 168      -7.267  42.439  36.891  1.00 77.48           N  
ATOM   1214  CA  GLY A 168      -7.091  42.182  38.314  1.00 74.12           C  
ATOM   1215  C   GLY A 168      -5.970  41.196  38.579  1.00 72.04           C  
ATOM   1216  O   GLY A 168      -5.828  40.674  39.688  1.00 71.16           O  
ATOM   1217  N   LYS A 169      -5.173  40.946  37.543  1.00 70.62           N  
ATOM   1218  CA  LYS A 169      -4.043  40.016  37.604  1.00 67.72           C  
ATOM   1219  C   LYS A 169      -2.863  40.654  38.297  1.00 65.21           C  
ATOM   1220  O   LYS A 169      -2.843  41.874  38.477  1.00 65.39           O  
ATOM   1221  CB  LYS A 169      -3.596  39.638  36.189  1.00 68.55           C  
ATOM   1222  CG  LYS A 169      -4.443  38.603  35.472  1.00 68.65           C  
ATOM   1223  CD  LYS A 169      -4.248  38.725  33.963  1.00 67.80           C  
ATOM   1224  CE  LYS A 169      -4.453  37.394  33.246  1.00 67.78           C  
ATOM   1225  NZ  LYS A 169      -3.401  36.408  33.606  1.00 65.39           N  
ATOM   1226  N   LYS A 170      -1.892  39.813  38.674  1.00 62.59           N  
ATOM   1227  CA  LYS A 170      -0.629  40.237  39.298  1.00 59.07           C  
ATOM   1228  C   LYS A 170       0.248  40.611  38.096  1.00 56.33           C  
ATOM   1229  O   LYS A 170       0.623  39.743  37.297  1.00 53.27           O  
ATOM   1230  CB  LYS A 170       0.017  39.075  40.057  1.00 60.56           C  
ATOM   1231  CG  LYS A 170       0.474  39.428  41.459  1.00 63.30           C  
ATOM   1232  CD  LYS A 170       1.565  40.490  41.454  1.00 65.74           C  
ATOM   1233  CE  LYS A 170       1.629  41.218  42.800  1.00 67.65           C  
ATOM   1234  NZ  LYS A 170       1.695  40.278  43.960  1.00 69.37           N  
ATOM   1235  N   GLN A 171       0.569  41.898  37.974  1.00 53.61           N  
ATOM   1236  CA  GLN A 171       1.337  42.401  36.839  1.00 51.49           C  
ATOM   1237  C   GLN A 171       2.671  41.724  36.527  1.00 49.31           C  
ATOM   1238  O   GLN A 171       3.431  41.360  37.428  1.00 48.10           O  
ATOM   1239  CB  GLN A 171       1.549  43.900  37.003  1.00 52.06           C  
ATOM   1240  CG  GLN A 171       1.652  44.625  35.692  1.00 53.55           C  
ATOM   1241  CD  GLN A 171       1.713  46.125  35.856  1.00 54.50           C  
ATOM   1242  OE1 GLN A 171       1.330  46.870  34.950  1.00 55.51           O  
ATOM   1243  NE2 GLN A 171       2.205  46.582  37.004  1.00 51.95           N  
ATOM   1244  N   LEU A 172       2.941  41.556  35.235  1.00 47.02           N  
ATOM   1245  CA  LEU A 172       4.185  40.938  34.786  1.00 47.20           C  
ATOM   1246  C   LEU A 172       5.347  41.881  35.070  1.00 47.90           C  
ATOM   1247  O   LEU A 172       5.242  43.088  34.822  1.00 49.45           O  
ATOM   1248  CB  LEU A 172       4.122  40.617  33.276  1.00 45.10           C  
ATOM   1249  CG  LEU A 172       3.174  39.471  32.866  1.00 44.48           C  
ATOM   1250  CD1 LEU A 172       3.105  39.345  31.352  1.00 42.02           C  
ATOM   1251  CD2 LEU A 172       3.650  38.152  33.505  1.00 40.68           C  
ATOM   1252  N   LEU A 173       6.449  41.336  35.594  1.00 48.00           N  
ATOM   1253  CA  LEU A 173       7.641  42.136  35.914  1.00 46.65           C  
ATOM   1254  C   LEU A 173       8.489  42.395  34.688  1.00 45.37           C  
ATOM   1255  O   LEU A 173       8.610  41.532  33.826  1.00 45.58           O  
ATOM   1256  CB  LEU A 173       8.497  41.431  36.971  1.00 47.95           C  
ATOM   1257  CG  LEU A 173       7.834  41.350  38.352  1.00 48.43           C  
ATOM   1258  CD1 LEU A 173       8.756  40.688  39.377  1.00 47.78           C  
ATOM   1259  CD2 LEU A 173       7.455  42.761  38.781  1.00 47.64           C  
ATOM   1260  N   LEU A 174       9.067  43.591  34.614  1.00 44.46           N  
ATOM   1261  CA  LEU A 174       9.922  43.984  33.484  1.00 42.92           C  
ATOM   1262  C   LEU A 174      11.227  44.576  33.980  1.00 42.29           C  
ATOM   1263  O   LEU A 174      11.256  45.593  34.681  1.00 42.11           O  
ATOM   1264  CB  LEU A 174       9.233  45.022  32.591  1.00 40.98           C  
ATOM   1265  CG  LEU A 174      10.042  45.567  31.407  1.00 39.17           C  
ATOM   1266  CD1 LEU A 174      10.310  44.431  30.449  1.00 38.76           C  
ATOM   1267  CD2 LEU A 174       9.284  46.695  30.683  1.00 38.04           C  
ATOM   1268  N   SER A 175      12.312  43.932  33.590  1.00 41.87           N  
ATOM   1269  CA  SER A 175      13.640  44.367  33.975  1.00 40.12           C  
ATOM   1270  C   SER A 175      14.523  44.418  32.740  1.00 39.15           C  
ATOM   1271  O   SER A 175      14.151  43.946  31.662  1.00 39.63           O  
ATOM   1272  CB  SER A 175      14.226  43.380  34.991  1.00 40.37           C  
ATOM   1273  OG  SER A 175      14.308  42.072  34.444  1.00 37.89           O  
ATOM   1274  N   ALA A 176      15.696  45.003  32.902  1.00 36.96           N  
ATOM   1275  CA  ALA A 176      16.640  45.086  31.815  1.00 36.31           C  
ATOM   1276  C   ALA A 176      18.009  44.934  32.441  1.00 36.57           C  
ATOM   1277  O   ALA A 176      18.234  45.418  33.540  1.00 39.00           O  
ATOM   1278  CB  ALA A 176      16.521  46.419  31.141  1.00 36.06           C  
ATOM   1279  N   ALA A 177      18.910  44.231  31.770  1.00 35.88           N  
ATOM   1280  CA  ALA A 177      20.259  44.062  32.269  1.00 35.18           C  
ATOM   1281  C   ALA A 177      21.006  45.111  31.472  1.00 37.15           C  
ATOM   1282  O   ALA A 177      20.952  45.087  30.246  1.00 36.40           O  
ATOM   1283  CB  ALA A 177      20.762  42.696  31.930  1.00 35.21           C  
ATOM   1284  N   LEU A 178      21.677  46.041  32.153  1.00 38.85           N  
ATOM   1285  CA  LEU A 178      22.406  47.119  31.475  1.00 39.44           C  
ATOM   1286  C   LEU A 178      23.928  47.033  31.563  1.00 39.70           C  
ATOM   1287  O   LEU A 178      24.481  46.390  32.451  1.00 40.28           O  
ATOM   1288  CB  LEU A 178      21.954  48.480  32.011  1.00 40.03           C  
ATOM   1289  CG  LEU A 178      20.471  48.855  31.852  1.00 40.63           C  
ATOM   1290  CD1 LEU A 178      20.215  50.289  32.356  1.00 37.49           C  
ATOM   1291  CD2 LEU A 178      20.088  48.730  30.388  1.00 40.91           C  
ATOM   1292  N   SER A 179      24.605  47.688  30.626  1.00 39.30           N  
ATOM   1293  CA  SER A 179      26.058  47.686  30.610  1.00 38.27           C  
ATOM   1294  C   SER A 179      26.634  48.556  31.711  1.00 38.50           C  
ATOM   1295  O   SER A 179      26.012  49.526  32.144  1.00 38.23           O  
ATOM   1296  CB  SER A 179      26.575  48.193  29.277  1.00 38.28           C  
ATOM   1297  OG  SER A 179      27.986  48.246  29.305  1.00 37.61           O  
ATOM   1298  N   ALA A 180      27.829  48.208  32.168  1.00 38.66           N  
ATOM   1299  CA  ALA A 180      28.472  48.988  33.211  1.00 39.97           C  
ATOM   1300  C   ALA A 180      29.504  49.905  32.565  1.00 40.92           C  
ATOM   1301  O   ALA A 180      30.057  50.796  33.208  1.00 42.43           O  
ATOM   1302  CB  ALA A 180      29.129  48.068  34.235  1.00 37.77           C  
ATOM   1303  N   GLY A 181      29.752  49.685  31.280  1.00 42.07           N  
ATOM   1304  CA  GLY A 181      30.723  50.495  30.573  1.00 43.03           C  
ATOM   1305  C   GLY A 181      30.165  51.861  30.255  1.00 43.45           C  
ATOM   1306  O   GLY A 181      29.158  51.968  29.554  1.00 45.42           O  
ATOM   1307  N   LYS A 182      30.810  52.906  30.767  1.00 42.24           N  
ATOM   1308  CA  LYS A 182      30.362  54.275  30.525  1.00 41.17           C  
ATOM   1309  C   LYS A 182      30.072  54.588  29.050  1.00 39.38           C  
ATOM   1310  O   LYS A 182      28.995  55.078  28.704  1.00 38.76           O  
ATOM   1311  CB  LYS A 182      31.398  55.279  31.050  1.00 43.39           C  
ATOM   1312  CG  LYS A 182      31.139  56.691  30.549  1.00 45.11           C  
ATOM   1313  CD  LYS A 182      32.053  57.716  31.177  1.00 47.83           C  
ATOM   1314  CE  LYS A 182      31.675  59.099  30.684  1.00 47.40           C  
ATOM   1315  NZ  LYS A 182      31.643  59.101  29.207  1.00 48.36           N  
ATOM   1316  N   VAL A 183      31.042  54.312  28.187  1.00 37.32           N  
ATOM   1317  CA  VAL A 183      30.888  54.576  26.763  1.00 36.35           C  
ATOM   1318  C   VAL A 183      29.572  53.995  26.273  1.00 36.71           C  
ATOM   1319  O   VAL A 183      28.763  54.675  25.636  1.00 36.89           O  
ATOM   1320  CB  VAL A 183      32.034  53.950  25.975  1.00 34.73           C  
ATOM   1321  CG1 VAL A 183      31.909  54.287  24.542  1.00 31.73           C  
ATOM   1322  CG2 VAL A 183      33.363  54.445  26.520  1.00 37.43           C  
ATOM   1323  N   THR A 184      29.365  52.727  26.590  1.00 36.24           N  
ATOM   1324  CA  THR A 184      28.152  52.048  26.199  1.00 35.86           C  
ATOM   1325  C   THR A 184      26.912  52.767  26.750  1.00 36.57           C  
ATOM   1326  O   THR A 184      25.941  53.023  26.013  1.00 34.83           O  
ATOM   1327  CB  THR A 184      28.188  50.593  26.697  1.00 35.54           C  
ATOM   1328  OG1 THR A 184      29.372  49.956  26.197  1.00 35.37           O  
ATOM   1329  CG2 THR A 184      26.947  49.834  26.242  1.00 32.60           C  
ATOM   1330  N   ILE A 185      26.949  53.100  28.042  1.00 36.62           N  
ATOM   1331  CA  ILE A 185      25.816  53.768  28.689  1.00 37.15           C  
ATOM   1332  C   ILE A 185      25.427  55.081  28.020  1.00 39.33           C  
ATOM   1333  O   ILE A 185      24.243  55.375  27.874  1.00 39.84           O  
ATOM   1334  CB  ILE A 185      26.103  54.022  30.170  1.00 34.73           C  
ATOM   1335  CG1 ILE A 185      26.225  52.681  30.891  1.00 32.84           C  
ATOM   1336  CG2 ILE A 185      25.021  54.895  30.778  1.00 30.95           C  
ATOM   1337  CD1 ILE A 185      26.520  52.798  32.361  1.00 32.52           C  
ATOM   1338  N   ASP A 186      26.417  55.868  27.606  1.00 41.05           N  
ATOM   1339  CA  ASP A 186      26.135  57.141  26.939  1.00 41.57           C  
ATOM   1340  C   ASP A 186      25.559  56.958  25.524  1.00 41.75           C  
ATOM   1341  O   ASP A 186      24.678  57.705  25.096  1.00 40.52           O  
ATOM   1342  CB  ASP A 186      27.404  58.003  26.865  1.00 41.22           C  
ATOM   1343  CG  ASP A 186      27.866  58.484  28.227  1.00 41.67           C  
ATOM   1344  OD1 ASP A 186      27.002  58.853  29.047  1.00 38.47           O  
ATOM   1345  OD2 ASP A 186      29.096  58.505  28.470  1.00 44.00           O  
ATOM   1346  N   SER A 187      26.052  55.963  24.795  1.00 43.54           N  
ATOM   1347  CA  SER A 187      25.570  55.738  23.439  1.00 44.40           C  
ATOM   1348  C   SER A 187      24.266  54.950  23.367  1.00 45.85           C  
ATOM   1349  O   SER A 187      23.454  55.182  22.462  1.00 47.27           O  
ATOM   1350  CB  SER A 187      26.640  55.036  22.595  1.00 43.31           C  
ATOM   1351  OG  SER A 187      26.923  53.743  23.091  1.00 44.64           O  
ATOM   1352  N   SER A 188      24.035  54.057  24.328  1.00 45.36           N  
ATOM   1353  CA  SER A 188      22.829  53.235  24.293  1.00 44.52           C  
ATOM   1354  C   SER A 188      21.633  53.560  25.202  1.00 44.54           C  
ATOM   1355  O   SER A 188      20.499  53.200  24.886  1.00 44.11           O  
ATOM   1356  CB  SER A 188      23.230  51.785  24.521  1.00 43.04           C  
ATOM   1357  OG  SER A 188      24.294  51.439  23.657  1.00 47.65           O  
ATOM   1358  N   TYR A 189      21.849  54.246  26.314  1.00 43.97           N  
ATOM   1359  CA  TYR A 189      20.722  54.467  27.199  1.00 43.55           C  
ATOM   1360  C   TYR A 189      20.334  55.887  27.574  1.00 45.00           C  
ATOM   1361  O   TYR A 189      21.138  56.824  27.534  1.00 46.79           O  
ATOM   1362  CB  TYR A 189      20.927  53.697  28.509  1.00 40.00           C  
ATOM   1363  CG  TYR A 189      21.500  52.315  28.367  1.00 37.26           C  
ATOM   1364  CD1 TYR A 189      20.830  51.320  27.658  1.00 37.77           C  
ATOM   1365  CD2 TYR A 189      22.709  51.988  28.978  1.00 37.62           C  
ATOM   1366  CE1 TYR A 189      21.358  50.015  27.569  1.00 38.48           C  
ATOM   1367  CE2 TYR A 189      23.247  50.693  28.898  1.00 37.69           C  
ATOM   1368  CZ  TYR A 189      22.567  49.718  28.201  1.00 37.34           C  
ATOM   1369  OH  TYR A 189      23.080  48.453  28.181  1.00 34.87           O  
ATOM   1370  N   ASP A 190      19.067  55.996  27.953  1.00 43.97           N  
ATOM   1371  CA  ASP A 190      18.465  57.214  28.433  1.00 44.54           C  
ATOM   1372  C   ASP A 190      17.980  56.743  29.809  1.00 44.38           C  
ATOM   1373  O   ASP A 190      16.777  56.619  30.060  1.00 43.14           O  
ATOM   1374  CB  ASP A 190      17.267  57.617  27.574  1.00 45.30           C  
ATOM   1375  CG  ASP A 190      16.653  58.940  28.016  1.00 43.34           C  
ATOM   1376  OD1 ASP A 190      16.452  59.146  29.246  1.00 39.04           O  
ATOM   1377  OD2 ASP A 190      16.376  59.762  27.119  1.00 41.35           O  
ATOM   1378  N   ILE A 191      18.937  56.451  30.682  1.00 43.40           N  
ATOM   1379  CA  ILE A 191      18.618  55.976  32.005  1.00 42.31           C  
ATOM   1380  C   ILE A 191      17.434  56.686  32.562  1.00 44.25           C  
ATOM   1381  O   ILE A 191      16.512  56.047  33.049  1.00 46.68           O  
ATOM   1382  CB  ILE A 191      19.742  56.189  32.976  1.00 39.37           C  
ATOM   1383  CG1 ILE A 191      21.018  55.510  32.468  1.00 38.09           C  
ATOM   1384  CG2 ILE A 191      19.322  55.654  34.316  1.00 38.85           C  
ATOM   1385  CD1 ILE A 191      20.903  54.032  32.266  1.00 33.09           C  
ATOM   1386  N   ALA A 192      17.466  58.010  32.485  1.00 46.41           N  
ATOM   1387  CA  ALA A 192      16.393  58.868  32.994  1.00 49.34           C  
ATOM   1388  C   ALA A 192      14.976  58.330  32.738  1.00 50.94           C  
ATOM   1389  O   ALA A 192      14.175  58.150  33.659  1.00 51.19           O  
ATOM   1390  CB  ALA A 192      16.530  60.263  32.383  1.00 51.81           C  
ATOM   1391  N   LYS A 193      14.673  58.070  31.473  1.00 52.16           N  
ATOM   1392  CA  LYS A 193      13.361  57.568  31.096  1.00 51.79           C  
ATOM   1393  C   LYS A 193      13.147  56.076  31.375  1.00 50.67           C  
ATOM   1394  O   LYS A 193      12.322  55.710  32.214  1.00 51.39           O  
ATOM   1395  CB  LYS A 193      13.126  57.900  29.623  1.00 53.14           C  
ATOM   1396  CG  LYS A 193      13.273  59.392  29.380  1.00 55.80           C  
ATOM   1397  CD  LYS A 193      13.195  59.811  27.924  1.00 58.17           C  
ATOM   1398  CE  LYS A 193      13.329  61.348  27.799  1.00 58.86           C  
ATOM   1399  NZ  LYS A 193      14.657  61.901  28.269  1.00 58.34           N  
ATOM   1400  N   ILE A 194      13.893  55.210  30.703  1.00 48.63           N  
ATOM   1401  CA  ILE A 194      13.701  53.786  30.923  1.00 47.36           C  
ATOM   1402  C   ILE A 194      13.497  53.444  32.401  1.00 48.63           C  
ATOM   1403  O   ILE A 194      12.626  52.655  32.742  1.00 46.25           O  
ATOM   1404  CB  ILE A 194      14.866  52.975  30.332  1.00 43.99           C  
ATOM   1405  CG1 ILE A 194      16.174  53.319  31.037  1.00 40.72           C  
ATOM   1406  CG2 ILE A 194      14.970  53.267  28.829  1.00 42.54           C  
ATOM   1407  CD1 ILE A 194      17.389  52.572  30.455  1.00 36.35           C  
ATOM   1408  N   SER A 195      14.269  54.081  33.275  1.00 52.09           N  
ATOM   1409  CA  SER A 195      14.186  53.840  34.717  1.00 54.50           C  
ATOM   1410  C   SER A 195      12.783  53.849  35.306  1.00 56.40           C  
ATOM   1411  O   SER A 195      12.510  53.150  36.292  1.00 55.31           O  
ATOM   1412  CB  SER A 195      15.027  54.861  35.471  1.00 53.36           C  
ATOM   1413  OG  SER A 195      16.399  54.599  35.278  1.00 56.42           O  
ATOM   1414  N   GLN A 196      11.889  54.638  34.722  1.00 58.24           N  
ATOM   1415  CA  GLN A 196      10.535  54.690  35.257  1.00 60.11           C  
ATOM   1416  C   GLN A 196       9.626  53.539  34.820  1.00 60.79           C  
ATOM   1417  O   GLN A 196       8.758  53.122  35.582  1.00 62.54           O  
ATOM   1418  CB  GLN A 196       9.886  56.037  34.944  1.00 60.19           C  
ATOM   1419  CG  GLN A 196       9.906  56.438  33.498  1.00 62.92           C  
ATOM   1420  CD  GLN A 196       9.531  57.896  33.329  1.00 64.09           C  
ATOM   1421  OE1 GLN A 196       9.102  58.538  34.293  1.00 64.34           O  
ATOM   1422  NE2 GLN A 196       9.681  58.427  32.106  1.00 63.06           N  
ATOM   1423  N   HIS A 197       9.824  53.008  33.616  1.00 60.49           N  
ATOM   1424  CA  HIS A 197       9.002  51.892  33.153  1.00 58.41           C  
ATOM   1425  C   HIS A 197       9.564  50.510  33.560  1.00 56.49           C  
ATOM   1426  O   HIS A 197       8.889  49.497  33.380  1.00 56.55           O  
ATOM   1427  CB  HIS A 197       8.862  51.933  31.634  1.00 59.89           C  
ATOM   1428  CG  HIS A 197       8.520  53.282  31.098  1.00 63.65           C  
ATOM   1429  ND1 HIS A 197       7.384  53.965  31.474  1.00 64.64           N  
ATOM   1430  CD2 HIS A 197       9.157  54.071  30.199  1.00 65.87           C  
ATOM   1431  CE1 HIS A 197       7.333  55.117  30.826  1.00 65.11           C  
ATOM   1432  NE2 HIS A 197       8.397  55.207  30.046  1.00 66.23           N  
ATOM   1433  N   LEU A 198      10.792  50.461  34.081  1.00 52.28           N  
ATOM   1434  CA  LEU A 198      11.391  49.191  34.481  1.00 49.02           C  
ATOM   1435  C   LEU A 198      11.100  48.954  35.954  1.00 48.70           C  
ATOM   1436  O   LEU A 198      10.974  49.906  36.717  1.00 48.25           O  
ATOM   1437  CB  LEU A 198      12.908  49.211  34.244  1.00 46.25           C  
ATOM   1438  CG  LEU A 198      13.388  49.360  32.792  1.00 44.56           C  
ATOM   1439  CD1 LEU A 198      14.904  49.273  32.713  1.00 41.59           C  
ATOM   1440  CD2 LEU A 198      12.773  48.269  31.952  1.00 42.43           C  
ATOM   1441  N   ASP A 199      10.976  47.694  36.360  1.00 48.60           N  
ATOM   1442  CA  ASP A 199      10.707  47.406  37.765  1.00 49.43           C  
ATOM   1443  C   ASP A 199      12.004  47.514  38.534  1.00 48.34           C  
ATOM   1444  O   ASP A 199      12.032  48.027  39.656  1.00 49.33           O  
ATOM   1445  CB  ASP A 199      10.073  46.032  37.928  1.00 52.26           C  
ATOM   1446  CG  ASP A 199       8.623  46.018  37.489  1.00 55.36           C  
ATOM   1447  OD1 ASP A 199       7.862  46.879  37.985  1.00 56.25           O  
ATOM   1448  OD2 ASP A 199       8.244  45.161  36.655  1.00 58.41           O  
ATOM   1449  N   PHE A 200      13.074  47.013  37.927  1.00 46.02           N  
ATOM   1450  CA  PHE A 200      14.407  47.140  38.491  1.00 43.79           C  
ATOM   1451  C   PHE A 200      15.384  47.120  37.329  1.00 42.82           C  
ATOM   1452  O   PHE A 200      15.024  46.728  36.209  1.00 42.33           O  
ATOM   1453  CB  PHE A 200      14.705  46.044  39.522  1.00 43.85           C  
ATOM   1454  CG  PHE A 200      14.789  44.659  38.958  1.00 43.38           C  
ATOM   1455  CD1 PHE A 200      15.930  44.228  38.299  1.00 41.33           C  
ATOM   1456  CD2 PHE A 200      13.749  43.756  39.157  1.00 42.10           C  
ATOM   1457  CE1 PHE A 200      16.038  42.914  37.857  1.00 41.09           C  
ATOM   1458  CE2 PHE A 200      13.852  42.442  38.717  1.00 40.79           C  
ATOM   1459  CZ  PHE A 200      14.996  42.023  38.071  1.00 41.47           C  
ATOM   1460  N   ILE A 201      16.599  47.597  37.580  1.00 41.46           N  
ATOM   1461  CA  ILE A 201      17.642  47.641  36.566  1.00 39.43           C  
ATOM   1462  C   ILE A 201      18.870  46.928  37.074  1.00 39.98           C  
ATOM   1463  O   ILE A 201      19.491  47.381  38.037  1.00 41.25           O  
ATOM   1464  CB  ILE A 201      18.097  49.081  36.255  1.00 39.15           C  
ATOM   1465  CG1 ILE A 201      17.045  49.808  35.420  1.00 37.86           C  
ATOM   1466  CG2 ILE A 201      19.456  49.043  35.550  1.00 39.48           C  
ATOM   1467  CD1 ILE A 201      17.426  51.219  34.997  1.00 34.27           C  
ATOM   1468  N   SER A 202      19.234  45.826  36.438  1.00 39.07           N  
ATOM   1469  CA  SER A 202      20.439  45.115  36.847  1.00 39.42           C  
ATOM   1470  C   SER A 202      21.641  45.646  36.067  1.00 38.81           C  
ATOM   1471  O   SER A 202      21.688  45.548  34.843  1.00 39.33           O  
ATOM   1472  CB  SER A 202      20.282  43.621  36.618  1.00 37.24           C  
ATOM   1473  OG  SER A 202      19.272  43.160  37.468  1.00 36.84           O  
ATOM   1474  N   ILE A 203      22.609  46.203  36.789  1.00 37.37           N  
ATOM   1475  CA  ILE A 203      23.808  46.766  36.176  1.00 37.06           C  
ATOM   1476  C   ILE A 203      24.934  45.740  36.185  1.00 35.52           C  
ATOM   1477  O   ILE A 203      25.419  45.333  37.241  1.00 37.08           O  
ATOM   1478  CB  ILE A 203      24.217  48.098  36.910  1.00 38.21           C  
ATOM   1479  CG1 ILE A 203      25.255  48.863  36.105  1.00 37.51           C  
ATOM   1480  CG2 ILE A 203      24.768  47.804  38.305  1.00 41.30           C  
ATOM   1481  CD1 ILE A 203      25.461  50.267  36.633  1.00 37.89           C  
ATOM   1482  N   MET A 204      25.316  45.305  34.987  1.00 34.37           N  
ATOM   1483  CA  MET A 204      26.365  44.304  34.782  1.00 32.99           C  
ATOM   1484  C   MET A 204      27.763  44.842  35.087  1.00 30.70           C  
ATOM   1485  O   MET A 204      28.566  45.119  34.199  1.00 29.03           O  
ATOM   1486  CB  MET A 204      26.267  43.800  33.350  1.00 33.39           C  
ATOM   1487  CG  MET A 204      24.873  43.242  33.071  1.00 37.25           C  
ATOM   1488  SD  MET A 204      24.562  42.835  31.359  1.00 39.11           S  
ATOM   1489  CE  MET A 204      25.477  41.467  31.345  1.00 37.05           C  
ATOM   1490  N   THR A 205      28.042  44.953  36.373  1.00 28.27           N  
ATOM   1491  CA  THR A 205      29.299  45.492  36.836  1.00 28.85           C  
ATOM   1492  C   THR A 205      30.437  44.490  36.997  1.00 27.85           C  
ATOM   1493  O   THR A 205      30.988  44.302  38.087  1.00 24.82           O  
ATOM   1494  CB  THR A 205      29.068  46.238  38.141  1.00 29.00           C  
ATOM   1495  OG1 THR A 205      28.161  45.472  38.950  1.00 31.53           O  
ATOM   1496  CG2 THR A 205      28.467  47.622  37.860  1.00 26.49           C  
ATOM   1497  N   TYR A 206      30.778  43.863  35.881  1.00 27.96           N  
ATOM   1498  CA  TYR A 206      31.865  42.898  35.810  1.00 31.51           C  
ATOM   1499  C   TYR A 206      32.351  42.944  34.351  1.00 35.26           C  
ATOM   1500  O   TYR A 206      31.848  43.760  33.556  1.00 33.80           O  
ATOM   1501  CB  TYR A 206      31.377  41.504  36.220  1.00 28.01           C  
ATOM   1502  CG  TYR A 206      30.069  41.095  35.585  1.00 28.44           C  
ATOM   1503  CD1 TYR A 206      29.990  40.818  34.212  1.00 27.75           C  
ATOM   1504  CD2 TYR A 206      28.899  41.014  36.346  1.00 27.10           C  
ATOM   1505  CE1 TYR A 206      28.792  40.480  33.617  1.00 24.77           C  
ATOM   1506  CE2 TYR A 206      27.692  40.668  35.761  1.00 26.71           C  
ATOM   1507  CZ  TYR A 206      27.654  40.402  34.395  1.00 28.28           C  
ATOM   1508  OH  TYR A 206      26.478  40.011  33.815  1.00 30.93           O  
ATOM   1509  N   ASP A 207      33.326  42.106  34.000  1.00 38.76           N  
ATOM   1510  CA  ASP A 207      33.866  42.111  32.639  1.00 42.87           C  
ATOM   1511  C   ASP A 207      34.537  43.452  32.254  1.00 43.38           C  
ATOM   1512  O   ASP A 207      34.469  43.849  31.095  1.00 44.09           O  
ATOM   1513  CB  ASP A 207      32.757  41.839  31.610  1.00 46.02           C  
ATOM   1514  CG  ASP A 207      32.447  40.369  31.442  1.00 48.60           C  
ATOM   1515  OD1 ASP A 207      33.393  39.576  31.253  1.00 49.12           O  
ATOM   1516  OD2 ASP A 207      31.250  40.011  31.478  1.00 50.31           O  
ATOM   1517  N   PHE A 208      35.186  44.137  33.193  1.00 42.81           N  
ATOM   1518  CA  PHE A 208      35.813  45.424  32.881  1.00 42.61           C  
ATOM   1519  C   PHE A 208      37.222  45.383  32.311  1.00 45.48           C  
ATOM   1520  O   PHE A 208      37.710  46.420  31.862  1.00 47.30           O  
ATOM   1521  CB  PHE A 208      35.893  46.340  34.114  1.00 37.90           C  
ATOM   1522  CG  PHE A 208      34.585  46.925  34.553  1.00 34.61           C  
ATOM   1523  CD1 PHE A 208      33.852  47.753  33.706  1.00 34.81           C  
ATOM   1524  CD2 PHE A 208      34.124  46.713  35.849  1.00 31.06           C  
ATOM   1525  CE1 PHE A 208      32.669  48.376  34.147  1.00 32.54           C  
ATOM   1526  CE2 PHE A 208      32.962  47.316  36.299  1.00 30.05           C  
ATOM   1527  CZ  PHE A 208      32.228  48.156  35.445  1.00 31.04           C  
ATOM   1528  N   HIS A 209      37.913  44.249  32.328  1.00 48.42           N  
ATOM   1529  CA  HIS A 209      39.288  44.300  31.807  1.00 53.67           C  
ATOM   1530  C   HIS A 209      39.636  43.274  30.732  1.00 56.20           C  
ATOM   1531  O   HIS A 209      40.012  42.138  31.044  1.00 56.51           O  
ATOM   1532  CB  HIS A 209      40.288  44.179  32.954  1.00 55.63           C  
ATOM   1533  CG  HIS A 209      41.688  44.563  32.582  1.00 58.01           C  
ATOM   1534  ND1 HIS A 209      42.169  45.849  32.720  1.00 58.85           N  
ATOM   1535  CD2 HIS A 209      42.713  43.827  32.089  1.00 57.60           C  
ATOM   1536  CE1 HIS A 209      43.432  45.887  32.333  1.00 58.48           C  
ATOM   1537  NE2 HIS A 209      43.786  44.673  31.947  1.00 58.55           N  
ATOM   1538  N   GLY A 210      39.530  43.702  29.473  1.00 58.01           N  
ATOM   1539  CA  GLY A 210      39.804  42.834  28.343  1.00 59.09           C  
ATOM   1540  C   GLY A 210      41.249  42.398  28.232  1.00 61.23           C  
ATOM   1541  O   GLY A 210      42.176  43.143  28.587  1.00 61.33           O  
ATOM   1542  N   ALA A 211      41.427  41.173  27.737  1.00 62.58           N  
ATOM   1543  CA  ALA A 211      42.740  40.558  27.538  1.00 62.78           C  
ATOM   1544  C   ALA A 211      43.527  41.245  26.408  1.00 63.58           C  
ATOM   1545  O   ALA A 211      44.764  41.123  26.320  1.00 63.37           O  
ATOM   1546  CB  ALA A 211      42.558  39.075  27.226  1.00 61.39           C  
ATOM   1547  N   TRP A 212      42.799  41.961  25.548  1.00 63.32           N  
ATOM   1548  CA  TRP A 212      43.397  42.675  24.430  1.00 63.08           C  
ATOM   1549  C   TRP A 212      44.316  43.823  24.870  1.00 62.34           C  
ATOM   1550  O   TRP A 212      45.015  44.418  24.046  1.00 63.25           O  
ATOM   1551  CB  TRP A 212      42.307  43.220  23.509  1.00 65.28           C  
ATOM   1552  CG  TRP A 212      41.361  44.181  24.175  1.00 68.45           C  
ATOM   1553  CD1 TRP A 212      40.137  43.888  24.716  1.00 68.78           C  
ATOM   1554  CD2 TRP A 212      41.558  45.593  24.370  1.00 68.80           C  
ATOM   1555  NE1 TRP A 212      39.562  45.029  25.229  1.00 69.21           N  
ATOM   1556  CE2 TRP A 212      40.410  46.088  25.033  1.00 68.66           C  
ATOM   1557  CE3 TRP A 212      42.593  46.486  24.051  1.00 68.46           C  
ATOM   1558  CZ2 TRP A 212      40.268  47.437  25.383  1.00 67.41           C  
ATOM   1559  CZ3 TRP A 212      42.449  47.832  24.403  1.00 67.73           C  
ATOM   1560  CH2 TRP A 212      41.294  48.288  25.062  1.00 67.16           C  
ATOM   1561  N   ARG A 213      44.311  44.141  26.162  1.00 60.58           N  
ATOM   1562  CA  ARG A 213      45.172  45.197  26.694  1.00 57.97           C  
ATOM   1563  C   ARG A 213      46.623  44.714  26.901  1.00 56.30           C  
ATOM   1564  O   ARG A 213      47.536  45.531  27.079  1.00 54.73           O  
ATOM   1565  CB  ARG A 213      44.598  45.718  28.013  1.00 58.75           C  
ATOM   1566  CG  ARG A 213      43.338  46.530  27.836  1.00 58.75           C  
ATOM   1567  CD  ARG A 213      42.551  46.632  29.122  1.00 60.24           C  
ATOM   1568  NE  ARG A 213      41.432  47.555  28.983  1.00 60.67           N  
ATOM   1569  CZ  ARG A 213      41.575  48.858  28.777  1.00 61.06           C  
ATOM   1570  NH1 ARG A 213      40.505  49.629  28.655  1.00 59.90           N  
ATOM   1571  NH2 ARG A 213      42.795  49.389  28.699  1.00 61.68           N  
ATOM   1572  N   GLY A 214      46.822  43.393  26.865  1.00 53.53           N  
ATOM   1573  CA  GLY A 214      48.144  42.818  27.039  1.00 50.36           C  
ATOM   1574  C   GLY A 214      48.668  42.889  28.466  1.00 49.08           C  
ATOM   1575  O   GLY A 214      49.853  42.667  28.706  1.00 48.26           O  
ATOM   1576  N   THR A 215      47.780  43.174  29.416  1.00 48.86           N  
ATOM   1577  CA  THR A 215      48.153  43.303  30.831  1.00 47.17           C  
ATOM   1578  C   THR A 215      47.100  42.730  31.772  1.00 45.18           C  
ATOM   1579  O   THR A 215      45.918  42.915  31.536  1.00 46.19           O  
ATOM   1580  CB  THR A 215      48.332  44.778  31.191  1.00 45.78           C  
ATOM   1581  OG1 THR A 215      47.099  45.475  30.961  1.00 45.43           O  
ATOM   1582  CG2 THR A 215      49.410  45.391  30.340  1.00 43.74           C  
ATOM   1583  N   THR A 216      47.525  42.064  32.844  1.00 43.48           N  
ATOM   1584  CA  THR A 216      46.579  41.488  33.810  1.00 42.70           C  
ATOM   1585  C   THR A 216      45.745  42.562  34.511  1.00 41.39           C  
ATOM   1586  O   THR A 216      46.253  43.606  34.915  1.00 42.85           O  
ATOM   1587  CB  THR A 216      47.292  40.677  34.914  1.00 42.17           C  
ATOM   1588  OG1 THR A 216      48.240  41.519  35.577  1.00 42.38           O  
ATOM   1589  CG2 THR A 216      48.010  39.466  34.337  1.00 42.12           C  
ATOM   1590  N   GLY A 217      44.458  42.297  34.660  1.00 40.44           N  
ATOM   1591  CA  GLY A 217      43.583  43.251  35.317  1.00 38.32           C  
ATOM   1592  C   GLY A 217      42.314  42.591  35.818  1.00 36.12           C  
ATOM   1593  O   GLY A 217      41.687  41.809  35.120  1.00 37.92           O  
ATOM   1594  N   HIS A 218      41.934  42.892  37.042  1.00 34.64           N  
ATOM   1595  CA  HIS A 218      40.725  42.310  37.600  1.00 33.26           C  
ATOM   1596  C   HIS A 218      39.538  42.900  36.860  1.00 33.05           C  
ATOM   1597  O   HIS A 218      39.385  44.113  36.804  1.00 32.89           O  
ATOM   1598  CB  HIS A 218      40.649  42.650  39.077  1.00 33.09           C  
ATOM   1599  CG  HIS A 218      39.658  41.843  39.829  1.00 32.18           C  
ATOM   1600  ND1 HIS A 218      38.299  42.062  39.739  1.00 33.95           N  
ATOM   1601  CD2 HIS A 218      39.823  40.798  40.671  1.00 31.36           C  
ATOM   1602  CE1 HIS A 218      37.669  41.182  40.495  1.00 33.00           C  
ATOM   1603  NE2 HIS A 218      38.570  40.402  41.070  1.00 31.99           N  
ATOM   1604  N   HIS A 219      38.706  42.037  36.290  1.00 34.33           N  
ATOM   1605  CA  HIS A 219      37.531  42.449  35.518  1.00 33.96           C  
ATOM   1606  C   HIS A 219      36.363  42.963  36.371  1.00 34.90           C  
ATOM   1607  O   HIS A 219      35.314  43.350  35.822  1.00 34.60           O  
ATOM   1608  CB  HIS A 219      37.019  41.262  34.724  1.00 35.72           C  
ATOM   1609  CG  HIS A 219      36.234  40.297  35.555  1.00 38.35           C  
ATOM   1610  ND1 HIS A 219      34.856  40.236  35.521  1.00 40.45           N  
ATOM   1611  CD2 HIS A 219      36.624  39.431  36.522  1.00 39.62           C  
ATOM   1612  CE1 HIS A 219      34.432  39.376  36.433  1.00 39.72           C  
ATOM   1613  NE2 HIS A 219      35.485  38.875  37.055  1.00 39.49           N  
ATOM   1614  N   SER A 220      36.502  42.945  37.695  1.00 33.60           N  
ATOM   1615  CA  SER A 220      35.391  43.405  38.518  1.00 35.66           C  
ATOM   1616  C   SER A 220      35.819  44.041  39.845  1.00 36.61           C  
ATOM   1617  O   SER A 220      35.481  43.563  40.946  1.00 38.30           O  
ATOM   1618  CB  SER A 220      34.408  42.246  38.769  1.00 34.23           C  
ATOM   1619  OG  SER A 220      33.165  42.734  39.248  1.00 29.67           O  
ATOM   1620  N   PRO A 221      36.568  45.145  39.757  1.00 35.28           N  
ATOM   1621  CA  PRO A 221      37.006  45.799  40.989  1.00 33.69           C  
ATOM   1622  C   PRO A 221      35.878  46.639  41.573  1.00 33.85           C  
ATOM   1623  O   PRO A 221      35.007  47.111  40.841  1.00 33.31           O  
ATOM   1624  CB  PRO A 221      38.175  46.642  40.514  1.00 31.53           C  
ATOM   1625  CG  PRO A 221      37.726  47.062  39.141  1.00 30.92           C  
ATOM   1626  CD  PRO A 221      37.138  45.801  38.562  1.00 31.87           C  
ATOM   1627  N   LEU A 222      35.873  46.813  42.889  1.00 35.83           N  
ATOM   1628  CA  LEU A 222      34.847  47.639  43.501  1.00 37.05           C  
ATOM   1629  C   LEU A 222      35.220  49.096  43.217  1.00 38.41           C  
ATOM   1630  O   LEU A 222      34.379  49.883  42.772  1.00 39.84           O  
ATOM   1631  CB  LEU A 222      34.766  47.379  45.004  1.00 37.67           C  
ATOM   1632  CG  LEU A 222      33.674  48.148  45.763  1.00 39.51           C  
ATOM   1633  CD1 LEU A 222      32.353  48.205  44.976  1.00 37.34           C  
ATOM   1634  CD2 LEU A 222      33.464  47.450  47.102  1.00 39.90           C  
ATOM   1635  N   PHE A 223      36.485  49.449  43.435  1.00 37.57           N  
ATOM   1636  CA  PHE A 223      36.933  50.809  43.172  1.00 39.07           C  
ATOM   1637  C   PHE A 223      38.097  50.760  42.206  1.00 39.73           C  
ATOM   1638  O   PHE A 223      38.660  49.696  41.946  1.00 38.81           O  
ATOM   1639  CB  PHE A 223      37.394  51.507  44.457  1.00 41.13           C  
ATOM   1640  CG  PHE A 223      36.372  51.495  45.560  1.00 44.01           C  
ATOM   1641  CD1 PHE A 223      35.383  52.464  45.622  1.00 44.58           C  
ATOM   1642  CD2 PHE A 223      36.389  50.488  46.538  1.00 44.37           C  
ATOM   1643  CE1 PHE A 223      34.431  52.425  46.646  1.00 45.12           C  
ATOM   1644  CE2 PHE A 223      35.447  50.440  47.557  1.00 40.84           C  
ATOM   1645  CZ  PHE A 223      34.473  51.400  47.615  1.00 43.42           C  
ATOM   1646  N   ARG A 224      38.458  51.938  41.707  1.00 40.09           N  
ATOM   1647  CA  ARG A 224      39.542  52.125  40.759  1.00 39.40           C  
ATOM   1648  C   ARG A 224      40.926  51.703  41.251  1.00 39.29           C  
ATOM   1649  O   ARG A 224      41.807  51.424  40.441  1.00 39.52           O  
ATOM   1650  CB  ARG A 224      39.578  53.591  40.345  1.00 39.85           C  
ATOM   1651  CG  ARG A 224      40.736  53.967  39.448  1.00 44.08           C  
ATOM   1652  CD  ARG A 224      40.700  55.452  39.133  1.00 47.41           C  
ATOM   1653  NE  ARG A 224      41.650  55.836  38.091  1.00 51.08           N  
ATOM   1654  CZ  ARG A 224      41.782  57.082  37.639  1.00 53.09           C  
ATOM   1655  NH1 ARG A 224      41.023  58.055  38.150  1.00 52.30           N  
ATOM   1656  NH2 ARG A 224      42.647  57.354  36.662  1.00 52.41           N  
ATOM   1657  N   GLY A 225      41.133  51.676  42.564  1.00 39.53           N  
ATOM   1658  CA  GLY A 225      42.438  51.286  43.095  1.00 41.51           C  
ATOM   1659  C   GLY A 225      43.558  52.311  42.891  1.00 42.89           C  
ATOM   1660  O   GLY A 225      43.287  53.514  42.823  1.00 42.68           O  
ATOM   1661  N   GLN A 226      44.809  51.844  42.797  1.00 42.69           N  
ATOM   1662  CA  GLN A 226      45.952  52.728  42.594  1.00 43.16           C  
ATOM   1663  C   GLN A 226      45.724  53.619  41.380  1.00 45.83           C  
ATOM   1664  O   GLN A 226      45.611  53.139  40.258  1.00 47.01           O  
ATOM   1665  CB  GLN A 226      47.219  51.912  42.402  1.00 42.24           C  
ATOM   1666  CG  GLN A 226      48.493  52.736  42.245  1.00 42.24           C  
ATOM   1667  CD  GLN A 226      49.717  51.860  41.987  1.00 44.12           C  
ATOM   1668  OE1 GLN A 226      49.905  50.821  42.642  1.00 43.72           O  
ATOM   1669  NE2 GLN A 226      50.561  52.275  41.039  1.00 42.79           N  
ATOM   1670  N   GLU A 227      45.680  54.923  41.626  1.00 48.63           N  
ATOM   1671  CA  GLU A 227      45.420  55.943  40.614  1.00 52.73           C  
ATOM   1672  C   GLU A 227      46.121  55.821  39.262  1.00 54.55           C  
ATOM   1673  O   GLU A 227      45.508  56.118  38.235  1.00 54.82           O  
ATOM   1674  CB  GLU A 227      45.700  57.328  41.215  1.00 55.15           C  
ATOM   1675  CG  GLU A 227      44.863  58.488  40.652  1.00 59.83           C  
ATOM   1676  CD  GLU A 227      45.231  58.881  39.219  1.00 63.05           C  
ATOM   1677  OE1 GLU A 227      46.437  59.003  38.905  1.00 64.65           O  
ATOM   1678  OE2 GLU A 227      44.308  59.086  38.402  1.00 64.68           O  
ATOM   1679  N   ASP A 228      47.386  55.399  39.240  1.00 57.00           N  
ATOM   1680  CA  ASP A 228      48.106  55.279  37.968  1.00 58.02           C  
ATOM   1681  C   ASP A 228      48.136  53.865  37.380  1.00 59.15           C  
ATOM   1682  O   ASP A 228      48.291  53.694  36.172  1.00 61.47           O  
ATOM   1683  CB  ASP A 228      49.538  55.814  38.107  1.00 58.60           C  
ATOM   1684  CG  ASP A 228      50.466  54.870  38.889  1.00 61.26           C  
ATOM   1685  OD1 ASP A 228      50.647  53.694  38.474  1.00 63.24           O  
ATOM   1686  OD2 ASP A 228      51.039  55.313  39.912  1.00 60.83           O  
ATOM   1687  N   ALA A 229      47.982  52.849  38.219  1.00 59.35           N  
ATOM   1688  CA  ALA A 229      47.996  51.472  37.735  1.00 60.45           C  
ATOM   1689  C   ALA A 229      46.724  51.140  36.938  1.00 61.61           C  
ATOM   1690  O   ALA A 229      46.630  50.094  36.275  1.00 61.64           O  
ATOM   1691  CB  ALA A 229      48.134  50.515  38.915  1.00 60.02           C  
ATOM   1692  N   SER A 230      45.754  52.044  37.000  1.00 60.95           N  
ATOM   1693  CA  SER A 230      44.488  51.840  36.328  1.00 60.74           C  
ATOM   1694  C   SER A 230      44.487  52.301  34.880  1.00 60.33           C  
ATOM   1695  O   SER A 230      45.172  53.254  34.521  1.00 58.81           O  
ATOM   1696  CB  SER A 230      43.358  52.568  37.092  1.00 62.20           C  
ATOM   1697  OG  SER A 230      43.354  53.981  36.879  1.00 57.14           O  
ATOM   1698  N   PRO A 231      43.727  51.601  34.021  1.00 60.20           N  
ATOM   1699  CA  PRO A 231      43.643  51.974  32.608  1.00 60.14           C  
ATOM   1700  C   PRO A 231      42.959  53.334  32.585  1.00 59.42           C  
ATOM   1701  O   PRO A 231      43.601  54.373  32.442  1.00 58.92           O  
ATOM   1702  CB  PRO A 231      42.755  50.879  32.016  1.00 60.16           C  
ATOM   1703  CG  PRO A 231      43.085  49.685  32.865  1.00 60.23           C  
ATOM   1704  CD  PRO A 231      43.088  50.292  34.255  1.00 59.60           C  
ATOM   1705  N   ASP A 232      41.642  53.307  32.759  1.00 58.94           N  
ATOM   1706  CA  ASP A 232      40.850  54.521  32.785  1.00 58.39           C  
ATOM   1707  C   ASP A 232      40.324  54.873  34.176  1.00 58.44           C  
ATOM   1708  O   ASP A 232      40.872  54.469  35.202  1.00 59.75           O  
ATOM   1709  CB  ASP A 232      39.675  54.415  31.813  1.00 59.53           C  
ATOM   1710  CG  ASP A 232      38.915  53.118  31.959  1.00 59.93           C  
ATOM   1711  OD1 ASP A 232      38.899  52.567  33.082  1.00 60.36           O  
ATOM   1712  OD2 ASP A 232      38.328  52.661  30.951  1.00 59.21           O  
ATOM   1713  N   ARG A 233      39.235  55.624  34.188  1.00 57.05           N  
ATOM   1714  CA  ARG A 233      38.628  56.107  35.413  1.00 55.38           C  
ATOM   1715  C   ARG A 233      37.249  55.489  35.667  1.00 54.09           C  
ATOM   1716  O   ARG A 233      36.668  55.640  36.755  1.00 53.40           O  
ATOM   1717  CB  ARG A 233      38.536  57.639  35.299  1.00 56.64           C  
ATOM   1718  CG  ARG A 233      37.382  58.300  36.033  1.00 58.28           C  
ATOM   1719  CD  ARG A 233      37.258  59.788  35.702  1.00 58.63           C  
ATOM   1720  NE  ARG A 233      36.882  60.063  34.310  1.00 59.25           N  
ATOM   1721  CZ  ARG A 233      37.742  60.294  33.314  1.00 58.73           C  
ATOM   1722  NH1 ARG A 233      39.055  60.283  33.534  1.00 56.66           N  
ATOM   1723  NH2 ARG A 233      37.283  60.566  32.095  1.00 56.40           N  
ATOM   1724  N   PHE A 234      36.731  54.774  34.673  1.00 50.91           N  
ATOM   1725  CA  PHE A 234      35.414  54.186  34.816  1.00 48.11           C  
ATOM   1726  C   PHE A 234      35.246  52.675  34.649  1.00 45.34           C  
ATOM   1727  O   PHE A 234      34.169  52.211  34.306  1.00 46.05           O  
ATOM   1728  CB  PHE A 234      34.447  54.925  33.890  1.00 50.29           C  
ATOM   1729  CG  PHE A 234      35.083  55.451  32.621  1.00 52.53           C  
ATOM   1730  CD1 PHE A 234      35.569  54.578  31.647  1.00 52.11           C  
ATOM   1731  CD2 PHE A 234      35.171  56.830  32.394  1.00 51.92           C  
ATOM   1732  CE1 PHE A 234      36.131  55.072  30.464  1.00 52.45           C  
ATOM   1733  CE2 PHE A 234      35.727  57.327  31.224  1.00 51.33           C  
ATOM   1734  CZ  PHE A 234      36.208  56.449  30.253  1.00 52.19           C  
ATOM   1735  N   SER A 235      36.287  51.899  34.913  1.00 43.23           N  
ATOM   1736  CA  SER A 235      36.185  50.452  34.772  1.00 41.28           C  
ATOM   1737  C   SER A 235      36.244  49.784  36.131  1.00 41.49           C  
ATOM   1738  O   SER A 235      37.182  49.027  36.431  1.00 43.68           O  
ATOM   1739  CB  SER A 235      37.310  49.924  33.897  1.00 41.12           C  
ATOM   1740  OG  SER A 235      37.125  50.360  32.567  1.00 43.52           O  
ATOM   1741  N   ASN A 236      35.240  50.085  36.950  1.00 38.50           N  
ATOM   1742  CA  ASN A 236      35.128  49.549  38.288  1.00 35.47           C  
ATOM   1743  C   ASN A 236      33.706  49.795  38.747  1.00 34.76           C  
ATOM   1744  O   ASN A 236      33.081  50.802  38.392  1.00 33.11           O  
ATOM   1745  CB  ASN A 236      36.108  50.258  39.203  1.00 37.88           C  
ATOM   1746  CG  ASN A 236      35.873  51.736  39.244  1.00 40.25           C  
ATOM   1747  OD1 ASN A 236      34.894  52.210  39.825  1.00 43.62           O  
ATOM   1748  ND2 ASN A 236      36.757  52.483  38.610  1.00 40.89           N  
ATOM   1749  N   THR A 237      33.199  48.868  39.542  1.00 33.35           N  
ATOM   1750  CA  THR A 237      31.838  48.946  40.034  1.00 34.56           C  
ATOM   1751  C   THR A 237      31.384  50.326  40.526  1.00 35.51           C  
ATOM   1752  O   THR A 237      30.381  50.886  40.035  1.00 33.91           O  
ATOM   1753  CB  THR A 237      31.646  47.921  41.150  1.00 34.01           C  
ATOM   1754  OG1 THR A 237      32.031  46.642  40.658  1.00 36.19           O  
ATOM   1755  CG2 THR A 237      30.200  47.840  41.584  1.00 33.95           C  
ATOM   1756  N   ASP A 238      32.131  50.859  41.497  1.00 35.83           N  
ATOM   1757  CA  ASP A 238      31.826  52.150  42.112  1.00 34.09           C  
ATOM   1758  C   ASP A 238      31.516  53.247  41.118  1.00 32.32           C  
ATOM   1759  O   ASP A 238      30.542  53.963  41.274  1.00 30.37           O  
ATOM   1760  CB  ASP A 238      32.972  52.602  43.019  1.00 34.28           C  
ATOM   1761  CG  ASP A 238      32.780  54.015  43.515  1.00 34.33           C  
ATOM   1762  OD1 ASP A 238      31.658  54.332  43.968  1.00 36.46           O  
ATOM   1763  OD2 ASP A 238      33.739  54.809  43.451  1.00 31.15           O  
ATOM   1764  N   TYR A 239      32.344  53.399  40.098  1.00 32.92           N  
ATOM   1765  CA  TYR A 239      32.057  54.443  39.123  1.00 34.75           C  
ATOM   1766  C   TYR A 239      30.718  54.138  38.465  1.00 33.34           C  
ATOM   1767  O   TYR A 239      29.782  54.950  38.522  1.00 31.61           O  
ATOM   1768  CB  TYR A 239      33.153  54.525  38.054  1.00 35.95           C  
ATOM   1769  CG  TYR A 239      32.921  55.635  37.053  1.00 37.84           C  
ATOM   1770  CD1 TYR A 239      31.979  55.496  36.025  1.00 40.10           C  
ATOM   1771  CD2 TYR A 239      33.615  56.840  37.148  1.00 38.50           C  
ATOM   1772  CE1 TYR A 239      31.737  56.543  35.112  1.00 40.58           C  
ATOM   1773  CE2 TYR A 239      33.380  57.885  36.249  1.00 39.41           C  
ATOM   1774  CZ  TYR A 239      32.448  57.728  35.241  1.00 40.27           C  
ATOM   1775  OH  TYR A 239      32.241  58.746  34.355  1.00 40.80           O  
ATOM   1776  N   ALA A 240      30.641  52.953  37.863  1.00 31.05           N  
ATOM   1777  CA  ALA A 240      29.440  52.513  37.178  1.00 30.81           C  
ATOM   1778  C   ALA A 240      28.150  52.791  37.965  1.00 30.85           C  
ATOM   1779  O   ALA A 240      27.175  53.285  37.393  1.00 29.38           O  
ATOM   1780  CB  ALA A 240      29.549  51.022  36.830  1.00 29.22           C  
ATOM   1781  N   VAL A 241      28.135  52.480  39.260  1.00 30.23           N  
ATOM   1782  CA  VAL A 241      26.937  52.713  40.058  1.00 31.15           C  
ATOM   1783  C   VAL A 241      26.661  54.216  40.189  1.00 32.80           C  
ATOM   1784  O   VAL A 241      25.607  54.717  39.771  1.00 33.41           O  
ATOM   1785  CB  VAL A 241      27.072  52.083  41.475  1.00 32.90           C  
ATOM   1786  CG1 VAL A 241      25.881  52.482  42.351  1.00 30.37           C  
ATOM   1787  CG2 VAL A 241      27.173  50.541  41.367  1.00 32.63           C  
ATOM   1788  N   GLY A 242      27.608  54.949  40.751  1.00 33.03           N  
ATOM   1789  CA  GLY A 242      27.404  56.375  40.899  1.00 35.43           C  
ATOM   1790  C   GLY A 242      27.029  57.070  39.592  1.00 37.80           C  
ATOM   1791  O   GLY A 242      26.276  58.053  39.590  1.00 37.87           O  
ATOM   1792  N   TYR A 243      27.546  56.581  38.470  1.00 37.26           N  
ATOM   1793  CA  TYR A 243      27.223  57.224  37.221  1.00 36.88           C  
ATOM   1794  C   TYR A 243      25.763  57.010  36.899  1.00 38.50           C  
ATOM   1795  O   TYR A 243      25.039  57.959  36.585  1.00 39.77           O  
ATOM   1796  CB  TYR A 243      28.076  56.682  36.082  1.00 35.20           C  
ATOM   1797  CG  TYR A 243      27.972  57.516  34.817  1.00 35.23           C  
ATOM   1798  CD1 TYR A 243      28.292  58.872  34.826  1.00 35.10           C  
ATOM   1799  CD2 TYR A 243      27.590  56.944  33.607  1.00 35.43           C  
ATOM   1800  CE1 TYR A 243      28.244  59.632  33.663  1.00 35.80           C  
ATOM   1801  CE2 TYR A 243      27.538  57.692  32.439  1.00 35.80           C  
ATOM   1802  CZ  TYR A 243      27.873  59.036  32.469  1.00 37.06           C  
ATOM   1803  OH  TYR A 243      27.898  59.761  31.295  1.00 36.93           O  
ATOM   1804  N   MET A 244      25.317  55.765  36.987  1.00 39.77           N  
ATOM   1805  CA  MET A 244      23.928  55.470  36.667  1.00 41.48           C  
ATOM   1806  C   MET A 244      22.999  56.183  37.659  1.00 41.68           C  
ATOM   1807  O   MET A 244      21.993  56.774  37.253  1.00 40.30           O  
ATOM   1808  CB  MET A 244      23.692  53.949  36.637  1.00 41.84           C  
ATOM   1809  CG  MET A 244      22.755  53.514  35.510  1.00 42.52           C  
ATOM   1810  SD  MET A 244      22.797  51.753  35.104  1.00 44.48           S  
ATOM   1811  CE  MET A 244      23.803  51.770  33.651  1.00 43.51           C  
ATOM   1812  N   LEU A 245      23.337  56.145  38.948  1.00 41.46           N  
ATOM   1813  CA  LEU A 245      22.531  56.852  39.940  1.00 41.82           C  
ATOM   1814  C   LEU A 245      22.506  58.324  39.522  1.00 43.68           C  
ATOM   1815  O   LEU A 245      21.451  58.956  39.483  1.00 46.64           O  
ATOM   1816  CB  LEU A 245      23.159  56.762  41.330  1.00 39.43           C  
ATOM   1817  CG  LEU A 245      23.052  55.485  42.152  1.00 39.84           C  
ATOM   1818  CD1 LEU A 245      24.035  55.563  43.292  1.00 37.17           C  
ATOM   1819  CD2 LEU A 245      21.627  55.297  42.665  1.00 39.18           C  
ATOM   1820  N   ARG A 246      23.681  58.858  39.212  1.00 43.84           N  
ATOM   1821  CA  ARG A 246      23.818  60.238  38.804  1.00 45.07           C  
ATOM   1822  C   ARG A 246      22.928  60.468  37.581  1.00 45.85           C  
ATOM   1823  O   ARG A 246      22.158  61.433  37.527  1.00 47.08           O  
ATOM   1824  CB  ARG A 246      25.287  60.530  38.461  1.00 46.89           C  
ATOM   1825  CG  ARG A 246      25.727  62.007  38.489  1.00 49.29           C  
ATOM   1826  CD  ARG A 246      27.198  62.143  38.017  1.00 54.63           C  
ATOM   1827  NE  ARG A 246      28.129  61.228  38.709  1.00 58.33           N  
ATOM   1828  CZ  ARG A 246      29.331  60.848  38.251  1.00 58.76           C  
ATOM   1829  NH1 ARG A 246      29.793  61.291  37.082  1.00 57.87           N  
ATOM   1830  NH2 ARG A 246      30.077  60.009  38.965  1.00 58.27           N  
ATOM   1831  N   LEU A 247      23.008  59.580  36.600  1.00 45.04           N  
ATOM   1832  CA  LEU A 247      22.201  59.768  35.406  1.00 44.74           C  
ATOM   1833  C   LEU A 247      20.689  59.735  35.609  1.00 45.58           C  
ATOM   1834  O   LEU A 247      19.930  60.062  34.682  1.00 45.57           O  
ATOM   1835  CB  LEU A 247      22.597  58.758  34.347  1.00 44.20           C  
ATOM   1836  CG  LEU A 247      23.857  59.206  33.639  1.00 45.16           C  
ATOM   1837  CD1 LEU A 247      24.080  58.335  32.411  1.00 46.54           C  
ATOM   1838  CD2 LEU A 247      23.704  60.667  33.248  1.00 44.76           C  
ATOM   1839  N   GLY A 248      20.244  59.340  36.802  1.00 43.89           N  
ATOM   1840  CA  GLY A 248      18.821  59.307  37.053  1.00 43.80           C  
ATOM   1841  C   GLY A 248      18.203  58.022  37.577  1.00 44.97           C  
ATOM   1842  O   GLY A 248      17.130  58.079  38.193  1.00 47.26           O  
ATOM   1843  N   ALA A 249      18.833  56.871  37.353  1.00 42.60           N  
ATOM   1844  CA  ALA A 249      18.270  55.614  37.849  1.00 40.12           C  
ATOM   1845  C   ALA A 249      18.041  55.645  39.367  1.00 40.45           C  
ATOM   1846  O   ALA A 249      18.953  55.897  40.147  1.00 42.13           O  
ATOM   1847  CB  ALA A 249      19.173  54.461  37.488  1.00 36.25           C  
ATOM   1848  N   PRO A 250      16.801  55.419  39.804  1.00 40.16           N  
ATOM   1849  CA  PRO A 250      16.553  55.436  41.249  1.00 40.72           C  
ATOM   1850  C   PRO A 250      17.272  54.292  41.946  1.00 42.01           C  
ATOM   1851  O   PRO A 250      17.275  53.153  41.452  1.00 42.22           O  
ATOM   1852  CB  PRO A 250      15.032  55.284  41.350  1.00 40.08           C  
ATOM   1853  CG  PRO A 250      14.541  55.895  40.066  1.00 38.42           C  
ATOM   1854  CD  PRO A 250      15.539  55.433  39.041  1.00 39.61           C  
ATOM   1855  N   ALA A 251      17.863  54.603  43.099  1.00 43.02           N  
ATOM   1856  CA  ALA A 251      18.582  53.625  43.917  1.00 41.95           C  
ATOM   1857  C   ALA A 251      17.714  52.429  44.177  1.00 42.50           C  
ATOM   1858  O   ALA A 251      18.174  51.287  44.108  1.00 43.17           O  
ATOM   1859  CB  ALA A 251      18.957  54.229  45.226  1.00 40.88           C  
ATOM   1860  N   SER A 252      16.451  52.701  44.486  1.00 43.34           N  
ATOM   1861  CA  SER A 252      15.495  51.642  44.779  1.00 46.36           C  
ATOM   1862  C   SER A 252      15.304  50.696  43.589  1.00 47.08           C  
ATOM   1863  O   SER A 252      14.876  49.554  43.761  1.00 47.09           O  
ATOM   1864  CB  SER A 252      14.146  52.241  45.216  1.00 47.43           C  
ATOM   1865  OG  SER A 252      13.513  52.978  44.177  1.00 50.34           O  
ATOM   1866  N   LYS A 253      15.633  51.165  42.387  1.00 46.69           N  
ATOM   1867  CA  LYS A 253      15.495  50.326  41.206  1.00 46.06           C  
ATOM   1868  C   LYS A 253      16.812  49.783  40.670  1.00 46.19           C  
ATOM   1869  O   LYS A 253      16.827  49.122  39.619  1.00 46.85           O  
ATOM   1870  CB  LYS A 253      14.788  51.089  40.098  1.00 43.60           C  
ATOM   1871  CG  LYS A 253      13.304  51.102  40.273  1.00 43.06           C  
ATOM   1872  CD  LYS A 253      12.648  51.842  39.152  1.00 44.27           C  
ATOM   1873  CE  LYS A 253      11.162  51.830  39.312  1.00 44.98           C  
ATOM   1874  NZ  LYS A 253      10.582  52.574  38.181  1.00 51.02           N  
ATOM   1875  N   LEU A 254      17.905  50.026  41.392  1.00 44.54           N  
ATOM   1876  CA  LEU A 254      19.218  49.585  40.925  1.00 43.93           C  
ATOM   1877  C   LEU A 254      19.763  48.294  41.549  1.00 42.96           C  
ATOM   1878  O   LEU A 254      19.971  48.210  42.755  1.00 44.93           O  
ATOM   1879  CB  LEU A 254      20.219  50.719  41.128  1.00 43.41           C  
ATOM   1880  CG  LEU A 254      21.420  50.746  40.191  1.00 42.19           C  
ATOM   1881  CD1 LEU A 254      20.976  51.116  38.787  1.00 40.51           C  
ATOM   1882  CD2 LEU A 254      22.410  51.760  40.707  1.00 42.63           C  
ATOM   1883  N   VAL A 255      20.006  47.290  40.721  1.00 40.13           N  
ATOM   1884  CA  VAL A 255      20.536  46.033  41.218  1.00 39.70           C  
ATOM   1885  C   VAL A 255      22.020  45.931  40.848  1.00 39.04           C  
ATOM   1886  O   VAL A 255      22.391  45.995  39.676  1.00 38.11           O  
ATOM   1887  CB  VAL A 255      19.754  44.850  40.626  1.00 40.31           C  
ATOM   1888  CG1 VAL A 255      20.317  43.543  41.151  1.00 41.49           C  
ATOM   1889  CG2 VAL A 255      18.284  44.978  40.998  1.00 42.07           C  
ATOM   1890  N   MET A 256      22.880  45.759  41.838  1.00 37.99           N  
ATOM   1891  CA  MET A 256      24.291  45.719  41.515  1.00 38.62           C  
ATOM   1892  C   MET A 256      24.830  44.371  41.093  1.00 39.14           C  
ATOM   1893  O   MET A 256      24.897  43.439  41.904  1.00 40.18           O  
ATOM   1894  CB  MET A 256      25.122  46.248  42.674  1.00 37.47           C  
ATOM   1895  CG  MET A 256      26.536  46.486  42.252  1.00 35.39           C  
ATOM   1896  SD  MET A 256      27.479  47.181  43.537  1.00 33.95           S  
ATOM   1897  CE  MET A 256      28.316  45.740  44.169  1.00 34.22           C  
ATOM   1898  N   GLY A 257      25.243  44.289  39.825  1.00 38.29           N  
ATOM   1899  CA  GLY A 257      25.777  43.049  39.284  1.00 36.00           C  
ATOM   1900  C   GLY A 257      27.045  42.572  39.972  1.00 34.87           C  
ATOM   1901  O   GLY A 257      27.969  43.355  40.174  1.00 34.03           O  
ATOM   1902  N   ILE A 258      27.069  41.290  40.339  1.00 33.80           N  
ATOM   1903  CA  ILE A 258      28.212  40.649  40.990  1.00 34.49           C  
ATOM   1904  C   ILE A 258      28.461  39.329  40.282  1.00 35.36           C  
ATOM   1905  O   ILE A 258      27.598  38.456  40.268  1.00 36.81           O  
ATOM   1906  CB  ILE A 258      27.956  40.335  42.460  1.00 33.42           C  
ATOM   1907  CG1 ILE A 258      27.852  41.637  43.256  1.00 33.84           C  
ATOM   1908  CG2 ILE A 258      29.086  39.437  42.977  1.00 34.95           C  
ATOM   1909  CD1 ILE A 258      27.711  41.443  44.732  1.00 33.11           C  
ATOM   1910  N   PRO A 259      29.664  39.150  39.726  1.00 34.99           N  
ATOM   1911  CA  PRO A 259      30.107  37.976  38.986  1.00 35.36           C  
ATOM   1912  C   PRO A 259      30.506  36.823  39.892  1.00 37.96           C  
ATOM   1913  O   PRO A 259      31.086  37.050  40.943  1.00 40.20           O  
ATOM   1914  CB  PRO A 259      31.302  38.515  38.251  1.00 33.07           C  
ATOM   1915  CG  PRO A 259      31.971  39.232  39.370  1.00 33.23           C  
ATOM   1916  CD  PRO A 259      30.825  40.004  40.023  1.00 34.42           C  
ATOM   1917  N   THR A 260      30.210  35.594  39.480  1.00 37.59           N  
ATOM   1918  CA  THR A 260      30.591  34.433  40.263  1.00 38.27           C  
ATOM   1919  C   THR A 260      31.560  33.617  39.409  1.00 40.22           C  
ATOM   1920  O   THR A 260      31.811  32.431  39.652  1.00 40.60           O  
ATOM   1921  CB  THR A 260      29.379  33.593  40.641  1.00 37.34           C  
ATOM   1922  OG1 THR A 260      28.593  33.363  39.478  1.00 38.02           O  
ATOM   1923  CG2 THR A 260      28.534  34.309  41.681  1.00 37.93           C  
ATOM   1924  N   PHE A 261      32.096  34.276  38.388  1.00 40.10           N  
ATOM   1925  CA  PHE A 261      33.062  33.656  37.505  1.00 39.16           C  
ATOM   1926  C   PHE A 261      34.282  34.590  37.529  1.00 39.46           C  
ATOM   1927  O   PHE A 261      34.186  35.738  37.978  1.00 38.22           O  
ATOM   1928  CB  PHE A 261      32.501  33.556  36.091  1.00 38.44           C  
ATOM   1929  CG  PHE A 261      32.219  34.887  35.467  1.00 40.52           C  
ATOM   1930  CD1 PHE A 261      31.028  35.552  35.727  1.00 38.97           C  
ATOM   1931  CD2 PHE A 261      33.172  35.504  34.653  1.00 40.62           C  
ATOM   1932  CE1 PHE A 261      30.787  36.813  35.190  1.00 40.38           C  
ATOM   1933  CE2 PHE A 261      32.940  36.763  34.118  1.00 40.67           C  
ATOM   1934  CZ  PHE A 261      31.743  37.421  34.387  1.00 39.94           C  
ATOM   1935  N   GLY A 262      35.422  34.099  37.053  1.00 38.24           N  
ATOM   1936  CA  GLY A 262      36.615  34.914  37.048  1.00 38.15           C  
ATOM   1937  C   GLY A 262      37.151  35.096  35.647  1.00 37.80           C  
ATOM   1938  O   GLY A 262      36.866  34.306  34.753  1.00 36.81           O  
ATOM   1939  N   ARG A 263      37.933  36.149  35.464  1.00 38.11           N  
ATOM   1940  CA  ARG A 263      38.526  36.451  34.168  1.00 40.33           C  
ATOM   1941  C   ARG A 263      40.011  36.078  34.223  1.00 39.47           C  
ATOM   1942  O   ARG A 263      40.776  36.638  35.012  1.00 36.79           O  
ATOM   1943  CB  ARG A 263      38.338  37.941  33.866  1.00 41.70           C  
ATOM   1944  CG  ARG A 263      37.756  38.226  32.504  1.00 45.25           C  
ATOM   1945  CD  ARG A 263      36.705  37.212  32.142  1.00 47.86           C  
ATOM   1946  NE  ARG A 263      35.758  37.682  31.140  1.00 50.68           N  
ATOM   1947  CZ  ARG A 263      34.814  36.901  30.624  1.00 54.86           C  
ATOM   1948  NH1 ARG A 263      34.735  35.639  31.018  1.00 56.76           N  
ATOM   1949  NH2 ARG A 263      33.920  37.377  29.763  1.00 57.09           N  
ATOM   1950  N   SER A 264      40.407  35.126  33.381  1.00 39.24           N  
ATOM   1951  CA  SER A 264      41.781  34.633  33.370  1.00 38.37           C  
ATOM   1952  C   SER A 264      42.656  35.161  32.259  1.00 39.33           C  
ATOM   1953  O   SER A 264      42.164  35.534  31.195  1.00 42.66           O  
ATOM   1954  CB  SER A 264      41.787  33.114  33.286  1.00 36.46           C  
ATOM   1955  OG  SER A 264      41.152  32.675  32.102  1.00 34.23           O  
ATOM   1956  N   PHE A 265      43.961  35.170  32.514  1.00 38.04           N  
ATOM   1957  CA  PHE A 265      44.955  35.618  31.550  1.00 35.68           C  
ATOM   1958  C   PHE A 265      46.124  34.663  31.621  1.00 35.84           C  
ATOM   1959  O   PHE A 265      46.392  34.085  32.671  1.00 34.57           O  
ATOM   1960  CB  PHE A 265      45.487  37.002  31.913  1.00 34.32           C  
ATOM   1961  CG  PHE A 265      44.435  38.039  32.039  1.00 31.77           C  
ATOM   1962  CD1 PHE A 265      43.755  38.490  30.919  1.00 29.46           C  
ATOM   1963  CD2 PHE A 265      44.114  38.562  33.285  1.00 32.79           C  
ATOM   1964  CE1 PHE A 265      42.768  39.444  31.023  1.00 29.60           C  
ATOM   1965  CE2 PHE A 265      43.116  39.534  33.416  1.00 32.65           C  
ATOM   1966  CZ  PHE A 265      42.440  39.976  32.274  1.00 32.90           C  
ATOM   1967  N   THR A 266      46.825  34.519  30.503  1.00 36.43           N  
ATOM   1968  CA  THR A 266      48.019  33.683  30.434  1.00 35.00           C  
ATOM   1969  C   THR A 266      49.222  34.623  30.505  1.00 35.18           C  
ATOM   1970  O   THR A 266      49.447  35.447  29.622  1.00 35.89           O  
ATOM   1971  CB  THR A 266      48.063  32.900  29.131  1.00 33.86           C  
ATOM   1972  OG1 THR A 266      47.045  31.891  29.153  1.00 32.71           O  
ATOM   1973  CG2 THR A 266      49.409  32.270  28.958  1.00 32.25           C  
ATOM   1974  N   LEU A 267      49.989  34.511  31.578  1.00 36.02           N  
ATOM   1975  CA  LEU A 267      51.150  35.376  31.781  1.00 34.09           C  
ATOM   1976  C   LEU A 267      52.191  35.212  30.677  1.00 34.83           C  
ATOM   1977  O   LEU A 267      52.196  34.230  29.931  1.00 35.40           O  
ATOM   1978  CB  LEU A 267      51.759  35.090  33.157  1.00 31.95           C  
ATOM   1979  CG  LEU A 267      50.817  35.299  34.359  1.00 30.21           C  
ATOM   1980  CD1 LEU A 267      51.280  34.494  35.542  1.00 30.11           C  
ATOM   1981  CD2 LEU A 267      50.739  36.766  34.710  1.00 27.42           C  
ATOM   1982  N   ALA A 268      53.076  36.194  30.576  1.00 35.27           N  
ATOM   1983  CA  ALA A 268      54.113  36.197  29.557  1.00 32.20           C  
ATOM   1984  C   ALA A 268      55.459  36.294  30.214  1.00 31.76           C  
ATOM   1985  O   ALA A 268      56.477  36.279  29.535  1.00 31.60           O  
ATOM   1986  CB  ALA A 268      53.921  37.372  28.650  1.00 30.32           C  
ATOM   1987  N   SER A 269      55.467  36.391  31.536  1.00 30.87           N  
ATOM   1988  CA  SER A 269      56.717  36.505  32.253  1.00 31.59           C  
ATOM   1989  C   SER A 269      56.572  36.080  33.705  1.00 33.90           C  
ATOM   1990  O   SER A 269      55.632  35.365  34.071  1.00 34.38           O  
ATOM   1991  CB  SER A 269      57.214  37.942  32.201  1.00 31.68           C  
ATOM   1992  OG  SER A 269      56.571  38.745  33.184  1.00 31.87           O  
ATOM   1993  N   SER A 270      57.511  36.529  34.530  1.00 35.92           N  
ATOM   1994  CA  SER A 270      57.503  36.193  35.943  1.00 38.83           C  
ATOM   1995  C   SER A 270      56.751  37.229  36.744  1.00 40.05           C  
ATOM   1996  O   SER A 270      56.456  37.005  37.914  1.00 43.36           O  
ATOM   1997  CB  SER A 270      58.929  36.077  36.482  1.00 37.60           C  
ATOM   1998  OG  SER A 270      59.610  37.295  36.292  1.00 39.45           O  
ATOM   1999  N   GLU A 271      56.445  38.366  36.140  1.00 39.87           N  
ATOM   2000  CA  GLU A 271      55.707  39.373  36.879  1.00 42.99           C  
ATOM   2001  C   GLU A 271      54.286  38.863  37.042  1.00 41.36           C  
ATOM   2002  O   GLU A 271      53.672  38.396  36.069  1.00 39.84           O  
ATOM   2003  CB  GLU A 271      55.699  40.707  36.130  1.00 49.40           C  
ATOM   2004  CG  GLU A 271      57.002  41.481  36.200  1.00 55.62           C  
ATOM   2005  CD  GLU A 271      57.223  42.304  34.946  1.00 60.62           C  
ATOM   2006  OE1 GLU A 271      57.824  41.787  33.966  1.00 61.45           O  
ATOM   2007  OE2 GLU A 271      56.769  43.470  34.935  1.00 65.57           O  
ATOM   2008  N   THR A 272      53.760  38.951  38.264  1.00 38.92           N  
ATOM   2009  CA  THR A 272      52.413  38.461  38.511  1.00 37.11           C  
ATOM   2010  C   THR A 272      51.450  39.470  39.091  1.00 35.75           C  
ATOM   2011  O   THR A 272      50.319  39.122  39.409  1.00 35.65           O  
ATOM   2012  CB  THR A 272      52.411  37.192  39.430  1.00 36.89           C  
ATOM   2013  OG1 THR A 272      53.205  37.432  40.599  1.00 35.26           O  
ATOM   2014  CG2 THR A 272      52.945  35.966  38.668  1.00 34.38           C  
ATOM   2015  N   GLY A 273      51.874  40.722  39.205  1.00 35.67           N  
ATOM   2016  CA  GLY A 273      50.996  41.741  39.768  1.00 34.98           C  
ATOM   2017  C   GLY A 273      49.996  42.370  38.806  1.00 35.08           C  
ATOM   2018  O   GLY A 273      49.950  42.020  37.623  1.00 34.89           O  
ATOM   2019  N   VAL A 274      49.174  43.293  39.309  1.00 34.93           N  
ATOM   2020  CA  VAL A 274      48.198  43.964  38.450  1.00 35.46           C  
ATOM   2021  C   VAL A 274      48.992  44.785  37.426  1.00 37.73           C  
ATOM   2022  O   VAL A 274      49.828  45.632  37.801  1.00 36.99           O  
ATOM   2023  CB  VAL A 274      47.289  44.910  39.254  1.00 33.92           C  
ATOM   2024  CG1 VAL A 274      46.452  45.754  38.305  1.00 29.88           C  
ATOM   2025  CG2 VAL A 274      46.402  44.096  40.212  1.00 33.53           C  
ATOM   2026  N   GLY A 275      48.746  44.526  36.142  1.00 36.39           N  
ATOM   2027  CA  GLY A 275      49.469  45.238  35.114  1.00 36.07           C  
ATOM   2028  C   GLY A 275      50.540  44.366  34.483  1.00 37.69           C  
ATOM   2029  O   GLY A 275      51.164  44.774  33.496  1.00 41.70           O  
ATOM   2030  N   ALA A 276      50.788  43.185  35.042  1.00 34.94           N  
ATOM   2031  CA  ALA A 276      51.774  42.278  34.451  1.00 34.89           C  
ATOM   2032  C   ALA A 276      51.432  42.029  32.961  1.00 35.23           C  
ATOM   2033  O   ALA A 276      50.277  42.153  32.530  1.00 35.08           O  
ATOM   2034  CB  ALA A 276      51.799  40.946  35.219  1.00 33.10           C  
ATOM   2035  N   PRO A 277      52.436  41.675  32.150  1.00 35.04           N  
ATOM   2036  CA  PRO A 277      52.170  41.433  30.731  1.00 35.09           C  
ATOM   2037  C   PRO A 277      51.592  40.044  30.449  1.00 36.62           C  
ATOM   2038  O   PRO A 277      52.083  39.039  30.970  1.00 38.74           O  
ATOM   2039  CB  PRO A 277      53.548  41.618  30.105  1.00 33.11           C  
ATOM   2040  CG  PRO A 277      54.442  41.008  31.133  1.00 32.38           C  
ATOM   2041  CD  PRO A 277      53.881  41.575  32.437  1.00 33.99           C  
ATOM   2042  N   ILE A 278      50.561  39.978  29.616  1.00 37.08           N  
ATOM   2043  CA  ILE A 278      49.967  38.689  29.281  1.00 37.75           C  
ATOM   2044  C   ILE A 278      50.180  38.438  27.800  1.00 38.21           C  
ATOM   2045  O   ILE A 278      50.500  39.357  27.047  1.00 37.13           O  
ATOM   2046  CB  ILE A 278      48.451  38.658  29.525  1.00 38.02           C  
ATOM   2047  CG1 ILE A 278      47.743  39.434  28.401  1.00 36.69           C  
ATOM   2048  CG2 ILE A 278      48.130  39.227  30.926  1.00 38.43           C  
ATOM   2049  CD1 ILE A 278      46.218  39.342  28.400  1.00 36.70           C  
ATOM   2050  N   SER A 279      49.981  37.185  27.398  1.00 39.17           N  
ATOM   2051  CA  SER A 279      50.125  36.754  26.021  1.00 37.84           C  
ATOM   2052  C   SER A 279      48.776  36.254  25.506  1.00 39.20           C  
ATOM   2053  O   SER A 279      48.730  35.626  24.459  1.00 42.03           O  
ATOM   2054  CB  SER A 279      51.102  35.608  25.938  1.00 36.88           C  
ATOM   2055  OG  SER A 279      50.446  34.434  26.379  1.00 39.37           O  
ATOM   2056  N   GLY A 280      47.692  36.505  26.243  1.00 38.79           N  
ATOM   2057  CA  GLY A 280      46.373  36.071  25.807  1.00 38.57           C  
ATOM   2058  C   GLY A 280      45.450  35.643  26.934  1.00 40.06           C  
ATOM   2059  O   GLY A 280      45.830  35.679  28.104  1.00 41.42           O  
ATOM   2060  N   PRO A 281      44.211  35.248  26.626  1.00 40.53           N  
ATOM   2061  CA  PRO A 281      43.316  34.824  27.707  1.00 40.20           C  
ATOM   2062  C   PRO A 281      43.841  33.570  28.411  1.00 40.30           C  
ATOM   2063  O   PRO A 281      44.664  32.830  27.857  1.00 39.34           O  
ATOM   2064  CB  PRO A 281      41.995  34.572  26.986  1.00 40.79           C  
ATOM   2065  CG  PRO A 281      42.412  34.192  25.590  1.00 39.87           C  
ATOM   2066  CD  PRO A 281      43.550  35.146  25.312  1.00 41.24           C  
ATOM   2067  N   GLY A 282      43.370  33.344  29.633  1.00 40.97           N  
ATOM   2068  CA  GLY A 282      43.799  32.186  30.401  1.00 40.03           C  
ATOM   2069  C   GLY A 282      43.428  30.896  29.696  1.00 39.74           C  
ATOM   2070  O   GLY A 282      42.779  30.921  28.651  1.00 40.25           O  
ATOM   2071  N   ILE A 283      43.856  29.768  30.255  1.00 39.92           N  
ATOM   2072  CA  ILE A 283      43.567  28.450  29.685  1.00 40.27           C  
ATOM   2073  C   ILE A 283      42.115  28.062  30.008  1.00 41.63           C  
ATOM   2074  O   ILE A 283      41.618  28.287  31.123  1.00 42.63           O  
ATOM   2075  CB  ILE A 283      44.544  27.414  30.241  1.00 38.42           C  
ATOM   2076  CG1 ILE A 283      45.917  27.632  29.608  1.00 38.21           C  
ATOM   2077  CG2 ILE A 283      44.030  26.031  29.995  1.00 38.27           C  
ATOM   2078  CD1 ILE A 283      47.049  26.888  30.295  1.00 34.87           C  
ATOM   2079  N   PRO A 284      41.409  27.474  29.035  1.00 41.37           N  
ATOM   2080  CA  PRO A 284      40.017  27.109  29.300  1.00 41.98           C  
ATOM   2081  C   PRO A 284      39.821  26.202  30.509  1.00 43.80           C  
ATOM   2082  O   PRO A 284      40.666  25.359  30.824  1.00 43.80           O  
ATOM   2083  CB  PRO A 284      39.578  26.460  27.982  1.00 40.50           C  
ATOM   2084  CG  PRO A 284      40.487  27.112  26.962  1.00 38.63           C  
ATOM   2085  CD  PRO A 284      41.802  27.104  27.667  1.00 39.82           C  
ATOM   2086  N   GLY A 285      38.697  26.379  31.189  1.00 46.47           N  
ATOM   2087  CA  GLY A 285      38.414  25.544  32.343  1.00 50.56           C  
ATOM   2088  C   GLY A 285      38.095  24.124  31.900  1.00 53.18           C  
ATOM   2089  O   GLY A 285      37.843  23.872  30.716  1.00 53.91           O  
ATOM   2090  N   ARG A 286      38.106  23.184  32.839  1.00 55.35           N  
ATOM   2091  CA  ARG A 286      37.810  21.805  32.493  1.00 56.03           C  
ATOM   2092  C   ARG A 286      36.350  21.667  32.105  1.00 54.71           C  
ATOM   2093  O   ARG A 286      36.009  20.915  31.198  1.00 55.13           O  
ATOM   2094  CB  ARG A 286      38.095  20.861  33.665  1.00 60.26           C  
ATOM   2095  CG  ARG A 286      37.421  19.509  33.439  1.00 68.35           C  
ATOM   2096  CD  ARG A 286      37.788  18.386  34.413  1.00 73.70           C  
ATOM   2097  NE  ARG A 286      37.324  17.110  33.850  1.00 79.13           N  
ATOM   2098  CZ  ARG A 286      37.495  15.911  34.404  1.00 81.21           C  
ATOM   2099  NH1 ARG A 286      38.131  15.787  35.567  1.00 82.04           N  
ATOM   2100  NH2 ARG A 286      37.028  14.830  33.782  1.00 81.43           N  
ATOM   2101  N   PHE A 287      35.491  22.406  32.793  1.00 52.36           N  
ATOM   2102  CA  PHE A 287      34.066  22.318  32.543  1.00 50.73           C  
ATOM   2103  C   PHE A 287      33.437  23.435  31.714  1.00 49.21           C  
ATOM   2104  O   PHE A 287      32.520  23.168  30.929  1.00 47.72           O  
ATOM   2105  CB  PHE A 287      33.345  22.212  33.876  1.00 52.27           C  
ATOM   2106  CG  PHE A 287      33.898  21.148  34.777  1.00 53.63           C  
ATOM   2107  CD1 PHE A 287      34.625  21.490  35.912  1.00 53.38           C  
ATOM   2108  CD2 PHE A 287      33.672  19.798  34.505  1.00 53.96           C  
ATOM   2109  CE1 PHE A 287      35.118  20.505  36.770  1.00 53.07           C  
ATOM   2110  CE2 PHE A 287      34.163  18.811  35.355  1.00 53.70           C  
ATOM   2111  CZ  PHE A 287      34.888  19.168  36.492  1.00 52.94           C  
ATOM   2112  N   THR A 288      33.906  24.673  31.899  1.00 47.57           N  
ATOM   2113  CA  THR A 288      33.373  25.823  31.156  1.00 44.95           C  
ATOM   2114  C   THR A 288      33.973  25.903  29.769  1.00 44.12           C  
ATOM   2115  O   THR A 288      33.403  26.506  28.885  1.00 42.32           O  
ATOM   2116  CB  THR A 288      33.629  27.168  31.868  1.00 43.41           C  
ATOM   2117  OG1 THR A 288      34.948  27.182  32.421  1.00 44.64           O  
ATOM   2118  CG2 THR A 288      32.625  27.388  32.965  1.00 44.63           C  
ATOM   2119  N   LYS A 289      35.138  25.304  29.589  1.00 45.62           N  
ATOM   2120  CA  LYS A 289      35.785  25.280  28.284  1.00 47.77           C  
ATOM   2121  C   LYS A 289      35.695  26.560  27.445  1.00 46.46           C  
ATOM   2122  O   LYS A 289      35.294  26.515  26.280  1.00 46.69           O  
ATOM   2123  CB  LYS A 289      35.224  24.105  27.464  1.00 51.39           C  
ATOM   2124  CG  LYS A 289      35.407  22.713  28.109  1.00 54.13           C  
ATOM   2125  CD  LYS A 289      34.901  21.593  27.177  1.00 56.79           C  
ATOM   2126  CE  LYS A 289      35.337  20.199  27.636  1.00 56.93           C  
ATOM   2127  NZ  LYS A 289      34.790  19.837  28.968  1.00 58.21           N  
ATOM   2128  N   GLU A 290      36.069  27.691  28.029  1.00 45.69           N  
ATOM   2129  CA  GLU A 290      36.066  28.978  27.321  1.00 45.24           C  
ATOM   2130  C   GLU A 290      37.302  29.758  27.777  1.00 42.70           C  
ATOM   2131  O   GLU A 290      37.374  30.186  28.926  1.00 43.77           O  
ATOM   2132  CB  GLU A 290      34.797  29.766  27.665  1.00 48.38           C  
ATOM   2133  CG  GLU A 290      34.717  31.170  27.047  1.00 54.01           C  
ATOM   2134  CD  GLU A 290      33.478  31.937  27.497  1.00 57.25           C  
ATOM   2135  OE1 GLU A 290      33.333  32.167  28.716  1.00 60.85           O  
ATOM   2136  OE2 GLU A 290      32.645  32.309  26.641  1.00 58.44           O  
ATOM   2137  N   ALA A 291      38.282  29.938  26.907  1.00 39.31           N  
ATOM   2138  CA  ALA A 291      39.477  30.666  27.322  1.00 39.80           C  
ATOM   2139  C   ALA A 291      39.093  32.030  27.913  1.00 39.89           C  
ATOM   2140  O   ALA A 291      38.134  32.656  27.468  1.00 39.18           O  
ATOM   2141  CB  ALA A 291      40.417  30.848  26.154  1.00 39.42           C  
ATOM   2142  N   GLY A 292      39.832  32.479  28.924  1.00 38.62           N  
ATOM   2143  CA  GLY A 292      39.515  33.750  29.545  1.00 38.13           C  
ATOM   2144  C   GLY A 292      38.467  33.675  30.653  1.00 38.27           C  
ATOM   2145  O   GLY A 292      38.299  34.631  31.431  1.00 36.91           O  
ATOM   2146  N   THR A 293      37.762  32.548  30.745  1.00 37.96           N  
ATOM   2147  CA  THR A 293      36.725  32.394  31.773  1.00 37.97           C  
ATOM   2148  C   THR A 293      37.000  31.242  32.713  1.00 35.48           C  
ATOM   2149  O   THR A 293      37.647  30.278  32.335  1.00 36.35           O  
ATOM   2150  CB  THR A 293      35.324  32.149  31.153  1.00 39.52           C  
ATOM   2151  OG1 THR A 293      34.914  33.295  30.403  1.00 40.30           O  
ATOM   2152  CG2 THR A 293      34.303  31.901  32.236  1.00 40.48           C  
ATOM   2153  N   LEU A 294      36.516  31.377  33.943  1.00 34.09           N  
ATOM   2154  CA  LEU A 294      36.635  30.353  34.985  1.00 35.82           C  
ATOM   2155  C   LEU A 294      35.438  30.464  35.938  1.00 38.00           C  
ATOM   2156  O   LEU A 294      35.157  31.551  36.464  1.00 37.82           O  
ATOM   2157  CB  LEU A 294      37.927  30.508  35.798  1.00 31.63           C  
ATOM   2158  CG  LEU A 294      39.184  29.990  35.113  1.00 29.64           C  
ATOM   2159  CD1 LEU A 294      40.382  29.973  36.066  1.00 24.15           C  
ATOM   2160  CD2 LEU A 294      38.874  28.594  34.596  1.00 29.35           C  
ATOM   2161  N   ALA A 295      34.726  29.354  36.142  1.00 39.48           N  
ATOM   2162  CA  ALA A 295      33.576  29.346  37.045  1.00 39.55           C  
ATOM   2163  C   ALA A 295      34.222  29.350  38.393  1.00 39.66           C  
ATOM   2164  O   ALA A 295      35.373  28.927  38.508  1.00 37.05           O  
ATOM   2165  CB  ALA A 295      32.751  28.092  36.867  1.00 37.98           C  
ATOM   2166  N   TYR A 296      33.503  29.843  39.400  1.00 42.11           N  
ATOM   2167  CA  TYR A 296      34.053  29.896  40.750  1.00 44.84           C  
ATOM   2168  C   TYR A 296      34.492  28.516  41.234  1.00 45.37           C  
ATOM   2169  O   TYR A 296      35.507  28.404  41.933  1.00 45.23           O  
ATOM   2170  CB  TYR A 296      33.047  30.488  41.750  1.00 46.68           C  
ATOM   2171  CG  TYR A 296      33.632  30.681  43.145  1.00 48.96           C  
ATOM   2172  CD1 TYR A 296      34.753  31.497  43.360  1.00 48.62           C  
ATOM   2173  CD2 TYR A 296      33.078  30.027  44.244  1.00 50.85           C  
ATOM   2174  CE1 TYR A 296      35.303  31.647  44.638  1.00 51.38           C  
ATOM   2175  CE2 TYR A 296      33.616  30.167  45.525  1.00 52.08           C  
ATOM   2176  CZ  TYR A 296      34.727  30.972  45.724  1.00 52.87           C  
ATOM   2177  OH  TYR A 296      35.244  31.075  47.005  1.00 52.10           O  
ATOM   2178  N   TYR A 297      33.743  27.473  40.859  1.00 44.32           N  
ATOM   2179  CA  TYR A 297      34.088  26.125  41.275  1.00 43.41           C  
ATOM   2180  C   TYR A 297      35.381  25.634  40.619  1.00 44.99           C  
ATOM   2181  O   TYR A 297      36.073  24.796  41.172  1.00 46.25           O  
ATOM   2182  CB  TYR A 297      32.919  25.172  41.026  1.00 41.70           C  
ATOM   2183  CG  TYR A 297      32.469  25.006  39.586  1.00 41.64           C  
ATOM   2184  CD1 TYR A 297      33.157  24.159  38.711  1.00 39.93           C  
ATOM   2185  CD2 TYR A 297      31.328  25.666  39.106  1.00 40.83           C  
ATOM   2186  CE1 TYR A 297      32.727  23.964  37.398  1.00 37.63           C  
ATOM   2187  CE2 TYR A 297      30.889  25.476  37.789  1.00 39.88           C  
ATOM   2188  CZ  TYR A 297      31.599  24.620  36.943  1.00 39.47           C  
ATOM   2189  OH  TYR A 297      31.176  24.410  35.645  1.00 41.57           O  
ATOM   2190  N   GLU A 298      35.725  26.163  39.448  1.00 46.41           N  
ATOM   2191  CA  GLU A 298      36.977  25.776  38.799  1.00 45.59           C  
ATOM   2192  C   GLU A 298      38.055  26.631  39.456  1.00 46.11           C  
ATOM   2193  O   GLU A 298      39.177  26.191  39.642  1.00 49.46           O  
ATOM   2194  CB  GLU A 298      36.962  26.079  37.297  1.00 42.84           C  
ATOM   2195  CG  GLU A 298      35.978  25.290  36.493  1.00 39.96           C  
ATOM   2196  CD  GLU A 298      35.776  25.862  35.091  1.00 41.48           C  
ATOM   2197  OE1 GLU A 298      35.411  27.049  34.972  1.00 43.18           O  
ATOM   2198  OE2 GLU A 298      35.969  25.131  34.099  1.00 42.18           O  
ATOM   2199  N   ILE A 299      37.729  27.866  39.800  1.00 46.66           N  
ATOM   2200  CA  ILE A 299      38.726  28.708  40.439  1.00 48.55           C  
ATOM   2201  C   ILE A 299      39.196  27.983  41.694  1.00 52.57           C  
ATOM   2202  O   ILE A 299      40.372  28.044  42.045  1.00 53.62           O  
ATOM   2203  CB  ILE A 299      38.151  30.105  40.790  1.00 46.29           C  
ATOM   2204  CG1 ILE A 299      37.973  30.919  39.502  1.00 43.90           C  
ATOM   2205  CG2 ILE A 299      39.058  30.831  41.754  1.00 40.73           C  
ATOM   2206  CD1 ILE A 299      37.267  32.235  39.706  1.00 42.59           C  
ATOM   2207  N   CYS A 300      38.284  27.263  42.352  1.00 56.53           N  
ATOM   2208  CA  CYS A 300      38.635  26.519  43.561  1.00 58.65           C  
ATOM   2209  C   CYS A 300      39.645  25.390  43.289  1.00 58.99           C  
ATOM   2210  O   CYS A 300      40.522  25.139  44.115  1.00 59.48           O  
ATOM   2211  CB  CYS A 300      37.373  25.988  44.251  1.00 61.62           C  
ATOM   2212  SG  CYS A 300      36.508  27.280  45.208  1.00 69.03           S  
ATOM   2213  N   ASP A 301      39.554  24.714  42.147  1.00 58.14           N  
ATOM   2214  CA  ASP A 301      40.539  23.674  41.875  1.00 59.25           C  
ATOM   2215  C   ASP A 301      41.833  24.392  41.556  1.00 58.42           C  
ATOM   2216  O   ASP A 301      42.928  23.926  41.893  1.00 59.75           O  
ATOM   2217  CB  ASP A 301      40.153  22.797  40.685  1.00 62.28           C  
ATOM   2218  CG  ASP A 301      38.811  22.116  40.872  1.00 68.82           C  
ATOM   2219  OD1 ASP A 301      38.574  21.491  41.950  1.00 68.92           O  
ATOM   2220  OD2 ASP A 301      37.989  22.213  39.924  1.00 71.93           O  
ATOM   2221  N   PHE A 302      41.705  25.542  40.907  1.00 55.16           N  
ATOM   2222  CA  PHE A 302      42.876  26.309  40.542  1.00 53.15           C  
ATOM   2223  C   PHE A 302      43.610  26.774  41.781  1.00 52.27           C  
ATOM   2224  O   PHE A 302      44.844  26.818  41.792  1.00 51.11           O  
ATOM   2225  CB  PHE A 302      42.469  27.523  39.717  1.00 52.39           C  
ATOM   2226  CG  PHE A 302      43.623  28.403  39.294  1.00 50.33           C  
ATOM   2227  CD1 PHE A 302      44.508  27.989  38.315  1.00 49.66           C  
ATOM   2228  CD2 PHE A 302      43.765  29.684  39.822  1.00 50.40           C  
ATOM   2229  CE1 PHE A 302      45.513  28.840  37.856  1.00 50.17           C  
ATOM   2230  CE2 PHE A 302      44.766  30.540  39.370  1.00 49.71           C  
ATOM   2231  CZ  PHE A 302      45.639  30.118  38.382  1.00 49.20           C  
ATOM   2232  N   LEU A 303      42.850  27.100  42.825  1.00 51.23           N  
ATOM   2233  CA  LEU A 303      43.438  27.624  44.048  1.00 52.44           C  
ATOM   2234  C   LEU A 303      44.378  26.690  44.780  1.00 54.56           C  
ATOM   2235  O   LEU A 303      45.198  27.137  45.604  1.00 54.66           O  
ATOM   2236  CB  LEU A 303      42.353  28.132  44.995  1.00 50.50           C  
ATOM   2237  CG  LEU A 303      41.862  29.544  44.676  1.00 48.43           C  
ATOM   2238  CD1 LEU A 303      40.872  30.013  45.716  1.00 47.10           C  
ATOM   2239  CD2 LEU A 303      43.046  30.474  44.640  1.00 48.78           C  
ATOM   2240  N   ARG A 304      44.282  25.401  44.473  1.00 55.79           N  
ATOM   2241  CA  ARG A 304      45.165  24.435  45.104  1.00 56.89           C  
ATOM   2242  C   ARG A 304      46.579  24.638  44.557  1.00 55.44           C  
ATOM   2243  O   ARG A 304      46.840  24.433  43.373  1.00 55.18           O  
ATOM   2244  CB  ARG A 304      44.671  23.008  44.837  1.00 60.55           C  
ATOM   2245  CG  ARG A 304      43.224  22.787  45.297  1.00 65.12           C  
ATOM   2246  CD  ARG A 304      42.938  21.346  45.698  1.00 69.36           C  
ATOM   2247  NE  ARG A 304      43.169  20.389  44.614  1.00 74.16           N  
ATOM   2248  CZ  ARG A 304      42.474  20.350  43.481  1.00 75.04           C  
ATOM   2249  NH1 ARG A 304      41.497  21.220  43.276  1.00 75.63           N  
ATOM   2250  NH2 ARG A 304      42.747  19.432  42.557  1.00 76.09           N  
ATOM   2251  N   GLY A 305      47.479  25.073  45.431  1.00 53.54           N  
ATOM   2252  CA  GLY A 305      48.849  25.295  45.029  1.00 51.49           C  
ATOM   2253  C   GLY A 305      48.996  26.659  44.404  1.00 51.54           C  
ATOM   2254  O   GLY A 305      50.018  26.967  43.779  1.00 50.95           O  
ATOM   2255  N   ALA A 306      47.978  27.492  44.586  1.00 50.50           N  
ATOM   2256  CA  ALA A 306      47.995  28.832  44.006  1.00 50.96           C  
ATOM   2257  C   ALA A 306      48.286  29.919  45.024  1.00 50.95           C  
ATOM   2258  O   ALA A 306      48.236  29.681  46.234  1.00 53.89           O  
ATOM   2259  CB  ALA A 306      46.660  29.112  43.328  1.00 49.92           C  
ATOM   2260  N   THR A 307      48.602  31.114  44.542  1.00 49.23           N  
ATOM   2261  CA  THR A 307      48.843  32.219  45.455  1.00 49.03           C  
ATOM   2262  C   THR A 307      47.798  33.303  45.245  1.00 48.19           C  
ATOM   2263  O   THR A 307      47.623  33.802  44.135  1.00 48.40           O  
ATOM   2264  CB  THR A 307      50.220  32.834  45.275  1.00 48.97           C  
ATOM   2265  OG1 THR A 307      51.221  31.844  45.548  1.00 49.51           O  
ATOM   2266  CG2 THR A 307      50.379  34.017  46.231  1.00 45.23           C  
ATOM   2267  N   VAL A 308      47.102  33.653  46.320  1.00 46.45           N  
ATOM   2268  CA  VAL A 308      46.059  34.656  46.259  1.00 45.70           C  
ATOM   2269  C   VAL A 308      46.551  35.959  46.858  1.00 46.24           C  
ATOM   2270  O   VAL A 308      47.205  35.957  47.890  1.00 48.35           O  
ATOM   2271  CB  VAL A 308      44.810  34.170  47.027  1.00 45.21           C  
ATOM   2272  CG1 VAL A 308      43.784  35.266  47.109  1.00 43.45           C  
ATOM   2273  CG2 VAL A 308      44.218  32.948  46.334  1.00 42.96           C  
ATOM   2274  N   HIS A 309      46.244  37.067  46.197  1.00 46.79           N  
ATOM   2275  CA  HIS A 309      46.639  38.394  46.657  1.00 47.73           C  
ATOM   2276  C   HIS A 309      45.391  39.260  46.637  1.00 47.66           C  
ATOM   2277  O   HIS A 309      44.576  39.144  45.720  1.00 49.01           O  
ATOM   2278  CB  HIS A 309      47.669  39.003  45.709  1.00 49.58           C  
ATOM   2279  CG  HIS A 309      48.962  38.247  45.646  1.00 56.27           C  
ATOM   2280  ND1 HIS A 309      49.970  38.414  46.574  1.00 57.64           N  
ATOM   2281  CD2 HIS A 309      49.424  37.337  44.749  1.00 57.87           C  
ATOM   2282  CE1 HIS A 309      50.997  37.645  46.248  1.00 59.30           C  
ATOM   2283  NE2 HIS A 309      50.692  36.981  45.145  1.00 57.85           N  
ATOM   2284  N   ARG A 310      45.211  40.108  47.646  1.00 47.17           N  
ATOM   2285  CA  ARG A 310      44.050  41.000  47.643  1.00 46.97           C  
ATOM   2286  C   ARG A 310      44.543  42.291  46.986  1.00 46.64           C  
ATOM   2287  O   ARG A 310      45.563  42.844  47.412  1.00 48.02           O  
ATOM   2288  CB  ARG A 310      43.557  41.334  49.069  1.00 45.31           C  
ATOM   2289  CG  ARG A 310      43.388  40.170  50.061  1.00 44.73           C  
ATOM   2290  CD  ARG A 310      42.369  39.095  49.673  1.00 42.66           C  
ATOM   2291  NE  ARG A 310      41.003  39.592  49.530  1.00 42.17           N  
ATOM   2292  CZ  ARG A 310      39.945  38.801  49.346  1.00 41.76           C  
ATOM   2293  NH1 ARG A 310      38.727  39.313  49.208  1.00 41.22           N  
ATOM   2294  NH2 ARG A 310      40.100  37.486  49.313  1.00 42.03           N  
ATOM   2295  N   ILE A 311      43.866  42.755  45.938  1.00 45.16           N  
ATOM   2296  CA  ILE A 311      44.279  44.005  45.312  1.00 45.74           C  
ATOM   2297  C   ILE A 311      43.834  45.120  46.259  1.00 49.66           C  
ATOM   2298  O   ILE A 311      42.628  45.343  46.451  1.00 50.77           O  
ATOM   2299  CB  ILE A 311      43.611  44.228  43.954  1.00 43.33           C  
ATOM   2300  CG1 ILE A 311      43.993  43.104  42.999  1.00 39.16           C  
ATOM   2301  CG2 ILE A 311      44.010  45.600  43.403  1.00 40.53           C  
ATOM   2302  CD1 ILE A 311      43.478  43.323  41.625  1.00 37.66           C  
ATOM   2303  N   LEU A 312      44.808  45.819  46.845  1.00 52.02           N  
ATOM   2304  CA  LEU A 312      44.522  46.871  47.806  1.00 52.39           C  
ATOM   2305  C   LEU A 312      43.483  47.893  47.416  1.00 52.38           C  
ATOM   2306  O   LEU A 312      42.419  47.973  48.032  1.00 52.84           O  
ATOM   2307  CB  LEU A 312      45.804  47.593  48.196  1.00 54.11           C  
ATOM   2308  CG  LEU A 312      46.559  46.939  49.364  1.00 56.78           C  
ATOM   2309  CD1 LEU A 312      47.671  47.888  49.809  1.00 56.26           C  
ATOM   2310  CD2 LEU A 312      45.612  46.645  50.543  1.00 54.98           C  
ATOM   2311  N   GLY A 313      43.783  48.678  46.395  1.00 52.00           N  
ATOM   2312  CA  GLY A 313      42.846  49.708  45.995  1.00 52.23           C  
ATOM   2313  C   GLY A 313      41.471  49.268  45.524  1.00 52.76           C  
ATOM   2314  O   GLY A 313      40.503  50.040  45.611  1.00 53.56           O  
ATOM   2315  N   GLN A 314      41.354  48.021  45.075  1.00 51.10           N  
ATOM   2316  CA  GLN A 314      40.093  47.565  44.524  1.00 49.22           C  
ATOM   2317  C   GLN A 314      39.164  46.681  45.342  1.00 50.00           C  
ATOM   2318  O   GLN A 314      38.046  46.391  44.903  1.00 50.04           O  
ATOM   2319  CB  GLN A 314      40.383  46.937  43.165  1.00 47.40           C  
ATOM   2320  CG  GLN A 314      41.133  47.919  42.271  1.00 44.80           C  
ATOM   2321  CD  GLN A 314      41.472  47.369  40.915  1.00 42.57           C  
ATOM   2322  OE1 GLN A 314      41.947  46.243  40.788  1.00 42.77           O  
ATOM   2323  NE2 GLN A 314      41.245  48.171  39.886  1.00 40.57           N  
ATOM   2324  N   GLN A 315      39.606  46.259  46.525  1.00 50.06           N  
ATOM   2325  CA  GLN A 315      38.775  45.424  47.401  1.00 48.50           C  
ATOM   2326  C   GLN A 315      38.455  44.035  46.865  1.00 45.59           C  
ATOM   2327  O   GLN A 315      37.676  43.294  47.470  1.00 45.75           O  
ATOM   2328  CB  GLN A 315      37.467  46.151  47.730  1.00 49.90           C  
ATOM   2329  CG  GLN A 315      37.625  47.209  48.815  1.00 53.68           C  
ATOM   2330  CD  GLN A 315      38.317  46.656  50.057  1.00 55.76           C  
ATOM   2331  OE1 GLN A 315      37.924  45.608  50.605  1.00 54.80           O  
ATOM   2332  NE2 GLN A 315      39.354  47.355  50.504  1.00 56.28           N  
ATOM   2333  N   VAL A 316      39.070  43.691  45.738  1.00 42.26           N  
ATOM   2334  CA  VAL A 316      38.868  42.402  45.101  1.00 39.89           C  
ATOM   2335  C   VAL A 316      40.185  41.616  45.106  1.00 39.21           C  
ATOM   2336  O   VAL A 316      41.259  42.196  45.254  1.00 39.65           O  
ATOM   2337  CB  VAL A 316      38.335  42.577  43.638  1.00 39.16           C  
ATOM   2338  CG1 VAL A 316      36.901  43.117  43.655  1.00 38.06           C  
ATOM   2339  CG2 VAL A 316      39.220  43.526  42.855  1.00 38.66           C  
ATOM   2340  N   PRO A 317      40.118  40.282  44.976  1.00 37.67           N  
ATOM   2341  CA  PRO A 317      41.358  39.500  44.979  1.00 37.63           C  
ATOM   2342  C   PRO A 317      41.662  38.791  43.667  1.00 38.27           C  
ATOM   2343  O   PRO A 317      40.778  38.532  42.863  1.00 38.61           O  
ATOM   2344  CB  PRO A 317      41.090  38.490  46.061  1.00 38.33           C  
ATOM   2345  CG  PRO A 317      39.653  38.104  45.716  1.00 37.28           C  
ATOM   2346  CD  PRO A 317      38.981  39.445  45.396  1.00 34.52           C  
ATOM   2347  N   TYR A 318      42.923  38.455  43.453  1.00 39.53           N  
ATOM   2348  CA  TYR A 318      43.280  37.727  42.245  1.00 40.38           C  
ATOM   2349  C   TYR A 318      44.159  36.575  42.692  1.00 40.20           C  
ATOM   2350  O   TYR A 318      44.702  36.589  43.791  1.00 39.01           O  
ATOM   2351  CB  TYR A 318      44.018  38.620  41.233  1.00 39.92           C  
ATOM   2352  CG  TYR A 318      45.461  38.924  41.563  1.00 39.03           C  
ATOM   2353  CD1 TYR A 318      46.480  37.993  41.322  1.00 36.77           C  
ATOM   2354  CD2 TYR A 318      45.809  40.154  42.106  1.00 39.09           C  
ATOM   2355  CE1 TYR A 318      47.808  38.293  41.618  1.00 35.88           C  
ATOM   2356  CE2 TYR A 318      47.125  40.463  42.406  1.00 39.14           C  
ATOM   2357  CZ  TYR A 318      48.119  39.538  42.165  1.00 37.62           C  
ATOM   2358  OH  TYR A 318      49.404  39.895  42.498  1.00 34.68           O  
ATOM   2359  N   ALA A 319      44.280  35.568  41.848  1.00 40.54           N  
ATOM   2360  CA  ALA A 319      45.084  34.421  42.197  1.00 41.64           C  
ATOM   2361  C   ALA A 319      45.940  34.027  41.001  1.00 42.10           C  
ATOM   2362  O   ALA A 319      45.512  34.120  39.844  1.00 44.33           O  
ATOM   2363  CB  ALA A 319      44.172  33.272  42.614  1.00 41.47           C  
ATOM   2364  N   THR A 320      47.157  33.594  41.274  1.00 40.92           N  
ATOM   2365  CA  THR A 320      48.050  33.189  40.201  1.00 41.76           C  
ATOM   2366  C   THR A 320      48.719  31.855  40.560  1.00 41.16           C  
ATOM   2367  O   THR A 320      48.827  31.492  41.728  1.00 42.77           O  
ATOM   2368  CB  THR A 320      49.127  34.263  39.955  1.00 41.29           C  
ATOM   2369  OG1 THR A 320      50.159  33.726  39.125  1.00 43.02           O  
ATOM   2370  CG2 THR A 320      49.746  34.694  41.266  1.00 40.18           C  
ATOM   2371  N   LYS A 321      49.157  31.126  39.551  1.00 39.51           N  
ATOM   2372  CA  LYS A 321      49.805  29.851  39.766  1.00 39.18           C  
ATOM   2373  C   LYS A 321      50.406  29.544  38.413  1.00 38.35           C  
ATOM   2374  O   LYS A 321      49.680  29.605  37.409  1.00 38.09           O  
ATOM   2375  CB  LYS A 321      48.770  28.777  40.134  1.00 40.57           C  
ATOM   2376  CG  LYS A 321      49.376  27.413  40.507  1.00 43.41           C  
ATOM   2377  CD  LYS A 321      48.327  26.382  40.914  1.00 44.43           C  
ATOM   2378  CE  LYS A 321      47.498  25.953  39.713  1.00 49.25           C  
ATOM   2379  NZ  LYS A 321      46.467  24.911  40.033  1.00 50.90           N  
ATOM   2380  N   GLY A 322      51.702  29.225  38.373  1.00 34.41           N  
ATOM   2381  CA  GLY A 322      52.320  28.934  37.096  1.00 34.34           C  
ATOM   2382  C   GLY A 322      52.055  30.107  36.167  1.00 35.77           C  
ATOM   2383  O   GLY A 322      52.085  31.266  36.617  1.00 34.63           O  
ATOM   2384  N   ASN A 323      51.771  29.851  34.889  1.00 34.20           N  
ATOM   2385  CA  ASN A 323      51.532  30.976  33.984  1.00 34.30           C  
ATOM   2386  C   ASN A 323      50.050  31.440  33.838  1.00 36.02           C  
ATOM   2387  O   ASN A 323      49.665  31.996  32.795  1.00 37.34           O  
ATOM   2388  CB  ASN A 323      52.146  30.670  32.610  1.00 30.43           C  
ATOM   2389  CG  ASN A 323      51.289  29.731  31.775  1.00 31.23           C  
ATOM   2390  OD1 ASN A 323      50.436  29.012  32.301  1.00 32.72           O  
ATOM   2391  ND2 ASN A 323      51.518  29.727  30.471  1.00 25.73           N  
ATOM   2392  N   GLN A 324      49.217  31.220  34.862  1.00 34.83           N  
ATOM   2393  CA  GLN A 324      47.825  31.669  34.791  1.00 33.84           C  
ATOM   2394  C   GLN A 324      47.544  32.707  35.875  1.00 34.42           C  
ATOM   2395  O   GLN A 324      48.026  32.617  37.011  1.00 34.37           O  
ATOM   2396  CB  GLN A 324      46.806  30.504  34.905  1.00 32.60           C  
ATOM   2397  CG  GLN A 324      46.863  29.440  33.808  1.00 32.50           C  
ATOM   2398  CD  GLN A 324      46.939  30.006  32.378  1.00 35.56           C  
ATOM   2399  OE1 GLN A 324      45.932  30.363  31.782  1.00 38.06           O  
ATOM   2400  NE2 GLN A 324      48.151  30.079  31.828  1.00 36.77           N  
ATOM   2401  N   TRP A 325      46.752  33.704  35.502  1.00 33.91           N  
ATOM   2402  CA  TRP A 325      46.399  34.774  36.404  1.00 33.71           C  
ATOM   2403  C   TRP A 325      44.899  34.859  36.324  1.00 35.44           C  
ATOM   2404  O   TRP A 325      44.338  34.786  35.236  1.00 37.45           O  
ATOM   2405  CB  TRP A 325      47.007  36.082  35.906  1.00 31.92           C  
ATOM   2406  CG  TRP A 325      47.030  37.195  36.906  1.00 30.47           C  
ATOM   2407  CD1 TRP A 325      48.048  37.521  37.750  1.00 28.86           C  
ATOM   2408  CD2 TRP A 325      45.994  38.152  37.135  1.00 31.46           C  
ATOM   2409  NE1 TRP A 325      47.716  38.627  38.486  1.00 30.06           N  
ATOM   2410  CE2 TRP A 325      46.459  39.038  38.127  1.00 31.10           C  
ATOM   2411  CE3 TRP A 325      44.713  38.349  36.593  1.00 30.96           C  
ATOM   2412  CZ2 TRP A 325      45.690  40.111  38.590  1.00 32.34           C  
ATOM   2413  CZ3 TRP A 325      43.946  39.418  37.050  1.00 30.44           C  
ATOM   2414  CH2 TRP A 325      44.441  40.287  38.040  1.00 32.03           C  
ATOM   2415  N   VAL A 326      44.237  34.994  37.463  1.00 35.91           N  
ATOM   2416  CA  VAL A 326      42.792  35.108  37.429  1.00 35.73           C  
ATOM   2417  C   VAL A 326      42.252  36.061  38.490  1.00 35.92           C  
ATOM   2418  O   VAL A 326      42.587  35.968  39.676  1.00 36.85           O  
ATOM   2419  CB  VAL A 326      42.098  33.713  37.560  1.00 34.93           C  
ATOM   2420  CG1 VAL A 326      42.392  33.097  38.902  1.00 33.22           C  
ATOM   2421  CG2 VAL A 326      40.603  33.862  37.368  1.00 33.42           C  
ATOM   2422  N   GLY A 327      41.443  37.007  38.034  1.00 34.45           N  
ATOM   2423  CA  GLY A 327      40.834  37.953  38.934  1.00 35.45           C  
ATOM   2424  C   GLY A 327      39.386  37.526  39.095  1.00 37.41           C  
ATOM   2425  O   GLY A 327      38.634  37.393  38.113  1.00 37.79           O  
ATOM   2426  N   TYR A 328      38.978  37.322  40.336  1.00 36.95           N  
ATOM   2427  CA  TYR A 328      37.636  36.873  40.588  1.00 37.92           C  
ATOM   2428  C   TYR A 328      37.130  37.477  41.867  1.00 38.43           C  
ATOM   2429  O   TYR A 328      37.734  38.388  42.399  1.00 39.70           O  
ATOM   2430  CB  TYR A 328      37.648  35.356  40.698  1.00 37.21           C  
ATOM   2431  CG  TYR A 328      38.626  34.882  41.732  1.00 37.19           C  
ATOM   2432  CD1 TYR A 328      40.001  35.030  41.545  1.00 36.63           C  
ATOM   2433  CD2 TYR A 328      38.181  34.334  42.930  1.00 36.72           C  
ATOM   2434  CE1 TYR A 328      40.905  34.647  42.538  1.00 35.93           C  
ATOM   2435  CE2 TYR A 328      39.072  33.949  43.919  1.00 35.61           C  
ATOM   2436  CZ  TYR A 328      40.424  34.114  43.717  1.00 35.25           C  
ATOM   2437  OH  TYR A 328      41.274  33.783  44.726  1.00 37.30           O  
ATOM   2438  N   ASP A 329      36.016  36.949  42.354  1.00 40.95           N  
ATOM   2439  CA  ASP A 329      35.380  37.403  43.586  1.00 41.87           C  
ATOM   2440  C   ASP A 329      35.243  36.213  44.534  1.00 43.12           C  
ATOM   2441  O   ASP A 329      35.078  35.068  44.083  1.00 44.76           O  
ATOM   2442  CB  ASP A 329      33.975  37.922  43.292  1.00 40.87           C  
ATOM   2443  CG  ASP A 329      33.880  39.429  43.313  1.00 40.56           C  
ATOM   2444  OD1 ASP A 329      34.049  40.060  42.258  1.00 40.40           O  
ATOM   2445  OD2 ASP A 329      33.621  39.991  44.389  1.00 41.08           O  
ATOM   2446  N   ASP A 330      35.310  36.477  45.837  1.00 43.09           N  
ATOM   2447  CA  ASP A 330      35.138  35.432  46.844  1.00 43.09           C  
ATOM   2448  C   ASP A 330      34.206  35.927  47.958  1.00 44.50           C  
ATOM   2449  O   ASP A 330      33.656  37.026  47.868  1.00 44.75           O  
ATOM   2450  CB  ASP A 330      36.489  34.983  47.428  1.00 41.93           C  
ATOM   2451  CG  ASP A 330      37.237  36.095  48.135  1.00 39.73           C  
ATOM   2452  OD1 ASP A 330      36.604  37.089  48.563  1.00 37.56           O  
ATOM   2453  OD2 ASP A 330      38.470  35.951  48.268  1.00 37.79           O  
ATOM   2454  N   GLN A 331      34.017  35.121  48.999  1.00 46.91           N  
ATOM   2455  CA  GLN A 331      33.135  35.515  50.095  1.00 48.36           C  
ATOM   2456  C   GLN A 331      33.462  36.892  50.615  1.00 48.16           C  
ATOM   2457  O   GLN A 331      32.559  37.716  50.823  1.00 48.35           O  
ATOM   2458  CB  GLN A 331      33.228  34.549  51.274  1.00 51.57           C  
ATOM   2459  CG  GLN A 331      32.377  33.303  51.169  1.00 55.90           C  
ATOM   2460  CD  GLN A 331      33.176  32.096  50.758  1.00 58.39           C  
ATOM   2461  OE1 GLN A 331      32.662  30.984  50.764  1.00 60.73           O  
ATOM   2462  NE2 GLN A 331      34.448  32.306  50.391  1.00 61.68           N  
ATOM   2463  N   GLU A 332      34.755  37.138  50.828  1.00 46.14           N  
ATOM   2464  CA  GLU A 332      35.189  38.413  51.355  1.00 44.91           C  
ATOM   2465  C   GLU A 332      34.806  39.583  50.472  1.00 43.92           C  
ATOM   2466  O   GLU A 332      34.155  40.512  50.938  1.00 43.39           O  
ATOM   2467  CB  GLU A 332      36.695  38.408  51.585  1.00 48.03           C  
ATOM   2468  CG  GLU A 332      37.181  39.591  52.424  1.00 51.83           C  
ATOM   2469  CD  GLU A 332      38.614  39.414  52.909  1.00 55.22           C  
ATOM   2470  OE1 GLU A 332      38.947  38.279  53.323  1.00 58.07           O  
ATOM   2471  OE2 GLU A 332      39.399  40.400  52.891  1.00 55.92           O  
ATOM   2472  N   SER A 333      35.179  39.530  49.195  1.00 43.65           N  
ATOM   2473  CA  SER A 333      34.878  40.632  48.282  1.00 43.88           C  
ATOM   2474  C   SER A 333      33.400  40.907  48.019  1.00 43.19           C  
ATOM   2475  O   SER A 333      33.009  42.083  47.905  1.00 41.85           O  
ATOM   2476  CB  SER A 333      35.613  40.446  46.946  1.00 44.29           C  
ATOM   2477  OG  SER A 333      35.305  39.203  46.344  1.00 45.69           O  
ATOM   2478  N   VAL A 334      32.579  39.853  47.911  1.00 42.23           N  
ATOM   2479  CA  VAL A 334      31.144  40.062  47.666  1.00 42.12           C  
ATOM   2480  C   VAL A 334      30.494  40.726  48.878  1.00 42.20           C  
ATOM   2481  O   VAL A 334      29.572  41.534  48.736  1.00 39.00           O  
ATOM   2482  CB  VAL A 334      30.386  38.734  47.311  1.00 41.42           C  
ATOM   2483  CG1 VAL A 334      30.869  38.204  45.958  1.00 38.76           C  
ATOM   2484  CG2 VAL A 334      30.582  37.701  48.390  1.00 40.62           C  
ATOM   2485  N   LYS A 335      31.010  40.394  50.063  1.00 43.38           N  
ATOM   2486  CA  LYS A 335      30.533  40.952  51.328  1.00 44.64           C  
ATOM   2487  C   LYS A 335      30.740  42.466  51.296  1.00 44.95           C  
ATOM   2488  O   LYS A 335      29.811  43.237  51.591  1.00 44.85           O  
ATOM   2489  CB  LYS A 335      31.322  40.333  52.473  1.00 48.23           C  
ATOM   2490  CG  LYS A 335      30.784  40.554  53.885  1.00 53.20           C  
ATOM   2491  CD  LYS A 335      31.364  39.459  54.808  1.00 57.31           C  
ATOM   2492  CE  LYS A 335      31.014  39.625  56.291  1.00 59.22           C  
ATOM   2493  NZ  LYS A 335      31.580  38.464  57.087  1.00 59.79           N  
ATOM   2494  N   SER A 336      31.953  42.884  50.924  1.00 43.38           N  
ATOM   2495  CA  SER A 336      32.286  44.303  50.818  1.00 42.81           C  
ATOM   2496  C   SER A 336      31.382  44.936  49.752  1.00 42.82           C  
ATOM   2497  O   SER A 336      30.822  46.025  49.951  1.00 42.56           O  
ATOM   2498  CB  SER A 336      33.747  44.495  50.391  1.00 43.51           C  
ATOM   2499  OG  SER A 336      34.583  43.460  50.873  1.00 46.70           O  
ATOM   2500  N   LYS A 337      31.252  44.259  48.612  1.00 41.26           N  
ATOM   2501  CA  LYS A 337      30.411  44.782  47.552  1.00 42.02           C  
ATOM   2502  C   LYS A 337      28.960  44.908  48.041  1.00 42.14           C  
ATOM   2503  O   LYS A 337      28.233  45.832  47.661  1.00 40.43           O  
ATOM   2504  CB  LYS A 337      30.491  43.886  46.314  1.00 42.50           C  
ATOM   2505  CG  LYS A 337      31.859  43.864  45.652  1.00 42.74           C  
ATOM   2506  CD  LYS A 337      31.800  43.251  44.254  1.00 42.53           C  
ATOM   2507  CE  LYS A 337      33.143  43.358  43.558  1.00 42.72           C  
ATOM   2508  NZ  LYS A 337      33.119  42.851  42.163  1.00 42.37           N  
ATOM   2509  N   VAL A 338      28.541  43.976  48.889  1.00 42.14           N  
ATOM   2510  CA  VAL A 338      27.201  44.044  49.421  1.00 42.95           C  
ATOM   2511  C   VAL A 338      27.181  45.228  50.391  1.00 43.86           C  
ATOM   2512  O   VAL A 338      26.264  46.066  50.328  1.00 43.40           O  
ATOM   2513  CB  VAL A 338      26.819  42.741  50.131  1.00 42.47           C  
ATOM   2514  CG1 VAL A 338      25.435  42.852  50.700  1.00 41.47           C  
ATOM   2515  CG2 VAL A 338      26.842  41.607  49.148  1.00 42.32           C  
ATOM   2516  N   GLN A 339      28.191  45.300  51.271  1.00 43.20           N  
ATOM   2517  CA  GLN A 339      28.317  46.416  52.228  1.00 42.91           C  
ATOM   2518  C   GLN A 339      28.239  47.693  51.409  1.00 41.76           C  
ATOM   2519  O   GLN A 339      27.488  48.610  51.721  1.00 39.71           O  
ATOM   2520  CB AGLN A 339      29.662  46.377  52.966  0.50 43.77           C  
ATOM   2521  CB BGLN A 339      29.677  46.345  52.953  0.50 43.08           C  
ATOM   2522  CG AGLN A 339      29.585  45.948  54.441  0.50 44.29           C  
ATOM   2523  CG BGLN A 339      29.639  45.756  54.382  0.50 42.51           C  
ATOM   2524  CD AGLN A 339      28.767  46.899  55.303  0.50 43.53           C  
ATOM   2525  CD BGLN A 339      31.006  45.274  54.881  0.50 41.35           C  
ATOM   2526  OE1AGLN A 339      29.036  48.100  55.357  0.50 43.54           O  
ATOM   2527  OE1BGLN A 339      32.041  45.893  54.613  0.50 40.01           O  
ATOM   2528  NE2AGLN A 339      27.765  46.358  55.987  0.50 43.35           N  
ATOM   2529  NE2BGLN A 339      31.006  44.169  55.622  0.50 39.52           N  
ATOM   2530  N   TYR A 340      29.020  47.724  50.337  1.00 41.50           N  
ATOM   2531  CA  TYR A 340      29.041  48.870  49.454  1.00 41.77           C  
ATOM   2532  C   TYR A 340      27.646  49.195  48.916  1.00 42.63           C  
ATOM   2533  O   TYR A 340      27.185  50.329  49.036  1.00 42.69           O  
ATOM   2534  CB  TYR A 340      29.997  48.628  48.272  1.00 40.01           C  
ATOM   2535  CG  TYR A 340      29.951  49.746  47.256  1.00 38.34           C  
ATOM   2536  CD1 TYR A 340      30.622  50.936  47.475  1.00 39.32           C  
ATOM   2537  CD2 TYR A 340      29.139  49.655  46.129  1.00 39.63           C  
ATOM   2538  CE1 TYR A 340      30.481  52.030  46.598  1.00 41.42           C  
ATOM   2539  CE2 TYR A 340      28.984  50.738  45.245  1.00 40.84           C  
ATOM   2540  CZ  TYR A 340      29.654  51.925  45.490  1.00 42.64           C  
ATOM   2541  OH  TYR A 340      29.449  53.022  44.666  1.00 44.44           O  
ATOM   2542  N   LEU A 341      26.966  48.209  48.329  1.00 44.47           N  
ATOM   2543  CA  LEU A 341      25.652  48.478  47.743  1.00 45.94           C  
ATOM   2544  C   LEU A 341      24.608  48.907  48.763  1.00 47.32           C  
ATOM   2545  O   LEU A 341      23.779  49.776  48.470  1.00 45.67           O  
ATOM   2546  CB  LEU A 341      25.154  47.275  46.920  1.00 45.12           C  
ATOM   2547  CG  LEU A 341      24.601  45.992  47.537  1.00 43.79           C  
ATOM   2548  CD1 LEU A 341      23.237  46.243  48.094  1.00 43.18           C  
ATOM   2549  CD2 LEU A 341      24.495  44.929  46.458  1.00 44.64           C  
ATOM   2550  N   LYS A 342      24.649  48.311  49.957  1.00 48.70           N  
ATOM   2551  CA  LYS A 342      23.703  48.682  51.004  1.00 50.23           C  
ATOM   2552  C   LYS A 342      23.973  50.126  51.408  1.00 53.03           C  
ATOM   2553  O   LYS A 342      23.029  50.904  51.593  1.00 54.78           O  
ATOM   2554  CB  LYS A 342      23.822  47.750  52.209  1.00 49.33           C  
ATOM   2555  CG  LYS A 342      23.461  46.328  51.857  1.00 51.55           C  
ATOM   2556  CD  LYS A 342      23.739  45.357  52.961  1.00 52.41           C  
ATOM   2557  CE  LYS A 342      22.718  45.470  54.039  1.00 54.32           C  
ATOM   2558  NZ  LYS A 342      22.764  44.217  54.836  1.00 57.70           N  
ATOM   2559  N   ASP A 343      25.251  50.498  51.521  1.00 53.68           N  
ATOM   2560  CA  ASP A 343      25.599  51.864  51.878  1.00 53.99           C  
ATOM   2561  C   ASP A 343      24.987  52.815  50.867  1.00 53.15           C  
ATOM   2562  O   ASP A 343      24.367  53.810  51.233  1.00 53.75           O  
ATOM   2563  CB  ASP A 343      27.111  52.040  51.914  1.00 58.84           C  
ATOM   2564  CG  ASP A 343      27.744  51.373  53.127  1.00 64.47           C  
ATOM   2565  OD1 ASP A 343      26.997  50.750  53.923  1.00 65.85           O  
ATOM   2566  OD2 ASP A 343      28.990  51.470  53.283  1.00 67.39           O  
ATOM   2567  N   ARG A 344      25.151  52.497  49.592  1.00 52.08           N  
ATOM   2568  CA  ARG A 344      24.597  53.317  48.522  1.00 51.56           C  
ATOM   2569  C   ARG A 344      23.064  53.218  48.490  1.00 52.07           C  
ATOM   2570  O   ARG A 344      22.393  53.961  47.761  1.00 49.66           O  
ATOM   2571  CB  ARG A 344      25.174  52.848  47.194  1.00 51.68           C  
ATOM   2572  CG  ARG A 344      26.583  53.285  46.932  1.00 47.41           C  
ATOM   2573  CD  ARG A 344      26.547  54.689  46.437  1.00 46.76           C  
ATOM   2574  NE  ARG A 344      27.638  54.950  45.514  1.00 44.90           N  
ATOM   2575  CZ  ARG A 344      27.760  56.067  44.809  1.00 42.92           C  
ATOM   2576  NH1 ARG A 344      26.858  57.033  44.917  1.00 37.10           N  
ATOM   2577  NH2 ARG A 344      28.791  56.208  43.998  1.00 44.30           N  
ATOM   2578  N   GLN A 345      22.534  52.283  49.282  1.00 53.14           N  
ATOM   2579  CA  GLN A 345      21.096  52.040  49.409  1.00 54.96           C  
ATOM   2580  C   GLN A 345      20.487  51.573  48.098  1.00 55.24           C  
ATOM   2581  O   GLN A 345      19.462  52.086  47.645  1.00 54.82           O  
ATOM   2582  CB  GLN A 345      20.381  53.305  49.893  1.00 57.27           C  
ATOM   2583  CG  GLN A 345      20.775  53.755  51.302  1.00 61.52           C  
ATOM   2584  CD  GLN A 345      20.332  55.183  51.604  1.00 64.06           C  
ATOM   2585  OE1 GLN A 345      20.717  56.128  50.904  1.00 65.53           O  
ATOM   2586  NE2 GLN A 345      19.520  55.348  52.646  1.00 64.12           N  
ATOM   2587  N   LEU A 346      21.130  50.586  47.491  1.00 55.28           N  
ATOM   2588  CA  LEU A 346      20.660  50.048  46.228  1.00 53.84           C  
ATOM   2589  C   LEU A 346      19.571  49.018  46.472  1.00 53.68           C  
ATOM   2590  O   LEU A 346      19.368  48.575  47.605  1.00 54.70           O  
ATOM   2591  CB  LEU A 346      21.833  49.445  45.451  1.00 50.80           C  
ATOM   2592  CG  LEU A 346      22.886  50.520  45.186  1.00 47.21           C  
ATOM   2593  CD1 LEU A 346      23.966  49.954  44.336  1.00 46.90           C  
ATOM   2594  CD2 LEU A 346      22.251  51.725  44.509  1.00 46.04           C  
ATOM   2595  N   ALA A 347      18.874  48.651  45.402  1.00 52.30           N  
ATOM   2596  CA  ALA A 347      17.776  47.706  45.470  1.00 50.94           C  
ATOM   2597  C   ALA A 347      18.215  46.286  45.775  1.00 50.55           C  
ATOM   2598  O   ALA A 347      17.400  45.446  46.164  1.00 51.39           O  
ATOM   2599  CB  ALA A 347      16.996  47.749  44.170  1.00 51.44           C  
ATOM   2600  N   GLY A 348      19.498  46.010  45.589  1.00 49.29           N  
ATOM   2601  CA  GLY A 348      19.991  44.676  45.864  1.00 47.70           C  
ATOM   2602  C   GLY A 348      21.180  44.337  44.996  1.00 47.63           C  
ATOM   2603  O   GLY A 348      21.788  45.216  44.373  1.00 48.46           O  
ATOM   2604  N   ALA A 349      21.524  43.057  44.962  1.00 45.76           N  
ATOM   2605  CA  ALA A 349      22.635  42.613  44.155  1.00 44.90           C  
ATOM   2606  C   ALA A 349      22.119  41.609  43.133  1.00 45.27           C  
ATOM   2607  O   ALA A 349      21.159  40.887  43.395  1.00 46.29           O  
ATOM   2608  CB  ALA A 349      23.674  41.978  45.030  1.00 41.86           C  
ATOM   2609  N   MET A 350      22.735  41.587  41.956  1.00 44.09           N  
ATOM   2610  CA  MET A 350      22.349  40.640  40.920  1.00 42.46           C  
ATOM   2611  C   MET A 350      23.552  39.755  40.761  1.00 41.49           C  
ATOM   2612  O   MET A 350      24.674  40.226  40.841  1.00 42.43           O  
ATOM   2613  CB  MET A 350      22.050  41.339  39.594  1.00 42.56           C  
ATOM   2614  CG  MET A 350      21.879  40.392  38.402  1.00 41.81           C  
ATOM   2615  SD  MET A 350      23.429  39.994  37.559  1.00 39.11           S  
ATOM   2616  CE  MET A 350      23.474  41.406  36.464  1.00 39.15           C  
ATOM   2617  N   VAL A 351      23.319  38.475  40.528  1.00 39.37           N  
ATOM   2618  CA  VAL A 351      24.405  37.543  40.387  1.00 37.00           C  
ATOM   2619  C   VAL A 351      24.439  36.939  39.008  1.00 37.62           C  
ATOM   2620  O   VAL A 351      23.403  36.597  38.461  1.00 39.63           O  
ATOM   2621  CB  VAL A 351      24.244  36.412  41.405  1.00 35.17           C  
ATOM   2622  CG1 VAL A 351      25.303  35.374  41.221  1.00 36.00           C  
ATOM   2623  CG2 VAL A 351      24.330  36.975  42.790  1.00 38.09           C  
ATOM   2624  N   TRP A 352      25.630  36.815  38.439  1.00 36.75           N  
ATOM   2625  CA  TRP A 352      25.780  36.160  37.152  1.00 36.57           C  
ATOM   2626  C   TRP A 352      26.951  35.207  37.286  1.00 38.01           C  
ATOM   2627  O   TRP A 352      28.084  35.663  37.337  1.00 38.93           O  
ATOM   2628  CB  TRP A 352      26.083  37.143  36.019  1.00 35.70           C  
ATOM   2629  CG  TRP A 352      26.268  36.410  34.713  1.00 34.39           C  
ATOM   2630  CD1 TRP A 352      27.385  35.727  34.300  1.00 34.21           C  
ATOM   2631  CD2 TRP A 352      25.252  36.128  33.754  1.00 32.53           C  
ATOM   2632  NE1 TRP A 352      27.114  35.029  33.152  1.00 33.88           N  
ATOM   2633  CE2 TRP A 352      25.811  35.253  32.796  1.00 32.89           C  
ATOM   2634  CE3 TRP A 352      23.914  36.525  33.616  1.00 32.15           C  
ATOM   2635  CZ2 TRP A 352      25.079  34.759  31.711  1.00 34.36           C  
ATOM   2636  CZ3 TRP A 352      23.176  36.040  32.536  1.00 33.77           C  
ATOM   2637  CH2 TRP A 352      23.764  35.159  31.594  1.00 34.86           C  
ATOM   2638  N   ALA A 353      26.710  33.895  37.318  1.00 39.03           N  
ATOM   2639  CA  ALA A 353      25.379  33.301  37.282  1.00 40.26           C  
ATOM   2640  C   ALA A 353      25.401  32.153  38.270  1.00 40.43           C  
ATOM   2641  O   ALA A 353      26.474  31.699  38.642  1.00 42.64           O  
ATOM   2642  CB  ALA A 353      25.076  32.777  35.891  1.00 42.19           C  
ATOM   2643  N   LEU A 354      24.233  31.668  38.678  1.00 40.56           N  
ATOM   2644  CA  LEU A 354      24.140  30.566  39.644  1.00 39.23           C  
ATOM   2645  C   LEU A 354      24.854  29.298  39.201  1.00 39.39           C  
ATOM   2646  O   LEU A 354      25.378  28.546  40.021  1.00 37.41           O  
ATOM   2647  CB  LEU A 354      22.673  30.243  39.936  1.00 38.90           C  
ATOM   2648  CG  LEU A 354      21.938  31.258  40.821  1.00 40.53           C  
ATOM   2649  CD1 LEU A 354      20.425  31.136  40.695  1.00 39.31           C  
ATOM   2650  CD2 LEU A 354      22.394  31.044  42.257  1.00 41.39           C  
ATOM   2651  N   ASP A 355      24.883  29.057  37.900  1.00 40.81           N  
ATOM   2652  CA  ASP A 355      25.531  27.865  37.395  1.00 42.30           C  
ATOM   2653  C   ASP A 355      27.053  28.049  37.284  1.00 43.97           C  
ATOM   2654  O   ASP A 355      27.755  27.191  36.749  1.00 44.87           O  
ATOM   2655  CB  ASP A 355      24.920  27.515  36.055  1.00 43.45           C  
ATOM   2656  CG  ASP A 355      25.087  28.618  35.043  1.00 46.11           C  
ATOM   2657  OD1 ASP A 355      26.195  28.754  34.487  1.00 46.08           O  
ATOM   2658  OD2 ASP A 355      24.110  29.358  34.806  1.00 50.13           O  
ATOM   2659  N   LEU A 356      27.559  29.167  37.804  1.00 44.01           N  
ATOM   2660  CA  LEU A 356      28.993  29.451  37.785  1.00 44.63           C  
ATOM   2661  C   LEU A 356      29.537  29.520  39.212  1.00 45.68           C  
ATOM   2662  O   LEU A 356      30.751  29.569  39.432  1.00 46.04           O  
ATOM   2663  CB  LEU A 356      29.277  30.748  37.023  1.00 43.13           C  
ATOM   2664  CG  LEU A 356      28.949  30.597  35.528  1.00 42.42           C  
ATOM   2665  CD1 LEU A 356      29.121  31.924  34.792  1.00 39.81           C  
ATOM   2666  CD2 LEU A 356      29.822  29.506  34.930  1.00 39.43           C  
ATOM   2667  N   ASP A 357      28.617  29.519  40.173  1.00 45.45           N  
ATOM   2668  CA  ASP A 357      28.950  29.519  41.589  1.00 46.28           C  
ATOM   2669  C   ASP A 357      29.181  28.027  41.785  1.00 48.91           C  
ATOM   2670  O   ASP A 357      28.841  27.241  40.899  1.00 48.81           O  
ATOM   2671  CB  ASP A 357      27.726  29.960  42.397  1.00 45.35           C  
ATOM   2672  CG  ASP A 357      28.034  30.289  43.867  1.00 45.03           C  
ATOM   2673  OD1 ASP A 357      29.122  29.937  44.384  1.00 43.23           O  
ATOM   2674  OD2 ASP A 357      27.147  30.909  44.509  1.00 43.70           O  
ATOM   2675  N   ASP A 358      29.766  27.626  42.912  1.00 51.77           N  
ATOM   2676  CA  ASP A 358      29.985  26.204  43.182  1.00 53.75           C  
ATOM   2677  C   ASP A 358      28.642  25.669  43.665  1.00 55.68           C  
ATOM   2678  O   ASP A 358      28.312  25.775  44.853  1.00 55.59           O  
ATOM   2679  CB  ASP A 358      31.056  26.029  44.258  1.00 52.49           C  
ATOM   2680  CG  ASP A 358      31.158  24.600  44.758  1.00 53.51           C  
ATOM   2681  OD1 ASP A 358      30.958  23.652  43.958  1.00 52.61           O  
ATOM   2682  OD2 ASP A 358      31.452  24.425  45.961  1.00 54.58           O  
ATOM   2683  N   PHE A 359      27.855  25.111  42.746  1.00 57.69           N  
ATOM   2684  CA  PHE A 359      26.526  24.615  43.111  1.00 60.29           C  
ATOM   2685  C   PHE A 359      26.444  23.156  43.562  1.00 62.50           C  
ATOM   2686  O   PHE A 359      25.429  22.746  44.121  1.00 63.35           O  
ATOM   2687  CB  PHE A 359      25.528  24.843  41.972  1.00 57.02           C  
ATOM   2688  CG  PHE A 359      25.828  24.055  40.735  1.00 55.15           C  
ATOM   2689  CD1 PHE A 359      26.769  24.500  39.823  1.00 53.84           C  
ATOM   2690  CD2 PHE A 359      25.161  22.869  40.482  1.00 54.14           C  
ATOM   2691  CE1 PHE A 359      27.040  23.786  38.688  1.00 52.62           C  
ATOM   2692  CE2 PHE A 359      25.427  22.143  39.344  1.00 53.67           C  
ATOM   2693  CZ  PHE A 359      26.372  22.604  38.444  1.00 54.58           C  
ATOM   2694  N   GLN A 360      27.486  22.369  43.311  1.00 64.79           N  
ATOM   2695  CA  GLN A 360      27.472  20.990  43.762  1.00 66.87           C  
ATOM   2696  C   GLN A 360      27.767  21.115  45.238  1.00 68.72           C  
ATOM   2697  O   GLN A 360      27.236  20.377  46.066  1.00 70.05           O  
ATOM   2698  CB  GLN A 360      28.577  20.166  43.096  1.00 67.88           C  
ATOM   2699  CG  GLN A 360      28.460  20.041  41.581  1.00 71.05           C  
ATOM   2700  CD  GLN A 360      27.166  19.381  41.137  1.00 71.92           C  
ATOM   2701  OE1 GLN A 360      26.334  19.010  41.966  1.00 73.15           O  
ATOM   2702  NE2 GLN A 360      26.990  19.232  39.824  1.00 71.96           N  
ATOM   2703  N   GLY A 361      28.607  22.090  45.556  1.00 70.39           N  
ATOM   2704  CA  GLY A 361      29.007  22.315  46.929  1.00 73.14           C  
ATOM   2705  C   GLY A 361      30.419  21.787  47.083  1.00 74.98           C  
ATOM   2706  O   GLY A 361      31.234  22.345  47.816  1.00 76.29           O  
ATOM   2707  N   SER A 362      30.699  20.718  46.346  1.00 76.53           N  
ATOM   2708  CA  SER A 362      31.984  20.025  46.345  1.00 79.56           C  
ATOM   2709  C   SER A 362      33.251  20.868  46.231  1.00 81.22           C  
ATOM   2710  O   SER A 362      33.859  21.249  47.228  1.00 81.85           O  
ATOM   2711  CB  SER A 362      31.992  18.996  45.215  1.00 80.34           C  
ATOM   2712  OG  SER A 362      31.664  19.606  43.976  1.00 80.74           O  
ATOM   2713  N   PHE A 363      33.645  21.112  44.988  1.00 82.69           N  
ATOM   2714  CA  PHE A 363      34.839  21.869  44.622  1.00 84.73           C  
ATOM   2715  C   PHE A 363      35.601  22.738  45.632  1.00 84.80           C  
ATOM   2716  O   PHE A 363      36.833  22.791  45.568  1.00 83.42           O  
ATOM   2717  CB  PHE A 363      34.533  22.726  43.394  1.00 86.50           C  
ATOM   2718  CG  PHE A 363      34.048  21.939  42.200  1.00 87.81           C  
ATOM   2719  CD1 PHE A 363      32.791  21.340  42.206  1.00 88.12           C  
ATOM   2720  CD2 PHE A 363      34.827  21.847  41.049  1.00 87.69           C  
ATOM   2721  CE1 PHE A 363      32.315  20.669  41.086  1.00 88.41           C  
ATOM   2722  CE2 PHE A 363      34.361  21.178  39.923  1.00 88.23           C  
ATOM   2723  CZ  PHE A 363      33.102  20.590  39.941  1.00 88.62           C  
ATOM   2724  N   CYS A 364      34.902  23.417  46.545  1.00 85.77           N  
ATOM   2725  CA  CYS A 364      35.585  24.293  47.513  1.00 87.51           C  
ATOM   2726  C   CYS A 364      35.595  23.843  48.986  1.00 90.02           C  
ATOM   2727  O   CYS A 364      35.770  24.673  49.884  1.00 90.00           O  
ATOM   2728  CB  CYS A 364      35.008  25.726  47.448  1.00 84.07           C  
ATOM   2729  SG  CYS A 364      34.731  26.464  45.790  1.00 80.31           S  
ATOM   2730  N   GLY A 365      35.425  22.545  49.236  1.00 92.92           N  
ATOM   2731  CA  GLY A 365      35.420  22.048  50.607  1.00 95.56           C  
ATOM   2732  C   GLY A 365      34.115  22.348  51.334  1.00 97.44           C  
ATOM   2733  O   GLY A 365      33.282  23.109  50.830  1.00 97.70           O  
ATOM   2734  N   GLN A 366      33.934  21.759  52.516  1.00 98.13           N  
ATOM   2735  CA  GLN A 366      32.719  21.964  53.309  1.00 98.92           C  
ATOM   2736  C   GLN A 366      31.528  21.340  52.620  1.00 98.43           C  
ATOM   2737  O   GLN A 366      30.553  20.935  53.259  1.00 97.84           O  
ATOM   2738  CB  GLN A 366      32.466  23.457  53.529  1.00100.88           C  
ATOM   2739  CG  GLN A 366      33.157  23.994  54.770  1.00104.85           C  
ATOM   2740  CD  GLN A 366      34.556  23.413  54.957  1.00106.30           C  
ATOM   2741  OE1 GLN A 366      35.496  23.765  54.233  1.00106.78           O  
ATOM   2742  NE2 GLN A 366      34.694  22.506  55.926  1.00106.08           N  
ATOM   2743  N   ASP A 367      31.623  21.278  51.298  1.00 98.18           N  
ATOM   2744  CA  ASP A 367      30.586  20.692  50.467  1.00 97.58           C  
ATOM   2745  C   ASP A 367      29.224  21.412  50.549  1.00 95.46           C  
ATOM   2746  O   ASP A 367      28.181  20.824  50.228  1.00 95.68           O  
ATOM   2747  CB  ASP A 367      30.470  19.198  50.811  1.00 99.26           C  
ATOM   2748  CG  ASP A 367      31.806  18.459  50.645  1.00100.71           C  
ATOM   2749  OD1 ASP A 367      32.281  18.321  49.494  1.00100.59           O  
ATOM   2750  OD2 ASP A 367      32.390  18.030  51.668  1.00101.48           O  
ATOM   2751  N   LEU A 368      29.249  22.683  50.969  1.00 91.76           N  
ATOM   2752  CA  LEU A 368      28.039  23.508  51.053  1.00 87.19           C  
ATOM   2753  C   LEU A 368      27.795  24.111  49.680  1.00 83.16           C  
ATOM   2754  O   LEU A 368      28.739  24.502  48.992  1.00 82.86           O  
ATOM   2755  CB  LEU A 368      28.199  24.641  52.072  1.00 88.92           C  
ATOM   2756  CG  LEU A 368      27.993  24.331  53.558  1.00 89.97           C  
ATOM   2757  CD1 LEU A 368      28.189  25.609  54.363  1.00 90.54           C  
ATOM   2758  CD2 LEU A 368      26.593  23.768  53.790  1.00 90.13           C  
ATOM   2759  N   ARG A 369      26.532  24.198  49.289  1.00 77.81           N  
ATOM   2760  CA  ARG A 369      26.191  24.727  47.981  1.00 73.36           C  
ATOM   2761  C   ARG A 369      26.160  26.250  47.907  1.00 69.78           C  
ATOM   2762  O   ARG A 369      25.950  26.924  48.914  1.00 68.14           O  
ATOM   2763  CB  ARG A 369      24.839  24.177  47.544  1.00 74.38           C  
ATOM   2764  CG  ARG A 369      24.728  22.676  47.622  1.00 74.90           C  
ATOM   2765  CD  ARG A 369      23.451  22.219  46.951  1.00 76.05           C  
ATOM   2766  NE  ARG A 369      22.263  22.805  47.565  1.00 76.92           N  
ATOM   2767  CZ  ARG A 369      21.064  22.831  46.987  1.00 77.72           C  
ATOM   2768  NH1 ARG A 369      20.022  23.380  47.613  1.00 77.61           N  
ATOM   2769  NH2 ARG A 369      20.909  22.319  45.771  1.00 77.11           N  
ATOM   2770  N   PHE A 370      26.375  26.765  46.693  1.00 65.68           N  
ATOM   2771  CA  PHE A 370      26.368  28.199  46.387  1.00 61.61           C  
ATOM   2772  C   PHE A 370      27.067  29.102  47.422  1.00 58.84           C  
ATOM   2773  O   PHE A 370      26.431  29.940  48.059  1.00 59.94           O  
ATOM   2774  CB  PHE A 370      24.921  28.658  46.204  1.00 60.60           C  
ATOM   2775  CG  PHE A 370      24.156  27.864  45.187  1.00 60.91           C  
ATOM   2776  CD1 PHE A 370      24.261  28.152  43.834  1.00 61.73           C  
ATOM   2777  CD2 PHE A 370      23.323  26.826  45.579  1.00 60.86           C  
ATOM   2778  CE1 PHE A 370      23.540  27.419  42.878  1.00 61.27           C  
ATOM   2779  CE2 PHE A 370      22.602  26.089  44.634  1.00 60.39           C  
ATOM   2780  CZ  PHE A 370      22.711  26.389  43.280  1.00 60.50           C  
ATOM   2781  N   PRO A 371      28.391  28.969  47.577  1.00 54.64           N  
ATOM   2782  CA  PRO A 371      29.118  29.792  48.551  1.00 51.57           C  
ATOM   2783  C   PRO A 371      29.013  31.282  48.308  1.00 49.87           C  
ATOM   2784  O   PRO A 371      28.786  32.079  49.216  1.00 49.25           O  
ATOM   2785  CB  PRO A 371      30.546  29.309  48.400  1.00 52.43           C  
ATOM   2786  CG  PRO A 371      30.610  28.967  46.929  1.00 54.88           C  
ATOM   2787  CD  PRO A 371      29.325  28.199  46.738  1.00 54.31           C  
ATOM   2788  N   LEU A 372      29.194  31.661  47.060  1.00 48.89           N  
ATOM   2789  CA  LEU A 372      29.142  33.057  46.701  1.00 47.00           C  
ATOM   2790  C   LEU A 372      27.777  33.699  46.948  1.00 47.20           C  
ATOM   2791  O   LEU A 372      27.658  34.617  47.772  1.00 46.84           O  
ATOM   2792  CB  LEU A 372      29.584  33.191  45.246  1.00 44.96           C  
ATOM   2793  CG  LEU A 372      31.046  32.746  45.137  1.00 42.97           C  
ATOM   2794  CD1 LEU A 372      31.568  32.988  43.750  1.00 42.01           C  
ATOM   2795  CD2 LEU A 372      31.871  33.527  46.141  1.00 40.96           C  
ATOM   2796  N   THR A 373      26.751  33.217  46.243  1.00 47.70           N  
ATOM   2797  CA  THR A 373      25.391  33.745  46.397  1.00 46.45           C  
ATOM   2798  C   THR A 373      25.025  33.756  47.883  1.00 46.52           C  
ATOM   2799  O   THR A 373      24.648  34.802  48.413  1.00 46.10           O  
ATOM   2800  CB  THR A 373      24.373  32.898  45.615  1.00 46.01           C  
ATOM   2801  OG1 THR A 373      24.869  32.664  44.286  1.00 46.04           O  
ATOM   2802  CG2 THR A 373      23.042  33.621  45.538  1.00 43.21           C  
ATOM   2803  N   ASN A 374      25.151  32.604  48.551  1.00 45.94           N  
ATOM   2804  CA  ASN A 374      24.877  32.524  49.989  1.00 46.12           C  
ATOM   2805  C   ASN A 374      25.638  33.633  50.721  1.00 45.60           C  
ATOM   2806  O   ASN A 374      25.038  34.406  51.465  1.00 45.56           O  
ATOM   2807  CB  ASN A 374      25.279  31.156  50.563  1.00 46.25           C  
ATOM   2808  CG  ASN A 374      24.157  30.125  50.463  1.00 48.99           C  
ATOM   2809  OD1 ASN A 374      23.047  30.342  50.964  1.00 49.28           O  
ATOM   2810  ND2 ASN A 374      24.441  28.995  49.816  1.00 49.44           N  
ATOM   2811  N   ALA A 375      26.948  33.722  50.507  1.00 44.51           N  
ATOM   2812  CA  ALA A 375      27.717  34.770  51.158  1.00 45.55           C  
ATOM   2813  C   ALA A 375      27.027  36.103  50.884  1.00 46.94           C  
ATOM   2814  O   ALA A 375      26.888  36.941  51.789  1.00 48.06           O  
ATOM   2815  CB  ALA A 375      29.129  34.795  50.635  1.00 45.38           C  
ATOM   2816  N   ILE A 376      26.581  36.292  49.641  1.00 46.94           N  
ATOM   2817  CA  ILE A 376      25.896  37.524  49.278  1.00 47.26           C  
ATOM   2818  C   ILE A 376      24.583  37.593  50.048  1.00 49.56           C  
ATOM   2819  O   ILE A 376      24.315  38.573  50.733  1.00 50.51           O  
ATOM   2820  CB  ILE A 376      25.584  37.610  47.761  1.00 45.66           C  
ATOM   2821  CG1 ILE A 376      26.873  37.592  46.931  1.00 45.18           C  
ATOM   2822  CG2 ILE A 376      24.849  38.896  47.459  1.00 44.92           C  
ATOM   2823  CD1 ILE A 376      26.660  37.884  45.440  1.00 38.77           C  
ATOM   2824  N   LYS A 377      23.764  36.552  49.938  1.00 52.26           N  
ATOM   2825  CA  LYS A 377      22.477  36.501  50.640  1.00 54.95           C  
ATOM   2826  C   LYS A 377      22.623  36.947  52.081  1.00 56.50           C  
ATOM   2827  O   LYS A 377      21.906  37.845  52.532  1.00 54.50           O  
ATOM   2828  CB  LYS A 377      21.923  35.078  50.634  1.00 56.80           C  
ATOM   2829  CG  LYS A 377      20.621  34.887  51.393  1.00 58.73           C  
ATOM   2830  CD  LYS A 377      20.190  33.425  51.299  1.00 62.28           C  
ATOM   2831  CE  LYS A 377      18.900  33.144  52.071  1.00 63.67           C  
ATOM   2832  NZ  LYS A 377      18.562  31.680  52.092  1.00 63.68           N  
ATOM   2833  N   ASP A 378      23.561  36.307  52.787  1.00 58.81           N  
ATOM   2834  CA  ASP A 378      23.832  36.590  54.192  1.00 60.71           C  
ATOM   2835  C   ASP A 378      24.152  38.056  54.411  1.00 61.79           C  
ATOM   2836  O   ASP A 378      23.477  38.733  55.184  1.00 61.65           O  
ATOM   2837  CB  ASP A 378      24.997  35.738  54.714  1.00 62.39           C  
ATOM   2838  CG  ASP A 378      24.723  34.234  54.635  1.00 64.65           C  
ATOM   2839  OD1 ASP A 378      23.538  33.834  54.621  1.00 65.43           O  
ATOM   2840  OD2 ASP A 378      25.699  33.445  54.604  1.00 65.36           O  
ATOM   2841  N   ALA A 379      25.185  38.541  53.728  1.00 62.97           N  
ATOM   2842  CA  ALA A 379      25.608  39.935  53.851  1.00 64.20           C  
ATOM   2843  C   ALA A 379      24.485  40.933  53.538  1.00 65.18           C  
ATOM   2844  O   ALA A 379      24.499  42.074  54.003  1.00 64.48           O  
ATOM   2845  CB  ALA A 379      26.797  40.184  52.937  1.00 63.64           C  
ATOM   2846  N   LEU A 380      23.513  40.491  52.748  1.00 67.57           N  
ATOM   2847  CA  LEU A 380      22.392  41.335  52.351  1.00 69.55           C  
ATOM   2848  C   LEU A 380      21.374  41.527  53.456  1.00 72.32           C  
ATOM   2849  O   LEU A 380      20.645  42.514  53.477  1.00 73.01           O  
ATOM   2850  CB  LEU A 380      21.717  40.749  51.113  1.00 66.59           C  
ATOM   2851  CG  LEU A 380      22.138  41.434  49.819  1.00 64.56           C  
ATOM   2852  CD1 LEU A 380      21.619  40.664  48.626  1.00 64.30           C  
ATOM   2853  CD2 LEU A 380      21.602  42.856  49.821  1.00 63.72           C  
ATOM   2854  N   ALA A 381      21.320  40.569  54.370  1.00 76.34           N  
ATOM   2855  CA  ALA A 381      20.400  40.630  55.501  1.00 79.75           C  
ATOM   2856  C   ALA A 381      21.245  40.337  56.720  1.00 81.66           C  
ATOM   2857  O   ALA A 381      21.144  39.265  57.317  1.00 82.44           O  
ATOM   2858  CB  ALA A 381      19.303  39.586  55.356  1.00 79.69           C  
ATOM   2859  N   ALA A 382      22.100  41.292  57.066  1.00 83.60           N  
ATOM   2860  CA  ALA A 382      22.986  41.135  58.197  1.00 86.06           C  
ATOM   2861  C   ALA A 382      23.674  42.450  58.502  1.00 88.20           C  
ATOM   2862  O   ALA A 382      24.748  42.737  57.971  1.00 89.30           O  
ATOM   2863  CB  ALA A 382      24.022  40.059  57.896  1.00 85.87           C  
ATOM   2864  N   THR A 383      23.045  43.252  59.355  1.00 89.94           N  
ATOM   2865  CA  THR A 383      23.598  44.540  59.757  1.00 90.79           C  
ATOM   2866  C   THR A 383      23.002  44.992  61.087  1.00 91.16           C  
ATOM   2867  O   THR A 383      23.794  45.180  62.038  1.00 91.43           O  
ATOM   2868  CB  THR A 383      23.345  45.628  58.687  1.00 90.91           C  
ATOM   2869  OG1 THR A 383      22.122  45.345  57.993  1.00 90.45           O  
ATOM   2870  CG2 THR A 383      24.507  45.683  57.698  1.00 90.43           C  
ATOM   2871  OXT THR A 383      21.760  45.142  61.165  1.00 90.58           O  
TER    2872      THR A 383                                                      
ATOM   2873  N   TYR B  22      17.004  80.605  17.223  1.00 53.19           N  
ATOM   2874  CA  TYR B  22      18.042  80.560  18.296  1.00 52.93           C  
ATOM   2875  C   TYR B  22      17.763  81.575  19.397  1.00 52.47           C  
ATOM   2876  O   TYR B  22      17.484  82.734  19.109  1.00 53.99           O  
ATOM   2877  CB  TYR B  22      19.427  80.839  17.707  1.00 51.12           C  
ATOM   2878  CG  TYR B  22      20.034  79.664  16.976  1.00 51.83           C  
ATOM   2879  CD1 TYR B  22      20.220  78.435  17.621  1.00 50.71           C  
ATOM   2880  CD2 TYR B  22      20.464  79.782  15.647  1.00 52.53           C  
ATOM   2881  CE1 TYR B  22      20.820  77.356  16.962  1.00 49.12           C  
ATOM   2882  CE2 TYR B  22      21.072  78.700  14.980  1.00 49.93           C  
ATOM   2883  CZ  TYR B  22      21.240  77.499  15.649  1.00 48.87           C  
ATOM   2884  OH  TYR B  22      21.808  76.431  15.005  1.00 50.28           O  
ATOM   2885  N   LYS B  23      17.848  81.142  20.654  1.00 50.77           N  
ATOM   2886  CA  LYS B  23      17.620  82.025  21.797  1.00 47.45           C  
ATOM   2887  C   LYS B  23      18.899  82.794  22.131  1.00 46.15           C  
ATOM   2888  O   LYS B  23      19.990  82.218  22.132  1.00 44.63           O  
ATOM   2889  CB  LYS B  23      17.210  81.202  23.011  1.00 46.84           C  
ATOM   2890  CG  LYS B  23      15.831  81.495  23.517  1.00 47.57           C  
ATOM   2891  CD  LYS B  23      15.551  80.700  24.789  1.00 50.53           C  
ATOM   2892  CE  LYS B  23      15.269  79.235  24.512  1.00 50.21           C  
ATOM   2893  NZ  LYS B  23      13.999  79.112  23.745  1.00 51.67           N  
ATOM   2894  N   LEU B  24      18.769  84.092  22.395  1.00 44.71           N  
ATOM   2895  CA  LEU B  24      19.926  84.905  22.758  1.00 44.30           C  
ATOM   2896  C   LEU B  24      19.678  85.680  24.057  1.00 44.67           C  
ATOM   2897  O   LEU B  24      19.258  86.836  24.037  1.00 44.15           O  
ATOM   2898  CB  LEU B  24      20.290  85.879  21.639  1.00 44.42           C  
ATOM   2899  CG  LEU B  24      21.494  86.734  22.057  1.00 46.60           C  
ATOM   2900  CD1 LEU B  24      22.589  85.775  22.502  1.00 47.11           C  
ATOM   2901  CD2 LEU B  24      21.989  87.674  20.942  1.00 45.24           C  
ATOM   2902  N   VAL B  25      19.958  85.026  25.183  1.00 44.89           N  
ATOM   2903  CA  VAL B  25      19.757  85.596  26.510  1.00 44.70           C  
ATOM   2904  C   VAL B  25      20.873  86.503  26.998  1.00 45.89           C  
ATOM   2905  O   VAL B  25      22.009  86.068  27.175  1.00 46.94           O  
ATOM   2906  CB  VAL B  25      19.600  84.511  27.517  1.00 43.52           C  
ATOM   2907  CG1 VAL B  25      19.031  85.089  28.787  1.00 45.13           C  
ATOM   2908  CG2 VAL B  25      18.733  83.418  26.936  1.00 44.48           C  
ATOM   2909  N   CYS B  26      20.527  87.756  27.260  1.00 46.03           N  
ATOM   2910  CA  CYS B  26      21.500  88.738  27.695  1.00 46.28           C  
ATOM   2911  C   CYS B  26      21.221  89.324  29.059  1.00 45.90           C  
ATOM   2912  O   CYS B  26      20.115  89.780  29.339  1.00 47.23           O  
ATOM   2913  CB  CYS B  26      21.547  89.865  26.685  1.00 47.41           C  
ATOM   2914  SG  CYS B  26      21.706  89.238  24.996  1.00 50.50           S  
ATOM   2915  N   TYR B  27      22.235  89.329  29.908  1.00 44.88           N  
ATOM   2916  CA  TYR B  27      22.084  89.884  31.237  1.00 43.43           C  
ATOM   2917  C   TYR B  27      22.397  91.364  31.276  1.00 43.42           C  
ATOM   2918  O   TYR B  27      23.290  91.845  30.571  1.00 42.82           O  
ATOM   2919  CB  TYR B  27      22.993  89.152  32.217  1.00 41.97           C  
ATOM   2920  CG  TYR B  27      22.423  87.842  32.671  1.00 40.79           C  
ATOM   2921  CD1 TYR B  27      21.630  87.760  33.817  1.00 37.08           C  
ATOM   2922  CD2 TYR B  27      22.632  86.688  31.929  1.00 41.37           C  
ATOM   2923  CE1 TYR B  27      21.064  86.569  34.202  1.00 36.08           C  
ATOM   2924  CE2 TYR B  27      22.061  85.479  32.310  1.00 39.85           C  
ATOM   2925  CZ  TYR B  27      21.281  85.432  33.442  1.00 38.81           C  
ATOM   2926  OH  TYR B  27      20.711  84.231  33.792  1.00 42.68           O  
ATOM   2927  N   TYR B  28      21.617  92.082  32.081  1.00 43.31           N  
ATOM   2928  CA  TYR B  28      21.806  93.508  32.304  1.00 42.51           C  
ATOM   2929  C   TYR B  28      21.906  93.636  33.816  1.00 42.59           C  
ATOM   2930  O   TYR B  28      20.990  93.266  34.537  1.00 41.62           O  
ATOM   2931  CB  TYR B  28      20.622  94.333  31.814  1.00 42.24           C  
ATOM   2932  CG  TYR B  28      20.722  95.747  32.315  1.00 42.11           C  
ATOM   2933  CD1 TYR B  28      21.595  96.647  31.723  1.00 42.63           C  
ATOM   2934  CD2 TYR B  28      20.052  96.144  33.472  1.00 41.73           C  
ATOM   2935  CE1 TYR B  28      21.810  97.900  32.277  1.00 43.42           C  
ATOM   2936  CE2 TYR B  28      20.260  97.384  34.033  1.00 41.34           C  
ATOM   2937  CZ  TYR B  28      21.144  98.255  33.437  1.00 42.79           C  
ATOM   2938  OH  TYR B  28      21.420  99.460  34.027  1.00 45.74           O  
ATOM   2939  N   THR B  29      23.025  94.146  34.299  1.00 44.77           N  
ATOM   2940  CA  THR B  29      23.225  94.286  35.732  1.00 47.24           C  
ATOM   2941  C   THR B  29      22.705  95.655  36.213  1.00 48.99           C  
ATOM   2942  O   THR B  29      22.844  96.673  35.515  1.00 50.91           O  
ATOM   2943  CB  THR B  29      24.739  94.084  36.063  1.00 47.97           C  
ATOM   2944  OG1 THR B  29      25.526  95.118  35.450  1.00 49.71           O  
ATOM   2945  CG2 THR B  29      25.222  92.759  35.484  1.00 46.54           C  
ATOM   2946  N   SER B  30      22.087  95.693  37.391  1.00 48.25           N  
ATOM   2947  CA  SER B  30      21.562  96.961  37.877  1.00 48.38           C  
ATOM   2948  C   SER B  30      22.624  97.895  38.437  1.00 49.50           C  
ATOM   2949  O   SER B  30      22.337  99.068  38.673  1.00 51.34           O  
ATOM   2950  CB  SER B  30      20.483  96.736  38.945  1.00 47.15           C  
ATOM   2951  OG  SER B  30      20.985  96.039  40.069  1.00 45.16           O  
ATOM   2952  N   TRP B  31      23.846  97.402  38.640  1.00 48.77           N  
ATOM   2953  CA  TRP B  31      24.894  98.245  39.215  1.00 48.28           C  
ATOM   2954  C   TRP B  31      25.769  98.957  38.214  1.00 48.84           C  
ATOM   2955  O   TRP B  31      26.564  99.800  38.594  1.00 48.63           O  
ATOM   2956  CB  TRP B  31      25.769  97.441  40.198  1.00 47.33           C  
ATOM   2957  CG  TRP B  31      26.413  96.199  39.620  1.00 47.70           C  
ATOM   2958  CD1 TRP B  31      27.638  96.110  39.014  1.00 45.25           C  
ATOM   2959  CD2 TRP B  31      25.820  94.891  39.515  1.00 47.27           C  
ATOM   2960  NE1 TRP B  31      27.837  94.839  38.534  1.00 44.99           N  
ATOM   2961  CE2 TRP B  31      26.738  94.072  38.826  1.00 45.95           C  
ATOM   2962  CE3 TRP B  31      24.603  94.338  39.932  1.00 46.05           C  
ATOM   2963  CZ2 TRP B  31      26.475  92.728  38.545  1.00 45.30           C  
ATOM   2964  CZ3 TRP B  31      24.347  93.007  39.651  1.00 44.88           C  
ATOM   2965  CH2 TRP B  31      25.277  92.218  38.964  1.00 45.12           C  
ATOM   2966  N   SER B  32      25.626  98.629  36.939  1.00 50.36           N  
ATOM   2967  CA  SER B  32      26.430  99.275  35.915  1.00 53.36           C  
ATOM   2968  C   SER B  32      25.950 100.705  35.711  1.00 55.50           C  
ATOM   2969  O   SER B  32      26.554 101.489  34.972  1.00 56.32           O  
ATOM   2970  CB  SER B  32      26.329  98.500  34.607  1.00 54.41           C  
ATOM   2971  OG  SER B  32      24.976  98.338  34.230  1.00 56.97           O  
ATOM   2972  N   GLN B  33      24.848 101.046  36.366  1.00 57.94           N  
ATOM   2973  CA  GLN B  33      24.314 102.398  36.261  1.00 59.15           C  
ATOM   2974  C   GLN B  33      25.221 103.370  37.027  1.00 59.78           C  
ATOM   2975  O   GLN B  33      25.319 104.541  36.668  1.00 60.89           O  
ATOM   2976  CB  GLN B  33      22.906 102.458  36.844  1.00 58.16           C  
ATOM   2977  CG  GLN B  33      22.874 102.319  38.354  1.00 59.13           C  
ATOM   2978  CD  GLN B  33      21.470 102.450  38.917  1.00 60.33           C  
ATOM   2979  OE1 GLN B  33      20.751 103.397  38.599  1.00 61.95           O  
ATOM   2980  NE2 GLN B  33      21.076 101.505  39.758  1.00 59.13           N  
ATOM   2981  N   TYR B  34      25.897 102.872  38.063  1.00 59.77           N  
ATOM   2982  CA  TYR B  34      26.769 103.695  38.898  1.00 59.26           C  
ATOM   2983  C   TYR B  34      28.217 103.838  38.470  1.00 60.33           C  
ATOM   2984  O   TYR B  34      29.014 104.382  39.236  1.00 61.69           O  
ATOM   2985  CB  TYR B  34      26.776 103.176  40.332  1.00 58.52           C  
ATOM   2986  CG  TYR B  34      25.402 102.914  40.894  1.00 60.84           C  
ATOM   2987  CD1 TYR B  34      24.441 103.926  40.962  1.00 60.38           C  
ATOM   2988  CD2 TYR B  34      25.056 101.645  41.363  1.00 61.11           C  
ATOM   2989  CE1 TYR B  34      23.167 103.674  41.484  1.00 60.79           C  
ATOM   2990  CE2 TYR B  34      23.792 101.385  41.889  1.00 60.59           C  
ATOM   2991  CZ  TYR B  34      22.856 102.398  41.946  1.00 60.71           C  
ATOM   2992  OH  TYR B  34      21.618 102.123  42.467  1.00 59.68           O  
ATOM   2993  N   ARG B  35      28.584 103.366  37.281  1.00 60.28           N  
ATOM   2994  CA  ARG B  35      29.978 103.481  36.857  1.00 60.25           C  
ATOM   2995  C   ARG B  35      30.306 104.848  36.263  1.00 62.17           C  
ATOM   2996  O   ARG B  35      29.480 105.437  35.553  1.00 63.06           O  
ATOM   2997  CB  ARG B  35      30.309 102.386  35.853  1.00 58.06           C  
ATOM   2998  CG  ARG B  35      30.367 101.024  36.484  1.00 56.71           C  
ATOM   2999  CD  ARG B  35      30.593  99.939  35.460  1.00 54.32           C  
ATOM   3000  NE  ARG B  35      30.574  98.631  36.095  1.00 53.15           N  
ATOM   3001  CZ  ARG B  35      30.072  97.547  35.522  1.00 53.42           C  
ATOM   3002  NH1 ARG B  35      29.556  97.640  34.306  1.00 55.47           N  
ATOM   3003  NH2 ARG B  35      30.067  96.383  36.160  1.00 51.42           N  
ATOM   3004  N   GLU B  36      31.512 105.342  36.552  1.00 62.76           N  
ATOM   3005  CA  GLU B  36      31.972 106.644  36.054  1.00 64.09           C  
ATOM   3006  C   GLU B  36      31.912 106.812  34.530  1.00 64.49           C  
ATOM   3007  O   GLU B  36      32.017 105.836  33.774  1.00 65.20           O  
ATOM   3008  CB  GLU B  36      33.415 106.891  36.480  1.00 64.95           C  
ATOM   3009  CG  GLU B  36      33.616 107.410  37.884  1.00 68.58           C  
ATOM   3010  CD  GLU B  36      35.101 107.653  38.179  1.00 70.91           C  
ATOM   3011  OE1 GLU B  36      35.824 108.059  37.235  1.00 70.40           O  
ATOM   3012  OE2 GLU B  36      35.538 107.447  39.343  1.00 70.65           O  
ATOM   3013  N   GLY B  37      31.754 108.062  34.100  1.00 63.12           N  
ATOM   3014  CA  GLY B  37      31.735 108.406  32.684  1.00 63.05           C  
ATOM   3015  C   GLY B  37      30.954 107.570  31.694  1.00 63.91           C  
ATOM   3016  O   GLY B  37      29.747 107.371  31.859  1.00 65.32           O  
ATOM   3017  N   ASP B  38      31.639 107.110  30.646  1.00 64.04           N  
ATOM   3018  CA  ASP B  38      31.013 106.283  29.606  1.00 65.41           C  
ATOM   3019  C   ASP B  38      30.682 104.903  30.158  1.00 64.22           C  
ATOM   3020  O   ASP B  38      30.110 104.066  29.464  1.00 63.91           O  
ATOM   3021  CB  ASP B  38      31.946 106.096  28.399  1.00 68.92           C  
ATOM   3022  CG  ASP B  38      32.287 107.405  27.690  1.00 71.98           C  
ATOM   3023  OD1 ASP B  38      31.356 108.089  27.201  1.00 72.76           O  
ATOM   3024  OD2 ASP B  38      33.495 107.737  27.612  1.00 72.68           O  
ATOM   3025  N   GLY B  39      31.063 104.670  31.408  1.00 63.55           N  
ATOM   3026  CA  GLY B  39      30.807 103.385  32.035  1.00 62.27           C  
ATOM   3027  C   GLY B  39      29.385 103.213  32.531  1.00 59.95           C  
ATOM   3028  O   GLY B  39      28.866 102.098  32.585  1.00 58.90           O  
ATOM   3029  N   SER B  40      28.758 104.321  32.902  1.00 58.03           N  
ATOM   3030  CA  SER B  40      27.390 104.292  33.389  1.00 56.52           C  
ATOM   3031  C   SER B  40      26.481 103.661  32.325  1.00 54.91           C  
ATOM   3032  O   SER B  40      26.481 104.079  31.164  1.00 54.91           O  
ATOM   3033  CB  SER B  40      26.936 105.718  33.693  1.00 56.12           C  
ATOM   3034  OG  SER B  40      25.726 105.724  34.421  1.00 56.12           O  
ATOM   3035  N   CYS B  41      25.716 102.648  32.712  1.00 52.04           N  
ATOM   3036  CA  CYS B  41      24.833 102.007  31.760  1.00 50.28           C  
ATOM   3037  C   CYS B  41      23.403 101.872  32.283  1.00 50.53           C  
ATOM   3038  O   CYS B  41      23.168 101.317  33.353  1.00 49.98           O  
ATOM   3039  CB  CYS B  41      25.375 100.640  31.381  1.00 47.35           C  
ATOM   3040  SG  CYS B  41      24.552  99.977  29.948  1.00 48.15           S  
ATOM   3041  N   PHE B  42      22.458 102.396  31.506  1.00 50.99           N  
ATOM   3042  CA  PHE B  42      21.039 102.372  31.842  1.00 50.94           C  
ATOM   3043  C   PHE B  42      20.266 101.539  30.826  1.00 51.67           C  
ATOM   3044  O   PHE B  42      20.660 101.441  29.663  1.00 52.00           O  
ATOM   3045  CB  PHE B  42      20.484 103.794  31.837  1.00 50.51           C  
ATOM   3046  CG  PHE B  42      20.738 104.543  33.096  1.00 49.99           C  
ATOM   3047  CD1 PHE B  42      19.972 104.289  34.233  1.00 50.98           C  
ATOM   3048  CD2 PHE B  42      21.760 105.482  33.166  1.00 50.04           C  
ATOM   3049  CE1 PHE B  42      20.221 104.962  35.434  1.00 50.53           C  
ATOM   3050  CE2 PHE B  42      22.024 106.163  34.360  1.00 50.21           C  
ATOM   3051  CZ  PHE B  42      21.251 105.900  35.499  1.00 50.19           C  
ATOM   3052  N   PRO B  43      19.144 100.934  31.254  1.00 51.23           N  
ATOM   3053  CA  PRO B  43      18.303 100.106  30.390  1.00 50.66           C  
ATOM   3054  C   PRO B  43      18.061 100.671  29.003  1.00 51.84           C  
ATOM   3055  O   PRO B  43      18.150  99.950  28.020  1.00 50.02           O  
ATOM   3056  CB  PRO B  43      17.033  99.977  31.200  1.00 48.78           C  
ATOM   3057  CG  PRO B  43      17.600  99.799  32.595  1.00 49.61           C  
ATOM   3058  CD  PRO B  43      18.680 100.866  32.654  1.00 50.44           C  
ATOM   3059  N   ASP B  44      17.784 101.967  28.924  1.00 55.65           N  
ATOM   3060  CA  ASP B  44      17.500 102.614  27.641  1.00 58.58           C  
ATOM   3061  C   ASP B  44      18.720 102.737  26.741  1.00 58.29           C  
ATOM   3062  O   ASP B  44      18.624 103.218  25.612  1.00 58.96           O  
ATOM   3063  CB  ASP B  44      16.875 104.004  27.850  1.00 62.59           C  
ATOM   3064  CG  ASP B  44      17.918 105.097  28.137  1.00 66.03           C  
ATOM   3065  OD1 ASP B  44      18.517 105.106  29.236  1.00 68.35           O  
ATOM   3066  OD2 ASP B  44      18.137 105.958  27.254  1.00 68.24           O  
ATOM   3067  N   ALA B  45      19.871 102.299  27.230  1.00 57.59           N  
ATOM   3068  CA  ALA B  45      21.077 102.361  26.418  1.00 56.70           C  
ATOM   3069  C   ALA B  45      21.242 101.054  25.636  1.00 56.65           C  
ATOM   3070  O   ALA B  45      22.131 100.942  24.784  1.00 57.99           O  
ATOM   3071  CB  ALA B  45      22.297 102.606  27.308  1.00 55.52           C  
ATOM   3072  N   LEU B  46      20.371 100.083  25.918  1.00 55.51           N  
ATOM   3073  CA  LEU B  46      20.418  98.766  25.283  1.00 54.48           C  
ATOM   3074  C   LEU B  46      19.675  98.713  23.977  1.00 55.98           C  
ATOM   3075  O   LEU B  46      18.578  99.254  23.863  1.00 58.65           O  
ATOM   3076  CB  LEU B  46      19.814  97.710  26.198  1.00 51.69           C  
ATOM   3077  CG  LEU B  46      20.272  97.791  27.643  1.00 50.49           C  
ATOM   3078  CD1 LEU B  46      19.489  96.796  28.492  1.00 47.02           C  
ATOM   3079  CD2 LEU B  46      21.776  97.557  27.688  1.00 48.20           C  
ATOM   3080  N   ASP B  47      20.278  98.031  23.008  1.00 57.05           N  
ATOM   3081  CA  ASP B  47      19.725  97.843  21.667  1.00 58.48           C  
ATOM   3082  C   ASP B  47      18.535  96.886  21.811  1.00 59.38           C  
ATOM   3083  O   ASP B  47      18.724  95.707  22.123  1.00 60.93           O  
ATOM   3084  CB  ASP B  47      20.818  97.228  20.783  1.00 59.47           C  
ATOM   3085  CG  ASP B  47      20.375  97.016  19.351  1.00 61.23           C  
ATOM   3086  OD1 ASP B  47      19.242  96.522  19.131  1.00 62.05           O  
ATOM   3087  OD2 ASP B  47      21.177  97.334  18.448  1.00 61.05           O  
ATOM   3088  N   ARG B  48      17.317  97.373  21.582  1.00 59.46           N  
ATOM   3089  CA  ARG B  48      16.137  96.526  21.761  1.00 60.04           C  
ATOM   3090  C   ARG B  48      15.928  95.409  20.747  1.00 59.41           C  
ATOM   3091  O   ARG B  48      15.014  94.603  20.904  1.00 59.17           O  
ATOM   3092  CB  ARG B  48      14.868  97.372  21.810  1.00 63.27           C  
ATOM   3093  CG  ARG B  48      14.563  98.092  20.509  1.00 68.87           C  
ATOM   3094  CD  ARG B  48      13.095  98.467  20.411  1.00 72.83           C  
ATOM   3095  NE  ARG B  48      12.657  99.486  21.372  1.00 75.22           N  
ATOM   3096  CZ  ARG B  48      12.979 100.775  21.304  1.00 76.52           C  
ATOM   3097  NH1 ARG B  48      13.758 101.213  20.318  1.00 76.91           N  
ATOM   3098  NH2 ARG B  48      12.495 101.629  22.204  1.00 76.38           N  
ATOM   3099  N   PHE B  49      16.761  95.337  19.718  1.00 58.44           N  
ATOM   3100  CA  PHE B  49      16.584  94.291  18.716  1.00 58.59           C  
ATOM   3101  C   PHE B  49      17.659  93.226  18.804  1.00 58.05           C  
ATOM   3102  O   PHE B  49      17.518  92.134  18.245  1.00 58.67           O  
ATOM   3103  CB  PHE B  49      16.569  94.903  17.304  1.00 59.02           C  
ATOM   3104  CG  PHE B  49      15.238  95.501  16.912  1.00 59.75           C  
ATOM   3105  CD1 PHE B  49      14.209  94.690  16.435  1.00 59.24           C  
ATOM   3106  CD2 PHE B  49      15.003  96.875  17.043  1.00 60.07           C  
ATOM   3107  CE1 PHE B  49      12.975  95.234  16.094  1.00 58.98           C  
ATOM   3108  CE2 PHE B  49      13.768  97.429  16.705  1.00 58.35           C  
ATOM   3109  CZ  PHE B  49      12.755  96.608  16.230  1.00 58.80           C  
ATOM   3110  N   LEU B  50      18.717  93.553  19.534  1.00 57.12           N  
ATOM   3111  CA  LEU B  50      19.876  92.683  19.720  1.00 56.30           C  
ATOM   3112  C   LEU B  50      19.608  91.274  20.275  1.00 56.33           C  
ATOM   3113  O   LEU B  50      19.976  90.275  19.640  1.00 57.26           O  
ATOM   3114  CB  LEU B  50      20.877  93.411  20.618  1.00 55.30           C  
ATOM   3115  CG  LEU B  50      22.293  92.905  20.844  1.00 55.20           C  
ATOM   3116  CD1 LEU B  50      23.020  92.781  19.513  1.00 56.72           C  
ATOM   3117  CD2 LEU B  50      23.017  93.880  21.759  1.00 53.95           C  
ATOM   3118  N   CYS B  51      18.961  91.196  21.440  1.00 55.20           N  
ATOM   3119  CA  CYS B  51      18.689  89.916  22.110  1.00 54.11           C  
ATOM   3120  C   CYS B  51      17.249  89.431  22.009  1.00 53.69           C  
ATOM   3121  O   CYS B  51      16.345  90.197  21.708  1.00 55.14           O  
ATOM   3122  CB  CYS B  51      19.079  90.017  23.593  1.00 52.17           C  
ATOM   3123  SG  CYS B  51      20.781  90.624  23.827  1.00 54.86           S  
ATOM   3124  N   THR B  52      17.049  88.144  22.265  1.00 52.91           N  
ATOM   3125  CA  THR B  52      15.724  87.551  22.234  1.00 52.15           C  
ATOM   3126  C   THR B  52      15.149  87.644  23.640  1.00 52.28           C  
ATOM   3127  O   THR B  52      13.935  87.805  23.817  1.00 52.91           O  
ATOM   3128  CB  THR B  52      15.781  86.081  21.844  1.00 52.36           C  
ATOM   3129  OG1 THR B  52      16.595  85.364  22.786  1.00 52.55           O  
ATOM   3130  CG2 THR B  52      16.353  85.943  20.463  1.00 51.07           C  
ATOM   3131  N   HIS B  53      16.031  87.511  24.632  1.00 49.87           N  
ATOM   3132  CA  HIS B  53      15.647  87.613  26.035  1.00 48.71           C  
ATOM   3133  C   HIS B  53      16.650  88.514  26.763  1.00 47.67           C  
ATOM   3134  O   HIS B  53      17.857  88.433  26.531  1.00 48.86           O  
ATOM   3135  CB  HIS B  53      15.644  86.235  26.705  1.00 50.21           C  
ATOM   3136  CG  HIS B  53      14.657  85.267  26.124  1.00 51.95           C  
ATOM   3137  ND1 HIS B  53      14.723  84.824  24.819  1.00 51.97           N  
ATOM   3138  CD2 HIS B  53      13.603  84.627  26.684  1.00 51.34           C  
ATOM   3139  CE1 HIS B  53      13.755  83.951  24.603  1.00 51.51           C  
ATOM   3140  NE2 HIS B  53      13.061  83.813  25.719  1.00 50.54           N  
ATOM   3141  N   ILE B  54      16.160  89.398  27.619  1.00 44.05           N  
ATOM   3142  CA  ILE B  54      17.061  90.244  28.382  1.00 41.36           C  
ATOM   3143  C   ILE B  54      16.704  90.043  29.836  1.00 39.60           C  
ATOM   3144  O   ILE B  54      15.593  90.336  30.262  1.00 39.86           O  
ATOM   3145  CB  ILE B  54      16.945  91.751  28.006  1.00 41.85           C  
ATOM   3146  CG1 ILE B  54      17.535  91.979  26.610  1.00 42.68           C  
ATOM   3147  CG2 ILE B  54      17.725  92.610  28.999  1.00 36.50           C  
ATOM   3148  CD1 ILE B  54      17.491  93.431  26.137  1.00 43.74           C  
ATOM   3149  N   ILE B  55      17.644  89.515  30.599  1.00 37.65           N  
ATOM   3150  CA  ILE B  55      17.391  89.271  32.001  1.00 35.96           C  
ATOM   3151  C   ILE B  55      17.959  90.397  32.828  1.00 38.06           C  
ATOM   3152  O   ILE B  55      19.119  90.792  32.657  1.00 39.06           O  
ATOM   3153  CB  ILE B  55      18.016  87.963  32.447  1.00 33.50           C  
ATOM   3154  CG1 ILE B  55      17.603  86.858  31.463  1.00 32.81           C  
ATOM   3155  CG2 ILE B  55      17.648  87.703  33.906  1.00 27.87           C  
ATOM   3156  CD1 ILE B  55      18.075  85.475  31.828  1.00 34.00           C  
ATOM   3157  N   TYR B  56      17.121  90.927  33.709  1.00 38.32           N  
ATOM   3158  CA  TYR B  56      17.512  92.017  34.584  1.00 38.37           C  
ATOM   3159  C   TYR B  56      18.047  91.389  35.854  1.00 38.43           C  
ATOM   3160  O   TYR B  56      17.421  90.504  36.432  1.00 39.95           O  
ATOM   3161  CB  TYR B  56      16.300  92.877  34.916  1.00 38.38           C  
ATOM   3162  CG  TYR B  56      16.630  94.128  35.699  1.00 38.49           C  
ATOM   3163  CD1 TYR B  56      16.732  95.365  35.063  1.00 36.40           C  
ATOM   3164  CD2 TYR B  56      16.798  94.079  37.090  1.00 37.81           C  
ATOM   3165  CE1 TYR B  56      16.979  96.517  35.785  1.00 36.08           C  
ATOM   3166  CE2 TYR B  56      17.048  95.226  37.822  1.00 35.27           C  
ATOM   3167  CZ  TYR B  56      17.133  96.443  37.165  1.00 36.08           C  
ATOM   3168  OH  TYR B  56      17.361  97.591  37.896  1.00 35.69           O  
ATOM   3169  N   SER B  57      19.199  91.848  36.305  1.00 37.66           N  
ATOM   3170  CA  SER B  57      19.762  91.271  37.501  1.00 38.35           C  
ATOM   3171  C   SER B  57      20.450  92.306  38.360  1.00 38.31           C  
ATOM   3172  O   SER B  57      21.091  93.227  37.837  1.00 35.30           O  
ATOM   3173  CB  SER B  57      20.750  90.176  37.115  1.00 39.56           C  
ATOM   3174  OG  SER B  57      21.740  90.697  36.250  1.00 40.48           O  
ATOM   3175  N   PHE B  58      20.318  92.155  39.681  1.00 40.18           N  
ATOM   3176  CA  PHE B  58      19.565  91.053  40.303  1.00 42.05           C  
ATOM   3177  C   PHE B  58      18.483  91.600  41.191  1.00 43.40           C  
ATOM   3178  O   PHE B  58      18.504  92.782  41.525  1.00 47.08           O  
ATOM   3179  CB  PHE B  58      20.473  90.198  41.188  1.00 43.26           C  
ATOM   3180  CG  PHE B  58      21.377  89.307  40.434  1.00 42.35           C  
ATOM   3181  CD1 PHE B  58      20.877  88.173  39.811  1.00 44.05           C  
ATOM   3182  CD2 PHE B  58      22.724  89.612  40.322  1.00 42.74           C  
ATOM   3183  CE1 PHE B  58      21.710  87.350  39.082  1.00 46.29           C  
ATOM   3184  CE2 PHE B  58      23.576  88.803  39.598  1.00 46.16           C  
ATOM   3185  CZ  PHE B  58      23.072  87.664  38.973  1.00 47.60           C  
ATOM   3186  N   ALA B  59      17.567  90.730  41.608  1.00 43.14           N  
ATOM   3187  CA  ALA B  59      16.469  91.119  42.484  1.00 43.62           C  
ATOM   3188  C   ALA B  59      16.651  90.427  43.826  1.00 44.44           C  
ATOM   3189  O   ALA B  59      17.082  89.287  43.857  1.00 47.79           O  
ATOM   3190  CB  ALA B  59      15.157  90.709  41.858  1.00 42.07           C  
ATOM   3191  N   ASN B  60      16.320  91.097  44.926  1.00 44.92           N  
ATOM   3192  CA  ASN B  60      16.475  90.516  46.266  1.00 47.25           C  
ATOM   3193  C   ASN B  60      15.254  89.672  46.645  1.00 47.52           C  
ATOM   3194  O   ASN B  60      14.322  89.480  45.861  1.00 46.35           O  
ATOM   3195  CB  ASN B  60      16.717  91.654  47.311  1.00 50.64           C  
ATOM   3196  CG  ASN B  60      16.979  91.147  48.763  1.00 56.08           C  
ATOM   3197  OD1 ASN B  60      17.302  89.978  48.972  1.00 58.15           O  
ATOM   3198  ND2 ASN B  60      16.848  92.044  49.757  1.00 60.99           N  
ATOM   3199  N   ILE B  61      15.327  89.116  47.845  1.00 49.18           N  
ATOM   3200  CA  ILE B  61      14.272  88.333  48.460  1.00 50.18           C  
ATOM   3201  C   ILE B  61      14.359  88.894  49.875  1.00 52.08           C  
ATOM   3202  O   ILE B  61      15.347  88.680  50.580  1.00 49.72           O  
ATOM   3203  CB  ILE B  61      14.574  86.816  48.522  1.00 49.19           C  
ATOM   3204  CG1 ILE B  61      14.827  86.262  47.124  1.00 46.97           C  
ATOM   3205  CG2 ILE B  61      13.388  86.087  49.154  1.00 46.89           C  
ATOM   3206  CD1 ILE B  61      15.014  84.779  47.107  1.00 42.04           C  
ATOM   3207  N   SER B  62      13.339  89.653  50.253  1.00 55.62           N  
ATOM   3208  CA  SER B  62      13.263  90.275  51.563  1.00 58.68           C  
ATOM   3209  C   SER B  62      12.005  89.776  52.249  1.00 60.70           C  
ATOM   3210  O   SER B  62      10.894  89.913  51.721  1.00 61.11           O  
ATOM   3211  CB  SER B  62      13.203  91.790  51.423  1.00 59.36           C  
ATOM   3212  OG  SER B  62      13.069  92.398  52.690  1.00 61.94           O  
ATOM   3213  N   ASN B  63      12.188  89.202  53.432  1.00 62.01           N  
ATOM   3214  CA  ASN B  63      11.079  88.649  54.183  1.00 62.87           C  
ATOM   3215  C   ASN B  63      10.331  87.651  53.290  1.00 61.83           C  
ATOM   3216  O   ASN B  63       9.142  87.815  53.012  1.00 62.56           O  
ATOM   3217  CB  ASN B  63      10.143  89.766  54.643  1.00 65.58           C  
ATOM   3218  CG  ASN B  63       9.056  89.259  55.565  1.00 69.41           C  
ATOM   3219  OD1 ASN B  63       9.338  88.668  56.620  1.00 70.97           O  
ATOM   3220  ND2 ASN B  63       7.801  89.478  55.173  1.00 70.33           N  
ATOM   3221  N   ASP B  64      11.051  86.625  52.837  1.00 59.25           N  
ATOM   3222  CA  ASP B  64      10.499  85.584  51.982  1.00 58.32           C  
ATOM   3223  C   ASP B  64       9.742  86.087  50.742  1.00 56.98           C  
ATOM   3224  O   ASP B  64       9.080  85.310  50.049  1.00 54.87           O  
ATOM   3225  CB  ASP B  64       9.608  84.659  52.807  1.00 59.81           C  
ATOM   3226  CG  ASP B  64      10.329  84.101  54.022  1.00 63.55           C  
ATOM   3227  OD1 ASP B  64      11.495  83.663  53.875  1.00 65.22           O  
ATOM   3228  OD2 ASP B  64       9.738  84.099  55.127  1.00 65.17           O  
ATOM   3229  N   HIS B  65       9.866  87.378  50.447  1.00 55.35           N  
ATOM   3230  CA  HIS B  65       9.202  87.960  49.281  1.00 55.00           C  
ATOM   3231  C   HIS B  65      10.198  88.467  48.244  1.00 52.97           C  
ATOM   3232  O   HIS B  65      11.208  89.074  48.596  1.00 52.13           O  
ATOM   3233  CB  HIS B  65       8.295  89.126  49.703  1.00 56.65           C  
ATOM   3234  CG  HIS B  65       7.007  88.695  50.337  1.00 58.43           C  
ATOM   3235  ND1 HIS B  65       6.948  88.097  51.578  1.00 59.53           N  
ATOM   3236  CD2 HIS B  65       5.729  88.769  49.894  1.00 58.95           C  
ATOM   3237  CE1 HIS B  65       5.688  87.824  51.872  1.00 59.53           C  
ATOM   3238  NE2 HIS B  65       4.929  88.220  50.866  1.00 58.34           N  
ATOM   3239  N   ILE B  66       9.917  88.213  46.970  1.00 49.52           N  
ATOM   3240  CA  ILE B  66      10.794  88.697  45.920  1.00 49.00           C  
ATOM   3241  C   ILE B  66      10.597  90.207  45.905  1.00 51.39           C  
ATOM   3242  O   ILE B  66       9.467  90.691  45.802  1.00 52.35           O  
ATOM   3243  CB  ILE B  66      10.414  88.112  44.568  1.00 47.64           C  
ATOM   3244  CG1 ILE B  66      11.315  88.696  43.488  1.00 44.70           C  
ATOM   3245  CG2 ILE B  66       8.943  88.372  44.277  1.00 46.86           C  
ATOM   3246  CD1 ILE B  66      11.070  88.088  42.143  1.00 43.57           C  
ATOM   3247  N   ASP B  67      11.698  90.946  46.000  1.00 52.84           N  
ATOM   3248  CA  ASP B  67      11.658  92.400  46.075  1.00 53.45           C  
ATOM   3249  C   ASP B  67      12.711  93.062  45.198  1.00 54.10           C  
ATOM   3250  O   ASP B  67      13.564  92.394  44.618  1.00 53.51           O  
ATOM   3251  CB  ASP B  67      11.920  92.823  47.515  1.00 56.70           C  
ATOM   3252  CG  ASP B  67      11.150  94.049  47.907  1.00 60.22           C  
ATOM   3253  OD1 ASP B  67      10.765  94.815  46.996  1.00 63.02           O  
ATOM   3254  OD2 ASP B  67      10.935  94.247  49.127  1.00 60.83           O  
ATOM   3255  N   THR B  68      12.661  94.389  45.119  1.00 53.90           N  
ATOM   3256  CA  THR B  68      13.637  95.108  44.322  1.00 53.44           C  
ATOM   3257  C   THR B  68      14.932  95.086  45.106  1.00 53.74           C  
ATOM   3258  O   THR B  68      14.949  94.671  46.261  1.00 54.75           O  
ATOM   3259  CB  THR B  68      13.216  96.583  44.051  1.00 51.51           C  
ATOM   3260  OG1 THR B  68      13.076  97.297  45.283  1.00 50.43           O  
ATOM   3261  CG2 THR B  68      11.922  96.622  43.294  1.00 49.09           C  
ATOM   3262  N   TRP B  69      16.011  95.527  44.478  1.00 53.51           N  
ATOM   3263  CA  TRP B  69      17.306  95.557  45.129  1.00 53.78           C  
ATOM   3264  C   TRP B  69      17.782  97.009  45.184  1.00 53.80           C  
ATOM   3265  O   TRP B  69      17.942  97.565  46.267  1.00 53.86           O  
ATOM   3266  CB  TRP B  69      18.285  94.672  44.355  1.00 54.16           C  
ATOM   3267  CG  TRP B  69      19.616  94.506  45.001  1.00 56.31           C  
ATOM   3268  CD1 TRP B  69      20.541  95.480  45.224  1.00 56.99           C  
ATOM   3269  CD2 TRP B  69      20.203  93.282  45.470  1.00 58.37           C  
ATOM   3270  NE1 TRP B  69      21.668  94.945  45.796  1.00 57.25           N  
ATOM   3271  CE2 TRP B  69      21.490  93.597  45.960  1.00 58.04           C  
ATOM   3272  CE3 TRP B  69      19.770  91.948  45.519  1.00 59.28           C  
ATOM   3273  CZ2 TRP B  69      22.351  92.629  46.494  1.00 57.78           C  
ATOM   3274  CZ3 TRP B  69      20.629  90.986  46.050  1.00 59.05           C  
ATOM   3275  CH2 TRP B  69      21.905  91.335  46.530  1.00 57.76           C  
ATOM   3276  N   GLU B  70      18.007  97.628  44.028  1.00 53.24           N  
ATOM   3277  CA  GLU B  70      18.430  99.027  44.007  1.00 53.47           C  
ATOM   3278  C   GLU B  70      17.239  99.979  44.221  1.00 53.50           C  
ATOM   3279  O   GLU B  70      16.125  99.738  43.735  1.00 50.60           O  
ATOM   3280  CB  GLU B  70      19.112  99.367  42.686  1.00 52.61           C  
ATOM   3281  CG  GLU B  70      20.486  98.779  42.523  1.00 53.47           C  
ATOM   3282  CD  GLU B  70      21.401  99.106  43.682  1.00 54.95           C  
ATOM   3283  OE1 GLU B  70      21.342 100.246  44.208  1.00 55.49           O  
ATOM   3284  OE2 GLU B  70      22.195  98.219  44.056  1.00 54.24           O  
ATOM   3285  N   TRP B  71      17.495 101.064  44.947  1.00 54.36           N  
ATOM   3286  CA  TRP B  71      16.468 102.053  45.251  1.00 54.69           C  
ATOM   3287  C   TRP B  71      15.603 102.403  44.043  1.00 53.66           C  
ATOM   3288  O   TRP B  71      14.391 102.578  44.173  1.00 53.09           O  
ATOM   3289  CB  TRP B  71      17.110 103.329  45.815  1.00 57.09           C  
ATOM   3290  CG  TRP B  71      17.948 104.081  44.826  1.00 59.36           C  
ATOM   3291  CD1 TRP B  71      19.143 103.687  44.299  1.00 60.83           C  
ATOM   3292  CD2 TRP B  71      17.618 105.322  44.185  1.00 60.54           C  
ATOM   3293  NE1 TRP B  71      19.577 104.600  43.363  1.00 59.89           N  
ATOM   3294  CE2 TRP B  71      18.660 105.612  43.271  1.00 60.60           C  
ATOM   3295  CE3 TRP B  71      16.542 106.215  44.291  1.00 59.94           C  
ATOM   3296  CZ2 TRP B  71      18.658 106.755  42.466  1.00 60.25           C  
ATOM   3297  CZ3 TRP B  71      16.541 107.354  43.491  1.00 61.26           C  
ATOM   3298  CH2 TRP B  71      17.593 107.613  42.590  1.00 61.35           C  
ATOM   3299  N   ASN B  72      16.218 102.481  42.867  1.00 52.35           N  
ATOM   3300  CA  ASN B  72      15.478 102.831  41.664  1.00 52.49           C  
ATOM   3301  C   ASN B  72      15.231 101.690  40.692  1.00 52.24           C  
ATOM   3302  O   ASN B  72      15.131 101.914  39.488  1.00 50.29           O  
ATOM   3303  CB  ASN B  72      16.186 103.962  40.934  1.00 54.25           C  
ATOM   3304  CG  ASN B  72      17.563 103.565  40.461  1.00 55.91           C  
ATOM   3305  OD1 ASN B  72      18.308 102.914  41.193  1.00 56.88           O  
ATOM   3306  ND2 ASN B  72      17.917 103.961  39.237  1.00 55.71           N  
ATOM   3307  N   ASP B  73      15.128 100.469  41.210  1.00 52.56           N  
ATOM   3308  CA  ASP B  73      14.858  99.315  40.349  1.00 53.02           C  
ATOM   3309  C   ASP B  73      13.557  99.506  39.574  1.00 51.33           C  
ATOM   3310  O   ASP B  73      13.495  99.214  38.382  1.00 50.17           O  
ATOM   3311  CB  ASP B  73      14.726  98.013  41.160  1.00 55.36           C  
ATOM   3312  CG  ASP B  73      16.045  97.263  41.313  1.00 56.06           C  
ATOM   3313  OD1 ASP B  73      16.820  97.179  40.333  1.00 55.41           O  
ATOM   3314  OD2 ASP B  73      16.290  96.740  42.420  1.00 56.75           O  
ATOM   3315  N   VAL B  74      12.522  99.987  40.262  1.00 49.66           N  
ATOM   3316  CA  VAL B  74      11.225 100.172  39.633  1.00 48.18           C  
ATOM   3317  C   VAL B  74      11.344 101.085  38.436  1.00 48.36           C  
ATOM   3318  O   VAL B  74      10.750 100.844  37.386  1.00 48.42           O  
ATOM   3319  CB  VAL B  74      10.187 100.775  40.600  1.00 46.79           C  
ATOM   3320  CG1 VAL B  74       8.826 100.705  39.962  1.00 42.29           C  
ATOM   3321  CG2 VAL B  74      10.195 100.037  41.931  1.00 44.09           C  
ATOM   3322  N   THR B  75      12.119 102.141  38.585  1.00 48.78           N  
ATOM   3323  CA  THR B  75      12.282 103.061  37.472  1.00 51.76           C  
ATOM   3324  C   THR B  75      12.950 102.371  36.278  1.00 52.24           C  
ATOM   3325  O   THR B  75      12.478 102.480  35.143  1.00 52.71           O  
ATOM   3326  CB  THR B  75      13.137 104.255  37.873  1.00 52.31           C  
ATOM   3327  OG1 THR B  75      12.637 104.806  39.103  1.00 53.79           O  
ATOM   3328  CG2 THR B  75      13.118 105.297  36.761  1.00 50.81           C  
ATOM   3329  N   LEU B  76      14.052 101.667  36.559  1.00 51.55           N  
ATOM   3330  CA  LEU B  76      14.829 100.938  35.556  1.00 47.92           C  
ATOM   3331  C   LEU B  76      14.056  99.770  34.925  1.00 46.12           C  
ATOM   3332  O   LEU B  76      14.202  99.518  33.735  1.00 44.51           O  
ATOM   3333  CB  LEU B  76      16.147 100.455  36.186  1.00 47.38           C  
ATOM   3334  CG  LEU B  76      17.402 101.366  36.228  1.00 47.88           C  
ATOM   3335  CD1 LEU B  76      17.038 102.846  36.138  1.00 47.48           C  
ATOM   3336  CD2 LEU B  76      18.207 101.089  37.506  1.00 45.95           C  
ATOM   3337  N   TYR B  77      13.243  99.058  35.705  1.00 45.38           N  
ATOM   3338  CA  TYR B  77      12.454  97.960  35.147  1.00 45.27           C  
ATOM   3339  C   TYR B  77      11.664  98.555  33.992  1.00 47.05           C  
ATOM   3340  O   TYR B  77      11.571  97.961  32.908  1.00 47.92           O  
ATOM   3341  CB  TYR B  77      11.439  97.414  36.145  1.00 44.61           C  
ATOM   3342  CG  TYR B  77      11.984  96.709  37.369  1.00 47.43           C  
ATOM   3343  CD1 TYR B  77      13.207  96.028  37.339  1.00 48.01           C  
ATOM   3344  CD2 TYR B  77      11.222  96.642  38.538  1.00 47.15           C  
ATOM   3345  CE1 TYR B  77      13.647  95.294  38.439  1.00 48.59           C  
ATOM   3346  CE2 TYR B  77      11.650  95.915  39.639  1.00 49.14           C  
ATOM   3347  CZ  TYR B  77      12.862  95.239  39.591  1.00 49.42           C  
ATOM   3348  OH  TYR B  77      13.277  94.516  40.695  1.00 47.65           O  
ATOM   3349  N   GLY B  78      11.084  99.731  34.233  1.00 46.34           N  
ATOM   3350  CA  GLY B  78      10.311 100.403  33.201  1.00 46.32           C  
ATOM   3351  C   GLY B  78      11.135 100.799  31.979  1.00 47.25           C  
ATOM   3352  O   GLY B  78      10.657 100.727  30.852  1.00 46.83           O  
ATOM   3353  N   MET B  79      12.376 101.226  32.189  1.00 48.26           N  
ATOM   3354  CA  MET B  79      13.229 101.611  31.073  1.00 49.45           C  
ATOM   3355  C   MET B  79      13.547 100.398  30.247  1.00 51.60           C  
ATOM   3356  O   MET B  79      13.682 100.488  29.032  1.00 54.29           O  
ATOM   3357  CB  MET B  79      14.529 102.227  31.560  1.00 49.25           C  
ATOM   3358  CG  MET B  79      14.412 103.685  31.915  1.00 48.66           C  
ATOM   3359  SD  MET B  79      15.978 104.282  32.453  1.00 50.18           S  
ATOM   3360  CE  MET B  79      16.920 103.986  31.027  1.00 47.43           C  
ATOM   3361  N   LEU B  80      13.686  99.259  30.914  1.00 52.18           N  
ATOM   3362  CA  LEU B  80      13.970  98.020  30.214  1.00 51.56           C  
ATOM   3363  C   LEU B  80      12.731  97.594  29.443  1.00 51.45           C  
ATOM   3364  O   LEU B  80      12.759  97.492  28.216  1.00 50.41           O  
ATOM   3365  CB  LEU B  80      14.363  96.909  31.196  1.00 50.59           C  
ATOM   3366  CG  LEU B  80      14.454  95.508  30.578  1.00 47.98           C  
ATOM   3367  CD1 LEU B  80      15.624  95.480  29.624  1.00 45.79           C  
ATOM   3368  CD2 LEU B  80      14.607  94.449  31.666  1.00 46.78           C  
ATOM   3369  N   ASN B  81      11.634  97.371  30.156  1.00 51.13           N  
ATOM   3370  CA  ASN B  81      10.424  96.922  29.489  1.00 52.78           C  
ATOM   3371  C   ASN B  81       9.937  97.817  28.366  1.00 52.69           C  
ATOM   3372  O   ASN B  81       9.148  97.387  27.543  1.00 53.65           O  
ATOM   3373  CB  ASN B  81       9.322  96.674  30.515  1.00 53.41           C  
ATOM   3374  CG  ASN B  81       9.660  95.511  31.444  1.00 53.99           C  
ATOM   3375  OD1 ASN B  81      10.091  94.454  30.989  1.00 52.75           O  
ATOM   3376  ND2 ASN B  81       9.465  95.703  32.741  1.00 53.28           N  
ATOM   3377  N   THR B  82      10.418  99.052  28.313  1.00 54.11           N  
ATOM   3378  CA  THR B  82      10.003  99.960  27.248  1.00 56.23           C  
ATOM   3379  C   THR B  82      10.460  99.385  25.929  1.00 57.04           C  
ATOM   3380  O   THR B  82       9.742  99.412  24.943  1.00 56.64           O  
ATOM   3381  CB  THR B  82      10.654 101.364  27.367  1.00 57.71           C  
ATOM   3382  OG1 THR B  82       9.974 102.141  28.363  1.00 59.68           O  
ATOM   3383  CG2 THR B  82      10.586 102.093  26.020  1.00 58.16           C  
ATOM   3384  N   LEU B  83      11.684  98.875  25.932  1.00 59.18           N  
ATOM   3385  CA  LEU B  83      12.289  98.300  24.747  1.00 58.93           C  
ATOM   3386  C   LEU B  83      11.342  97.315  24.069  1.00 59.37           C  
ATOM   3387  O   LEU B  83      11.467  97.062  22.872  1.00 59.77           O  
ATOM   3388  CB  LEU B  83      13.605  97.602  25.116  1.00 59.56           C  
ATOM   3389  CG  LEU B  83      14.707  98.318  25.923  1.00 59.27           C  
ATOM   3390  CD1 LEU B  83      15.835  97.307  26.184  1.00 56.89           C  
ATOM   3391  CD2 LEU B  83      15.235  99.561  25.191  1.00 56.41           C  
ATOM   3392  N   LYS B  84      10.397  96.759  24.824  1.00 59.51           N  
ATOM   3393  CA  LYS B  84       9.444  95.817  24.246  1.00 60.69           C  
ATOM   3394  C   LYS B  84       8.474  96.493  23.278  1.00 62.95           C  
ATOM   3395  O   LYS B  84       7.835  95.825  22.465  1.00 62.52           O  
ATOM   3396  CB  LYS B  84       8.621  95.136  25.334  1.00 58.27           C  
ATOM   3397  CG  LYS B  84       9.367  94.162  26.209  1.00 56.21           C  
ATOM   3398  CD  LYS B  84       8.364  93.365  27.017  1.00 54.41           C  
ATOM   3399  CE  LYS B  84       8.984  92.673  28.204  1.00 54.12           C  
ATOM   3400  NZ  LYS B  84       7.929  92.097  29.091  1.00 55.21           N  
ATOM   3401  N   ASN B  85       8.374  97.817  23.367  1.00 66.40           N  
ATOM   3402  CA  ASN B  85       7.452  98.599  22.533  1.00 69.99           C  
ATOM   3403  C   ASN B  85       7.681  98.558  21.020  1.00 71.42           C  
ATOM   3404  O   ASN B  85       6.863  97.994  20.285  1.00 72.11           O  
ATOM   3405  CB  ASN B  85       7.413 100.053  23.028  1.00 70.63           C  
ATOM   3406  CG  ASN B  85       6.793 100.181  24.432  1.00 72.74           C  
ATOM   3407  OD1 ASN B  85       6.754 101.273  25.008  1.00 73.00           O  
ATOM   3408  ND2 ASN B  85       6.304  99.060  24.982  1.00 72.27           N  
ATOM   3409  N   ARG B  86       8.768  99.150  20.538  1.00 72.52           N  
ATOM   3410  CA  ARG B  86       9.019  99.120  19.099  1.00 73.74           C  
ATOM   3411  C   ARG B  86       9.433  97.718  18.634  1.00 75.52           C  
ATOM   3412  O   ARG B  86       9.902  97.537  17.505  1.00 75.90           O  
ATOM   3413  CB AARG B  86      10.127 100.119  18.729  0.50 72.36           C  
ATOM   3414  CB BARG B  86      10.072 100.170  18.724  0.50 73.46           C  
ATOM   3415  CG AARG B  86       9.679 101.579  18.638  0.50 70.67           C  
ATOM   3416  CG BARG B  86       9.680 101.586  19.169  0.50 72.86           C  
ATOM   3417  CD AARG B  86      10.841 102.522  18.307  0.50 67.45           C  
ATOM   3418  CD BARG B  86       8.214 101.884  18.829  0.50 71.51           C  
ATOM   3419  NE AARG B  86      11.732 101.983  17.280  0.50 66.05           N  
ATOM   3420  NE BARG B  86       7.537 102.641  19.881  0.50 69.72           N  
ATOM   3421  CZ AARG B  86      11.337 101.500  16.102  0.50 64.70           C  
ATOM   3422  CZ BARG B  86       6.216 102.717  20.009  0.50 68.93           C  
ATOM   3423  NH1AARG B  86      10.048 101.481  15.780  0.50 63.77           N  
ATOM   3424  NH1BARG B  86       5.429 102.082  19.151  0.50 68.08           N  
ATOM   3425  NH2AARG B  86      12.234 101.023  15.248  0.50 62.40           N  
ATOM   3426  NH2BARG B  86       5.681 103.417  21.000  0.50 67.91           N  
ATOM   3427  N   ASN B  87       9.230  96.732  19.513  1.00 77.79           N  
ATOM   3428  CA  ASN B  87       9.561  95.324  19.257  1.00 79.47           C  
ATOM   3429  C   ASN B  87       8.867  94.428  20.286  1.00 80.19           C  
ATOM   3430  O   ASN B  87       9.354  94.246  21.400  1.00 79.88           O  
ATOM   3431  CB  ASN B  87      11.082  95.107  19.321  1.00 80.28           C  
ATOM   3432  CG  ASN B  87      11.473  93.637  19.258  1.00 80.36           C  
ATOM   3433  OD1 ASN B  87      10.725  92.799  18.748  1.00 81.18           O  
ATOM   3434  ND2 ASN B  87      12.659  93.322  19.766  1.00 80.70           N  
ATOM   3435  N   PRO B  88       7.707  93.866  19.920  1.00 81.23           N  
ATOM   3436  CA  PRO B  88       6.911  92.984  20.786  1.00 81.38           C  
ATOM   3437  C   PRO B  88       7.334  91.506  20.846  1.00 80.92           C  
ATOM   3438  O   PRO B  88       6.510  90.633  21.137  1.00 81.53           O  
ATOM   3439  CB  PRO B  88       5.492  93.140  20.228  1.00 82.57           C  
ATOM   3440  CG  PRO B  88       5.543  94.469  19.452  1.00 82.42           C  
ATOM   3441  CD  PRO B  88       6.888  94.390  18.814  1.00 81.44           C  
ATOM   3442  N   ASN B  89       8.597  91.211  20.562  1.00 79.32           N  
ATOM   3443  CA  ASN B  89       9.052  89.823  20.629  1.00 77.85           C  
ATOM   3444  C   ASN B  89      10.199  89.637  21.622  1.00 74.55           C  
ATOM   3445  O   ASN B  89      10.665  88.522  21.895  1.00 74.43           O  
ATOM   3446  CB  ASN B  89       9.426  89.331  19.238  1.00 80.61           C  
ATOM   3447  CG  ASN B  89       8.202  88.994  18.413  1.00 84.01           C  
ATOM   3448  OD1 ASN B  89       8.307  88.656  17.225  1.00 86.28           O  
ATOM   3449  ND2 ASN B  89       7.022  89.076  19.042  1.00 82.67           N  
ATOM   3450  N   LEU B  90      10.641  90.757  22.165  1.00 69.24           N  
ATOM   3451  CA  LEU B  90      11.677  90.751  23.162  1.00 64.73           C  
ATOM   3452  C   LEU B  90      10.981  90.260  24.422  1.00 62.74           C  
ATOM   3453  O   LEU B  90       9.868  90.684  24.728  1.00 64.25           O  
ATOM   3454  CB  LEU B  90      12.186  92.174  23.371  1.00 63.27           C  
ATOM   3455  CG  LEU B  90      13.244  92.407  24.443  1.00 62.01           C  
ATOM   3456  CD1 LEU B  90      14.456  91.500  24.194  1.00 60.15           C  
ATOM   3457  CD2 LEU B  90      13.634  93.876  24.427  1.00 59.00           C  
ATOM   3458  N   LYS B  91      11.613  89.343  25.138  1.00 59.58           N  
ATOM   3459  CA  LYS B  91      11.043  88.835  26.379  1.00 55.52           C  
ATOM   3460  C   LYS B  91      12.018  89.316  27.448  1.00 51.70           C  
ATOM   3461  O   LYS B  91      13.212  89.431  27.193  1.00 51.69           O  
ATOM   3462  CB  LYS B  91      10.996  87.297  26.368  1.00 57.24           C  
ATOM   3463  CG  LYS B  91      10.507  86.653  25.057  1.00 58.69           C  
ATOM   3464  CD  LYS B  91       9.083  86.140  25.147  1.00 60.29           C  
ATOM   3465  CE  LYS B  91       8.097  87.267  25.476  1.00 63.51           C  
ATOM   3466  NZ  LYS B  91       6.655  86.845  25.402  1.00 62.75           N  
ATOM   3467  N   THR B  92      11.526  89.626  28.631  1.00 47.43           N  
ATOM   3468  CA  THR B  92      12.419  90.059  29.686  1.00 45.79           C  
ATOM   3469  C   THR B  92      12.194  89.154  30.892  1.00 45.97           C  
ATOM   3470  O   THR B  92      11.131  88.539  31.024  1.00 47.24           O  
ATOM   3471  CB  THR B  92      12.137  91.507  30.114  1.00 44.94           C  
ATOM   3472  OG1 THR B  92      10.783  91.605  30.565  1.00 46.23           O  
ATOM   3473  CG2 THR B  92      12.371  92.468  28.968  1.00 41.82           C  
ATOM   3474  N   LEU B  93      13.191  89.059  31.763  1.00 43.92           N  
ATOM   3475  CA  LEU B  93      13.066  88.241  32.961  1.00 42.88           C  
ATOM   3476  C   LEU B  93      13.725  88.952  34.123  1.00 42.58           C  
ATOM   3477  O   LEU B  93      14.583  89.802  33.933  1.00 42.88           O  
ATOM   3478  CB  LEU B  93      13.738  86.867  32.778  1.00 40.74           C  
ATOM   3479  CG  LEU B  93      13.129  85.809  31.849  1.00 40.45           C  
ATOM   3480  CD1 LEU B  93      13.552  86.064  30.422  1.00 38.35           C  
ATOM   3481  CD2 LEU B  93      13.590  84.424  32.278  1.00 39.82           C  
ATOM   3482  N   LEU B  94      13.317  88.608  35.332  1.00 44.03           N  
ATOM   3483  CA  LEU B  94      13.918  89.188  36.521  1.00 45.64           C  
ATOM   3484  C   LEU B  94      14.774  88.103  37.163  1.00 45.78           C  
ATOM   3485  O   LEU B  94      14.259  87.087  37.618  1.00 46.19           O  
ATOM   3486  CB  LEU B  94      12.855  89.640  37.521  1.00 46.72           C  
ATOM   3487  CG  LEU B  94      13.473  90.381  38.709  1.00 46.29           C  
ATOM   3488  CD1 LEU B  94      14.354  91.560  38.216  1.00 44.44           C  
ATOM   3489  CD2 LEU B  94      12.353  90.864  39.599  1.00 46.12           C  
ATOM   3490  N   SER B  95      16.082  88.321  37.190  1.00 45.30           N  
ATOM   3491  CA  SER B  95      16.994  87.356  37.767  1.00 43.84           C  
ATOM   3492  C   SER B  95      17.064  87.562  39.282  1.00 44.41           C  
ATOM   3493  O   SER B  95      17.380  88.662  39.758  1.00 43.99           O  
ATOM   3494  CB  SER B  95      18.372  87.534  37.141  1.00 41.32           C  
ATOM   3495  OG  SER B  95      19.243  86.520  37.582  1.00 39.18           O  
ATOM   3496  N   VAL B  96      16.756  86.512  40.039  1.00 43.13           N  
ATOM   3497  CA  VAL B  96      16.805  86.610  41.491  1.00 43.19           C  
ATOM   3498  C   VAL B  96      17.909  85.724  42.028  1.00 45.19           C  
ATOM   3499  O   VAL B  96      17.942  84.534  41.740  1.00 47.55           O  
ATOM   3500  CB  VAL B  96      15.504  86.152  42.131  1.00 41.55           C  
ATOM   3501  CG1 VAL B  96      15.288  84.689  41.857  1.00 37.73           C  
ATOM   3502  CG2 VAL B  96      15.556  86.400  43.620  1.00 40.14           C  
ATOM   3503  N   GLY B  97      18.799  86.294  42.825  1.00 45.43           N  
ATOM   3504  CA  GLY B  97      19.900  85.529  43.379  1.00 44.47           C  
ATOM   3505  C   GLY B  97      21.163  86.336  43.171  1.00 46.34           C  
ATOM   3506  O   GLY B  97      21.283  87.478  43.634  1.00 47.51           O  
ATOM   3507  N   GLY B  98      22.112  85.767  42.452  1.00 46.89           N  
ATOM   3508  CA  GLY B  98      23.340  86.494  42.206  1.00 47.05           C  
ATOM   3509  C   GLY B  98      24.403  86.108  43.207  1.00 47.80           C  
ATOM   3510  O   GLY B  98      24.105  85.688  44.327  1.00 45.06           O  
ATOM   3511  N   TRP B  99      25.649  86.257  42.775  1.00 49.72           N  
ATOM   3512  CA  TRP B  99      26.821  85.946  43.570  1.00 51.15           C  
ATOM   3513  C   TRP B  99      26.844  86.659  44.927  1.00 52.41           C  
ATOM   3514  O   TRP B  99      27.152  86.042  45.948  1.00 52.53           O  
ATOM   3515  CB  TRP B  99      28.069  86.301  42.765  1.00 52.18           C  
ATOM   3516  CG  TRP B  99      29.295  85.931  43.472  1.00 55.18           C  
ATOM   3517  CD1 TRP B  99      30.220  86.776  44.036  1.00 55.88           C  
ATOM   3518  CD2 TRP B  99      29.700  84.605  43.812  1.00 55.89           C  
ATOM   3519  NE1 TRP B  99      31.170  86.045  44.713  1.00 55.53           N  
ATOM   3520  CE2 TRP B  99      30.874  84.711  44.591  1.00 55.42           C  
ATOM   3521  CE3 TRP B  99      29.181  83.332  43.537  1.00 56.63           C  
ATOM   3522  CZ2 TRP B  99      31.533  83.593  45.098  1.00 55.45           C  
ATOM   3523  CZ3 TRP B  99      29.837  82.220  44.044  1.00 56.05           C  
ATOM   3524  CH2 TRP B  99      30.999  82.358  44.814  1.00 55.54           C  
ATOM   3525  N   ASN B 100      26.510  87.950  44.935  1.00 54.24           N  
ATOM   3526  CA  ASN B 100      26.490  88.746  46.163  1.00 56.62           C  
ATOM   3527  C   ASN B 100      25.242  88.525  46.987  1.00 57.71           C  
ATOM   3528  O   ASN B 100      25.015  89.242  47.949  1.00 59.39           O  
ATOM   3529  CB  ASN B 100      26.558  90.255  45.866  1.00 58.48           C  
ATOM   3530  CG  ASN B 100      27.936  90.717  45.409  1.00 61.05           C  
ATOM   3531  OD1 ASN B 100      28.926  89.991  45.540  1.00 63.02           O  
ATOM   3532  ND2 ASN B 100      28.007  91.942  44.880  1.00 60.30           N  
ATOM   3533  N   PHE B 101      24.414  87.558  46.631  1.00 58.84           N  
ATOM   3534  CA  PHE B 101      23.194  87.369  47.404  1.00 60.52           C  
ATOM   3535  C   PHE B 101      23.392  86.540  48.656  1.00 63.04           C  
ATOM   3536  O   PHE B 101      23.101  87.002  49.757  1.00 64.61           O  
ATOM   3537  CB  PHE B 101      22.112  86.750  46.533  1.00 57.69           C  
ATOM   3538  CG  PHE B 101      20.821  86.515  47.241  1.00 54.25           C  
ATOM   3539  CD1 PHE B 101      20.740  85.626  48.297  1.00 55.04           C  
ATOM   3540  CD2 PHE B 101      19.663  87.118  46.795  1.00 55.05           C  
ATOM   3541  CE1 PHE B 101      19.515  85.337  48.897  1.00 55.41           C  
ATOM   3542  CE2 PHE B 101      18.428  86.834  47.389  1.00 55.33           C  
ATOM   3543  CZ  PHE B 101      18.357  85.944  48.435  1.00 54.16           C  
ATOM   3544  N   GLY B 102      23.863  85.309  48.493  1.00 65.90           N  
ATOM   3545  CA  GLY B 102      24.078  84.466  49.656  1.00 68.29           C  
ATOM   3546  C   GLY B 102      23.618  83.027  49.528  1.00 69.64           C  
ATOM   3547  O   GLY B 102      22.434  82.724  49.691  1.00 70.29           O  
ATOM   3548  N   SER B 103      24.556  82.131  49.246  1.00 69.89           N  
ATOM   3549  CA  SER B 103      24.218  80.727  49.120  1.00 71.06           C  
ATOM   3550  C   SER B 103      23.399  80.282  50.339  1.00 71.71           C  
ATOM   3551  O   SER B 103      22.574  79.365  50.243  1.00 71.47           O  
ATOM   3552  CB  SER B 103      25.493  79.886  49.008  1.00 70.90           C  
ATOM   3553  OG  SER B 103      25.638  79.020  50.124  1.00 71.88           O  
ATOM   3554  N   GLN B 104      23.617  80.950  51.474  1.00 72.28           N  
ATOM   3555  CA  GLN B 104      22.925  80.614  52.724  1.00 72.52           C  
ATOM   3556  C   GLN B 104      21.524  81.218  52.862  1.00 70.13           C  
ATOM   3557  O   GLN B 104      20.571  80.515  53.189  1.00 68.98           O  
ATOM   3558  CB  GLN B 104      23.810  81.003  53.914  1.00 75.24           C  
ATOM   3559  CG  GLN B 104      25.158  80.255  53.901  1.00 80.92           C  
ATOM   3560  CD  GLN B 104      26.127  80.680  55.007  1.00 83.56           C  
ATOM   3561  OE1 GLN B 104      25.867  80.475  56.198  1.00 85.25           O  
ATOM   3562  NE2 GLN B 104      27.256  81.271  54.611  1.00 83.85           N  
ATOM   3563  N   ARG B 105      21.404  82.514  52.602  1.00 68.50           N  
ATOM   3564  CA  ARG B 105      20.121  83.210  52.678  1.00 66.00           C  
ATOM   3565  C   ARG B 105      19.102  82.548  51.774  1.00 63.97           C  
ATOM   3566  O   ARG B 105      17.953  82.337  52.144  1.00 63.35           O  
ATOM   3567  CB  ARG B 105      20.295  84.672  52.251  1.00 66.49           C  
ATOM   3568  CG  ARG B 105      20.310  85.663  53.415  1.00 67.30           C  
ATOM   3569  CD  ARG B 105      20.870  87.030  53.019  1.00 65.88           C  
ATOM   3570  NE  ARG B 105      20.274  87.585  51.800  1.00 65.57           N  
ATOM   3571  CZ  ARG B 105      18.967  87.638  51.533  1.00 66.06           C  
ATOM   3572  NH1 ARG B 105      18.564  88.181  50.389  1.00 65.17           N  
ATOM   3573  NH2 ARG B 105      18.059  87.137  52.378  1.00 64.26           N  
ATOM   3574  N   PHE B 106      19.548  82.224  50.574  1.00 62.59           N  
ATOM   3575  CA  PHE B 106      18.711  81.597  49.571  1.00 61.50           C  
ATOM   3576  C   PHE B 106      18.328  80.186  50.001  1.00 61.59           C  
ATOM   3577  O   PHE B 106      17.248  79.705  49.681  1.00 61.64           O  
ATOM   3578  CB  PHE B 106      19.481  81.544  48.251  1.00 60.37           C  
ATOM   3579  CG  PHE B 106      18.638  81.770  47.039  1.00 57.94           C  
ATOM   3580  CD1 PHE B 106      17.389  81.178  46.920  1.00 56.81           C  
ATOM   3581  CD2 PHE B 106      19.124  82.527  45.983  1.00 57.25           C  
ATOM   3582  CE1 PHE B 106      16.641  81.336  45.756  1.00 56.62           C  
ATOM   3583  CE2 PHE B 106      18.380  82.689  44.812  1.00 57.10           C  
ATOM   3584  CZ  PHE B 106      17.139  82.092  44.698  1.00 54.64           C  
ATOM   3585  N   SER B 107      19.224  79.529  50.729  1.00 62.16           N  
ATOM   3586  CA  SER B 107      18.995  78.163  51.193  1.00 62.88           C  
ATOM   3587  C   SER B 107      17.906  78.085  52.256  1.00 61.94           C  
ATOM   3588  O   SER B 107      17.013  77.244  52.181  1.00 60.59           O  
ATOM   3589  CB  SER B 107      20.301  77.571  51.749  1.00 64.46           C  
ATOM   3590  OG  SER B 107      20.200  76.166  51.962  1.00 65.42           O  
ATOM   3591  N   LYS B 108      17.995  78.965  53.246  1.00 62.58           N  
ATOM   3592  CA  LYS B 108      17.029  79.010  54.339  1.00 63.68           C  
ATOM   3593  C   LYS B 108      15.610  79.326  53.843  1.00 62.36           C  
ATOM   3594  O   LYS B 108      14.630  79.087  54.554  1.00 61.25           O  
ATOM   3595  CB  LYS B 108      17.467  80.055  55.381  1.00 66.70           C  
ATOM   3596  CG  LYS B 108      16.613  80.074  56.645  1.00 71.87           C  
ATOM   3597  CD  LYS B 108      16.768  81.371  57.448  1.00 74.34           C  
ATOM   3598  CE  LYS B 108      15.735  81.431  58.595  1.00 76.06           C  
ATOM   3599  NZ  LYS B 108      15.676  82.758  59.297  1.00 76.34           N  
ATOM   3600  N   ILE B 109      15.505  79.866  52.629  1.00 61.04           N  
ATOM   3601  CA  ILE B 109      14.208  80.204  52.049  1.00 60.34           C  
ATOM   3602  C   ILE B 109      13.709  79.041  51.221  1.00 61.64           C  
ATOM   3603  O   ILE B 109      12.517  78.936  50.931  1.00 63.05           O  
ATOM   3604  CB  ILE B 109      14.290  81.439  51.120  1.00 59.44           C  
ATOM   3605  CG1 ILE B 109      14.700  82.669  51.924  1.00 59.72           C  
ATOM   3606  CG2 ILE B 109      12.945  81.680  50.417  1.00 55.99           C  
ATOM   3607  CD1 ILE B 109      14.790  83.934  51.090  1.00 60.86           C  
ATOM   3608  N   ALA B 110      14.626  78.167  50.829  1.00 62.12           N  
ATOM   3609  CA  ALA B 110      14.258  77.016  50.019  1.00 62.32           C  
ATOM   3610  C   ALA B 110      14.018  75.811  50.898  1.00 61.89           C  
ATOM   3611  O   ALA B 110      13.250  74.926  50.541  1.00 61.87           O  
ATOM   3612  CB  ALA B 110      15.359  76.716  49.006  1.00 62.96           C  
ATOM   3613  N   SER B 111      14.683  75.798  52.049  1.00 63.05           N  
ATOM   3614  CA  SER B 111      14.586  74.710  53.021  1.00 65.37           C  
ATOM   3615  C   SER B 111      13.289  74.788  53.828  1.00 66.47           C  
ATOM   3616  O   SER B 111      12.628  73.777  54.078  1.00 65.46           O  
ATOM   3617  CB  SER B 111      15.774  74.768  53.985  1.00 65.33           C  
ATOM   3618  OG  SER B 111      16.994  74.942  53.286  1.00 66.93           O  
ATOM   3619  N   ASN B 112      12.940  75.996  54.250  1.00 68.31           N  
ATOM   3620  CA  ASN B 112      11.728  76.205  55.027  1.00 69.42           C  
ATOM   3621  C   ASN B 112      10.544  76.022  54.099  1.00 69.38           C  
ATOM   3622  O   ASN B 112      10.454  76.686  53.062  1.00 68.84           O  
ATOM   3623  CB  ASN B 112      11.712  77.619  55.614  1.00 70.92           C  
ATOM   3624  CG  ASN B 112      10.527  77.856  56.527  1.00 72.37           C  
ATOM   3625  OD1 ASN B 112       9.392  77.504  56.191  1.00 73.61           O  
ATOM   3626  ND2 ASN B 112      10.781  78.463  57.685  1.00 71.95           N  
ATOM   3627  N   THR B 113       9.638  75.125  54.461  1.00 69.43           N  
ATOM   3628  CA  THR B 113       8.481  74.888  53.618  1.00 70.46           C  
ATOM   3629  C   THR B 113       7.600  76.111  53.529  1.00 70.26           C  
ATOM   3630  O   THR B 113       7.079  76.427  52.461  1.00 70.85           O  
ATOM   3631  CB  THR B 113       7.661  73.710  54.122  1.00 71.57           C  
ATOM   3632  OG1 THR B 113       8.360  72.498  53.802  1.00 71.97           O  
ATOM   3633  CG2 THR B 113       6.261  73.705  53.482  1.00 71.29           C  
ATOM   3634  N   GLN B 114       7.445  76.803  54.651  1.00 70.00           N  
ATOM   3635  CA  GLN B 114       6.622  78.009  54.688  1.00 69.90           C  
ATOM   3636  C   GLN B 114       7.239  79.161  53.894  1.00 67.40           C  
ATOM   3637  O   GLN B 114       6.533  79.846  53.160  1.00 66.50           O  
ATOM   3638  CB  GLN B 114       6.376  78.440  56.141  1.00 72.09           C  
ATOM   3639  CG  GLN B 114       5.593  77.404  56.966  1.00 74.40           C  
ATOM   3640  CD  GLN B 114       6.327  76.981  58.237  1.00 75.48           C  
ATOM   3641  OE1 GLN B 114       7.462  76.493  58.180  1.00 73.39           O  
ATOM   3642  NE2 GLN B 114       5.678  77.167  59.393  1.00 75.30           N  
ATOM   3643  N   SER B 115       8.549  79.366  54.043  1.00 65.34           N  
ATOM   3644  CA  SER B 115       9.271  80.433  53.332  1.00 62.99           C  
ATOM   3645  C   SER B 115       9.216  80.239  51.815  1.00 61.54           C  
ATOM   3646  O   SER B 115       9.083  81.200  51.048  1.00 59.93           O  
ATOM   3647  CB  SER B 115      10.740  80.475  53.774  1.00 62.35           C  
ATOM   3648  OG  SER B 115      10.872  80.969  55.095  1.00 62.07           O  
ATOM   3649  N   ARG B 116       9.327  78.983  51.397  1.00 59.56           N  
ATOM   3650  CA  ARG B 116       9.290  78.630  49.993  1.00 56.76           C  
ATOM   3651  C   ARG B 116       7.958  79.032  49.374  1.00 56.36           C  
ATOM   3652  O   ARG B 116       7.927  79.642  48.301  1.00 56.90           O  
ATOM   3653  CB  ARG B 116       9.515  77.136  49.846  1.00 56.40           C  
ATOM   3654  CG  ARG B 116       9.777  76.693  48.440  1.00 55.41           C  
ATOM   3655  CD  ARG B 116      10.331  75.290  48.435  1.00 54.61           C  
ATOM   3656  NE  ARG B 116       9.401  74.319  48.995  1.00 53.75           N  
ATOM   3657  CZ  ARG B 116       9.731  73.467  49.955  1.00 54.54           C  
ATOM   3658  NH1 ARG B 116      10.960  73.488  50.452  1.00 53.77           N  
ATOM   3659  NH2 ARG B 116       8.849  72.581  50.402  1.00 55.57           N  
ATOM   3660  N   ARG B 117       6.857  78.698  50.043  1.00 54.47           N  
ATOM   3661  CA  ARG B 117       5.538  79.068  49.530  1.00 53.41           C  
ATOM   3662  C   ARG B 117       5.390  80.598  49.432  1.00 51.96           C  
ATOM   3663  O   ARG B 117       4.959  81.131  48.401  1.00 50.08           O  
ATOM   3664  CB  ARG B 117       4.427  78.507  50.430  1.00 54.01           C  
ATOM   3665  CG  ARG B 117       3.028  78.905  49.984  1.00 55.45           C  
ATOM   3666  CD  ARG B 117       2.762  78.438  48.546  1.00 58.31           C  
ATOM   3667  NE  ARG B 117       1.573  79.045  47.939  1.00 58.58           N  
ATOM   3668  CZ  ARG B 117       1.306  79.013  46.634  1.00 59.90           C  
ATOM   3669  NH1 ARG B 117       2.148  78.397  45.801  1.00 59.38           N  
ATOM   3670  NH2 ARG B 117       0.214  79.612  46.157  1.00 57.87           N  
ATOM   3671  N   THR B 118       5.753  81.295  50.504  1.00 50.74           N  
ATOM   3672  CA  THR B 118       5.649  82.745  50.535  1.00 51.95           C  
ATOM   3673  C   THR B 118       6.277  83.276  49.265  1.00 53.63           C  
ATOM   3674  O   THR B 118       5.620  83.947  48.464  1.00 53.93           O  
ATOM   3675  CB  THR B 118       6.400  83.355  51.748  1.00 52.98           C  
ATOM   3676  OG1 THR B 118       5.772  82.964  52.973  1.00 52.98           O  
ATOM   3677  CG2 THR B 118       6.394  84.859  51.665  1.00 53.86           C  
ATOM   3678  N   PHE B 119       7.558  82.941  49.093  1.00 55.25           N  
ATOM   3679  CA  PHE B 119       8.364  83.351  47.939  1.00 54.15           C  
ATOM   3680  C   PHE B 119       7.702  82.992  46.621  1.00 52.95           C  
ATOM   3681  O   PHE B 119       7.401  83.875  45.819  1.00 52.48           O  
ATOM   3682  CB  PHE B 119       9.755  82.703  48.020  1.00 55.24           C  
ATOM   3683  CG  PHE B 119      10.645  82.964  46.817  1.00 54.17           C  
ATOM   3684  CD1 PHE B 119      10.872  84.262  46.360  1.00 52.05           C  
ATOM   3685  CD2 PHE B 119      11.314  81.906  46.194  1.00 52.91           C  
ATOM   3686  CE1 PHE B 119      11.750  84.501  45.315  1.00 50.56           C  
ATOM   3687  CE2 PHE B 119      12.195  82.136  45.150  1.00 51.90           C  
ATOM   3688  CZ  PHE B 119      12.414  83.441  44.710  1.00 52.10           C  
ATOM   3689  N   ILE B 120       7.476  81.702  46.396  1.00 51.79           N  
ATOM   3690  CA  ILE B 120       6.840  81.281  45.153  1.00 51.60           C  
ATOM   3691  C   ILE B 120       5.577  82.102  44.907  1.00 52.47           C  
ATOM   3692  O   ILE B 120       5.389  82.663  43.814  1.00 52.52           O  
ATOM   3693  CB  ILE B 120       6.468  79.777  45.175  1.00 50.05           C  
ATOM   3694  CG1 ILE B 120       7.750  78.938  45.334  1.00 47.81           C  
ATOM   3695  CG2 ILE B 120       5.668  79.414  43.901  1.00 45.03           C  
ATOM   3696  CD1 ILE B 120       7.537  77.435  45.475  1.00 45.71           C  
ATOM   3697  N   LYS B 121       4.733  82.198  45.932  1.00 51.73           N  
ATOM   3698  CA  LYS B 121       3.487  82.934  45.804  1.00 51.99           C  
ATOM   3699  C   LYS B 121       3.669  84.388  45.406  1.00 50.25           C  
ATOM   3700  O   LYS B 121       2.888  84.924  44.616  1.00 49.81           O  
ATOM   3701  CB  LYS B 121       2.689  82.872  47.100  1.00 53.28           C  
ATOM   3702  CG  LYS B 121       1.412  83.675  47.030  1.00 56.19           C  
ATOM   3703  CD  LYS B 121       0.444  83.342  48.161  1.00 60.09           C  
ATOM   3704  CE  LYS B 121      -0.836  84.176  48.060  1.00 59.64           C  
ATOM   3705  NZ  LYS B 121      -1.905  83.646  48.952  1.00 62.87           N  
ATOM   3706  N   SER B 122       4.707  85.021  45.938  1.00 48.25           N  
ATOM   3707  CA  SER B 122       4.952  86.429  45.651  1.00 46.29           C  
ATOM   3708  C   SER B 122       5.487  86.739  44.263  1.00 45.95           C  
ATOM   3709  O   SER B 122       5.448  87.896  43.835  1.00 45.01           O  
ATOM   3710  CB  SER B 122       5.914  87.021  46.684  1.00 44.06           C  
ATOM   3711  OG  SER B 122       7.238  86.600  46.446  1.00 41.56           O  
ATOM   3712  N   VAL B 123       5.953  85.725  43.540  1.00 45.89           N  
ATOM   3713  CA  VAL B 123       6.527  85.999  42.233  1.00 46.70           C  
ATOM   3714  C   VAL B 123       5.582  86.372  41.086  1.00 48.33           C  
ATOM   3715  O   VAL B 123       5.801  87.391  40.423  1.00 50.30           O  
ATOM   3716  CB  VAL B 123       7.496  84.867  41.801  1.00 44.53           C  
ATOM   3717  CG1 VAL B 123       8.148  85.199  40.462  1.00 42.59           C  
ATOM   3718  CG2 VAL B 123       8.593  84.732  42.838  1.00 44.02           C  
ATOM   3719  N   PRO B 124       4.524  85.585  40.831  1.00 48.55           N  
ATOM   3720  CA  PRO B 124       3.667  86.010  39.716  1.00 47.23           C  
ATOM   3721  C   PRO B 124       3.206  87.471  39.847  1.00 46.74           C  
ATOM   3722  O   PRO B 124       3.373  88.273  38.917  1.00 46.34           O  
ATOM   3723  CB  PRO B 124       2.538  84.994  39.759  1.00 47.69           C  
ATOM   3724  CG  PRO B 124       3.282  83.739  40.172  1.00 47.70           C  
ATOM   3725  CD  PRO B 124       4.153  84.241  41.307  1.00 48.50           C  
ATOM   3726  N   PRO B 125       2.617  87.845  40.994  1.00 46.28           N  
ATOM   3727  CA  PRO B 125       2.204  89.256  41.087  1.00 46.23           C  
ATOM   3728  C   PRO B 125       3.359  90.234  40.784  1.00 45.33           C  
ATOM   3729  O   PRO B 125       3.268  91.056  39.868  1.00 43.92           O  
ATOM   3730  CB  PRO B 125       1.672  89.379  42.524  1.00 43.63           C  
ATOM   3731  CG  PRO B 125       2.238  88.162  43.238  1.00 45.05           C  
ATOM   3732  CD  PRO B 125       2.176  87.092  42.177  1.00 45.39           C  
ATOM   3733  N   PHE B 126       4.448  90.129  41.539  1.00 45.83           N  
ATOM   3734  CA  PHE B 126       5.600  91.004  41.325  1.00 46.39           C  
ATOM   3735  C   PHE B 126       6.015  91.018  39.847  1.00 47.03           C  
ATOM   3736  O   PHE B 126       6.415  92.061  39.314  1.00 47.14           O  
ATOM   3737  CB  PHE B 126       6.780  90.547  42.194  1.00 44.87           C  
ATOM   3738  CG  PHE B 126       7.889  91.560  42.309  1.00 42.07           C  
ATOM   3739  CD1 PHE B 126       8.755  91.789  41.255  1.00 41.99           C  
ATOM   3740  CD2 PHE B 126       8.048  92.298  43.472  1.00 42.63           C  
ATOM   3741  CE1 PHE B 126       9.767  92.746  41.354  1.00 44.36           C  
ATOM   3742  CE2 PHE B 126       9.056  93.262  43.590  1.00 42.95           C  
ATOM   3743  CZ  PHE B 126       9.916  93.489  42.529  1.00 44.03           C  
ATOM   3744  N   LEU B 127       5.904  89.872  39.176  1.00 47.02           N  
ATOM   3745  CA  LEU B 127       6.291  89.800  37.768  1.00 46.88           C  
ATOM   3746  C   LEU B 127       5.332  90.532  36.838  1.00 46.55           C  
ATOM   3747  O   LEU B 127       5.779  91.326  36.005  1.00 46.02           O  
ATOM   3748  CB  LEU B 127       6.454  88.343  37.314  1.00 46.73           C  
ATOM   3749  CG  LEU B 127       7.652  87.602  37.931  1.00 46.74           C  
ATOM   3750  CD1 LEU B 127       7.953  86.345  37.113  1.00 44.78           C  
ATOM   3751  CD2 LEU B 127       8.876  88.522  37.960  1.00 45.83           C  
ATOM   3752  N   ARG B 128       4.028  90.275  36.981  1.00 45.61           N  
ATOM   3753  CA  ARG B 128       3.020  90.932  36.147  1.00 44.50           C  
ATOM   3754  C   ARG B 128       2.977  92.404  36.483  1.00 45.65           C  
ATOM   3755  O   ARG B 128       2.863  93.257  35.600  1.00 45.48           O  
ATOM   3756  CB  ARG B 128       1.642  90.356  36.403  1.00 43.08           C  
ATOM   3757  CG  ARG B 128       1.535  88.869  36.156  1.00 43.59           C  
ATOM   3758  CD  ARG B 128       1.802  88.538  34.713  1.00 41.35           C  
ATOM   3759  NE  ARG B 128       1.389  87.177  34.408  1.00 40.15           N  
ATOM   3760  CZ  ARG B 128       1.666  86.559  33.266  1.00 41.33           C  
ATOM   3761  NH1 ARG B 128       2.361  87.196  32.317  1.00 38.49           N  
ATOM   3762  NH2 ARG B 128       1.269  85.301  33.088  1.00 40.21           N  
ATOM   3763  N   THR B 129       3.058  92.699  37.774  1.00 47.06           N  
ATOM   3764  CA  THR B 129       3.028  94.074  38.223  1.00 47.66           C  
ATOM   3765  C   THR B 129       4.108  94.884  37.530  1.00 48.12           C  
ATOM   3766  O   THR B 129       3.810  95.844  36.825  1.00 49.54           O  
ATOM   3767  CB  THR B 129       3.241  94.179  39.747  1.00 48.02           C  
ATOM   3768  OG1 THR B 129       1.994  93.949  40.422  1.00 47.91           O  
ATOM   3769  CG2 THR B 129       3.792  95.564  40.122  1.00 46.00           C  
ATOM   3770  N   HIS B 130       5.363  94.486  37.700  1.00 47.42           N  
ATOM   3771  CA  HIS B 130       6.452  95.247  37.103  1.00 46.27           C  
ATOM   3772  C   HIS B 130       6.722  95.098  35.608  1.00 44.81           C  
ATOM   3773  O   HIS B 130       7.605  95.755  35.068  1.00 44.74           O  
ATOM   3774  CB  HIS B 130       7.704  95.038  37.940  1.00 45.28           C  
ATOM   3775  CG  HIS B 130       7.551  95.559  39.333  1.00 47.76           C  
ATOM   3776  ND1 HIS B 130       7.504  96.910  39.617  1.00 48.43           N  
ATOM   3777  CD2 HIS B 130       7.332  94.919  40.507  1.00 47.99           C  
ATOM   3778  CE1 HIS B 130       7.262  97.077  40.906  1.00 49.21           C  
ATOM   3779  NE2 HIS B 130       7.152  95.885  41.468  1.00 48.12           N  
ATOM   3780  N   GLY B 131       5.939  94.261  34.940  1.00 43.07           N  
ATOM   3781  CA  GLY B 131       6.076  94.121  33.508  1.00 43.76           C  
ATOM   3782  C   GLY B 131       7.056  93.106  32.988  1.00 45.63           C  
ATOM   3783  O   GLY B 131       7.596  93.275  31.893  1.00 46.49           O  
ATOM   3784  N   PHE B 132       7.264  92.033  33.736  1.00 45.72           N  
ATOM   3785  CA  PHE B 132       8.213  91.020  33.313  1.00 47.10           C  
ATOM   3786  C   PHE B 132       7.599  89.773  32.681  1.00 47.27           C  
ATOM   3787  O   PHE B 132       6.457  89.419  32.950  1.00 47.18           O  
ATOM   3788  CB  PHE B 132       9.093  90.632  34.501  1.00 48.69           C  
ATOM   3789  CG  PHE B 132      10.158  91.648  34.823  1.00 48.58           C  
ATOM   3790  CD1 PHE B 132      11.207  91.882  33.933  1.00 48.97           C  
ATOM   3791  CD2 PHE B 132      10.124  92.358  36.020  1.00 47.74           C  
ATOM   3792  CE1 PHE B 132      12.215  92.815  34.238  1.00 49.18           C  
ATOM   3793  CE2 PHE B 132      11.120  93.289  36.332  1.00 48.17           C  
ATOM   3794  CZ  PHE B 132      12.168  93.516  35.438  1.00 48.68           C  
ATOM   3795  N   ASP B 133       8.373  89.108  31.831  1.00 47.32           N  
ATOM   3796  CA  ASP B 133       7.893  87.909  31.168  1.00 47.88           C  
ATOM   3797  C   ASP B 133       8.156  86.627  31.962  1.00 47.47           C  
ATOM   3798  O   ASP B 133       7.515  85.604  31.717  1.00 46.63           O  
ATOM   3799  CB  ASP B 133       8.518  87.793  29.775  1.00 48.99           C  
ATOM   3800  CG  ASP B 133       8.052  88.892  28.828  1.00 51.18           C  
ATOM   3801  OD1 ASP B 133       6.831  88.970  28.563  1.00 50.75           O  
ATOM   3802  OD2 ASP B 133       8.905  89.677  28.347  1.00 52.86           O  
ATOM   3803  N   GLY B 134       9.088  86.669  32.910  1.00 47.12           N  
ATOM   3804  CA  GLY B 134       9.367  85.463  33.677  1.00 47.11           C  
ATOM   3805  C   GLY B 134      10.477  85.630  34.688  1.00 45.94           C  
ATOM   3806  O   GLY B 134      10.993  86.737  34.821  1.00 45.42           O  
ATOM   3807  N   LEU B 135      10.839  84.549  35.393  1.00 44.96           N  
ATOM   3808  CA  LEU B 135      11.905  84.602  36.407  1.00 44.93           C  
ATOM   3809  C   LEU B 135      13.166  83.816  36.051  1.00 45.48           C  
ATOM   3810  O   LEU B 135      13.152  82.869  35.277  1.00 46.26           O  
ATOM   3811  CB  LEU B 135      11.390  84.118  37.776  1.00 42.44           C  
ATOM   3812  CG  LEU B 135      12.290  84.301  39.016  1.00 40.06           C  
ATOM   3813  CD1 LEU B 135      12.659  85.739  39.201  1.00 39.62           C  
ATOM   3814  CD2 LEU B 135      11.552  83.850  40.257  1.00 40.39           C  
ATOM   3815  N   ASP B 136      14.273  84.229  36.628  1.00 46.59           N  
ATOM   3816  CA  ASP B 136      15.525  83.558  36.384  1.00 47.47           C  
ATOM   3817  C   ASP B 136      16.161  83.354  37.756  1.00 47.44           C  
ATOM   3818  O   ASP B 136      16.413  84.328  38.480  1.00 49.00           O  
ATOM   3819  CB  ASP B 136      16.389  84.440  35.483  1.00 49.81           C  
ATOM   3820  CG  ASP B 136      17.784  83.873  35.251  1.00 51.47           C  
ATOM   3821  OD1 ASP B 136      17.919  82.700  34.822  1.00 50.69           O  
ATOM   3822  OD2 ASP B 136      18.751  84.628  35.492  1.00 52.65           O  
ATOM   3823  N   LEU B 137      16.381  82.093  38.119  1.00 44.83           N  
ATOM   3824  CA  LEU B 137      16.979  81.752  39.398  1.00 44.34           C  
ATOM   3825  C   LEU B 137      18.511  81.703  39.369  1.00 46.65           C  
ATOM   3826  O   LEU B 137      19.116  80.831  38.730  1.00 48.47           O  
ATOM   3827  CB  LEU B 137      16.464  80.402  39.868  1.00 43.77           C  
ATOM   3828  CG  LEU B 137      15.031  80.295  40.363  1.00 45.32           C  
ATOM   3829  CD1 LEU B 137      14.716  78.835  40.609  1.00 46.69           C  
ATOM   3830  CD2 LEU B 137      14.854  81.090  41.642  1.00 44.58           C  
ATOM   3831  N   ALA B 138      19.140  82.626  40.085  1.00 46.36           N  
ATOM   3832  CA  ALA B 138      20.594  82.677  40.160  1.00 45.73           C  
ATOM   3833  C   ALA B 138      21.037  82.408  41.599  1.00 45.86           C  
ATOM   3834  O   ALA B 138      21.552  83.299  42.280  1.00 46.77           O  
ATOM   3835  CB  ALA B 138      21.092  84.043  39.701  1.00 44.59           C  
ATOM   3836  N   TRP B 139      20.802  81.186  42.062  1.00 44.67           N  
ATOM   3837  CA  TRP B 139      21.180  80.772  43.411  1.00 44.45           C  
ATOM   3838  C   TRP B 139      22.626  80.284  43.312  1.00 46.32           C  
ATOM   3839  O   TRP B 139      22.879  79.172  42.854  1.00 48.45           O  
ATOM   3840  CB  TRP B 139      20.265  79.631  43.833  1.00 42.85           C  
ATOM   3841  CG  TRP B 139      20.565  78.997  45.151  1.00 42.76           C  
ATOM   3842  CD1 TRP B 139      21.694  79.149  45.921  1.00 41.89           C  
ATOM   3843  CD2 TRP B 139      19.726  78.071  45.848  1.00 41.02           C  
ATOM   3844  NE1 TRP B 139      21.600  78.371  47.055  1.00 40.36           N  
ATOM   3845  CE2 TRP B 139      20.403  77.702  47.034  1.00 40.17           C  
ATOM   3846  CE3 TRP B 139      18.469  77.519  45.584  1.00 40.60           C  
ATOM   3847  CZ2 TRP B 139      19.862  76.810  47.953  1.00 39.34           C  
ATOM   3848  CZ3 TRP B 139      17.930  76.635  46.493  1.00 41.40           C  
ATOM   3849  CH2 TRP B 139      18.629  76.288  47.670  1.00 41.62           C  
ATOM   3850  N   LEU B 140      23.587  81.089  43.743  1.00 48.15           N  
ATOM   3851  CA  LEU B 140      24.986  80.668  43.612  1.00 49.00           C  
ATOM   3852  C   LEU B 140      25.722  80.408  44.921  1.00 48.84           C  
ATOM   3853  O   LEU B 140      26.229  81.346  45.527  1.00 48.64           O  
ATOM   3854  CB  LEU B 140      25.758  81.718  42.803  1.00 49.72           C  
ATOM   3855  CG  LEU B 140      25.065  82.261  41.543  1.00 49.28           C  
ATOM   3856  CD1 LEU B 140      26.043  83.110  40.729  1.00 48.98           C  
ATOM   3857  CD2 LEU B 140      24.538  81.096  40.710  1.00 49.43           C  
ATOM   3858  N   TYR B 141      25.801  79.152  45.363  1.00 50.31           N  
ATOM   3859  CA  TYR B 141      25.226  77.986  44.686  1.00 51.69           C  
ATOM   3860  C   TYR B 141      24.564  77.070  45.731  1.00 53.77           C  
ATOM   3861  O   TYR B 141      24.827  77.185  46.935  1.00 54.21           O  
ATOM   3862  CB  TYR B 141      26.324  77.166  43.995  1.00 50.65           C  
ATOM   3863  CG  TYR B 141      27.150  77.875  42.939  1.00 50.02           C  
ATOM   3864  CD1 TYR B 141      26.581  78.299  41.733  1.00 48.79           C  
ATOM   3865  CD2 TYR B 141      28.515  78.093  43.139  1.00 49.42           C  
ATOM   3866  CE1 TYR B 141      27.358  78.926  40.749  1.00 49.44           C  
ATOM   3867  CE2 TYR B 141      29.299  78.715  42.170  1.00 50.88           C  
ATOM   3868  CZ  TYR B 141      28.720  79.131  40.976  1.00 50.93           C  
ATOM   3869  OH  TYR B 141      29.513  79.742  40.026  1.00 49.97           O  
ATOM   3870  N   PRO B 142      23.687  76.153  45.288  1.00 55.24           N  
ATOM   3871  CA  PRO B 142      23.059  75.265  46.276  1.00 57.93           C  
ATOM   3872  C   PRO B 142      24.143  74.380  46.905  1.00 60.81           C  
ATOM   3873  O   PRO B 142      25.067  73.956  46.218  1.00 61.23           O  
ATOM   3874  CB  PRO B 142      22.075  74.460  45.430  1.00 56.68           C  
ATOM   3875  CG  PRO B 142      21.686  75.431  44.367  1.00 55.41           C  
ATOM   3876  CD  PRO B 142      23.015  76.038  43.982  1.00 54.02           C  
ATOM   3877  N   GLY B 143      24.050  74.101  48.198  1.00 63.52           N  
ATOM   3878  CA  GLY B 143      25.067  73.259  48.821  1.00 67.39           C  
ATOM   3879  C   GLY B 143      24.993  71.777  48.454  1.00 69.60           C  
ATOM   3880  O   GLY B 143      24.219  71.401  47.571  1.00 69.92           O  
ATOM   3881  N   ARG B 144      25.802  70.936  49.110  1.00 71.19           N  
ATOM   3882  CA  ARG B 144      25.783  69.493  48.852  1.00 71.82           C  
ATOM   3883  C   ARG B 144      24.420  69.042  49.331  1.00 71.11           C  
ATOM   3884  O   ARG B 144      23.842  68.079  48.819  1.00 70.61           O  
ATOM   3885  CB  ARG B 144      26.847  68.748  49.678  1.00 73.88           C  
ATOM   3886  CG  ARG B 144      28.105  68.307  48.922  1.00 79.26           C  
ATOM   3887  CD  ARG B 144      28.824  67.125  49.629  1.00 83.93           C  
ATOM   3888  NE  ARG B 144      30.215  66.890  49.180  1.00 88.48           N  
ATOM   3889  CZ  ARG B 144      30.592  66.377  48.002  1.00 88.88           C  
ATOM   3890  NH1 ARG B 144      29.686  66.020  47.094  1.00 89.23           N  
ATOM   3891  NH2 ARG B 144      31.888  66.218  47.730  1.00 87.22           N  
ATOM   3892  N   ARG B 145      23.917  69.782  50.315  1.00 69.97           N  
ATOM   3893  CA  ARG B 145      22.643  69.501  50.959  1.00 69.51           C  
ATOM   3894  C   ARG B 145      21.405  70.145  50.370  1.00 66.05           C  
ATOM   3895  O   ARG B 145      20.299  69.859  50.806  1.00 64.51           O  
ATOM   3896  CB  ARG B 145      22.739  69.885  52.435  1.00 75.67           C  
ATOM   3897  CG  ARG B 145      23.312  71.282  52.678  1.00 82.33           C  
ATOM   3898  CD  ARG B 145      22.506  72.007  53.751  1.00 87.22           C  
ATOM   3899  NE  ARG B 145      21.069  71.921  53.473  1.00 91.19           N  
ATOM   3900  CZ  ARG B 145      20.127  72.579  54.143  1.00 92.84           C  
ATOM   3901  NH1 ARG B 145      20.463  73.388  55.145  1.00 94.32           N  
ATOM   3902  NH2 ARG B 145      18.847  72.426  53.813  1.00 93.17           N  
ATOM   3903  N   ASP B 146      21.579  71.020  49.391  1.00 63.83           N  
ATOM   3904  CA  ASP B 146      20.433  71.679  48.782  1.00 60.85           C  
ATOM   3905  C   ASP B 146      20.059  71.090  47.428  1.00 58.04           C  
ATOM   3906  O   ASP B 146      19.157  71.589  46.770  1.00 56.13           O  
ATOM   3907  CB  ASP B 146      20.695  73.187  48.625  1.00 61.85           C  
ATOM   3908  CG  ASP B 146      20.835  73.910  49.963  1.00 62.27           C  
ATOM   3909  OD1 ASP B 146      19.934  73.790  50.822  1.00 61.51           O  
ATOM   3910  OD2 ASP B 146      21.848  74.614  50.149  1.00 62.53           O  
ATOM   3911  N   LYS B 147      20.733  70.029  47.005  1.00 56.54           N  
ATOM   3912  CA  LYS B 147      20.404  69.452  45.709  1.00 57.34           C  
ATOM   3913  C   LYS B 147      18.905  69.190  45.502  1.00 56.55           C  
ATOM   3914  O   LYS B 147      18.320  69.647  44.526  1.00 56.11           O  
ATOM   3915  CB  LYS B 147      21.191  68.158  45.453  1.00 57.26           C  
ATOM   3916  CG  LYS B 147      20.825  67.519  44.108  1.00 59.80           C  
ATOM   3917  CD  LYS B 147      21.649  66.282  43.751  1.00 61.07           C  
ATOM   3918  CE  LYS B 147      22.998  66.629  43.130  1.00 60.60           C  
ATOM   3919  NZ  LYS B 147      23.693  65.393  42.673  1.00 60.13           N  
ATOM   3920  N   GLN B 148      18.274  68.468  46.414  1.00 57.15           N  
ATOM   3921  CA  GLN B 148      16.852  68.172  46.267  1.00 58.17           C  
ATOM   3922  C   GLN B 148      15.940  69.390  46.514  1.00 56.27           C  
ATOM   3923  O   GLN B 148      14.899  69.541  45.870  1.00 54.73           O  
ATOM   3924  CB  GLN B 148      16.477  66.998  47.181  1.00 61.39           C  
ATOM   3925  CG  GLN B 148      17.376  65.762  46.974  1.00 67.23           C  
ATOM   3926  CD  GLN B 148      18.695  65.830  47.767  1.00 71.52           C  
ATOM   3927  OE1 GLN B 148      19.699  65.184  47.410  1.00 71.17           O  
ATOM   3928  NE2 GLN B 148      18.689  66.602  48.861  1.00 72.21           N  
ATOM   3929  N   HIS B 149      16.336  70.253  47.440  1.00 54.00           N  
ATOM   3930  CA  HIS B 149      15.576  71.453  47.744  1.00 53.01           C  
ATOM   3931  C   HIS B 149      15.516  72.349  46.509  1.00 53.05           C  
ATOM   3932  O   HIS B 149      14.516  73.024  46.242  1.00 53.29           O  
ATOM   3933  CB  HIS B 149      16.263  72.230  48.857  1.00 54.16           C  
ATOM   3934  CG  HIS B 149      16.100  71.629  50.212  1.00 55.37           C  
ATOM   3935  ND1 HIS B 149      17.025  71.811  51.218  1.00 55.24           N  
ATOM   3936  CD2 HIS B 149      15.108  70.878  50.740  1.00 56.49           C  
ATOM   3937  CE1 HIS B 149      16.611  71.194  52.308  1.00 56.27           C  
ATOM   3938  NE2 HIS B 149      15.449  70.621  52.045  1.00 58.24           N  
ATOM   3939  N   PHE B 150      16.619  72.374  45.776  1.00 52.62           N  
ATOM   3940  CA  PHE B 150      16.732  73.176  44.570  1.00 51.31           C  
ATOM   3941  C   PHE B 150      15.749  72.645  43.545  1.00 51.28           C  
ATOM   3942  O   PHE B 150      15.075  73.407  42.865  1.00 52.01           O  
ATOM   3943  CB  PHE B 150      18.152  73.079  44.033  1.00 51.06           C  
ATOM   3944  CG  PHE B 150      18.390  73.894  42.811  1.00 51.40           C  
ATOM   3945  CD1 PHE B 150      18.344  75.281  42.868  1.00 51.15           C  
ATOM   3946  CD2 PHE B 150      18.691  73.280  41.604  1.00 49.63           C  
ATOM   3947  CE1 PHE B 150      18.601  76.043  41.735  1.00 50.39           C  
ATOM   3948  CE2 PHE B 150      18.948  74.035  40.474  1.00 50.13           C  
ATOM   3949  CZ  PHE B 150      18.904  75.423  40.538  1.00 48.21           C  
ATOM   3950  N   THR B 151      15.672  71.325  43.437  1.00 51.53           N  
ATOM   3951  CA  THR B 151      14.744  70.697  42.508  1.00 51.26           C  
ATOM   3952  C   THR B 151      13.291  71.005  42.898  1.00 50.86           C  
ATOM   3953  O   THR B 151      12.477  71.372  42.051  1.00 50.46           O  
ATOM   3954  CB  THR B 151      14.906  69.178  42.496  1.00 49.90           C  
ATOM   3955  OG1 THR B 151      16.269  68.842  42.224  1.00 50.94           O  
ATOM   3956  CG2 THR B 151      14.010  68.574  41.435  1.00 47.81           C  
ATOM   3957  N   THR B 152      12.979  70.839  44.182  1.00 50.54           N  
ATOM   3958  CA  THR B 152      11.634  71.082  44.697  1.00 50.41           C  
ATOM   3959  C   THR B 152      11.230  72.519  44.408  1.00 49.45           C  
ATOM   3960  O   THR B 152      10.115  72.797  43.929  1.00 47.04           O  
ATOM   3961  CB  THR B 152      11.578  70.831  46.228  1.00 50.90           C  
ATOM   3962  OG1 THR B 152      11.996  69.484  46.505  1.00 51.71           O  
ATOM   3963  CG2 THR B 152      10.158  71.043  46.761  1.00 49.48           C  
ATOM   3964  N   LEU B 153      12.170  73.417  44.693  1.00 49.40           N  
ATOM   3965  CA  LEU B 153      12.005  74.856  44.502  1.00 49.19           C  
ATOM   3966  C   LEU B 153      11.717  75.203  43.054  1.00 49.80           C  
ATOM   3967  O   LEU B 153      10.902  76.085  42.766  1.00 50.85           O  
ATOM   3968  CB  LEU B 153      13.269  75.568  44.976  1.00 48.53           C  
ATOM   3969  CG  LEU B 153      13.557  77.039  44.678  1.00 48.68           C  
ATOM   3970  CD1 LEU B 153      12.325  77.921  44.875  1.00 48.62           C  
ATOM   3971  CD2 LEU B 153      14.713  77.464  45.600  1.00 47.32           C  
ATOM   3972  N   ILE B 154      12.380  74.507  42.137  1.00 48.72           N  
ATOM   3973  CA  ILE B 154      12.160  74.750  40.722  1.00 48.74           C  
ATOM   3974  C   ILE B 154      10.844  74.115  40.283  1.00 50.97           C  
ATOM   3975  O   ILE B 154      10.123  74.664  39.452  1.00 52.06           O  
ATOM   3976  CB  ILE B 154      13.334  74.198  39.914  1.00 46.52           C  
ATOM   3977  CG1 ILE B 154      14.559  75.066  40.190  1.00 44.09           C  
ATOM   3978  CG2 ILE B 154      13.001  74.154  38.429  1.00 45.01           C  
ATOM   3979  CD1 ILE B 154      15.808  74.475  39.688  1.00 44.99           C  
ATOM   3980  N   LYS B 155      10.538  72.961  40.869  1.00 53.08           N  
ATOM   3981  CA  LYS B 155       9.322  72.204  40.584  1.00 53.52           C  
ATOM   3982  C   LYS B 155       8.084  73.040  40.930  1.00 52.75           C  
ATOM   3983  O   LYS B 155       7.230  73.315  40.073  1.00 49.68           O  
ATOM   3984  CB  LYS B 155       9.340  70.924  41.426  1.00 56.18           C  
ATOM   3985  CG  LYS B 155       8.397  69.814  40.985  1.00 60.44           C  
ATOM   3986  CD  LYS B 155       8.562  68.556  41.868  1.00 63.82           C  
ATOM   3987  CE  LYS B 155       8.133  68.806  43.331  1.00 65.74           C  
ATOM   3988  NZ  LYS B 155       8.430  67.669  44.268  1.00 66.10           N  
ATOM   3989  N   GLU B 156       8.017  73.453  42.193  1.00 51.88           N  
ATOM   3990  CA  GLU B 156       6.897  74.226  42.700  1.00 52.37           C  
ATOM   3991  C   GLU B 156       6.695  75.610  42.070  1.00 53.57           C  
ATOM   3992  O   GLU B 156       5.553  76.090  41.955  1.00 54.94           O  
ATOM   3993  CB  GLU B 156       7.015  74.336  44.220  1.00 51.41           C  
ATOM   3994  CG  GLU B 156       7.165  72.967  44.885  1.00 53.26           C  
ATOM   3995  CD  GLU B 156       7.007  72.989  46.409  1.00 54.37           C  
ATOM   3996  OE1 GLU B 156       7.606  73.863  47.081  1.00 54.62           O  
ATOM   3997  OE2 GLU B 156       6.291  72.112  46.938  1.00 54.05           O  
ATOM   3998  N   MET B 157       7.783  76.251  41.650  1.00 53.06           N  
ATOM   3999  CA  MET B 157       7.680  77.577  41.041  1.00 51.73           C  
ATOM   4000  C   MET B 157       7.108  77.469  39.634  1.00 53.09           C  
ATOM   4001  O   MET B 157       6.452  78.391  39.149  1.00 54.50           O  
ATOM   4002  CB  MET B 157       9.050  78.246  40.980  1.00 50.24           C  
ATOM   4003  CG  MET B 157       9.060  79.666  40.410  1.00 46.76           C  
ATOM   4004  SD  MET B 157       8.658  80.894  41.660  1.00 44.18           S  
ATOM   4005  CE  MET B 157      10.174  81.064  42.525  1.00 43.28           C  
ATOM   4006  N   LYS B 158       7.372  76.349  38.968  1.00 53.81           N  
ATOM   4007  CA  LYS B 158       6.858  76.151  37.624  1.00 53.28           C  
ATOM   4008  C   LYS B 158       5.376  75.829  37.803  1.00 53.35           C  
ATOM   4009  O   LYS B 158       4.541  76.223  36.991  1.00 52.98           O  
ATOM   4010  CB  LYS B 158       7.602  74.999  36.933  1.00 53.29           C  
ATOM   4011  CG  LYS B 158       7.263  74.812  35.451  1.00 53.60           C  
ATOM   4012  CD  LYS B 158       7.600  76.057  34.655  1.00 56.50           C  
ATOM   4013  CE  LYS B 158       7.087  75.981  33.224  1.00 57.77           C  
ATOM   4014  NZ  LYS B 158       7.790  74.962  32.382  1.00 60.63           N  
ATOM   4015  N   ALA B 159       5.065  75.133  38.897  1.00 53.42           N  
ATOM   4016  CA  ALA B 159       3.692  74.744  39.222  1.00 53.06           C  
ATOM   4017  C   ALA B 159       2.834  75.982  39.445  1.00 53.90           C  
ATOM   4018  O   ALA B 159       1.624  75.974  39.182  1.00 54.68           O  
ATOM   4019  CB  ALA B 159       3.678  73.872  40.467  1.00 50.24           C  
ATOM   4020  N   GLU B 160       3.461  77.045  39.937  1.00 53.63           N  
ATOM   4021  CA  GLU B 160       2.740  78.281  40.167  1.00 54.50           C  
ATOM   4022  C   GLU B 160       2.536  79.042  38.870  1.00 54.99           C  
ATOM   4023  O   GLU B 160       1.422  79.469  38.572  1.00 57.71           O  
ATOM   4024  CB  GLU B 160       3.481  79.186  41.134  1.00 55.78           C  
ATOM   4025  CG  GLU B 160       2.703  80.459  41.434  1.00 57.53           C  
ATOM   4026  CD  GLU B 160       1.617  80.249  42.475  1.00 58.62           C  
ATOM   4027  OE1 GLU B 160       1.224  79.081  42.702  1.00 57.69           O  
ATOM   4028  OE2 GLU B 160       1.161  81.256  43.067  1.00 60.53           O  
ATOM   4029  N   PHE B 161       3.603  79.233  38.101  1.00 54.20           N  
ATOM   4030  CA  PHE B 161       3.484  79.954  36.827  1.00 54.44           C  
ATOM   4031  C   PHE B 161       2.409  79.329  35.919  1.00 54.38           C  
ATOM   4032  O   PHE B 161       1.896  79.981  35.007  1.00 52.63           O  
ATOM   4033  CB  PHE B 161       4.833  79.969  36.100  1.00 52.38           C  
ATOM   4034  CG  PHE B 161       5.886  80.792  36.784  1.00 51.21           C  
ATOM   4035  CD1 PHE B 161       5.725  81.206  38.103  1.00 50.00           C  
ATOM   4036  CD2 PHE B 161       7.065  81.119  36.122  1.00 50.54           C  
ATOM   4037  CE1 PHE B 161       6.720  81.927  38.748  1.00 48.83           C  
ATOM   4038  CE2 PHE B 161       8.063  81.837  36.765  1.00 50.20           C  
ATOM   4039  CZ  PHE B 161       7.888  82.241  38.082  1.00 48.51           C  
ATOM   4040  N   ILE B 162       2.094  78.060  36.186  1.00 54.48           N  
ATOM   4041  CA  ILE B 162       1.088  77.308  35.455  1.00 54.98           C  
ATOM   4042  C   ILE B 162      -0.277  77.677  36.017  1.00 55.27           C  
ATOM   4043  O   ILE B 162      -1.189  78.035  35.276  1.00 54.72           O  
ATOM   4044  CB  ILE B 162       1.332  75.805  35.620  1.00 55.62           C  
ATOM   4045  CG1 ILE B 162       2.539  75.406  34.782  1.00 56.74           C  
ATOM   4046  CG2 ILE B 162       0.129  75.009  35.177  1.00 54.81           C  
ATOM   4047  CD1 ILE B 162       3.112  74.069  35.156  1.00 58.01           C  
ATOM   4048  N   LYS B 163      -0.407  77.593  37.333  1.00 55.88           N  
ATOM   4049  CA  LYS B 163      -1.652  77.945  37.998  1.00 57.52           C  
ATOM   4050  C   LYS B 163      -2.043  79.377  37.651  1.00 58.25           C  
ATOM   4051  O   LYS B 163      -3.180  79.635  37.259  1.00 59.67           O  
ATOM   4052  CB  LYS B 163      -1.498  77.801  39.518  1.00 58.40           C  
ATOM   4053  CG  LYS B 163      -2.543  78.545  40.358  1.00 60.01           C  
ATOM   4054  CD  LYS B 163      -2.427  78.180  41.838  1.00 60.77           C  
ATOM   4055  CE  LYS B 163      -3.093  79.209  42.759  1.00 61.88           C  
ATOM   4056  NZ  LYS B 163      -2.855  78.879  44.207  1.00 61.07           N  
ATOM   4057  N   GLU B 164      -1.098  80.304  37.790  1.00 57.87           N  
ATOM   4058  CA  GLU B 164      -1.360  81.713  37.503  1.00 59.06           C  
ATOM   4059  C   GLU B 164      -1.757  81.945  36.047  1.00 61.57           C  
ATOM   4060  O   GLU B 164      -2.523  82.861  35.755  1.00 63.55           O  
ATOM   4061  CB  GLU B 164      -0.122  82.568  37.854  1.00 56.64           C  
ATOM   4062  CG  GLU B 164      -0.296  84.110  37.861  1.00 50.33           C  
ATOM   4063  CD  GLU B 164       0.016  84.798  36.518  1.00 48.97           C  
ATOM   4064  OE1 GLU B 164       0.425  84.124  35.543  1.00 45.09           O  
ATOM   4065  OE2 GLU B 164      -0.152  86.039  36.440  1.00 49.58           O  
ATOM   4066  N   ALA B 165      -1.267  81.116  35.134  1.00 63.12           N  
ATOM   4067  CA  ALA B 165      -1.581  81.312  33.728  1.00 66.70           C  
ATOM   4068  C   ALA B 165      -2.821  80.571  33.231  1.00 70.03           C  
ATOM   4069  O   ALA B 165      -3.390  80.941  32.200  1.00 69.13           O  
ATOM   4070  CB  ALA B 165      -0.376  80.933  32.878  1.00 66.68           C  
ATOM   4071  N   GLN B 166      -3.245  79.543  33.968  1.00 74.40           N  
ATOM   4072  CA  GLN B 166      -4.403  78.716  33.588  1.00 79.02           C  
ATOM   4073  C   GLN B 166      -5.634  79.441  33.054  1.00 79.87           C  
ATOM   4074  O   GLN B 166      -6.215  79.033  32.035  1.00 80.22           O  
ATOM   4075  CB  GLN B 166      -4.801  77.796  34.748  1.00 81.31           C  
ATOM   4076  CG  GLN B 166      -3.732  76.760  35.008  1.00 85.64           C  
ATOM   4077  CD  GLN B 166      -3.181  76.192  33.705  1.00 87.88           C  
ATOM   4078  OE1 GLN B 166      -3.728  75.235  33.153  1.00 89.21           O  
ATOM   4079  NE2 GLN B 166      -2.107  76.802  33.193  1.00 88.68           N  
ATOM   4080  N   PRO B 167      -6.070  80.502  33.748  1.00 80.04           N  
ATOM   4081  CA  PRO B 167      -7.241  81.237  33.271  1.00 79.77           C  
ATOM   4082  C   PRO B 167      -7.171  81.525  31.763  1.00 78.69           C  
ATOM   4083  O   PRO B 167      -8.206  81.571  31.088  1.00 77.90           O  
ATOM   4084  CB  PRO B 167      -7.207  82.491  34.130  1.00 80.34           C  
ATOM   4085  CG  PRO B 167      -6.796  81.913  35.481  1.00 80.10           C  
ATOM   4086  CD  PRO B 167      -5.682  80.942  35.105  1.00 79.92           C  
ATOM   4087  N   GLY B 168      -5.950  81.698  31.247  1.00 77.31           N  
ATOM   4088  CA  GLY B 168      -5.760  81.964  29.826  1.00 74.93           C  
ATOM   4089  C   GLY B 168      -4.559  82.839  29.485  1.00 73.46           C  
ATOM   4090  O   GLY B 168      -4.252  83.060  28.303  1.00 72.41           O  
ATOM   4091  N   LYS B 169      -3.884  83.340  30.522  1.00 72.06           N  
ATOM   4092  CA  LYS B 169      -2.699  84.193  30.371  1.00 69.57           C  
ATOM   4093  C   LYS B 169      -1.530  83.493  29.661  1.00 67.45           C  
ATOM   4094  O   LYS B 169      -1.490  82.259  29.547  1.00 65.94           O  
ATOM   4095  CB  LYS B 169      -2.198  84.666  31.747  1.00 70.31           C  
ATOM   4096  CG  LYS B 169      -2.950  85.822  32.417  1.00 70.77           C  
ATOM   4097  CD  LYS B 169      -2.427  86.038  33.848  1.00 70.20           C  
ATOM   4098  CE  LYS B 169      -3.022  87.278  34.524  1.00 72.17           C  
ATOM   4099  NZ  LYS B 169      -2.429  88.574  34.042  1.00 71.93           N  
ATOM   4100  N   LYS B 170      -0.581  84.306  29.197  1.00 65.50           N  
ATOM   4101  CA  LYS B 170       0.635  83.826  28.531  1.00 63.50           C  
ATOM   4102  C   LYS B 170       1.642  83.480  29.640  1.00 60.78           C  
ATOM   4103  O   LYS B 170       2.215  84.372  30.269  1.00 59.28           O  
ATOM   4104  CB  LYS B 170       1.222  84.921  27.626  1.00 64.48           C  
ATOM   4105  CG  LYS B 170       2.307  84.441  26.660  1.00 65.97           C  
ATOM   4106  CD  LYS B 170       2.907  85.597  25.854  1.00 67.95           C  
ATOM   4107  CE  LYS B 170       3.105  85.229  24.367  1.00 69.55           C  
ATOM   4108  NZ  LYS B 170       3.925  83.995  24.126  1.00 68.88           N  
ATOM   4109  N   GLN B 171       1.835  82.181  29.866  1.00 57.86           N  
ATOM   4110  CA  GLN B 171       2.726  81.637  30.892  1.00 56.21           C  
ATOM   4111  C   GLN B 171       4.064  82.368  31.212  1.00 54.44           C  
ATOM   4112  O   GLN B 171       4.882  82.693  30.322  1.00 51.98           O  
ATOM   4113  CB  GLN B 171       3.008  80.176  30.537  1.00 58.33           C  
ATOM   4114  CG  GLN B 171       3.622  79.330  31.629  1.00 60.05           C  
ATOM   4115  CD  GLN B 171       2.721  78.176  32.016  1.00 63.95           C  
ATOM   4116  OE1 GLN B 171       3.184  77.176  32.569  1.00 65.63           O  
ATOM   4117  NE2 GLN B 171       1.416  78.310  31.735  1.00 65.20           N  
ATOM   4118  N   LEU B 172       4.278  82.622  32.500  1.00 50.93           N  
ATOM   4119  CA  LEU B 172       5.501  83.266  32.931  1.00 50.14           C  
ATOM   4120  C   LEU B 172       6.641  82.280  32.661  1.00 49.73           C  
ATOM   4121  O   LEU B 172       6.484  81.071  32.811  1.00 50.38           O  
ATOM   4122  CB  LEU B 172       5.431  83.622  34.423  1.00 49.49           C  
ATOM   4123  CG  LEU B 172       4.710  84.924  34.812  1.00 47.51           C  
ATOM   4124  CD1 LEU B 172       4.688  85.090  36.340  1.00 45.73           C  
ATOM   4125  CD2 LEU B 172       5.419  86.110  34.162  1.00 45.47           C  
ATOM   4126  N   LEU B 173       7.787  82.796  32.241  1.00 48.06           N  
ATOM   4127  CA  LEU B 173       8.933  81.953  31.939  1.00 45.25           C  
ATOM   4128  C   LEU B 173       9.788  81.664  33.176  1.00 44.51           C  
ATOM   4129  O   LEU B 173       9.944  82.520  34.055  1.00 43.65           O  
ATOM   4130  CB  LEU B 173       9.806  82.646  30.899  1.00 44.78           C  
ATOM   4131  CG  LEU B 173       9.284  82.988  29.506  1.00 42.14           C  
ATOM   4132  CD1 LEU B 173      10.386  83.724  28.745  1.00 39.58           C  
ATOM   4133  CD2 LEU B 173       8.892  81.714  28.767  1.00 40.78           C  
ATOM   4134  N   LEU B 174      10.352  80.464  33.240  1.00 42.62           N  
ATOM   4135  CA  LEU B 174      11.213  80.116  34.363  1.00 43.23           C  
ATOM   4136  C   LEU B 174      12.578  79.602  33.916  1.00 43.00           C  
ATOM   4137  O   LEU B 174      12.674  78.594  33.219  1.00 43.97           O  
ATOM   4138  CB  LEU B 174      10.558  79.062  35.254  1.00 42.59           C  
ATOM   4139  CG  LEU B 174      11.560  78.470  36.257  1.00 41.09           C  
ATOM   4140  CD1 LEU B 174      12.204  79.601  37.031  1.00 38.87           C  
ATOM   4141  CD2 LEU B 174      10.877  77.472  37.195  1.00 39.78           C  
ATOM   4142  N   SER B 175      13.639  80.283  34.330  1.00 42.92           N  
ATOM   4143  CA  SER B 175      14.979  79.847  33.955  1.00 43.27           C  
ATOM   4144  C   SER B 175      15.929  79.805  35.153  1.00 41.28           C  
ATOM   4145  O   SER B 175      15.582  80.239  36.254  1.00 40.35           O  
ATOM   4146  CB  SER B 175      15.549  80.757  32.859  1.00 44.19           C  
ATOM   4147  OG  SER B 175      16.121  81.935  33.397  1.00 47.40           O  
ATOM   4148  N   ALA B 176      17.122  79.267  34.929  1.00 39.02           N  
ATOM   4149  CA  ALA B 176      18.115  79.159  35.978  1.00 38.62           C  
ATOM   4150  C   ALA B 176      19.517  79.276  35.397  1.00 39.67           C  
ATOM   4151  O   ALA B 176      19.793  78.759  34.325  1.00 41.10           O  
ATOM   4152  CB  ALA B 176      17.954  77.859  36.679  1.00 36.22           C  
ATOM   4153  N   ALA B 177      20.395  79.988  36.094  1.00 41.55           N  
ATOM   4154  CA  ALA B 177      21.785  80.178  35.666  1.00 41.35           C  
ATOM   4155  C   ALA B 177      22.592  79.174  36.474  1.00 42.04           C  
ATOM   4156  O   ALA B 177      22.865  79.417  37.650  1.00 44.65           O  
ATOM   4157  CB  ALA B 177      22.252  81.610  35.992  1.00 39.40           C  
ATOM   4158  N   LEU B 178      22.982  78.062  35.855  1.00 40.92           N  
ATOM   4159  CA  LEU B 178      23.724  77.019  36.556  1.00 40.98           C  
ATOM   4160  C   LEU B 178      25.250  77.146  36.443  1.00 41.64           C  
ATOM   4161  O   LEU B 178      25.756  77.860  35.564  1.00 42.42           O  
ATOM   4162  CB  LEU B 178      23.274  75.650  36.034  1.00 40.49           C  
ATOM   4163  CG  LEU B 178      21.757  75.445  35.880  1.00 40.34           C  
ATOM   4164  CD1 LEU B 178      21.452  73.979  35.642  1.00 40.32           C  
ATOM   4165  CD2 LEU B 178      21.043  75.926  37.129  1.00 41.57           C  
ATOM   4166  N   SER B 179      25.982  76.468  37.332  1.00 39.52           N  
ATOM   4167  CA  SER B 179      27.442  76.503  37.281  1.00 39.63           C  
ATOM   4168  C   SER B 179      27.980  75.636  36.143  1.00 39.27           C  
ATOM   4169  O   SER B 179      27.376  74.634  35.760  1.00 38.22           O  
ATOM   4170  CB  SER B 179      28.059  76.015  38.595  1.00 42.17           C  
ATOM   4171  OG  SER B 179      29.478  76.163  38.578  1.00 42.76           O
[truncated: 702,028 more chars]
