# Supplementary material for: Bisphenol A: Unveiling Its Role in Glioma Progression and Tumor Growth
Source: Int J Mol Sci. 2024 Feb 21;25(5):2504. doi: 10.3390/ijms25052504 (PMC10931199; doi:10.3390/ijms25052504)
Supplement: Supplementary file 1 [file ijms-25-02504-s001.zip › ijms-2766183-supplementary/molecular docking/chi3l1╜ß╣√.pdb]

ATOM      1  N   TYR A  22      15.804  43.724  50.491  1.00 56.93           N  
ATOM      2  CA  TYR A  22      16.686  43.792  49.296  1.00 57.07           C  
ATOM      3  C   TYR A  22      16.331  42.761  48.230  1.00 57.10           C  
ATOM      4  O   TYR A  22      15.781  41.699  48.533  1.00 57.78           O  
ATOM      5  CB  TYR A  22      18.143  43.584  49.714  1.00 56.68           C  
ATOM      6  CG  TYR A  22      18.708  44.730  50.514  1.00 56.76           C  
ATOM      7  CD1 TYR A  22      18.789  46.016  49.968  1.00 56.06           C  
ATOM      8  CD2 TYR A  22      19.161  44.535  51.820  1.00 55.73           C  
ATOM      9  CE1 TYR A  22      19.308  47.078  50.708  1.00 55.81           C  
ATOM     10  CE2 TYR A  22      19.681  45.585  52.566  1.00 54.81           C  
ATOM     11  CZ  TYR A  22      19.753  46.852  52.007  1.00 55.66           C  
ATOM     12  OH  TYR A  22      20.280  47.885  52.742  1.00 54.79           O  
ATOM     13  N   LYS A  23      16.646  43.081  46.979  1.00 55.68           N  
ATOM     14  CA  LYS A  23      16.400  42.154  45.887  1.00 54.35           C  
ATOM     15  C   LYS A  23      17.678  41.361  45.646  1.00 53.32           C  
ATOM     16  O   LYS A  23      18.779  41.928  45.693  1.00 53.05           O  
ATOM     17  CB  LYS A  23      16.021  42.897  44.605  1.00 54.50           C  
ATOM     18  CG  LYS A  23      14.543  43.212  44.487  1.00 54.13           C  
ATOM     19  CD  LYS A  23      14.229  43.910  43.181  1.00 53.54           C  
ATOM     20  CE  LYS A  23      12.811  44.431  43.177  1.00 54.20           C  
ATOM     21  NZ  LYS A  23      12.543  45.281  44.374  1.00 53.47           N  
ATOM     22  N   LEU A  24      17.529  40.051  45.440  1.00 50.72           N  
ATOM     23  CA  LEU A  24      18.657  39.188  45.146  1.00 48.04           C  
ATOM     24  C   LEU A  24      18.340  38.407  43.880  1.00 49.67           C  
ATOM     25  O   LEU A  24      17.877  37.255  43.927  1.00 49.19           O  
ATOM     26  CB  LEU A  24      18.957  38.236  46.284  1.00 44.94           C  
ATOM     27  CG  LEU A  24      20.196  37.394  45.948  1.00 46.09           C  
ATOM     28  CD1 LEU A  24      21.236  38.277  45.298  1.00 46.47           C  
ATOM     29  CD2 LEU A  24      20.770  36.726  47.196  1.00 46.23           C  
ATOM     30  N   VAL A  25      18.597  39.071  42.750  1.00 49.38           N  
ATOM     31  CA  VAL A  25      18.358  38.538  41.419  1.00 48.79           C  
ATOM     32  C   VAL A  25      19.496  37.640  40.971  1.00 50.17           C  
ATOM     33  O   VAL A  25      20.647  38.078  40.877  1.00 50.29           O  
ATOM     34  CB  VAL A  25      18.227  39.674  40.396  1.00 48.92           C  
ATOM     35  CG1 VAL A  25      17.802  39.118  39.045  1.00 48.84           C  
ATOM     36  CG2 VAL A  25      17.241  40.719  40.904  1.00 49.63           C  
ATOM     37  N   CYS A  26      19.171  36.386  40.687  1.00 49.26           N  
ATOM     38  CA  CYS A  26      20.167  35.444  40.242  1.00 49.19           C  
ATOM     39  C   CYS A  26      19.842  34.944  38.864  1.00 49.21           C  
ATOM     40  O   CYS A  26      18.687  34.670  38.556  1.00 50.75           O  
ATOM     41  CB  CYS A  26      20.223  34.271  41.181  1.00 50.10           C  
ATOM     42  SG  CYS A  26      20.411  34.807  42.886  1.00 54.74           S  
ATOM     43  N   TYR A  27      20.871  34.815  38.038  1.00 47.79           N  
ATOM     44  CA  TYR A  27      20.697  34.326  36.689  1.00 46.55           C  
ATOM     45  C   TYR A  27      21.058  32.854  36.613  1.00 47.26           C  
ATOM     46  O   TYR A  27      21.932  32.376  37.329  1.00 47.35           O  
ATOM     47  CB  TYR A  27      21.586  35.111  35.733  1.00 45.24           C  
ATOM     48  CG  TYR A  27      20.951  36.364  35.175  1.00 44.73           C  
ATOM     49  CD1 TYR A  27      19.986  36.292  34.169  1.00 42.39           C  
ATOM     50  CD2 TYR A  27      21.307  37.622  35.658  1.00 44.15           C  
ATOM     51  CE1 TYR A  27      19.400  37.428  33.664  1.00 40.89           C  
ATOM     52  CE2 TYR A  27      20.717  38.773  35.157  1.00 43.70           C  
ATOM     53  CZ  TYR A  27      19.763  38.667  34.157  1.00 42.15           C  
ATOM     54  OH  TYR A  27      19.179  39.810  33.651  1.00 43.79           O  
ATOM     55  N   TYR A  28      20.359  32.134  35.750  1.00 47.95           N  
ATOM     56  CA  TYR A  28      20.623  30.723  35.534  1.00 48.69           C  
ATOM     57  C   TYR A  28      20.737  30.592  34.025  1.00 50.10           C  
ATOM     58  O   TYR A  28      19.785  30.894  33.309  1.00 51.12           O  
ATOM     59  CB  TYR A  28      19.463  29.858  36.029  1.00 47.49           C  
ATOM     60  CG  TYR A  28      19.523  28.446  35.477  1.00 48.86           C  
ATOM     61  CD1 TYR A  28      20.328  27.470  36.081  1.00 49.09           C  
ATOM     62  CD2 TYR A  28      18.869  28.112  34.281  1.00 45.91           C  
ATOM     63  CE1 TYR A  28      20.486  26.214  35.497  1.00 46.66           C  
ATOM     64  CE2 TYR A  28      19.028  26.870  33.704  1.00 44.19           C  
ATOM     65  CZ  TYR A  28      19.837  25.934  34.312  1.00 44.10           C  
ATOM     66  OH  TYR A  28      20.040  24.731  33.710  1.00 46.95           O  
ATOM     67  N   THR A  29      21.889  30.163  33.530  1.00 51.11           N  
ATOM     68  CA  THR A  29      22.058  30.025  32.087  1.00 53.27           C  
ATOM     69  C   THR A  29      21.451  28.704  31.622  1.00 54.49           C  
ATOM     70  O   THR A  29      21.553  27.693  32.321  1.00 56.96           O  
ATOM     71  CB  THR A  29      23.543  30.058  31.704  1.00 53.21           C  
ATOM     72  OG1 THR A  29      24.216  28.924  32.272  1.00 53.03           O  
ATOM     73  CG2 THR A  29      24.181  31.325  32.233  1.00 53.99           C  
ATOM     74  N   SER A  30      20.825  28.701  30.449  1.00 53.45           N  
ATOM     75  CA  SER A  30      20.222  27.476  29.950  1.00 53.72           C  
ATOM     76  C   SER A  30      21.184  26.546  29.200  1.00 54.44           C  
ATOM     77  O   SER A  30      20.732  25.563  28.616  1.00 55.82           O  
ATOM     78  CB  SER A  30      19.025  27.792  29.050  1.00 52.76           C  
ATOM     79  OG  SER A  30      19.446  28.166  27.753  1.00 54.36           O  
ATOM     80  N   TRP A  31      22.488  26.842  29.194  1.00 54.13           N  
ATOM     81  CA  TRP A  31      23.464  25.966  28.515  1.00 54.01           C  
ATOM     82  C   TRP A  31      24.402  25.326  29.533  1.00 53.46           C  
ATOM     83  O   TRP A  31      25.331  24.603  29.181  1.00 51.90           O  
ATOM     84  CB  TRP A  31      24.285  26.727  27.456  1.00 55.14           C  
ATOM     85  CG  TRP A  31      25.041  27.926  27.986  1.00 58.53           C  
ATOM     86  CD1 TRP A  31      26.299  27.937  28.525  1.00 58.53           C  
ATOM     87  CD2 TRP A  31      24.541  29.266  28.112  1.00 59.20           C  
ATOM     88  NE1 TRP A  31      26.605  29.197  28.984  1.00 59.01           N  
ATOM     89  CE2 TRP A  31      25.544  30.029  28.744  1.00 58.81           C  
ATOM     90  CE3 TRP A  31      23.334  29.893  27.757  1.00 60.08           C  
ATOM     91  CZ2 TRP A  31      25.383  31.387  29.028  1.00 59.91           C  
ATOM     92  CZ3 TRP A  31      23.173  31.242  28.039  1.00 60.60           C  
ATOM     93  CH2 TRP A  31      24.195  31.975  28.671  1.00 61.43           C  
ATOM     94  N   SER A  32      24.150  25.601  30.804  1.00 53.05           N  
ATOM     95  CA  SER A  32      24.969  25.028  31.844  1.00 55.25           C  
ATOM     96  C   SER A  32      24.634  23.554  31.988  1.00 57.72           C  
ATOM     97  O   SER A  32      25.218  22.846  32.807  1.00 59.59           O  
ATOM     98  CB  SER A  32      24.740  25.759  33.170  1.00 54.09           C  
ATOM     99  OG  SER A  32      23.372  26.003  33.419  1.00 52.77           O  
ATOM    100  N   GLN A  33      23.696  23.078  31.184  1.00 59.59           N  
ATOM    101  CA  GLN A  33      23.316  21.681  31.279  1.00 61.48           C  
ATOM    102  C   GLN A  33      24.291  20.793  30.531  1.00 62.28           C  
ATOM    103  O   GLN A  33      24.629  19.705  31.004  1.00 63.71           O  
ATOM    104  CB  GLN A  33      21.904  21.469  30.736  1.00 61.90           C  
ATOM    105  CG  GLN A  33      21.753  21.700  29.246  1.00 61.45           C  
ATOM    106  CD  GLN A  33      20.327  21.460  28.780  1.00 63.20           C  
ATOM    107  OE1 GLN A  33      19.798  20.340  28.879  1.00 62.69           O  
ATOM    108  NE2 GLN A  33      19.689  22.515  28.277  1.00 62.00           N  
ATOM    109  N   TYR A  34      24.749  21.265  29.373  1.00 61.89           N  
ATOM    110  CA  TYR A  34      25.682  20.513  28.531  1.00 61.83           C  
ATOM    111  C   TYR A  34      27.139  20.561  29.029  1.00 62.63           C  
ATOM    112  O   TYR A  34      28.087  20.625  28.235  1.00 64.25           O  
ATOM    113  CB  TYR A  34      25.626  21.059  27.107  1.00 60.41           C  
ATOM    114  CG  TYR A  34      24.232  21.348  26.597  1.00 62.05           C  
ATOM    115  CD1 TYR A  34      23.269  20.345  26.517  1.00 62.87           C  
ATOM    116  CD2 TYR A  34      23.892  22.620  26.134  1.00 62.69           C  
ATOM    117  CE1 TYR A  34      21.997  20.605  25.978  1.00 63.22           C  
ATOM    118  CE2 TYR A  34      22.631  22.890  25.591  1.00 62.13           C  
ATOM    119  CZ  TYR A  34      21.692  21.881  25.515  1.00 62.62           C  
ATOM    120  OH  TYR A  34      20.458  22.143  24.965  1.00 61.43           O  
ATOM    121  N   ARG A  35      27.329  20.530  30.340  1.00 61.63           N  
ATOM    122  CA  ARG A  35      28.672  20.594  30.874  1.00 60.66           C  
ATOM    123  C   ARG A  35      29.075  19.291  31.517  1.00 61.47           C  
ATOM    124  O   ARG A  35      28.374  18.780  32.388  1.00 60.99           O  
ATOM    125  CB  ARG A  35      28.774  21.749  31.866  1.00 59.06           C  
ATOM    126  CG  ARG A  35      28.774  23.086  31.168  1.00 56.47           C  
ATOM    127  CD  ARG A  35      28.979  24.226  32.113  1.00 54.92           C  
ATOM    128  NE  ARG A  35      28.967  25.474  31.371  1.00 54.42           N  
ATOM    129  CZ  ARG A  35      28.695  26.659  31.903  1.00 55.13           C  
ATOM    130  NH1 ARG A  35      28.412  26.758  33.194  1.00 55.59           N  
ATOM    131  NH2 ARG A  35      28.687  27.745  31.138  1.00 55.45           N  
ATOM    132  N   GLU A  36      30.216  18.762  31.079  1.00 62.51           N  
ATOM    133  CA  GLU A  36      30.740  17.497  31.580  1.00 63.44           C  
ATOM    134  C   GLU A  36      30.609  17.242  33.079  1.00 62.84           C  
ATOM    135  O   GLU A  36      30.824  18.132  33.907  1.00 63.29           O  
ATOM    136  CB  GLU A  36      32.204  17.346  31.189  1.00 65.49           C  
ATOM    137  CG  GLU A  36      32.422  16.903  29.762  1.00 70.41           C  
ATOM    138  CD  GLU A  36      33.856  16.454  29.525  1.00 73.36           C  
ATOM    139  OE1 GLU A  36      34.323  15.556  30.273  1.00 73.91           O  
ATOM    140  OE2 GLU A  36      34.508  16.996  28.596  1.00 73.86           O  
ATOM    141  N   GLY A  37      30.258  16.002  33.402  1.00 61.20           N  
ATOM    142  CA  GLY A  37      30.114  15.573  34.778  1.00 60.44           C  
ATOM    143  C   GLY A  37      29.638  16.612  35.763  1.00 60.38           C  
ATOM    144  O   GLY A  37      28.587  17.219  35.577  1.00 59.90           O  
ATOM    145  N   ASP A  38      30.417  16.809  36.819  1.00 61.00           N  
ATOM    146  CA  ASP A  38      30.064  17.772  37.858  1.00 62.28           C  
ATOM    147  C   ASP A  38      29.622  19.140  37.354  1.00 60.77           C  
ATOM    148  O   ASP A  38      28.956  19.870  38.083  1.00 60.82           O  
ATOM    149  CB  ASP A  38      31.236  17.988  38.810  1.00 66.60           C  
ATOM    150  CG  ASP A  38      31.539  16.779  39.655  1.00 69.38           C  
ATOM    151  OD1 ASP A  38      30.657  16.365  40.450  1.00 70.85           O  
ATOM    152  OD2 ASP A  38      32.670  16.260  39.522  1.00 70.95           O  
ATOM    153  N   GLY A  39      30.008  19.496  36.130  1.00 58.71           N  
ATOM    154  CA  GLY A  39      29.638  20.794  35.586  1.00 57.27           C  
ATOM    155  C   GLY A  39      28.153  20.978  35.291  1.00 56.33           C  
ATOM    156  O   GLY A  39      27.560  21.998  35.649  1.00 53.57           O  
ATOM    157  N   SER A  40      27.558  19.985  34.634  1.00 56.30           N  
ATOM    158  CA  SER A  40      26.146  20.016  34.272  1.00 55.83           C  
ATOM    159  C   SER A  40      25.267  20.525  35.405  1.00 55.55           C  
ATOM    160  O   SER A  40      25.291  19.986  36.515  1.00 55.73           O  
ATOM    161  CB  SER A  40      25.678  18.627  33.859  1.00 55.14           C  
ATOM    162  OG  SER A  40      24.327  18.661  33.437  1.00 54.84           O  
ATOM    163  N   CYS A  41      24.487  21.560  35.096  1.00 54.61           N  
ATOM    164  CA  CYS A  41      23.592  22.194  36.044  1.00 53.47           C  
ATOM    165  C   CYS A  41      22.169  22.318  35.507  1.00 53.68           C  
ATOM    166  O   CYS A  41      21.953  22.780  34.380  1.00 53.58           O  
ATOM    167  CB  CYS A  41      24.109  23.577  36.371  1.00 53.38           C  
ATOM    168  SG  CYS A  41      23.049  24.468  37.502  1.00 59.22           S  
ATOM    169  N   PHE A  42      21.203  21.911  36.327  1.00 53.23           N  
ATOM    170  CA  PHE A  42      19.786  21.965  35.968  1.00 52.71           C  
ATOM    171  C   PHE A  42      19.006  22.761  36.992  1.00 52.53           C  
ATOM    172  O   PHE A  42      19.356  22.791  38.184  1.00 51.30           O  
ATOM    173  CB  PHE A  42      19.186  20.558  35.875  1.00 52.69           C  
ATOM    174  CG  PHE A  42      19.558  19.826  34.627  1.00 51.77           C  
ATOM    175  CD1 PHE A  42      18.747  19.890  33.505  1.00 52.30           C  
ATOM    176  CD2 PHE A  42      20.724  19.084  34.565  1.00 51.60           C  
ATOM    177  CE1 PHE A  42      19.090  19.219  32.330  1.00 51.44           C  
ATOM    178  CE2 PHE A  42      21.075  18.413  33.401  1.00 52.37           C  
ATOM    179  CZ  PHE A  42      20.255  18.480  32.281  1.00 51.48           C  
ATOM    180  N   PRO A  43      17.912  23.390  36.540  1.00 52.24           N  
ATOM    181  CA  PRO A  43      17.014  24.219  37.340  1.00 52.83           C  
ATOM    182  C   PRO A  43      16.675  23.607  38.688  1.00 55.04           C  
ATOM    183  O   PRO A  43      16.459  24.325  39.659  1.00 55.69           O  
ATOM    184  CB  PRO A  43      15.786  24.351  36.451  1.00 51.40           C  
ATOM    185  CG  PRO A  43      16.349  24.266  35.091  1.00 52.13           C  
ATOM    186  CD  PRO A  43      17.341  23.148  35.206  1.00 50.83           C  
ATOM    187  N   ASP A  44      16.627  22.281  38.746  1.00 57.86           N  
ATOM    188  CA  ASP A  44      16.297  21.585  39.986  1.00 59.92           C  
ATOM    189  C   ASP A  44      17.463  21.504  40.968  1.00 59.14           C  
ATOM    190  O   ASP A  44      17.259  21.244  42.158  1.00 58.34           O  
ATOM    191  CB  ASP A  44      15.786  20.178  39.669  1.00 64.67           C  
ATOM    192  CG  ASP A  44      16.797  19.349  38.897  1.00 69.75           C  
ATOM    193  OD1 ASP A  44      17.358  19.880  37.907  1.00 71.56           O  
ATOM    194  OD2 ASP A  44      17.021  18.169  39.272  1.00 72.16           O  
ATOM    195  N   ALA A  45      18.679  21.739  40.479  1.00 58.11           N  
ATOM    196  CA  ALA A  45      19.854  21.682  41.342  1.00 57.27           C  
ATOM    197  C   ALA A  45      20.071  22.999  42.077  1.00 57.05           C  
ATOM    198  O   ALA A  45      21.100  23.179  42.734  1.00 57.38           O  
ATOM    199  CB  ALA A  45      21.085  21.335  40.524  1.00 56.25           C  
ATOM    200  N   LEU A  46      19.089  23.901  41.974  1.00 55.49           N  
ATOM    201  CA  LEU A  46      19.137  25.234  42.594  1.00 53.52           C  
ATOM    202  C   LEU A  46      18.392  25.370  43.920  1.00 56.04           C  
ATOM    203  O   LEU A  46      17.303  24.827  44.103  1.00 57.55           O  
ATOM    204  CB  LEU A  46      18.559  26.273  41.643  1.00 47.81           C  
ATOM    205  CG  LEU A  46      19.127  26.383  40.239  1.00 43.37           C  
ATOM    206  CD1 LEU A  46      18.332  27.440  39.502  1.00 39.53           C  
ATOM    207  CD2 LEU A  46      20.609  26.697  40.294  1.00 36.82           C  
ATOM    208  N   ASP A  47      18.972  26.143  44.827  1.00 58.75           N  
ATOM    209  CA  ASP A  47      18.400  26.375  46.146  1.00 61.69           C  
ATOM    210  C   ASP A  47      17.189  27.312  46.045  1.00 63.31           C  
ATOM    211  O   ASP A  47      17.331  28.534  45.968  1.00 64.42           O  
ATOM    212  CB  ASP A  47      19.480  26.972  47.050  1.00 62.64           C  
ATOM    213  CG  ASP A  47      18.952  27.382  48.397  1.00 66.01           C  
ATOM    214  OD1 ASP A  47      17.973  28.158  48.456  1.00 66.92           O  
ATOM    215  OD2 ASP A  47      19.526  26.935  49.408  1.00 70.16           O  
ATOM    216  N   ARG A  48      15.992  26.738  46.062  1.00 64.76           N  
ATOM    217  CA  ARG A  48      14.776  27.529  45.947  1.00 65.45           C  
ATOM    218  C   ARG A  48      14.610  28.639  46.970  1.00 63.94           C  
ATOM    219  O   ARG A  48      13.741  29.482  46.805  1.00 64.34           O  
ATOM    220  CB  ARG A  48      13.536  26.627  45.994  1.00 69.45           C  
ATOM    221  CG  ARG A  48      13.471  25.670  47.190  1.00 74.57           C  
ATOM    222  CD  ARG A  48      12.014  25.337  47.589  1.00 78.02           C  
ATOM    223  NE  ARG A  48      11.202  24.793  46.494  1.00 81.01           N  
ATOM    224  CZ  ARG A  48      11.343  23.574  45.977  1.00 82.57           C  
ATOM    225  NH1 ARG A  48      12.273  22.749  46.454  1.00 82.88           N  
ATOM    226  NH2 ARG A  48      10.552  23.180  44.980  1.00 82.51           N  
ATOM    227  N   PHE A  49      15.426  28.663  48.016  1.00 62.76           N  
ATOM    228  CA  PHE A  49      15.285  29.706  49.034  1.00 63.90           C  
ATOM    229  C   PHE A  49      16.345  30.808  48.903  1.00 63.88           C  
ATOM    230  O   PHE A  49      16.214  31.899  49.488  1.00 62.83           O  
ATOM    231  CB  PHE A  49      15.337  29.080  50.445  1.00 64.94           C  
ATOM    232  CG  PHE A  49      14.163  28.178  50.759  1.00 66.96           C  
ATOM    233  CD1 PHE A  49      12.924  28.715  51.104  1.00 67.64           C  
ATOM    234  CD2 PHE A  49      14.280  26.786  50.646  1.00 68.61           C  
ATOM    235  CE1 PHE A  49      11.816  27.883  51.327  1.00 67.78           C  
ATOM    236  CE2 PHE A  49      13.180  25.944  50.866  1.00 67.29           C  
ATOM    237  CZ  PHE A  49      11.947  26.496  51.205  1.00 68.40           C  
ATOM    238  N   LEU A  50      17.370  30.514  48.101  1.00 62.87           N  
ATOM    239  CA  LEU A  50      18.520  31.393  47.860  1.00 60.74           C  
ATOM    240  C   LEU A  50      18.277  32.821  47.345  1.00 59.73           C  
ATOM    241  O   LEU A  50      18.759  33.782  47.954  1.00 59.77           O  
ATOM    242  CB  LEU A  50      19.497  30.669  46.923  1.00 59.52           C  
ATOM    243  CG  LEU A  50      20.904  31.214  46.676  1.00 57.75           C  
ATOM    244  CD1 LEU A  50      21.626  31.403  47.992  1.00 57.56           C  
ATOM    245  CD2 LEU A  50      21.666  30.251  45.786  1.00 55.90           C  
ATOM    246  N   CYS A  51      17.546  32.964  46.237  1.00 58.50           N  
ATOM    247  CA  CYS A  51      17.289  34.288  45.646  1.00 57.52           C  
ATOM    248  C   CYS A  51      15.857  34.778  45.771  1.00 56.41           C  
ATOM    249  O   CYS A  51      14.955  34.039  46.165  1.00 57.38           O  
ATOM    250  CB  CYS A  51      17.667  34.274  44.164  1.00 56.21           C  
ATOM    251  SG  CYS A  51      19.277  33.483  43.936  1.00 57.99           S  
ATOM    252  N   THR A  52      15.645  36.036  45.426  1.00 54.05           N  
ATOM    253  CA  THR A  52      14.310  36.574  45.492  1.00 52.42           C  
ATOM    254  C   THR A  52      13.733  36.503  44.086  1.00 51.73           C  
ATOM    255  O   THR A  52      12.513  36.425  43.909  1.00 53.29           O  
ATOM    256  CB  THR A  52      14.322  38.018  45.987  1.00 52.60           C  
ATOM    257  OG1 THR A  52      14.778  38.886  44.940  1.00 51.27           O  
ATOM    258  CG2 THR A  52      15.248  38.135  47.196  1.00 51.70           C  
ATOM    259  N   HIS A  53      14.613  36.522  43.089  1.00 48.23           N  
ATOM    260  CA  HIS A  53      14.192  36.434  41.696  1.00 46.43           C  
ATOM    261  C   HIS A  53      15.167  35.563  40.920  1.00 45.38           C  
ATOM    262  O   HIS A  53      16.348  35.880  40.884  1.00 48.44           O  
ATOM    263  CB  HIS A  53      14.205  37.802  41.029  1.00 47.19           C  
ATOM    264  CG  HIS A  53      13.304  38.815  41.660  1.00 49.07           C  
ATOM    265  ND1 HIS A  53      13.586  39.414  42.868  1.00 49.84           N  
ATOM    266  CD2 HIS A  53      12.160  39.388  41.212  1.00 49.91           C  
ATOM    267  CE1 HIS A  53      12.657  40.318  43.134  1.00 51.69           C  
ATOM    268  NE2 HIS A  53      11.780  40.322  42.145  1.00 50.46           N  
ATOM    269  N   ILE A  54      14.715  34.474  40.304  1.00 42.33           N  
ATOM    270  CA  ILE A  54      15.648  33.660  39.512  1.00 40.34           C  
ATOM    271  C   ILE A  54      15.321  33.865  38.055  1.00 38.51           C  
ATOM    272  O   ILE A  54      14.241  33.499  37.612  1.00 40.56           O  
ATOM    273  CB  ILE A  54      15.556  32.151  39.794  1.00 39.25           C  
ATOM    274  CG1 ILE A  54      16.063  31.849  41.204  1.00 39.79           C  
ATOM    275  CG2 ILE A  54      16.388  31.393  38.761  1.00 36.94           C  
ATOM    276  CD1 ILE A  54      16.266  30.351  41.495  1.00 40.99           C  
ATOM    277  N   ILE A  55      16.244  34.444  37.306  1.00 35.67           N  
ATOM    278  CA  ILE A  55      15.980  34.702  35.907  1.00 34.89           C  
ATOM    279  C   ILE A  55      16.557  33.625  35.026  1.00 36.37           C  
ATOM    280  O   ILE A  55      17.720  33.273  35.171  1.00 39.08           O  
ATOM    281  CB  ILE A  55      16.564  36.051  35.473  1.00 33.51           C  
ATOM    282  CG1 ILE A  55      16.130  37.135  36.473  1.00 31.24           C  
ATOM    283  CG2 ILE A  55      16.122  36.365  34.025  1.00 32.79           C  
ATOM    284  CD1 ILE A  55      16.336  38.557  35.995  1.00 29.45           C  
ATOM    285  N   TYR A  56      15.734  33.106  34.117  1.00 36.32           N  
ATOM    286  CA  TYR A  56      16.137  32.062  33.173  1.00 36.09           C  
ATOM    287  C   TYR A  56      16.584  32.735  31.871  1.00 35.56           C  
ATOM    288  O   TYR A  56      15.945  33.665  31.390  1.00 35.64           O  
ATOM    289  CB  TYR A  56      14.950  31.112  32.889  1.00 35.17           C  
ATOM    290  CG  TYR A  56      15.283  29.892  32.033  1.00 31.87           C  
ATOM    291  CD1 TYR A  56      15.476  28.642  32.612  1.00 30.75           C  
ATOM    292  CD2 TYR A  56      15.381  29.997  30.644  1.00 31.36           C  
ATOM    293  CE1 TYR A  56      15.753  27.523  31.830  1.00 31.67           C  
ATOM    294  CE2 TYR A  56      15.661  28.898  29.847  1.00 31.13           C  
ATOM    295  CZ  TYR A  56      15.847  27.655  30.443  1.00 32.98           C  
ATOM    296  OH  TYR A  56      16.127  26.553  29.647  1.00 31.45           O  
ATOM    297  N   SER A  57      17.669  32.255  31.285  1.00 36.06           N  
ATOM    298  CA  SER A  57      18.148  32.867  30.055  1.00 36.93           C  
ATOM    299  C   SER A  57      18.926  31.888  29.187  1.00 36.68           C  
ATOM    300  O   SER A  57      19.578  30.975  29.698  1.00 34.27           O  
ATOM    301  CB  SER A  57      19.048  34.056  30.396  1.00 38.62           C  
ATOM    302  OG  SER A  57      20.290  33.603  30.913  1.00 37.31           O  
ATOM    303  N   PHE A  58      18.880  32.106  27.876  1.00 37.74           N  
ATOM    304  CA  PHE A  58      18.084  33.184  27.293  1.00 40.25           C  
ATOM    305  C   PHE A  58      16.990  32.629  26.407  1.00 42.95           C  
ATOM    306  O   PHE A  58      16.934  31.423  26.146  1.00 45.67           O  
ATOM    307  CB  PHE A  58      18.954  34.109  26.455  1.00 38.80           C  
ATOM    308  CG  PHE A  58      19.932  34.890  27.257  1.00 38.20           C  
ATOM    309  CD1 PHE A  58      19.512  35.970  28.022  1.00 38.82           C  
ATOM    310  CD2 PHE A  58      21.268  34.520  27.297  1.00 35.24           C  
ATOM    311  CE1 PHE A  58      20.421  36.663  28.819  1.00 36.69           C  
ATOM    312  CE2 PHE A  58      22.162  35.199  28.080  1.00 34.44           C  
ATOM    313  CZ  PHE A  58      21.741  36.269  28.842  1.00 35.26           C  
ATOM    314  N   ALA A  59      16.120  33.520  25.945  1.00 44.26           N  
ATOM    315  CA  ALA A  59      15.028  33.144  25.073  1.00 45.05           C  
ATOM    316  C   ALA A  59      15.349  33.806  23.748  1.00 46.58           C  
ATOM    317  O   ALA A  59      16.015  34.841  23.727  1.00 48.19           O  
ATOM    318  CB  ALA A  59      13.721  33.667  25.630  1.00 44.90           C  
ATOM    319  N   ASN A  60      14.902  33.210  22.647  1.00 47.05           N  
ATOM    320  CA  ASN A  60      15.161  33.769  21.325  1.00 48.51           C  
ATOM    321  C   ASN A  60      13.932  34.550  20.913  1.00 48.89           C  
ATOM    322  O   ASN A  60      12.930  34.602  21.630  1.00 46.27           O  
ATOM    323  CB  ASN A  60      15.457  32.640  20.311  1.00 50.65           C  
ATOM    324  CG  ASN A  60      15.838  33.155  18.917  1.00 55.60           C  
ATOM    325  OD1 ASN A  60      16.275  34.293  18.770  1.00 56.76           O  
ATOM    326  ND2 ASN A  60      15.688  32.293  17.903  1.00 60.63           N  
ATOM    327  N   ILE A  61      14.037  35.197  19.767  1.00 50.84           N  
ATOM    328  CA  ILE A  61      12.938  35.950  19.202  1.00 53.37           C  
ATOM    329  C   ILE A  61      12.929  35.455  17.774  1.00 55.96           C  
ATOM    330  O   ILE A  61      13.770  35.836  16.970  1.00 57.83           O  
ATOM    331  CB  ILE A  61      13.194  37.466  19.254  1.00 52.44           C  
ATOM    332  CG1 ILE A  61      12.901  37.979  20.664  1.00 51.92           C  
ATOM    333  CG2 ILE A  61      12.295  38.180  18.272  1.00 54.09           C  
ATOM    334  CD1 ILE A  61      13.093  39.449  20.828  1.00 50.14           C  
ATOM    335  N   SER A  62      11.991  34.572  17.472  1.00 57.93           N  
ATOM    336  CA  SER A  62      11.906  33.997  16.152  1.00 59.92           C  
ATOM    337  C   SER A  62      10.615  34.426  15.479  1.00 61.83           C  
ATOM    338  O   SER A  62       9.520  34.151  15.982  1.00 63.04           O  
ATOM    339  CB  SER A  62      11.964  32.473  16.268  1.00 60.44           C  
ATOM    340  OG  SER A  62      12.093  31.858  14.996  1.00 64.61           O  
ATOM    341  N   ASN A  63      10.740  35.110  14.347  1.00 63.48           N  
ATOM    342  CA  ASN A  63       9.565  35.554  13.608  1.00 65.46           C  
ATOM    343  C   ASN A  63       8.886  36.710  14.362  1.00 64.55           C  
ATOM    344  O   ASN A  63       7.666  36.836  14.359  1.00 64.94           O  
ATOM    345  CB  ASN A  63       8.599  34.365  13.457  1.00 69.38           C  
ATOM    346  CG  ASN A  63       7.751  34.442  12.197  1.00 73.59           C  
ATOM    347  OD1 ASN A  63       8.264  34.348  11.070  1.00 76.62           O  
ATOM    348  ND2 ASN A  63       6.441  34.606  12.379  1.00 74.44           N  
ATOM    349  N   ASP A  64       9.694  37.552  15.000  1.00 63.04           N  
ATOM    350  CA  ASP A  64       9.212  38.690  15.781  1.00 60.70           C  
ATOM    351  C   ASP A  64       8.308  38.238  16.911  1.00 58.96           C  
ATOM    352  O   ASP A  64       7.479  38.999  17.411  1.00 57.65           O  
ATOM    353  CB  ASP A  64       8.492  39.687  14.888  1.00 61.79           C  
ATOM    354  CG  ASP A  64       9.393  40.231  13.803  1.00 64.47           C  
ATOM    355  OD1 ASP A  64      10.515  40.684  14.117  1.00 65.11           O  
ATOM    356  OD2 ASP A  64       8.983  40.206  12.626  1.00 67.95           O  
ATOM    357  N   HIS A  65       8.502  36.983  17.307  1.00 57.14           N  
ATOM    358  CA  HIS A  65       7.757  36.354  18.383  1.00 55.74           C  
ATOM    359  C   HIS A  65       8.715  35.847  19.438  1.00 54.07           C  
ATOM    360  O   HIS A  65       9.703  35.172  19.099  1.00 52.17           O  
ATOM    361  CB  HIS A  65       6.972  35.148  17.864  1.00 59.05           C  
ATOM    362  CG  HIS A  65       5.613  35.492  17.356  1.00 62.25           C  
ATOM    363  ND1 HIS A  65       5.373  35.830  16.042  1.00 64.22           N  
ATOM    364  CD2 HIS A  65       4.434  35.638  18.005  1.00 63.04           C  
ATOM    365  CE1 HIS A  65       4.106  36.176  15.903  1.00 63.92           C  
ATOM    366  NE2 HIS A  65       3.515  36.069  17.081  1.00 63.74           N  
ATOM    367  N   ILE A  66       8.443  36.149  20.708  1.00 50.96           N  
ATOM    368  CA  ILE A  66       9.327  35.626  21.740  1.00 51.22           C  
ATOM    369  C   ILE A  66       9.150  34.119  21.628  1.00 50.95           C  
ATOM    370  O   ILE A  66       8.048  33.645  21.394  1.00 51.74           O  
ATOM    371  CB  ILE A  66       8.955  36.105  23.156  1.00 50.71           C  
ATOM    372  CG1 ILE A  66      10.003  35.582  24.133  1.00 47.32           C  
ATOM    373  CG2 ILE A  66       7.540  35.634  23.542  1.00 50.06           C  
ATOM    374  CD1 ILE A  66       9.972  36.256  25.439  1.00 47.42           C  
ATOM    375  N   ASP A  67      10.222  33.360  21.783  1.00 51.45           N  
ATOM    376  CA  ASP A  67      10.114  31.924  21.616  1.00 52.11           C  
ATOM    377  C   ASP A  67      11.244  31.233  22.349  1.00 51.34           C  
ATOM    378  O   ASP A  67      12.185  31.883  22.779  1.00 50.72           O  
ATOM    379  CB  ASP A  67      10.175  31.615  20.116  1.00 55.93           C  
ATOM    380  CG  ASP A  67       9.660  30.228  19.770  1.00 58.25           C  
ATOM    381  OD1 ASP A  67      10.309  29.237  20.173  1.00 59.06           O  
ATOM    382  OD2 ASP A  67       8.604  30.138  19.093  1.00 59.10           O  
ATOM    383  N   THR A  68      11.162  29.916  22.486  1.00 51.25           N  
ATOM    384  CA  THR A  68      12.203  29.188  23.193  1.00 52.70           C  
ATOM    385  C   THR A  68      13.515  29.195  22.424  1.00 54.33           C  
ATOM    386  O   THR A  68      13.583  29.655  21.284  1.00 55.12           O  
ATOM    387  CB  THR A  68      11.799  27.707  23.499  1.00 51.96           C  
ATOM    388  OG1 THR A  68      11.378  27.050  22.295  1.00 50.85           O  
ATOM    389  CG2 THR A  68      10.697  27.655  24.553  1.00 48.99           C  
ATOM    390  N   TRP A  69      14.554  28.663  23.055  1.00 55.00           N  
ATOM    391  CA  TRP A  69      15.879  28.617  22.461  1.00 56.05           C  
ATOM    392  C   TRP A  69      16.379  27.171  22.375  1.00 56.91           C  
ATOM    393  O   TRP A  69      16.540  26.616  21.286  1.00 57.17           O  
ATOM    394  CB  TRP A  69      16.817  29.459  23.329  1.00 56.40           C  
ATOM    395  CG  TRP A  69      18.183  29.605  22.813  1.00 56.51           C  
ATOM    396  CD1 TRP A  69      19.135  28.637  22.727  1.00 56.04           C  
ATOM    397  CD2 TRP A  69      18.781  30.806  22.319  1.00 58.56           C  
ATOM    398  NE1 TRP A  69      20.296  29.158  22.213  1.00 56.28           N  
ATOM    399  CE2 TRP A  69      20.109  30.489  21.952  1.00 57.69           C  
ATOM    400  CE3 TRP A  69      18.326  32.123  22.150  1.00 58.78           C  
ATOM    401  CZ2 TRP A  69      20.990  31.443  21.426  1.00 56.78           C  
ATOM    402  CZ3 TRP A  69      19.210  33.074  21.624  1.00 58.46           C  
ATOM    403  CH2 TRP A  69      20.524  32.724  21.272  1.00 56.36           C  
ATOM    404  N   GLU A  70      16.625  26.571  23.535  1.00 56.99           N  
ATOM    405  CA  GLU A  70      17.101  25.196  23.614  1.00 57.36           C  
ATOM    406  C   GLU A  70      15.975  24.195  23.382  1.00 57.70           C  
ATOM    407  O   GLU A  70      14.843  24.404  23.806  1.00 56.73           O  
ATOM    408  CB  GLU A  70      17.721  24.942  24.984  1.00 57.72           C  
ATOM    409  CG  GLU A  70      19.002  25.701  25.238  1.00 57.51           C  
ATOM    410  CD  GLU A  70      20.061  25.368  24.223  1.00 57.83           C  
ATOM    411  OE1 GLU A  70      19.970  24.281  23.612  1.00 59.67           O  
ATOM    412  OE2 GLU A  70      20.988  26.182  24.044  1.00 58.04           O  
ATOM    413  N   TRP A  71      16.307  23.092  22.725  1.00 58.51           N  
ATOM    414  CA  TRP A  71      15.336  22.050  22.407  1.00 58.02           C  
ATOM    415  C   TRP A  71      14.408  21.695  23.560  1.00 55.75           C  
ATOM    416  O   TRP A  71      13.230  21.415  23.334  1.00 55.63           O  
ATOM    417  CB  TRP A  71      16.058  20.781  21.952  1.00 61.41           C  
ATOM    418  CG  TRP A  71      16.855  20.184  23.056  1.00 65.71           C  
ATOM    419  CD1 TRP A  71      17.983  20.705  23.622  1.00 66.32           C  
ATOM    420  CD2 TRP A  71      16.530  19.008  23.812  1.00 67.43           C  
ATOM    421  NE1 TRP A  71      18.377  19.932  24.688  1.00 68.14           N  
ATOM    422  CE2 TRP A  71      17.504  18.883  24.828  1.00 67.99           C  
ATOM    423  CE3 TRP A  71      15.509  18.051  23.732  1.00 67.25           C  
ATOM    424  CZ2 TRP A  71      17.486  17.836  25.764  1.00 67.97           C  
ATOM    425  CZ3 TRP A  71      15.493  17.011  24.665  1.00 67.98           C  
ATOM    426  CH2 TRP A  71      16.477  16.915  25.666  1.00 67.28           C  
ATOM    427  N   ASN A  72      14.925  21.714  24.788  1.00 53.45           N  
ATOM    428  CA  ASN A  72      14.121  21.342  25.959  1.00 51.80           C  
ATOM    429  C   ASN A  72      13.803  22.449  26.947  1.00 49.92           C  
ATOM    430  O   ASN A  72      13.487  22.168  28.106  1.00 48.00           O  
ATOM    431  CB  ASN A  72      14.809  20.222  26.732  1.00 53.24           C  
ATOM    432  CG  ASN A  72      16.125  20.665  27.339  1.00 54.48           C  
ATOM    433  OD1 ASN A  72      17.067  21.017  26.628  1.00 55.58           O  
ATOM    434  ND2 ASN A  72      16.193  20.658  28.660  1.00 56.30           N  
ATOM    435  N   ASP A  73      13.885  23.696  26.504  1.00 48.72           N  
ATOM    436  CA  ASP A  73      13.606  24.812  27.397  1.00 50.64           C  
ATOM    437  C   ASP A  73      12.323  24.628  28.197  1.00 49.71           C  
ATOM    438  O   ASP A  73      12.305  24.840  29.417  1.00 46.46           O  
ATOM    439  CB  ASP A  73      13.508  26.128  26.615  1.00 53.91           C  
ATOM    440  CG  ASP A  73      14.861  26.823  26.429  1.00 55.71           C  
ATOM    441  OD1 ASP A  73      15.794  26.559  27.232  1.00 54.45           O  
ATOM    442  OD2 ASP A  73      14.968  27.649  25.484  1.00 54.98           O  
ATOM    443  N   VAL A  74      11.256  24.232  27.500  1.00 50.47           N  
ATOM    444  CA  VAL A  74       9.955  24.048  28.132  1.00 49.91           C  
ATOM    445  C   VAL A  74      10.075  23.149  29.339  1.00 51.33           C  
ATOM    446  O   VAL A  74       9.415  23.388  30.356  1.00 51.26           O  
ATOM    447  CB  VAL A  74       8.906  23.452  27.170  1.00 49.40           C  
ATOM    448  CG1 VAL A  74       7.546  23.448  27.846  1.00 45.48           C  
ATOM    449  CG2 VAL A  74       8.835  24.266  25.888  1.00 49.08           C  
ATOM    450  N   THR A  75      10.911  22.118  29.243  1.00 52.43           N  
ATOM    451  CA  THR A  75      11.086  21.235  30.389  1.00 54.36           C  
ATOM    452  C   THR A  75      11.818  22.004  31.480  1.00 55.88           C  
ATOM    453  O   THR A  75      11.449  21.932  32.653  1.00 57.96           O  
ATOM    454  CB  THR A  75      11.913  19.978  30.062  1.00 54.96           C  
ATOM    455  OG1 THR A  75      11.301  19.263  28.980  1.00 54.88           O  
ATOM    456  CG2 THR A  75      11.993  19.078  31.295  1.00 51.79           C  
ATOM    457  N   LEU A  76      12.853  22.751  31.112  1.00 55.82           N  
ATOM    458  CA  LEU A  76      13.566  23.494  32.138  1.00 56.24           C  
ATOM    459  C   LEU A  76      12.710  24.604  32.743  1.00 55.69           C  
ATOM    460  O   LEU A  76      12.708  24.765  33.968  1.00 54.64           O  
ATOM    461  CB  LEU A  76      14.898  24.026  31.599  1.00 57.09           C  
ATOM    462  CG  LEU A  76      16.060  23.034  31.813  1.00 56.29           C  
ATOM    463  CD1 LEU A  76      15.643  21.632  31.388  1.00 55.30           C  
ATOM    464  CD2 LEU A  76      17.287  23.488  31.047  1.00 54.94           C  
ATOM    465  N   TYR A  77      11.979  25.357  31.914  1.00 54.82           N  
ATOM    466  CA  TYR A  77      11.096  26.396  32.461  1.00 55.44           C  
ATOM    467  C   TYR A  77      10.264  25.650  33.500  1.00 57.46           C  
ATOM    468  O   TYR A  77       9.752  26.229  34.465  1.00 59.26           O  
ATOM    469  CB  TYR A  77      10.091  26.942  31.441  1.00 53.45           C  
ATOM    470  CG  TYR A  77      10.598  27.649  30.198  1.00 51.60           C  
ATOM    471  CD1 TYR A  77      11.909  28.118  30.087  1.00 50.29           C  
ATOM    472  CD2 TYR A  77       9.723  27.892  29.143  1.00 50.70           C  
ATOM    473  CE1 TYR A  77      12.328  28.816  28.950  1.00 49.96           C  
ATOM    474  CE2 TYR A  77      10.122  28.581  28.014  1.00 51.49           C  
ATOM    475  CZ  TYR A  77      11.420  29.042  27.916  1.00 51.20           C  
ATOM    476  OH  TYR A  77      11.775  29.719  26.770  1.00 51.72           O  
ATOM    477  N   GLY A  78      10.110  24.351  33.263  1.00 58.04           N  
ATOM    478  CA  GLY A  78       9.358  23.514  34.173  1.00 57.76           C  
ATOM    479  C   GLY A  78      10.079  23.306  35.489  1.00 57.91           C  
ATOM    480  O   GLY A  78       9.529  23.647  36.538  1.00 56.99           O  
ATOM    481  N   MET A  79      11.306  22.773  35.440  1.00 57.76           N  
ATOM    482  CA  MET A  79      12.077  22.516  36.658  1.00 57.80           C  
ATOM    483  C   MET A  79      12.281  23.763  37.493  1.00 57.31           C  
ATOM    484  O   MET A  79      12.262  23.706  38.724  1.00 57.09           O  
ATOM    485  CB  MET A  79      13.439  21.930  36.326  1.00 59.76           C  
ATOM    486  CG  MET A  79      13.394  20.625  35.575  1.00 64.09           C  
ATOM    487  SD  MET A  79      15.063  19.985  35.343  1.00 69.51           S  
ATOM    488  CE  MET A  79      15.090  18.617  36.533  1.00 68.47           C  
ATOM    489  N   LEU A  80      12.485  24.893  36.825  1.00 56.71           N  
ATOM    490  CA  LEU A  80      12.689  26.137  37.538  1.00 55.91           C  
ATOM    491  C   LEU A  80      11.423  26.581  38.229  1.00 55.99           C  
ATOM    492  O   LEU A  80      11.406  26.733  39.449  1.00 55.98           O  
ATOM    493  CB  LEU A  80      13.154  27.248  36.599  1.00 54.49           C  
ATOM    494  CG  LEU A  80      13.109  28.656  37.206  1.00 51.77           C  
ATOM    495  CD1 LEU A  80      14.097  28.782  38.344  1.00 47.89           C  
ATOM    496  CD2 LEU A  80      13.400  29.670  36.114  1.00 53.33           C  
ATOM    497  N   ASN A  81      10.357  26.782  37.459  1.00 56.93           N  
ATOM    498  CA  ASN A  81       9.098  27.240  38.049  1.00 58.19           C  
ATOM    499  C   ASN A  81       8.556  26.384  39.207  1.00 57.48           C  
ATOM    500  O   ASN A  81       7.824  26.884  40.056  1.00 56.61           O  
ATOM    501  CB  ASN A  81       8.058  27.457  36.944  1.00 58.30           C  
ATOM    502  CG  ASN A  81       8.314  28.753  36.171  1.00 59.32           C  
ATOM    503  OD1 ASN A  81       8.517  29.806  36.776  1.00 60.09           O  
ATOM    504  ND2 ASN A  81       8.308  28.682  34.843  1.00 60.20           N  
ATOM    505  N   THR A  82       8.946  25.113  39.254  1.00 57.60           N  
ATOM    506  CA  THR A  82       8.559  24.215  40.340  1.00 58.02           C  
ATOM    507  C   THR A  82       9.144  24.736  41.653  1.00 58.70           C  
ATOM    508  O   THR A  82       8.522  24.640  42.704  1.00 59.30           O  
ATOM    509  CB  THR A  82       9.119  22.793  40.123  1.00 58.94           C  
ATOM    510  OG1 THR A  82       8.316  22.102  39.159  1.00 59.64           O  
ATOM    511  CG2 THR A  82       9.143  22.009  41.440  1.00 59.00           C  
ATOM    512  N   LEU A  83      10.357  25.270  41.597  1.00 59.14           N  
ATOM    513  CA  LEU A  83      10.987  25.800  42.792  1.00 59.84           C  
ATOM    514  C   LEU A  83      10.102  26.803  43.535  1.00 60.55           C  
ATOM    515  O   LEU A  83      10.332  27.083  44.708  1.00 61.56           O  
ATOM    516  CB  LEU A  83      12.304  26.469  42.427  1.00 60.03           C  
ATOM    517  CG  LEU A  83      13.442  25.541  42.022  1.00 60.27           C  
ATOM    518  CD1 LEU A  83      14.550  26.360  41.401  1.00 59.65           C  
ATOM    519  CD2 LEU A  83      13.948  24.792  43.246  1.00 60.39           C  
ATOM    520  N   LYS A  84       9.088  27.339  42.868  1.00 60.73           N  
ATOM    521  CA  LYS A  84       8.211  28.322  43.503  1.00 62.10           C  
ATOM    522  C   LYS A  84       7.173  27.686  44.439  1.00 64.97           C  
ATOM    523  O   LYS A  84       6.461  28.389  45.169  1.00 64.81           O  
ATOM    524  CB  LYS A  84       7.516  29.157  42.422  1.00 58.75           C  
ATOM    525  CG  LYS A  84       8.455  29.560  41.305  1.00 56.60           C  
ATOM    526  CD  LYS A  84       7.753  30.223  40.154  1.00 53.36           C  
ATOM    527  CE  LYS A  84       7.344  31.640  40.475  1.00 50.95           C  
ATOM    528  NZ  LYS A  84       6.838  32.260  39.220  1.00 49.80           N  
ATOM    529  N   ASN A  85       7.100  26.358  44.424  1.00 68.24           N  
ATOM    530  CA  ASN A  85       6.152  25.625  45.257  1.00 71.36           C  
ATOM    531  C   ASN A  85       6.408  25.811  46.746  1.00 74.76           C  
ATOM    532  O   ASN A  85       5.586  26.388  47.459  1.00 75.44           O  
ATOM    533  CB  ASN A  85       6.204  24.130  44.935  1.00 70.92           C  
ATOM    534  CG  ASN A  85       5.678  23.808  43.553  1.00 71.34           C  
ATOM    535  OD1 ASN A  85       5.691  22.650  43.136  1.00 71.92           O  
ATOM    536  ND2 ASN A  85       5.208  24.828  42.833  1.00 71.17           N  
ATOM    537  N   ARG A  86       7.546  25.315  47.222  1.00 78.01           N  
ATOM    538  CA  ARG A  86       7.856  25.431  48.638  1.00 80.51           C  
ATOM    539  C   ARG A  86       8.063  26.881  49.022  1.00 80.89           C  
ATOM    540  O   ARG A  86       7.825  27.260  50.164  1.00 81.46           O  
ATOM    541  CB  ARG A  86       9.115  24.643  48.988  1.00 82.75           C  
ATOM    542  CG  ARG A  86       9.159  24.162  50.437  1.00 85.32           C  
ATOM    543  CD  ARG A  86       8.045  23.146  50.688  1.00 87.96           C  
ATOM    544  NE  ARG A  86       7.774  22.358  49.485  1.00 89.22           N  
ATOM    545  CZ  ARG A  86       8.680  21.622  48.844  1.00 90.35           C  
ATOM    546  NH1 ARG A  86       9.934  21.558  49.286  1.00 90.59           N  
ATOM    547  NH2 ARG A  86       8.338  20.963  47.743  1.00 91.24           N  
ATOM    548  N   ASN A  87       8.517  27.685  48.064  1.00 81.40           N  
ATOM    549  CA  ASN A  87       8.768  29.104  48.306  1.00 81.19           C  
ATOM    550  C   ASN A  87       7.963  29.975  47.351  1.00 80.91           C  
ATOM    551  O   ASN A  87       8.416  30.305  46.255  1.00 80.69           O  
ATOM    552  CB  ASN A  87      10.262  29.413  48.168  1.00 80.02           C  
ATOM    553  CG  ASN A  87      10.574  30.870  48.416  1.00 79.93           C  
ATOM    554  OD1 ASN A  87       9.916  31.529  49.222  1.00 79.25           O  
ATOM    555  ND2 ASN A  87      11.591  31.382  47.736  1.00 81.02           N  
ATOM    556  N   PRO A  88       6.743  30.347  47.765  1.00 80.93           N  
ATOM    557  CA  PRO A  88       5.803  31.179  47.004  1.00 80.40           C  
ATOM    558  C   PRO A  88       6.240  32.628  46.799  1.00 79.13           C  
ATOM    559  O   PRO A  88       5.632  33.355  46.008  1.00 78.43           O  
ATOM    560  CB  PRO A  88       4.514  31.079  47.820  1.00 81.57           C  
ATOM    561  CG  PRO A  88       4.642  29.717  48.493  1.00 81.79           C  
ATOM    562  CD  PRO A  88       6.077  29.751  48.938  1.00 81.01           C  
ATOM    563  N   ASN A  89       7.288  33.048  47.505  1.00 77.74           N  
ATOM    564  CA  ASN A  89       7.783  34.419  47.369  1.00 76.48           C  
ATOM    565  C   ASN A  89       8.842  34.537  46.262  1.00 73.52           C  
ATOM    566  O   ASN A  89       9.112  35.628  45.751  1.00 73.51           O  
ATOM    567  CB  ASN A  89       8.338  34.906  48.706  1.00 78.80           C  
ATOM    568  CG  ASN A  89       7.337  34.741  49.839  1.00 81.63           C  
ATOM    569  OD1 ASN A  89       7.546  35.234  50.953  1.00 83.00           O  
ATOM    570  ND2 ASN A  89       6.241  34.036  49.560  1.00 81.93           N  
ATOM    571  N   LEU A  90       9.431  33.405  45.892  1.00 69.02           N  
ATOM    572  CA  LEU A  90      10.426  33.371  44.834  1.00 64.28           C  
ATOM    573  C   LEU A  90       9.759  33.765  43.535  1.00 61.71           C  
ATOM    574  O   LEU A  90       8.710  33.239  43.192  1.00 62.76           O  
ATOM    575  CB  LEU A  90      11.003  31.962  44.679  1.00 62.49           C  
ATOM    576  CG  LEU A  90      11.722  31.707  43.354  1.00 60.80           C  
ATOM    577  CD1 LEU A  90      12.868  32.688  43.211  1.00 60.20           C  
ATOM    578  CD2 LEU A  90      12.218  30.282  43.305  1.00 58.98           C  
ATOM    579  N   LYS A  91      10.364  34.692  42.811  1.00 58.97           N  
ATOM    580  CA  LYS A  91       9.813  35.116  41.532  1.00 55.20           C  
ATOM    581  C   LYS A  91      10.806  34.706  40.450  1.00 52.01           C  
ATOM    582  O   LYS A  91      12.003  34.552  40.714  1.00 52.15           O  
ATOM    583  CB  LYS A  91       9.583  36.623  41.550  1.00 54.63           C  
ATOM    584  CG  LYS A  91       8.721  37.023  42.732  1.00 57.69           C  
ATOM    585  CD  LYS A  91       8.727  38.525  42.984  1.00 62.25           C  
ATOM    586  CE  LYS A  91       8.605  38.850  44.491  1.00 63.43           C  
ATOM    587  NZ  LYS A  91       9.821  38.455  45.293  1.00 64.31           N  
ATOM    588  N   THR A  92      10.312  34.484  39.244  1.00 47.36           N  
ATOM    589  CA  THR A  92      11.192  34.084  38.168  1.00 45.24           C  
ATOM    590  C   THR A  92      10.864  34.964  36.989  1.00 44.72           C  
ATOM    591  O   THR A  92       9.748  35.483  36.893  1.00 44.72           O  
ATOM    592  CB  THR A  92      10.979  32.588  37.765  1.00 44.52           C  
ATOM    593  OG1 THR A  92       9.635  32.396  37.324  1.00 44.57           O  
ATOM    594  CG2 THR A  92      11.218  31.666  38.933  1.00 43.49           C  
ATOM    595  N   LEU A  93      11.838  35.163  36.111  1.00 42.42           N  
ATOM    596  CA  LEU A  93      11.615  35.957  34.912  1.00 42.06           C  
ATOM    597  C   LEU A  93      12.354  35.275  33.792  1.00 42.07           C  
ATOM    598  O   LEU A  93      13.299  34.536  34.030  1.00 42.45           O  
ATOM    599  CB  LEU A  93      12.157  37.383  35.054  1.00 40.15           C  
ATOM    600  CG  LEU A  93      11.533  38.319  36.091  1.00 40.19           C  
ATOM    601  CD1 LEU A  93      11.954  37.889  37.494  1.00 38.61           C  
ATOM    602  CD2 LEU A  93      11.949  39.767  35.806  1.00 39.53           C  
ATOM    603  N   LEU A  94      11.915  35.510  32.567  1.00 43.11           N  
ATOM    604  CA  LEU A  94      12.583  34.931  31.411  1.00 44.48           C  
ATOM    605  C   LEU A  94      13.375  36.092  30.822  1.00 45.50           C  
ATOM    606  O   LEU A  94      12.847  37.206  30.675  1.00 47.66           O  
ATOM    607  CB  LEU A  94      11.558  34.400  30.395  1.00 44.00           C  
ATOM    608  CG  LEU A  94      12.108  33.786  29.099  1.00 43.75           C  
ATOM    609  CD1 LEU A  94      13.196  32.773  29.430  1.00 42.22           C  
ATOM    610  CD2 LEU A  94      10.979  33.130  28.314  1.00 40.82           C  
ATOM    611  N   SER A  95      14.646  35.851  30.523  1.00 44.69           N  
ATOM    612  CA  SER A  95      15.480  36.896  29.964  1.00 43.67           C  
ATOM    613  C   SER A  95      15.535  36.712  28.464  1.00 43.86           C  
ATOM    614  O   SER A  95      15.791  35.620  27.971  1.00 44.12           O  
ATOM    615  CB  SER A  95      16.887  36.833  30.551  1.00 41.40           C  
ATOM    616  OG  SER A  95      17.660  37.905  30.052  1.00 40.13           O  
ATOM    617  N   VAL A  96      15.281  37.777  27.724  1.00 44.44           N  
ATOM    618  CA  VAL A  96      15.323  37.660  26.272  1.00 45.51           C  
ATOM    619  C   VAL A  96      16.498  38.460  25.730  1.00 46.09           C  
ATOM    620  O   VAL A  96      16.626  39.638  26.028  1.00 47.60           O  
ATOM    621  CB  VAL A  96      13.982  38.151  25.630  1.00 44.85           C  
ATOM    622  CG1 VAL A  96      13.556  39.478  26.252  1.00 42.36           C  
ATOM    623  CG2 VAL A  96      14.124  38.258  24.112  1.00 40.88           C  
ATOM    624  N   GLY A  97      17.357  37.819  24.942  1.00 45.71           N  
ATOM    625  CA  GLY A  97      18.504  38.511  24.387  1.00 44.84           C  
ATOM    626  C   GLY A  97      19.766  37.766  24.737  1.00 45.37           C  
ATOM    627  O   GLY A  97      19.940  36.629  24.323  1.00 44.45           O  
ATOM    628  N   GLY A  98      20.648  38.383  25.511  1.00 47.12           N  
ATOM    629  CA  GLY A  98      21.879  37.701  25.874  1.00 50.48           C  
ATOM    630  C   GLY A  98      23.007  38.025  24.906  1.00 52.55           C  
ATOM    631  O   GLY A  98      22.752  38.417  23.762  1.00 52.58           O  
ATOM    632  N   TRP A  99      24.250  37.841  25.347  1.00 53.10           N  
ATOM    633  CA  TRP A  99      25.395  38.163  24.514  1.00 54.33           C  
ATOM    634  C   TRP A  99      25.400  37.589  23.101  1.00 54.89           C  
ATOM    635  O   TRP A  99      25.554  38.338  22.151  1.00 54.05           O  
ATOM    636  CB  TRP A  99      26.697  37.793  25.222  1.00 55.62           C  
ATOM    637  CG  TRP A  99      27.894  38.217  24.422  1.00 58.27           C  
ATOM    638  CD1 TRP A  99      28.757  37.407  23.716  1.00 58.34           C  
ATOM    639  CD2 TRP A  99      28.293  39.565  24.145  1.00 58.61           C  
ATOM    640  NE1 TRP A  99      29.657  38.179  23.012  1.00 57.84           N  
ATOM    641  CE2 TRP A  99      29.395  39.504  23.258  1.00 58.45           C  
ATOM    642  CE3 TRP A  99      27.823  40.824  24.558  1.00 58.32           C  
ATOM    643  CZ2 TRP A  99      30.030  40.656  22.777  1.00 58.31           C  
ATOM    644  CZ3 TRP A  99      28.453  41.966  24.078  1.00 57.11           C  
ATOM    645  CH2 TRP A  99      29.546  41.872  23.195  1.00 57.51           C  
ATOM    646  N   ASN A 100      25.231  36.280  22.944  1.00 57.91           N  
ATOM    647  CA  ASN A 100      25.248  35.688  21.601  1.00 61.34           C  
ATOM    648  C   ASN A 100      24.049  35.997  20.713  1.00 61.97           C  
ATOM    649  O   ASN A 100      24.136  35.847  19.499  1.00 61.62           O  
ATOM    650  CB  ASN A 100      25.400  34.159  21.665  1.00 64.10           C  
ATOM    651  CG  ASN A 100      26.745  33.724  22.224  1.00 68.19           C  
ATOM    652  OD1 ASN A 100      27.763  34.409  22.054  1.00 69.31           O  
ATOM    653  ND2 ASN A 100      26.761  32.563  22.882  1.00 70.56           N  
ATOM    654  N   PHE A 101      22.936  36.424  21.301  1.00 62.88           N  
ATOM    655  CA  PHE A 101      21.733  36.707  20.512  1.00 64.88           C  
ATOM    656  C   PHE A 101      22.003  37.442  19.207  1.00 65.20           C  
ATOM    657  O   PHE A 101      21.567  37.005  18.139  1.00 65.78           O  
ATOM    658  CB  PHE A 101      20.720  37.504  21.342  1.00 65.27           C  
ATOM    659  CG  PHE A 101      19.399  37.741  20.643  1.00 64.89           C  
ATOM    660  CD1 PHE A 101      19.210  38.855  19.834  1.00 64.95           C  
ATOM    661  CD2 PHE A 101      18.341  36.848  20.807  1.00 66.39           C  
ATOM    662  CE1 PHE A 101      17.983  39.082  19.198  1.00 64.59           C  
ATOM    663  CE2 PHE A 101      17.108  37.066  20.176  1.00 65.51           C  
ATOM    664  CZ  PHE A 101      16.933  38.187  19.371  1.00 64.73           C  
ATOM    665  N   GLY A 102      22.717  38.559  19.302  1.00 65.22           N  
ATOM    666  CA  GLY A 102      23.020  39.343  18.122  1.00 65.98           C  
ATOM    667  C   GLY A 102      22.509  40.764  18.246  1.00 66.62           C  
ATOM    668  O   GLY A 102      21.312  41.024  18.109  1.00 66.38           O  
ATOM    669  N   SER A 103      23.424  41.689  18.510  1.00 67.33           N  
ATOM    670  CA  SER A 103      23.083  43.099  18.654  1.00 67.72           C  
ATOM    671  C   SER A 103      22.205  43.634  17.514  1.00 68.61           C  
ATOM    672  O   SER A 103      21.278  44.424  17.745  1.00 67.09           O  
ATOM    673  CB  SER A 103      24.362  43.925  18.737  1.00 66.66           C  
ATOM    674  OG  SER A 103      24.055  45.299  18.741  1.00 66.43           O  
ATOM    675  N   GLN A 104      22.499  43.196  16.288  1.00 69.64           N  
ATOM    676  CA  GLN A 104      21.760  43.643  15.103  1.00 69.51           C  
ATOM    677  C   GLN A 104      20.323  43.145  15.079  1.00 68.11           C  
ATOM    678  O   GLN A 104      19.378  43.926  14.991  1.00 67.01           O  
ATOM    679  CB  GLN A 104      22.471  43.175  13.833  1.00 72.13           C  
ATOM    680  CG  GLN A 104      23.801  42.481  14.088  1.00 76.59           C  
ATOM    681  CD  GLN A 104      24.881  42.902  13.093  1.00 79.35           C  
ATOM    682  OE1 GLN A 104      25.025  44.090  12.785  1.00 80.35           O  
ATOM    683  NE2 GLN A 104      25.655  41.933  12.603  1.00 79.75           N  
ATOM    684  N   ARG A 105      20.172  41.831  15.159  1.00 66.83           N  
ATOM    685  CA  ARG A 105      18.864  41.205  15.132  1.00 65.80           C  
ATOM    686  C   ARG A 105      17.884  41.898  16.079  1.00 64.26           C  
ATOM    687  O   ARG A 105      16.700  42.035  15.781  1.00 63.79           O  
ATOM    688  CB  ARG A 105      19.015  39.729  15.491  1.00 67.62           C  
ATOM    689  CG  ARG A 105      18.026  38.813  14.793  1.00 69.29           C  
ATOM    690  CD  ARG A 105      18.650  37.446  14.553  1.00 70.48           C  
ATOM    691  NE  ARG A 105      18.914  36.703  15.785  1.00 70.44           N  
ATOM    692  CZ  ARG A 105      17.967  36.148  16.534  1.00 71.21           C  
ATOM    693  NH1 ARG A 105      18.294  35.482  17.640  1.00 70.00           N  
ATOM    694  NH2 ARG A 105      16.692  36.263  16.173  1.00 69.63           N  
ATOM    695  N   PHE A 106      18.378  42.350  17.219  1.00 62.49           N  
ATOM    696  CA  PHE A 106      17.511  43.027  18.169  1.00 61.83           C  
ATOM    697  C   PHE A 106      17.008  44.373  17.619  1.00 62.04           C  
ATOM    698  O   PHE A 106      15.809  44.664  17.662  1.00 61.71           O  
ATOM    699  CB  PHE A 106      18.257  43.253  19.490  1.00 59.85           C  
ATOM    700  CG  PHE A 106      17.496  42.803  20.703  1.00 55.94           C  
ATOM    701  CD1 PHE A 106      16.213  43.281  20.954  1.00 52.51           C  
ATOM    702  CD2 PHE A 106      18.062  41.896  21.592  1.00 54.82           C  
ATOM    703  CE1 PHE A 106      15.502  42.867  22.068  1.00 50.24           C  
ATOM    704  CE2 PHE A 106      17.353  41.473  22.715  1.00 54.83           C  
ATOM    705  CZ  PHE A 106      16.065  41.964  22.952  1.00 52.11           C  
ATOM    706  N   SER A 107      17.924  45.194  17.111  1.00 61.86           N  
ATOM    707  CA  SER A 107      17.553  46.496  16.571  1.00 62.10           C  
ATOM    708  C   SER A 107      16.463  46.385  15.510  1.00 62.84           C  
ATOM    709  O   SER A 107      15.547  47.213  15.463  1.00 61.21           O  
ATOM    710  CB  SER A 107      18.780  47.182  15.969  1.00 61.27           C  
ATOM    711  OG  SER A 107      18.418  48.377  15.299  1.00 60.80           O  
ATOM    712  N   LYS A 108      16.591  45.358  14.666  1.00 64.46           N  
ATOM    713  CA  LYS A 108      15.669  45.065  13.568  1.00 65.72           C  
ATOM    714  C   LYS A 108      14.239  45.091  14.063  1.00 67.46           C  
ATOM    715  O   LYS A 108      13.355  45.705  13.455  1.00 69.18           O  
ATOM    716  CB  LYS A 108      15.970  43.680  13.018  1.00 66.56           C  
ATOM    717  CG  LYS A 108      16.309  43.610  11.541  1.00 69.13           C  
ATOM    718  CD  LYS A 108      15.079  43.285  10.703  1.00 70.83           C  
ATOM    719  CE  LYS A 108      15.459  42.691   9.337  1.00 71.27           C  
ATOM    720  NZ  LYS A 108      16.088  41.336   9.443  1.00 70.19           N  
ATOM    721  N   ILE A 109      14.026  44.410  15.181  1.00 68.56           N  
ATOM    722  CA  ILE A 109      12.714  44.314  15.807  1.00 68.77           C  
ATOM    723  C   ILE A 109      12.378  45.586  16.592  1.00 69.91           C  
ATOM    724  O   ILE A 109      11.215  45.947  16.738  1.00 71.12           O  
ATOM    725  CB  ILE A 109      12.664  43.096  16.763  1.00 67.23           C  
ATOM    726  CG1 ILE A 109      13.226  41.854  16.058  1.00 64.81           C  
ATOM    727  CG2 ILE A 109      11.233  42.840  17.208  1.00 66.86           C  
ATOM    728  CD1 ILE A 109      13.426  40.687  16.974  1.00 60.49           C  
ATOM    729  N   ALA A 110      13.401  46.267  17.090  1.00 71.07           N  
ATOM    730  CA  ALA A 110      13.192  47.484  17.859  1.00 71.65           C  
ATOM    731  C   ALA A 110      12.670  48.621  17.007  1.00 72.44           C  
ATOM    732  O   ALA A 110      11.763  49.342  17.430  1.00 73.31           O  
ATOM    733  CB  ALA A 110      14.489  47.907  18.523  1.00 71.88           C  
ATOM    734  N   SER A 111      13.242  48.776  15.810  1.00 73.34           N  
ATOM    735  CA  SER A 111      12.864  49.860  14.895  1.00 74.32           C  
ATOM    736  C   SER A 111      11.739  49.586  13.894  1.00 74.58           C  
ATOM    737  O   SER A 111      11.252  50.510  13.236  1.00 74.99           O  
ATOM    738  CB  SER A 111      14.102  50.378  14.147  1.00 74.21           C  
ATOM    739  OG  SER A 111      14.832  49.319  13.562  1.00 75.71           O  
ATOM    740  N   ASN A 112      11.330  48.335  13.745  1.00 74.91           N  
ATOM    741  CA  ASN A 112      10.220  48.068  12.845  1.00 75.02           C  
ATOM    742  C   ASN A 112       8.967  48.280  13.688  1.00 74.29           C  
ATOM    743  O   ASN A 112       8.774  47.611  14.703  1.00 73.55           O  
ATOM    744  CB  ASN A 112      10.251  46.636  12.324  1.00 75.91           C  
ATOM    745  CG  ASN A 112       9.150  46.372  11.308  1.00 76.97           C  
ATOM    746  OD1 ASN A 112       7.978  46.670  11.551  1.00 76.69           O  
ATOM    747  ND2 ASN A 112       9.522  45.810  10.164  1.00 78.03           N  
ATOM    748  N   THR A 113       8.122  49.218  13.280  1.00 73.94           N  
ATOM    749  CA  THR A 113       6.908  49.500  14.038  1.00 73.47           C  
ATOM    750  C   THR A 113       6.050  48.243  14.211  1.00 72.40           C  
ATOM    751  O   THR A 113       5.381  48.075  15.239  1.00 71.54           O  
ATOM    752  CB  THR A 113       6.062  50.608  13.356  1.00 74.28           C  
ATOM    753  OG1 THR A 113       6.853  51.796  13.184  1.00 73.77           O  
ATOM    754  CG2 THR A 113       4.849  50.942  14.217  1.00 74.79           C  
ATOM    755  N   GLN A 114       6.084  47.363  13.208  1.00 70.94           N  
ATOM    756  CA  GLN A 114       5.311  46.120  13.232  1.00 69.03           C  
ATOM    757  C   GLN A 114       6.048  44.972  13.919  1.00 68.06           C  
ATOM    758  O   GLN A 114       5.417  44.180  14.623  1.00 68.62           O  
ATOM    769  N   SER A 115       7.365  44.873  13.709  1.00 65.24           N  
ATOM    770  CA  SER A 115       8.178  43.821  14.335  1.00 62.51           C  
ATOM    771  C   SER A 115       8.068  43.910  15.848  1.00 59.98           C  
ATOM    772  O   SER A 115       7.789  42.923  16.525  1.00 58.88           O  
ATOM    773  CB  SER A 115       9.650  43.968  13.946  1.00 63.68           C  
ATOM    774  OG  SER A 115       9.879  43.568  12.608  1.00 65.53           O  
ATOM    775  N   ARG A 116       8.303  45.115  16.359  1.00 58.17           N  
ATOM    776  CA  ARG A 116       8.230  45.420  17.784  1.00 56.53           C  
ATOM    777  C   ARG A 116       6.880  44.996  18.341  1.00 55.78           C  
ATOM    778  O   ARG A 116       6.808  44.203  19.287  1.00 55.65           O  
ATOM    779  CB  ARG A 116       8.429  46.926  17.996  1.00 56.31           C  
ATOM    780  CG  ARG A 116       8.208  47.391  19.417  1.00 56.68           C  
ATOM    781  CD  ARG A 116       8.672  48.832  19.632  1.00 56.41           C  
ATOM    782  NE  ARG A 116       7.809  49.816  18.986  1.00 55.58           N  
ATOM    783  CZ  ARG A 116       8.204  50.621  18.009  1.00 55.43           C  
ATOM    784  NH1 ARG A 116       9.457  50.548  17.576  1.00 55.76           N  
ATOM    785  NH2 ARG A 116       7.349  51.485  17.465  1.00 52.19           N  
ATOM    786  N   ARG A 117       5.819  45.530  17.738  1.00 54.72           N  
ATOM    787  CA  ARG A 117       4.446  45.230  18.131  1.00 54.65           C  
ATOM    788  C   ARG A 117       4.137  43.730  18.270  1.00 54.12           C  
ATOM    789  O   ARG A 117       3.581  43.291  19.285  1.00 52.00           O  
ATOM    790  CB  ARG A 117       3.467  45.854  17.130  1.00 56.05           C  
ATOM    791  CG  ARG A 117       1.997  45.492  17.400  1.00 58.12           C  
ATOM    792  CD  ARG A 117       1.613  45.828  18.839  1.00 60.08           C  
ATOM    793  NE  ARG A 117       0.439  45.098  19.314  1.00 61.25           N  
ATOM    794  CZ  ARG A 117       0.065  45.039  20.592  1.00 61.70           C  
ATOM    795  NH1 ARG A 117       0.778  45.674  21.519  1.00 62.33           N  
ATOM    796  NH2 ARG A 117      -1.009  44.337  20.947  1.00 60.37           N  
ATOM    797  N   THR A 118       4.478  42.951  17.247  1.00 53.67           N  
ATOM    798  CA  THR A 118       4.223  41.515  17.283  1.00 53.61           C  
ATOM    799  C   THR A 118       4.919  40.982  18.528  1.00 54.26           C  
ATOM    800  O   THR A 118       4.309  40.307  19.365  1.00 54.22           O  
ATOM    801  CB  THR A 118       4.804  40.791  16.031  1.00 54.26           C  
ATOM    802  OG1 THR A 118       4.487  41.529  14.842  1.00 55.16           O  
ATOM    803  CG2 THR A 118       4.215  39.406  15.901  1.00 52.83           C  
ATOM    804  N   PHE A 119       6.204  41.311  18.641  1.00 53.82           N  
ATOM    805  CA  PHE A 119       7.029  40.887  19.766  1.00 53.19           C  
ATOM    806  C   PHE A 119       6.391  41.196  21.120  1.00 53.11           C  
ATOM    807  O   PHE A 119       6.125  40.294  21.924  1.00 52.49           O  
ATOM    808  CB  PHE A 119       8.389  41.569  19.669  1.00 52.46           C  
ATOM    809  CG  PHE A 119       9.288  41.310  20.835  1.00 50.20           C  
ATOM    810  CD1 PHE A 119       9.454  40.029  21.328  1.00 49.46           C  
ATOM    811  CD2 PHE A 119      10.023  42.343  21.392  1.00 50.31           C  
ATOM    812  CE1 PHE A 119      10.342  39.776  22.350  1.00 50.23           C  
ATOM    813  CE2 PHE A 119      10.917  42.103  22.416  1.00 50.72           C  
ATOM    814  CZ  PHE A 119      11.079  40.814  22.898  1.00 50.34           C  
ATOM    815  N   ILE A 120       6.157  42.478  21.370  1.00 52.01           N  
ATOM    816  CA  ILE A 120       5.552  42.894  22.625  1.00 50.97           C  
ATOM    817  C   ILE A 120       4.278  42.090  22.872  1.00 51.40           C  
ATOM    818  O   ILE A 120       4.070  41.567  23.963  1.00 52.73           O  
ATOM    819  CB  ILE A 120       5.225  44.421  22.600  1.00 50.53           C  
ATOM    820  CG1 ILE A 120       6.526  45.223  22.553  1.00 50.03           C  
ATOM    821  CG2 ILE A 120       4.369  44.816  23.805  1.00 48.19           C  
ATOM    822  CD1 ILE A 120       6.325  46.732  22.469  1.00 51.97           C  
ATOM    823  N   LYS A 121       3.435  41.976  21.852  1.00 52.23           N  
ATOM    824  CA  LYS A 121       2.170  41.259  21.987  1.00 53.25           C  
ATOM    825  C   LYS A 121       2.344  39.781  22.287  1.00 52.40           C  
ATOM    826  O   LYS A 121       1.476  39.171  22.907  1.00 53.11           O  
ATOM    827  CB  LYS A 121       1.326  41.430  20.715  1.00 56.79           C  
ATOM    828  CG  LYS A 121       0.028  40.611  20.669  1.00 58.11           C  
ATOM    829  CD  LYS A 121      -0.814  40.971  19.432  1.00 60.12           C  
ATOM    830  CE  LYS A 121      -2.118  40.155  19.355  1.00 61.58           C  
ATOM    831  NZ  LYS A 121      -3.145  40.788  18.462  1.00 61.31           N  
ATOM    832  N   SER A 122       3.470  39.211  21.871  1.00 50.08           N  
ATOM    833  CA  SER A 122       3.714  37.799  22.088  1.00 47.82           C  
ATOM    834  C   SER A 122       4.176  37.427  23.475  1.00 47.48           C  
ATOM    835  O   SER A 122       3.990  36.293  23.906  1.00 47.47           O  
ATOM    836  CB  SER A 122       4.740  37.296  21.083  1.00 47.45           C  
ATOM    837  OG  SER A 122       5.946  38.009  21.209  1.00 46.92           O  
ATOM    838  N   VAL A 123       4.763  38.373  24.188  1.00 47.34           N  
ATOM    839  CA  VAL A 123       5.290  38.064  25.506  1.00 47.97           C  
ATOM    840  C   VAL A 123       4.307  37.681  26.621  1.00 49.33           C  
ATOM    841  O   VAL A 123       4.364  36.561  27.154  1.00 47.87           O  
ATOM    842  CB  VAL A 123       6.201  39.211  26.023  1.00 47.23           C  
ATOM    843  CG1 VAL A 123       6.733  38.864  27.419  1.00 46.54           C  
ATOM    844  CG2 VAL A 123       7.366  39.435  25.053  1.00 46.04           C  
ATOM    845  N   PRO A 124       3.376  38.587  26.978  1.00 50.47           N  
ATOM    846  CA  PRO A 124       2.453  38.212  28.064  1.00 50.54           C  
ATOM    847  C   PRO A 124       1.884  36.781  27.954  1.00 50.94           C  
ATOM    848  O   PRO A 124       2.007  35.986  28.892  1.00 51.25           O  
ATOM    849  CB  PRO A 124       1.380  39.309  28.018  1.00 48.61           C  
ATOM    850  CG  PRO A 124       2.110  40.481  27.407  1.00 49.33           C  
ATOM    851  CD  PRO A 124       2.938  39.829  26.313  1.00 48.60           C  
ATOM    852  N   PRO A 125       1.261  36.428  26.813  1.00 50.22           N  
ATOM    853  CA  PRO A 125       0.748  35.055  26.772  1.00 49.97           C  
ATOM    854  C   PRO A 125       1.840  34.004  27.008  1.00 49.40           C  
ATOM    855  O   PRO A 125       1.663  33.065  27.799  1.00 46.89           O  
ATOM    856  CB  PRO A 125       0.102  34.959  25.377  1.00 50.00           C  
ATOM    857  CG  PRO A 125       0.736  36.053  24.597  1.00 50.30           C  
ATOM    858  CD  PRO A 125       0.879  37.165  25.598  1.00 49.58           C  
ATOM    859  N   PHE A 126       2.975  34.188  26.336  1.00 48.50           N  
ATOM    860  CA  PHE A 126       4.085  33.261  26.463  1.00 47.67           C  
ATOM    861  C   PHE A 126       4.598  33.113  27.891  1.00 46.91           C  
ATOM    862  O   PHE A 126       5.042  32.044  28.282  1.00 47.68           O  
ATOM    863  CB  PHE A 126       5.220  33.682  25.543  1.00 46.77           C  
ATOM    864  CG  PHE A 126       6.361  32.729  25.534  1.00 43.80           C  
ATOM    865  CD1 PHE A 126       7.229  32.661  26.609  1.00 42.33           C  
ATOM    866  CD2 PHE A 126       6.553  31.882  24.460  1.00 43.67           C  
ATOM    867  CE1 PHE A 126       8.269  31.767  26.614  1.00 43.24           C  
ATOM    868  CE2 PHE A 126       7.596  30.975  24.454  1.00 44.11           C  
ATOM    869  CZ  PHE A 126       8.456  30.916  25.530  1.00 44.48           C  
ATOM    870  N   LEU A 127       4.536  34.173  28.676  1.00 47.24           N  
ATOM    871  CA  LEU A 127       4.997  34.065  30.048  1.00 49.64           C  
ATOM    872  C   LEU A 127       3.991  33.315  30.928  1.00 51.31           C  
ATOM    873  O   LEU A 127       4.386  32.391  31.654  1.00 53.17           O  
ATOM    874  CB  LEU A 127       5.278  35.451  30.636  1.00 49.41           C  
ATOM    875  CG  LEU A 127       6.352  36.257  29.896  1.00 48.19           C  
ATOM    876  CD1 LEU A 127       6.517  37.611  30.543  1.00 47.76           C  
ATOM    877  CD2 LEU A 127       7.648  35.501  29.919  1.00 47.18           C  
ATOM    878  N   ARG A 128       2.703  33.684  30.860  1.00 50.98           N  
ATOM    879  CA  ARG A 128       1.660  33.022  31.674  1.00 49.87           C  
ATOM    880  C   ARG A 128       1.573  31.546  31.310  1.00 48.09           C  
ATOM    881  O   ARG A 128       1.351  30.683  32.156  1.00 45.70           O  
ATOM    882  CB  ARG A 128       0.268  33.634  31.443  1.00 51.09           C  
ATOM    883  CG  ARG A 128       0.122  35.151  31.648  1.00 52.17           C  
ATOM    884  CD  ARG A 128       0.444  35.601  33.057  1.00 50.09           C  
ATOM    885  NE  ARG A 128      -0.078  36.945  33.300  1.00 48.40           N  
ATOM    886  CZ  ARG A 128       0.168  37.651  34.402  1.00 49.68           C  
ATOM    887  NH1 ARG A 128       0.939  37.145  35.366  1.00 48.57           N  
ATOM    888  NH2 ARG A 128      -0.372  38.854  34.554  1.00 49.65           N  
ATOM    889  N   THR A 129       1.734  31.266  30.027  1.00 48.31           N  
ATOM    890  CA  THR A 129       1.670  29.896  29.562  1.00 47.98           C  
ATOM    891  C   THR A 129       2.795  29.093  30.177  1.00 48.10           C  
ATOM    892  O   THR A 129       2.623  27.892  30.468  1.00 48.50           O  
ATOM    893  CB  THR A 129       1.816  29.789  28.028  1.00 47.21           C  
ATOM    894  OG1 THR A 129       0.778  30.543  27.385  1.00 47.11           O  
ATOM    895  CG2 THR A 129       1.721  28.330  27.601  1.00 44.94           C  
ATOM    896  N   HIS A 130       3.936  29.752  30.397  1.00 45.48           N  
ATOM    897  CA  HIS A 130       5.086  29.045  30.922  1.00 44.01           C  
ATOM    898  C   HIS A 130       5.494  29.233  32.385  1.00 45.20           C  
ATOM    899  O   HIS A 130       6.466  28.624  32.847  1.00 45.24           O  
ATOM    900  CB  HIS A 130       6.248  29.284  29.984  1.00 41.16           C  
ATOM    901  CG  HIS A 130       6.034  28.713  28.614  1.00 40.81           C  
ATOM    902  ND1 HIS A 130       5.892  27.358  28.386  1.00 38.53           N  
ATOM    903  CD2 HIS A 130       5.982  29.308  27.396  1.00 39.29           C  
ATOM    904  CE1 HIS A 130       5.772  27.145  27.087  1.00 38.39           C  
ATOM    905  NE2 HIS A 130       5.825  28.311  26.464  1.00 39.08           N  
ATOM    906  N   GLY A 131       4.759  30.068  33.115  1.00 45.05           N  
ATOM    907  CA  GLY A 131       5.043  30.236  34.532  1.00 46.12           C  
ATOM    908  C   GLY A 131       5.940  31.350  35.031  1.00 47.84           C  
ATOM    909  O   GLY A 131       6.301  31.395  36.219  1.00 48.07           O  
ATOM    910  N   PHE A 132       6.284  32.273  34.154  1.00 48.34           N  
ATOM    911  CA  PHE A 132       7.158  33.342  34.565  1.00 49.48           C  
ATOM    912  C   PHE A 132       6.423  34.537  35.112  1.00 49.39           C  
ATOM    913  O   PHE A 132       5.281  34.768  34.765  1.00 52.04           O  
ATOM    914  CB  PHE A 132       8.041  33.707  33.397  1.00 49.28           C  
ATOM    915  CG  PHE A 132       9.062  32.659  33.100  1.00 49.84           C  
ATOM    916  CD1 PHE A 132      10.123  32.446  33.978  1.00 49.32           C  
ATOM    917  CD2 PHE A 132       8.982  31.895  31.941  1.00 49.60           C  
ATOM    918  CE1 PHE A 132      11.097  31.490  33.698  1.00 49.05           C  
ATOM    919  CE2 PHE A 132       9.953  30.937  31.655  1.00 47.54           C  
ATOM    920  CZ  PHE A 132      11.009  30.738  32.532  1.00 47.15           C  
ATOM    921  N   ASP A 133       7.076  35.286  35.988  1.00 48.95           N  
ATOM    922  CA  ASP A 133       6.456  36.452  36.590  1.00 48.18           C  
ATOM    923  C   ASP A 133       6.780  37.716  35.824  1.00 47.82           C  
ATOM    924  O   ASP A 133       6.304  38.803  36.164  1.00 45.35           O  
ATOM    925  CB  ASP A 133       6.926  36.581  38.022  1.00 48.84           C  
ATOM    926  CG  ASP A 133       6.615  35.353  38.823  1.00 51.27           C  
ATOM    927  OD1 ASP A 133       5.417  35.048  38.961  1.00 52.61           O  
ATOM    928  OD2 ASP A 133       7.553  34.683  39.306  1.00 54.95           O  
ATOM    929  N   GLY A 134       7.594  37.571  34.783  1.00 47.63           N  
ATOM    930  CA  GLY A 134       7.956  38.735  34.001  1.00 46.68           C  
ATOM    931  C   GLY A 134       9.032  38.500  32.967  1.00 44.97           C  
ATOM    932  O   GLY A 134       9.506  37.377  32.790  1.00 44.05           O  
ATOM    933  N   LEU A 135       9.398  39.585  32.286  1.00 44.86           N  
ATOM    934  CA  LEU A 135      10.430  39.585  31.248  1.00 45.31           C  
ATOM    935  C   LEU A 135      11.667  40.340  31.729  1.00 45.29           C  
ATOM    936  O   LEU A 135      11.633  41.069  32.724  1.00 46.02           O  
ATOM    937  CB  LEU A 135       9.915  40.271  29.968  1.00 42.79           C  
ATOM    938  CG  LEU A 135      10.859  40.261  28.758  1.00 40.17           C  
ATOM    939  CD1 LEU A 135      11.027  38.832  28.264  1.00 36.30           C  
ATOM    940  CD2 LEU A 135      10.312  41.161  27.663  1.00 37.33           C  
ATOM    941  N   ASP A 136      12.761  40.150  31.013  1.00 44.56           N  
ATOM    942  CA  ASP A 136      13.993  40.830  31.319  1.00 44.11           C  
ATOM    943  C   ASP A 136      14.664  41.050  29.990  1.00 44.38           C  
ATOM    944  O   ASP A 136      14.957  40.080  29.280  1.00 45.32           O  
ATOM    945  CB  ASP A 136      14.898  39.978  32.192  1.00 44.39           C  
ATOM    946  CG  ASP A 136      16.227  40.655  32.465  1.00 44.80           C  
ATOM    947  OD1 ASP A 136      16.216  41.746  33.068  1.00 43.19           O  
ATOM    948  OD2 ASP A 136      17.277  40.110  32.063  1.00 44.73           O  
ATOM    949  N   LEU A 137      14.895  42.316  29.648  1.00 43.59           N  
ATOM    950  CA  LEU A 137      15.542  42.665  28.389  1.00 42.46           C  
ATOM    951  C   LEU A 137      17.052  42.616  28.518  1.00 42.42           C  
ATOM    952  O   LEU A 137      17.642  43.369  29.297  1.00 45.06           O  
ATOM    953  CB  LEU A 137      15.123  44.061  27.936  1.00 42.88           C  
ATOM    954  CG  LEU A 137      13.660  44.207  27.520  1.00 46.34           C  
ATOM    955  CD1 LEU A 137      13.352  45.683  27.294  1.00 46.64           C  
ATOM    956  CD2 LEU A 137      13.371  43.358  26.254  1.00 44.30           C  
ATOM    957  N   ALA A 138      17.661  41.729  27.739  1.00 39.55           N  
ATOM    958  CA  ALA A 138      19.099  41.538  27.706  1.00 35.96           C  
ATOM    959  C   ALA A 138      19.601  41.857  26.295  1.00 35.20           C  
ATOM    960  O   ALA A 138      20.171  40.996  25.607  1.00 33.01           O  
ATOM    961  CB  ALA A 138      19.420  40.107  28.065  1.00 36.81           C  
ATOM    962  N   TRP A 139      19.358  43.090  25.860  1.00 35.46           N  
ATOM    963  CA  TRP A 139      19.780  43.560  24.534  1.00 38.38           C  
ATOM    964  C   TRP A 139      21.205  44.130  24.638  1.00 40.18           C  
ATOM    965  O   TRP A 139      21.401  45.216  25.198  1.00 39.74           O  
ATOM    966  CB  TRP A 139      18.822  44.645  24.053  1.00 36.73           C  
ATOM    967  CG  TRP A 139      19.183  45.281  22.743  1.00 37.66           C  
ATOM    968  CD1 TRP A 139      20.292  45.045  21.974  1.00 35.87           C  
ATOM    969  CD2 TRP A 139      18.406  46.251  22.037  1.00 37.39           C  
ATOM    970  NE1 TRP A 139      20.245  45.811  20.833  1.00 34.51           N  
ATOM    971  CE2 TRP A 139      19.099  46.557  20.846  1.00 35.14           C  
ATOM    972  CE3 TRP A 139      17.181  46.890  22.298  1.00 38.18           C  
ATOM    973  CZ2 TRP A 139      18.615  47.468  19.920  1.00 36.02           C  
ATOM    974  CZ3 TRP A 139      16.695  47.795  21.383  1.00 37.20           C  
ATOM    975  CH2 TRP A 139      17.413  48.077  20.201  1.00 38.44           C  
ATOM    976  N   LEU A 140      22.186  43.417  24.079  1.00 41.33           N  
ATOM    977  CA  LEU A 140      23.584  43.835  24.186  1.00 42.76           C  
ATOM    978  C   LEU A 140      24.320  44.064  22.873  1.00 44.26           C  
ATOM    979  O   LEU A 140      24.771  43.101  22.237  1.00 46.10           O  
ATOM    980  CB  LEU A 140      24.345  42.798  25.010  1.00 41.27           C  
ATOM    981  CG  LEU A 140      23.479  42.111  26.069  1.00 41.76           C  
ATOM    982  CD1 LEU A 140      24.284  41.021  26.731  1.00 43.14           C  
ATOM    983  CD2 LEU A 140      22.976  43.109  27.096  1.00 38.06           C  
ATOM    984  N   TYR A 141      24.470  45.327  22.472  1.00 45.34           N  
ATOM    985  CA  TYR A 141      23.962  46.479  23.209  1.00 47.03           C  
ATOM    986  C   TYR A 141      23.268  47.372  22.208  1.00 50.42           C  
ATOM    987  O   TYR A 141      23.618  47.363  21.025  1.00 50.97           O  
ATOM    988  CB  TYR A 141      25.115  47.268  23.827  1.00 46.26           C  
ATOM    989  CG  TYR A 141      25.930  46.508  24.855  1.00 46.73           C  
ATOM    990  CD1 TYR A 141      25.454  46.319  26.161  1.00 44.58           C  
ATOM    991  CD2 TYR A 141      27.163  45.949  24.514  1.00 45.75           C  
ATOM    992  CE1 TYR A 141      26.180  45.597  27.090  1.00 45.36           C  
ATOM    993  CE2 TYR A 141      27.900  45.220  25.439  1.00 46.93           C  
ATOM    994  CZ  TYR A 141      27.405  45.047  26.727  1.00 47.57           C  
ATOM    995  OH  TYR A 141      28.152  44.332  27.647  1.00 48.81           O  
ATOM    996  N   PRO A 142      22.279  48.164  22.653  1.00 53.17           N  
ATOM    997  CA  PRO A 142      21.630  49.024  21.657  1.00 56.35           C  
ATOM    998  C   PRO A 142      22.715  49.898  21.025  1.00 60.10           C  
ATOM    999  O   PRO A 142      23.715  50.211  21.677  1.00 61.93           O  
ATOM   1000  CB  PRO A 142      20.647  49.845  22.495  1.00 55.39           C  
ATOM   1001  CG  PRO A 142      20.351  48.951  23.675  1.00 53.78           C  
ATOM   1002  CD  PRO A 142      21.715  48.386  23.996  1.00 53.58           C  
ATOM   1003  N   GLY A 143      22.553  50.279  19.765  1.00 63.29           N  
ATOM   1004  CA  GLY A 143      23.563  51.138  19.159  1.00 67.41           C  
ATOM   1005  C   GLY A 143      23.343  52.592  19.563  1.00 69.45           C  
ATOM   1006  O   GLY A 143      22.437  52.882  20.338  1.00 69.65           O  
ATOM   1007  N   ARG A 144      24.160  53.514  19.065  1.00 71.96           N  
ATOM   1008  CA  ARG A 144      23.959  54.920  19.396  1.00 75.24           C  
ATOM   1009  C   ARG A 144      22.649  55.285  18.720  1.00 75.91           C  
ATOM   1010  O   ARG A 144      21.899  56.155  19.181  1.00 76.32           O  
ATOM   1011  CB  ARG A 144      25.083  55.797  18.835  1.00 77.51           C  
ATOM   1012  CG  ARG A 144      26.184  55.030  18.150  1.00 82.81           C  
ATOM   1013  CD  ARG A 144      26.787  53.986  19.075  1.00 87.42           C  
ATOM   1014  NE  ARG A 144      27.411  52.905  18.321  1.00 92.21           N  
ATOM   1015  CZ  ARG A 144      27.595  51.673  18.788  1.00 94.88           C  
ATOM   1016  NH1 ARG A 144      27.200  51.360  20.022  1.00 95.62           N  
ATOM   1017  NH2 ARG A 144      28.171  50.752  18.017  1.00 96.19           N  
ATOM   1018  N   ARG A 145      22.376  54.583  17.626  1.00 75.94           N  
ATOM   1019  CA  ARG A 145      21.169  54.793  16.844  1.00 76.68           C  
ATOM   1020  C   ARG A 145      19.927  54.105  17.418  1.00 74.72           C  
ATOM   1021  O   ARG A 145      18.814  54.301  16.922  1.00 74.99           O  
ATOM   1022  CB  ARG A 145      21.422  54.333  15.401  1.00 80.26           C  
ATOM   1023  CG  ARG A 145      22.267  53.071  15.296  1.00 84.15           C  
ATOM   1024  CD  ARG A 145      21.435  51.810  15.462  1.00 88.38           C  
ATOM   1025  NE  ARG A 145      20.867  51.398  14.181  1.00 91.08           N  
ATOM   1026  CZ  ARG A 145      21.589  50.890  13.186  1.00 93.25           C  
ATOM   1027  NH1 ARG A 145      22.897  50.726  13.340  1.00 94.26           N  
ATOM   1028  NH2 ARG A 145      21.016  50.572  12.030  1.00 94.16           N  
ATOM   1029  N   ASP A 146      20.108  53.318  18.474  1.00 71.71           N  
ATOM   1030  CA  ASP A 146      18.984  52.614  19.076  1.00 68.34           C  
ATOM   1031  C   ASP A 146      18.579  53.152  20.438  1.00 65.35           C  
ATOM   1032  O   ASP A 146      17.632  52.667  21.048  1.00 63.92           O  
ATOM   1033  CB  ASP A 146      19.304  51.125  19.175  1.00 69.60           C  
ATOM   1034  CG  ASP A 146      19.393  50.454  17.807  1.00 70.72           C  
ATOM   1035  OD1 ASP A 146      18.421  50.574  17.016  1.00 69.76           O  
ATOM   1036  OD2 ASP A 146      20.432  49.803  17.532  1.00 70.92           O  
ATOM   1037  N   LYS A 147      19.293  54.165  20.902  1.00 62.50           N  
ATOM   1038  CA  LYS A 147      19.001  54.761  22.186  1.00 61.25           C  
ATOM   1039  C   LYS A 147      17.497  54.943  22.300  1.00 61.52           C  
ATOM   1040  O   LYS A 147      16.868  54.469  23.238  1.00 61.69           O  
ATOM   1041  CB  LYS A 147      19.705  56.115  22.305  1.00 60.88           C  
ATOM   1042  CG  LYS A 147      19.776  56.668  23.725  1.00 60.21           C  
ATOM   1043  CD  LYS A 147      20.595  57.953  23.798  1.00 58.94           C  
ATOM   1044  CE  LYS A 147      20.774  58.392  25.243  1.00 59.57           C  
ATOM   1045  NZ  LYS A 147      21.479  59.699  25.420  1.00 58.59           N  
ATOM   1046  N   GLN A 148      16.923  55.618  21.316  1.00 63.25           N  
ATOM   1047  CA  GLN A 148      15.485  55.901  21.280  1.00 63.71           C  
ATOM   1048  C   GLN A 148      14.618  54.656  21.102  1.00 61.58           C  
ATOM   1049  O   GLN A 148      13.621  54.468  21.819  1.00 59.97           O  
ATOM   1050  CB  GLN A 148      15.197  56.891  20.151  1.00 68.35           C  
ATOM   1051  CG  GLN A 148      15.866  56.491  18.819  1.00 74.86           C  
ATOM   1052  CD  GLN A 148      16.733  57.603  18.232  1.00 78.20           C  
ATOM   1053  OE1 GLN A 148      16.220  58.617  17.738  1.00 79.55           O  
ATOM   1054  NE2 GLN A 148      18.054  57.420  18.293  1.00 78.64           N  
ATOM   1055  N   HIS A 149      14.984  53.818  20.135  1.00 58.86           N  
ATOM   1056  CA  HIS A 149      14.228  52.599  19.890  1.00 56.82           C  
ATOM   1057  C   HIS A 149      14.244  51.797  21.192  1.00 53.27           C  
ATOM   1058  O   HIS A 149      13.238  51.228  21.601  1.00 52.41           O  
ATOM   1059  CB  HIS A 149      14.870  51.775  18.767  1.00 59.77           C  
ATOM   1060  CG  HIS A 149      14.990  52.500  17.461  1.00 62.36           C  
ATOM   1061  ND1 HIS A 149      16.083  52.357  16.630  1.00 63.86           N  
ATOM   1062  CD2 HIS A 149      14.152  53.362  16.836  1.00 63.63           C  
ATOM   1063  CE1 HIS A 149      15.914  53.101  15.550  1.00 64.19           C  
ATOM   1064  NE2 HIS A 149      14.751  53.721  15.650  1.00 65.26           N  
ATOM   1065  N   PHE A 150      15.392  51.775  21.853  1.00 49.68           N  
ATOM   1066  CA  PHE A 150      15.504  51.039  23.090  1.00 47.22           C  
ATOM   1067  C   PHE A 150      14.683  51.635  24.232  1.00 46.98           C  
ATOM   1068  O   PHE A 150      14.480  50.983  25.258  1.00 48.44           O  
ATOM   1069  CB  PHE A 150      16.957  50.931  23.527  1.00 44.46           C  
ATOM   1070  CG  PHE A 150      17.124  50.168  24.793  1.00 42.60           C  
ATOM   1071  CD1 PHE A 150      16.916  48.807  24.821  1.00 42.97           C  
ATOM   1072  CD2 PHE A 150      17.420  50.814  25.974  1.00 42.88           C  
ATOM   1073  CE1 PHE A 150      17.001  48.107  26.000  1.00 42.28           C  
ATOM   1074  CE2 PHE A 150      17.508  50.112  27.168  1.00 42.24           C  
ATOM   1075  CZ  PHE A 150      17.299  48.765  27.178  1.00 41.65           C  
ATOM   1076  N   THR A 151      14.218  52.866  24.071  1.00 46.27           N  
ATOM   1077  CA  THR A 151      13.404  53.504  25.103  1.00 46.50           C  
ATOM   1078  C   THR A 151      11.920  53.246  24.802  1.00 48.37           C  
ATOM   1079  O   THR A 151      11.106  53.028  25.723  1.00 47.64           O  
ATOM   1080  CB  THR A 151      13.642  55.028  25.147  1.00 45.19           C  
ATOM   1081  OG1 THR A 151      15.006  55.285  25.502  1.00 47.22           O  
ATOM   1082  CG2 THR A 151      12.721  55.691  26.164  1.00 41.63           C  
ATOM   1083  N   THR A 152      11.584  53.274  23.507  1.00 48.27           N  
ATOM   1084  CA  THR A 152      10.221  53.030  23.053  1.00 46.82           C  
ATOM   1085  C   THR A 152       9.873  51.602  23.441  1.00 46.12           C  
ATOM   1086  O   THR A 152       8.838  51.346  24.068  1.00 45.92           O  
ATOM   1087  CB  THR A 152      10.100  53.186  21.514  1.00 48.70           C  
ATOM   1088  OG1 THR A 152      10.410  54.539  21.133  1.00 47.72           O  
ATOM   1089  CG2 THR A 152       8.680  52.822  21.048  1.00 46.42           C  
ATOM   1090  N   LEU A 153      10.755  50.676  23.080  1.00 44.46           N  
ATOM   1091  CA  LEU A 153      10.558  49.265  23.392  1.00 44.79           C  
ATOM   1092  C   LEU A 153      10.087  49.080  24.830  1.00 44.20           C  
ATOM   1093  O   LEU A 153       8.977  48.638  25.085  1.00 44.35           O  
ATOM   1094  CB  LEU A 153      11.864  48.492  23.185  1.00 44.05           C  
ATOM   1095  CG  LEU A 153      11.850  46.995  23.493  1.00 44.34           C  
ATOM   1096  CD1 LEU A 153      11.010  46.278  22.472  1.00 44.47           C  
ATOM   1097  CD2 LEU A 153      13.256  46.453  23.459  1.00 44.83           C  
ATOM   1098  N   ILE A 154      10.951  49.427  25.765  1.00 44.73           N  
ATOM   1099  CA  ILE A 154      10.669  49.300  27.186  1.00 45.86           C  
ATOM   1100  C   ILE A 154       9.336  49.923  27.572  1.00 47.22           C  
ATOM   1101  O   ILE A 154       8.558  49.317  28.321  1.00 47.37           O  
ATOM   1102  CB  ILE A 154      11.814  49.948  28.024  1.00 44.43           C  
ATOM   1103  CG1 ILE A 154      13.140  49.247  27.719  1.00 41.74           C  
ATOM   1104  CG2 ILE A 154      11.495  49.874  29.497  1.00 42.85           C  
ATOM   1105  CD1 ILE A 154      14.260  49.675  28.598  1.00 42.41           C  
ATOM   1106  N   LYS A 155       9.083  51.125  27.049  1.00 48.90           N  
ATOM   1107  CA  LYS A 155       7.858  51.881  27.320  1.00 50.02           C  
ATOM   1108  C   LYS A 155       6.584  51.143  26.912  1.00 50.87           C  
ATOM   1109  O   LYS A 155       5.627  51.048  27.690  1.00 50.35           O  
ATOM   1110  CB  LYS A 155       7.902  53.219  26.590  1.00 51.16           C  
ATOM   1111  CG  LYS A 155       6.863  54.214  27.070  1.00 52.87           C  
ATOM   1112  CD  LYS A 155       6.876  55.498  26.238  1.00 56.57           C  
ATOM   1113  CE  LYS A 155       6.362  55.264  24.809  1.00 57.99           C  
ATOM   1114  NZ  LYS A 155       6.096  56.534  24.063  1.00 59.21           N  
ATOM   1115  N   GLU A 156       6.576  50.627  25.686  1.00 51.22           N  
ATOM   1116  CA  GLU A 156       5.423  49.896  25.169  1.00 51.73           C  
ATOM   1117  C   GLU A 156       5.260  48.520  25.823  1.00 52.11           C  
ATOM   1118  O   GLU A 156       4.142  48.106  26.144  1.00 53.58           O  
ATOM   1119  CB  GLU A 156       5.541  49.772  23.646  1.00 51.61           C  
ATOM   1120  CG  GLU A 156       5.858  51.124  22.982  1.00 51.58           C  
ATOM   1121  CD  GLU A 156       5.790  51.075  21.473  1.00 53.21           C  
ATOM   1122  OE1 GLU A 156       6.359  50.125  20.891  1.00 54.00           O  
ATOM   1123  OE2 GLU A 156       5.172  51.984  20.869  1.00 53.32           O  
ATOM   1124  N   MET A 157       6.372  47.823  26.040  1.00 51.30           N  
ATOM   1125  CA  MET A 157       6.333  46.512  26.667  1.00 50.01           C  
ATOM   1126  C   MET A 157       5.685  46.632  28.035  1.00 51.10           C  
ATOM   1127  O   MET A 157       4.898  45.783  28.437  1.00 52.30           O  
ATOM   1128  CB  MET A 157       7.740  45.954  26.829  1.00 48.33           C  
ATOM   1129  CG  MET A 157       7.784  44.567  27.426  1.00 46.98           C  
ATOM   1130  SD  MET A 157       7.314  43.280  26.237  1.00 50.63           S  
ATOM   1131  CE  MET A 157       8.880  43.026  25.266  1.00 45.57           C  
ATOM   1132  N   LYS A 158       6.020  47.687  28.762  1.00 51.27           N  
ATOM   1133  CA  LYS A 158       5.445  47.863  30.085  1.00 52.23           C  
ATOM   1134  C   LYS A 158       3.952  48.129  29.941  1.00 52.69           C  
ATOM   1135  O   LYS A 158       3.142  47.714  30.779  1.00 52.04           O  
ATOM   1136  CB  LYS A 158       6.115  49.032  30.797  1.00 52.83           C  
ATOM   1137  CG  LYS A 158       5.538  49.340  32.179  1.00 52.79           C  
ATOM   1138  CD  LYS A 158       6.048  48.387  33.240  1.00 50.65           C  
ATOM   1139  CE  LYS A 158       5.758  48.927  34.631  1.00 49.14           C  
ATOM   1140  NZ  LYS A 158       6.523  48.159  35.644  1.00 48.33           N  
ATOM   1141  N   ALA A 159       3.590  48.832  28.875  1.00 53.18           N  
ATOM   1142  CA  ALA A 159       2.189  49.131  28.629  1.00 55.13           C  
ATOM   1143  C   ALA A 159       1.457  47.796  28.450  1.00 57.47           C  
ATOM   1144  O   ALA A 159       0.421  47.529  29.086  1.00 59.03           O  
ATOM   1145  CB  ALA A 159       2.051  49.976  27.382  1.00 52.23           C  
ATOM   1146  N   GLU A 160       2.018  46.951  27.591  1.00 56.56           N  
ATOM   1147  CA  GLU A 160       1.428  45.665  27.329  1.00 55.69           C  
ATOM   1148  C   GLU A 160       1.300  44.852  28.601  1.00 55.23           C  
ATOM   1149  O   GLU A 160       0.358  44.077  28.733  1.00 57.29           O  
ATOM   1150  CB  GLU A 160       2.253  44.890  26.301  1.00 56.49           C  
ATOM   1151  CG  GLU A 160       1.500  43.710  25.709  1.00 60.44           C  
ATOM   1152  CD  GLU A 160       0.299  44.122  24.828  1.00 63.43           C  
ATOM   1153  OE1 GLU A 160      -0.442  45.064  25.192  1.00 64.45           O  
ATOM   1154  OE2 GLU A 160       0.081  43.487  23.768  1.00 65.05           O  
ATOM   1155  N   PHE A 161       2.229  45.017  29.541  1.00 53.51           N  
ATOM   1156  CA  PHE A 161       2.167  44.245  30.788  1.00 53.20           C  
ATOM   1157  C   PHE A 161       1.035  44.733  31.666  1.00 53.72           C  
ATOM   1158  O   PHE A 161       0.405  43.951  32.402  1.00 50.18           O  
ATOM   1159  CB  PHE A 161       3.490  44.336  31.550  1.00 51.18           C  
ATOM   1160  CG  PHE A 161       4.594  43.511  30.946  1.00 51.54           C  
ATOM   1161  CD1 PHE A 161       4.490  43.021  29.646  1.00 50.06           C  
ATOM   1162  CD2 PHE A 161       5.754  43.241  31.667  1.00 51.52           C  
ATOM   1163  CE1 PHE A 161       5.518  42.280  29.079  1.00 48.52           C  
ATOM   1164  CE2 PHE A 161       6.793  42.498  31.102  1.00 49.43           C  
ATOM   1165  CZ  PHE A 161       6.670  42.020  29.808  1.00 49.40           C  
ATOM   1166  N   ILE A 162       0.790  46.037  31.559  1.00 55.28           N  
ATOM   1167  CA  ILE A 162      -0.255  46.710  32.310  1.00 57.62           C  
ATOM   1168  C   ILE A 162      -1.626  46.393  31.724  1.00 57.32           C  
ATOM   1169  O   ILE A 162      -2.568  46.117  32.464  1.00 56.09           O  
ATOM   1170  CB  ILE A 162      -0.042  48.240  32.301  1.00 58.91           C  
ATOM   1171  CG1 ILE A 162       1.334  48.570  32.893  1.00 60.82           C  
ATOM   1172  CG2 ILE A 162      -1.150  48.924  33.087  1.00 57.75           C  
ATOM   1173  CD1 ILE A 162       1.654  50.066  32.999  1.00 60.79           C  
ATOM   1174  N   LYS A 163      -1.733  46.441  30.399  1.00 57.74           N  
ATOM   1175  CA  LYS A 163      -2.991  46.139  29.722  1.00 58.97           C  
ATOM   1176  C   LYS A 163      -3.414  44.707  30.022  1.00 59.94           C  
ATOM   1177  O   LYS A 163      -4.583  44.458  30.282  1.00 61.97           O  
ATOM   1178  CB  LYS A 163      -2.855  46.345  28.202  1.00 59.21           C  
ATOM   1179  CG  LYS A 163      -4.033  45.844  27.349  1.00 58.53           C  
ATOM   1180  CD  LYS A 163      -3.926  46.371  25.909  1.00 60.56           C  
ATOM   1181  CE  LYS A 163      -4.580  45.448  24.864  1.00 61.70           C  
ATOM   1182  NZ  LYS A 163      -3.763  44.228  24.494  1.00 60.81           N  
ATOM   1183  N   GLU A 164      -2.466  43.774  29.998  1.00 59.78           N  
ATOM   1184  CA  GLU A 164      -2.765  42.378  30.272  1.00 60.75           C  
ATOM   1185  C   GLU A 164      -3.161  42.169  31.736  1.00 63.39           C  
ATOM   1186  O   GLU A 164      -4.068  41.411  32.040  1.00 63.90           O  
ATOM   1187  CB  GLU A 164      -1.553  41.510  29.916  1.00 59.09           C  
ATOM   1188  CG  GLU A 164      -1.762  39.992  30.033  1.00 57.37           C  
ATOM   1189  CD  GLU A 164      -1.326  39.411  31.384  1.00 57.76           C  
ATOM   1190  OE1 GLU A 164      -0.933  40.205  32.275  1.00 57.53           O  
ATOM   1191  OE2 GLU A 164      -1.379  38.158  31.549  1.00 55.97           O  
ATOM   1192  N   ALA A 165      -2.498  42.858  32.649  1.00 67.29           N  
ATOM   1193  CA  ALA A 165      -2.803  42.691  34.062  1.00 70.82           C  
ATOM   1194  C   ALA A 165      -4.062  43.399  34.546  1.00 73.08           C  
ATOM   1195  O   ALA A 165      -4.709  42.927  35.481  1.00 72.74           O  
ATOM   1196  CB  ALA A 165      -1.614  43.151  34.895  1.00 71.26           C  
ATOM   1197  N   GLN A 166      -4.405  44.516  33.902  1.00 76.91           N  
ATOM   1198  CA  GLN A 166      -5.554  45.362  34.285  1.00 80.63           C  
ATOM   1199  C   GLN A 166      -6.791  44.740  34.925  1.00 81.52           C  
ATOM   1200  O   GLN A 166      -7.272  45.241  35.949  1.00 81.97           O  
ATOM   1201  CB  GLN A 166      -5.985  46.254  33.114  1.00 82.39           C  
ATOM   1202  CG  GLN A 166      -5.077  47.475  32.924  1.00 86.88           C  
ATOM   1203  CD  GLN A 166      -4.647  48.118  34.253  1.00 89.47           C  
ATOM   1204  OE1 GLN A 166      -3.809  47.572  34.987  1.00 90.27           O  
ATOM   1205  NE2 GLN A 166      -5.225  49.279  34.566  1.00 90.46           N  
ATOM   1206  N   PRO A 167      -7.343  43.668  34.326  1.00 81.60           N  
ATOM   1207  CA  PRO A 167      -8.527  42.996  34.870  1.00 80.31           C  
ATOM   1208  C   PRO A 167      -8.465  42.740  36.385  1.00 79.18           C  
ATOM   1209  O   PRO A 167      -9.489  42.819  37.076  1.00 78.51           O  
ATOM   1210  CB  PRO A 167      -8.571  41.714  34.057  1.00 80.76           C  
ATOM   1211  CG  PRO A 167      -8.214  42.230  32.696  1.00 81.61           C  
ATOM   1212  CD  PRO A 167      -7.019  43.130  32.991  1.00 81.93           C  
ATOM   1213  N   GLY A 168      -7.267  42.439  36.891  1.00 77.48           N  
ATOM   1214  CA  GLY A 168      -7.091  42.182  38.314  1.00 74.12           C  
ATOM   1215  C   GLY A 168      -5.970  41.196  38.579  1.00 72.04           C  
ATOM   1216  O   GLY A 168      -5.828  40.674  39.688  1.00 71.16           O  
ATOM   1217  N   LYS A 169      -5.173  40.946  37.543  1.00 70.62           N  
ATOM   1218  CA  LYS A 169      -4.043  40.016  37.604  1.00 67.72           C  
ATOM   1219  C   LYS A 169      -2.863  40.654  38.297  1.00 65.21           C  
ATOM   1220  O   LYS A 169      -2.843  41.874  38.477  1.00 65.39           O  
ATOM   1221  CB  LYS A 169      -3.596  39.638  36.189  1.00 68.55           C  
ATOM   1222  CG  LYS A 169      -4.443  38.603  35.472  1.00 68.65           C  
ATOM   1223  CD  LYS A 169      -4.248  38.725  33.963  1.00 67.80           C  
ATOM   1224  CE  LYS A 169      -4.453  37.394  33.246  1.00 67.78           C  
ATOM   1225  NZ  LYS A 169      -3.401  36.408  33.606  1.00 65.39           N  
ATOM   1226  N   LYS A 170      -1.892  39.813  38.674  1.00 62.59           N  
ATOM   1227  CA  LYS A 170      -0.629  40.237  39.298  1.00 59.07           C  
ATOM   1228  C   LYS A 170       0.248  40.611  38.096  1.00 56.33           C  
ATOM   1229  O   LYS A 170       0.623  39.743  37.297  1.00 53.27           O  
ATOM   1230  CB  LYS A 170       0.017  39.075  40.057  1.00 60.56           C  
ATOM   1231  CG  LYS A 170       0.474  39.428  41.459  1.00 63.30           C  
ATOM   1232  CD  LYS A 170       1.565  40.490  41.454  1.00 65.74           C  
ATOM   1233  CE  LYS A 170       1.629  41.218  42.800  1.00 67.65           C  
ATOM   1234  NZ  LYS A 170       1.695  40.278  43.960  1.00 69.37           N  
ATOM   1235  N   GLN A 171       0.569  41.898  37.974  1.00 53.61           N  
ATOM   1236  CA  GLN A 171       1.337  42.401  36.839  1.00 51.49           C  
ATOM   1237  C   GLN A 171       2.671  41.724  36.527  1.00 49.31           C  
ATOM   1238  O   GLN A 171       3.431  41.360  37.428  1.00 48.10           O  
ATOM   1239  CB  GLN A 171       1.549  43.900  37.003  1.00 52.06           C  
ATOM   1240  CG  GLN A 171       1.652  44.625  35.692  1.00 53.55           C  
ATOM   1241  CD  GLN A 171       1.713  46.125  35.856  1.00 54.50           C  
ATOM   1242  OE1 GLN A 171       1.330  46.870  34.950  1.00 55.51           O  
ATOM   1243  NE2 GLN A 171       2.205  46.582  37.004  1.00 51.95           N  
ATOM   1244  N   LEU A 172       2.941  41.556  35.235  1.00 47.02           N  
ATOM   1245  CA  LEU A 172       4.185  40.938  34.786  1.00 47.20           C  
ATOM   1246  C   LEU A 172       5.347  41.881  35.070  1.00 47.90           C  
ATOM   1247  O   LEU A 172       5.242  43.088  34.822  1.00 49.45           O  
ATOM   1248  CB  LEU A 172       4.122  40.617  33.276  1.00 45.10           C  
ATOM   1249  CG  LEU A 172       3.174  39.471  32.866  1.00 44.48           C  
ATOM   1250  CD1 LEU A 172       3.105  39.345  31.352  1.00 42.02           C  
ATOM   1251  CD2 LEU A 172       3.650  38.152  33.505  1.00 40.68           C  
ATOM   1252  N   LEU A 173       6.449  41.336  35.594  1.00 48.00           N  
ATOM   1253  CA  LEU A 173       7.641  42.136  35.914  1.00 46.65           C  
ATOM   1254  C   LEU A 173       8.489  42.395  34.688  1.00 45.37           C  
ATOM   1255  O   LEU A 173       8.610  41.532  33.826  1.00 45.58           O  
ATOM   1256  CB  LEU A 173       8.497  41.431  36.971  1.00 47.95           C  
ATOM   1257  CG  LEU A 173       7.834  41.350  38.352  1.00 48.43           C  
ATOM   1258  CD1 LEU A 173       8.756  40.688  39.377  1.00 47.78           C  
ATOM   1259  CD2 LEU A 173       7.455  42.761  38.781  1.00 47.64           C  
ATOM   1260  N   LEU A 174       9.067  43.591  34.614  1.00 44.46           N  
ATOM   1261  CA  LEU A 174       9.922  43.984  33.484  1.00 42.92           C  
ATOM   1262  C   LEU A 174      11.227  44.576  33.980  1.00 42.29           C  
ATOM   1263  O   LEU A 174      11.256  45.593  34.681  1.00 42.11           O  
ATOM   1264  CB  LEU A 174       9.233  45.022  32.591  1.00 40.98           C  
ATOM   1265  CG  LEU A 174      10.042  45.567  31.407  1.00 39.17           C  
ATOM   1266  CD1 LEU A 174      10.310  44.431  30.449  1.00 38.76           C  
ATOM   1267  CD2 LEU A 174       9.284  46.695  30.683  1.00 38.04           C  
ATOM   1268  N   SER A 175      12.312  43.932  33.590  1.00 41.87           N  
ATOM   1269  CA  SER A 175      13.640  44.367  33.975  1.00 40.12           C  
ATOM   1270  C   SER A 175      14.523  44.418  32.740  1.00 39.15           C  
ATOM   1271  O   SER A 175      14.151  43.946  31.662  1.00 39.63           O  
ATOM   1272  CB  SER A 175      14.226  43.380  34.991  1.00 40.37           C  
ATOM   1273  OG  SER A 175      14.308  42.072  34.444  1.00 37.89           O  
ATOM   1274  N   ALA A 176      15.696  45.003  32.902  1.00 36.96           N  
ATOM   1275  CA  ALA A 176      16.640  45.086  31.815  1.00 36.31           C  
ATOM   1276  C   ALA A 176      18.009  44.934  32.441  1.00 36.57           C  
ATOM   1277  O   ALA A 176      18.234  45.418  33.540  1.00 39.00           O  
ATOM   1278  CB  ALA A 176      16.521  46.419  31.141  1.00 36.06           C  
ATOM   1279  N   ALA A 177      18.910  44.231  31.770  1.00 35.88           N  
ATOM   1280  CA  ALA A 177      20.259  44.062  32.269  1.00 35.18           C  
ATOM   1281  C   ALA A 177      21.006  45.111  31.472  1.00 37.15           C  
ATOM   1282  O   ALA A 177      20.952  45.087  30.246  1.00 36.40           O  
ATOM   1283  CB  ALA A 177      20.762  42.696  31.930  1.00 35.21           C  
ATOM   1284  N   LEU A 178      21.677  46.041  32.153  1.00 38.85           N  
ATOM   1285  CA  LEU A 178      22.406  47.119  31.475  1.00 39.44           C  
ATOM   1286  C   LEU A 178      23.928  47.033  31.563  1.00 39.70           C  
ATOM   1287  O   LEU A 178      24.481  46.390  32.451  1.00 40.28           O  
ATOM   1288  CB  LEU A 178      21.954  48.480  32.011  1.00 40.03           C  
ATOM   1289  CG  LEU A 178      20.471  48.855  31.852  1.00 40.63           C  
ATOM   1290  CD1 LEU A 178      20.215  50.289  32.356  1.00 37.49           C  
ATOM   1291  CD2 LEU A 178      20.088  48.730  30.388  1.00 40.91           C  
ATOM   1292  N   SER A 179      24.605  47.688  30.626  1.00 39.30           N  
ATOM   1293  CA  SER A 179      26.058  47.686  30.610  1.00 38.27           C  
ATOM   1294  C   SER A 179      26.634  48.556  31.711  1.00 38.50           C  
ATOM   1295  O   SER A 179      26.012  49.526  32.144  1.00 38.23           O  
ATOM   1296  CB  SER A 179      26.575  48.193  29.277  1.00 38.28           C  
ATOM   1297  OG  SER A 179      27.986  48.246  29.305  1.00 37.61           O  
ATOM   1298  N   ALA A 180      27.829  48.208  32.168  1.00 38.66           N  
ATOM   1299  CA  ALA A 180      28.472  48.988  33.211  1.00 39.97           C  
ATOM   1300  C   ALA A 180      29.504  49.905  32.565  1.00 40.92           C  
ATOM   1301  O   ALA A 180      30.057  50.796  33.208  1.00 42.43           O  
ATOM   1302  CB  ALA A 180      29.129  48.068  34.235  1.00 37.77           C  
ATOM   1303  N   GLY A 181      29.752  49.685  31.280  1.00 42.07           N  
ATOM   1304  CA  GLY A 181      30.723  50.495  30.573  1.00 43.03           C  
ATOM   1305  C   GLY A 181      30.165  51.861  30.255  1.00 43.45           C  
ATOM   1306  O   GLY A 181      29.158  51.968  29.554  1.00 45.42           O  
ATOM   1307  N   LYS A 182      30.810  52.906  30.767  1.00 42.24           N  
ATOM   1308  CA  LYS A 182      30.362  54.275  30.525  1.00 41.17           C  
ATOM   1309  C   LYS A 182      30.072  54.588  29.050  1.00 39.38           C  
ATOM   1310  O   LYS A 182      28.995  55.078  28.704  1.00 38.76           O  
ATOM   1311  CB  LYS A 182      31.398  55.279  31.050  1.00 43.39           C  
ATOM   1312  CG  LYS A 182      31.139  56.691  30.549  1.00 45.11           C  
ATOM   1313  CD  LYS A 182      32.053  57.716  31.177  1.00 47.83           C  
ATOM   1314  CE  LYS A 182      31.675  59.099  30.684  1.00 47.40           C  
ATOM   1315  NZ  LYS A 182      31.643  59.101  29.207  1.00 48.36           N  
ATOM   1316  N   VAL A 183      31.042  54.312  28.187  1.00 37.32           N  
ATOM   1317  CA  VAL A 183      30.888  54.576  26.763  1.00 36.35           C  
ATOM   1318  C   VAL A 183      29.572  53.995  26.273  1.00 36.71           C  
ATOM   1319  O   VAL A 183      28.763  54.675  25.636  1.00 36.89           O  
ATOM   1320  CB  VAL A 183      32.034  53.950  25.975  1.00 34.73           C  
ATOM   1321  CG1 VAL A 183      31.909  54.287  24.542  1.00 31.73           C  
ATOM   1322  CG2 VAL A 183      33.363  54.445  26.520  1.00 37.43           C  
ATOM   1323  N   THR A 184      29.365  52.727  26.590  1.00 36.24           N  
ATOM   1324  CA  THR A 184      28.152  52.048  26.199  1.00 35.86           C  
ATOM   1325  C   THR A 184      26.912  52.767  26.750  1.00 36.57           C  
ATOM   1326  O   THR A 184      25.941  53.023  26.013  1.00 34.83           O  
ATOM   1327  CB  THR A 184      28.188  50.593  26.697  1.00 35.54           C  
ATOM   1328  OG1 THR A 184      29.372  49.956  26.197  1.00 35.37           O  
ATOM   1329  CG2 THR A 184      26.947  49.834  26.242  1.00 32.60           C  
ATOM   1330  N   ILE A 185      26.949  53.100  28.042  1.00 36.62           N  
ATOM   1331  CA  ILE A 185      25.816  53.768  28.689  1.00 37.15           C  
ATOM   1332  C   ILE A 185      25.427  55.081  28.020  1.00 39.33           C  
ATOM   1333  O   ILE A 185      24.243  55.375  27.874  1.00 39.84           O  
ATOM   1334  CB  ILE A 185      26.103  54.022  30.170  1.00 34.73           C  
ATOM   1335  CG1 ILE A 185      26.225  52.681  30.891  1.00 32.84           C  
ATOM   1336  CG2 ILE A 185      25.021  54.895  30.778  1.00 30.95           C  
ATOM   1337  CD1 ILE A 185      26.520  52.798  32.361  1.00 32.52           C  
ATOM   1338  N   ASP A 186      26.417  55.868  27.606  1.00 41.05           N  
ATOM   1339  CA  ASP A 186      26.135  57.141  26.939  1.00 41.57           C  
ATOM   1340  C   ASP A 186      25.559  56.958  25.524  1.00 41.75           C  
ATOM   1341  O   ASP A 186      24.678  57.705  25.096  1.00 40.52           O  
ATOM   1342  CB  ASP A 186      27.404  58.003  26.865  1.00 41.22           C  
ATOM   1343  CG  ASP A 186      27.866  58.484  28.227  1.00 41.67           C  
ATOM   1344  OD1 ASP A 186      27.002  58.853  29.047  1.00 38.47           O  
ATOM   1345  OD2 ASP A 186      29.096  58.505  28.470  1.00 44.00           O  
ATOM   1346  N   SER A 187      26.052  55.963  24.795  1.00 43.54           N  
ATOM   1347  CA  SER A 187      25.570  55.738  23.439  1.00 44.40           C  
ATOM   1348  C   SER A 187      24.266  54.950  23.367  1.00 45.85           C  
ATOM   1349  O   SER A 187      23.454  55.182  22.462  1.00 47.27           O  
ATOM   1350  CB  SER A 187      26.640  55.036  22.595  1.00 43.31           C  
ATOM   1351  OG  SER A 187      26.923  53.743  23.091  1.00 44.64           O  
ATOM   1352  N   SER A 188      24.035  54.057  24.328  1.00 45.36           N  
ATOM   1353  CA  SER A 188      22.829  53.235  24.293  1.00 44.52           C  
ATOM   1354  C   SER A 188      21.633  53.560  25.202  1.00 44.54           C  
ATOM   1355  O   SER A 188      20.499  53.200  24.886  1.00 44.11           O  
ATOM   1356  CB  SER A 188      23.230  51.785  24.521  1.00 43.04           C  
ATOM   1357  OG  SER A 188      24.294  51.439  23.657  1.00 47.65           O  
ATOM   1358  N   TYR A 189      21.849  54.246  26.314  1.00 43.97           N  
ATOM   1359  CA  TYR A 189      20.722  54.467  27.199  1.00 43.55           C  
ATOM   1360  C   TYR A 189      20.334  55.887  27.574  1.00 45.00           C  
ATOM   1361  O   TYR A 189      21.138  56.824  27.534  1.00 46.79           O  
ATOM   1362  CB  TYR A 189      20.927  53.697  28.509  1.00 40.00           C  
ATOM   1363  CG  TYR A 189      21.500  52.315  28.367  1.00 37.26           C  
ATOM   1364  CD1 TYR A 189      20.830  51.320  27.658  1.00 37.77           C  
ATOM   1365  CD2 TYR A 189      22.709  51.988  28.978  1.00 37.62           C  
ATOM   1366  CE1 TYR A 189      21.358  50.015  27.569  1.00 38.48           C  
ATOM   1367  CE2 TYR A 189      23.247  50.693  28.898  1.00 37.69           C  
ATOM   1368  CZ  TYR A 189      22.567  49.718  28.201  1.00 37.34           C  
ATOM   1369  OH  TYR A 189      23.080  48.453  28.181  1.00 34.87           O  
ATOM   1370  N   ASP A 190      19.067  55.996  27.953  1.00 43.97           N  
ATOM   1371  CA  ASP A 190      18.465  57.214  28.433  1.00 44.54           C  
ATOM   1372  C   ASP A 190      17.980  56.743  29.809  1.00 44.38           C  
ATOM   1373  O   ASP A 190      16.777  56.619  30.060  1.00 43.14           O  
ATOM   1374  CB  ASP A 190      17.267  57.617  27.574  1.00 45.30           C  
ATOM   1375  CG  ASP A 190      16.653  58.940  28.016  1.00 43.34           C  
ATOM   1376  OD1 ASP A 190      16.452  59.146  29.246  1.00 39.04           O  
ATOM   1377  OD2 ASP A 190      16.376  59.762  27.119  1.00 41.35           O  
ATOM   1378  N   ILE A 191      18.937  56.451  30.682  1.00 43.40           N  
ATOM   1379  CA  ILE A 191      18.618  55.976  32.005  1.00 42.31           C  
ATOM   1380  C   ILE A 191      17.434  56.686  32.562  1.00 44.25           C  
ATOM   1381  O   ILE A 191      16.512  56.047  33.049  1.00 46.68           O  
ATOM   1382  CB  ILE A 191      19.742  56.189  32.976  1.00 39.37           C  
ATOM   1383  CG1 ILE A 191      21.018  55.510  32.468  1.00 38.09           C  
ATOM   1384  CG2 ILE A 191      19.322  55.654  34.316  1.00 38.85           C  
ATOM   1385  CD1 ILE A 191      20.903  54.032  32.266  1.00 33.09           C  
ATOM   1386  N   ALA A 192      17.466  58.010  32.485  1.00 46.41           N  
ATOM   1387  CA  ALA A 192      16.393  58.868  32.994  1.00 49.34           C  
ATOM   1388  C   ALA A 192      14.976  58.330  32.738  1.00 50.94           C  
ATOM   1389  O   ALA A 192      14.175  58.150  33.659  1.00 51.19           O  
ATOM   1390  CB  ALA A 192      16.530  60.263  32.383  1.00 51.81           C  
ATOM   1391  N   LYS A 193      14.673  58.070  31.473  1.00 52.16           N  
ATOM   1392  CA  LYS A 193      13.361  57.568  31.096  1.00 51.79           C  
ATOM   1393  C   LYS A 193      13.147  56.076  31.375  1.00 50.67           C  
ATOM   1394  O   LYS A 193      12.322  55.710  32.214  1.00 51.39           O  
ATOM   1395  CB  LYS A 193      13.126  57.900  29.623  1.00 53.14           C  
ATOM   1396  CG  LYS A 193      13.273  59.392  29.380  1.00 55.80           C  
ATOM   1397  CD  LYS A 193      13.195  59.811  27.924  1.00 58.17           C  
ATOM   1398  CE  LYS A 193      13.329  61.348  27.799  1.00 58.86           C  
ATOM   1399  NZ  LYS A 193      14.657  61.901  28.269  1.00 58.34           N  
ATOM   1400  N   ILE A 194      13.893  55.210  30.703  1.00 48.63           N  
ATOM   1401  CA  ILE A 194      13.701  53.786  30.923  1.00 47.36           C  
ATOM   1402  C   ILE A 194      13.497  53.444  32.401  1.00 48.63           C  
ATOM   1403  O   ILE A 194      12.626  52.655  32.742  1.00 46.25           O  
ATOM   1404  CB  ILE A 194      14.866  52.975  30.332  1.00 43.99           C  
ATOM   1405  CG1 ILE A 194      16.174  53.319  31.037  1.00 40.72           C  
ATOM   1406  CG2 ILE A 194      14.970  53.267  28.829  1.00 42.54           C  
ATOM   1407  CD1 ILE A 194      17.389  52.572  30.455  1.00 36.35           C  
ATOM   1408  N   SER A 195      14.269  54.081  33.275  1.00 52.09           N  
ATOM   1409  CA  SER A 195      14.186  53.840  34.717  1.00 54.50           C  
ATOM   1410  C   SER A 195      12.783  53.849  35.306  1.00 56.40           C  
ATOM   1411  O   SER A 195      12.510  53.150  36.292  1.00 55.31           O  
ATOM   1412  CB  SER A 195      15.027  54.861  35.471  1.00 53.36           C  
ATOM   1413  OG  SER A 195      16.399  54.599  35.278  1.00 56.42           O  
ATOM   1414  N   GLN A 196      11.889  54.638  34.722  1.00 58.24           N  
ATOM   1415  CA  GLN A 196      10.535  54.690  35.257  1.00 60.11           C  
ATOM   1416  C   GLN A 196       9.626  53.539  34.820  1.00 60.79           C  
ATOM   1417  O   GLN A 196       8.758  53.122  35.582  1.00 62.54           O  
ATOM   1418  CB  GLN A 196       9.886  56.037  34.944  1.00 60.19           C  
ATOM   1419  CG  GLN A 196       9.906  56.438  33.498  1.00 62.92           C  
ATOM   1420  CD  GLN A 196       9.531  57.896  33.329  1.00 64.09           C  
ATOM   1421  OE1 GLN A 196       9.102  58.538  34.293  1.00 64.34           O  
ATOM   1422  NE2 GLN A 196       9.681  58.427  32.106  1.00 63.06           N  
ATOM   1423  N   HIS A 197       9.824  53.008  33.616  1.00 60.49           N  
ATOM   1424  CA  HIS A 197       9.002  51.892  33.153  1.00 58.41           C  
ATOM   1425  C   HIS A 197       9.564  50.510  33.560  1.00 56.49           C  
ATOM   1426  O   HIS A 197       8.889  49.497  33.380  1.00 56.55           O  
ATOM   1427  CB  HIS A 197       8.862  51.933  31.634  1.00 59.89           C  
ATOM   1428  CG  HIS A 197       8.520  53.282  31.098  1.00 63.65           C  
ATOM   1429  ND1 HIS A 197       7.384  53.965  31.474  1.00 64.64           N  
ATOM   1430  CD2 HIS A 197       9.157  54.071  30.199  1.00 65.87           C  
ATOM   1431  CE1 HIS A 197       7.333  55.117  30.826  1.00 65.11           C  
ATOM   1432  NE2 HIS A 197       8.397  55.207  30.046  1.00 66.23           N  
ATOM   1433  N   LEU A 198      10.792  50.461  34.081  1.00 52.28           N  
ATOM   1434  CA  LEU A 198      11.391  49.191  34.481  1.00 49.02           C  
ATOM   1435  C   LEU A 198      11.100  48.954  35.954  1.00 48.70           C  
ATOM   1436  O   LEU A 198      10.974  49.906  36.717  1.00 48.25           O  
ATOM   1437  CB  LEU A 198      12.908  49.211  34.244  1.00 46.25           C  
ATOM   1438  CG  LEU A 198      13.388  49.360  32.792  1.00 44.56           C  
ATOM   1439  CD1 LEU A 198      14.904  49.273  32.713  1.00 41.59           C  
ATOM   1440  CD2 LEU A 198      12.773  48.269  31.952  1.00 42.43           C  
ATOM   1441  N   ASP A 199      10.976  47.694  36.360  1.00 48.60           N  
ATOM   1442  CA  ASP A 199      10.707  47.406  37.765  1.00 49.43           C  
ATOM   1443  C   ASP A 199      12.004  47.514  38.534  1.00 48.34           C  
ATOM   1444  O   ASP A 199      12.032  48.027  39.656  1.00 49.33           O  
ATOM   1445  CB  ASP A 199      10.073  46.032  37.928  1.00 52.26           C  
ATOM   1446  CG  ASP A 199       8.623  46.018  37.489  1.00 55.36           C  
ATOM   1447  OD1 ASP A 199       7.862  46.879  37.985  1.00 56.25           O  
ATOM   1448  OD2 ASP A 199       8.244  45.161  36.655  1.00 58.41           O  
ATOM   1449  N   PHE A 200      13.074  47.013  37.927  1.00 46.02           N  
ATOM   1450  CA  PHE A 200      14.407  47.140  38.491  1.00 43.79           C  
ATOM   1451  C   PHE A 200      15.384  47.120  37.329  1.00 42.82           C  
ATOM   1452  O   PHE A 200      15.024  46.728  36.209  1.00 42.33           O  
ATOM   1453  CB  PHE A 200      14.705  46.044  39.522  1.00 43.85           C  
ATOM   1454  CG  PHE A 200      14.789  44.659  38.958  1.00 43.38           C  
ATOM   1455  CD1 PHE A 200      15.930  44.228  38.299  1.00 41.33           C  
ATOM   1456  CD2 PHE A 200      13.749  43.756  39.157  1.00 42.10           C  
ATOM   1457  CE1 PHE A 200      16.038  42.914  37.857  1.00 41.09           C  
ATOM   1458  CE2 PHE A 200      13.852  42.442  38.717  1.00 40.79           C  
ATOM   1459  CZ  PHE A 200      14.996  42.023  38.071  1.00 41.47           C  
ATOM   1460  N   ILE A 201      16.599  47.597  37.580  1.00 41.46           N  
ATOM   1461  CA  ILE A 201      17.642  47.641  36.566  1.00 39.43           C  
ATOM   1462  C   ILE A 201      18.870  46.928  37.074  1.00 39.98           C  
ATOM   1463  O   ILE A 201      19.491  47.381  38.037  1.00 41.25           O  
ATOM   1464  CB  ILE A 201      18.097  49.081  36.255  1.00 39.15           C  
ATOM   1465  CG1 ILE A 201      17.045  49.808  35.420  1.00 37.86           C  
ATOM   1466  CG2 ILE A 201      19.456  49.043  35.550  1.00 39.48           C  
ATOM   1467  CD1 ILE A 201      17.426  51.219  34.997  1.00 34.27           C  
ATOM   1468  N   SER A 202      19.234  45.826  36.438  1.00 39.07           N  
ATOM   1469  CA  SER A 202      20.439  45.115  36.847  1.00 39.42           C  
ATOM   1470  C   SER A 202      21.641  45.646  36.067  1.00 38.81           C  
ATOM   1471  O   SER A 202      21.688  45.548  34.843  1.00 39.33           O  
ATOM   1472  CB  SER A 202      20.282  43.621  36.618  1.00 37.24           C  
ATOM   1473  OG  SER A 202      19.272  43.160  37.468  1.00 36.84           O  
ATOM   1474  N   ILE A 203      22.609  46.203  36.789  1.00 37.37           N  
ATOM   1475  CA  ILE A 203      23.808  46.766  36.176  1.00 37.06           C  
ATOM   1476  C   ILE A 203      24.934  45.740  36.185  1.00 35.52           C  
ATOM   1477  O   ILE A 203      25.419  45.333  37.241  1.00 37.08           O  
ATOM   1478  CB  ILE A 203      24.217  48.098  36.910  1.00 38.21           C  
ATOM   1479  CG1 ILE A 203      25.255  48.863  36.105  1.00 37.51           C  
ATOM   1480  CG2 ILE A 203      24.768  47.804  38.305  1.00 41.30           C  
ATOM   1481  CD1 ILE A 203      25.461  50.267  36.633  1.00 37.89           C  
ATOM   1482  N   MET A 204      25.316  45.305  34.987  1.00 34.37           N  
ATOM   1483  CA  MET A 204      26.365  44.304  34.782  1.00 32.99           C  
ATOM   1484  C   MET A 204      27.763  44.842  35.087  1.00 30.70           C  
ATOM   1485  O   MET A 204      28.566  45.119  34.199  1.00 29.03           O  
ATOM   1486  CB  MET A 204      26.267  43.800  33.350  1.00 33.39           C  
ATOM   1487  CG  MET A 204      24.873  43.242  33.071  1.00 37.25           C  
ATOM   1488  SD  MET A 204      24.562  42.835  31.359  1.00 39.11           S  
ATOM   1489  CE  MET A 204      25.477  41.467  31.345  1.00 37.05           C  
ATOM   1490  N   THR A 205      28.042  44.953  36.373  1.00 28.27           N  
ATOM   1491  CA  THR A 205      29.299  45.492  36.836  1.00 28.85           C  
ATOM   1492  C   THR A 205      30.437  44.490  36.997  1.00 27.85           C  
ATOM   1493  O   THR A 205      30.988  44.302  38.087  1.00 24.82           O  
ATOM   1494  CB  THR A 205      29.068  46.238  38.141  1.00 29.00           C  
ATOM   1495  OG1 THR A 205      28.161  45.472  38.950  1.00 31.53           O  
ATOM   1496  CG2 THR A 205      28.467  47.622  37.860  1.00 26.49           C  
ATOM   1497  N   TYR A 206      30.778  43.863  35.881  1.00 27.96           N  
ATOM   1498  CA  TYR A 206      31.865  42.898  35.810  1.00 31.51           C  
ATOM   1499  C   TYR A 206      32.351  42.944  34.351  1.00 35.26           C  
ATOM   1500  O   TYR A 206      31.848  43.760  33.556  1.00 33.80           O  
ATOM   1501  CB  TYR A 206      31.377  41.504  36.220  1.00 28.01           C  
ATOM   1502  CG  TYR A 206      30.069  41.095  35.585  1.00 28.44           C  
ATOM   1503  CD1 TYR A 206      29.990  40.818  34.212  1.00 27.75           C  
ATOM   1504  CD2 TYR A 206      28.899  41.014  36.346  1.00 27.10           C  
ATOM   1505  CE1 TYR A 206      28.792  40.480  33.617  1.00 24.77           C  
ATOM   1506  CE2 TYR A 206      27.692  40.668  35.761  1.00 26.71           C  
ATOM   1507  CZ  TYR A 206      27.654  40.402  34.395  1.00 28.28           C  
ATOM   1508  OH  TYR A 206      26.478  40.011  33.815  1.00 30.93           O  
ATOM   1509  N   ASP A 207      33.326  42.106  34.000  1.00 38.76           N  
ATOM   1510  CA  ASP A 207      33.866  42.111  32.639  1.00 42.87           C  
ATOM   1511  C   ASP A 207      34.537  43.452  32.254  1.00 43.38           C  
ATOM   1512  O   ASP A 207      34.469  43.849  31.095  1.00 44.09           O  
ATOM   1513  CB  ASP A 207      32.757  41.839  31.610  1.00 46.02           C  
ATOM   1514  CG  ASP A 207      32.447  40.369  31.442  1.00 48.60           C  
ATOM   1515  OD1 ASP A 207      33.393  39.576  31.253  1.00 49.12           O  
ATOM   1516  OD2 ASP A 207      31.250  40.011  31.478  1.00 50.31           O  
ATOM   1517  N   PHE A 208      35.186  44.137  33.193  1.00 42.81           N  
ATOM   1518  CA  PHE A 208      35.813  45.424  32.881  1.00 42.61           C  
ATOM   1519  C   PHE A 208      37.222  45.383  32.311  1.00 45.48           C  
ATOM   1520  O   PHE A 208      37.710  46.420  31.862  1.00 47.30           O  
ATOM   1521  CB  PHE A 208      35.893  46.340  34.114  1.00 37.90           C  
ATOM   1522  CG  PHE A 208      34.585  46.925  34.553  1.00 34.61           C  
ATOM   1523  CD1 PHE A 208      33.852  47.753  33.706  1.00 34.81           C  
ATOM   1524  CD2 PHE A 208      34.124  46.713  35.849  1.00 31.06           C  
ATOM   1525  CE1 PHE A 208      32.669  48.376  34.147  1.00 32.54           C  
ATOM   1526  CE2 PHE A 208      32.962  47.316  36.299  1.00 30.05           C  
ATOM   1527  CZ  PHE A 208      32.228  48.156  35.445  1.00 31.04           C  
ATOM   1528  N   HIS A 209      37.913  44.249  32.328  1.00 48.42           N  
ATOM   1529  CA  HIS A 209      39.288  44.300  31.807  1.00 53.67           C  
ATOM   1530  C   HIS A 209      39.636  43.274  30.732  1.00 56.20           C  
ATOM   1531  O   HIS A 209      40.012  42.138  31.044  1.00 56.51           O  
ATOM   1532  CB  HIS A 209      40.288  44.179  32.954  1.00 55.63           C  
ATOM   1533  CG  HIS A 209      41.688  44.563  32.582  1.00 58.01           C  
ATOM   1534  ND1 HIS A 209      42.169  45.849  32.720  1.00 58.85           N  
ATOM   1535  CD2 HIS A 209      42.713  43.827  32.089  1.00 57.60           C  
ATOM   1536  CE1 HIS A 209      43.432  45.887  32.333  1.00 58.48           C  
ATOM   1537  NE2 HIS A 209      43.786  44.673  31.947  1.00 58.55           N  
ATOM   1538  N   GLY A 210      39.530  43.702  29.473  1.00 58.01           N  
ATOM   1539  CA  GLY A 210      39.804  42.834  28.343  1.00 59.09           C  
ATOM   1540  C   GLY A 210      41.249  42.398  28.232  1.00 61.23           C  
ATOM   1541  O   GLY A 210      42.176  43.143  28.587  1.00 61.33           O  
ATOM   1542  N   ALA A 211      41.427  41.173  27.737  1.00 62.58           N  
ATOM   1543  CA  ALA A 211      42.740  40.558  27.538  1.00 62.78           C  
ATOM   1544  C   ALA A 211      43.527  41.245  26.408  1.00 63.58           C  
ATOM   1545  O   ALA A 211      44.764  41.123  26.320  1.00 63.37           O  
ATOM   1546  CB  ALA A 211      42.558  39.075  27.226  1.00 61.39           C  
ATOM   1547  N   TRP A 212      42.799  41.961  25.548  1.00 63.32           N  
ATOM   1548  CA  TRP A 212      43.397  42.675  24.430  1.00 63.08           C  
ATOM   1549  C   TRP A 212      44.316  43.823  24.870  1.00 62.34           C  
ATOM   1550  O   TRP A 212      45.015  44.418  24.046  1.00 63.25           O  
ATOM   1551  CB  TRP A 212      42.307  43.220  23.509  1.00 65.28           C  
ATOM   1552  CG  TRP A 212      41.361  44.181  24.175  1.00 68.45           C  
ATOM   1553  CD1 TRP A 212      40.137  43.888  24.716  1.00 68.78           C  
ATOM   1554  CD2 TRP A 212      41.558  45.593  24.370  1.00 68.80           C  
ATOM   1555  NE1 TRP A 212      39.562  45.029  25.229  1.00 69.21           N  
ATOM   1556  CE2 TRP A 212      40.410  46.088  25.033  1.00 68.66           C  
ATOM   1557  CE3 TRP A 212      42.593  46.486  24.051  1.00 68.46           C  
ATOM   1558  CZ2 TRP A 212      40.268  47.437  25.383  1.00 67.41           C  
ATOM   1559  CZ3 TRP A 212      42.449  47.832  24.403  1.00 67.73           C  
ATOM   1560  CH2 TRP A 212      41.294  48.288  25.062  1.00 67.16           C  
ATOM   1561  N   ARG A 213      44.311  44.141  26.162  1.00 60.58           N  
ATOM   1562  CA  ARG A 213      45.172  45.197  26.694  1.00 57.97           C  
ATOM   1563  C   ARG A 213      46.623  44.714  26.901  1.00 56.30           C  
ATOM   1564  O   ARG A 213      47.536  45.531  27.079  1.00 54.73           O  
ATOM   1565  CB  ARG A 213      44.598  45.718  28.013  1.00 58.75           C  
ATOM   1566  CG  ARG A 213      43.338  46.530  27.836  1.00 58.75           C  
ATOM   1567  CD  ARG A 213      42.551  46.632  29.122  1.00 60.24           C  
ATOM   1568  NE  ARG A 213      41.432  47.555  28.983  1.00 60.67           N  
ATOM   1569  CZ  ARG A 213      41.575  48.858  28.777  1.00 61.06           C  
ATOM   1570  NH1 ARG A 213      40.505  49.629  28.655  1.00 59.90           N  
ATOM   1571  NH2 ARG A 213      42.795  49.389  28.699  1.00 61.68           N  
ATOM   1572  N   GLY A 214      46.822  43.393  26.865  1.00 53.53           N  
ATOM   1573  CA  GLY A 214      48.144  42.818  27.039  1.00 50.36           C  
ATOM   1574  C   GLY A 214      48.668  42.889  28.466  1.00 49.08           C  
ATOM   1575  O   GLY A 214      49.853  42.667  28.706  1.00 48.26           O  
ATOM   1576  N   THR A 215      47.780  43.174  29.416  1.00 48.86           N  
ATOM   1577  CA  THR A 215      48.153  43.303  30.831  1.00 47.17           C  
ATOM   1578  C   THR A 215      47.100  42.730  31.772  1.00 45.18           C  
ATOM   1579  O   THR A 215      45.918  42.915  31.536  1.00 46.19           O  
ATOM   1580  CB  THR A 215      48.332  44.778  31.191  1.00 45.78           C  
ATOM   1581  OG1 THR A 215      47.099  45.475  30.961  1.00 45.43           O  
ATOM   1582  CG2 THR A 215      49.410  45.391  30.340  1.00 43.74           C  
ATOM   1583  N   THR A 216      47.525  42.064  32.844  1.00 43.48           N  
ATOM   1584  CA  THR A 216      46.579  41.488  33.810  1.00 42.70           C  
ATOM   1585  C   THR A 216      45.745  42.562  34.511  1.00 41.39           C  
ATOM   1586  O   THR A 216      46.253  43.606  34.915  1.00 42.85           O  
ATOM   1587  CB  THR A 216      47.292  40.677  34.914  1.00 42.17           C  
ATOM   1588  OG1 THR A 216      48.240  41.519  35.577  1.00 42.38           O  
ATOM   1589  CG2 THR A 216      48.010  39.466  34.337  1.00 42.12           C  
ATOM   1590  N   GLY A 217      44.458  42.297  34.660  1.00 40.44           N  
ATOM   1591  CA  GLY A 217      43.583  43.251  35.317  1.00 38.32           C  
ATOM   1592  C   GLY A 217      42.314  42.591  35.818  1.00 36.12           C  
ATOM   1593  O   GLY A 217      41.687  41.809  35.120  1.00 37.92           O  
ATOM   1594  N   HIS A 218      41.934  42.892  37.042  1.00 34.64           N  
ATOM   1595  CA  HIS A 218      40.725  42.310  37.600  1.00 33.26           C  
ATOM   1596  C   HIS A 218      39.538  42.900  36.860  1.00 33.05           C  
ATOM   1597  O   HIS A 218      39.385  44.113  36.804  1.00 32.89           O  
ATOM   1598  CB  HIS A 218      40.649  42.650  39.077  1.00 33.09           C  
ATOM   1599  CG  HIS A 218      39.658  41.843  39.829  1.00 32.18           C  
ATOM   1600  ND1 HIS A 218      38.299  42.062  39.739  1.00 33.95           N  
ATOM   1601  CD2 HIS A 218      39.823  40.798  40.671  1.00 31.36           C  
ATOM   1602  CE1 HIS A 218      37.669  41.182  40.495  1.00 33.00           C  
ATOM   1603  NE2 HIS A 218      38.570  40.402  41.070  1.00 31.99           N  
ATOM   1604  N   HIS A 219      38.706  42.037  36.290  1.00 34.33           N  
ATOM   1605  CA  HIS A 219      37.531  42.449  35.518  1.00 33.96           C  
ATOM   1606  C   HIS A 219      36.363  42.963  36.371  1.00 34.90           C  
ATOM   1607  O   HIS A 219      35.314  43.350  35.822  1.00 34.60           O  
ATOM   1608  CB  HIS A 219      37.019  41.262  34.724  1.00 35.72           C  
ATOM   1609  CG  HIS A 219      36.234  40.297  35.555  1.00 38.35           C  
ATOM   1610  ND1 HIS A 219      34.856  40.236  35.521  1.00 40.45           N  
ATOM   1611  CD2 HIS A 219      36.624  39.431  36.522  1.00 39.62           C  
ATOM   1612  CE1 HIS A 219      34.432  39.376  36.433  1.00 39.72           C  
ATOM   1613  NE2 HIS A 219      35.485  38.875  37.055  1.00 39.49           N  
ATOM   1614  N   SER A 220      36.502  42.945  37.695  1.00 33.60           N  
ATOM   1615  CA  SER A 220      35.391  43.405  38.518  1.00 35.66           C  
ATOM   1616  C   SER A 220      35.819  44.041  39.845  1.00 36.61           C  
ATOM   1617  O   SER A 220      35.481  43.563  40.946  1.00 38.30           O  
ATOM   1618  CB  SER A 220      34.408  42.246  38.769  1.00 34.23           C  
ATOM   1619  OG  SER A 220      33.165  42.734  39.248  1.00 29.67           O  
ATOM   1620  N   PRO A 221      36.568  45.145  39.757  1.00 35.28           N  
ATOM   1621  CA  PRO A 221      37.006  45.799  40.989  1.00 33.69           C  
ATOM   1622  C   PRO A 221      35.878  46.639  41.573  1.00 33.85           C  
ATOM   1623  O   PRO A 221      35.007  47.111  40.841  1.00 33.31           O  
ATOM   1624  CB  PRO A 221      38.175  46.642  40.514  1.00 31.53           C  
ATOM   1625  CG  PRO A 221      37.726  47.062  39.141  1.00 30.92           C  
ATOM   1626  CD  PRO A 221      37.138  45.801  38.562  1.00 31.87           C  
ATOM   1627  N   LEU A 222      35.873  46.813  42.889  1.00 35.83           N  
ATOM   1628  CA  LEU A 222      34.847  47.639  43.501  1.00 37.05           C  
ATOM   1629  C   LEU A 222      35.220  49.096  43.217  1.00 38.41           C  
ATOM   1630  O   LEU A 222      34.379  49.883  42.772  1.00 39.84           O  
ATOM   1631  CB  LEU A 222      34.766  47.379  45.004  1.00 37.67           C  
ATOM   1632  CG  LEU A 222      33.674  48.148  45.763  1.00 39.51           C  
ATOM   1633  CD1 LEU A 222      32.353  48.205  44.976  1.00 37.34           C  
ATOM   1634  CD2 LEU A 222      33.464  47.450  47.102  1.00 39.90           C  
ATOM   1635  N   PHE A 223      36.485  49.449  43.435  1.00 37.57           N  
ATOM   1636  CA  PHE A 223      36.933  50.809  43.172  1.00 39.07           C  
ATOM   1637  C   PHE A 223      38.097  50.760  42.206  1.00 39.73           C  
ATOM   1638  O   PHE A 223      38.660  49.696  41.946  1.00 38.81           O  
ATOM   1639  CB  PHE A 223      37.394  51.507  44.457  1.00 41.13           C  
ATOM   1640  CG  PHE A 223      36.372  51.495  45.560  1.00 44.01           C  
ATOM   1641  CD1 PHE A 223      35.383  52.464  45.622  1.00 44.58           C  
ATOM   1642  CD2 PHE A 223      36.389  50.488  46.538  1.00 44.37           C  
ATOM   1643  CE1 PHE A 223      34.431  52.425  46.646  1.00 45.12           C  
ATOM   1644  CE2 PHE A 223      35.447  50.440  47.557  1.00 40.84           C  
ATOM   1645  CZ  PHE A 223      34.473  51.400  47.615  1.00 43.42           C  
ATOM   1646  N   ARG A 224      38.458  51.938  41.707  1.00 40.09           N  
ATOM   1647  CA  ARG A 224      39.542  52.125  40.759  1.00 39.40           C  
ATOM   1648  C   ARG A 224      40.926  51.703  41.251  1.00 39.29           C  
ATOM   1649  O   ARG A 224      41.807  51.424  40.441  1.00 39.52           O  
ATOM   1650  CB  ARG A 224      39.578  53.591  40.345  1.00 39.85           C  
ATOM   1651  CG  ARG A 224      40.736  53.967  39.448  1.00 44.08           C  
ATOM   1652  CD  ARG A 224      40.700  55.452  39.133  1.00 47.41           C  
ATOM   1653  NE  ARG A 224      41.650  55.836  38.091  1.00 51.08           N  
ATOM   1654  CZ  ARG A 224      41.782  57.082  37.639  1.00 53.09           C  
ATOM   1655  NH1 ARG A 224      41.023  58.055  38.150  1.00 52.30           N  
ATOM   1656  NH2 ARG A 224      42.647  57.354  36.662  1.00 52.41           N  
ATOM   1657  N   GLY A 225      41.133  51.676  42.564  1.00 39.53           N  
ATOM   1658  CA  GLY A 225      42.438  51.286  43.095  1.00 41.51           C  
ATOM   1659  C   GLY A 225      43.558  52.311  42.891  1.00 42.89           C  
ATOM   1660  O   GLY A 225      43.287  53.514  42.823  1.00 42.68           O  
ATOM   1661  N   GLN A 226      44.809  51.844  42.797  1.00 42.69           N  
ATOM   1662  CA  GLN A 226      45.952  52.728  42.594  1.00 43.16           C  
ATOM   1663  C   GLN A 226      45.724  53.619  41.380  1.00 45.83           C  
ATOM   1664  O   GLN A 226      45.611  53.139  40.258  1.00 47.01           O  
ATOM   1665  CB  GLN A 226      47.219  51.912  42.402  1.00 42.24           C  
ATOM   1666  CG  GLN A 226      48.493  52.736  42.245  1.00 42.24           C  
ATOM   1667  CD  GLN A 226      49.717  51.860  41.987  1.00 44.12           C  
ATOM   1668  OE1 GLN A 226      49.905  50.821  42.642  1.00 43.72           O  
ATOM   1669  NE2 GLN A 226      50.561  52.275  41.039  1.00 42.79           N  
ATOM   1670  N   GLU A 227      45.680  54.923  41.626  1.00 48.63           N  
ATOM   1671  CA  GLU A 227      45.420  55.943  40.614  1.00 52.73           C  
ATOM   1672  C   GLU A 227      46.121  55.821  39.262  1.00 54.55           C  
ATOM   1673  O   GLU A 227      45.508  56.118  38.235  1.00 54.82           O  
ATOM   1674  CB  GLU A 227      45.700  57.328  41.215  1.00 55.15           C  
ATOM   1675  CG  GLU A 227      44.863  58.488  40.652  1.00 59.83           C  
ATOM   1676  CD  GLU A 227      45.231  58.881  39.219  1.00 63.05           C  
ATOM   1677  OE1 GLU A 227      46.437  59.003  38.905  1.00 64.65           O  
ATOM   1678  OE2 GLU A 227      44.308  59.086  38.402  1.00 64.68           O  
ATOM   1679  N   ASP A 228      47.386  55.399  39.240  1.00 57.00           N  
ATOM   1680  CA  ASP A 228      48.106  55.279  37.968  1.00 58.02           C  
ATOM   1681  C   ASP A 228      48.136  53.865  37.380  1.00 59.15           C  
ATOM   1682  O   ASP A 228      48.291  53.694  36.172  1.00 61.47           O  
ATOM   1683  CB  ASP A 228      49.538  55.814  38.107  1.00 58.60           C  
ATOM   1684  CG  ASP A 228      50.466  54.870  38.889  1.00 61.26           C  
ATOM   1685  OD1 ASP A 228      50.647  53.694  38.474  1.00 63.24           O  
ATOM   1686  OD2 ASP A 228      51.039  55.313  39.912  1.00 60.83           O  
ATOM   1687  N   ALA A 229      47.982  52.849  38.219  1.00 59.35           N  
ATOM   1688  CA  ALA A 229      47.996  51.472  37.735  1.00 60.45           C  
ATOM   1689  C   ALA A 229      46.724  51.140  36.938  1.00 61.61           C  
ATOM   1690  O   ALA A 229      46.630  50.094  36.275  1.00 61.64           O  
ATOM   1691  CB  ALA A 229      48.134  50.515  38.915  1.00 60.02           C  
ATOM   1692  N   SER A 230      45.754  52.044  37.000  1.00 60.95           N  
ATOM   1693  CA  SER A 230      44.488  51.840  36.328  1.00 60.74           C  
ATOM   1694  C   SER A 230      44.487  52.301  34.880  1.00 60.33           C  
ATOM   1695  O   SER A 230      45.172  53.254  34.521  1.00 58.81           O  
ATOM   1696  CB  SER A 230      43.358  52.568  37.092  1.00 62.20           C  
ATOM   1697  OG  SER A 230      43.354  53.981  36.879  1.00 57.14           O  
ATOM   1698  N   PRO A 231      43.727  51.601  34.021  1.00 60.20           N  
ATOM   1699  CA  PRO A 231      43.643  51.974  32.608  1.00 60.14           C  
ATOM   1700  C   PRO A 231      42.959  53.334  32.585  1.00 59.42           C  
ATOM   1701  O   PRO A 231      43.601  54.373  32.442  1.00 58.92           O  
ATOM   1702  CB  PRO A 231      42.755  50.879  32.016  1.00 60.16           C  
ATOM   1703  CG  PRO A 231      43.085  49.685  32.865  1.00 60.23           C  
ATOM   1704  CD  PRO A 231      43.088  50.292  34.255  1.00 59.60           C  
ATOM   1705  N   ASP A 232      41.642  53.307  32.759  1.00 58.94           N  
ATOM   1706  CA  ASP A 232      40.850  54.521  32.785  1.00 58.39           C  
ATOM   1707  C   ASP A 232      40.324  54.873  34.176  1.00 58.44           C  
ATOM   1708  O   ASP A 232      40.872  54.469  35.202  1.00 59.75           O  
ATOM   1709  CB  ASP A 232      39.675  54.415  31.813  1.00 59.53           C  
ATOM   1710  CG  ASP A 232      38.915  53.118  31.959  1.00 59.93           C  
ATOM   1711  OD1 ASP A 232      38.899  52.567  33.082  1.00 60.36           O  
ATOM   1712  OD2 ASP A 232      38.328  52.661  30.951  1.00 59.21           O  
ATOM   1713  N   ARG A 233      39.235  55.624  34.188  1.00 57.05           N  
ATOM   1714  CA  ARG A 233      38.628  56.107  35.413  1.00 55.38           C  
ATOM   1715  C   ARG A 233      37.249  55.489  35.667  1.00 54.09           C  
ATOM   1716  O   ARG A 233      36.668  55.640  36.755  1.00 53.40           O  
ATOM   1717  CB  ARG A 233      38.536  57.639  35.299  1.00 56.64           C  
ATOM   1718  CG  ARG A 233      37.382  58.300  36.033  1.00 58.28           C  
ATOM   1719  CD  ARG A 233      37.258  59.788  35.702  1.00 58.63           C  
ATOM   1720  NE  ARG A 233      36.882  60.063  34.310  1.00 59.25           N  
ATOM   1721  CZ  ARG A 233      37.742  60.294  33.314  1.00 58.73           C  
ATOM   1722  NH1 ARG A 233      39.055  60.283  33.534  1.00 56.66           N  
ATOM   1723  NH2 ARG A 233      37.283  60.566  32.095  1.00 56.40           N  
ATOM   1724  N   PHE A 234      36.731  54.774  34.673  1.00 50.91           N  
ATOM   1725  CA  PHE A 234      35.414  54.186  34.816  1.00 48.11           C  
ATOM   1726  C   PHE A 234      35.246  52.675  34.649  1.00 45.34           C  
ATOM   1727  O   PHE A 234      34.169  52.211  34.306  1.00 46.05           O  
ATOM   1728  CB  PHE A 234      34.447  54.925  33.890  1.00 50.29           C  
ATOM   1729  CG  PHE A 234      35.083  55.451  32.621  1.00 52.53           C  
ATOM   1730  CD1 PHE A 234      35.569  54.578  31.647  1.00 52.11           C  
ATOM   1731  CD2 PHE A 234      35.171  56.830  32.394  1.00 51.92           C  
ATOM   1732  CE1 PHE A 234      36.131  55.072  30.464  1.00 52.45           C  
ATOM   1733  CE2 PHE A 234      35.727  57.327  31.224  1.00 51.33           C  
ATOM   1734  CZ  PHE A 234      36.208  56.449  30.253  1.00 52.19           C  
ATOM   1735  N   SER A 235      36.287  51.899  34.913  1.00 43.23           N  
ATOM   1736  CA  SER A 235      36.185  50.452  34.772  1.00 41.28           C  
ATOM   1737  C   SER A 235      36.244  49.784  36.131  1.00 41.49           C  
ATOM   1738  O   SER A 235      37.182  49.027  36.431  1.00 43.68           O  
ATOM   1739  CB  SER A 235      37.310  49.924  33.897  1.00 41.12           C  
ATOM   1740  OG  SER A 235      37.125  50.360  32.567  1.00 43.52           O  
ATOM   1741  N   ASN A 236      35.240  50.085  36.950  1.00 38.50           N  
ATOM   1742  CA  ASN A 236      35.128  49.549  38.288  1.00 35.47           C  
ATOM   1743  C   ASN A 236      33.706  49.795  38.747  1.00 34.76           C  
ATOM   1744  O   ASN A 236      33.081  50.802  38.392  1.00 33.11           O  
ATOM   1745  CB  ASN A 236      36.108  50.258  39.203  1.00 37.88           C  
ATOM   1746  CG  ASN A 236      35.873  51.736  39.244  1.00 40.25           C  
ATOM   1747  OD1 ASN A 236      34.894  52.210  39.825  1.00 43.62           O  
ATOM   1748  ND2 ASN A 236      36.757  52.483  38.610  1.00 40.89           N  
ATOM   1749  N   THR A 237      33.199  48.868  39.542  1.00 33.35           N  
ATOM   1750  CA  THR A 237      31.838  48.946  40.034  1.00 34.56           C  
ATOM   1751  C   THR A 237      31.384  50.326  40.526  1.00 35.51           C  
ATOM   1752  O   THR A 237      30.381  50.886  40.035  1.00 33.91           O  
ATOM   1753  CB  THR A 237      31.646  47.921  41.150  1.00 34.01           C  
ATOM   1754  OG1 THR A 237      32.031  46.642  40.658  1.00 36.19           O  
ATOM   1755  CG2 THR A 237      30.200  47.840  41.584  1.00 33.95           C  
ATOM   1756  N   ASP A 238      32.131  50.859  41.497  1.00 35.83           N  
ATOM   1757  CA  ASP A 238      31.826  52.150  42.112  1.00 34.09           C  
ATOM   1758  C   ASP A 238      31.516  53.247  41.118  1.00 32.32           C  
ATOM   1759  O   ASP A 238      30.542  53.963  41.274  1.00 30.37           O  
ATOM   1760  CB  ASP A 238      32.972  52.602  43.019  1.00 34.28           C  
ATOM   1761  CG  ASP A 238      32.780  54.015  43.515  1.00 34.33           C  
ATOM   1762  OD1 ASP A 238      31.658  54.332  43.968  1.00 36.46           O  
ATOM   1763  OD2 ASP A 238      33.739  54.809  43.451  1.00 31.15           O  
ATOM   1764  N   TYR A 239      32.344  53.399  40.098  1.00 32.92           N  
ATOM   1765  CA  TYR A 239      32.057  54.443  39.123  1.00 34.75           C  
ATOM   1766  C   TYR A 239      30.718  54.138  38.465  1.00 33.34           C  
ATOM   1767  O   TYR A 239      29.782  54.950  38.522  1.00 31.61           O  
ATOM   1768  CB  TYR A 239      33.153  54.525  38.054  1.00 35.95           C  
ATOM   1769  CG  TYR A 239      32.921  55.635  37.053  1.00 37.84           C  
ATOM   1770  CD1 TYR A 239      31.979  55.496  36.025  1.00 40.10           C  
ATOM   1771  CD2 TYR A 239      33.615  56.840  37.148  1.00 38.50           C  
ATOM   1772  CE1 TYR A 239      31.737  56.543  35.112  1.00 40.58           C  
ATOM   1773  CE2 TYR A 239      33.380  57.885  36.249  1.00 39.41           C  
ATOM   1774  CZ  TYR A 239      32.448  57.728  35.241  1.00 40.27           C  
ATOM   1775  OH  TYR A 239      32.241  58.746  34.355  1.00 40.80           O  
ATOM   1776  N   ALA A 240      30.641  52.953  37.863  1.00 31.05           N  
ATOM   1777  CA  ALA A 240      29.440  52.513  37.178  1.00 30.81           C  
ATOM   1778  C   ALA A 240      28.150  52.791  37.965  1.00 30.85           C  
ATOM   1779  O   ALA A 240      27.175  53.285  37.393  1.00 29.38           O  
ATOM   1780  CB  ALA A 240      29.549  51.022  36.830  1.00 29.22           C  
ATOM   1781  N   VAL A 241      28.135  52.480  39.260  1.00 30.23           N  
ATOM   1782  CA  VAL A 241      26.937  52.713  40.058  1.00 31.15           C  
ATOM   1783  C   VAL A 241      26.661  54.216  40.189  1.00 32.80           C  
ATOM   1784  O   VAL A 241      25.607  54.717  39.771  1.00 33.41           O  
ATOM   1785  CB  VAL A 241      27.072  52.083  41.475  1.00 32.90           C  
ATOM   1786  CG1 VAL A 241      25.881  52.482  42.351  1.00 30.37           C  
ATOM   1787  CG2 VAL A 241      27.173  50.541  41.367  1.00 32.63           C  
ATOM   1788  N   GLY A 242      27.608  54.949  40.751  1.00 33.03           N  
ATOM   1789  CA  GLY A 242      27.404  56.375  40.899  1.00 35.43           C  
ATOM   1790  C   GLY A 242      27.029  57.070  39.592  1.00 37.80           C  
ATOM   1791  O   GLY A 242      26.276  58.053  39.590  1.00 37.87           O  
ATOM   1792  N   TYR A 243      27.546  56.581  38.470  1.00 37.26           N  
ATOM   1793  CA  TYR A 243      27.223  57.224  37.221  1.00 36.88           C  
ATOM   1794  C   TYR A 243      25.763  57.010  36.899  1.00 38.50           C  
ATOM   1795  O   TYR A 243      25.039  57.959  36.585  1.00 39.77           O  
ATOM   1796  CB  TYR A 243      28.076  56.682  36.082  1.00 35.20           C  
ATOM   1797  CG  TYR A 243      27.972  57.516  34.817  1.00 35.23           C  
ATOM   1798  CD1 TYR A 243      28.292  58.872  34.826  1.00 35.10           C  
ATOM   1799  CD2 TYR A 243      27.590  56.944  33.607  1.00 35.43           C  
ATOM   1800  CE1 TYR A 243      28.244  59.632  33.663  1.00 35.80           C  
ATOM   1801  CE2 TYR A 243      27.538  57.692  32.439  1.00 35.80           C  
ATOM   1802  CZ  TYR A 243      27.873  59.036  32.469  1.00 37.06           C  
ATOM   1803  OH  TYR A 243      27.898  59.761  31.295  1.00 36.93           O  
ATOM   1804  N   MET A 244      25.317  55.765  36.987  1.00 39.77           N  
ATOM   1805  CA  MET A 244      23.928  55.470  36.667  1.00 41.48           C  
ATOM   1806  C   MET A 244      22.999  56.183  37.659  1.00 41.68           C  
ATOM   1807  O   MET A 244      21.993  56.774  37.253  1.00 40.30           O  
ATOM   1808  CB  MET A 244      23.692  53.949  36.637  1.00 41.84           C  
ATOM   1809  CG  MET A 244      22.755  53.514  35.510  1.00 42.52           C  
ATOM   1810  SD  MET A 244      22.797  51.753  35.104  1.00 44.48           S  
ATOM   1811  CE  MET A 244      23.803  51.770  33.651  1.00 43.51           C  
ATOM   1812  N   LEU A 245      23.337  56.145  38.948  1.00 41.46           N  
ATOM   1813  CA  LEU A 245      22.531  56.852  39.940  1.00 41.82           C  
ATOM   1814  C   LEU A 245      22.506  58.324  39.522  1.00 43.68           C  
ATOM   1815  O   LEU A 245      21.451  58.956  39.483  1.00 46.64           O  
ATOM   1816  CB  LEU A 245      23.159  56.762  41.330  1.00 39.43           C  
ATOM   1817  CG  LEU A 245      23.052  55.485  42.152  1.00 39.84           C  
ATOM   1818  CD1 LEU A 245      24.035  55.563  43.292  1.00 37.17           C  
ATOM   1819  CD2 LEU A 245      21.627  55.297  42.665  1.00 39.18           C  
ATOM   1820  N   ARG A 246      23.681  58.858  39.212  1.00 43.84           N  
ATOM   1821  CA  ARG A 246      23.818  60.238  38.804  1.00 45.07           C  
ATOM   1822  C   ARG A 246      22.928  60.468  37.581  1.00 45.85           C  
ATOM   1823  O   ARG A 246      22.158  61.433  37.527  1.00 47.08           O  
ATOM   1824  CB  ARG A 246      25.287  60.530  38.461  1.00 46.89           C  
ATOM   1825  CG  ARG A 246      25.727  62.007  38.489  1.00 49.29           C  
ATOM   1826  CD  ARG A 246      27.198  62.143  38.017  1.00 54.63           C  
ATOM   1827  NE  ARG A 246      28.129  61.228  38.709  1.00 58.33           N  
ATOM   1828  CZ  ARG A 246      29.331  60.848  38.251  1.00 58.76           C  
ATOM   1829  NH1 ARG A 246      29.793  61.291  37.082  1.00 57.87           N  
ATOM   1830  NH2 ARG A 246      30.077  60.009  38.965  1.00 58.27           N  
ATOM   1831  N   LEU A 247      23.008  59.580  36.600  1.00 45.04           N  
ATOM   1832  CA  LEU A 247      22.201  59.768  35.406  1.00 44.74           C  
ATOM   1833  C   LEU A 247      20.689  59.735  35.609  1.00 45.58           C  
ATOM   1834  O   LEU A 247      19.930  60.062  34.682  1.00 45.57           O  
ATOM   1835  CB  LEU A 247      22.597  58.758  34.347  1.00 44.20           C  
ATOM   1836  CG  LEU A 247      23.857  59.206  33.639  1.00 45.16           C  
ATOM   1837  CD1 LEU A 247      24.080  58.335  32.411  1.00 46.54           C  
ATOM   1838  CD2 LEU A 247      23.704  60.667  33.248  1.00 44.76           C  
ATOM   1839  N   GLY A 248      20.244  59.340  36.802  1.00 43.89           N  
ATOM   1840  CA  GLY A 248      18.821  59.307  37.053  1.00 43.80           C  
ATOM   1841  C   GLY A 248      18.203  58.022  37.577  1.00 44.97           C  
ATOM   1842  O   GLY A 248      17.130  58.079  38.193  1.00 47.26           O  
ATOM   1843  N   ALA A 249      18.833  56.871  37.353  1.00 42.60           N  
ATOM   1844  CA  ALA A 249      18.270  55.614  37.849  1.00 40.12           C  
ATOM   1845  C   ALA A 249      18.041  55.645  39.367  1.00 40.45           C  
ATOM   1846  O   ALA A 249      18.953  55.897  40.147  1.00 42.13           O  
ATOM   1847  CB  ALA A 249      19.173  54.461  37.488  1.00 36.25           C  
ATOM   1848  N   PRO A 250      16.801  55.419  39.804  1.00 40.16           N  
ATOM   1849  CA  PRO A 250      16.553  55.436  41.249  1.00 40.72           C  
ATOM   1850  C   PRO A 250      17.272  54.292  41.946  1.00 42.01           C  
ATOM   1851  O   PRO A 250      17.275  53.153  41.452  1.00 42.22           O  
ATOM   1852  CB  PRO A 250      15.032  55.284  41.350  1.00 40.08           C  
ATOM   1853  CG  PRO A 250      14.541  55.895  40.066  1.00 38.42           C  
ATOM   1854  CD  PRO A 250      15.539  55.433  39.041  1.00 39.61           C  
ATOM   1855  N   ALA A 251      17.863  54.603  43.099  1.00 43.02           N  
ATOM   1856  CA  ALA A 251      18.582  53.625  43.917  1.00 41.95           C  
ATOM   1857  C   ALA A 251      17.714  52.429  44.177  1.00 42.50           C  
ATOM   1858  O   ALA A 251      18.174  51.287  44.108  1.00 43.17           O  
ATOM   1859  CB  ALA A 251      18.957  54.229  45.226  1.00 40.88           C  
ATOM   1860  N   SER A 252      16.451  52.701  44.486  1.00 43.34           N  
ATOM   1861  CA  SER A 252      15.495  51.642  44.779  1.00 46.36           C  
ATOM   1862  C   SER A 252      15.304  50.696  43.589  1.00 47.08           C  
ATOM   1863  O   SER A 252      14.876  49.554  43.761  1.00 47.09           O  
ATOM   1864  CB  SER A 252      14.146  52.241  45.216  1.00 47.43           C  
ATOM   1865  OG  SER A 252      13.513  52.978  44.177  1.00 50.34           O  
ATOM   1866  N   LYS A 253      15.633  51.165  42.387  1.00 46.69           N  
ATOM   1867  CA  LYS A 253      15.495  50.326  41.206  1.00 46.06           C  
ATOM   1868  C   LYS A 253      16.812  49.783  40.670  1.00 46.19           C  
ATOM   1869  O   LYS A 253      16.827  49.122  39.619  1.00 46.85           O  
ATOM   1870  CB  LYS A 253      14.788  51.089  40.098  1.00 43.60           C  
ATOM   1871  CG  LYS A 253      13.304  51.102  40.273  1.00 43.06           C  
ATOM   1872  CD  LYS A 253      12.648  51.842  39.152  1.00 44.27           C  
ATOM   1873  CE  LYS A 253      11.162  51.830  39.312  1.00 44.98           C  
ATOM   1874  NZ  LYS A 253      10.582  52.574  38.181  1.00 51.02           N  
ATOM   1875  N   LEU A 254      17.905  50.026  41.392  1.00 44.54           N  
ATOM   1876  CA  LEU A 254      19.218  49.585  40.925  1.00 43.93           C  
ATOM   1877  C   LEU A 254      19.763  48.294  41.549  1.00 42.96           C  
ATOM   1878  O   LEU A 254      19.971  48.210  42.755  1.00 44.93           O  
ATOM   1879  CB  LEU A 254      20.219  50.719  41.128  1.00 43.41           C  
ATOM   1880  CG  LEU A 254      21.420  50.746  40.191  1.00 42.19           C  
ATOM   1881  CD1 LEU A 254      20.976  51.116  38.787  1.00 40.51           C  
ATOM   1882  CD2 LEU A 254      22.410  51.760  40.707  1.00 42.63           C  
ATOM   1883  N   VAL A 255      20.006  47.290  40.721  1.00 40.13           N  
ATOM   1884  CA  VAL A 255      20.536  46.033  41.218  1.00 39.70           C  
ATOM   1885  C   VAL A 255      22.020  45.931  40.848  1.00 39.04           C  
ATOM   1886  O   VAL A 255      22.391  45.995  39.676  1.00 38.11           O  
ATOM   1887  CB  VAL A 255      19.754  44.850  40.626  1.00 40.31           C  
ATOM   1888  CG1 VAL A 255      20.317  43.543  41.151  1.00 41.49           C  
ATOM   1889  CG2 VAL A 255      18.284  44.978  40.998  1.00 42.07           C  
ATOM   1890  N   MET A 256      22.880  45.759  41.838  1.00 37.99           N  
ATOM   1891  CA  MET A 256      24.291  45.719  41.515  1.00 38.62           C  
ATOM   1892  C   MET A 256      24.830  44.371  41.093  1.00 39.14           C  
ATOM   1893  O   MET A 256      24.897  43.439  41.904  1.00 40.18           O  
ATOM   1894  CB  MET A 256      25.122  46.248  42.674  1.00 37.47           C  
ATOM   1895  CG  MET A 256      26.536  46.486  42.252  1.00 35.39           C  
ATOM   1896  SD  MET A 256      27.479  47.181  43.537  1.00 33.95           S  
ATOM   1897  CE  MET A 256      28.316  45.740  44.169  1.00 34.22           C  
ATOM   1898  N   GLY A 257      25.243  44.289  39.825  1.00 38.29           N  
ATOM   1899  CA  GLY A 257      25.777  43.049  39.284  1.00 36.00           C  
ATOM   1900  C   GLY A 257      27.045  42.572  39.972  1.00 34.87           C  
ATOM   1901  O   GLY A 257      27.969  43.355  40.174  1.00 34.03           O  
ATOM   1902  N   ILE A 258      27.069  41.290  40.339  1.00 33.80           N  
ATOM   1903  CA  ILE A 258      28.212  40.649  40.990  1.00 34.49           C  
ATOM   1904  C   ILE A 258      28.461  39.329  40.282  1.00 35.36           C  
ATOM   1905  O   ILE A 258      27.598  38.456  40.268  1.00 36.81           O  
ATOM   1906  CB  ILE A 258      27.956  40.335  42.460  1.00 33.42           C  
ATOM   1907  CG1 ILE A 258      27.852  41.637  43.256  1.00 33.84           C  
ATOM   1908  CG2 ILE A 258      29.086  39.437  42.977  1.00 34.95           C  
ATOM   1909  CD1 ILE A 258      27.711  41.443  44.732  1.00 33.11           C  
ATOM   1910  N   PRO A 259      29.664  39.150  39.726  1.00 34.99           N  
ATOM   1911  CA  PRO A 259      30.107  37.976  38.986  1.00 35.36           C  
ATOM   1912  C   PRO A 259      30.506  36.823  39.892  1.00 37.96           C  
ATOM   1913  O   PRO A 259      31.086  37.050  40.943  1.00 40.20           O  
ATOM   1914  CB  PRO A 259      31.302  38.515  38.251  1.00 33.07           C  
ATOM   1915  CG  PRO A 259      31.971  39.232  39.370  1.00 33.23           C  
ATOM   1916  CD  PRO A 259      30.825  40.004  40.023  1.00 34.42           C  
ATOM   1917  N   THR A 260      30.210  35.594  39.480  1.00 37.59           N  
ATOM   1918  CA  THR A 260      30.591  34.433  40.263  1.00 38.27           C  
ATOM   1919  C   THR A 260      31.560  33.617  39.409  1.00 40.22           C  
ATOM   1920  O   THR A 260      31.811  32.431  39.652  1.00 40.60           O  
ATOM   1921  CB  THR A 260      29.379  33.593  40.641  1.00 37.34           C  
ATOM   1922  OG1 THR A 260      28.593  33.363  39.478  1.00 38.02           O  
ATOM   1923  CG2 THR A 260      28.534  34.309  41.681  1.00 37.93           C  
ATOM   1924  N   PHE A 261      32.096  34.276  38.388  1.00 40.10           N  
ATOM   1925  CA  PHE A 261      33.062  33.656  37.505  1.00 39.16           C  
ATOM   1926  C   PHE A 261      34.282  34.590  37.529  1.00 39.46           C  
ATOM   1927  O   PHE A 261      34.186  35.738  37.978  1.00 38.22           O  
ATOM   1928  CB  PHE A 261      32.501  33.556  36.091  1.00 38.44           C  
ATOM   1929  CG  PHE A 261      32.219  34.887  35.467  1.00 40.52           C  
ATOM   1930  CD1 PHE A 261      31.028  35.552  35.727  1.00 38.97           C  
ATOM   1931  CD2 PHE A 261      33.172  35.504  34.653  1.00 40.62           C  
ATOM   1932  CE1 PHE A 261      30.787  36.813  35.190  1.00 40.38           C  
ATOM   1933  CE2 PHE A 261      32.940  36.763  34.118  1.00 40.67           C  
ATOM   1934  CZ  PHE A 261      31.743  37.421  34.387  1.00 39.94           C  
ATOM   1935  N   GLY A 262      35.422  34.099  37.053  1.00 38.24           N  
ATOM   1936  CA  GLY A 262      36.615  34.914  37.048  1.00 38.15           C  
ATOM   1937  C   GLY A 262      37.151  35.096  35.647  1.00 37.80           C  
ATOM   1938  O   GLY A 262      36.866  34.306  34.753  1.00 36.81           O  
ATOM   1939  N   ARG A 263      37.933  36.149  35.464  1.00 38.11           N  
ATOM   1940  CA  ARG A 263      38.526  36.451  34.168  1.00 40.33           C  
ATOM   1941  C   ARG A 263      40.011  36.078  34.223  1.00 39.47           C  
ATOM   1942  O   ARG A 263      40.776  36.638  35.012  1.00 36.79           O  
ATOM   1943  CB  ARG A 263      38.338  37.941  33.866  1.00 41.70           C  
ATOM   1944  CG  ARG A 263      37.756  38.226  32.504  1.00 45.25           C  
ATOM   1945  CD  ARG A 263      36.705  37.212  32.142  1.00 47.86           C  
ATOM   1946  NE  ARG A 263      35.758  37.682  31.140  1.00 50.68           N  
ATOM   1947  CZ  ARG A 263      34.814  36.901  30.624  1.00 54.86           C  
ATOM   1948  NH1 ARG A 263      34.735  35.639  31.018  1.00 56.76           N  
ATOM   1949  NH2 ARG A 263      33.920  37.377  29.763  1.00 57.09           N  
ATOM   1950  N   SER A 264      40.407  35.126  33.381  1.00 39.24           N  
ATOM   1951  CA  SER A 264      41.781  34.633  33.370  1.00 38.37           C  
ATOM   1952  C   SER A 264      42.656  35.161  32.259  1.00 39.33           C  
ATOM   1953  O   SER A 264      42.164  35.534  31.195  1.00 42.66           O  
ATOM   1954  CB  SER A 264      41.787  33.114  33.286  1.00 36.46           C  
ATOM   1955  OG  SER A 264      41.152  32.675  32.102  1.00 34.23           O  
ATOM   1956  N   PHE A 265      43.961  35.170  32.514  1.00 38.04           N  
ATOM   1957  CA  PHE A 265      44.955  35.618  31.550  1.00 35.68           C  
ATOM   1958  C   PHE A 265      46.124  34.663  31.621  1.00 35.84           C  
ATOM   1959  O   PHE A 265      46.392  34.085  32.671  1.00 34.57           O  
ATOM   1960  CB  PHE A 265      45.487  37.002  31.913  1.00 34.32           C  
ATOM   1961  CG  PHE A 265      44.435  38.039  32.039  1.00 31.77           C  
ATOM   1962  CD1 PHE A 265      43.755  38.490  30.919  1.00 29.46           C  
ATOM   1963  CD2 PHE A 265      44.114  38.562  33.285  1.00 32.79           C  
ATOM   1964  CE1 PHE A 265      42.768  39.444  31.023  1.00 29.60           C  
ATOM   1965  CE2 PHE A 265      43.116  39.534  33.416  1.00 32.65           C  
ATOM   1966  CZ  PHE A 265      42.440  39.976  32.274  1.00 32.90           C  
ATOM   1967  N   THR A 266      46.825  34.519  30.503  1.00 36.43           N  
ATOM   1968  CA  THR A 266      48.019  33.683  30.434  1.00 35.00           C  
ATOM   1969  C   THR A 266      49.222  34.623  30.505  1.00 35.18           C  
ATOM   1970  O   THR A 266      49.447  35.447  29.622  1.00 35.89           O  
ATOM   1971  CB  THR A 266      48.063  32.900  29.131  1.00 33.86           C  
ATOM   1972  OG1 THR A 266      47.045  31.891  29.153  1.00 32.71           O  
ATOM   1973  CG2 THR A 266      49.409  32.270  28.958  1.00 32.25           C  
ATOM   1974  N   LEU A 267      49.989  34.511  31.578  1.00 36.02           N  
ATOM   1975  CA  LEU A 267      51.150  35.376  31.781  1.00 34.09           C  
ATOM   1976  C   LEU A 267      52.191  35.212  30.677  1.00 34.83           C  
ATOM   1977  O   LEU A 267      52.196  34.230  29.931  1.00 35.40           O  
ATOM   1978  CB  LEU A 267      51.759  35.090  33.157  1.00 31.95           C  
ATOM   1979  CG  LEU A 267      50.817  35.299  34.359  1.00 30.21           C  
ATOM   1980  CD1 LEU A 267      51.280  34.494  35.542  1.00 30.11           C  
ATOM   1981  CD2 LEU A 267      50.739  36.766  34.710  1.00 27.42           C  
ATOM   1982  N   ALA A 268      53.076  36.194  30.576  1.00 35.27           N  
ATOM   1983  CA  ALA A 268      54.113  36.197  29.557  1.00 32.20           C  
ATOM   1984  C   ALA A 268      55.459  36.294  30.214  1.00 31.76           C  
ATOM   1985  O   ALA A 268      56.477  36.279  29.535  1.00 31.60           O  
ATOM   1986  CB  ALA A 268      53.921  37.372  28.650  1.00 30.32           C  
ATOM   1987  N   SER A 269      55.467  36.391  31.536  1.00 30.87           N  
ATOM   1988  CA  SER A 269      56.717  36.505  32.253  1.00 31.59           C  
ATOM   1989  C   SER A 269      56.572  36.080  33.705  1.00 33.90           C  
ATOM   1990  O   SER A 269      55.632  35.365  34.071  1.00 34.38           O  
ATOM   1991  CB  SER A 269      57.214  37.942  32.201  1.00 31.68           C  
ATOM   1992  OG  SER A 269      56.571  38.745  33.184  1.00 31.87           O  
ATOM   1993  N   SER A 270      57.511  36.529  34.530  1.00 35.92           N  
ATOM   1994  CA  SER A 270      57.503  36.193  35.943  1.00 38.83           C  
ATOM   1995  C   SER A 270      56.751  37.229  36.744  1.00 40.05           C  
ATOM   1996  O   SER A 270      56.456  37.005  37.914  1.00 43.36           O  
ATOM   1997  CB  SER A 270      58.929  36.077  36.482  1.00 37.60           C  
ATOM   1998  OG  SER A 270      59.610  37.295  36.292  1.00 39.45           O  
ATOM   1999  N   GLU A 271      56.445  38.366  36.140  1.00 39.87           N  
ATOM   2000  CA  GLU A 271      55.707  39.373  36.879  1.00 42.99           C  
ATOM   2001  C   GLU A 271      54.286  38.863  37.042  1.00 41.36           C  
ATOM   2002  O   GLU A 271      53.672  38.396  36.069  1.00 39.84           O  
ATOM   2003  CB  GLU A 271      55.699  40.707  36.130  1.00 49.40           C  
ATOM   2004  CG  GLU A 271      57.002  41.481  36.200  1.00 55.62           C  
ATOM   2005  CD  GLU A 271      57.223  42.304  34.946  1.00 60.62           C  
ATOM   2006  OE1 GLU A 271      57.824  41.787  33.966  1.00 61.45           O  
ATOM   2007  OE2 GLU A 271      56.769  43.470  34.935  1.00 65.57           O  
ATOM   2008  N   THR A 272      53.760  38.951  38.264  1.00 38.92           N  
ATOM   2009  CA  THR A 272      52.413  38.461  38.511  1.00 37.11           C  
ATOM   2010  C   THR A 272      51.450  39.470  39.091  1.00 35.75           C  
ATOM   2011  O   THR A 272      50.319  39.122  39.409  1.00 35.65           O  
ATOM   2012  CB  THR A 272      52.411  37.192  39.430  1.00 36.89           C  
ATOM   2013  OG1 THR A 272      53.205  37.432  40.599  1.00 35.26           O  
ATOM   2014  CG2 THR A 272      52.945  35.966  38.668  1.00 34.38           C  
ATOM   2015  N   GLY A 273      51.874  40.722  39.205  1.00 35.67           N  
ATOM   2016  CA  GLY A 273      50.996  41.741  39.768  1.00 34.98           C  
ATOM   2017  C   GLY A 273      49.996  42.370  38.806  1.00 35.08           C  
ATOM   2018  O   GLY A 273      49.950  42.020  37.623  1.00 34.89           O  
ATOM   2019  N   VAL A 274      49.174  43.293  39.309  1.00 34.93           N  
ATOM   2020  CA  VAL A 274      48.198  43.964  38.450  1.00 35.46           C  
ATOM   2021  C   VAL A 274      48.992  44.785  37.426  1.00 37.73           C  
ATOM   2022  O   VAL A 274      49.828  45.632  37.801  1.00 36.99           O  
ATOM   2023  CB  VAL A 274      47.289  44.910  39.254  1.00 33.92           C  
ATOM   2024  CG1 VAL A 274      46.452  45.754  38.305  1.00 29.88           C  
ATOM   2025  CG2 VAL A 274      46.402  44.096  40.212  1.00 33.53           C  
ATOM   2026  N   GLY A 275      48.746  44.526  36.142  1.00 36.39           N  
ATOM   2027  CA  GLY A 275      49.469  45.238  35.114  1.00 36.07           C  
ATOM   2028  C   GLY A 275      50.540  44.366  34.483  1.00 37.69           C  
ATOM   2029  O   GLY A 275      51.164  44.774  33.496  1.00 41.70           O  
ATOM   2030  N   ALA A 276      50.788  43.185  35.042  1.00 34.94           N  
ATOM   2031  CA  ALA A 276      51.774  42.278  34.451  1.00 34.89           C  
ATOM   2032  C   ALA A 276      51.432  42.029  32.961  1.00 35.23           C  
ATOM   2033  O   ALA A 276      50.277  42.153  32.530  1.00 35.08           O  
ATOM   2034  CB  ALA A 276      51.799  40.946  35.219  1.00 33.10           C  
ATOM   2035  N   PRO A 277      52.436  41.675  32.150  1.00 35.04           N  
ATOM   2036  CA  PRO A 277      52.170  41.433  30.731  1.00 35.09           C  
ATOM   2037  C   PRO A 277      51.592  40.044  30.449  1.00 36.62           C  
ATOM   2038  O   PRO A 277      52.083  39.039  30.970  1.00 38.74           O  
ATOM   2039  CB  PRO A 277      53.548  41.618  30.105  1.00 33.11           C  
ATOM   2040  CG  PRO A 277      54.442  41.008  31.133  1.00 32.38           C  
ATOM   2041  CD  PRO A 277      53.881  41.575  32.437  1.00 33.99           C  
ATOM   2042  N   ILE A 278      50.561  39.978  29.616  1.00 37.08           N  
ATOM   2043  CA  ILE A 278      49.967  38.689  29.281  1.00 37.75           C  
ATOM   2044  C   ILE A 278      50.180  38.438  27.800  1.00 38.21           C  
ATOM   2045  O   ILE A 278      50.500  39.357  27.047  1.00 37.13           O  
ATOM   2046  CB  ILE A 278      48.451  38.658  29.525  1.00 38.02           C  
ATOM   2047  CG1 ILE A 278      47.743  39.434  28.401  1.00 36.69           C  
ATOM   2048  CG2 ILE A 278      48.130  39.227  30.926  1.00 38.43           C  
ATOM   2049  CD1 ILE A 278      46.218  39.342  28.400  1.00 36.70           C  
ATOM   2050  N   SER A 279      49.981  37.185  27.398  1.00 39.17           N  
ATOM   2051  CA  SER A 279      50.125  36.754  26.021  1.00 37.84           C  
ATOM   2052  C   SER A 279      48.776  36.254  25.506  1.00 39.20           C  
ATOM   2053  O   SER A 279      48.730  35.626  24.459  1.00 42.03           O  
ATOM   2054  CB  SER A 279      51.102  35.608  25.938  1.00 36.88           C  
ATOM   2055  OG  SER A 279      50.446  34.434  26.379  1.00 39.37           O  
ATOM   2056  N   GLY A 280      47.692  36.505  26.243  1.00 38.79           N  
ATOM   2057  CA  GLY A 280      46.373  36.071  25.807  1.00 38.57           C  
ATOM   2058  C   GLY A 280      45.450  35.643  26.934  1.00 40.06           C  
ATOM   2059  O   GLY A 280      45.830  35.679  28.104  1.00 41.42           O  
ATOM   2060  N   PRO A 281      44.211  35.248  26.626  1.00 40.53           N  
ATOM   2061  CA  PRO A 281      43.316  34.824  27.707  1.00 40.20           C  
ATOM   2062  C   PRO A 281      43.841  33.570  28.411  1.00 40.30           C  
ATOM   2063  O   PRO A 281      44.664  32.830  27.857  1.00 39.34           O  
ATOM   2064  CB  PRO A 281      41.995  34.572  26.986  1.00 40.79           C  
ATOM   2065  CG  PRO A 281      42.412  34.192  25.590  1.00 39.87           C  
ATOM   2066  CD  PRO A 281      43.550  35.146  25.312  1.00 41.24           C  
ATOM   2067  N   GLY A 282      43.370  33.344  29.633  1.00 40.97           N  
ATOM   2068  CA  GLY A 282      43.799  32.186  30.401  1.00 40.03           C  
ATOM   2069  C   GLY A 282      43.428  30.896  29.696  1.00 39.74           C  
ATOM   2070  O   GLY A 282      42.779  30.921  28.651  1.00 40.25           O  
ATOM   2071  N   ILE A 283      43.856  29.768  30.255  1.00 39.92           N  
ATOM   2072  CA  ILE A 283      43.567  28.450  29.685  1.00 40.27           C  
ATOM   2073  C   ILE A 283      42.115  28.062  30.008  1.00 41.63           C  
ATOM   2074  O   ILE A 283      41.618  28.287  31.123  1.00 42.63           O  
ATOM   2075  CB  ILE A 283      44.544  27.414  30.241  1.00 38.42           C  
ATOM   2076  CG1 ILE A 283      45.917  27.632  29.608  1.00 38.21           C  
ATOM   2077  CG2 ILE A 283      44.030  26.031  29.995  1.00 38.27           C  
ATOM   2078  CD1 ILE A 283      47.049  26.888  30.295  1.00 34.87           C  
ATOM   2079  N   PRO A 284      41.409  27.474  29.035  1.00 41.37           N  
ATOM   2080  CA  PRO A 284      40.017  27.109  29.300  1.00 41.98           C  
ATOM   2081  C   PRO A 284      39.821  26.202  30.509  1.00 43.80           C  
ATOM   2082  O   PRO A 284      40.666  25.359  30.824  1.00 43.80           O  
ATOM   2083  CB  PRO A 284      39.578  26.460  27.982  1.00 40.50           C  
ATOM   2084  CG  PRO A 284      40.487  27.112  26.962  1.00 38.63           C  
ATOM   2085  CD  PRO A 284      41.802  27.104  27.667  1.00 39.82           C  
ATOM   2086  N   GLY A 285      38.697  26.379  31.189  1.00 46.47           N  
ATOM   2087  CA  GLY A 285      38.414  25.544  32.343  1.00 50.56           C  
ATOM   2088  C   GLY A 285      38.095  24.124  31.900  1.00 53.18           C  
ATOM   2089  O   GLY A 285      37.843  23.872  30.716  1.00 53.91           O  
ATOM   2090  N   ARG A 286      38.106  23.184  32.839  1.00 55.35           N  
ATOM   2091  CA  ARG A 286      37.810  21.805  32.493  1.00 56.03           C  
ATOM   2092  C   ARG A 286      36.350  21.667  32.105  1.00 54.71           C  
ATOM   2093  O   ARG A 286      36.009  20.915  31.198  1.00 55.13           O  
ATOM   2094  CB  ARG A 286      38.095  20.861  33.665  1.00 60.26           C  
ATOM   2095  CG  ARG A 286      37.421  19.509  33.439  1.00 68.35           C  
ATOM   2096  CD  ARG A 286      37.788  18.386  34.413  1.00 73.70           C  
ATOM   2097  NE  ARG A 286      37.324  17.110  33.850  1.00 79.13           N  
ATOM   2098  CZ  ARG A 286      37.495  15.911  34.404  1.00 81.21           C  
ATOM   2099  NH1 ARG A 286      38.131  15.787  35.567  1.00 82.04           N  
ATOM   2100  NH2 ARG A 286      37.028  14.830  33.782  1.00 81.43           N  
ATOM   2101  N   PHE A 287      35.491  22.406  32.793  1.00 52.36           N  
ATOM   2102  CA  PHE A 287      34.066  22.318  32.543  1.00 50.73           C  
ATOM   2103  C   PHE A 287      33.437  23.435  31.714  1.00 49.21           C  
ATOM   2104  O   PHE A 287      32.520  23.168  30.929  1.00 47.72           O  
ATOM   2105  CB  PHE A 287      33.345  22.212  33.876  1.00 52.27           C  
ATOM   2106  CG  PHE A 287      33.898  21.148  34.777  1.00 53.63           C  
ATOM   2107  CD1 PHE A 287      34.625  21.490  35.912  1.00 53.38           C  
ATOM   2108  CD2 PHE A 287      33.672  19.798  34.505  1.00 53.96           C  
ATOM   2109  CE1 PHE A 287      35.118  20.505  36.770  1.00 53.07           C  
ATOM   2110  CE2 PHE A 287      34.163  18.811  35.355  1.00 53.70           C  
ATOM   2111  CZ  PHE A 287      34.888  19.168  36.492  1.00 52.94           C  
ATOM   2112  N   THR A 288      33.906  24.673  31.899  1.00 47.57           N  
ATOM   2113  CA  THR A 288      33.373  25.823  31.156  1.00 44.95           C  
ATOM   2114  C   THR A 288      33.973  25.903  29.769  1.00 44.12           C  
ATOM   2115  O   THR A 288      33.403  26.506  28.885  1.00 42.32           O  
ATOM   2116  CB  THR A 288      33.629  27.168  31.868  1.00 43.41           C  
ATOM   2117  OG1 THR A 288      34.948  27.182  32.421  1.00 44.64           O  
ATOM   2118  CG2 THR A 288      32.625  27.388  32.965  1.00 44.63           C  
ATOM   2119  N   LYS A 289      35.138  25.304  29.589  1.00 45.62           N  
ATOM   2120  CA  LYS A 289      35.785  25.280  28.284  1.00 47.77           C  
ATOM   2121  C   LYS A 289      35.695  26.560  27.445  1.00 46.46           C  
ATOM   2122  O   LYS A 289      35.294  26.515  26.280  1.00 46.69           O  
ATOM   2123  CB  LYS A 289      35.224  24.105  27.464  1.00 51.39           C  
ATOM   2124  CG  LYS A 289      35.407  22.713  28.109  1.00 54.13           C  
ATOM   2125  CD  LYS A 289      34.901  21.593  27.177  1.00 56.79           C  
ATOM   2126  CE  LYS A 289      35.337  20.199  27.636  1.00 56.93           C  
ATOM   2127  NZ  LYS A 289      34.790  19.837  28.968  1.00 58.21           N  
ATOM   2128  N   GLU A 290      36.069  27.691  28.029  1.00 45.69           N  
ATOM   2129  CA  GLU A 290      36.066  28.978  27.321  1.00 45.24           C  
ATOM   2130  C   GLU A 290      37.302  29.758  27.777  1.00 42.70           C  
ATOM   2131  O   GLU A 290      37.374  30.186  28.926  1.00 43.77           O  
ATOM   2132  CB  GLU A 290      34.797  29.766  27.665  1.00 48.38           C  
ATOM   2133  CG  GLU A 290      34.717  31.170  27.047  1.00 54.01           C  
ATOM   2134  CD  GLU A 290      33.478  31.937  27.497  1.00 57.25           C  
ATOM   2135  OE1 GLU A 290      33.333  32.167  28.716  1.00 60.85           O  
ATOM   2136  OE2 GLU A 290      32.645  32.309  26.641  1.00 58.44           O  
ATOM   2137  N   ALA A 291      38.282  29.938  26.907  1.00 39.31           N  
ATOM   2138  CA  ALA A 291      39.477  30.666  27.322  1.00 39.80           C  
ATOM   2139  C   ALA A 291      39.093  32.030  27.913  1.00 39.89           C  
ATOM   2140  O   ALA A 291      38.134  32.656  27.468  1.00 39.18           O  
ATOM   2141  CB  ALA A 291      40.417  30.848  26.154  1.00 39.42           C  
ATOM   2142  N   GLY A 292      39.832  32.479  28.924  1.00 38.62           N  
ATOM   2143  CA  GLY A 292      39.515  33.750  29.545  1.00 38.13           C  
ATOM   2144  C   GLY A 292      38.467  33.675  30.653  1.00 38.27           C  
ATOM   2145  O   GLY A 292      38.299  34.631  31.431  1.00 36.91           O  
ATOM   2146  N   THR A 293      37.762  32.548  30.745  1.00 37.96           N  
ATOM   2147  CA  THR A 293      36.725  32.394  31.773  1.00 37.97           C  
ATOM   2148  C   THR A 293      37.000  31.242  32.713  1.00 35.48           C  
ATOM   2149  O   THR A 293      37.647  30.278  32.335  1.00 36.35           O  
ATOM   2150  CB  THR A 293      35.324  32.149  31.153  1.00 39.52           C  
ATOM   2151  OG1 THR A 293      34.914  33.295  30.403  1.00 40.30           O  
ATOM   2152  CG2 THR A 293      34.303  31.901  32.236  1.00 40.48           C  
ATOM   2153  N   LEU A 294      36.516  31.377  33.943  1.00 34.09           N  
ATOM   2154  CA  LEU A 294      36.635  30.353  34.985  1.00 35.82           C  
ATOM   2155  C   LEU A 294      35.438  30.464  35.938  1.00 38.00           C  
ATOM   2156  O   LEU A 294      35.157  31.551  36.464  1.00 37.82           O  
ATOM   2157  CB  LEU A 294      37.927  30.508  35.798  1.00 31.63           C  
ATOM   2158  CG  LEU A 294      39.184  29.990  35.113  1.00 29.64           C  
ATOM   2159  CD1 LEU A 294      40.382  29.973  36.066  1.00 24.15           C  
ATOM   2160  CD2 LEU A 294      38.874  28.594  34.596  1.00 29.35           C  
ATOM   2161  N   ALA A 295      34.726  29.354  36.142  1.00 39.48           N  
ATOM   2162  CA  ALA A 295      33.576  29.346  37.045  1.00 39.55           C  
ATOM   2163  C   ALA A 295      34.222  29.350  38.393  1.00 39.66           C  
ATOM   2164  O   ALA A 295      35.373  28.927  38.508  1.00 37.05           O  
ATOM   2165  CB  ALA A 295      32.751  28.092  36.867  1.00 37.98           C  
ATOM   2166  N   TYR A 296      33.503  29.843  39.400  1.00 42.11           N  
ATOM   2167  CA  TYR A 296      34.053  29.896  40.750  1.00 44.84           C  
ATOM   2168  C   TYR A 296      34.492  28.516  41.234  1.00 45.37           C  
ATOM   2169  O   TYR A 296      35.507  28.404  41.933  1.00 45.23           O  
ATOM   2170  CB  TYR A 296      33.047  30.488  41.750  1.00 46.68           C  
ATOM   2171  CG  TYR A 296      33.632  30.681  43.145  1.00 48.96           C  
ATOM   2172  CD1 TYR A 296      34.753  31.497  43.360  1.00 48.62           C  
ATOM   2173  CD2 TYR A 296      33.078  30.027  44.244  1.00 50.85           C  
ATOM   2174  CE1 TYR A 296      35.303  31.647  44.638  1.00 51.38           C  
ATOM   2175  CE2 TYR A 296      33.616  30.167  45.525  1.00 52.08           C  
ATOM   2176  CZ  TYR A 296      34.727  30.972  45.724  1.00 52.87           C  
ATOM   2177  OH  TYR A 296      35.244  31.075  47.005  1.00 52.10           O  
ATOM   2178  N   TYR A 297      33.743  27.473  40.859  1.00 44.32           N  
ATOM   2179  CA  TYR A 297      34.088  26.125  41.275  1.00 43.41           C  
ATOM   2180  C   TYR A 297      35.381  25.634  40.619  1.00 44.99           C  
ATOM   2181  O   TYR A 297      36.073  24.796  41.172  1.00 46.25           O  
ATOM   2182  CB  TYR A 297      32.919  25.172  41.026  1.00 41.70           C  
ATOM   2183  CG  TYR A 297      32.469  25.006  39.586  1.00 41.64           C  
ATOM   2184  CD1 TYR A 297      33.157  24.159  38.711  1.00 39.93           C  
ATOM   2185  CD2 TYR A 297      31.328  25.666  39.106  1.00 40.83           C  
ATOM   2186  CE1 TYR A 297      32.727  23.964  37.398  1.00 37.63           C  
ATOM   2187  CE2 TYR A 297      30.889  25.476  37.789  1.00 39.88           C  
ATOM   2188  CZ  TYR A 297      31.599  24.620  36.943  1.00 39.47           C  
ATOM   2189  OH  TYR A 297      31.176  24.410  35.645  1.00 41.57           O  
ATOM   2190  N   GLU A 298      35.725  26.163  39.448  1.00 46.41           N  
ATOM   2191  CA  GLU A 298      36.977  25.776  38.799  1.00 45.59           C  
ATOM   2192  C   GLU A 298      38.055  26.631  39.456  1.00 46.11           C  
ATOM   2193  O   GLU A 298      39.177  26.191  39.642  1.00 49.46           O  
ATOM   2194  CB  GLU A 298      36.962  26.079  37.297  1.00 42.84           C  
ATOM   2195  CG  GLU A 298      35.978  25.290  36.493  1.00 39.96           C  
ATOM   2196  CD  GLU A 298      35.776  25.862  35.091  1.00 41.48           C  
ATOM   2197  OE1 GLU A 298      35.411  27.049  34.972  1.00 43.18           O  
ATOM   2198  OE2 GLU A 298      35.969  25.131  34.099  1.00 42.18           O  
ATOM   2199  N   ILE A 299      37.729  27.866  39.800  1.00 46.66           N  
ATOM   2200  CA  ILE A 299      38.726  28.708  40.439  1.00 48.55           C  
ATOM   2201  C   ILE A 299      39.196  27.983  41.694  1.00 52.57           C  
ATOM   2202  O   ILE A 299      40.372  28.044  42.045  1.00 53.62           O  
ATOM   2203  CB  ILE A 299      38.151  30.105  40.790  1.00 46.29           C  
ATOM   2204  CG1 ILE A 299      37.973  30.919  39.502  1.00 43.90           C  
ATOM   2205  CG2 ILE A 299      39.058  30.831  41.754  1.00 40.73           C  
ATOM   2206  CD1 ILE A 299      37.267  32.235  39.706  1.00 42.59           C  
ATOM   2207  N   CYS A 300      38.284  27.263  42.352  1.00 56.53           N  
ATOM   2208  CA  CYS A 300      38.635  26.519  43.561  1.00 58.65           C  
ATOM   2209  C   CYS A 300      39.645  25.390  43.289  1.00 58.99           C  
ATOM   2210  O   CYS A 300      40.522  25.139  44.115  1.00 59.48           O  
ATOM   2211  CB  CYS A 300      37.373  25.988  44.251  1.00 61.62           C  
ATOM   2212  SG  CYS A 300      36.508  27.280  45.208  1.00 69.03           S  
ATOM   2213  N   ASP A 301      39.554  24.714  42.147  1.00 58.14           N  
ATOM   2214  CA  ASP A 301      40.539  23.674  41.875  1.00 59.25           C  
ATOM   2215  C   ASP A 301      41.833  24.392  41.556  1.00 58.42           C  
ATOM   2216  O   ASP A 301      42.928  23.926  41.893  1.00 59.75           O  
ATOM   2217  CB  ASP A 301      40.153  22.797  40.685  1.00 62.28           C  
ATOM   2218  CG  ASP A 301      38.811  22.116  40.872  1.00 68.82           C  
ATOM   2219  OD1 ASP A 301      38.574  21.491  41.950  1.00 68.92           O  
ATOM   2220  OD2 ASP A 301      37.989  22.213  39.924  1.00 71.93           O  
ATOM   2221  N   PHE A 302      41.705  25.542  40.907  1.00 55.16           N  
ATOM   2222  CA  PHE A 302      42.876  26.309  40.542  1.00 53.15           C  
ATOM   2223  C   PHE A 302      43.610  26.774  41.781  1.00 52.27           C  
ATOM   2224  O   PHE A 302      44.844  26.818  41.792  1.00 51.11           O  
ATOM   2225  CB  PHE A 302      42.469  27.523  39.717  1.00 52.39           C  
ATOM   2226  CG  PHE A 302      43.623  28.403  39.294  1.00 50.33           C  
ATOM   2227  CD1 PHE A 302      44.508  27.989  38.315  1.00 49.66           C  
ATOM   2228  CD2 PHE A 302      43.765  29.684  39.822  1.00 50.40           C  
ATOM   2229  CE1 PHE A 302      45.513  28.840  37.856  1.00 50.17           C  
ATOM   2230  CE2 PHE A 302      44.766  30.540  39.370  1.00 49.71           C  
ATOM   2231  CZ  PHE A 302      45.639  30.118  38.382  1.00 49.20           C  
ATOM   2232  N   LEU A 303      42.850  27.100  42.825  1.00 51.23           N  
ATOM   2233  CA  LEU A 303      43.438  27.624  44.048  1.00 52.44           C  
ATOM   2234  C   LEU A 303      44.378  26.690  44.780  1.00 54.56           C  
ATOM   2235  O   LEU A 303      45.198  27.137  45.604  1.00 54.66           O  
ATOM   2236  CB  LEU A 303      42.353  28.132  44.995  1.00 50.50           C  
ATOM   2237  CG  LEU A 303      41.862  29.544  44.676  1.00 48.43           C  
ATOM   2238  CD1 LEU A 303      40.872  30.013  45.716  1.00 47.10           C  
ATOM   2239  CD2 LEU A 303      43.046  30.474  44.640  1.00 48.78           C  
ATOM   2240  N   ARG A 304      44.282  25.401  44.473  1.00 55.79           N  
ATOM   2241  CA  ARG A 304      45.165  24.435  45.104  1.00 56.89           C  
ATOM   2242  C   ARG A 304      46.579  24.638  44.557  1.00 55.44           C  
ATOM   2243  O   ARG A 304      46.840  24.433  43.373  1.00 55.18           O  
ATOM   2244  CB  ARG A 304      44.671  23.008  44.837  1.00 60.55           C  
ATOM   2245  CG  ARG A 304      43.224  22.787  45.297  1.00 65.12           C  
ATOM   2246  CD  ARG A 304      42.938  21.346  45.698  1.00 69.36           C  
ATOM   2247  NE  ARG A 304      43.169  20.389  44.614  1.00 74.16           N  
ATOM   2248  CZ  ARG A 304      42.474  20.350  43.481  1.00 75.04           C  
ATOM   2249  NH1 ARG A 304      41.497  21.220  43.276  1.00 75.63           N  
ATOM   2250  NH2 ARG A 304      42.747  19.432  42.557  1.00 76.09           N  
ATOM   2251  N   GLY A 305      47.479  25.073  45.431  1.00 53.54           N  
ATOM   2252  CA  GLY A 305      48.849  25.295  45.029  1.00 51.49           C  
ATOM   2253  C   GLY A 305      48.996  26.659  44.404  1.00 51.54           C  
ATOM   2254  O   GLY A 305      50.018  26.967  43.779  1.00 50.95           O  
ATOM   2255  N   ALA A 306      47.978  27.492  44.586  1.00 50.50           N  
ATOM   2256  CA  ALA A 306      47.995  28.832  44.006  1.00 50.96           C  
ATOM   2257  C   ALA A 306      48.286  29.919  45.024  1.00 50.95           C  
ATOM   2258  O   ALA A 306      48.236  29.681  46.234  1.00 53.89           O  
ATOM   2259  CB  ALA A 306      46.660  29.112  43.328  1.00 49.92           C  
ATOM   2260  N   THR A 307      48.602  31.114  44.542  1.00 49.23           N  
ATOM   2261  CA  THR A 307      48.843  32.219  45.455  1.00 49.03           C  
ATOM   2262  C   THR A 307      47.798  33.303  45.245  1.00 48.19           C  
ATOM   2263  O   THR A 307      47.623  33.802  44.135  1.00 48.40           O  
ATOM   2264  CB  THR A 307      50.220  32.834  45.275  1.00 48.97           C  
ATOM   2265  OG1 THR A 307      51.221  31.844  45.548  1.00 49.51           O  
ATOM   2266  CG2 THR A 307      50.379  34.017  46.231  1.00 45.23           C  
ATOM   2267  N   VAL A 308      47.102  33.653  46.320  1.00 46.45           N  
ATOM   2268  CA  VAL A 308      46.059  34.656  46.259  1.00 45.70           C  
ATOM   2269  C   VAL A 308      46.551  35.959  46.858  1.00 46.24           C  
ATOM   2270  O   VAL A 308      47.205  35.957  47.890  1.00 48.35           O  
ATOM   2271  CB  VAL A 308      44.810  34.170  47.027  1.00 45.21           C  
ATOM   2272  CG1 VAL A 308      43.784  35.266  47.109  1.00 43.45           C  
ATOM   2273  CG2 VAL A 308      44.218  32.948  46.334  1.00 42.96           C  
ATOM   2274  N   HIS A 309      46.244  37.067  46.197  1.00 46.79           N  
ATOM   2275  CA  HIS A 309      46.639  38.394  46.657  1.00 47.73           C  
ATOM   2276  C   HIS A 309      45.391  39.260  46.637  1.00 47.66           C  
ATOM   2277  O   HIS A 309      44.576  39.144  45.720  1.00 49.01           O  
ATOM   2278  CB  HIS A 309      47.669  39.003  45.709  1.00 49.58           C  
ATOM   2279  CG  HIS A 309      48.962  38.247  45.646  1.00 56.27           C  
ATOM   2280  ND1 HIS A 309      49.970  38.414  46.574  1.00 57.64           N  
ATOM   2281  CD2 HIS A 309      49.424  37.337  44.749  1.00 57.87           C  
ATOM   2282  CE1 HIS A 309      50.997  37.645  46.248  1.00 59.30           C  
ATOM   2283  NE2 HIS A 309      50.692  36.981  45.145  1.00 57.85           N  
ATOM   2284  N   ARG A 310      45.211  40.108  47.646  1.00 47.17           N  
ATOM   2285  CA  ARG A 310      44.050  41.000  47.643  1.00 46.97           C  
ATOM   2286  C   ARG A 310      44.543  42.291  46.986  1.00 46.64           C  
ATOM   2287  O   ARG A 310      45.563  42.844  47.412  1.00 48.02           O  
ATOM   2288  CB  ARG A 310      43.557  41.334  49.069  1.00 45.31           C  
ATOM   2289  CG  ARG A 310      43.388  40.170  50.061  1.00 44.73           C  
ATOM   2290  CD  ARG A 310      42.369  39.095  49.673  1.00 42.66           C  
ATOM   2291  NE  ARG A 310      41.003  39.592  49.530  1.00 42.17           N  
ATOM   2292  CZ  ARG A 310      39.945  38.801  49.346  1.00 41.76           C  
ATOM   2293  NH1 ARG A 310      38.727  39.313  49.208  1.00 41.22           N  
ATOM   2294  NH2 ARG A 310      40.100  37.486  49.313  1.00 42.03           N  
ATOM   2295  N   ILE A 311      43.866  42.755  45.938  1.00 45.16           N  
ATOM   2296  CA  ILE A 311      44.279  44.005  45.312  1.00 45.74           C  
ATOM   2297  C   ILE A 311      43.834  45.120  46.259  1.00 49.66           C  
ATOM   2298  O   ILE A 311      42.628  45.343  46.451  1.00 50.77           O  
ATOM   2299  CB  ILE A 311      43.611  44.228  43.954  1.00 43.33           C  
ATOM   2300  CG1 ILE A 311      43.993  43.104  42.999  1.00 39.16           C  
ATOM   2301  CG2 ILE A 311      44.010  45.600  43.403  1.00 40.53           C  
ATOM   2302  CD1 ILE A 311      43.478  43.323  41.625  1.00 37.66           C  
ATOM   2303  N   LEU A 312      44.808  45.819  46.845  1.00 52.02           N  
ATOM   2304  CA  LEU A 312      44.522  46.871  47.806  1.00 52.39           C  
ATOM   2305  C   LEU A 312      43.483  47.893  47.416  1.00 52.38           C  
ATOM   2306  O   LEU A 312      42.419  47.973  48.032  1.00 52.84           O  
ATOM   2307  CB  LEU A 312      45.804  47.593  48.196  1.00 54.11           C  
ATOM   2308  CG  LEU A 312      46.559  46.939  49.364  1.00 56.78           C  
ATOM   2309  CD1 LEU A 312      47.671  47.888  49.809  1.00 56.26           C  
ATOM   2310  CD2 LEU A 312      45.612  46.645  50.543  1.00 54.98           C  
ATOM   2311  N   GLY A 313      43.783  48.678  46.395  1.00 52.00           N  
ATOM   2312  CA  GLY A 313      42.846  49.708  45.995  1.00 52.23           C  
ATOM   2313  C   GLY A 313      41.471  49.268  45.524  1.00 52.76           C  
ATOM   2314  O   GLY A 313      40.503  50.040  45.611  1.00 53.56           O  
ATOM   2315  N   GLN A 314      41.354  48.021  45.075  1.00 51.10           N  
ATOM   2316  CA  GLN A 314      40.093  47.565  44.524  1.00 49.22           C  
ATOM   2317  C   GLN A 314      39.164  46.681  45.342  1.00 50.00           C  
ATOM   2318  O   GLN A 314      38.046  46.391  44.903  1.00 50.04           O  
ATOM   2319  CB  GLN A 314      40.383  46.937  43.165  1.00 47.40           C  
ATOM   2320  CG  GLN A 314      41.133  47.919  42.271  1.00 44.80           C  
ATOM   2321  CD  GLN A 314      41.472  47.369  40.915  1.00 42.57           C  
ATOM   2322  OE1 GLN A 314      41.947  46.243  40.788  1.00 42.77           O  
ATOM   2323  NE2 GLN A 314      41.245  48.171  39.886  1.00 40.57           N  
ATOM   2324  N   GLN A 315      39.606  46.259  46.525  1.00 50.06           N  
ATOM   2325  CA  GLN A 315      38.775  45.424  47.401  1.00 48.50           C  
ATOM   2326  C   GLN A 315      38.455  44.035  46.865  1.00 45.59           C  
ATOM   2327  O   GLN A 315      37.676  43.294  47.470  1.00 45.75           O  
ATOM   2328  CB  GLN A 315      37.467  46.151  47.730  1.00 49.90           C  
ATOM   2329  CG  GLN A 315      37.625  47.209  48.815  1.00 53.68           C  
ATOM   2330  CD  GLN A 315      38.317  46.656  50.057  1.00 55.76           C  
ATOM   2331  OE1 GLN A 315      37.924  45.608  50.605  1.00 54.80           O  
ATOM   2332  NE2 GLN A 315      39.354  47.355  50.504  1.00 56.28           N  
ATOM   2333  N   VAL A 316      39.070  43.691  45.738  1.00 42.26           N  
ATOM   2334  CA  VAL A 316      38.868  42.402  45.101  1.00 39.89           C  
ATOM   2335  C   VAL A 316      40.185  41.616  45.106  1.00 39.21           C  
ATOM   2336  O   VAL A 316      41.259  42.196  45.254  1.00 39.65           O  
ATOM   2337  CB  VAL A 316      38.335  42.577  43.638  1.00 39.16           C  
ATOM   2338  CG1 VAL A 316      36.901  43.117  43.655  1.00 38.06           C  
ATOM   2339  CG2 VAL A 316      39.220  43.526  42.855  1.00 38.66           C  
ATOM   2340  N   PRO A 317      40.118  40.282  44.976  1.00 37.67           N  
ATOM   2341  CA  PRO A 317      41.358  39.500  44.979  1.00 37.63           C  
ATOM   2342  C   PRO A 317      41.662  38.791  43.667  1.00 38.27           C  
ATOM   2343  O   PRO A 317      40.778  38.532  42.863  1.00 38.61           O  
ATOM   2344  CB  PRO A 317      41.090  38.490  46.061  1.00 38.33           C  
ATOM   2345  CG  PRO A 317      39.653  38.104  45.716  1.00 37.28           C  
ATOM   2346  CD  PRO A 317      38.981  39.445  45.396  1.00 34.52           C  
ATOM   2347  N   TYR A 318      42.923  38.455  43.453  1.00 39.53           N  
ATOM   2348  CA  TYR A 318      43.280  37.727  42.245  1.00 40.38           C  
ATOM   2349  C   TYR A 318      44.159  36.575  42.692  1.00 40.20           C  
ATOM   2350  O   TYR A 318      44.702  36.589  43.791  1.00 39.01           O  
ATOM   2351  CB  TYR A 318      44.018  38.620  41.233  1.00 39.92           C  
ATOM   2352  CG  TYR A 318      45.461  38.924  41.563  1.00 39.03           C  
ATOM   2353  CD1 TYR A 318      46.480  37.993  41.322  1.00 36.77           C  
ATOM   2354  CD2 TYR A 318      45.809  40.154  42.106  1.00 39.09           C  
ATOM   2355  CE1 TYR A 318      47.808  38.293  41.618  1.00 35.88           C  
ATOM   2356  CE2 TYR A 318      47.125  40.463  42.406  1.00 39.14           C  
ATOM   2357  CZ  TYR A 318      48.119  39.538  42.165  1.00 37.62           C  
ATOM   2358  OH  TYR A 318      49.404  39.895  42.498  1.00 34.68           O  
ATOM   2359  N   ALA A 319      44.280  35.568  41.848  1.00 40.54           N  
ATOM   2360  CA  ALA A 319      45.084  34.421  42.197  1.00 41.64           C  
ATOM   2361  C   ALA A 319      45.940  34.027  41.001  1.00 42.10           C  
ATOM   2362  O   ALA A 319      45.512  34.120  39.844  1.00 44.33           O  
ATOM   2363  CB  ALA A 319      44.172  33.272  42.614  1.00 41.47           C  
ATOM   2364  N   THR A 320      47.157  33.594  41.274  1.00 40.92           N  
ATOM   2365  CA  THR A 320      48.050  33.189  40.201  1.00 41.76           C  
ATOM   2366  C   THR A 320      48.719  31.855  40.560  1.00 41.16           C  
ATOM   2367  O   THR A 320      48.827  31.492  41.728  1.00 42.77           O  
ATOM   2368  CB  THR A 320      49.127  34.263  39.955  1.00 41.29           C  
ATOM   2369  OG1 THR A 320      50.159  33.726  39.125  1.00 43.02           O  
ATOM   2370  CG2 THR A 320      49.746  34.694  41.266  1.00 40.18           C  
ATOM   2371  N   LYS A 321      49.157  31.126  39.551  1.00 39.51           N  
ATOM   2372  CA  LYS A 321      49.805  29.851  39.766  1.00 39.18           C  
ATOM   2373  C   LYS A 321      50.406  29.544  38.413  1.00 38.35           C  
ATOM   2374  O   LYS A 321      49.680  29.605  37.409  1.00 38.09           O  
ATOM   2375  CB  LYS A 321      48.770  28.777  40.134  1.00 40.57           C  
ATOM   2376  CG  LYS A 321      49.376  27.413  40.507  1.00 43.41           C  
ATOM   2377  CD  LYS A 321      48.327  26.382  40.914  1.00 44.43           C  
ATOM   2378  CE  LYS A 321      47.498  25.953  39.713  1.00 49.25           C  
ATOM   2379  NZ  LYS A 321      46.467  24.911  40.033  1.00 50.90           N  
ATOM   2380  N   GLY A 322      51.702  29.225  38.373  1.00 34.41           N  
ATOM   2381  CA  GLY A 322      52.320  28.934  37.096  1.00 34.34           C  
ATOM   2382  C   GLY A 322      52.055  30.107  36.167  1.00 35.77           C  
ATOM   2383  O   GLY A 322      52.085  31.266  36.617  1.00 34.63           O  
ATOM   2384  N   ASN A 323      51.771  29.851  34.889  1.00 34.20           N  
ATOM   2385  CA  ASN A 323      51.532  30.976  33.984  1.00 34.30           C  
ATOM   2386  C   ASN A 323      50.050  31.440  33.838  1.00 36.02           C  
ATOM   2387  O   ASN A 323      49.665  31.996  32.795  1.00 37.34           O  
ATOM   2388  CB  ASN A 323      52.146  30.670  32.610  1.00 30.43           C  
ATOM   2389  CG  ASN A 323      51.289  29.731  31.775  1.00 31.23           C  
ATOM   2390  OD1 ASN A 323      50.436  29.012  32.301  1.00 32.72           O  
ATOM   2391  ND2 ASN A 323      51.518  29.727  30.471  1.00 25.73           N  
ATOM   2392  N   GLN A 324      49.217  31.220  34.862  1.00 34.83           N  
ATOM   2393  CA  GLN A 324      47.825  31.669  34.791  1.00 33.84           C  
ATOM   2394  C   GLN A 324      47.544  32.707  35.875  1.00 34.42           C  
ATOM   2395  O   GLN A 324      48.026  32.617  37.011  1.00 34.37           O  
ATOM   2396  CB  GLN A 324      46.806  30.504  34.905  1.00 32.60           C  
ATOM   2397  CG  GLN A 324      46.863  29.440  33.808  1.00 32.50           C  
ATOM   2398  CD  GLN A 324      46.939  30.006  32.378  1.00 35.56           C  
ATOM   2399  OE1 GLN A 324      45.932  30.363  31.782  1.00 38.06           O  
ATOM   2400  NE2 GLN A 324      48.151  30.079  31.828  1.00 36.77           N  
ATOM   2401  N   TRP A 325      46.752  33.704  35.502  1.00 33.91           N  
ATOM   2402  CA  TRP A 325      46.399  34.774  36.404  1.00 33.71           C  
ATOM   2403  C   TRP A 325      44.899  34.859  36.324  1.00 35.44           C  
ATOM   2404  O   TRP A 325      44.338  34.786  35.236  1.00 37.45           O  
ATOM   2405  CB  TRP A 325      47.007  36.082  35.906  1.00 31.92           C  
ATOM   2406  CG  TRP A 325      47.030  37.195  36.906  1.00 30.47           C  
ATOM   2407  CD1 TRP A 325      48.048  37.521  37.750  1.00 28.86           C  
ATOM   2408  CD2 TRP A 325      45.994  38.152  37.135  1.00 31.46           C  
ATOM   2409  NE1 TRP A 325      47.716  38.627  38.486  1.00 30.06           N  
ATOM   2410  CE2 TRP A 325      46.459  39.038  38.127  1.00 31.10           C  
ATOM   2411  CE3 TRP A 325      44.713  38.349  36.593  1.00 30.96           C  
ATOM   2412  CZ2 TRP A 325      45.690  40.111  38.590  1.00 32.34           C  
ATOM   2413  CZ3 TRP A 325      43.946  39.418  37.050  1.00 30.44           C  
ATOM   2414  CH2 TRP A 325      44.441  40.287  38.040  1.00 32.03           C  
ATOM   2415  N   VAL A 326      44.237  34.994  37.463  1.00 35.91           N  
ATOM   2416  CA  VAL A 326      42.792  35.108  37.429  1.00 35.73           C  
ATOM   2417  C   VAL A 326      42.252  36.061  38.490  1.00 35.92           C  
ATOM   2418  O   VAL A 326      42.587  35.968  39.676  1.00 36.85           O  
ATOM   2419  CB  VAL A 326      42.098  33.713  37.560  1.00 34.93           C  
ATOM   2420  CG1 VAL A 326      42.392  33.097  38.902  1.00 33.22           C  
ATOM   2421  CG2 VAL A 326      40.603  33.862  37.368  1.00 33.42           C  
ATOM   2422  N   GLY A 327      41.443  37.007  38.034  1.00 34.45           N  
ATOM   2423  CA  GLY A 327      40.834  37.953  38.934  1.00 35.45           C  
ATOM   2424  C   GLY A 327      39.386  37.526  39.095  1.00 37.41           C  
ATOM   2425  O   GLY A 327      38.634  37.393  38.113  1.00 37.79           O  
ATOM   2426  N   TYR A 328      38.978  37.322  40.336  1.00 36.95           N  
ATOM   2427  CA  TYR A 328      37.636  36.873  40.588  1.00 37.92           C  
ATOM   2428  C   TYR A 328      37.130  37.477  41.867  1.00 38.43           C  
ATOM   2429  O   TYR A 328      37.734  38.388  42.399  1.00 39.70           O  
ATOM   2430  CB  TYR A 328      37.648  35.356  40.698  1.00 37.21           C  
ATOM   2431  CG  TYR A 328      38.626  34.882  41.732  1.00 37.19           C  
ATOM   2432  CD1 TYR A 328      40.001  35.030  41.545  1.00 36.63           C  
ATOM   2433  CD2 TYR A 328      38.181  34.334  42.930  1.00 36.72           C  
ATOM   2434  CE1 TYR A 328      40.905  34.647  42.538  1.00 35.93           C  
ATOM   2435  CE2 TYR A 328      39.072  33.949  43.919  1.00 35.61           C  
ATOM   2436  CZ  TYR A 328      40.424  34.114  43.717  1.00 35.25           C  
ATOM   2437  OH  TYR A 328      41.274  33.783  44.726  1.00 37.30           O  
ATOM   2438  N   ASP A 329      36.016  36.949  42.354  1.00 40.95           N  
ATOM   2439  CA  ASP A 329      35.380  37.403  43.586  1.00 41.87           C  
ATOM   2440  C   ASP A 329      35.243  36.213  44.534  1.00 43.12           C  
ATOM   2441  O   ASP A 329      35.078  35.068  44.083  1.00 44.76           O  
ATOM   2442  CB  ASP A 329      33.975  37.922  43.292  1.00 40.87           C  
ATOM   2443  CG  ASP A 329      33.880  39.429  43.313  1.00 40.56           C  
ATOM   2444  OD1 ASP A 329      34.049  40.060  42.258  1.00 40.40           O  
ATOM   2445  OD2 ASP A 329      33.621  39.991  44.389  1.00 41.08           O  
ATOM   2446  N   ASP A 330      35.310  36.477  45.837  1.00 43.09           N  
ATOM   2447  CA  ASP A 330      35.138  35.432  46.844  1.00 43.09           C  
ATOM   2448  C   ASP A 330      34.206  35.927  47.958  1.00 44.50           C  
ATOM   2449  O   ASP A 330      33.656  37.026  47.868  1.00 44.75           O  
ATOM   2450  CB  ASP A 330      36.489  34.983  47.428  1.00 41.93           C  
ATOM   2451  CG  ASP A 330      37.237  36.095  48.135  1.00 39.73           C  
ATOM   2452  OD1 ASP A 330      36.604  37.089  48.563  1.00 37.56           O  
ATOM   2453  OD2 ASP A 330      38.470  35.951  48.268  1.00 37.79           O  
ATOM   2454  N   GLN A 331      34.017  35.121  48.999  1.00 46.91           N  
ATOM   2455  CA  GLN A 331      33.135  35.515  50.095  1.00 48.36           C  
ATOM   2456  C   GLN A 331      33.462  36.892  50.615  1.00 48.16           C  
ATOM   2457  O   GLN A 331      32.559  37.716  50.823  1.00 48.35           O  
ATOM   2458  CB  GLN A 331      33.228  34.549  51.274  1.00 51.57           C  
ATOM   2459  CG  GLN A 331      32.377  33.303  51.169  1.00 55.90           C  
ATOM   2460  CD  GLN A 331      33.176  32.096  50.758  1.00 58.39           C  
ATOM   2461  OE1 GLN A 331      32.662  30.984  50.764  1.00 60.73           O  
ATOM   2462  NE2 GLN A 331      34.448  32.306  50.391  1.00 61.68           N  
ATOM   2463  N   GLU A 332      34.755  37.138  50.828  1.00 46.14           N  
ATOM   2464  CA  GLU A 332      35.189  38.413  51.355  1.00 44.91           C  
ATOM   2465  C   GLU A 332      34.806  39.583  50.472  1.00 43.92           C  
ATOM   2466  O   GLU A 332      34.155  40.512  50.938  1.00 43.39           O  
ATOM   2467  CB  GLU A 332      36.695  38.408  51.585  1.00 48.03           C  
ATOM   2468  CG  GLU A 332      37.181  39.591  52.424  1.00 51.83           C  
ATOM   2469  CD  GLU A 332      38.614  39.414  52.909  1.00 55.22           C  
ATOM   2470  OE1 GLU A 332      38.947  38.279  53.323  1.00 58.07           O  
ATOM   2471  OE2 GLU A 332      39.399  40.400  52.891  1.00 55.92           O  
ATOM   2472  N   SER A 333      35.179  39.530  49.195  1.00 43.65           N  
ATOM   2473  CA  SER A 333      34.878  40.632  48.282  1.00 43.88           C  
ATOM   2474  C   SER A 333      33.400  40.907  48.019  1.00 43.19           C  
ATOM   2475  O   SER A 333      33.009  42.083  47.905  1.00 41.85           O  
ATOM   2476  CB  SER A 333      35.613  40.446  46.946  1.00 44.29           C  
ATOM   2477  OG  SER A 333      35.305  39.203  46.344  1.00 45.69           O  
ATOM   2478  N   VAL A 334      32.579  39.853  47.911  1.00 42.23           N  
ATOM   2479  CA  VAL A 334      31.144  40.062  47.666  1.00 42.12           C  
ATOM   2480  C   VAL A 334      30.494  40.726  48.878  1.00 42.20           C  
ATOM   2481  O   VAL A 334      29.572  41.534  48.736  1.00 39.00           O  
ATOM   2482  CB  VAL A 334      30.386  38.734  47.311  1.00 41.42           C  
ATOM   2483  CG1 VAL A 334      30.869  38.204  45.958  1.00 38.76           C  
ATOM   2484  CG2 VAL A 334      30.582  37.701  48.390  1.00 40.62           C  
ATOM   2485  N   LYS A 335      31.010  40.394  50.063  1.00 43.38           N  
ATOM   2486  CA  LYS A 335      30.533  40.952  51.328  1.00 44.64           C  
ATOM   2487  C   LYS A 335      30.740  42.466  51.296  1.00 44.95           C  
ATOM   2488  O   LYS A 335      29.811  43.237  51.591  1.00 44.85           O  
ATOM   2489  CB  LYS A 335      31.322  40.333  52.473  1.00 48.23           C  
ATOM   2490  CG  LYS A 335      30.784  40.554  53.885  1.00 53.20           C  
ATOM   2491  CD  LYS A 335      31.364  39.459  54.808  1.00 57.31           C  
ATOM   2492  CE  LYS A 335      31.014  39.625  56.291  1.00 59.22           C  
ATOM   2493  NZ  LYS A 335      31.580  38.464  57.087  1.00 59.79           N  
ATOM   2494  N   SER A 336      31.953  42.884  50.924  1.00 43.38           N  
ATOM   2495  CA  SER A 336      32.286  44.303  50.818  1.00 42.81           C  
ATOM   2496  C   SER A 336      31.382  44.936  49.752  1.00 42.82           C  
ATOM   2497  O   SER A 336      30.822  46.025  49.951  1.00 42.56           O  
ATOM   2498  CB  SER A 336      33.747  44.495  50.391  1.00 43.51           C  
ATOM   2499  OG  SER A 336      34.583  43.460  50.873  1.00 46.70           O  
ATOM   2500  N   LYS A 337      31.252  44.259  48.612  1.00 41.26           N  
ATOM   2501  CA  LYS A 337      30.411  44.782  47.552  1.00 42.02           C  
ATOM   2502  C   LYS A 337      28.960  44.908  48.041  1.00 42.14           C  
ATOM   2503  O   LYS A 337      28.233  45.832  47.661  1.00 40.43           O  
ATOM   2504  CB  LYS A 337      30.491  43.886  46.314  1.00 42.50           C  
ATOM   2505  CG  LYS A 337      31.859  43.864  45.652  1.00 42.74           C  
ATOM   2506  CD  LYS A 337      31.800  43.251  44.254  1.00 42.53           C  
ATOM   2507  CE  LYS A 337      33.143  43.358  43.558  1.00 42.72           C  
ATOM   2508  NZ  LYS A 337      33.119  42.851  42.163  1.00 42.37           N  
ATOM   2509  N   VAL A 338      28.541  43.976  48.889  1.00 42.14           N  
ATOM   2510  CA  VAL A 338      27.201  44.044  49.421  1.00 42.95           C  
ATOM   2511  C   VAL A 338      27.181  45.228  50.391  1.00 43.86           C  
ATOM   2512  O   VAL A 338      26.264  46.066  50.328  1.00 43.40           O  
ATOM   2513  CB  VAL A 338      26.819  42.741  50.131  1.00 42.47           C  
ATOM   2514  CG1 VAL A 338      25.435  42.852  50.700  1.00 41.47           C  
ATOM   2515  CG2 VAL A 338      26.842  41.607  49.148  1.00 42.32           C  
ATOM   2516  N   GLN A 339      28.191  45.300  51.271  1.00 43.20           N  
ATOM   2517  CA  GLN A 339      28.317  46.416  52.228  1.00 42.91           C  
ATOM   2518  C   GLN A 339      28.239  47.693  51.409  1.00 41.76           C  
ATOM   2519  O   GLN A 339      27.488  48.610  51.721  1.00 39.71           O  
ATOM   2530  N   TYR A 340      29.020  47.724  50.337  1.00 41.50           N  
ATOM   2531  CA  TYR A 340      29.041  48.870  49.454  1.00 41.77           C  
ATOM   2532  C   TYR A 340      27.646  49.195  48.916  1.00 42.63           C  
ATOM   2533  O   TYR A 340      27.185  50.329  49.036  1.00 42.69           O  
ATOM   2534  CB  TYR A 340      29.997  48.628  48.272  1.00 40.01           C  
ATOM   2535  CG  TYR A 340      29.951  49.746  47.256  1.00 38.34           C  
ATOM   2536  CD1 TYR A 340      30.622  50.936  47.475  1.00 39.32           C  
ATOM   2537  CD2 TYR A 340      29.139  49.655  46.129  1.00 39.63           C  
ATOM   2538  CE1 TYR A 340      30.481  52.030  46.598  1.00 41.42           C  
ATOM   2539  CE2 TYR A 340      28.984  50.738  45.245  1.00 40.84           C  
ATOM   2540  CZ  TYR A 340      29.654  51.925  45.490  1.00 42.64           C  
ATOM   2541  OH  TYR A 340      29.449  53.022  44.666  1.00 44.44           O  
ATOM   2542  N   LEU A 341      26.966  48.209  48.329  1.00 44.47           N  
ATOM   2543  CA  LEU A 341      25.652  48.478  47.743  1.00 45.94           C  
ATOM   2544  C   LEU A 341      24.608  48.907  48.763  1.00 47.32           C  
ATOM   2545  O   LEU A 341      23.779  49.776  48.470  1.00 45.67           O  
ATOM   2546  CB  LEU A 341      25.154  47.275  46.920  1.00 45.12           C  
ATOM   2547  CG  LEU A 341      24.601  45.992  47.537  1.00 43.79           C  
ATOM   2548  CD1 LEU A 341      23.237  46.243  48.094  1.00 43.18           C  
ATOM   2549  CD2 LEU A 341      24.495  44.929  46.458  1.00 44.64           C  
ATOM   2550  N   LYS A 342      24.649  48.311  49.957  1.00 48.70           N  
ATOM   2551  CA  LYS A 342      23.703  48.682  51.004  1.00 50.23           C  
ATOM   2552  C   LYS A 342      23.973  50.126  51.408  1.00 53.03           C  
ATOM   2553  O   LYS A 342      23.029  50.904  51.593  1.00 54.78           O  
ATOM   2554  CB  LYS A 342      23.822  47.750  52.209  1.00 49.33           C  
ATOM   2555  CG  LYS A 342      23.461  46.328  51.857  1.00 51.55           C  
ATOM   2556  CD  LYS A 342      23.739  45.357  52.961  1.00 52.41           C  
ATOM   2557  CE  LYS A 342      22.718  45.470  54.039  1.00 54.32           C  
ATOM   2558  NZ  LYS A 342      22.764  44.217  54.836  1.00 57.70           N  
ATOM   2559  N   ASP A 343      25.251  50.498  51.521  1.00 53.68           N  
ATOM   2560  CA  ASP A 343      25.599  51.864  51.878  1.00 53.99           C  
ATOM   2561  C   ASP A 343      24.987  52.815  50.867  1.00 53.15           C  
ATOM   2562  O   ASP A 343      24.367  53.810  51.233  1.00 53.75           O  
ATOM   2563  CB  ASP A 343      27.111  52.040  51.914  1.00 58.84           C  
ATOM   2564  CG  ASP A 343      27.744  51.373  53.127  1.00 64.47           C  
ATOM   2565  OD1 ASP A 343      26.997  50.750  53.923  1.00 65.85           O  
ATOM   2566  OD2 ASP A 343      28.990  51.470  53.283  1.00 67.39           O  
ATOM   2567  N   ARG A 344      25.151  52.497  49.592  1.00 52.08           N  
ATOM   2568  CA  ARG A 344      24.597  53.317  48.522  1.00 51.56           C  
ATOM   2569  C   ARG A 344      23.064  53.218  48.490  1.00 52.07           C  
ATOM   2570  O   ARG A 344      22.393  53.961  47.761  1.00 49.66           O  
ATOM   2571  CB  ARG A 344      25.174  52.848  47.194  1.00 51.68           C  
ATOM   2572  CG  ARG A 344      26.583  53.285  46.932  1.00 47.41           C  
ATOM   2573  CD  ARG A 344      26.547  54.689  46.437  1.00 46.76           C  
ATOM   2574  NE  ARG A 344      27.638  54.950  45.514  1.00 44.90           N  
ATOM   2575  CZ  ARG A 344      27.760  56.067  44.809  1.00 42.92           C  
ATOM   2576  NH1 ARG A 344      26.858  57.033  44.917  1.00 37.10           N  
ATOM   2577  NH2 ARG A 344      28.791  56.208  43.998  1.00 44.30           N  
ATOM   2578  N   GLN A 345      22.534  52.283  49.282  1.00 53.14           N  
ATOM   2579  CA  GLN A 345      21.096  52.040  49.409  1.00 54.96           C  
ATOM   2580  C   GLN A 345      20.487  51.573  48.098  1.00 55.24           C  
ATOM   2581  O   GLN A 345      19.462  52.086  47.645  1.00 54.82           O  
ATOM   2582  CB  GLN A 345      20.381  53.305  49.893  1.00 57.27           C  
ATOM   2583  CG  GLN A 345      20.775  53.755  51.302  1.00 61.52           C  
ATOM   2584  CD  GLN A 345      20.332  55.183  51.604  1.00 64.06           C  
ATOM   2585  OE1 GLN A 345      20.717  56.128  50.904  1.00 65.53           O  
ATOM   2586  NE2 GLN A 345      19.520  55.348  52.646  1.00 64.12           N  
ATOM   2587  N   LEU A 346      21.130  50.586  47.491  1.00 55.28           N  
ATOM   2588  CA  LEU A 346      20.660  50.048  46.228  1.00 53.84           C  
ATOM   2589  C   LEU A 346      19.571  49.018  46.472  1.00 53.68           C  
ATOM   2590  O   LEU A 346      19.368  48.575  47.605  1.00 54.70           O  
ATOM   2591  CB  LEU A 346      21.833  49.445  45.451  1.00 50.80           C  
ATOM   2592  CG  LEU A 346      22.886  50.520  45.186  1.00 47.21           C  
ATOM   2593  CD1 LEU A 346      23.966  49.954  44.336  1.00 46.90           C  
ATOM   2594  CD2 LEU A 346      22.251  51.725  44.509  1.00 46.04           C  
ATOM   2595  N   ALA A 347      18.874  48.651  45.402  1.00 52.30           N  
ATOM   2596  CA  ALA A 347      17.776  47.706  45.470  1.00 50.94           C  
ATOM   2597  C   ALA A 347      18.215  46.286  45.775  1.00 50.55           C  
ATOM   2598  O   ALA A 347      17.400  45.446  46.164  1.00 51.39           O  
ATOM   2599  CB  ALA A 347      16.996  47.749  44.170  1.00 51.44           C  
ATOM   2600  N   GLY A 348      19.498  46.010  45.589  1.00 49.29           N  
ATOM   2601  CA  GLY A 348      19.991  44.676  45.864  1.00 47.70           C  
ATOM   2602  C   GLY A 348      21.180  44.337  44.996  1.00 47.63           C  
ATOM   2603  O   GLY A 348      21.788  45.216  44.373  1.00 48.46           O  
ATOM   2604  N   ALA A 349      21.524  43.057  44.962  1.00 45.76           N  
ATOM   2605  CA  ALA A 349      22.635  42.613  44.155  1.00 44.90           C  
ATOM   2606  C   ALA A 349      22.119  41.609  43.133  1.00 45.27           C  
ATOM   2607  O   ALA A 349      21.159  40.887  43.395  1.00 46.29           O  
ATOM   2608  CB  ALA A 349      23.674  41.978  45.030  1.00 41.86           C  
ATOM   2609  N   MET A 350      22.735  41.587  41.956  1.00 44.09           N  
ATOM   2610  CA  MET A 350      22.349  40.640  40.920  1.00 42.46           C  
ATOM   2611  C   MET A 350      23.552  39.755  40.761  1.00 41.49           C  
ATOM   2612  O   MET A 350      24.674  40.226  40.841  1.00 42.43           O  
ATOM   2613  CB  MET A 350      22.050  41.339  39.594  1.00 42.56           C  
ATOM   2614  CG  MET A 350      21.879  40.392  38.402  1.00 41.81           C  
ATOM   2615  SD  MET A 350      23.429  39.994  37.559  1.00 39.11           S  
ATOM   2616  CE  MET A 350      23.474  41.406  36.464  1.00 39.15           C  
ATOM   2617  N   VAL A 351      23.319  38.475  40.528  1.00 39.37           N  
ATOM   2618  CA  VAL A 351      24.405  37.543  40.387  1.00 37.00           C  
ATOM   2619  C   VAL A 351      24.439  36.939  39.008  1.00 37.62           C  
ATOM   2620  O   VAL A 351      23.403  36.597  38.461  1.00 39.63           O  
ATOM   2621  CB  VAL A 351      24.244  36.412  41.405  1.00 35.17           C  
ATOM   2622  CG1 VAL A 351      25.303  35.374  41.221  1.00 36.00           C  
ATOM   2623  CG2 VAL A 351      24.330  36.975  42.790  1.00 38.09           C  
ATOM   2624  N   TRP A 352      25.630  36.815  38.439  1.00 36.75           N  
ATOM   2625  CA  TRP A 352      25.780  36.160  37.152  1.00 36.57           C  
ATOM   2626  C   TRP A 352      26.951  35.207  37.286  1.00 38.01           C  
ATOM   2627  O   TRP A 352      28.084  35.663  37.337  1.00 38.93           O  
ATOM   2628  CB  TRP A 352      26.083  37.143  36.019  1.00 35.70           C  
ATOM   2629  CG  TRP A 352      26.268  36.410  34.713  1.00 34.39           C  
ATOM   2630  CD1 TRP A 352      27.385  35.727  34.300  1.00 34.21           C  
ATOM   2631  CD2 TRP A 352      25.252  36.128  33.754  1.00 32.53           C  
ATOM   2632  NE1 TRP A 352      27.114  35.029  33.152  1.00 33.88           N  
ATOM   2633  CE2 TRP A 352      25.811  35.253  32.796  1.00 32.89           C  
ATOM   2634  CE3 TRP A 352      23.914  36.525  33.616  1.00 32.15           C  
ATOM   2635  CZ2 TRP A 352      25.079  34.759  31.711  1.00 34.36           C  
ATOM   2636  CZ3 TRP A 352      23.176  36.040  32.536  1.00 33.77           C  
ATOM   2637  CH2 TRP A 352      23.764  35.159  31.594  1.00 34.86           C  
ATOM   2638  N   ALA A 353      26.710  33.895  37.318  1.00 39.03           N  
ATOM   2639  CA  ALA A 353      25.379  33.301  37.282  1.00 40.26           C  
ATOM   2640  C   ALA A 353      25.401  32.153  38.270  1.00 40.43           C  
ATOM   2641  O   ALA A 353      26.474  31.699  38.642  1.00 42.64           O  
ATOM   2642  CB  ALA A 353      25.076  32.777  35.891  1.00 42.19           C  
ATOM   2643  N   LEU A 354      24.233  31.668  38.678  1.00 40.56           N  
ATOM   2644  CA  LEU A 354      24.140  30.566  39.644  1.00 39.23           C  
ATOM   2645  C   LEU A 354      24.854  29.298  39.201  1.00 39.39           C  
ATOM   2646  O   LEU A 354      25.378  28.546  40.021  1.00 37.41           O  
ATOM   2647  CB  LEU A 354      22.673  30.243  39.936  1.00 38.90           C  
ATOM   2648  CG  LEU A 354      21.938  31.258  40.821  1.00 40.53           C  
ATOM   2649  CD1 LEU A 354      20.425  31.136  40.695  1.00 39.31           C  
ATOM   2650  CD2 LEU A 354      22.394  31.044  42.257  1.00 41.39           C  
ATOM   2651  N   ASP A 355      24.883  29.057  37.900  1.00 40.81           N  
ATOM   2652  CA  ASP A 355      25.531  27.865  37.395  1.00 42.30           C  
ATOM   2653  C   ASP A 355      27.053  28.049  37.284  1.00 43.97           C  
ATOM   2654  O   ASP A 355      27.755  27.191  36.749  1.00 44.87           O  
ATOM   2655  CB  ASP A 355      24.920  27.515  36.055  1.00 43.45           C  
ATOM   2656  CG  ASP A 355      25.087  28.618  35.043  1.00 46.11           C  
ATOM   2657  OD1 ASP A 355      26.195  28.754  34.487  1.00 46.08           O  
ATOM   2658  OD2 ASP A 355      24.110  29.358  34.806  1.00 50.13           O  
ATOM   2659  N   LEU A 356      27.559  29.167  37.804  1.00 44.01           N  
ATOM   2660  CA  LEU A 356      28.993  29.451  37.785  1.00 44.63           C  
ATOM   2661  C   LEU A 356      29.537  29.520  39.212  1.00 45.68           C  
ATOM   2662  O   LEU A 356      30.751  29.569  39.432  1.00 46.04           O  
ATOM   2663  CB  LEU A 356      29.277  30.748  37.023  1.00 43.13           C  
ATOM   2664  CG  LEU A 356      28.949  30.597  35.528  1.00 42.42           C  
ATOM   2665  CD1 LEU A 356      29.121  31.924  34.792  1.00 39.81           C  
ATOM   2666  CD2 LEU A 356      29.822  29.506  34.930  1.00 39.43           C  
ATOM   2667  N   ASP A 357      28.617  29.519  40.173  1.00 45.45           N  
ATOM   2668  CA  ASP A 357      28.950  29.519  41.589  1.00 46.28           C  
ATOM   2669  C   ASP A 357      29.181  28.027  41.785  1.00 48.91           C  
ATOM   2670  O   ASP A 357      28.841  27.241  40.899  1.00 48.81           O  
ATOM   2671  CB  ASP A 357      27.726  29.960  42.397  1.00 45.35           C  
ATOM   2672  CG  ASP A 357      28.034  30.289  43.867  1.00 45.03           C  
ATOM   2673  OD1 ASP A 357      29.122  29.937  44.384  1.00 43.23           O  
ATOM   2674  OD2 ASP A 357      27.147  30.909  44.509  1.00 43.70           O  
ATOM   2675  N   ASP A 358      29.766  27.626  42.912  1.00 51.77           N  
ATOM   2676  CA  ASP A 358      29.985  26.204  43.182  1.00 53.75           C  
ATOM   2677  C   ASP A 358      28.642  25.669  43.665  1.00 55.68           C  
ATOM   2678  O   ASP A 358      28.312  25.775  44.853  1.00 55.59           O  
ATOM   2679  CB  ASP A 358      31.056  26.029  44.258  1.00 52.49           C  
ATOM   2680  CG  ASP A 358      31.158  24.600  44.758  1.00 53.51           C  
ATOM   2681  OD1 ASP A 358      30.958  23.652  43.958  1.00 52.61           O  
ATOM   2682  OD2 ASP A 358      31.452  24.425  45.961  1.00 54.58           O  
ATOM   2683  N   PHE A 359      27.855  25.111  42.746  1.00 57.69           N  
ATOM   2684  CA  PHE A 359      26.526  24.615  43.111  1.00 60.29           C  
ATOM   2685  C   PHE A 359      26.444  23.156  43.562  1.00 62.50           C  
ATOM   2686  O   PHE A 359      25.429  22.746  44.121  1.00 63.35           O  
ATOM   2687  CB  PHE A 359      25.528  24.843  41.972  1.00 57.02           C  
ATOM   2688  CG  PHE A 359      25.828  24.055  40.735  1.00 55.15           C  
ATOM   2689  CD1 PHE A 359      26.769  24.500  39.823  1.00 53.84           C  
ATOM   2690  CD2 PHE A 359      25.161  22.869  40.482  1.00 54.14           C  
ATOM   2691  CE1 PHE A 359      27.040  23.786  38.688  1.00 52.62           C  
ATOM   2692  CE2 PHE A 359      25.427  22.143  39.344  1.00 53.67           C  
ATOM   2693  CZ  PHE A 359      26.372  22.604  38.444  1.00 54.58           C  
ATOM   2694  N   GLN A 360      27.486  22.369  43.311  1.00 64.79           N  
ATOM   2695  CA  GLN A 360      27.472  20.990  43.762  1.00 66.87           C  
ATOM   2696  C   GLN A 360      27.767  21.115  45.238  1.00 68.72           C  
ATOM   2697  O   GLN A 360      27.236  20.377  46.066  1.00 70.05           O  
ATOM   2698  CB  GLN A 360      28.577  20.166  43.096  1.00 67.88           C  
ATOM   2699  CG  GLN A 360      28.460  20.041  41.581  1.00 71.05           C  
ATOM   2700  CD  GLN A 360      27.166  19.381  41.137  1.00 71.92           C  
ATOM   2701  OE1 GLN A 360      26.334  19.010  41.966  1.00 73.15           O  
ATOM   2702  NE2 GLN A 360      26.990  19.232  39.824  1.00 71.96           N  
ATOM   2703  N   GLY A 361      28.607  22.090  45.556  1.00 70.39           N  
ATOM   2704  CA  GLY A 361      29.007  22.315  46.929  1.00 73.14           C  
ATOM   2705  C   GLY A 361      30.419  21.787  47.083  1.00 74.98           C  
ATOM   2706  O   GLY A 361      31.234  22.345  47.816  1.00 76.29           O  
ATOM   2707  N   SER A 362      30.699  20.718  46.346  1.00 76.53           N  
ATOM   2708  CA  SER A 362      31.984  20.025  46.345  1.00 79.56           C  
ATOM   2709  C   SER A 362      33.251  20.868  46.231  1.00 81.22           C  
ATOM   2710  O   SER A 362      33.859  21.249  47.228  1.00 81.85           O  
ATOM   2711  CB  SER A 362      31.992  18.996  45.215  1.00 80.34           C  
ATOM   2712  OG  SER A 362      31.664  19.606  43.976  1.00 80.74           O  
ATOM   2713  N   PHE A 363      33.645  21.112  44.988  1.00 82.69           N  
ATOM   2714  CA  PHE A 363      34.839  21.869  44.622  1.00 84.73           C  
ATOM   2715  C   PHE A 363      35.601  22.738  45.632  1.00 84.80           C  
ATOM   2716  O   PHE A 363      36.833  22.791  45.568  1.00 83.42           O  
ATOM   2717  CB  PHE A 363      34.533  22.726  43.394  1.00 86.50           C  
ATOM   2718  CG  PHE A 363      34.048  21.939  42.200  1.00 87.81           C  
ATOM   2719  CD1 PHE A 363      32.791  21.340  42.206  1.00 88.12           C  
ATOM   2720  CD2 PHE A 363      34.827  21.847  41.049  1.00 87.69           C  
ATOM   2721  CE1 PHE A 363      32.315  20.669  41.086  1.00 88.41           C  
ATOM   2722  CE2 PHE A 363      34.361  21.178  39.923  1.00 88.23           C  
ATOM   2723  CZ  PHE A 363      33.102  20.590  39.941  1.00 88.62           C  
ATOM   2724  N   CYS A 364      34.902  23.417  46.545  1.00 85.77           N  
ATOM   2725  CA  CYS A 364      35.585  24.293  47.513  1.00 87.51           C  
ATOM   2726  C   CYS A 364      35.595  23.843  48.986  1.00 90.02           C  
ATOM   2727  O   CYS A 364      35.770  24.673  49.884  1.00 90.00           O  
ATOM   2728  CB  CYS A 364      35.008  25.726  47.448  1.00 84.07           C  
ATOM   2729  SG  CYS A 364      34.731  26.464  45.790  1.00 80.31           S  
ATOM   2730  N   GLY A 365      35.425  22.545  49.236  1.00 92.92           N  
ATOM   2731  CA  GLY A 365      35.420  22.048  50.607  1.00 95.56           C  
ATOM   2732  C   GLY A 365      34.115  22.348  51.334  1.00 97.44           C  
ATOM   2733  O   GLY A 365      33.282  23.109  50.830  1.00 97.70           O  
ATOM   2734  N   GLN A 366      33.934  21.759  52.516  1.00 98.13           N  
ATOM   2735  CA  GLN A 366      32.719  21.964  53.309  1.00 98.92           C  
ATOM   2736  C   GLN A 366      31.528  21.340  52.620  1.00 98.43           C  
ATOM   2737  O   GLN A 366      30.553  20.935  53.259  1.00 97.84           O  
ATOM   2738  CB  GLN A 366      32.466  23.457  53.529  1.00100.88           C  
ATOM   2739  CG  GLN A 366      33.157  23.994  54.770  1.00104.85           C  
ATOM   2740  CD  GLN A 366      34.556  23.413  54.957  1.00106.30           C  
ATOM   2741  OE1 GLN A 366      35.496  23.765  54.233  1.00106.78           O  
ATOM   2742  NE2 GLN A 366      34.694  22.506  55.926  1.00106.08           N  
ATOM   2743  N   ASP A 367      31.623  21.278  51.298  1.00 98.18           N  
ATOM   2744  CA  ASP A 367      30.586  20.692  50.467  1.00 97.58           C  
ATOM   2745  C   ASP A 367      29.224  21.412  50.549  1.00 95.46           C  
ATOM   2746  O   ASP A 367      28.181  20.824  50.228  1.00 95.68           O  
ATOM   2747  CB  ASP A 367      30.470  19.198  50.811  1.00 99.26           C  
ATOM   2748  CG  ASP A 367      31.806  18.459  50.645  1.00100.71           C  
ATOM   2749  OD1 ASP A 367      32.281  18.321  49.494  1.00100.59           O  
ATOM   2750  OD2 ASP A 367      32.390  18.030  51.668  1.00101.48           O  
ATOM   2751  N   LEU A 368      29.249  22.683  50.969  1.00 91.76           N  
ATOM   2752  CA  LEU A 368      28.039  23.508  51.053  1.00 87.19           C  
ATOM   2753  C   LEU A 368      27.795  24.111  49.680  1.00 83.16           C  
ATOM   2754  O   LEU A 368      28.739  24.502  48.992  1.00 82.86           O  
ATOM   2755  CB  LEU A 368      28.199  24.641  52.072  1.00 88.92           C  
ATOM   2756  CG  LEU A 368      27.993  24.331  53.558  1.00 89.97           C  
ATOM   2757  CD1 LEU A 368      28.189  25.609  54.363  1.00 90.54           C  
ATOM   2758  CD2 LEU A 368      26.593  23.768  53.790  1.00 90.13           C  
ATOM   2759  N   ARG A 369      26.532  24.198  49.289  1.00 77.81           N  
ATOM   2760  CA  ARG A 369      26.191  24.727  47.981  1.00 73.36           C  
ATOM   2761  C   ARG A 369      26.160  26.250  47.907  1.00 69.78           C  
ATOM   2762  O   ARG A 369      25.950  26.924  48.914  1.00 68.14           O  
ATOM   2763  CB  ARG A 369      24.839  24.177  47.544  1.00 74.38           C  
ATOM   2764  CG  ARG A 369      24.728  22.676  47.622  1.00 74.90           C  
ATOM   2765  CD  ARG A 369      23.451  22.219  46.951  1.00 76.05           C  
ATOM   2766  NE  ARG A 369      22.263  22.805  47.565  1.00 76.92           N  
ATOM   2767  CZ  ARG A 369      21.064  22.831  46.987  1.00 77.72           C  
ATOM   2768  NH1 ARG A 369      20.022  23.380  47.613  1.00 77.61           N  
ATOM   2769  NH2 ARG A 369      20.909  22.319  45.771  1.00 77.11           N  
ATOM   2770  N   PHE A 370      26.375  26.765  46.693  1.00 65.68           N  
ATOM   2771  CA  PHE A 370      26.368  28.199  46.387  1.00 61.61           C  
ATOM   2772  C   PHE A 370      27.067  29.102  47.422  1.00 58.84           C  
ATOM   2773  O   PHE A 370      26.431  29.940  48.059  1.00 59.94           O  
ATOM   2774  CB  PHE A 370      24.921  28.658  46.204  1.00 60.60           C  
ATOM   2775  CG  PHE A 370      24.156  27.864  45.187  1.00 60.91           C  
ATOM   2776  CD1 PHE A 370      24.261  28.152  43.834  1.00 61.73           C  
ATOM   2777  CD2 PHE A 370      23.323  26.826  45.579  1.00 60.86           C  
ATOM   2778  CE1 PHE A 370      23.540  27.419  42.878  1.00 61.27           C  
ATOM   2779  CE2 PHE A 370      22.602  26.089  44.634  1.00 60.39           C  
ATOM   2780  CZ  PHE A 370      22.711  26.389  43.280  1.00 60.50           C  
ATOM   2781  N   PRO A 371      28.391  28.969  47.577  1.00 54.64           N  
ATOM   2782  CA  PRO A 371      29.118  29.792  48.551  1.00 51.57           C  
ATOM   2783  C   PRO A 371      29.013  31.282  48.308  1.00 49.87           C  
ATOM   2784  O   PRO A 371      28.786  32.079  49.216  1.00 49.25           O  
ATOM   2785  CB  PRO A 371      30.546  29.309  48.400  1.00 52.43           C  
ATOM   2786  CG  PRO A 371      30.610  28.967  46.929  1.00 54.88           C  
ATOM   2787  CD  PRO A 371      29.325  28.199  46.738  1.00 54.31           C  
ATOM   2788  N   LEU A 372      29.194  31.661  47.060  1.00 48.89           N  
ATOM   2789  CA  LEU A 372      29.142  33.057  46.701  1.00 47.00           C  
ATOM   2790  C   LEU A 372      27.777  33.699  46.948  1.00 47.20           C  
ATOM   2791  O   LEU A 372      27.658  34.617  47.772  1.00 46.84           O  
ATOM   2792  CB  LEU A 372      29.584  33.191  45.246  1.00 44.96           C  
ATOM   2793  CG  LEU A 372      31.046  32.746  45.137  1.00 42.97           C  
ATOM   2794  CD1 LEU A 372      31.568  32.988  43.750  1.00 42.01           C  
ATOM   2795  CD2 LEU A 372      31.871  33.527  46.141  1.00 40.96           C  
ATOM   2796  N   THR A 373      26.751  33.217  46.243  1.00 47.70           N  
ATOM   2797  CA  THR A 373      25.391  33.745  46.397  1.00 46.45           C  
ATOM   2798  C   THR A 373      25.025  33.756  47.883  1.00 46.52           C  
ATOM   2799  O   THR A 373      24.648  34.802  48.413  1.00 46.10           O  
ATOM   2800  CB  THR A 373      24.373  32.898  45.615  1.00 46.01           C  
ATOM   2801  OG1 THR A 373      24.869  32.664  44.286  1.00 46.04           O  
ATOM   2802  CG2 THR A 373      23.042  33.621  45.538  1.00 43.21           C  
ATOM   2803  N   ASN A 374      25.151  32.604  48.551  1.00 45.94           N  
ATOM   2804  CA  ASN A 374      24.877  32.524  49.989  1.00 46.12           C  
ATOM   2805  C   ASN A 374      25.638  33.633  50.721  1.00 45.60           C  
ATOM   2806  O   ASN A 374      25.038  34.406  51.465  1.00 45.56           O  
ATOM   2807  CB  ASN A 374      25.279  31.156  50.563  1.00 46.25           C  
ATOM   2808  CG  ASN A 374      24.157  30.125  50.463  1.00 48.99           C  
ATOM   2809  OD1 ASN A 374      23.047  30.342  50.964  1.00 49.28           O  
ATOM   2810  ND2 ASN A 374      24.441  28.995  49.816  1.00 49.44           N  
ATOM   2811  N   ALA A 375      26.948  33.722  50.507  1.00 44.51           N  
ATOM   2812  CA  ALA A 375      27.717  34.770  51.158  1.00 45.55           C  
ATOM   2813  C   ALA A 375      27.027  36.103  50.884  1.00 46.94           C  
ATOM   2814  O   ALA A 375      26.888  36.941  51.789  1.00 48.06           O  
ATOM   2815  CB  ALA A 375      29.129  34.795  50.635  1.00 45.38           C  
ATOM   2816  N   ILE A 376      26.581  36.292  49.641  1.00 46.94           N  
ATOM   2817  CA  ILE A 376      25.896  37.524  49.278  1.00 47.26           C  
ATOM   2818  C   ILE A 376      24.583  37.593  50.048  1.00 49.56           C  
ATOM   2819  O   ILE A 376      24.315  38.573  50.733  1.00 50.51           O  
ATOM   2820  CB  ILE A 376      25.584  37.610  47.761  1.00 45.66           C  
ATOM   2821  CG1 ILE A 376      26.873  37.592  46.931  1.00 45.18           C  
ATOM   2822  CG2 ILE A 376      24.849  38.896  47.459  1.00 44.92           C  
ATOM   2823  CD1 ILE A 376      26.660  37.884  45.440  1.00 38.77           C  
ATOM   2824  N   LYS A 377      23.764  36.552  49.938  1.00 52.26           N  
ATOM   2825  CA  LYS A 377      22.477  36.501  50.640  1.00 54.95           C  
ATOM   2826  C   LYS A 377      22.623  36.947  52.081  1.00 56.50           C  
ATOM   2827  O   LYS A 377      21.906  37.845  52.532  1.00 54.50           O  
ATOM   2828  CB  LYS A 377      21.923  35.078  50.634  1.00 56.80           C  
ATOM   2829  CG  LYS A 377      20.621  34.887  51.393  1.00 58.73           C  
ATOM   2830  CD  LYS A 377      20.190  33.425  51.299  1.00 62.28           C  
ATOM   2831  CE  LYS A 377      18.900  33.144  52.071  1.00 63.67           C  
ATOM   2832  NZ  LYS A 377      18.562  31.680  52.092  1.00 63.68           N  
ATOM   2833  N   ASP A 378      23.561  36.307  52.787  1.00 58.81           N  
ATOM   2834  CA  ASP A 378      23.832  36.590  54.192  1.00 60.71           C  
ATOM   2835  C   ASP A 378      24.152  38.056  54.411  1.00 61.79           C  
ATOM   2836  O   ASP A 378      23.477  38.733  55.184  1.00 61.65           O  
ATOM   2837  CB  ASP A 378      24.997  35.738  54.714  1.00 62.39           C  
ATOM   2838  CG  ASP A 378      24.723  34.234  54.635  1.00 64.65           C  
ATOM   2839  OD1 ASP A 378      23.538  33.834  54.621  1.00 65.43           O  
ATOM   2840  OD2 ASP A 378      25.699  33.445  54.604  1.00 65.36           O  
ATOM   2841  N   ALA A 379      25.185  38.541  53.728  1.00 62.97           N  
ATOM   2842  CA  ALA A 379      25.608  39.935  53.851  1.00 64.20           C  
ATOM   2843  C   ALA A 379      24.485  40.933  53.538  1.00 65.18           C  
ATOM   2844  O   ALA A 379      24.499  42.074  54.003  1.00 64.48           O  
ATOM   2845  CB  ALA A 379      26.797  40.184  52.937  1.00 63.64           C  
ATOM   2846  N   LEU A 380      23.513  40.491  52.748  1.00 67.57           N  
ATOM   2847  CA  LEU A 380      22.392  41.335  52.351  1.00 69.55           C  
ATOM   2848  C   LEU A 380      21.374  41.527  53.456  1.00 72.32           C  
ATOM   2849  O   LEU A 380      20.645  42.514  53.477  1.00 73.01           O  
ATOM   2850  CB  LEU A 380      21.717  40.749  51.113  1.00 66.59           C  
ATOM   2851  CG  LEU A 380      22.138  41.434  49.819  1.00 64.56           C  
ATOM   2852  CD1 LEU A 380      21.619  40.664  48.626  1.00 64.30           C  
ATOM   2853  CD2 LEU A 380      21.602  42.856  49.821  1.00 63.72           C  
ATOM   2854  N   ALA A 381      21.320  40.569  54.370  1.00 76.34           N  
ATOM   2855  CA  ALA A 381      20.400  40.630  55.501  1.00 79.75           C  
ATOM   2856  C   ALA A 381      21.245  40.337  56.720  1.00 81.66           C  
ATOM   2857  O   ALA A 381      21.144  39.265  57.317  1.00 82.44           O  
ATOM   2858  CB  ALA A 381      19.303  39.586  55.356  1.00 79.69           C  
ATOM   2859  N   ALA A 382      22.100  41.292  57.066  1.00 83.60           N  
ATOM   2860  CA  ALA A 382      22.986  41.135  58.197  1.00 86.06           C  
ATOM   2861  C   ALA A 382      23.674  42.450  58.502  1.00 88.20           C  
ATOM   2862  O   ALA A 382      24.748  42.737  57.971  1.00 89.30           O  
ATOM   2863  CB  ALA A 382      24.022  40.059  57.896  1.00 85.87           C  
ATOM   2864  N   THR A 383      23.045  43.252  59.355  1.00 89.94           N  
ATOM   2865  CA  THR A 383      23.598  44.540  59.757  1.00 90.79           C  
ATOM   2866  C   THR A 383      23.002  44.992  61.087  1.00 91.16           C  
ATOM   2867  O   THR A 383      23.794  45.180  62.038  1.00 91.43           O  
ATOM   2868  CB  THR A 383      23.345  45.628  58.687  1.00 90.91           C  
ATOM   2869  OG1 THR A 383      22.122  45.345  57.993  1.00 90.45           O  
ATOM   2870  CG2 THR A 383      24.507  45.683  57.698  1.00 90.43           C  
ATOM   2871  OXT THR A 383      21.760  45.142  61.165  1.00 90.58           O  
ATOM   2873  N   TYR B  22      17.004  80.605  17.223  1.00 53.19           N  
ATOM   2874  CA  TYR B  22      18.042  80.560  18.296  1.00 52.93           C  
ATOM   2875  C   TYR B  22      17.763  81.575  19.397  1.00 52.47           C  
ATOM   2876  O   TYR B  22      17.484  82.734  19.109  1.00 53.99           O  
ATOM   2877  CB  TYR B  22      19.427  80.839  17.707  1.00 51.12           C  
ATOM   2878  CG  TYR B  22      20.034  79.664  16.976  1.00 51.83           C  
ATOM   2879  CD1 TYR B  22      20.220  78.435  17.621  1.00 50.71           C  
ATOM   2880  CD2 TYR B  22      20.464  79.782  15.647  1.00 52.53           C  
ATOM   2881  CE1 TYR B  22      20.820  77.356  16.962  1.00 49.12           C  
ATOM   2882  CE2 TYR B  22      21.072  78.700  14.980  1.00 49.93           C  
ATOM   2883  CZ  TYR B  22      21.240  77.499  15.649  1.00 48.87           C  
ATOM   2884  OH  TYR B  22      21.808  76.431  15.005  1.00 50.28           O  
ATOM   2885  N   LYS B  23      17.848  81.142  20.654  1.00 50.77           N  
ATOM   2886  CA  LYS B  23      17.620  82.025  21.797  1.00 47.45           C  
ATOM   2887  C   LYS B  23      18.899  82.794  22.131  1.00 46.15           C  
ATOM   2888  O   LYS B  23      19.990  82.218  22.132  1.00 44.63           O  
ATOM   2889  CB  LYS B  23      17.210  81.202  23.011  1.00 46.84           C  
ATOM   2890  CG  LYS B  23      15.831  81.495  23.517  1.00 47.57           C  
ATOM   2891  CD  LYS B  23      15.551  80.700  24.789  1.00 50.53           C  
ATOM   2892  CE  LYS B  23      15.269  79.235  24.512  1.00 50.21           C  
ATOM   2893  NZ  LYS B  23      13.999  79.112  23.745  1.00 51.67           N  
ATOM   2894  N   LEU B  24      18.769  84.092  22.395  1.00 44.71           N  
ATOM   2895  CA  LEU B  24      19.926  84.905  22.758  1.00 44.30           C  
ATOM   2896  C   LEU B  24      19.678  85.680  24.057  1.00 44.67           C  
ATOM   2897  O   LEU B  24      19.258  86.836  24.037  1.00 44.15           O  
ATOM   2898  CB  LEU B  24      20.290  85.879  21.639  1.00 44.42           C  
ATOM   2899  CG  LEU B  24      21.494  86.734  22.057  1.00 46.60           C  
ATOM   2900  CD1 LEU B  24      22.589  85.775  22.502  1.00 47.11           C  
ATOM   2901  CD2 LEU B  24      21.989  87.674  20.942  1.00 45.24           C  
ATOM   2902  N   VAL B  25      19.958  85.026  25.183  1.00 44.89           N  
ATOM   2903  CA  VAL B  25      19.757  85.596  26.510  1.00 44.70           C  
ATOM   2904  C   VAL B  25      20.873  86.503  26.998  1.00 45.89           C  
ATOM   2905  O   VAL B  25      22.009  86.068  27.175  1.00 46.94           O  
ATOM   2906  CB  VAL B  25      19.600  84.511  27.517  1.00 43.52           C  
ATOM   2907  CG1 VAL B  25      19.031  85.089  28.787  1.00 45.13           C  
ATOM   2908  CG2 VAL B  25      18.733  83.418  26.936  1.00 44.48           C  
ATOM   2909  N   CYS B  26      20.527  87.756  27.260  1.00 46.03           N  
ATOM   2910  CA  CYS B  26      21.500  88.738  27.695  1.00 46.28           C  
ATOM   2911  C   CYS B  26      21.221  89.324  29.059  1.00 45.90           C  
ATOM   2912  O   CYS B  26      20.115  89.780  29.339  1.00 47.23           O  
ATOM   2913  CB  CYS B  26      21.547  89.865  26.685  1.00 47.41           C  
ATOM   2914  SG  CYS B  26      21.706  89.238  24.996  1.00 50.50           S  
ATOM   2915  N   TYR B  27      22.235  89.329  29.908  1.00 44.88           N  
ATOM   2916  CA  TYR B  27      22.084  89.884  31.237  1.00 43.43           C  
ATOM   2917  C   TYR B  27      22.397  91.364  31.276  1.00 43.42           C  
ATOM   2918  O   TYR B  27      23.290  91.845  30.571  1.00 42.82           O  
ATOM   2919  CB  TYR B  27      22.993  89.152  32.217  1.00 41.97           C  
ATOM   2920  CG  TYR B  27      22.423  87.842  32.671  1.00 40.79           C  
ATOM   2921  CD1 TYR B  27      21.630  87.760  33.817  1.00 37.08           C  
ATOM   2922  CD2 TYR B  27      22.632  86.688  31.929  1.00 41.37           C  
ATOM   2923  CE1 TYR B  27      21.064  86.569  34.202  1.00 36.08           C  
ATOM   2924  CE2 TYR B  27      22.061  85.479  32.310  1.00 39.85           C  
ATOM   2925  CZ  TYR B  27      21.281  85.432  33.442  1.00 38.81           C  
ATOM   2926  OH  TYR B  27      20.711  84.231  33.792  1.00 42.68           O  
ATOM   2927  N   TYR B  28      21.617  92.082  32.081  1.00 43.31           N  
ATOM   2928  CA  TYR B  28      21.806  93.508  32.304  1.00 42.51           C  
ATOM   2929  C   TYR B  28      21.906  93.636  33.816  1.00 42.59           C  
ATOM   2930  O   TYR B  28      20.990  93.266  34.537  1.00 41.62           O  
ATOM   2931  CB  TYR B  28      20.622  94.333  31.814  1.00 42.24           C  
ATOM   2932  CG  TYR B  28      20.722  95.747  32.315  1.00 42.11           C  
ATOM   2933  CD1 TYR B  28      21.595  96.647  31.723  1.00 42.63           C  
ATOM   2934  CD2 TYR B  28      20.052  96.144  33.472  1.00 41.73           C  
ATOM   2935  CE1 TYR B  28      21.810  97.900  32.277  1.00 43.42           C  
ATOM   2936  CE2 TYR B  28      20.260  97.384  34.033  1.00 41.34           C  
ATOM   2937  CZ  TYR B  28      21.144  98.255  33.437  1.00 42.79           C  
ATOM   2938  OH  TYR B  28      21.420  99.460  34.027  1.00 45.74           O  
ATOM   2939  N   THR B  29      23.025  94.146  34.299  1.00 44.77           N  
ATOM   2940  CA  THR B  29      23.225  94.286  35.732  1.00 47.24           C  
ATOM   2941  C   THR B  29      22.705  95.655  36.213  1.00 48.99           C  
ATOM   2942  O   THR B  29      22.844  96.673  35.515  1.00 50.91           O  
ATOM   2943  CB  THR B  29      24.739  94.084  36.063  1.00 47.97           C  
ATOM   2944  OG1 THR B  29      25.526  95.118  35.450  1.00 49.71           O  
ATOM   2945  CG2 THR B  29      25.222  92.759  35.484  1.00 46.54           C  
ATOM   2946  N   SER B  30      22.087  95.693  37.391  1.00 48.25           N  
ATOM   2947  CA  SER B  30      21.562  96.961  37.877  1.00 48.38           C  
ATOM   2948  C   SER B  30      22.624  97.895  38.437  1.00 49.50           C  
ATOM   2949  O   SER B  30      22.337  99.068  38.673  1.00 51.34           O  
ATOM   2950  CB  SER B  30      20.483  96.736  38.945  1.00 47.15           C  
ATOM   2951  OG  SER B  30      20.985  96.039  40.069  1.00 45.16           O  
ATOM   2952  N   TRP B  31      23.846  97.402  38.640  1.00 48.77           N  
ATOM   2953  CA  TRP B  31      24.894  98.245  39.215  1.00 48.28           C  
ATOM   2954  C   TRP B  31      25.769  98.957  38.214  1.00 48.84           C  
ATOM   2955  O   TRP B  31      26.564  99.800  38.594  1.00 48.63           O  
ATOM   2956  CB  TRP B  31      25.769  97.441  40.198  1.00 47.33           C  
ATOM   2957  CG  TRP B  31      26.413  96.199  39.620  1.00 47.70           C  
ATOM   2958  CD1 TRP B  31      27.638  96.110  39.014  1.00 45.25           C  
ATOM   2959  CD2 TRP B  31      25.820  94.891  39.515  1.00 47.27           C  
ATOM   2960  NE1 TRP B  31      27.837  94.839  38.534  1.00 44.99           N  
ATOM   2961  CE2 TRP B  31      26.738  94.072  38.826  1.00 45.95           C  
ATOM   2962  CE3 TRP B  31      24.603  94.338  39.932  1.00 46.05           C  
ATOM   2963  CZ2 TRP B  31      26.475  92.728  38.545  1.00 45.30           C  
ATOM   2964  CZ3 TRP B  31      24.347  93.007  39.651  1.00 44.88           C  
ATOM   2965  CH2 TRP B  31      25.277  92.218  38.964  1.00 45.12           C  
ATOM   2966  N   SER B  32      25.626  98.629  36.939  1.00 50.36           N  
ATOM   2967  CA  SER B  32      26.430  99.275  35.915  1.00 53.36           C  
ATOM   2968  C   SER B  32      25.950 100.705  35.711  1.00 55.50           C  
ATOM   2969  O   SER B  32      26.554 101.489  34.972  1.00 56.32           O  
ATOM   2970  CB  SER B  32      26.329  98.500  34.607  1.00 54.41           C  
ATOM   2971  OG  SER B  32      24.976  98.338  34.230  1.00 56.97           O  
ATOM   2972  N   GLN B  33      24.848 101.046  36.366  1.00 57.94           N  
ATOM   2973  CA  GLN B  33      24.314 102.398  36.261  1.00 59.15           C  
ATOM   2974  C   GLN B  33      25.221 103.370  37.027  1.00 59.78           C  
ATOM   2975  O   GLN B  33      25.319 104.541  36.668  1.00 60.89           O  
ATOM   2976  CB  GLN B  33      22.906 102.458  36.844  1.00 58.16           C  
ATOM   2977  CG  GLN B  33      22.874 102.319  38.354  1.00 59.13           C  
ATOM   2978  CD  GLN B  33      21.470 102.450  38.917  1.00 60.33           C  
ATOM   2979  OE1 GLN B  33      20.751 103.397  38.599  1.00 61.95           O  
ATOM   2980  NE2 GLN B  33      21.076 101.505  39.758  1.00 59.13           N  
ATOM   2981  N   TYR B  34      25.897 102.872  38.063  1.00 59.77           N  
ATOM   2982  CA  TYR B  34      26.769 103.695  38.898  1.00 59.26           C  
ATOM   2983  C   TYR B  34      28.217 103.838  38.470  1.00 60.33           C  
ATOM   2984  O   TYR B  34      29.014 104.382  39.236  1.00 61.69           O  
ATOM   2985  CB  TYR B  34      26.776 103.176  40.332  1.00 58.52           C  
ATOM   2986  CG  TYR B  34      25.402 102.914  40.894  1.00 60.84           C  
ATOM   2987  CD1 TYR B  34      24.441 103.926  40.962  1.00 60.38           C  
ATOM   2988  CD2 TYR B  34      25.056 101.645  41.363  1.00 61.11           C  
ATOM   2989  CE1 TYR B  34      23.167 103.674  41.484  1.00 60.79           C  
ATOM   2990  CE2 TYR B  34      23.792 101.385  41.889  1.00 60.59           C  
ATOM   2991  CZ  TYR B  34      22.856 102.398  41.946  1.00 60.71           C  
ATOM   2992  OH  TYR B  34      21.618 102.123  42.467  1.00 59.68           O  
ATOM   2993  N   ARG B  35      28.584 103.366  37.281  1.00 60.28           N  
ATOM   2994  CA  ARG B  35      29.978 103.481  36.857  1.00 60.25           C  
ATOM   2995  C   ARG B  35      30.306 104.848  36.263  1.00 62.17           C  
ATOM   2996  O   ARG B  35      29.480 105.437  35.553  1.00 63.06           O  
ATOM   2997  CB  ARG B  35      30.309 102.386  35.853  1.00 58.06           C  
ATOM   2998  CG  ARG B  35      30.367 101.024  36.484  1.00 56.71           C  
ATOM   2999  CD  ARG B  35      30.593  99.939  35.460  1.00 54.32           C  
ATOM   3000  NE  ARG B  35      30.574  98.631  36.095  1.00 53.15           N  
ATOM   3001  CZ  ARG B  35      30.072  97.547  35.522  1.00 53.42           C  
ATOM   3002  NH1 ARG B  35      29.556  97.640  34.306  1.00 55.47           N  
ATOM   3003  NH2 ARG B  35      30.067  96.383  36.160  1.00 51.42           N  
ATOM   3004  N   GLU B  36      31.512 105.342  36.552  1.00 62.76           N  
ATOM   3005  CA  GLU B  36      31.972 106.644  36.054  1.00 64.09           C  
ATOM   3006  C   GLU B  36      31.912 106.812  34.530  1.00 64.49           C  
ATOM   3007  O   GLU B  36      32.017 105.836  33.774  1.00 65.20           O  
ATOM   3008  CB  GLU B  36      33.415 106.891  36.480  1.00 64.95           C  
ATOM   3009  CG  GLU B  36      33.616 107.410  37.884  1.00 68.58           C  
ATOM   3010  CD  GLU B  36      35.101 107.653  38.179  1.00 70.91           C  
ATOM   3011  OE1 GLU B  36      35.824 108.059  37.235  1.00 70.40           O  
ATOM   3012  OE2 GLU B  36      35.538 107.447  39.343  1.00 70.65           O  
ATOM   3013  N   GLY B  37      31.754 108.062  34.100  1.00 63.12           N  
ATOM   3014  CA  GLY B  37      31.735 108.406  32.684  1.00 63.05           C  
ATOM   3015  C   GLY B  37      30.954 107.570  31.694  1.00 63.91           C  
ATOM   3016  O   GLY B  37      29.747 107.371  31.859  1.00 65.32           O  
ATOM   3017  N   ASP B  38      31.639 107.110  30.646  1.00 64.04           N  
ATOM   3018  CA  ASP B  38      31.013 106.283  29.606  1.00 65.41           C  
ATOM   3019  C   ASP B  38      30.682 104.903  30.158  1.00 64.22           C  
ATOM   3020  O   ASP B  38      30.110 104.066  29.464  1.00 63.91           O  
ATOM   3021  CB  ASP B  38      31.946 106.096  28.399  1.00 68.92           C  
ATOM   3022  CG  ASP B  38      32.287 107.405  27.690  1.00 71.98           C  
ATOM   3023  OD1 ASP B  38      31.356 108.089  27.201  1.00 72.76           O  
ATOM   3024  OD2 ASP B  38      33.495 107.737  27.612  1.00 72.68           O  
ATOM   3025  N   GLY B  39      31.063 104.670  31.408  1.00 63.55           N  
ATOM   3026  CA  GLY B  39      30.807 103.385  32.035  1.00 62.27           C  
ATOM   3027  C   GLY B  39      29.385 103.213  32.531  1.00 59.95           C  
ATOM   3028  O   GLY B  39      28.866 102.098  32.585  1.00 58.90           O  
ATOM   3029  N   SER B  40      28.758 104.321  32.902  1.00 58.03           N  
ATOM   3030  CA  SER B  40      27.390 104.292  33.389  1.00 56.52           C  
ATOM   3031  C   SER B  40      26.481 103.661  32.325  1.00 54.91           C  
ATOM   3032  O   SER B  40      26.481 104.079  31.164  1.00 54.91           O  
ATOM   3033  CB  SER B  40      26.936 105.718  33.693  1.00 56.12           C  
ATOM   3034  OG  SER B  40      25.726 105.724  34.421  1.00 56.12           O  
ATOM   3035  N   CYS B  41      25.716 102.648  32.712  1.00 52.04           N  
ATOM   3036  CA  CYS B  41      24.833 102.007  31.760  1.00 50.28           C  
ATOM   3037  C   CYS B  41      23.403 101.872  32.283  1.00 50.53           C  
ATOM   3038  O   CYS B  41      23.168 101.317  33.353  1.00 49.98           O  
ATOM   3039  CB  CYS B  41      25.375 100.640  31.381  1.00 47.35           C  
ATOM   3040  SG  CYS B  41      24.552  99.977  29.948  1.00 48.15           S  
ATOM   3041  N   PHE B  42      22.458 102.396  31.506  1.00 50.99           N  
ATOM   3042  CA  PHE B  42      21.039 102.372  31.842  1.00 50.94           C  
ATOM   3043  C   PHE B  42      20.266 101.539  30.826  1.00 51.67           C  
ATOM   3044  O   PHE B  42      20.660 101.441  29.663  1.00 52.00           O  
ATOM   3045  CB  PHE B  42      20.484 103.794  31.837  1.00 50.51           C  
ATOM   3046  CG  PHE B  42      20.738 104.543  33.096  1.00 49.99           C  
ATOM   3047  CD1 PHE B  42      19.972 104.289  34.233  1.00 50.98           C  
ATOM   3048  CD2 PHE B  42      21.760 105.482  33.166  1.00 50.04           C  
ATOM   3049  CE1 PHE B  42      20.221 104.962  35.434  1.00 50.53           C  
ATOM   3050  CE2 PHE B  42      22.024 106.163  34.360  1.00 50.21           C  
ATOM   3051  CZ  PHE B  42      21.251 105.900  35.499  1.00 50.19           C  
ATOM   3052  N   PRO B  43      19.144 100.934  31.254  1.00 51.23           N  
ATOM   3053  CA  PRO B  43      18.303 100.106  30.390  1.00 50.66           C  
ATOM   3054  C   PRO B  43      18.061 100.671  29.003  1.00 51.84           C  
ATOM   3055  O   PRO B  43      18.150  99.950  28.020  1.00 50.02           O  
ATOM   3056  CB  PRO B  43      17.033  99.977  31.200  1.00 48.78           C  
ATOM   3057  CG  PRO B  43      17.600  99.799  32.595  1.00 49.61           C  
ATOM   3058  CD  PRO B  43      18.680 100.866  32.654  1.00 50.44           C  
ATOM   3059  N   ASP B  44      17.784 101.967  28.924  1.00 55.65           N  
ATOM   3060  CA  ASP B  44      17.500 102.614  27.641  1.00 58.58           C  
ATOM   3061  C   ASP B  44      18.720 102.737  26.741  1.00 58.29           C  
ATOM   3062  O   ASP B  44      18.624 103.218  25.612  1.00 58.96           O  
ATOM   3063  CB  ASP B  44      16.875 104.004  27.850  1.00 62.59           C  
ATOM   3064  CG  ASP B  44      17.918 105.097  28.137  1.00 66.03           C  
ATOM   3065  OD1 ASP B  44      18.517 105.106  29.236  1.00 68.35           O  
ATOM   3066  OD2 ASP B  44      18.137 105.958  27.254  1.00 68.24           O  
ATOM   3067  N   ALA B  45      19.871 102.299  27.230  1.00 57.59           N  
ATOM   3068  CA  ALA B  45      21.077 102.361  26.418  1.00 56.70           C  
ATOM   3069  C   ALA B  45      21.242 101.054  25.636  1.00 56.65           C  
ATOM   3070  O   ALA B  45      22.131 100.942  24.784  1.00 57.99           O  
ATOM   3071  CB  ALA B  45      22.297 102.606  27.308  1.00 55.52           C  
ATOM   3072  N   LEU B  46      20.371 100.083  25.918  1.00 55.51           N  
ATOM   3073  CA  LEU B  46      20.418  98.766  25.283  1.00 54.48           C  
ATOM   3074  C   LEU B  46      19.675  98.713  23.977  1.00 55.98           C  
ATOM   3075  O   LEU B  46      18.578  99.254  23.863  1.00 58.65           O  
ATOM   3076  CB  LEU B  46      19.814  97.710  26.198  1.00 51.69           C  
ATOM   3077  CG  LEU B  46      20.272  97.791  27.643  1.00 50.49           C  
ATOM   3078  CD1 LEU B  46      19.489  96.796  28.492  1.00 47.02           C  
ATOM   3079  CD2 LEU B  46      21.776  97.557  27.688  1.00 48.20           C  
ATOM   3080  N   ASP B  47      20.278  98.031  23.008  1.00 57.05           N  
ATOM   3081  CA  ASP B  47      19.725  97.843  21.667  1.00 58.48           C  
ATOM   3082  C   ASP B  47      18.535  96.886  21.811  1.00 59.38           C  
ATOM   3083  O   ASP B  47      18.724  95.707  22.123  1.00 60.93           O  
ATOM   3084  CB  ASP B  47      20.818  97.228  20.783  1.00 59.47           C  
ATOM   3085  CG  ASP B  47      20.375  97.016  19.351  1.00 61.23           C  
ATOM   3086  OD1 ASP B  47      19.242  96.522  19.131  1.00 62.05           O  
ATOM   3087  OD2 ASP B  47      21.177  97.334  18.448  1.00 61.05           O  
ATOM   3088  N   ARG B  48      17.317  97.373  21.582  1.00 59.46           N  
ATOM   3089  CA  ARG B  48      16.137  96.526  21.761  1.00 60.04           C  
ATOM   3090  C   ARG B  48      15.928  95.409  20.747  1.00 59.41           C  
ATOM   3091  O   ARG B  48      15.014  94.603  20.904  1.00 59.17           O  
ATOM   3092  CB  ARG B  48      14.868  97.372  21.810  1.00 63.27           C  
ATOM   3093  CG  ARG B  48      14.563  98.092  20.509  1.00 68.87           C  
ATOM   3094  CD  ARG B  48      13.095  98.467  20.411  1.00 72.83           C  
ATOM   3095  NE  ARG B  48      12.657  99.486  21.372  1.00 75.22           N  
ATOM   3096  CZ  ARG B  48      12.979 100.775  21.304  1.00 76.52           C  
ATOM   3097  NH1 ARG B  48      13.758 101.213  20.318  1.00 76.91           N  
ATOM   3098  NH2 ARG B  48      12.495 101.629  22.204  1.00 76.38           N  
ATOM   3099  N   PHE B  49      16.761  95.337  19.718  1.00 58.44           N  
ATOM   3100  CA  PHE B  49      16.584  94.291  18.716  1.00 58.59           C  
ATOM   3101  C   PHE B  49      17.659  93.226  18.804  1.00 58.05           C  
ATOM   3102  O   PHE B  49      17.518  92.134  18.245  1.00 58.67           O  
ATOM   3103  CB  PHE B  49      16.569  94.903  17.304  1.00 59.02           C  
ATOM   3104  CG  PHE B  49      15.238  95.501  16.912  1.00 59.75           C  
ATOM   3105  CD1 PHE B  49      14.209  94.690  16.435  1.00 59.24           C  
ATOM   3106  CD2 PHE B  49      15.003  96.875  17.043  1.00 60.07           C  
ATOM   3107  CE1 PHE B  49      12.975  95.234  16.094  1.00 58.98           C  
ATOM   3108  CE2 PHE B  49      13.768  97.429  16.705  1.00 58.35           C  
ATOM   3109  CZ  PHE B  49      12.755  96.608  16.230  1.00 58.80           C  
ATOM   3110  N   LEU B  50      18.717  93.553  19.534  1.00 57.12           N  
ATOM   3111  CA  LEU B  50      19.876  92.683  19.720  1.00 56.30           C  
ATOM   3112  C   LEU B  50      19.608  91.274  20.275  1.00 56.33           C  
ATOM   3113  O   LEU B  50      19.976  90.275  19.640  1.00 57.26           O  
ATOM   3114  CB  LEU B  50      20.877  93.411  20.618  1.00 55.30           C  
ATOM   3115  CG  LEU B  50      22.293  92.905  20.844  1.00 55.20           C  
ATOM   3116  CD1 LEU B  50      23.020  92.781  19.513  1.00 56.72           C  
ATOM   3117  CD2 LEU B  50      23.017  93.880  21.759  1.00 53.95           C  
ATOM   3118  N   CYS B  51      18.961  91.196  21.440  1.00 55.20           N  
ATOM   3119  CA  CYS B  51      18.689  89.916  22.110  1.00 54.11           C  
ATOM   3120  C   CYS B  51      17.249  89.431  22.009  1.00 53.69           C  
ATOM   3121  O   CYS B  51      16.345  90.197  21.708  1.00 55.14           O  
ATOM   3122  CB  CYS B  51      19.079  90.017  23.593  1.00 52.17           C  
ATOM   3123  SG  CYS B  51      20.781  90.624  23.827  1.00 54.86           S  
ATOM   3124  N   THR B  52      17.049  88.144  22.265  1.00 52.91           N  
ATOM   3125  CA  THR B  52      15.724  87.551  22.234  1.00 52.15           C  
ATOM   3126  C   THR B  52      15.149  87.644  23.640  1.00 52.28           C  
ATOM   3127  O   THR B  52      13.935  87.805  23.817  1.00 52.91           O  
ATOM   3128  CB  THR B  52      15.781  86.081  21.844  1.00 52.36           C  
ATOM   3129  OG1 THR B  52      16.595  85.364  22.786  1.00 52.55           O  
ATOM   3130  CG2 THR B  52      16.353  85.943  20.463  1.00 51.07           C  
ATOM   3131  N   HIS B  53      16.031  87.511  24.632  1.00 49.87           N  
ATOM   3132  CA  HIS B  53      15.647  87.613  26.035  1.00 48.71           C  
ATOM   3133  C   HIS B  53      16.650  88.514  26.763  1.00 47.67           C  
ATOM   3134  O   HIS B  53      17.857  88.433  26.531  1.00 48.86           O  
ATOM   3135  CB  HIS B  53      15.644  86.235  26.705  1.00 50.21           C  
ATOM   3136  CG  HIS B  53      14.657  85.267  26.124  1.00 51.95           C  
ATOM   3137  ND1 HIS B  53      14.723  84.824  24.819  1.00 51.97           N  
ATOM   3138  CD2 HIS B  53      13.603  84.627  26.684  1.00 51.34           C  
ATOM   3139  CE1 HIS B  53      13.755  83.951  24.603  1.00 51.51           C  
ATOM   3140  NE2 HIS B  53      13.061  83.813  25.719  1.00 50.54           N  
ATOM   3141  N   ILE B  54      16.160  89.398  27.619  1.00 44.05           N  
ATOM   3142  CA  ILE B  54      17.061  90.244  28.382  1.00 41.36           C  
ATOM   3143  C   ILE B  54      16.704  90.043  29.836  1.00 39.60           C  
ATOM   3144  O   ILE B  54      15.593  90.336  30.262  1.00 39.86           O  
ATOM   3145  CB  ILE B  54      16.945  91.751  28.006  1.00 41.85           C  
ATOM   3146  CG1 ILE B  54      17.535  91.979  26.610  1.00 42.68           C  
ATOM   3147  CG2 ILE B  54      17.725  92.610  28.999  1.00 36.50           C  
ATOM   3148  CD1 ILE B  54      17.491  93.431  26.137  1.00 43.74           C  
ATOM   3149  N   ILE B  55      17.644  89.515  30.599  1.00 37.65           N  
ATOM   3150  CA  ILE B  55      17.391  89.271  32.001  1.00 35.96           C  
ATOM   3151  C   ILE B  55      17.959  90.397  32.828  1.00 38.06           C  
ATOM   3152  O   ILE B  55      19.119  90.792  32.657  1.00 39.06           O  
ATOM   3153  CB  ILE B  55      18.016  87.963  32.447  1.00 33.50           C  
ATOM   3154  CG1 ILE B  55      17.603  86.858  31.463  1.00 32.81           C  
ATOM   3155  CG2 ILE B  55      17.648  87.703  33.906  1.00 27.87           C  
ATOM   3156  CD1 ILE B  55      18.075  85.475  31.828  1.00 34.00           C  
ATOM   3157  N   TYR B  56      17.121  90.927  33.709  1.00 38.32           N  
ATOM   3158  CA  TYR B  56      17.512  92.017  34.584  1.00 38.37           C  
ATOM   3159  C   TYR B  56      18.047  91.389  35.854  1.00 38.43           C  
ATOM   3160  O   TYR B  56      17.421  90.504  36.432  1.00 39.95           O  
ATOM   3161  CB  TYR B  56      16.300  92.877  34.916  1.00 38.38           C  
ATOM   3162  CG  TYR B  56      16.630  94.128  35.699  1.00 38.49           C  
ATOM   3163  CD1 TYR B  56      16.732  95.365  35.063  1.00 36.40           C  
ATOM   3164  CD2 TYR B  56      16.798  94.079  37.090  1.00 37.81           C  
ATOM   3165  CE1 TYR B  56      16.979  96.517  35.785  1.00 36.08           C  
ATOM   3166  CE2 TYR B  56      17.048  95.226  37.822  1.00 35.27           C  
ATOM   3167  CZ  TYR B  56      17.133  96.443  37.165  1.00 36.08           C  
ATOM   3168  OH  TYR B  56      17.361  97.591  37.896  1.00 35.69           O  
ATOM   3169  N   SER B  57      19.199  91.848  36.305  1.00 37.66           N  
ATOM   3170  CA  SER B  57      19.762  91.271  37.501  1.00 38.35           C  
ATOM   3171  C   SER B  57      20.450  92.306  38.360  1.00 38.31           C  
ATOM   3172  O   SER B  57      21.091  93.227  37.837  1.00 35.30           O  
ATOM   3173  CB  SER B  57      20.750  90.176  37.115  1.00 39.56           C  
ATOM   3174  OG  SER B  57      21.740  90.697  36.250  1.00 40.48           O  
ATOM   3175  N   PHE B  58      20.318  92.155  39.681  1.00 40.18           N  
ATOM   3176  CA  PHE B  58      19.565  91.053  40.303  1.00 42.05           C  
ATOM   3177  C   PHE B  58      18.483  91.600  41.191  1.00 43.40           C  
ATOM   3178  O   PHE B  58      18.504  92.782  41.525  1.00 47.08           O  
ATOM   3179  CB  PHE B  58      20.473  90.198  41.188  1.00 43.26           C  
ATOM   3180  CG  PHE B  58      21.377  89.307  40.434  1.00 42.35           C  
ATOM   3181  CD1 PHE B  58      20.877  88.173  39.811  1.00 44.05           C  
ATOM   3182  CD2 PHE B  58      22.724  89.612  40.322  1.00 42.74           C  
ATOM   3183  CE1 PHE B  58      21.710  87.350  39.082  1.00 46.29           C  
ATOM   3184  CE2 PHE B  58      23.576  88.803  39.598  1.00 46.16           C  
ATOM   3185  CZ  PHE B  58      23.072  87.664  38.973  1.00 47.60           C  
ATOM   3186  N   ALA B  59      17.567  90.730  41.608  1.00 43.14           N  
ATOM   3187  CA  ALA B  59      16.469  91.119  42.484  1.00 43.62           C  
ATOM   3188  C   ALA B  59      16.651  90.427  43.826  1.00 44.44           C  
ATOM   3189  O   ALA B  59      17.082  89.287  43.857  1.00 47.79           O  
ATOM   3190  CB  ALA B  59      15.157  90.709  41.858  1.00 42.07           C  
ATOM   3191  N   ASN B  60      16.320  91.097  44.926  1.00 44.92           N  
ATOM   3192  CA  ASN B  60      16.475  90.516  46.266  1.00 47.25           C  
ATOM   3193  C   ASN B  60      15.254  89.672  46.645  1.00 47.52           C  
ATOM   3194  O   ASN B  60      14.322  89.480  45.861  1.00 46.35           O  
ATOM   3195  CB  ASN B  60      16.717  91.654  47.311  1.00 50.64           C  
ATOM   3196  CG  ASN B  60      16.979  91.147  48.763  1.00 56.08           C  
ATOM   3197  OD1 ASN B  60      17.302  89.978  48.972  1.00 58.15           O  
ATOM   3198  ND2 ASN B  60      16.848  92.044  49.757  1.00 60.99           N  
ATOM   3199  N   ILE B  61      15.327  89.116  47.845  1.00 49.18           N  
ATOM   3200  CA  ILE B  61      14.272  88.333  48.460  1.00 50.18           C  
ATOM   3201  C   ILE B  61      14.359  88.894  49.875  1.00 52.08           C  
ATOM   3202  O   ILE B  61      15.347  88.680  50.580  1.00 49.72           O  
ATOM   3203  CB  ILE B  61      14.574  86.816  48.522  1.00 49.19           C  
ATOM   3204  CG1 ILE B  61      14.827  86.262  47.124  1.00 46.97           C  
ATOM   3205  CG2 ILE B  61      13.388  86.087  49.154  1.00 46.89           C  
ATOM   3206  CD1 ILE B  61      15.014  84.779  47.107  1.00 42.04           C  
ATOM   3207  N   SER B  62      13.339  89.653  50.253  1.00 55.62           N  
ATOM   3208  CA  SER B  62      13.263  90.275  51.563  1.00 58.68           C  
ATOM   3209  C   SER B  62      12.005  89.776  52.249  1.00 60.70           C  
ATOM   3210  O   SER B  62      10.894  89.913  51.721  1.00 61.11           O  
ATOM   3211  CB  SER B  62      13.203  91.790  51.423  1.00 59.36           C  
ATOM   3212  OG  SER B  62      13.069  92.398  52.690  1.00 61.94           O  
ATOM   3213  N   ASN B  63      12.188  89.202  53.432  1.00 62.01           N  
ATOM   3214  CA  ASN B  63      11.079  88.649  54.183  1.00 62.87           C  
ATOM   3215  C   ASN B  63      10.331  87.651  53.290  1.00 61.83           C  
ATOM   3216  O   ASN B  63       9.142  87.815  53.012  1.00 62.56           O  
ATOM   3217  CB  ASN B  63      10.143  89.766  54.643  1.00 65.58           C  
ATOM   3218  CG  ASN B  63       9.056  89.259  55.565  1.00 69.41           C  
ATOM   3219  OD1 ASN B  63       9.338  88.668  56.620  1.00 70.97           O  
ATOM   3220  ND2 ASN B  63       7.801  89.478  55.173  1.00 70.33           N  
ATOM   3221  N   ASP B  64      11.051  86.625  52.837  1.00 59.25           N  
ATOM   3222  CA  ASP B  64      10.499  85.584  51.982  1.00 58.32           C  
ATOM   3223  C   ASP B  64       9.742  86.087  50.742  1.00 56.98           C  
ATOM   3224  O   ASP B  64       9.080  85.310  50.049  1.00 54.87           O  
ATOM   3225  CB  ASP B  64       9.608  84.659  52.807  1.00 59.81           C  
ATOM   3226  CG  ASP B  64      10.329  84.101  54.022  1.00 63.55           C  
ATOM   3227  OD1 ASP B  64      11.495  83.663  53.875  1.00 65.22           O  
ATOM   3228  OD2 ASP B  64       9.738  84.099  55.127  1.00 65.17           O  
ATOM   3229  N   HIS B  65       9.866  87.378  50.447  1.00 55.35           N  
ATOM   3230  CA  HIS B  65       9.202  87.960  49.281  1.00 55.00           C  
ATOM   3231  C   HIS B  65      10.198  88.467  48.244  1.00 52.97           C  
ATOM   3232  O   HIS B  65      11.208  89.074  48.596  1.00 52.13           O  
ATOM   3233  CB  HIS B  65       8.295  89.126  49.703  1.00 56.65           C  
ATOM   3234  CG  HIS B  65       7.007  88.695  50.337  1.00 58.43           C  
ATOM   3235  ND1 HIS B  65       6.948  88.097  51.578  1.00 59.53           N  
ATOM   3236  CD2 HIS B  65       5.729  88.769  49.894  1.00 58.95           C  
ATOM   3237  CE1 HIS B  65       5.688  87.824  51.872  1.00 59.53           C  
ATOM   3238  NE2 HIS B  65       4.929  88.220  50.866  1.00 58.34           N  
ATOM   3239  N   ILE B  66       9.917  88.213  46.970  1.00 49.52           N  
ATOM   3240  CA  ILE B  66      10.794  88.697  45.920  1.00 49.00           C  
ATOM   3241  C   ILE B  66      10.597  90.207  45.905  1.00 51.39           C  
ATOM   3242  O   ILE B  66       9.467  90.691  45.802  1.00 52.35           O  
ATOM   3243  CB  ILE B  66      10.414  88.112  44.568  1.00 47.64           C  
ATOM   3244  CG1 ILE B  66      11.315  88.696  43.488  1.00 44.70           C  
ATOM   3245  CG2 ILE B  66       8.943  88.372  44.277  1.00 46.86           C  
ATOM   3246  CD1 ILE B  66      11.070  88.088  42.143  1.00 43.57           C  
ATOM   3247  N   ASP B  67      11.698  90.946  46.000  1.00 52.84           N  
ATOM   3248  CA  ASP B  67      11.658  92.400  46.075  1.00 53.45           C  
ATOM   3249  C   ASP B  67      12.711  93.062  45.198  1.00 54.10           C  
ATOM   3250  O   ASP B  67      13.564  92.394  44.618  1.00 53.51           O  
ATOM   3251  CB  ASP B  67      11.920  92.823  47.515  1.00 56.70           C  
ATOM   3252  CG  ASP B  67      11.150  94.049  47.907  1.00 60.22           C  
ATOM   3253  OD1 ASP B  67      10.765  94.815  46.996  1.00 63.02           O  
ATOM   3254  OD2 ASP B  67      10.935  94.247  49.127  1.00 60.83           O  
ATOM   3255  N   THR B  68      12.661  94.389  45.119  1.00 53.90           N  
ATOM   3256  CA  THR B  68      13.637  95.108  44.322  1.00 53.44           C  
ATOM   3257  C   THR B  68      14.932  95.086  45.106  1.00 53.74           C  
ATOM   3258  O   THR B  68      14.949  94.671  46.261  1.00 54.75           O  
ATOM   3259  CB  THR B  68      13.216  96.583  44.051  1.00 51.51           C  
ATOM   3260  OG1 THR B  68      13.076  97.297  45.283  1.00 50.43           O  
ATOM   3261  CG2 THR B  68      11.922  96.622  43.294  1.00 49.09           C  
ATOM   3262  N   TRP B  69      16.011  95.527  44.478  1.00 53.51           N  
ATOM   3263  CA  TRP B  69      17.306  95.557  45.129  1.00 53.78           C  
ATOM   3264  C   TRP B  69      17.782  97.009  45.184  1.00 53.80           C  
ATOM   3265  O   TRP B  69      17.942  97.565  46.267  1.00 53.86           O  
ATOM   3266  CB  TRP B  69      18.285  94.672  44.355  1.00 54.16           C  
ATOM   3267  CG  TRP B  69      19.616  94.506  45.001  1.00 56.31           C  
ATOM   3268  CD1 TRP B  69      20.541  95.480  45.224  1.00 56.99           C  
ATOM   3269  CD2 TRP B  69      20.203  93.282  45.470  1.00 58.37           C  
ATOM   3270  NE1 TRP B  69      21.668  94.945  45.796  1.00 57.25           N  
ATOM   3271  CE2 TRP B  69      21.490  93.597  45.960  1.00 58.04           C  
ATOM   3272  CE3 TRP B  69      19.770  91.948  45.519  1.00 59.28           C  
ATOM   3273  CZ2 TRP B  69      22.351  92.629  46.494  1.00 57.78           C  
ATOM   3274  CZ3 TRP B  69      20.629  90.986  46.050  1.00 59.05           C  
ATOM   3275  CH2 TRP B  69      21.905  91.335  46.530  1.00 57.76           C  
ATOM   3276  N   GLU B  70      18.007  97.628  44.028  1.00 53.24           N  
ATOM   3277  CA  GLU B  70      18.430  99.027  44.007  1.00 53.47           C  
ATOM   3278  C   GLU B  70      17.239  99.979  44.221  1.00 53.50           C  
ATOM   3279  O   GLU B  70      16.125  99.738  43.735  1.00 50.60           O  
ATOM   3280  CB  GLU B  70      19.112  99.367  42.686  1.00 52.61           C  
ATOM   3281  CG  GLU B  70      20.486  98.779  42.523  1.00 53.47           C  
ATOM   3282  CD  GLU B  70      21.401  99.106  43.682  1.00 54.95           C  
ATOM   3283  OE1 GLU B  70      21.342 100.246  44.208  1.00 55.49           O  
ATOM   3284  OE2 GLU B  70      22.195  98.219  44.056  1.00 54.24           O  
ATOM   3285  N   TRP B  71      17.495 101.064  44.947  1.00 54.36           N  
ATOM   3286  CA  TRP B  71      16.468 102.053  45.251  1.00 54.69           C  
ATOM   3287  C   TRP B  71      15.603 102.403  44.043  1.00 53.66           C  
ATOM   3288  O   TRP B  71      14.391 102.578  44.173  1.00 53.09           O  
ATOM   3289  CB  TRP B  71      17.110 103.329  45.815  1.00 57.09           C  
ATOM   3290  CG  TRP B  71      17.948 104.081  44.826  1.00 59.36           C  
ATOM   3291  CD1 TRP B  71      19.143 103.687  44.299  1.00 60.83           C  
ATOM   3292  CD2 TRP B  71      17.618 105.322  44.185  1.00 60.54           C  
ATOM   3293  NE1 TRP B  71      19.577 104.600  43.363  1.00 59.89           N  
ATOM   3294  CE2 TRP B  71      18.660 105.612  43.271  1.00 60.60           C  
ATOM   3295  CE3 TRP B  71      16.542 106.215  44.291  1.00 59.94           C  
ATOM   3296  CZ2 TRP B  71      18.658 106.755  42.466  1.00 60.25           C  
ATOM   3297  CZ3 TRP B  71      16.541 107.354  43.491  1.00 61.26           C  
ATOM   3298  CH2 TRP B  71      17.593 107.613  42.590  1.00 61.35           C  
ATOM   3299  N   ASN B  72      16.218 102.481  42.867  1.00 52.35           N  
ATOM   3300  CA  ASN B  72      15.478 102.831  41.664  1.00 52.49           C  
ATOM   3301  C   ASN B  72      15.231 101.690  40.692  1.00 52.24           C  
ATOM   3302  O   ASN B  72      15.131 101.914  39.488  1.00 50.29           O  
ATOM   3303  CB  ASN B  72      16.186 103.962  40.934  1.00 54.25           C  
ATOM   3304  CG  ASN B  72      17.563 103.565  40.461  1.00 55.91           C  
ATOM   3305  OD1 ASN B  72      18.308 102.914  41.193  1.00 56.88           O  
ATOM   3306  ND2 ASN B  72      17.917 103.961  39.237  1.00 55.71           N  
ATOM   3307  N   ASP B  73      15.128 100.469  41.210  1.00 52.56           N  
ATOM   3308  CA  ASP B  73      14.858  99.315  40.349  1.00 53.02           C  
ATOM   3309  C   ASP B  73      13.557  99.506  39.574  1.00 51.33           C  
ATOM   3310  O   ASP B  73      13.495  99.214  38.382  1.00 50.17           O  
ATOM   3311  CB  ASP B  73      14.726  98.013  41.160  1.00 55.36           C  
ATOM   3312  CG  ASP B  73      16.045  97.263  41.313  1.00 56.06           C  
ATOM   3313  OD1 ASP B  73      16.820  97.179  40.333  1.00 55.41           O  
ATOM   3314  OD2 ASP B  73      16.290  96.740  42.420  1.00 56.75           O  
ATOM   3315  N   VAL B  74      12.522  99.987  40.262  1.00 49.66           N  
ATOM   3316  CA  VAL B  74      11.225 100.172  39.633  1.00 48.18           C  
ATOM   3317  C   VAL B  74      11.344 101.085  38.436  1.00 48.36           C  
ATOM   3318  O   VAL B  74      10.750 100.844  37.386  1.00 48.42           O  
ATOM   3319  CB  VAL B  74      10.187 100.775  40.600  1.00 46.79           C  
ATOM   3320  CG1 VAL B  74       8.826 100.705  39.962  1.00 42.29           C  
ATOM   3321  CG2 VAL B  74      10.195 100.037  41.931  1.00 44.09           C  
ATOM   3322  N   THR B  75      12.119 102.141  38.585  1.00 48.78           N  
ATOM   3323  CA  THR B  75      12.282 103.061  37.472  1.00 51.76           C  
ATOM   3324  C   THR B  75      12.950 102.371  36.278  1.00 52.24           C  
ATOM   3325  O   THR B  75      12.478 102.480  35.143  1.00 52.71           O  
ATOM   3326  CB  THR B  75      13.137 104.255  37.873  1.00 52.31           C  
ATOM   3327  OG1 THR B  75      12.637 104.806  39.103  1.00 53.79           O  
ATOM   3328  CG2 THR B  75      13.118 105.297  36.761  1.00 50.81           C  
ATOM   3329  N   LEU B  76      14.052 101.667  36.559  1.00 51.55           N  
ATOM   3330  CA  LEU B  76      14.829 100.938  35.556  1.00 47.92           C  
ATOM   3331  C   LEU B  76      14.056  99.770  34.925  1.00 46.12           C  
ATOM   3332  O   LEU B  76      14.202  99.518  33.735  1.00 44.51           O  
ATOM   3333  CB  LEU B  76      16.147 100.455  36.186  1.00 47.38           C  
ATOM   3334  CG  LEU B  76      17.402 101.366  36.228  1.00 47.88           C  
ATOM   3335  CD1 LEU B  76      17.038 102.846  36.138  1.00 47.48           C  
ATOM   3336  CD2 LEU B  76      18.207 101.089  37.506  1.00 45.95           C  
ATOM   3337  N   TYR B  77      13.243  99.058  35.705  1.00 45.38           N  
ATOM   3338  CA  TYR B  77      12.454  97.960  35.147  1.00 45.27           C  
ATOM   3339  C   TYR B  77      11.664  98.555  33.992  1.00 47.05           C  
ATOM   3340  O   TYR B  77      11.571  97.961  32.908  1.00 47.92           O  
ATOM   3341  CB  TYR B  77      11.439  97.414  36.145  1.00 44.61           C  
ATOM   3342  CG  TYR B  77      11.984  96.709  37.369  1.00 47.43           C  
ATOM   3343  CD1 TYR B  77      13.207  96.028  37.339  1.00 48.01           C  
ATOM   3344  CD2 TYR B  77      11.222  96.642  38.538  1.00 47.15           C  
ATOM   3345  CE1 TYR B  77      13.647  95.294  38.439  1.00 48.59           C  
ATOM   3346  CE2 TYR B  77      11.650  95.915  39.639  1.00 49.14           C  
ATOM   3347  CZ  TYR B  77      12.862  95.239  39.591  1.00 49.42           C  
ATOM   3348  OH  TYR B  77      13.277  94.516  40.695  1.00 47.65           O  
ATOM   3349  N   GLY B  78      11.084  99.731  34.233  1.00 46.34           N  
ATOM   3350  CA  GLY B  78      10.311 100.403  33.201  1.00 46.32           C  
ATOM   3351  C   GLY B  78      11.135 100.799  31.979  1.00 47.25           C  
ATOM   3352  O   GLY B  78      10.657 100.727  30.852  1.00 46.83           O  
ATOM   3353  N   MET B  79      12.376 101.226  32.189  1.00 48.26           N  
ATOM   3354  CA  MET B  79      13.229 101.611  31.073  1.00 49.45           C  
ATOM   3355  C   MET B  79      13.547 100.398  30.247  1.00 51.60           C  
ATOM   3356  O   MET B  79      13.682 100.488  29.032  1.00 54.29           O  
ATOM   3357  CB  MET B  79      14.529 102.227  31.560  1.00 49.25           C  
ATOM   3358  CG  MET B  79      14.412 103.685  31.915  1.00 48.66           C  
ATOM   3359  SD  MET B  79      15.978 104.282  32.453  1.00 50.18           S  
ATOM   3360  CE  MET B  79      16.920 103.986  31.027  1.00 47.43           C  
ATOM   3361  N   LEU B  80      13.686  99.259  30.914  1.00 52.18           N  
ATOM   3362  CA  LEU B  80      13.970  98.020  30.214  1.00 51.56           C  
ATOM   3363  C   LEU B  80      12.731  97.594  29.443  1.00 51.45           C  
ATOM   3364  O   LEU B  80      12.759  97.492  28.216  1.00 50.41           O  
ATOM   3365  CB  LEU B  80      14.363  96.909  31.196  1.00 50.59           C  
ATOM   3366  CG  LEU B  80      14.454  95.508  30.578  1.00 47.98           C  
ATOM   3367  CD1 LEU B  80      15.624  95.480  29.624  1.00 45.79           C  
ATOM   3368  CD2 LEU B  80      14.607  94.449  31.666  1.00 46.78           C  
ATOM   3369  N   ASN B  81      11.634  97.371  30.156  1.00 51.13           N  
ATOM   3370  CA  ASN B  81      10.424  96.922  29.489  1.00 52.78           C  
ATOM   3371  C   ASN B  81       9.937  97.817  28.366  1.00 52.69           C  
ATOM   3372  O   ASN B  81       9.148  97.387  27.543  1.00 53.65           O  
ATOM   3373  CB  ASN B  81       9.322  96.674  30.515  1.00 53.41           C  
ATOM   3374  CG  ASN B  81       9.660  95.511  31.444  1.00 53.99           C  
ATOM   3375  OD1 ASN B  81      10.091  94.454  30.989  1.00 52.75           O  
ATOM   3376  ND2 ASN B  81       9.465  95.703  32.741  1.00 53.28           N  
ATOM   3377  N   THR B  82      10.418  99.052  28.313  1.00 54.11           N  
ATOM   3378  CA  THR B  82      10.003  99.960  27.248  1.00 56.23           C  
ATOM   3379  C   THR B  82      10.460  99.385  25.929  1.00 57.04           C  
ATOM   3380  O   THR B  82       9.742  99.412  24.943  1.00 56.64           O  
ATOM   3381  CB  THR B  82      10.654 101.364  27.367  1.00 57.71           C  
ATOM   3382  OG1 THR B  82       9.974 102.141  28.363  1.00 59.68           O  
ATOM   3383  CG2 THR B  82      10.586 102.093  26.020  1.00 58.16           C  
ATOM   3384  N   LEU B  83      11.684  98.875  25.932  1.00 59.18           N  
ATOM   3385  CA  LEU B  83      12.289  98.300  24.747  1.00 58.93           C  
ATOM   3386  C   LEU B  83      11.342  97.315  24.069  1.00 59.37           C  
ATOM   3387  O   LEU B  83      11.467  97.062  22.872  1.00 59.77           O  
ATOM   3388  CB  LEU B  83      13.605  97.602  25.116  1.00 59.56           C  
ATOM   3389  CG  LEU B  83      14.707  98.318  25.923  1.00 59.27           C  
ATOM   3390  CD1 LEU B  83      15.835  97.307  26.184  1.00 56.89           C  
ATOM   3391  CD2 LEU B  83      15.235  99.561  25.191  1.00 56.41           C  
ATOM   3392  N   LYS B  84      10.397  96.759  24.824  1.00 59.51           N  
ATOM   3393  CA  LYS B  84       9.444  95.817  24.246  1.00 60.69           C  
ATOM   3394  C   LYS B  84       8.474  96.493  23.278  1.00 62.95           C  
ATOM   3395  O   LYS B  84       7.835  95.825  22.465  1.00 62.52           O  
ATOM   3396  CB  LYS B  84       8.621  95.136  25.334  1.00 58.27           C  
ATOM   3397  CG  LYS B  84       9.367  94.162  26.209  1.00 56.21           C  
ATOM   3398  CD  LYS B  84       8.364  93.365  27.017  1.00 54.41           C  
ATOM   3399  CE  LYS B  84       8.984  92.673  28.204  1.00 54.12           C  
ATOM   3400  NZ  LYS B  84       7.929  92.097  29.091  1.00 55.21           N  
ATOM   3401  N   ASN B  85       8.374  97.817  23.367  1.00 66.40           N  
ATOM   3402  CA  ASN B  85       7.452  98.599  22.533  1.00 69.99           C  
ATOM   3403  C   ASN B  85       7.681  98.558  21.020  1.00 71.42           C  
ATOM   3404  O   ASN B  85       6.863  97.994  20.285  1.00 72.11           O  
ATOM   3405  CB  ASN B  85       7.413 100.053  23.028  1.00 70.63           C  
ATOM   3406  CG  ASN B  85       6.793 100.181  24.432  1.00 72.74           C  
ATOM   3407  OD1 ASN B  85       6.754 101.273  25.008  1.00 73.00           O  
ATOM   3408  ND2 ASN B  85       6.304  99.060  24.982  1.00 72.27           N  
ATOM   3409  N   ARG B  86       8.768  99.150  20.538  1.00 72.52           N  
ATOM   3410  CA  ARG B  86       9.019  99.120  19.099  1.00 73.74           C  
ATOM   3411  C   ARG B  86       9.433  97.718  18.634  1.00 75.52           C  
ATOM   3412  O   ARG B  86       9.902  97.537  17.505  1.00 75.90           O  
ATOM   3427  N   ASN B  87       9.230  96.732  19.513  1.00 77.79           N  
ATOM   3428  CA  ASN B  87       9.561  95.324  19.257  1.00 79.47           C  
ATOM   3429  C   ASN B  87       8.867  94.428  20.286  1.00 80.19           C  
ATOM   3430  O   ASN B  87       9.354  94.246  21.400  1.00 79.88           O  
ATOM   3431  CB  ASN B  87      11.082  95.107  19.321  1.00 80.28           C  
ATOM   3432  CG  ASN B  87      11.473  93.637  19.258  1.00 80.36           C  
ATOM   3433  OD1 ASN B  87      10.725  92.799  18.748  1.00 81.18           O  
ATOM   3434  ND2 ASN B  87      12.659  93.322  19.766  1.00 80.70           N  
ATOM   3435  N   PRO B  88       7.707  93.866  19.920  1.00 81.23           N  
ATOM   3436  CA  PRO B  88       6.911  92.984  20.786  1.00 81.38           C  
ATOM   3437  C   PRO B  88       7.334  91.506  20.846  1.00 80.92           C  
ATOM   3438  O   PRO B  88       6.510  90.633  21.137  1.00 81.53           O  
ATOM   3439  CB  PRO B  88       5.492  93.140  20.228  1.00 82.57           C  
ATOM   3440  CG  PRO B  88       5.543  94.469  19.452  1.00 82.42           C  
ATOM   3441  CD  PRO B  88       6.888  94.390  18.814  1.00 81.44           C  
ATOM   3442  N   ASN B  89       8.597  91.211  20.562  1.00 79.32           N  
ATOM   3443  CA  ASN B  89       9.052  89.823  20.629  1.00 77.85           C  
ATOM   3444  C   ASN B  89      10.199  89.637  21.622  1.00 74.55           C  
ATOM   3445  O   ASN B  89      10.665  88.522  21.895  1.00 74.43           O  
ATOM   3446  CB  ASN B  89       9.426  89.331  19.238  1.00 80.61           C  
ATOM   3447  CG  ASN B  89       8.202  88.994  18.413  1.00 84.01           C  
ATOM   3448  OD1 ASN B  89       8.307  88.656  17.225  1.00 86.28           O  
ATOM   3449  ND2 ASN B  89       7.022  89.076  19.042  1.00 82.67           N  
ATOM   3450  N   LEU B  90      10.641  90.757  22.165  1.00 69.24           N  
ATOM   3451  CA  LEU B  90      11.677  90.751  23.162  1.00 64.73           C  
ATOM   3452  C   LEU B  90      10.981  90.260  24.422  1.00 62.74           C  
ATOM   3453  O   LEU B  90       9.868  90.684  24.728  1.00 64.25           O  
ATOM   3454  CB  LEU B  90      12.186  92.174  23.371  1.00 63.27           C  
ATOM   3455  CG  LEU B  90      13.244  92.407  24.443  1.00 62.01           C  
ATOM   3456  CD1 LEU B  90      14.456  91.500  24.194  1.00 60.15           C  
ATOM   3457  CD2 LEU B  90      13.634  93.876  24.427  1.00 59.00           C  
ATOM   3458  N   LYS B  91      11.613  89.343  25.138  1.00 59.58           N  
ATOM   3459  CA  LYS B  91      11.043  88.835  26.379  1.00 55.52           C  
ATOM   3460  C   LYS B  91      12.018  89.316  27.448  1.00 51.70           C  
ATOM   3461  O   LYS B  91      13.212  89.431  27.193  1.00 51.69           O  
ATOM   3462  CB  LYS B  91      10.996  87.297  26.368  1.00 57.24           C  
ATOM   3463  CG  LYS B  91      10.507  86.653  25.057  1.00 58.69           C  
ATOM   3464  CD  LYS B  91       9.083  86.140  25.147  1.00 60.29           C  
ATOM   3465  CE  LYS B  91       8.097  87.267  25.476  1.00 63.51           C  
ATOM   3466  NZ  LYS B  91       6.655  86.845  25.402  1.00 62.75           N  
ATOM   3467  N   THR B  92      11.526  89.626  28.631  1.00 47.43           N  
ATOM   3468  CA  THR B  92      12.419  90.059  29.686  1.00 45.79           C  
ATOM   3469  C   THR B  92      12.194  89.154  30.892  1.00 45.97           C  
ATOM   3470  O   THR B  92      11.131  88.539  31.024  1.00 47.24           O  
ATOM   3471  CB  THR B  92      12.137  91.507  30.114  1.00 44.94           C  
ATOM   3472  OG1 THR B  92      10.783  91.605  30.565  1.00 46.23           O  
ATOM   3473  CG2 THR B  92      12.371  92.468  28.968  1.00 41.82           C  
ATOM   3474  N   LEU B  93      13.191  89.059  31.763  1.00 43.92           N  
ATOM   3475  CA  LEU B  93      13.066  88.241  32.961  1.00 42.88           C  
ATOM   3476  C   LEU B  93      13.725  88.952  34.123  1.00 42.58           C  
ATOM   3477  O   LEU B  93      14.583  89.802  33.933  1.00 42.88           O  
ATOM   3478  CB  LEU B  93      13.738  86.867  32.778  1.00 40.74           C  
ATOM   3479  CG  LEU B  93      13.129  85.809  31.849  1.00 40.45           C  
ATOM   3480  CD1 LEU B  93      13.552  86.064  30.422  1.00 38.35           C  
ATOM   3481  CD2 LEU B  93      13.590  84.424  32.278  1.00 39.82           C  
ATOM   3482  N   LEU B  94      13.317  88.608  35.332  1.00 44.03           N  
ATOM   3483  CA  LEU B  94      13.918  89.188  36.521  1.00 45.64           C  
ATOM   3484  C   LEU B  94      14.774  88.103  37.163  1.00 45.78           C  
ATOM   3485  O   LEU B  94      14.259  87.087  37.618  1.00 46.19           O  
ATOM   3486  CB  LEU B  94      12.855  89.640  37.521  1.00 46.72           C  
ATOM   3487  CG  LEU B  94      13.473  90.381  38.709  1.00 46.29           C  
ATOM   3488  CD1 LEU B  94      14.354  91.560  38.216  1.00 44.44           C  
ATOM   3489  CD2 LEU B  94      12.353  90.864  39.599  1.00 46.12           C  
ATOM   3490  N   SER B  95      16.082  88.321  37.190  1.00 45.30           N  
ATOM   3491  CA  SER B  95      16.994  87.356  37.767  1.00 43.84           C  
ATOM   3492  C   SER B  95      17.064  87.562  39.282  1.00 44.41           C  
ATOM   3493  O   SER B  95      17.380  88.662  39.758  1.00 43.99           O  
ATOM   3494  CB  SER B  95      18.372  87.534  37.141  1.00 41.32           C  
ATOM   3495  OG  SER B  95      19.243  86.520  37.582  1.00 39.18           O  
ATOM   3496  N   VAL B  96      16.756  86.512  40.039  1.00 43.13           N  
ATOM   3497  CA  VAL B  96      16.805  86.610  41.491  1.00 43.19           C  
ATOM   3498  C   VAL B  96      17.909  85.724  42.028  1.00 45.19           C  
ATOM   3499  O   VAL B  96      17.942  84.534  41.740  1.00 47.55           O  
ATOM   3500  CB  VAL B  96      15.504  86.152  42.131  1.00 41.55           C  
ATOM   3501  CG1 VAL B  96      15.288  84.689  41.857  1.00 37.73           C  
ATOM   3502  CG2 VAL B  96      15.556  86.400  43.620  1.00 40.14           C  
ATOM   3503  N   GLY B  97      18.799  86.294  42.825  1.00 45.43           N  
ATOM   3504  CA  GLY B  97      19.900  85.529  43.379  1.00 44.47           C  
ATOM   3505  C   GLY B  97      21.163  86.336  43.171  1.00 46.34           C  
ATOM   3506  O   GLY B  97      21.283  87.478  43.634  1.00 47.51           O  
ATOM   3507  N   GLY B  98      22.112  85.767  42.452  1.00 46.89           N  
ATOM   3508  CA  GLY B  98      23.340  86.494  42.206  1.00 47.05           C  
ATOM   3509  C   GLY B  98      24.403  86.108  43.207  1.00 47.80           C  
ATOM   3510  O   GLY B  98      24.105  85.688  44.327  1.00 45.06           O  
ATOM   3511  N   TRP B  99      25.649  86.257  42.775  1.00 49.72           N  
ATOM   3512  CA  TRP B  99      26.821  85.946  43.570  1.00 51.15           C  
ATOM   3513  C   TRP B  99      26.844  86.659  44.927  1.00 52.41           C  
ATOM   3514  O   TRP B  99      27.152  86.042  45.948  1.00 52.53           O  
ATOM   3515  CB  TRP B  99      28.069  86.301  42.765  1.00 52.18           C  
ATOM   3516  CG  TRP B  99      29.295  85.931  43.472  1.00 55.18           C  
ATOM   3517  CD1 TRP B  99      30.220  86.776  44.036  1.00 55.88           C  
ATOM   3518  CD2 TRP B  99      29.700  84.605  43.812  1.00 55.89           C  
ATOM   3519  NE1 TRP B  99      31.170  86.045  44.713  1.00 55.53           N  
ATOM   3520  CE2 TRP B  99      30.874  84.711  44.591  1.00 55.42           C  
ATOM   3521  CE3 TRP B  99      29.181  83.332  43.537  1.00 56.63           C  
ATOM   3522  CZ2 TRP B  99      31.533  83.593  45.098  1.00 55.45           C  
ATOM   3523  CZ3 TRP B  99      29.837  82.220  44.044  1.00 56.05           C  
ATOM   3524  CH2 TRP B  99      30.999  82.358  44.814  1.00 55.54           C  
ATOM   3525  N   ASN B 100      26.510  87.950  44.935  1.00 54.24           N  
ATOM   3526  CA  ASN B 100      26.490  88.746  46.163  1.00 56.62           C  
ATOM   3527  C   ASN B 100      25.242  88.525  46.987  1.00 57.71           C  
ATOM   3528  O   ASN B 100      25.015  89.242  47.949  1.00 59.39           O  
ATOM   3529  CB  ASN B 100      26.558  90.255  45.866  1.00 58.48           C  
ATOM   3530  CG  ASN B 100      27.936  90.717  45.409  1.00 61.05           C  
ATOM   3531  OD1 ASN B 100      28.926  89.991  45.540  1.00 63.02           O  
ATOM   3532  ND2 ASN B 100      28.007  91.942  44.880  1.00 60.30           N  
ATOM   3533  N   PHE B 101      24.414  87.558  46.631  1.00 58.84           N  
ATOM   3534  CA  PHE B 101      23.194  87.369  47.404  1.00 60.52           C  
ATOM   3535  C   PHE B 101      23.392  86.540  48.656  1.00 63.04           C  
ATOM   3536  O   PHE B 101      23.101  87.002  49.757  1.00 64.61           O  
ATOM   3537  CB  PHE B 101      22.112  86.750  46.533  1.00 57.69           C  
ATOM   3538  CG  PHE B 101      20.821  86.515  47.241  1.00 54.25           C  
ATOM   3539  CD1 PHE B 101      20.740  85.626  48.297  1.00 55.04           C  
ATOM   3540  CD2 PHE B 101      19.663  87.118  46.795  1.00 55.05           C  
ATOM   3541  CE1 PHE B 101      19.515  85.337  48.897  1.00 55.41           C  
ATOM   3542  CE2 PHE B 101      18.428  86.834  47.389  1.00 55.33           C  
ATOM   3543  CZ  PHE B 101      18.357  85.944  48.435  1.00 54.16           C  
ATOM   3544  N   GLY B 102      23.863  85.309  48.493  1.00 65.90           N  
ATOM   3545  CA  GLY B 102      24.078  84.466  49.656  1.00 68.29           C  
ATOM   3546  C   GLY B 102      23.618  83.027  49.528  1.00 69.64           C  
ATOM   3547  O   GLY B 102      22.434  82.724  49.691  1.00 70.29           O  
ATOM   3548  N   SER B 103      24.556  82.131  49.246  1.00 69.89           N  
ATOM   3549  CA  SER B 103      24.218  80.727  49.120  1.00 71.06           C  
ATOM   3550  C   SER B 103      23.399  80.282  50.339  1.00 71.71           C  
ATOM   3551  O   SER B 103      22.574  79.365  50.243  1.00 71.47           O  
ATOM   3552  CB  SER B 103      25.493  79.886  49.008  1.00 70.90           C  
ATOM   3553  OG  SER B 103      25.638  79.020  50.124  1.00 71.88           O  
ATOM   3554  N   GLN B 104      23.617  80.950  51.474  1.00 72.28           N  
ATOM   3555  CA  GLN B 104      22.925  80.614  52.724  1.00 72.52           C  
ATOM   3556  C   GLN B 104      21.524  81.218  52.862  1.00 70.13           C  
ATOM   3557  O   GLN B 104      20.571  80.515  53.189  1.00 68.98           O  
ATOM   3558  CB  GLN B 104      23.810  81.003  53.914  1.00 75.24           C  
ATOM   3559  CG  GLN B 104      25.158  80.255  53.901  1.00 80.92           C  
ATOM   3560  CD  GLN B 104      26.127  80.680  55.007  1.00 83.56           C  
ATOM   3561  OE1 GLN B 104      25.867  80.475  56.198  1.00 85.25           O  
ATOM   3562  NE2 GLN B 104      27.256  81.271  54.611  1.00 83.85           N  
ATOM   3563  N   ARG B 105      21.404  82.514  52.602  1.00 68.50           N  
ATOM   3564  CA  ARG B 105      20.121  83.210  52.678  1.00 66.00           C  
ATOM   3565  C   ARG B 105      19.102  82.548  51.774  1.00 63.97           C  
ATOM   3566  O   ARG B 105      17.953  82.337  52.144  1.00 63.35           O  
ATOM   3567  CB  ARG B 105      20.295  84.672  52.251  1.00 66.49           C  
ATOM   3568  CG  ARG B 105      20.310  85.663  53.415  1.00 67.30           C  
ATOM   3569  CD  ARG B 105      20.870  87.030  53.019  1.00 65.88           C  
ATOM   3570  NE  ARG B 105      20.274  87.585  51.800  1.00 65.57           N  
ATOM   3571  CZ  ARG B 105      18.967  87.638  51.533  1.00 66.06           C  
ATOM   3572  NH1 ARG B 105      18.564  88.181  50.389  1.00 65.17           N  
ATOM   3573  NH2 ARG B 105      18.059  87.137  52.378  1.00 64.26           N  
ATOM   3574  N   PHE B 106      19.548  82.224  50.574  1.00 62.59           N  
ATOM   3575  CA  PHE B 106      18.711  81.597  49.571  1.00 61.50           C  
ATOM   3576  C   PHE B 106      18.328  80.186  50.001  1.00 61.59           C  
ATOM   3577  O   PHE B 106      17.248  79.705  49.681  1.00 61.64           O  
ATOM   3578  CB  PHE B 106      19.481  81.544  48.251  1.00 60.37           C  
ATOM   3579  CG  PHE B 106      18.638  81.770  47.039  1.00 57.94           C  
ATOM   3580  CD1 PHE B 106      17.389  81.178  46.920  1.00 56.81           C  
ATOM   3581  CD2 PHE B 106      19.124  82.527  45.983  1.00 57.25           C  
ATOM   3582  CE1 PHE B 106      16.641  81.336  45.756  1.00 56.62           C  
ATOM   3583  CE2 PHE B 106      18.380  82.689  44.812  1.00 57.10           C  
ATOM   3584  CZ  PHE B 106      17.139  82.092  44.698  1.00 54.64           C  
ATOM   3585  N   SER B 107      19.224  79.529  50.729  1.00 62.16           N  
ATOM   3586  CA  SER B 107      18.995  78.163  51.193  1.00 62.88           C  
ATOM   3587  C   SER B 107      17.906  78.085  52.256  1.00 61.94           C  
ATOM   3588  O   SER B 107      17.013  77.244  52.181  1.00 60.59           O  
ATOM   3589  CB  SER B 107      20.301  77.571  51.749  1.00 64.46           C  
ATOM   3590  OG  SER B 107      20.200  76.166  51.962  1.00 65.42           O  
ATOM   3591  N   LYS B 108      17.995  78.965  53.246  1.00 62.58           N  
ATOM   3592  CA  LYS B 108      17.029  79.010  54.339  1.00 63.68           C  
ATOM   3593  C   LYS B 108      15.610  79.326  53.843  1.00 62.36           C  
ATOM   3594  O   LYS B 108      14.630  79.087  54.554  1.00 61.25           O  
ATOM   3595  CB  LYS B 108      17.467  80.055  55.381  1.00 66.70           C  
ATOM   3596  CG  LYS B 108      16.613  80.074  56.645  1.00 71.87           C  
ATOM   3597  CD  LYS B 108      16.768  81.371  57.448  1.00 74.34           C  
ATOM   3598  CE  LYS B 108      15.735  81.431  58.595  1.00 76.06           C  
ATOM   3599  NZ  LYS B 108      15.676  82.758  59.297  1.00 76.34           N  
ATOM   3600  N   ILE B 109      15.505  79.866  52.629  1.00 61.04           N  
ATOM   3601  CA  ILE B 109      14.208  80.204  52.049  1.00 60.34           C  
ATOM   3602  C   ILE B 109      13.709  79.041  51.221  1.00 61.64           C  
ATOM   3603  O   ILE B 109      12.517  78.936  50.931  1.00 63.05           O  
ATOM   3604  CB  ILE B 109      14.290  81.439  51.120  1.00 59.44           C  
ATOM   3605  CG1 ILE B 109      14.700  82.669  51.924  1.00 59.72           C  
ATOM   3606  CG2 ILE B 109      12.945  81.680  50.417  1.00 55.99           C  
ATOM   3607  CD1 ILE B 109      14.790  83.934  51.090  1.00 60.86           C  
ATOM   3608  N   ALA B 110      14.626  78.167  50.829  1.00 62.12           N  
ATOM   3609  CA  ALA B 110      14.258  77.016  50.019  1.00 62.32           C  
ATOM   3610  C   ALA B 110      14.018  75.811  50.898  1.00 61.89           C  
ATOM   3611  O   ALA B 110      13.250  74.926  50.541  1.00 61.87           O  
ATOM   3612  CB  ALA B 110      15.359  76.716  49.006  1.00 62.96           C  
ATOM   3613  N   SER B 111      14.683  75.798  52.049  1.00 63.05           N  
ATOM   3614  CA  SER B 111      14.586  74.710  53.021  1.00 65.37           C  
ATOM   3615  C   SER B 111      13.289  74.788  53.828  1.00 66.47           C  
ATOM   3616  O   SER B 111      12.628  73.777  54.078  1.00 65.46           O  
ATOM   3617  CB  SER B 111      15.774  74.768  53.985  1.00 65.33           C  
ATOM   3618  OG  SER B 111      16.994  74.942  53.286  1.00 66.93           O  
ATOM   3619  N   ASN B 112      12.940  75.996  54.250  1.00 68.31           N  
ATOM   3620  CA  ASN B 112      11.728  76.205  55.027  1.00 69.42           C  
ATOM   3621  C   ASN B 112      10.544  76.022  54.099  1.00 69.38           C  
ATOM   3622  O   ASN B 112      10.454  76.686  53.062  1.00 68.84           O  
ATOM   3623  CB  ASN B 112      11.712  77.619  55.614  1.00 70.92           C  
ATOM   3624  CG  ASN B 112      10.527  77.856  56.527  1.00 72.37           C  
ATOM   3625  OD1 ASN B 112       9.392  77.504  56.191  1.00 73.61           O  
ATOM   3626  ND2 ASN B 112      10.781  78.463  57.685  1.00 71.95           N  
ATOM   3627  N   THR B 113       9.638  75.125  54.461  1.00 69.43           N  
ATOM   3628  CA  THR B 113       8.481  74.888  53.618  1.00 70.46           C  
ATOM   3629  C   THR B 113       7.600  76.111  53.529  1.00 70.26           C  
ATOM   3630  O   THR B 113       7.079  76.427  52.461  1.00 70.85           O  
ATOM   3631  CB  THR B 113       7.661  73.710  54.122  1.00 71.57           C  
ATOM   3632  OG1 THR B 113       8.360  72.498  53.802  1.00 71.97           O  
ATOM   3633  CG2 THR B 113       6.261  73.705  53.482  1.00 71.29           C  
ATOM   3634  N   GLN B 114       7.445  76.803  54.651  1.00 70.00           N  
ATOM   3635  CA  GLN B 114       6.622  78.009  54.688  1.00 69.90           C  
ATOM   3636  C   GLN B 114       7.239  79.161  53.894  1.00 67.40           C  
ATOM   3637  O   GLN B 114       6.533  79.846  53.160  1.00 66.50           O  
ATOM   3638  CB  GLN B 114       6.376  78.440  56.141  1.00 72.09           C  
ATOM   3639  CG  GLN B 114       5.593  77.404  56.966  1.00 74.40           C  
ATOM   3640  CD  GLN B 114       6.327  76.981  58.237  1.00 75.48           C  
ATOM   3641  OE1 GLN B 114       7.462  76.493  58.180  1.00 73.39           O  
ATOM   3642  NE2 GLN B 114       5.678  77.167  59.393  1.00 75.30           N  
ATOM   3643  N   SER B 115       8.549  79.366  54.043  1.00 65.34           N  
ATOM   3644  CA  SER B 115       9.271  80.433  53.332  1.00 62.99           C  
ATOM   3645  C   SER B 115       9.216  80.239  51.815  1.00 61.54           C  
ATOM   3646  O   SER B 115       9.083  81.200  51.048  1.00 59.93           O  
ATOM   3647  CB  SER B 115      10.740  80.475  53.774  1.00 62.35           C  
ATOM   3648  OG  SER B 115      10.872  80.969  55.095  1.00 62.07           O  
ATOM   3649  N   ARG B 116       9.327  78.983  51.397  1.00 59.56           N  
ATOM   3650  CA  ARG B 116       9.290  78.630  49.993  1.00 56.76           C  
ATOM   3651  C   ARG B 116       7.958  79.032  49.374  1.00 56.36           C  
ATOM   3652  O   ARG B 116       7.927  79.642  48.301  1.00 56.90           O  
ATOM   3653  CB  ARG B 116       9.515  77.136  49.846  1.00 56.40           C  
ATOM   3654  CG  ARG B 116       9.777  76.693  48.440  1.00 55.41           C  
ATOM   3655  CD  ARG B 116      10.331  75.290  48.435  1.00 54.61           C  
ATOM   3656  NE  ARG B 116       9.401  74.319  48.995  1.00 53.75           N  
ATOM   3657  CZ  ARG B 116       9.731  73.467  49.955  1.00 54.54           C  
ATOM   3658  NH1 ARG B 116      10.960  73.488  50.452  1.00 53.77           N  
ATOM   3659  NH2 ARG B 116       8.849  72.581  50.402  1.00 55.57           N  
ATOM   3660  N   ARG B 117       6.857  78.698  50.043  1.00 54.47           N  
ATOM   3661  CA  ARG B 117       5.538  79.068  49.530  1.00 53.41           C  
ATOM   3662  C   ARG B 117       5.390  80.598  49.432  1.00 51.96           C  
ATOM   3663  O   ARG B 117       4.959  81.131  48.401  1.00 50.08           O  
ATOM   3664  CB  ARG B 117       4.427  78.507  50.430  1.00 54.01           C  
ATOM   3665  CG  ARG B 117       3.028  78.905  49.984  1.00 55.45           C  
ATOM   3666  CD  ARG B 117       2.762  78.438  48.546  1.00 58.31           C  
ATOM   3667  NE  ARG B 117       1.573  79.045  47.939  1.00 58.58           N  
ATOM   3668  CZ  ARG B 117       1.306  79.013  46.634  1.00 59.90           C  
ATOM   3669  NH1 ARG B 117       2.148  78.397  45.801  1.00 59.38           N  
ATOM   3670  NH2 ARG B 117       0.214  79.612  46.157  1.00 57.87           N  
ATOM   3671  N   THR B 118       5.753  81.295  50.504  1.00 50.74           N  
ATOM   3672  CA  THR B 118       5.649  82.745  50.535  1.00 51.95           C  
ATOM   3673  C   THR B 118       6.277  83.276  49.265  1.00 53.63           C  
ATOM   3674  O   THR B 118       5.620  83.947  48.464  1.00 53.93           O  
ATOM   3675  CB  THR B 118       6.400  83.355  51.748  1.00 52.98           C  
ATOM   3676  OG1 THR B 118       5.772  82.964  52.973  1.00 52.98           O  
ATOM   3677  CG2 THR B 118       6.394  84.859  51.665  1.00 53.86           C  
ATOM   3678  N   PHE B 119       7.558  82.941  49.093  1.00 55.25           N  
ATOM   3679  CA  PHE B 119       8.364  83.351  47.939  1.00 54.15           C  
ATOM   3680  C   PHE B 119       7.702  82.992  46.621  1.00 52.95           C  
ATOM   3681  O   PHE B 119       7.401  83.875  45.819  1.00 52.48           O  
ATOM   3682  CB  PHE B 119       9.755  82.703  48.020  1.00 55.24           C  
ATOM   3683  CG  PHE B 119      10.645  82.964  46.817  1.00 54.17           C  
ATOM   3684  CD1 PHE B 119      10.872  84.262  46.360  1.00 52.05           C  
ATOM   3685  CD2 PHE B 119      11.314  81.906  46.194  1.00 52.91           C  
ATOM   3686  CE1 PHE B 119      11.750  84.501  45.315  1.00 50.56           C  
ATOM   3687  CE2 PHE B 119      12.195  82.136  45.150  1.00 51.90           C  
ATOM   3688  CZ  PHE B 119      12.414  83.441  44.710  1.00 52.10           C  
ATOM   3689  N   ILE B 120       7.476  81.702  46.396  1.00 51.79           N  
ATOM   3690  CA  ILE B 120       6.840  81.281  45.153  1.00 51.60           C  
ATOM   3691  C   ILE B 120       5.577  82.102  44.907  1.00 52.47           C  
ATOM   3692  O   ILE B 120       5.389  82.663  43.814  1.00 52.52           O  
ATOM   3693  CB  ILE B 120       6.468  79.777  45.175  1.00 50.05           C  
ATOM   3694  CG1 ILE B 120       7.750  78.938  45.334  1.00 47.81           C  
ATOM   3695  CG2 ILE B 120       5.668  79.414  43.901  1.00 45.03           C  
ATOM   3696  CD1 ILE B 120       7.537  77.435  45.475  1.00 45.71           C  
ATOM   3697  N   LYS B 121       4.733  82.198  45.932  1.00 51.73           N  
ATOM   3698  CA  LYS B 121       3.487  82.934  45.804  1.00 51.99           C  
ATOM   3699  C   LYS B 121       3.669  84.388  45.406  1.00 50.25           C  
ATOM   3700  O   LYS B 121       2.888  84.924  44.616  1.00 49.81           O  
ATOM   3701  CB  LYS B 121       2.689  82.872  47.100  1.00 53.28           C  
ATOM   3702  CG  LYS B 121       1.412  83.675  47.030  1.00 56.19           C  
ATOM   3703  CD  LYS B 121       0.444  83.342  48.161  1.00 60.09           C  
ATOM   3704  CE  LYS B 121      -0.836  84.176  48.060  1.00 59.64           C  
ATOM   3705  NZ  LYS B 121      -1.905  83.646  48.952  1.00 62.87           N  
ATOM   3706  N   SER B 122       4.707  85.021  45.938  1.00 48.25           N  
ATOM   3707  CA  SER B 122       4.952  86.429  45.651  1.00 46.29           C  
ATOM   3708  C   SER B 122       5.487  86.739  44.263  1.00 45.95           C  
ATOM   3709  O   SER B 122       5.448  87.896  43.835  1.00 45.01           O  
ATOM   3710  CB  SER B 122       5.914  87.021  46.684  1.00 44.06           C  
ATOM   3711  OG  SER B 122       7.238  86.600  46.446  1.00 41.56           O  
ATOM   3712  N   VAL B 123       5.953  85.725  43.540  1.00 45.89           N  
ATOM   3713  CA  VAL B 123       6.527  85.999  42.233  1.00 46.70           C  
ATOM   3714  C   VAL B 123       5.582  86.372  41.086  1.00 48.33           C  
ATOM   3715  O   VAL B 123       5.801  87.391  40.423  1.00 50.30           O  
ATOM   3716  CB  VAL B 123       7.496  84.867  41.801  1.00 44.53           C  
ATOM   3717  CG1 VAL B 123       8.148  85.199  40.462  1.00 42.59           C  
ATOM   3718  CG2 VAL B 123       8.593  84.732  42.838  1.00 44.02           C  
ATOM   3719  N   PRO B 124       4.524  85.585  40.831  1.00 48.55           N  
ATOM   3720  CA  PRO B 124       3.667  86.010  39.716  1.00 47.23           C  
ATOM   3721  C   PRO B 124       3.206  87.471  39.847  1.00 46.74           C  
ATOM   3722  O   PRO B 124       3.373  88.273  38.917  1.00 46.34           O  
ATOM   3723  CB  PRO B 124       2.538  84.994  39.759  1.00 47.69           C  
ATOM   3724  CG  PRO B 124       3.282  83.739  40.172  1.00 47.70           C  
ATOM   3725  CD  PRO B 124       4.153  84.241  41.307  1.00 48.50           C  
ATOM   3726  N   PRO B 125       2.617  87.845  40.994  1.00 46.28           N  
ATOM   3727  CA  PRO B 125       2.204  89.256  41.087  1.00 46.23           C  
ATOM   3728  C   PRO B 125       3.359  90.234  40.784  1.00 45.33           C  
ATOM   3729  O   PRO B 125       3.268  91.056  39.868  1.00 43.92           O  
ATOM   3730  CB  PRO B 125       1.672  89.379  42.524  1.00 43.63           C  
ATOM   3731  CG  PRO B 125       2.238  88.162  43.238  1.00 45.05           C  
ATOM   3732  CD  PRO B 125       2.176  87.092  42.177  1.00 45.39           C  
ATOM   3733  N   PHE B 126       4.448  90.129  41.539  1.00 45.83           N  
ATOM   3734  CA  PHE B 126       5.600  91.004  41.325  1.00 46.39           C  
ATOM   3735  C   PHE B 126       6.015  91.018  39.847  1.00 47.03           C  
ATOM   3736  O   PHE B 126       6.415  92.061  39.314  1.00 47.14           O  
ATOM   3737  CB  PHE B 126       6.780  90.547  42.194  1.00 44.87           C  
ATOM   3738  CG  PHE B 126       7.889  91.560  42.309  1.00 42.07           C  
ATOM   3739  CD1 PHE B 126       8.755  91.789  41.255  1.00 41.99           C  
ATOM   3740  CD2 PHE B 126       8.048  92.298  43.472  1.00 42.63           C  
ATOM   3741  CE1 PHE B 126       9.767  92.746  41.354  1.00 44.36           C  
ATOM   3742  CE2 PHE B 126       9.056  93.262  43.590  1.00 42.95           C  
ATOM   3743  CZ  PHE B 126       9.916  93.489  42.529  1.00 44.03           C  
ATOM   3744  N   LEU B 127       5.904  89.872  39.176  1.00 47.02           N  
ATOM   3745  CA  LEU B 127       6.291  89.800  37.768  1.00 46.88           C  
ATOM   3746  C   LEU B 127       5.332  90.532  36.838  1.00 46.55           C  
ATOM   3747  O   LEU B 127       5.779  91.326  36.005  1.00 46.02           O  
ATOM   3748  CB  LEU B 127       6.454  88.343  37.314  1.00 46.73           C  
ATOM   3749  CG  LEU B 127       7.652  87.602  37.931  1.00 46.74           C  
ATOM   3750  CD1 LEU B 127       7.953  86.345  37.113  1.00 44.78           C  
ATOM   3751  CD2 LEU B 127       8.876  88.522  37.960  1.00 45.83           C  
ATOM   3752  N   ARG B 128       4.028  90.275  36.981  1.00 45.61           N  
ATOM   3753  CA  ARG B 128       3.020  90.932  36.147  1.00 44.50           C  
ATOM   3754  C   ARG B 128       2.977  92.404  36.483  1.00 45.65           C  
ATOM   3755  O   ARG B 128       2.863  93.257  35.600  1.00 45.48           O  
ATOM   3756  CB  ARG B 128       1.642  90.356  36.403  1.00 43.08           C  
ATOM   3757  CG  ARG B 128       1.535  88.869  36.156  1.00 43.59           C  
ATOM   3758  CD  ARG B 128       1.802  88.538  34.713  1.00 41.35           C  
ATOM   3759  NE  ARG B 128       1.389  87.177  34.408  1.00 40.15           N  
ATOM   3760  CZ  ARG B 128       1.666  86.559  33.266  1.00 41.33           C  
ATOM   3761  NH1 ARG B 128       2.361  87.196  32.317  1.00 38.49           N  
ATOM   3762  NH2 ARG B 128       1.269  85.301  33.088  1.00 40.21           N  
ATOM   3763  N   THR B 129       3.058  92.699  37.774  1.00 47.06           N  
ATOM   3764  CA  THR B 129       3.028  94.074  38.223  1.00 47.66           C  
ATOM   3765  C   THR B 129       4.108  94.884  37.530  1.00 48.12           C  
ATOM   3766  O   THR B 129       3.810  95.844  36.825  1.00 49.54           O  
ATOM   3767  CB  THR B 129       3.241  94.179  39.747  1.00 48.02           C  
ATOM   3768  OG1 THR B 129       1.994  93.949  40.422  1.00 47.91           O  
ATOM   3769  CG2 THR B 129       3.792  95.564  40.122  1.00 46.00           C  
ATOM   3770  N   HIS B 130       5.363  94.486  37.700  1.00 47.42           N  
ATOM   3771  CA  HIS B 130       6.452  95.247  37.103  1.00 46.27           C  
ATOM   3772  C   HIS B 130       6.722  95.098  35.608  1.00 44.81           C  
ATOM   3773  O   HIS B 130       7.605  95.755  35.068  1.00 44.74           O  
ATOM   3774  CB  HIS B 130       7.704  95.038  37.940  1.00 45.28           C  
ATOM   3775  CG  HIS B 130       7.551  95.559  39.333  1.00 47.76           C  
ATOM   3776  ND1 HIS B 130       7.504  96.910  39.617  1.00 48.43           N  
ATOM   3777  CD2 HIS B 130       7.332  94.919  40.507  1.00 47.99           C  
ATOM   3778  CE1 HIS B 130       7.262  97.077  40.906  1.00 49.21           C  
ATOM   3779  NE2 HIS B 130       7.152  95.885  41.468  1.00 48.12           N  
ATOM   3780  N   GLY B 131       5.939  94.261  34.940  1.00 43.07           N  
ATOM   3781  CA  GLY B 131       6.076  94.121  33.508  1.00 43.76           C  
ATOM   3782  C   GLY B 131       7.056  93.106  32.988  1.00 45.63           C  
ATOM   3783  O   GLY B 131       7.596  93.275  31.893  1.00 46.49           O  
ATOM   3784  N   PHE B 132       7.264  92.033  33.736  1.00 45.72           N  
ATOM   3785  CA  PHE B 132       8.213  91.020  33.313  1.00 47.10           C  
ATOM   3786  C   PHE B 132       7.599  89.773  32.681  1.00 47.27           C  
ATOM   3787  O   PHE B 132       6.457  89.419  32.950  1.00 47.18           O  
ATOM   3788  CB  PHE B 132       9.093  90.632  34.501  1.00 48.69           C  
ATOM   3789  CG  PHE B 132      10.158  91.648  34.823  1.00 48.58           C  
ATOM   3790  CD1 PHE B 132      11.207  91.882  33.933  1.00 48.97           C  
ATOM   3791  CD2 PHE B 132      10.124  92.358  36.020  1.00 47.74           C  
ATOM   3792  CE1 PHE B 132      12.215  92.815  34.238  1.00 49.18           C  
ATOM   3793  CE2 PHE B 132      11.120  93.289  36.332  1.00 48.17           C  
ATOM   3794  CZ  PHE B 132      12.168  93.516  35.438  1.00 48.68           C  
ATOM   3795  N   ASP B 133       8.373  89.108  31.831  1.00 47.32           N  
ATOM   3796  CA  ASP B 133       7.893  87.909  31.168  1.00 47.88           C  
ATOM   3797  C   ASP B 133       8.156  86.627  31.962  1.00 47.47           C  
ATOM   3798  O   ASP B 133       7.515  85.604  31.717  1.00 46.63           O  
ATOM   3799  CB  ASP B 133       8.518  87.793  29.775  1.00 48.99           C  
ATOM   3800  CG  ASP B 133       8.052  88.892  28.828  1.00 51.18           C  
ATOM   3801  OD1 ASP B 133       6.831  88.970  28.563  1.00 50.75           O  
ATOM   3802  OD2 ASP B 133       8.905  89.677  28.347  1.00 52.86           O  
ATOM   3803  N   GLY B 134       9.088  86.669  32.910  1.00 47.12           N  
ATOM   3804  CA  GLY B 134       9.367  85.463  33.677  1.00 47.11           C  
ATOM   3805  C   GLY B 134      10.477  85.630  34.688  1.00 45.94           C  
ATOM   3806  O   GLY B 134      10.993  86.737  34.821  1.00 45.42           O  
ATOM   3807  N   LEU B 135      10.839  84.549  35.393  1.00 44.96           N  
ATOM   3808  CA  LEU B 135      11.905  84.602  36.407  1.00 44.93           C  
ATOM   3809  C   LEU B 135      13.166  83.816  36.051  1.00 45.48           C  
ATOM   3810  O   LEU B 135      13.152  82.869  35.277  1.00 46.26           O  
ATOM   3811  CB  LEU B 135      11.390  84.118  37.776  1.00 42.44           C  
ATOM   3812  CG  LEU B 135      12.290  84.301  39.016  1.00 40.06           C  
ATOM   3813  CD1 LEU B 135      12.659  85.739  39.201  1.00 39.62           C  
ATOM   3814  CD2 LEU B 135      11.552  83.850  40.257  1.00 40.39           C  
ATOM   3815  N   ASP B 136      14.273  84.229  36.628  1.00 46.59           N  
ATOM   3816  CA  ASP B 136      15.525  83.558  36.384  1.00 47.47           C  
ATOM   3817  C   ASP B 136      16.161  83.354  37.756  1.00 47.44           C  
ATOM   3818  O   ASP B 136      16.413  84.328  38.480  1.00 49.00           O  
ATOM   3819  CB  ASP B 136      16.389  84.440  35.483  1.00 49.81           C  
ATOM   3820  CG  ASP B 136      17.784  83.873  35.251  1.00 51.47           C  
ATOM   3821  OD1 ASP B 136      17.919  82.700  34.822  1.00 50.69           O  
ATOM   3822  OD2 ASP B 136      18.751  84.628  35.492  1.00 52.65           O  
ATOM   3823  N   LEU B 137      16.381  82.093  38.119  1.00 44.83           N  
ATOM   3824  CA  LEU B 137      16.979  81.752  39.398  1.00 44.34           C  
ATOM   3825  C   LEU B 137      18.511  81.703  39.369  1.00 46.65           C  
ATOM   3826  O   LEU B 137      19.116  80.831  38.730  1.00 48.47           O  
ATOM   3827  CB  LEU B 137      16.464  80.402  39.868  1.00 43.77           C  
ATOM   3828  CG  LEU B 137      15.031  80.295  40.363  1.00 45.32           C  
ATOM   3829  CD1 LEU B 137      14.716  78.835  40.609  1.00 46.69           C  
ATOM   3830  CD2 LEU B 137      14.854  81.090  41.642  1.00 44.58           C  
ATOM   3831  N   ALA B 138      19.140  82.626  40.085  1.00 46.36           N  
ATOM   3832  CA  ALA B 138      20.594  82.677  40.160  1.00 45.73           C  
ATOM   3833  C   ALA B 138      21.037  82.408  41.599  1.00 45.86           C  
ATOM   3834  O   ALA B 138      21.552  83.299  42.280  1.00 46.77           O  
ATOM   3835  CB  ALA B 138      21.092  84.043  39.701  1.00 44.59           C  
ATOM   3836  N   TRP B 139      20.802  81.186  42.062  1.00 44.67           N  
ATOM   3837  CA  TRP B 139      21.180  80.772  43.411  1.00 44.45           C  
ATOM   3838  C   TRP B 139      22.626  80.284  43.312  1.00 46.32           C  
ATOM   3839  O   TRP B 139      22.879  79.172  42.854  1.00 48.45           O  
ATOM   3840  CB  TRP B 139      20.265  79.631  43.833  1.00 42.85           C  
ATOM   3841  CG  TRP B 139      20.565  78.997  45.151  1.00 42.76           C  
ATOM   3842  CD1 TRP B 139      21.694  79.149  45.921  1.00 41.89           C  
ATOM   3843  CD2 TRP B 139      19.726  78.071  45.848  1.00 41.02           C  
ATOM   3844  NE1 TRP B 139      21.600  78.371  47.055  1.00 40.36           N  
ATOM   3845  CE2 TRP B 139      20.403  77.702  47.034  1.00 40.17           C  
ATOM   3846  CE3 TRP B 139      18.469  77.519  45.584  1.00 40.60           C  
ATOM   3847  CZ2 TRP B 139      19.862  76.810  47.953  1.00 39.34           C  
ATOM   3848  CZ3 TRP B 139      17.930  76.635  46.493  1.00 41.40           C  
ATOM   3849  CH2 TRP B 139      18.629  76.288  47.670  1.00 41.62           C  
ATOM   3850  N   LEU B 140      23.587  81.089  43.743  1.00 48.15           N  
ATOM   3851  CA  LEU B 140      24.986  80.668  43.612  1.00 49.00           C  
ATOM   3852  C   LEU B 140      25.722  80.408  44.921  1.00 48.84           C  
ATOM   3853  O   LEU B 140      26.229  81.346  45.527  1.00 48.64           O  
ATOM   3854  CB  LEU B 140      25.758  81.718  42.803  1.00 49.72           C  
ATOM   3855  CG  LEU B 140      25.065  82.261  41.543  1.00 49.28           C  
ATOM   3856  CD1 LEU B 140      26.043  83.110  40.729  1.00 48.98           C  
ATOM   3857  CD2 LEU B 140      24.538  81.096  40.710  1.00 49.43           C  
ATOM   3858  N   TYR B 141      25.801  79.152  45.363  1.00 50.31           N  
ATOM   3859  CA  TYR B 141      25.226  77.986  44.686  1.00 51.69           C  
ATOM   3860  C   TYR B 141      24.564  77.070  45.731  1.00 53.77           C  
ATOM   3861  O   TYR B 141      24.827  77.185  46.935  1.00 54.21           O  
ATOM   3862  CB  TYR B 141      26.324  77.166  43.995  1.00 50.65           C  
ATOM   3863  CG  TYR B 141      27.150  77.875  42.939  1.00 50.02           C  
ATOM   3864  CD1 TYR B 141      26.581  78.299  41.733  1.00 48.79           C  
ATOM   3865  CD2 TYR B 141      28.515  78.093  43.139  1.00 49.42           C  
ATOM   3866  CE1 TYR B 141      27.358  78.926  40.749  1.00 49.44           C  
ATOM   3867  CE2 TYR B 141      29.299  78.715  42.170  1.00 50.88           C  
ATOM   3868  CZ  TYR B 141      28.720  79.131  40.976  1.00 50.93           C  
ATOM   3869  OH  TYR B 141      29.513  79.742  40.026  1.00 49.97           O  
ATOM   3870  N   PRO B 142      23.687  76.153  45.288  1.00 55.24           N  
ATOM   3871  CA  PRO B 142      23.059  75.265  46.276  1.00 57.93           C  
ATOM   3872  C   PRO B 142      24.143  74.380  46.905  1.00 60.81           C  
ATOM   3873  O   PRO B 142      25.067  73.956  46.218  1.00 61.23           O  
ATOM   3874  CB  PRO B 142      22.075  74.460  45.430  1.00 56.68           C  
ATOM   3875  CG  PRO B 142      21.686  75.431  44.367  1.00 55.41           C  
ATOM   3876  CD  PRO B 142      23.015  76.038  43.982  1.00 54.02           C  
ATOM   3877  N   GLY B 143      24.050  74.101  48.198  1.00 63.52           N  
ATOM   3878  CA  GLY B 143      25.067  73.259  48.821  1.00 67.39           C  
ATOM   3879  C   GLY B 143      24.993  71.777  48.454  1.00 69.60           C  
ATOM   3880  O   GLY B 143      24.219  71.401  47.571  1.00 69.92           O  
ATOM   3881  N   ARG B 144      25.802  70.936  49.110  1.00 71.19           N  
ATOM   3882  CA  ARG B 144      25.783  69.493  48.852  1.00 71.82           C  
ATOM   3883  C   ARG B 144      24.420  69.042  49.331  1.00 71.11           C  
ATOM   3884  O   ARG B 144      23.842  68.079  48.819  1.00 70.61           O  
ATOM   3885  CB  ARG B 144      26.847  68.748  49.678  1.00 73.88           C  
ATOM   3886  CG  ARG B 144      28.105  68.307  48.922  1.00 79.26           C  
ATOM   3887  CD  ARG B 144      28.824  67.125  49.629  1.00 83.93           C  
ATOM   3888  NE  ARG B 144      30.215  66.890  49.180  1.00 88.48           N  
ATOM   3889  CZ  ARG B 144      30.592  66.377  48.002  1.00 88.88           C  
ATOM   3890  NH1 ARG B 144      29.686  66.020  47.094  1.00 89.23           N  
ATOM   3891  NH2 ARG B 144      31.888  66.218  47.730  1.00 87.22           N  
ATOM   3892  N   ARG B 145      23.917  69.782  50.315  1.00 69.97           N  
ATOM   3893  CA  ARG B 145      22.643  69.501  50.959  1.00 69.51           C  
ATOM   3894  C   ARG B 145      21.405  70.145  50.370  1.00 66.05           C  
ATOM   3895  O   ARG B 145      20.299  69.859  50.806  1.00 64.51           O  
ATOM   3896  CB  ARG B 145      22.739  69.885  52.435  1.00 75.67           C  
ATOM   3897  CG  ARG B 145      23.312  71.282  52.678  1.00 82.33           C  
ATOM   3898  CD  ARG B 145      22.506  72.007  53.751  1.00 87.22           C  
ATOM   3899  NE  ARG B 145      21.069  71.921  53.473  1.00 91.19           N  
ATOM   3900  CZ  ARG B 145      20.127  72.579  54.143  1.00 92.84           C  
ATOM   3901  NH1 ARG B 145      20.463  73.388  55.145  1.00 94.32           N  
ATOM   3902  NH2 ARG B 145      18.847  72.426  53.813  1.00 93.17           N  
ATOM   3903  N   ASP B 146      21.579  71.020  49.391  1.00 63.83           N  
ATOM   3904  CA  ASP B 146      20.433  71.679  48.782  1.00 60.85           C  
ATOM   3905  C   ASP B 146      20.059  71.090  47.428  1.00 58.04           C  
ATOM   3906  O   ASP B 146      19.157  71.589  46.770  1.00 56.13           O  
ATOM   3907  CB  ASP B 146      20.695  73.187  48.625  1.00 61.85           C  
ATOM   3908  CG  ASP B 146      20.835  73.910  49.963  1.00 62.27           C  
ATOM   3909  OD1 ASP B 146      19.934  73.790  50.822  1.00 61.51           O  
ATOM   3910  OD2 ASP B 146      21.848  74.614  50.149  1.00 62.53           O  
ATOM   3911  N   LYS B 147      20.733  70.029  47.005  1.00 56.54           N  
ATOM   3912  CA  LYS B 147      20.404  69.452  45.709  1.00 57.34           C  
ATOM   3913  C   LYS B 147      18.905  69.190  45.502  1.00 56.55           C  
ATOM   3914  O   LYS B 147      18.320  69.647  44.526  1.00 56.11           O  
ATOM   3915  CB  LYS B 147      21.191  68.158  45.453  1.00 57.26           C  
ATOM   3916  CG  LYS B 147      20.825  67.519  44.108  1.00 59.80           C  
ATOM   3917  CD  LYS B 147      21.649  66.282  43.751  1.00 61.07           C  
ATOM   3918  CE  LYS B 147      22.998  66.629  43.130  1.00 60.60           C  
ATOM   3919  NZ  LYS B 147      23.693  65.393  42.673  1.00 60.13           N  
ATOM   3920  N   GLN B 148      18.274  68.468  46.414  1.00 57.15           N  
ATOM   3921  CA  GLN B 148      16.852  68.172  46.267  1.00 58.17           C  
ATOM   3922  C   GLN B 148      15.940  69.390  46.514  1.00 56.27           C  
ATOM   3923  O   GLN B 148      14.899  69.541  45.870  1.00 54.73           O  
ATOM   3924  CB  GLN B 148      16.477  66.998  47.181  1.00 61.39           C  
ATOM   3925  CG  GLN B 148      17.376  65.762  46.974  1.00 67.23           C  
ATOM   3926  CD  GLN B 148      18.695  65.830  47.767  1.00 71.52           C  
ATOM   3927  OE1 GLN B 148      19.699  65.184  47.410  1.00 71.17           O  
ATOM   3928  NE2 GLN B 148      18.689  66.602  48.861  1.00 72.21           N  
ATOM   3929  N   HIS B 149      16.336  70.253  47.440  1.00 54.00           N  
ATOM   3930  CA  HIS B 149      15.576  71.453  47.744  1.00 53.01           C  
ATOM   3931  C   HIS B 149      15.516  72.349  46.509  1.00 53.05           C  
ATOM   3932  O   HIS B 149      14.516  73.024  46.242  1.00 53.29           O  
ATOM   3933  CB  HIS B 149      16.263  72.230  48.857  1.00 54.16           C  
ATOM   3934  CG  HIS B 149      16.100  71.629  50.212  1.00 55.37           C  
ATOM   3935  ND1 HIS B 149      17.025  71.811  51.218  1.00 55.24           N  
ATOM   3936  CD2 HIS B 149      15.108  70.878  50.740  1.00 56.49           C  
ATOM   3937  CE1 HIS B 149      16.611  71.194  52.308  1.00 56.27           C  
ATOM   3938  NE2 HIS B 149      15.449  70.621  52.045  1.00 58.24           N  
ATOM   3939  N   PHE B 150      16.619  72.374  45.776  1.00 52.62           N  
ATOM   3940  CA  PHE B 150      16.732  73.176  44.570  1.00 51.31           C  
ATOM   3941  C   PHE B 150      15.749  72.645  43.545  1.00 51.28           C  
ATOM   3942  O   PHE B 150      15.075  73.407  42.865  1.00 52.01           O  
ATOM   3943  CB  PHE B 150      18.152  73.079  44.033  1.00 51.06           C  
ATOM   3944  CG  PHE B 150      18.390  73.894  42.811  1.00 51.40           C  
ATOM   3945  CD1 PHE B 150      18.344  75.281  42.868  1.00 51.15           C  
ATOM   3946  CD2 PHE B 150      18.691  73.280  41.604  1.00 49.63           C  
ATOM   3947  CE1 PHE B 150      18.601  76.043  41.735  1.00 50.39           C  
ATOM   3948  CE2 PHE B 150      18.948  74.035  40.474  1.00 50.13           C  
ATOM   3949  CZ  PHE B 150      18.904  75.423  40.538  1.00 48.21           C  
ATOM   3950  N   THR B 151      15.672  71.325  43.437  1.00 51.53           N  
ATOM   3951  CA  THR B 151      14.744  70.697  42.508  1.00 51.26           C  
ATOM   3952  C   THR B 151      13.291  71.005  42.898  1.00 50.86           C  
ATOM   3953  O   THR B 151      12.477  71.372  42.051  1.00 50.46           O  
ATOM   3954  CB  THR B 151      14.906  69.178  42.496  1.00 49.90           C  
ATOM   3955  OG1 THR B 151      16.269  68.842  42.224  1.00 50.94           O  
ATOM   3956  CG2 THR B 151      14.010  68.574  41.435  1.00 47.81           C  
ATOM   3957  N   THR B 152      12.979  70.839  44.182  1.00 50.54           N  
ATOM   3958  CA  THR B 152      11.634  71.082  44.697  1.00 50.41           C  
ATOM   3959  C   THR B 152      11.230  72.519  44.408  1.00 49.45           C  
ATOM   3960  O   THR B 152      10.115  72.797  43.929  1.00 47.04           O  
ATOM   3961  CB  THR B 152      11.578  70.831  46.228  1.00 50.90           C  
ATOM   3962  OG1 THR B 152      11.996  69.484  46.505  1.00 51.71           O  
ATOM   3963  CG2 THR B 152      10.158  71.043  46.761  1.00 49.48           C  
ATOM   3964  N   LEU B 153      12.170  73.417  44.693  1.00 49.40           N  
ATOM   3965  CA  LEU B 153      12.005  74.856  44.502  1.00 49.19           C  
ATOM   3966  C   LEU B 153      11.717  75.203  43.054  1.00 49.80           C  
ATOM   3967  O   LEU B 153      10.902  76.085  42.766  1.00 50.85           O  
ATOM   3968  CB  LEU B 153      13.269  75.568  44.976  1.00 48.53           C  
ATOM   3969  CG  LEU B 153      13.557  77.039  44.678  1.00 48.68           C  
ATOM   3970  CD1 LEU B 153      12.325  77.921  44.875  1.00 48.62           C  
ATOM   3971  CD2 LEU B 153      14.713  77.464  45.600  1.00 47.32           C  
ATOM   3972  N   ILE B 154      12.380  74.507  42.137  1.00 48.72           N  
ATOM   3973  CA  ILE B 154      12.160  74.750  40.722  1.00 48.74           C  
ATOM   3974  C   ILE B 154      10.844  74.115  40.283  1.00 50.97           C  
ATOM   3975  O   ILE B 154      10.123  74.664  39.452  1.00 52.06           O  
ATOM   3976  CB  ILE B 154      13.334  74.198  39.914  1.00 46.52           C  
ATOM   3977  CG1 ILE B 154      14.559  75.066  40.190  1.00 44.09           C  
ATOM   3978  CG2 ILE B 154      13.001  74.154  38.429  1.00 45.01           C  
ATOM   3979  CD1 ILE B 154      15.808  74.475  39.688  1.00 44.99           C  
ATOM   3980  N   LYS B 155      10.538  72.961  40.869  1.00 53.08           N  
ATOM   3981  CA  LYS B 155       9.322  72.204  40.584  1.00 53.52           C  
ATOM   3982  C   LYS B 155       8.084  73.040  40.930  1.00 52.75           C  
ATOM   3983  O   LYS B 155       7.230  73.315  40.073  1.00 49.68           O  
ATOM   3984  CB  LYS B 155       9.340  70.924  41.426  1.00 56.18           C  
ATOM   3985  CG  LYS B 155       8.397  69.814  40.985  1.00 60.44           C  
ATOM   3986  CD  LYS B 155       8.562  68.556  41.868  1.00 63.82           C  
ATOM   3987  CE  LYS B 155       8.133  68.806  43.331  1.00 65.74           C  
ATOM   3988  NZ  LYS B 155       8.430  67.669  44.268  1.00 66.10           N  
ATOM   3989  N   GLU B 156       8.017  73.453  42.193  1.00 51.88           N  
ATOM   3990  CA  GLU B 156       6.897  74.226  42.700  1.00 52.37           C  
ATOM   3991  C   GLU B 156       6.695  75.610  42.070  1.00 53.57           C  
ATOM   3992  O   GLU B 156       5.553  76.090  41.955  1.00 54.94           O  
ATOM   3993  CB  GLU B 156       7.015  74.336  44.220  1.00 51.41           C  
ATOM   3994  CG  GLU B 156       7.165  72.967  44.885  1.00 53.26           C  
ATOM   3995  CD  GLU B 156       7.007  72.989  46.409  1.00 54.37           C  
ATOM   3996  OE1 GLU B 156       7.606  73.863  47.081  1.00 54.62           O  
ATOM   3997  OE2 GLU B 156       6.291  72.112  46.938  1.00 54.05           O  
ATOM   3998  N   MET B 157       7.783  76.251  41.650  1.00 53.06           N  
ATOM   3999  CA  MET B 157       7.680  77.577  41.041  1.00 51.73           C  
ATOM   4000  C   MET B 157       7.108  77.469  39.634  1.00 53.09           C  
ATOM   4001  O   MET B 157       6.452  78.391  39.149  1.00 54.50           O  
ATOM   4002  CB  MET B 157       9.050  78.246  40.980  1.00 50.24           C  
ATOM   4003  CG  MET B 157       9.060  79.666  40.410  1.00 46.76           C  
ATOM   4004  SD  MET B 157       8.658  80.894  41.660  1.00 44.18           S  
ATOM   4005  CE  MET B 157      10.174  81.064  42.525  1.00 43.28           C  
ATOM   4006  N   LYS B 158       7.372  76.349  38.968  1.00 53.81           N  
ATOM   4007  CA  LYS B 158       6.858  76.151  37.624  1.00 53.28           C  
ATOM   4008  C   LYS B 158       5.376  75.829  37.803  1.00 53.35           C  
ATOM   4009  O   LYS B 158       4.541  76.223  36.991  1.00 52.98           O  
ATOM   4010  CB  LYS B 158       7.602  74.999  36.933  1.00 53.29           C  
ATOM   4011  CG  LYS B 158       7.263  74.812  35.451  1.00 53.60           C  
ATOM   4012  CD  LYS B 158       7.600  76.057  34.655  1.00 56.50           C  
ATOM   4013  CE  LYS B 158       7.087  75.981  33.224  1.00 57.77           C  
ATOM   4014  NZ  LYS B 158       7.790  74.962  32.382  1.00 60.63           N  
ATOM   4015  N   ALA B 159       5.065  75.133  38.897  1.00 53.42           N  
ATOM   4016  CA  ALA B 159       3.692  74.744  39.222  1.00 53.06           C  
ATOM   4017  C   ALA B 159       2.834  75.982  39.445  1.00 53.90           C  
ATOM   4018  O   ALA B 159       1.624  75.974  39.182  1.00 54.68           O  
ATOM   4019  CB  ALA B 159       3.678  73.872  40.467  1.00 50.24           C  
ATOM   4020  N   GLU B 160       3.461  77.045  39.937  1.00 53.63           N  
ATOM   4021  CA  GLU B 160       2.740  78.281  40.167  1.00 54.50           C  
ATOM   4022  C   GLU B 160       2.536  79.042  38.870  1.00 54.99           C  
ATOM   4023  O   GLU B 160       1.422  79.469  38.572  1.00 57.71           O  
ATOM   4024  CB  GLU B 160       3.481  79.186  41.134  1.00 55.78           C  
ATOM   4025  CG  GLU B 160       2.703  80.459  41.434  1.00 57.53           C  
ATOM   4026  CD  GLU B 160       1.617  80.249  42.475  1.00 58.62           C  
ATOM   4027  OE1 GLU B 160       1.224  79.081  42.702  1.00 57.69           O  
ATOM   4028  OE2 GLU B 160       1.161  81.256  43.067  1.00 60.53           O  
ATOM   4029  N   PHE B 161       3.603  79.233  38.101  1.00 54.20           N  
ATOM   4030  CA  PHE B 161       3.484  79.954  36.827  1.00 54.44           C  
ATOM   4031  C   PHE B 161       2.409  79.329  35.919  1.00 54.38           C  
ATOM   4032  O   PHE B 161       1.896  79.981  35.007  1.00 52.63           O  
ATOM   4033  CB  PHE B 161       4.833  79.969  36.100  1.00 52.38           C  
ATOM   4034  CG  PHE B 161       5.886  80.792  36.784  1.00 51.21           C  
ATOM   4035  CD1 PHE B 161       5.725  81.206  38.103  1.00 50.00           C  
ATOM   4036  CD2 PHE B 161       7.065  81.119  36.122  1.00 50.54           C  
ATOM   4037  CE1 PHE B 161       6.720  81.927  38.748  1.00 48.83           C  
ATOM   4038  CE2 PHE B 161       8.063  81.837  36.765  1.00 50.20           C  
ATOM   4039  CZ  PHE B 161       7.888  82.241  38.082  1.00 48.51           C  
ATOM   4040  N   ILE B 162       2.094  78.060  36.186  1.00 54.48           N  
ATOM   4041  CA  ILE B 162       1.088  77.308  35.455  1.00 54.98           C  
ATOM   4042  C   ILE B 162      -0.277  77.677  36.017  1.00 55.27           C  
ATOM   4043  O   ILE B 162      -1.189  78.035  35.276  1.00 54.72           O  
ATOM   4044  CB  ILE B 162       1.332  75.805  35.620  1.00 55.62           C  
ATOM   4045  CG1 ILE B 162       2.539  75.406  34.782  1.00 56.74           C  
ATOM   4046  CG2 ILE B 162       0.129  75.009  35.177  1.00 54.81           C  
ATOM   4047  CD1 ILE B 162       3.112  74.069  35.156  1.00 58.01           C  
ATOM   4048  N   LYS B 163      -0.407  77.593  37.333  1.00 55.88           N  
ATOM   4049  CA  LYS B 163      -1.652  77.945  37.998  1.00 57.52           C  
ATOM   4050  C   LYS B 163      -2.043  79.377  37.651  1.00 58.25           C  
ATOM   4051  O   LYS B 163      -3.180  79.635  37.259  1.00 59.67           O  
ATOM   4052  CB  LYS B 163      -1.498  77.801  39.518  1.00 58.40           C  
ATOM   4053  CG  LYS B 163      -2.543  78.545  40.358  1.00 60.01           C  
ATOM   4054  CD  LYS B 163      -2.427  78.180  41.838  1.00 60.77           C  
ATOM   4055  CE  LYS B 163      -3.093  79.209  42.759  1.00 61.88           C  
ATOM   4056  NZ  LYS B 163      -2.855  78.879  44.207  1.00 61.07           N  
ATOM   4057  N   GLU B 164      -1.098  80.304  37.790  1.00 57.87           N  
ATOM   4058  CA  GLU B 164      -1.360  81.713  37.503  1.00 59.06           C  
ATOM   4059  C   GLU B 164      -1.757  81.945  36.047  1.00 61.57           C  
ATOM   4060  O   GLU B 164      -2.523  82.861  35.755  1.00 63.55           O  
ATOM   4061  CB  GLU B 164      -0.122  82.568  37.854  1.00 56.64           C  
ATOM   4062  CG  GLU B 164      -0.296  84.110  37.861  1.00 50.33           C  
ATOM   4063  CD  GLU B 164       0.016  84.798  36.518  1.00 48.97           C  
ATOM   4064  OE1 GLU B 164       0.425  84.124  35.543  1.00 45.09           O  
ATOM   4065  OE2 GLU B 164      -0.152  86.039  36.440  1.00 49.58           O  
ATOM   4066  N   ALA B 165      -1.267  81.116  35.134  1.00 63.12           N  
ATOM   4067  CA  ALA B 165      -1.581  81.312  33.728  1.00 66.70           C  
ATOM   4068  C   ALA B 165      -2.821  80.571  33.231  1.00 70.03           C  
ATOM   4069  O   ALA B 165      -3.390  80.941  32.200  1.00 69.13           O  
ATOM   4070  CB  ALA B 165      -0.376  80.933  32.878  1.00 66.68           C  
ATOM   4071  N   GLN B 166      -3.245  79.543  33.968  1.00 74.40           N  
ATOM   4072  CA  GLN B 166      -4.403  78.716  33.588  1.00 79.02           C  
ATOM   4073  C   GLN B 166      -5.634  79.441  33.054  1.00 79.87           C  
ATOM   4074  O   GLN B 166      -6.215  79.033  32.035  1.00 80.22           O  
ATOM   4075  CB  GLN B 166      -4.801  77.796  34.748  1.00 81.31           C  
ATOM   4076  CG  GLN B 166      -3.732  76.760  35.008  1.00 85.64           C  
ATOM   4077  CD  GLN B 166      -3.181  76.192  33.705  1.00 87.88           C  
ATOM   4078  OE1 GLN B 166      -3.728  75.235  33.153  1.00 89.21           O  
ATOM   4079  NE2 GLN B 166      -2.107  76.802  33.193  1.00 88.68           N  
ATOM   4080  N   PRO B 167      -6.070  80.502  33.748  1.00 80.04           N  
ATOM   4081  CA  PRO B 167      -7.241  81.237  33.271  1.00 79.77           C  
ATOM   4082  C   PRO B 167      -7.171  81.525  31.763  1.00 78.69           C  
ATOM   4083  O   PRO B 167      -8.206  81.571  31.088  1.00 77.90           O  
ATOM   4084  CB  PRO B 167      -7.207  82.491  34.130  1.00 80.34           C  
ATOM   4085  CG  PRO B 167      -6.796  81.913  35.481  1.00 80.10           C  
ATOM   4086  CD  PRO B 167      -5.682  80.942  35.105  1.00 79.92           C  
ATOM   4087  N   GLY B 168      -5.950  81.698  31.247  1.00 77.31           N  
ATOM   4088  CA  GLY B 168      -5.760  81.964  29.826  1.00 74.93           C  
ATOM   4089  C   GLY B 168      -4.559  82.839  29.485  1.00 73.46           C  
ATOM   4090  O   GLY B 168      -4.252  83.060  28.303  1.00 72.41           O  
ATOM   4091  N   LYS B 169      -3.884  83.340  30.522  1.00 72.06           N  
ATOM   4092  CA  LYS B 169      -2.699  84.193  30.371  1.00 69.57           C  
ATOM   4093  C   LYS B 169      -1.530  83.493  29.661  1.00 67.45           C  
ATOM   4094  O   LYS B 169      -1.490  82.259  29.547  1.00 65.94           O  
ATOM   4095  CB  LYS B 169      -2.198  84.666  31.747  1.00 70.31           C  
ATOM   4096  CG  LYS B 169      -2.950  85.822  32.417  1.00 70.77           C  
ATOM   4097  CD  LYS B 169      -2.427  86.038  33.848  1.00 70.20           C  
ATOM   4098  CE  LYS B 169      -3.022  87.278  34.524  1.00 72.17           C  
ATOM   4099  NZ  LYS B 169      -2.429  88.574  34.042  1.00 71.93           N  
ATOM   4100  N   LYS B 170      -0.581  84.306  29.197  1.00 65.50           N  
ATOM   4101  CA  LYS B 170       0.635  83.826  28.531  1.00 63.50           C  
ATOM   4102  C   LYS B 170       1.642  83.480  29.640  1.00 60.78           C  
ATOM   4103  O   LYS B 170       2.215  84.372  30.269  1.00 59.28           O  
ATOM   4104  CB  LYS B 170       1.222  84.921  27.626  1.00 64.48           C  
ATOM   4105  CG  LYS B 170       2.307  84.441  26.660  1.00 65.97           C  
ATOM   4106  CD  LYS B 170       2.907  85.597  25.854  1.00 67.95           C  
ATOM   4107  CE  LYS B 170       3.105  85.229  24.367  1.00 69.55           C  
ATOM   4108  NZ  LYS B 170       3.925  83.995  24.126  1.00 68.88           N  
ATOM   4109  N   GLN B 171       1.835  82.181  29.866  1.00 57.86           N  
ATOM   4110  CA  GLN B 171       2.726  81.637  30.892  1.00 56.21           C  
ATOM   4111  C   GLN B 171       4.064  82.368  31.212  1.00 54.44           C  
ATOM   4112  O   GLN B 171       4.882  82.693  30.322  1.00 51.98           O  
ATOM   4113  CB  GLN B 171       3.008  80.176  30.537  1.00 58.33           C  
ATOM   4114  CG  GLN B 171       3.622  79.330  31.629  1.00 60.05           C  
ATOM   4115  CD  GLN B 171       2.721  78.176  32.016  1.00 63.95           C  
ATOM   4116  OE1 GLN B 171       3.184  77.176  32.569  1.00 65.63           O  
ATOM   4117  NE2 GLN B 171       1.416  78.310  31.735  1.00 65.20           N  
ATOM   4118  N   LEU B 172       4.278  82.622  32.500  1.00 50.93           N  
ATOM   4119  CA  LEU B 172       5.501  83.266  32.931  1.00 50.14           C  
ATOM   4120  C   LEU B 172       6.641  82.280  32.661  1.00 49.73           C  
ATOM   4121  O   LEU B 172       6.484  81.071  32.811  1.00 50.38           O  
ATOM   4122  CB  LEU B 172       5.431  83.622  34.423  1.00 49.49           C  
ATOM   4123  CG  LEU B 172       4.710  84.924  34.812  1.00 47.51           C  
ATOM   4124  CD1 LEU B 172       4.688  85.090  36.340  1.00 45.73           C  
ATOM   4125  CD2 LEU B 172       5.419  86.110  34.162  1.00 45.47           C  
ATOM   4126  N   LEU B 173       7.787  82.796  32.241  1.00 48.06           N  
ATOM   4127  CA  LEU B 173       8.933  81.953  31.939  1.00 45.25           C  
ATOM   4128  C   LEU B 173       9.788  81.664  33.176  1.00 44.51           C  
ATOM   4129  O   LEU B 173       9.944  82.520  34.055  1.00 43.65           O  
ATOM   4130  CB  LEU B 173       9.806  82.646  30.899  1.00 44.78           C  
ATOM   4131  CG  LEU B 173       9.284  82.988  29.506  1.00 42.14           C  
ATOM   4132  CD1 LEU B 173      10.386  83.724  28.745  1.00 39.58           C  
ATOM   4133  CD2 LEU B 173       8.892  81.714  28.767  1.00 40.78           C  
ATOM   4134  N   LEU B 174      10.352  80.464  33.240  1.00 42.62           N  
ATOM   4135  CA  LEU B 174      11.213  80.116  34.363  1.00 43.23           C  
ATOM   4136  C   LEU B 174      12.578  79.602  33.916  1.00 43.00           C  
ATOM   4137  O   LEU B 174      12.674  78.594  33.219  1.00 43.97           O  
ATOM   4138  CB  LEU B 174      10.558  79.062  35.254  1.00 42.59           C  
ATOM   4139  CG  LEU B 174      11.560  78.470  36.257  1.00 41.09           C  
ATOM   4140  CD1 LEU B 174      12.204  79.601  37.031  1.00 38.87           C  
ATOM   4141  CD2 LEU B 174      10.877  77.472  37.195  1.00 39.78           C  
ATOM   4142  N   SER B 175      13.639  80.283  34.330  1.00 42.92           N  
ATOM   4143  CA  SER B 175      14.979  79.847  33.955  1.00 43.27           C  
ATOM   4144  C   SER B 175      15.929  79.805  35.153  1.00 41.28           C  
ATOM   4145  O   SER B 175      15.582  80.239  36.254  1.00 40.35           O  
ATOM   4146  CB  SER B 175      15.549  80.757  32.859  1.00 44.19           C  
ATOM   4147  OG  SER B 175      16.121  81.935  33.397  1.00 47.40           O  
ATOM   4148  N   ALA B 176      17.122  79.267  34.929  1.00 39.02           N  
ATOM   4149  CA  ALA B 176      18.115  79.159  35.978  1.00 38.62           C  
ATOM   4150  C   ALA B 176      19.517  79.276  35.397  1.00 39.67           C  
ATOM   4151  O   ALA B 176      19.793  78.759  34.325  1.00 41.10           O  
ATOM   4152  CB  ALA B 176      17.954  77.859  36.679  1.00 36.22           C  
ATOM   4153  N   ALA B 177      20.395  79.988  36.094  1.00 41.55           N  
ATOM   4154  CA  ALA B 177      21.785  80.178  35.666  1.00 41.35           C  
ATOM   4155  C   ALA B 177      22.592  79.174  36.474  1.00 42.04           C  
ATOM   4156  O   ALA B 177      22.865  79.417  37.650  1.00 44.65           O  
ATOM   4157  CB  ALA B 177      22.252  81.610  35.992  1.00 39.40           C  
ATOM   4158  N   LEU B 178      22.982  78.062  35.855  1.00 40.92           N  
ATOM   4159  CA  LEU B 178      23.724  77.019  36.556  1.00 40.98           C  
ATOM   4160  C   LEU B 178      25.250  77.146  36.443  1.00 41.64           C  
ATOM   4161  O   LEU B 178      25.756  77.860  35.564  1.00 42.42           O  
ATOM   4162  CB  LEU B 178      23.274  75.650  36.034  1.00 40.49           C  
ATOM   4163  CG  LEU B 178      21.757  75.445  35.880  1.00 40.34           C  
ATOM   4164  CD1 LEU B 178      21.452  73.979  35.642  1.00 40.32           C  
ATOM   4165  CD2 LEU B 178      21.043  75.926  37.129  1.00 41.57           C  
ATOM   4166  N   SER B 179      25.982  76.468  37.332  1.00 39.52           N  
ATOM   4167  CA  SER B 179      27.442  76.503  37.281  1.00 39.63           C  
ATOM   4168  C   SER B 179      27.980  75.636  36.143  1.00 39.27           C  
ATOM   4169  O   SER B 179      27.376  74.634  35.760  1.00 38.22           O  
ATOM   4170  CB  SER B 179      28.059  76.015  38.595  1.00 42.17           C  
ATOM   4171  OG  SER B 179      29.478  76.163  38.578  1.00 42.76           O  
ATOM   4172  N   ALA B 180      29.114  76.039  35.591  1.00 39.71           N  
ATOM   4173  CA  ALA B 180      29.726  75.288  34.505  1.00 42.29           C  
ATOM   4174  C   ALA B 180      30.778  74.353  35.127  1.00 44.67           C  
ATOM   4175  O   ALA B 180      31.372  73.502  34.450  1.00 45.38           O  
ATOM   4176  CB  ALA B 180      30.376  76.253  33.508  1.00 37.80           C  
ATOM   4177  N   GLY B 181      30.985  74.524  36.432  1.00 45.85           N  
ATOM   4178  CA  GLY B 181      31.965  73.738  37.150  1.00 46.14           C  
ATOM   4179  C   GLY B 181      31.456  72.389  37.593  1.00 46.97           C  
ATOM   4180  O   GLY B 181      30.495  72.302  38.361  1.00 48.20           O  
ATOM   4181  N   LYS B 182      32.113  71.339  37.110  1.00 46.24           N  
ATOM   4182  CA  LYS B 182      31.755  69.961  37.433  1.00 46.00           C  
ATOM   4183  C   LYS B 182      31.515  69.673  38.933  1.00 44.66           C  
ATOM   4184  O   LYS B 182      30.467  69.139  39.317  1.00 42.17           O  
ATOM   4185  CB  LYS B 182      32.846  69.021  36.904  1.00 48.46           C  
ATOM   4186  CG  LYS B 182      32.476  67.540  36.926  1.00 49.19           C  
ATOM   4187  CD  LYS B 182      33.682  66.673  37.230  1.00 50.01           C  
ATOM   4188  CE  LYS B 182      33.323  65.221  37.047  1.00 50.60           C  
ATOM   4189  NZ  LYS B 182      32.033  64.943  37.729  1.00 51.15           N  
ATOM   4190  N   VAL B 183      32.488  70.017  39.772  1.00 44.51           N  
ATOM   4191  CA  VAL B 183      32.373  69.772  41.213  1.00 46.05           C  
ATOM   4192  C   VAL B 183      31.039  70.322  41.743  1.00 45.47           C  
ATOM   4193  O   VAL B 183      30.303  69.636  42.477  1.00 44.08           O  
ATOM   4194  CB  VAL B 183      33.540  70.447  42.015  1.00 47.11           C  
ATOM   4195  CG1 VAL B 183      33.841  69.642  43.272  1.00 45.00           C  
ATOM   4196  CG2 VAL B 183      34.784  70.586  41.137  1.00 49.44           C  
ATOM   4197  N   THR B 184      30.753  71.567  41.359  1.00 44.05           N  
ATOM   4198  CA  THR B 184      29.539  72.256  41.751  1.00 42.59           C  
ATOM   4199  C   THR B 184      28.330  71.575  41.135  1.00 41.48           C  
ATOM   4200  O   THR B 184      27.375  71.244  41.826  1.00 41.14           O  
ATOM   4201  CB  THR B 184      29.576  73.689  41.281  1.00 44.25           C  
ATOM   4202  OG1 THR B 184      30.831  74.276  41.652  1.00 45.49           O  
ATOM   4203  CG2 THR B 184      28.428  74.470  41.899  1.00 45.49           C  
ATOM   4204  N   ILE B 185      28.369  71.370  39.826  1.00 40.13           N  
ATOM   4205  CA  ILE B 185      27.268  70.703  39.152  1.00 39.84           C  
ATOM   4206  C   ILE B 185      26.958  69.372  39.863  1.00 42.35           C  
ATOM   4207  O   ILE B 185      25.793  69.014  40.072  1.00 41.65           O  
ATOM   4208  CB  ILE B 185      27.627  70.417  37.675  1.00 35.88           C  
ATOM   4209  CG1 ILE B 185      27.847  71.738  36.949  1.00 31.64           C  
ATOM   4210  CG2 ILE B 185      26.533  69.573  37.014  1.00 33.71           C  
ATOM   4211  CD1 ILE B 185      28.202  71.596  35.511  1.00 29.72           C  
ATOM   4212  N   ASP B 186      28.008  68.649  40.245  1.00 43.50           N  
ATOM   4213  CA  ASP B 186      27.825  67.359  40.897  1.00 45.29           C  
ATOM   4214  C   ASP B 186      27.199  67.426  42.270  1.00 45.90           C  
ATOM   4215  O   ASP B 186      26.472  66.514  42.673  1.00 46.95           O  
ATOM   4216  CB  ASP B 186      29.154  66.599  41.020  1.00 44.78           C  
ATOM   4217  CG  ASP B 186      29.598  65.986  39.716  1.00 44.84           C  
ATOM   4218  OD1 ASP B 186      28.714  65.561  38.938  1.00 45.42           O  
ATOM   4219  OD2 ASP B 186      30.828  65.913  39.480  1.00 43.81           O  
ATOM   4220  N   SER B 187      27.470  68.493  43.003  1.00 46.34           N  
ATOM   4221  CA  SER B 187      26.932  68.564  44.346  1.00 47.36           C  
ATOM   4222  C   SER B 187      25.673  69.400  44.547  1.00 46.73           C  
ATOM   4223  O   SER B 187      25.141  69.430  45.657  1.00 46.67           O  
ATOM   4224  CB  SER B 187      28.024  69.041  45.308  1.00 48.86           C  
ATOM   4225  OG  SER B 187      28.164  70.451  45.288  1.00 50.29           O  
ATOM   4226  N   SER B 188      25.175  70.037  43.487  1.00 46.06           N  
ATOM   4227  CA  SER B 188      23.999  70.892  43.614  1.00 46.20           C  
ATOM   4228  C   SER B 188      22.886  70.693  42.616  1.00 45.97           C  
ATOM   4229  O   SER B 188      21.741  71.038  42.900  1.00 45.48           O  
ATOM   4230  CB  SER B 188      24.414  72.355  43.527  1.00 46.89           C  
ATOM   4231  OG  SER B 188      25.530  72.603  44.355  1.00 52.38           O  
ATOM   4232  N   TYR B 189      23.213  70.157  41.446  1.00 46.08           N  
ATOM   4233  CA  TYR B 189      22.219  69.995  40.402  1.00 45.87           C  
ATOM   4234  C   TYR B 189      21.846  68.578  40.034  1.00 48.86           C  
ATOM   4235  O   TYR B 189      22.719  67.712  39.857  1.00 51.72           O  
ATOM   4236  CB  TYR B 189      22.691  70.690  39.134  1.00 43.05           C  
ATOM   4237  CG  TYR B 189      23.124  72.132  39.312  1.00 43.57           C  
ATOM   4238  CD1 TYR B 189      22.258  73.083  39.862  1.00 42.91           C  
ATOM   4239  CD2 TYR B 189      24.383  72.557  38.888  1.00 41.67           C  
ATOM   4240  CE1 TYR B 189      22.628  74.407  39.981  1.00 43.11           C  
ATOM   4241  CE2 TYR B 189      24.764  73.890  39.002  1.00 44.01           C  
ATOM   4242  CZ  TYR B 189      23.883  74.812  39.547  1.00 45.14           C  
ATOM   4243  OH  TYR B 189      24.248  76.143  39.638  1.00 46.05           O  
ATOM   4244  N   ASP B 190      20.538  68.345  39.936  1.00 49.04           N  
ATOM   4245  CA  ASP B 190      20.011  67.063  39.507  1.00 49.12           C  
ATOM   4246  C   ASP B 190      19.486  67.443  38.133  1.00 48.88           C  
ATOM   4247  O   ASP B 190      18.273  67.493  37.910  1.00 50.60           O  
ATOM   4248  CB  ASP B 190      18.851  66.585  40.386  1.00 50.30           C  
ATOM   4249  CG  ASP B 190      18.229  65.269  39.869  1.00 52.19           C  
ATOM   4250  OD1 ASP B 190      17.947  65.158  38.646  1.00 51.49           O  
ATOM   4251  OD2 ASP B 190      18.018  64.342  40.682  1.00 51.77           O  
ATOM   4252  N   ILE B 191      20.410  67.746  37.226  1.00 47.61           N  
ATOM   4253  CA  ILE B 191      20.069  68.167  35.867  1.00 47.71           C  
ATOM   4254  C   ILE B 191      18.871  67.438  35.262  1.00 48.87           C  
ATOM   4255  O   ILE B 191      17.915  68.068  34.833  1.00 49.28           O  
ATOM   4256  CB  ILE B 191      21.291  68.025  34.922  1.00 46.77           C  
ATOM   4257  CG1 ILE B 191      22.453  68.907  35.431  1.00 45.85           C  
ATOM   4258  CG2 ILE B 191      20.888  68.342  33.473  1.00 45.56           C  
ATOM   4259  CD1 ILE B 191      22.231  70.427  35.368  1.00 43.77           C  
ATOM   4260  N   ALA B 192      18.915  66.114  35.235  1.00 51.06           N  
ATOM   4261  CA  ALA B 192      17.819  65.328  34.667  1.00 53.10           C  
ATOM   4262  C   ALA B 192      16.426  65.868  35.056  1.00 53.60           C  
ATOM   4263  O   ALA B 192      15.582  66.156  34.199  1.00 53.37           O  
ATOM   4264  CB  ALA B 192      17.959  63.855  35.113  1.00 53.39           C  
ATOM   4265  N   LYS B 193      16.209  66.012  36.359  1.00 53.05           N  
ATOM   4266  CA  LYS B 193      14.936  66.463  36.880  1.00 51.23           C  
ATOM   4267  C   LYS B 193      14.628  67.939  36.695  1.00 51.32           C  
ATOM   4268  O   LYS B 193      13.611  68.288  36.092  1.00 52.34           O  
ATOM   4269  CB  LYS B 193      14.840  66.088  38.357  1.00 50.07           C  
ATOM   4270  CG  LYS B 193      14.960  64.595  38.618  1.00 50.56           C  
ATOM   4271  CD  LYS B 193      14.858  64.286  40.114  1.00 53.38           C  
ATOM   4272  CE  LYS B 193      14.854  62.778  40.404  1.00 54.68           C  
ATOM   4273  NZ  LYS B 193      16.085  62.096  39.893  1.00 57.05           N  
ATOM   4274  N   ILE B 194      15.488  68.815  37.202  1.00 51.15           N  
ATOM   4275  CA  ILE B 194      15.218  70.246  37.080  1.00 51.87           C  
ATOM   4276  C   ILE B 194      15.069  70.658  35.627  1.00 53.32           C  
ATOM   4277  O   ILE B 194      14.229  71.485  35.290  1.00 54.69           O  
ATOM   4278  CB  ILE B 194      16.326  71.108  37.736  1.00 50.18           C  
ATOM   4279  CG1 ILE B 194      17.581  71.151  36.865  1.00 49.68           C  
ATOM   4280  CG2 ILE B 194      16.672  70.535  39.092  1.00 52.06           C  
ATOM   4281  CD1 ILE B 194      18.681  72.087  37.400  1.00 47.67           C  
ATOM   4282  N   SER B 195      15.879  70.046  34.773  1.00 54.87           N  
ATOM   4283  CA  SER B 195      15.902  70.313  33.341  1.00 55.11           C  
ATOM   4284  C   SER B 195      14.558  70.169  32.626  1.00 56.24           C  
ATOM   4285  O   SER B 195      14.360  70.737  31.556  1.00 55.17           O  
ATOM   4286  CB  SER B 195      16.927  69.388  32.685  1.00 55.00           C  
ATOM   4287  OG  SER B 195      17.193  69.779  31.360  1.00 56.85           O  
ATOM   4288  N   GLN B 196      13.629  69.412  33.195  1.00 58.40           N  
ATOM   4289  CA  GLN B 196      12.336  69.251  32.538  1.00 61.24           C  
ATOM   4290  C   GLN B 196      11.337  70.342  32.945  1.00 60.83           C  
ATOM   4291  O   GLN B 196      10.349  70.571  32.256  1.00 61.97           O  
ATOM   4292  CB  GLN B 196      11.756  67.867  32.847  1.00 63.34           C  
ATOM   4293  CG  GLN B 196      11.286  67.697  34.286  1.00 67.52           C  
ATOM   4294  CD  GLN B 196      11.520  66.289  34.799  1.00 69.26           C  
ATOM   4295  OE1 GLN B 196      12.661  65.833  34.856  1.00 71.80           O  
ATOM   4296  NE2 GLN B 196      10.446  65.592  35.172  1.00 69.92           N  
ATOM   4297  N   HIS B 197      11.600  71.017  34.058  1.00 60.13           N  
ATOM   4298  CA  HIS B 197      10.707  72.065  34.534  1.00 58.70           C  
ATOM   4299  C   HIS B 197      11.134  73.463  34.082  1.00 57.69           C  
ATOM   4300  O   HIS B 197      10.305  74.371  33.968  1.00 57.69           O  
ATOM   4301  CB  HIS B 197      10.617  72.023  36.064  1.00 59.42           C  
ATOM   4302  CG  HIS B 197      10.066  70.738  36.602  1.00 62.44           C  
ATOM   4303  ND1 HIS B 197       8.867  70.208  36.180  1.00 62.85           N  
ATOM   4304  CD2 HIS B 197      10.548  69.882  37.536  1.00 64.77           C  
ATOM   4305  CE1 HIS B 197       8.633  69.080  36.830  1.00 63.43           C  
ATOM   4306  NE2 HIS B 197       9.638  68.860  37.660  1.00 64.00           N  
ATOM   4307  N   LEU B 198      12.427  73.643  33.837  1.00 55.87           N  
ATOM   4308  CA  LEU B 198      12.936  74.939  33.406  1.00 54.82           C  
ATOM   4309  C   LEU B 198      12.686  75.107  31.914  1.00 53.20           C  
ATOM   4310  O   LEU B 198      12.643  74.124  31.183  1.00 52.30           O  
ATOM   4311  CB  LEU B 198      14.436  75.037  33.697  1.00 56.10           C  
ATOM   4312  CG  LEU B 198      14.850  74.921  35.168  1.00 56.58           C  
ATOM   4313  CD1 LEU B 198      16.360  74.899  35.267  1.00 57.93           C  
ATOM   4314  CD2 LEU B 198      14.299  76.087  35.959  1.00 56.26           C  
ATOM   4315  N   ASP B 199      12.523  76.344  31.458  1.00 51.48           N  
ATOM   4316  CA  ASP B 199      12.284  76.579  30.037  1.00 50.66           C  
ATOM   4317  C   ASP B 199      13.587  76.584  29.264  1.00 48.74           C  
ATOM   4318  O   ASP B 199      13.626  76.224  28.092  1.00 49.38           O  
ATOM   4319  CB  ASP B 199      11.531  77.880  29.840  1.00 50.21           C  
ATOM   4320  CG  ASP B 199      10.185  77.833  30.472  1.00 50.69           C  
ATOM   4321  OD1 ASP B 199       9.379  76.992  30.031  1.00 51.49           O  
ATOM   4322  OD2 ASP B 199       9.936  78.617  31.415  1.00 53.75           O  
ATOM   4323  N   PHE B 200      14.645  77.018  29.928  1.00 45.88           N  
ATOM   4324  CA  PHE B 200      15.966  76.996  29.338  1.00 44.20           C  
ATOM   4325  C   PHE B 200      16.960  77.157  30.465  1.00 43.43           C  
ATOM   4326  O   PHE B 200      16.655  77.734  31.509  1.00 44.79           O  
ATOM   4327  CB  PHE B 200      16.136  78.078  28.264  1.00 43.33           C  
ATOM   4328  CG  PHE B 200      16.084  79.491  28.782  1.00 43.41           C  
ATOM   4329  CD1 PHE B 200      17.142  80.024  29.514  1.00 41.41           C  
ATOM   4330  CD2 PHE B 200      14.988  80.304  28.501  1.00 40.91           C  
ATOM   4331  CE1 PHE B 200      17.108  81.339  29.951  1.00 39.56           C  
ATOM   4332  CE2 PHE B 200      14.950  81.615  28.936  1.00 38.99           C  
ATOM   4333  CZ  PHE B 200      16.011  82.134  29.660  1.00 39.55           C  
ATOM   4334  N   ILE B 201      18.138  76.598  30.274  1.00 41.73           N  
ATOM   4335  CA  ILE B 201      19.171  76.681  31.282  1.00 39.95           C  
ATOM   4336  C   ILE B 201      20.324  77.507  30.772  1.00 39.39           C  
ATOM   4337  O   ILE B 201      20.736  77.356  29.628  1.00 39.45           O  
ATOM   4338  CB  ILE B 201      19.734  75.295  31.604  1.00 39.39           C  
ATOM   4339  CG1 ILE B 201      18.623  74.388  32.137  1.00 38.62           C  
ATOM   4340  CG2 ILE B 201      20.894  75.426  32.571  1.00 37.88           C  
ATOM   4341  CD1 ILE B 201      19.119  73.026  32.595  1.00 34.57           C  
ATOM   4342  N   SER B 202      20.848  78.401  31.591  1.00 39.29           N  
ATOM   4343  CA  SER B 202      22.018  79.133  31.137  1.00 40.57           C  
ATOM   4344  C   SER B 202      23.213  78.555  31.875  1.00 40.78           C  
ATOM   4345  O   SER B 202      23.247  78.554  33.107  1.00 41.31           O  
ATOM   4346  CB  SER B 202      21.884  80.621  31.407  1.00 38.86           C  
ATOM   4347  OG  SER B 202      21.064  81.196  30.417  1.00 40.59           O  
ATOM   4348  N   ILE B 203      24.173  78.021  31.127  1.00 40.39           N  
ATOM   4349  CA  ILE B 203      25.356  77.449  31.754  1.00 40.68           C  
ATOM   4350  C   ILE B 203      26.471  78.476  31.727  1.00 37.36           C  
ATOM   4351  O   ILE B 203      26.979  78.853  30.680  1.00 36.58           O  
ATOM   4352  CB  ILE B 203      25.796  76.137  31.062  1.00 43.04           C  
ATOM   4353  CG1 ILE B 203      26.761  75.391  31.965  1.00 43.77           C  
ATOM   4354  CG2 ILE B 203      26.493  76.417  29.740  1.00 44.59           C  
ATOM   4355  CD1 ILE B 203      26.987  73.981  31.495  1.00 47.96           C  
ATOM   4356  N   MET B 204      26.831  78.934  32.908  1.00 35.28           N  
ATOM   4357  CA  MET B 204      27.844  79.954  33.043  1.00 36.87           C  
ATOM   4358  C   MET B 204      29.270  79.481  32.693  1.00 35.77           C  
ATOM   4359  O   MET B 204      30.163  79.412  33.556  1.00 35.10           O  
ATOM   4360  CB  MET B 204      27.734  80.494  34.458  1.00 37.99           C  
ATOM   4361  CG  MET B 204      26.282  80.795  34.805  1.00 41.77           C  
ATOM   4362  SD  MET B 204      26.022  81.300  36.503  1.00 46.37           S  
ATOM   4363  CE  MET B 204      26.834  82.757  36.382  1.00 46.76           C  
ATOM   4364  N   THR B 205      29.483  79.170  31.417  1.00 33.07           N  
ATOM   4365  CA  THR B 205      30.786  78.680  30.995  1.00 33.39           C  
ATOM   4366  C   THR B 205      31.857  79.761  30.848  1.00 33.60           C  
ATOM   4367  O   THR B 205      32.222  80.180  29.746  1.00 30.01           O  
ATOM   4368  CB  THR B 205      30.668  77.866  29.708  1.00 32.44           C  
ATOM   4369  OG1 THR B 205      29.906  78.617  28.761  1.00 32.15           O  
ATOM   4370  CG2 THR B 205      29.970  76.506  29.989  1.00 28.49           C  
ATOM   4371  N   TYR B 206      32.351  80.178  32.012  1.00 36.09           N  
ATOM   4372  CA  TYR B 206      33.385  81.191  32.169  1.00 37.60           C  
ATOM   4373  C   TYR B 206      33.767  81.202  33.672  1.00 39.54           C  
ATOM   4374  O   TYR B 206      33.159  80.476  34.479  1.00 36.52           O  
ATOM   4375  CB  TYR B 206      32.852  82.547  31.686  1.00 37.71           C  
ATOM   4376  CG  TYR B 206      31.476  82.922  32.223  1.00 38.85           C  
ATOM   4377  CD1 TYR B 206      31.277  83.147  33.590  1.00 37.72           C  
ATOM   4378  CD2 TYR B 206      30.386  83.074  31.364  1.00 37.45           C  
ATOM   4379  CE1 TYR B 206      30.052  83.516  34.081  1.00 38.73           C  
ATOM   4380  CE2 TYR B 206      29.142  83.440  31.850  1.00 38.69           C  
ATOM   4381  CZ  TYR B 206      28.984  83.664  33.214  1.00 40.39           C  
ATOM   4382  OH  TYR B 206      27.767  84.054  33.721  1.00 41.11           O  
ATOM   4383  N   ASP B 207      34.754  82.022  34.048  1.00 42.55           N  
ATOM   4384  CA  ASP B 207      35.247  82.068  35.440  1.00 45.58           C  
ATOM   4385  C   ASP B 207      35.751  80.632  35.729  1.00 48.22           C  
ATOM   4386  O   ASP B 207      35.194  79.944  36.582  1.00 52.56           O  
ATOM   4387  CB  ASP B 207      34.117  82.434  36.439  1.00 44.58           C  
ATOM   4388  CG  ASP B 207      33.849  83.965  36.555  1.00 45.46           C  
ATOM   4389  OD1 ASP B 207      34.793  84.748  36.788  1.00 46.77           O  
ATOM   4390  OD2 ASP B 207      32.676  84.397  36.447  1.00 44.41           O  
ATOM   4391  N   PHE B 208      36.785  80.179  35.018  1.00 48.00           N  
ATOM   4392  CA  PHE B 208      37.291  78.809  35.175  1.00 48.93           C  
ATOM   4393  C   PHE B 208      38.713  78.687  35.715  1.00 52.19           C  
ATOM   4394  O   PHE B 208      39.121  77.596  36.140  1.00 53.23           O  
ATOM   4395  CB  PHE B 208      37.308  78.089  33.834  1.00 47.86           C  
ATOM   4396  CG  PHE B 208      36.020  77.417  33.444  1.00 45.39           C  
ATOM   4397  CD1 PHE B 208      35.464  76.432  34.237  1.00 44.71           C  
ATOM   4398  CD2 PHE B 208      35.451  77.671  32.192  1.00 42.05           C  
ATOM   4399  CE1 PHE B 208      34.367  75.700  33.783  1.00 44.59           C  
ATOM   4400  CE2 PHE B 208      34.374  76.956  31.739  1.00 40.81           C  
ATOM   4401  CZ  PHE B 208      33.827  75.965  32.527  1.00 43.06           C  
ATOM   4402  N   HIS B 209      39.488  79.770  35.650  1.00 52.96           N  
ATOM   4403  CA  HIS B 209      40.869  79.733  36.123  1.00 53.12           C  
ATOM   4404  C   HIS B 209      41.069  80.822  37.179  1.00 54.50           C  
ATOM   4405  O   HIS B 209      41.397  81.970  36.857  1.00 56.22           O  
ATOM   4406  CB  HIS B 209      41.816  79.945  34.933  1.00 53.41           C  
ATOM   4407  CG  HIS B 209      43.238  79.538  35.192  1.00 54.48           C  
ATOM   4408  ND1 HIS B 209      43.677  78.237  35.064  1.00 53.96           N  
ATOM   4409  CD2 HIS B 209      44.321  80.264  35.563  1.00 53.66           C  
ATOM   4410  CE1 HIS B 209      44.967  78.180  35.343  1.00 53.09           C  
ATOM   4411  NE2 HIS B 209      45.382  79.396  35.648  1.00 53.08           N  
ATOM   4412  N   GLY B 210      40.846  80.466  38.442  1.00 55.21           N  
ATOM   4413  CA  GLY B 210      41.008  81.424  39.522  1.00 55.81           C  
ATOM   4414  C   GLY B 210      42.452  81.885  39.668  1.00 58.02           C  
ATOM   4415  O   GLY B 210      43.385  81.107  39.449  1.00 59.31           O  
ATOM   4416  N   ALA B 211      42.646  83.152  40.038  1.00 58.96           N  
ATOM   4417  CA  ALA B 211      43.985  83.714  40.212  1.00 57.84           C  
ATOM   4418  C   ALA B 211      44.756  83.028  41.330  1.00 58.29           C  
ATOM   4419  O   ALA B 211      45.968  83.197  41.434  1.00 59.56           O  
ATOM   4420  CB  ALA B 211      43.897  85.206  40.492  1.00 58.27           C  
ATOM   4421  N   TRP B 212      44.060  82.263  42.170  1.00 58.13           N  
ATOM   4422  CA  TRP B 212      44.712  81.549  43.270  1.00 57.51           C  
ATOM   4423  C   TRP B 212      45.665  80.468  42.760  1.00 56.37           C  
ATOM   4424  O   TRP B 212      46.603  80.080  43.456  1.00 56.24           O  
ATOM   4425  CB  TRP B 212      43.673  80.894  44.184  1.00 58.80           C  
ATOM   4426  CG  TRP B 212      42.801  79.886  43.484  1.00 61.13           C  
ATOM   4427  CD1 TRP B 212      41.653  80.141  42.800  1.00 61.45           C  
ATOM   4428  CD2 TRP B 212      43.028  78.474  43.374  1.00 60.98           C  
ATOM   4429  NE1 TRP B 212      41.149  78.980  42.272  1.00 62.07           N  
ATOM   4430  CE2 TRP B 212      41.974  77.941  42.609  1.00 62.03           C  
ATOM   4431  CE3 TRP B 212      44.021  77.609  43.845  1.00 61.73           C  
ATOM   4432  CZ2 TRP B 212      41.881  76.574  42.302  1.00 62.08           C  
ATOM   4433  CZ3 TRP B 212      43.928  76.248  43.536  1.00 61.98           C  
ATOM   4434  CH2 TRP B 212      42.864  75.751  42.773  1.00 61.26           C  
ATOM   4435  N   ARG B 213      45.412  79.976  41.548  1.00 55.56           N  
ATOM   4436  CA  ARG B 213      46.240  78.935  40.950  1.00 54.09           C  
ATOM   4437  C   ARG B 213      47.694  79.387  40.857  1.00 52.90           C  
ATOM   4438  O   ARG B 213      48.611  78.566  40.829  1.00 53.23           O  
ATOM   4439  CB  ARG B 213      45.687  78.560  39.570  1.00 54.31           C  
ATOM   4440  CG  ARG B 213      44.335  77.854  39.659  1.00 56.86           C  
ATOM   4441  CD  ARG B 213      43.777  77.442  38.299  1.00 58.23           C  
ATOM   4442  NE  ARG B 213      42.700  76.453  38.423  1.00 59.69           N  
ATOM   4443  CZ  ARG B 213      42.875  75.196  38.830  1.00 58.82           C  
ATOM   4444  NH1 ARG B 213      41.832  74.377  38.915  1.00 57.30           N  
ATOM   4445  NH2 ARG B 213      44.094  74.758  39.141  1.00 58.46           N  
ATOM   4446  N   GLY B 214      47.889  80.702  40.822  1.00 50.84           N  
ATOM   4447  CA  GLY B 214      49.224  81.271  40.752  1.00 47.10           C  
ATOM   4448  C   GLY B 214      49.739  81.403  39.343  1.00 44.55           C  
ATOM   4449  O   GLY B 214      50.819  81.926  39.130  1.00 43.91           O  
ATOM   4450  N   THR B 215      48.939  80.956  38.382  1.00 43.71           N  
ATOM   4451  CA  THR B 215      49.322  80.969  36.977  1.00 41.58           C  
ATOM   4452  C   THR B 215      48.301  81.575  36.053  1.00 40.75           C  
ATOM   4453  O   THR B 215      47.101  81.480  36.290  1.00 39.45           O  
ATOM   4454  CB  THR B 215      49.538  79.554  36.471  1.00 40.62           C  
ATOM   4455  OG1 THR B 215      48.474  78.731  36.960  1.00 39.84           O  
ATOM   4456  CG2 THR B 215      50.852  79.011  36.940  1.00 38.45           C  
ATOM   4457  N   THR B 216      48.800  82.174  34.976  1.00 41.34           N  
ATOM   4458  CA  THR B 216      47.942  82.772  33.962  1.00 40.81           C  
ATOM   4459  C   THR B 216      47.102  81.644  33.401  1.00 40.28           C  
ATOM   4460  O   THR B 216      47.541  80.479  33.336  1.00 40.15           O  
ATOM   4461  CB  THR B 216      48.750  83.403  32.781  1.00 41.29           C  
ATOM   4462  OG1 THR B 216      49.698  82.453  32.280  1.00 40.83           O  
ATOM   4463  CG2 THR B 216      49.475  84.670  33.220  1.00 39.59           C  
ATOM   4464  N   GLY B 217      45.889  81.990  33.002  1.00 38.86           N  
ATOM   4465  CA  GLY B 217      45.005  80.989  32.452  1.00 35.88           C  
ATOM   4466  C   GLY B 217      43.685  81.574  32.027  1.00 34.27           C  
ATOM   4467  O   GLY B 217      42.990  82.195  32.819  1.00 35.40           O  
ATOM   4468  N   HIS B 218      43.340  81.383  30.768  1.00 32.89           N  
ATOM   4469  CA  HIS B 218      42.077  81.868  30.263  1.00 33.06           C  
ATOM   4470  C   HIS B 218      40.951  81.282  31.106  1.00 32.62           C  
ATOM   4471  O   HIS B 218      40.974  80.107  31.465  1.00 32.68           O  
ATOM   4472  CB  HIS B 218      41.907  81.455  28.809  1.00 33.26           C  
ATOM   4473  CG  HIS B 218      40.949  82.315  28.056  1.00 35.41           C  
ATOM   4474  ND1 HIS B 218      39.580  82.127  28.104  1.00 37.43           N  
ATOM   4475  CD2 HIS B 218      41.156  83.418  27.298  1.00 34.52           C  
ATOM   4476  CE1 HIS B 218      38.987  83.081  27.408  1.00 37.73           C  
ATOM   4477  NE2 HIS B 218      39.920  83.877  26.910  1.00 38.20           N  
ATOM   4478  N   HIS B 219      39.964  82.115  31.418  1.00 34.37           N  
ATOM   4479  CA  HIS B 219      38.823  81.718  32.238  1.00 34.88           C  
ATOM   4480  C   HIS B 219      37.660  81.178  31.421  1.00 35.96           C  
ATOM   4481  O   HIS B 219      36.658  80.724  31.984  1.00 35.11           O  
ATOM   4482  CB  HIS B 219      38.338  82.922  33.059  1.00 34.71           C  
ATOM   4483  CG  HIS B 219      37.496  83.899  32.289  1.00 34.28           C  
ATOM   4484  ND1 HIS B 219      36.122  83.970  32.426  1.00 34.20           N  
ATOM   4485  CD2 HIS B 219      37.833  84.856  31.390  1.00 34.65           C  
ATOM   4486  CE1 HIS B 219      35.653  84.931  31.647  1.00 34.53           C  
ATOM   4487  NE2 HIS B 219      36.670  85.484  31.008  1.00 33.84           N  
ATOM   4488  N   SER B 220      37.771  81.240  30.098  1.00 36.60           N  
ATOM   4489  CA  SER B 220      36.677  80.757  29.283  1.00 39.42           C  
ATOM   4490  C   SER B 220      37.132  80.077  27.997  1.00 41.55           C  
ATOM   4491  O   SER B 220      36.721  80.444  26.892  1.00 43.43           O  
ATOM   4492  CB  SER B 220      35.734  81.909  28.966  1.00 38.76           C  
ATOM   4493  OG  SER B 220      34.467  81.402  28.594  1.00 40.04           O  
ATOM   4494  N   PRO B 221      37.982  79.051  28.125  1.00 41.90           N  
ATOM   4495  CA  PRO B 221      38.438  78.375  26.911  1.00 40.52           C  
ATOM   4496  C   PRO B 221      37.291  77.552  26.346  1.00 40.40           C  
ATOM   4497  O   PRO B 221      36.337  77.254  27.051  1.00 41.29           O  
ATOM   4498  CB  PRO B 221      39.587  77.524  27.417  1.00 39.65           C  
ATOM   4499  CG  PRO B 221      39.093  77.128  28.794  1.00 41.35           C  
ATOM   4500  CD  PRO B 221      38.474  78.379  29.346  1.00 40.24           C  
ATOM   4501  N   LEU B 222      37.370  77.191  25.072  1.00 41.54           N  
ATOM   4502  CA  LEU B 222      36.306  76.401  24.449  1.00 40.95           C  
ATOM   4503  C   LEU B 222      36.553  74.896  24.643  1.00 40.29           C  
ATOM   4504  O   LEU B 222      35.631  74.119  24.789  1.00 40.06           O  
ATOM   4505  CB  LEU B 222      36.206  76.762  22.952  1.00 37.58           C  
ATOM   4506  CG  LEU B 222      35.104  76.084  22.129  1.00 35.93           C  
ATOM   4507  CD1 LEU B 222      33.741  76.163  22.842  1.00 33.63           C  
ATOM   4508  CD2 LEU B 222      35.049  76.746  20.780  1.00 32.91           C  
ATOM   4509  N   PHE B 223      37.814  74.501  24.641  1.00 41.96           N  
ATOM   4510  CA  PHE B 223      38.183  73.114  24.828  1.00 43.89           C  
ATOM   4511  C   PHE B 223      39.359  73.123  25.790  1.00 44.90           C  
ATOM   4512  O   PHE B 223      39.840  74.174  26.191  1.00 46.81           O  
ATOM   4513  CB  PHE B 223      38.659  72.502  23.519  1.00 45.69           C  
ATOM   4514  CG  PHE B 223      37.690  72.636  22.389  1.00 46.91           C  
ATOM   4515  CD1 PHE B 223      36.643  71.736  22.243  1.00 46.75           C  
ATOM   4516  CD2 PHE B 223      37.852  73.639  21.438  1.00 47.08           C  
ATOM   4517  CE1 PHE B 223      35.777  71.830  21.165  1.00 46.67           C  
ATOM   4518  CE2 PHE B 223      36.987  73.740  20.353  1.00 47.64           C  
ATOM   4519  CZ  PHE B 223      35.950  72.834  20.216  1.00 45.96           C  
ATOM   4520  N   ARG B 224      39.852  71.948  26.126  1.00 44.32           N  
ATOM   4521  CA  ARG B 224      40.963  71.853  27.036  1.00 44.28           C  
ATOM   4522  C   ARG B 224      42.244  72.459  26.462  1.00 44.47           C  
ATOM   4523  O   ARG B 224      43.063  72.983  27.209  1.00 43.48           O  
ATOM   4524  CB  ARG B 224      41.190  70.386  27.384  1.00 46.02           C  
ATOM   4525  CG  ARG B 224      42.224  70.167  28.445  1.00 50.07           C  
ATOM   4526  CD  ARG B 224      42.297  68.712  28.796  1.00 54.99           C  
ATOM   4527  NE  ARG B 224      43.256  68.457  29.861  1.00 58.53           N  
ATOM   4528  CZ  ARG B 224      43.450  67.256  30.395  1.00 61.74           C  
ATOM   4529  NH1 ARG B 224      42.752  66.204  29.952  1.00 60.21           N  
ATOM   4530  NH2 ARG B 224      44.324  67.112  31.386  1.00 62.45           N  
ATOM   4531  N   GLY B 225      42.410  72.389  25.138  1.00 44.91           N  
ATOM   4532  CA  GLY B 225      43.616  72.892  24.501  1.00 43.30           C  
ATOM   4533  C   GLY B 225      44.762  71.938  24.830  1.00 44.94           C  
ATOM   4534  O   GLY B 225      44.519  70.746  25.137  1.00 43.25           O  
ATOM   4535  N   GLN B 226      45.999  72.450  24.779  1.00 45.37           N  
ATOM   4536  CA  GLN B 226      47.189  71.645  25.092  1.00 46.03           C  
ATOM   4537  C   GLN B 226      47.001  70.836  26.382  1.00 47.49           C  
ATOM   4538  O   GLN B 226      46.768  71.390  27.458  1.00 47.68           O  
ATOM   4539  CB  GLN B 226      48.432  72.527  25.214  1.00 43.23           C  
ATOM   4540  CG  GLN B 226      49.704  71.699  25.296  1.00 42.71           C  
ATOM   4541  CD  GLN B 226      50.946  72.534  25.483  1.00 44.08           C  
ATOM   4542  OE1 GLN B 226      51.142  73.551  24.797  1.00 42.54           O  
ATOM   4543  NE2 GLN B 226      51.811  72.105  26.409  1.00 42.40           N  
ATOM   4544  N   GLU B 227      47.134  69.523  26.274  1.00 49.61           N  
ATOM   4545  CA  GLU B 227      46.885  68.651  27.410  1.00 52.62           C  
ATOM   4546  C   GLU B 227      47.630  68.942  28.695  1.00 53.95           C  
ATOM   4547  O   GLU B 227      47.003  69.229  29.717  1.00 55.53           O  
ATOM   4548  CB  GLU B 227      47.094  67.198  26.995  1.00 53.27           C  
ATOM   4549  CG  GLU B 227      46.042  66.257  27.546  1.00 55.45           C  
ATOM   4550  CD  GLU B 227      46.468  65.624  28.846  1.00 58.62           C  
ATOM   4551  OE1 GLU B 227      47.300  66.240  29.554  1.00 60.61           O  
ATOM   4552  OE2 GLU B 227      45.970  64.519  29.163  1.00 57.89           O  
ATOM   4553  N   ASP B 228      48.957  68.875  28.658  1.00 55.70           N  
ATOM   4554  CA  ASP B 228      49.754  69.116  29.862  1.00 56.09           C  
ATOM   4555  C   ASP B 228      49.953  70.582  30.254  1.00 56.19           C  
ATOM   4556  O   ASP B 228      50.762  70.888  31.120  1.00 56.62           O  
ATOM   4557  CB  ASP B 228      51.121  68.407  29.768  1.00 54.65           C  
ATOM   4558  CG  ASP B 228      52.032  68.992  28.694  1.00 53.70           C  
ATOM   4559  OD1 ASP B 228      51.656  69.991  28.034  1.00 53.69           O  
ATOM   4560  OD2 ASP B 228      53.142  68.439  28.518  1.00 53.04           O  
ATOM   4561  N   ALA B 229      49.225  71.490  29.623  1.00 56.83           N  
ATOM   4562  CA  ALA B 229      49.340  72.897  29.990  1.00 59.01           C  
ATOM   4563  C   ALA B 229      48.066  73.345  30.738  1.00 60.95           C  
ATOM   4564  O   ALA B 229      47.954  74.511  31.143  1.00 62.48           O  
ATOM   4565  CB  ALA B 229      49.560  73.762  28.752  1.00 56.32           C  
ATOM   4566  N   SER B 230      47.128  72.409  30.926  1.00 60.40           N  
ATOM   4567  CA  SER B 230      45.864  72.678  31.605  1.00 58.89           C  
ATOM   4568  C   SER B 230      45.833  71.941  32.927  1.00 57.82           C  
ATOM   4569  O   SER B 230      46.314  70.819  33.031  1.00 55.72           O  
ATOM   4570  CB  SER B 230      44.685  72.201  30.762  1.00 61.05           C  
ATOM   4571  OG  SER B 230      44.585  70.775  30.782  1.00 63.75           O  
ATOM   4572  N   PRO B 231      45.219  72.551  33.945  1.00 58.18           N  
ATOM   4573  CA  PRO B 231      45.085  72.013  35.302  1.00 58.13           C  
ATOM   4574  C   PRO B 231      44.222  70.766  35.373  1.00 58.27           C  
ATOM   4575  O   PRO B 231      44.581  69.792  36.031  1.00 58.95           O  
ATOM   4576  CB  PRO B 231      44.466  73.170  36.074  1.00 59.33           C  
ATOM   4577  CG  PRO B 231      44.788  74.395  35.220  1.00 59.85           C  
ATOM   4578  CD  PRO B 231      44.570  73.865  33.845  1.00 58.58           C  
ATOM   4579  N   ASP B 232      43.072  70.798  34.717  1.00 57.51           N  
ATOM   4580  CA  ASP B 232      42.197  69.637  34.723  1.00 58.55           C  
ATOM   4581  C   ASP B 232      41.408  69.523  33.426  1.00 58.92           C  
ATOM   4582  O   ASP B 232      41.413  70.438  32.602  1.00 60.23           O  
ATOM   4583  CB  ASP B 232      41.245  69.687  35.916  1.00 59.31           C  
ATOM   4584  CG  ASP B 232      40.576  71.031  36.066  1.00 60.36           C  
ATOM   4585  OD1 ASP B 232      40.439  71.729  35.038  1.00 60.66           O  
ATOM   4586  OD2 ASP B 232      40.184  71.386  37.204  1.00 60.82           O  
ATOM   4587  N   ARG B 233      40.720  68.401  33.257  1.00 58.47           N  
ATOM   4588  CA  ARG B 233      39.959  68.147  32.043  1.00 57.81           C  
ATOM   4589  C   ARG B 233      38.596  68.803  31.965  1.00 57.05           C  
ATOM   4590  O   ARG B 233      38.033  68.899  30.876  1.00 58.09           O  
ATOM   4591  CB  ARG B 233      39.755  66.647  31.850  1.00 58.70           C  
ATOM   4592  CG  ARG B 233      38.677  66.047  32.754  1.00 58.66           C  
ATOM   4593  CD  ARG B 233      38.473  64.568  32.433  1.00 59.61           C  
ATOM   4594  NE  ARG B 233      37.484  63.910  33.287  1.00 60.62           N  
ATOM   4595  CZ  ARG B 233      37.554  63.847  34.616  1.00 61.98           C  
ATOM   4596  NH1 ARG B 233      38.563  64.409  35.264  1.00 63.29           N  
ATOM   4597  NH2 ARG B 233      36.624  63.195  35.304  1.00 63.05           N  
ATOM   4598  N   PHE B 234      38.056  69.252  33.093  1.00 55.22           N  
ATOM   4599  CA  PHE B 234      36.723  69.851  33.072  1.00 52.93           C  
ATOM   4600  C   PHE B 234      36.539  71.378  33.108  1.00 50.71           C  
ATOM   4601  O   PHE B 234      35.415  71.868  32.979  1.00 50.24           O  
ATOM   4602  CB  PHE B 234      35.883  69.202  34.163  1.00 53.15           C  
ATOM   4603  CG  PHE B 234      36.651  68.863  35.406  1.00 54.08           C  
ATOM   4604  CD1 PHE B 234      37.264  69.864  36.159  1.00 55.01           C  
ATOM   4605  CD2 PHE B 234      36.686  67.551  35.873  1.00 53.85           C  
ATOM   4606  CE1 PHE B 234      37.894  69.562  37.371  1.00 56.11           C  
ATOM   4607  CE2 PHE B 234      37.306  67.234  37.077  1.00 55.34           C  
ATOM   4608  CZ  PHE B 234      37.912  68.240  37.835  1.00 56.03           C  
ATOM   4609  N   SER B 235      37.630  72.122  33.262  1.00 48.75           N  
ATOM   4610  CA  SER B 235      37.582  73.587  33.304  1.00 46.85           C  
ATOM   4611  C   SER B 235      37.587  74.251  31.918  1.00 45.49           C  
ATOM   4612  O   SER B 235      38.521  74.985  31.575  1.00 45.46           O  
ATOM   4613  CB  SER B 235      38.768  74.128  34.109  1.00 46.98           C  
ATOM   4614  OG  SER B 235      38.606  73.889  35.494  1.00 48.85           O  
ATOM   4615  N   ASN B 236      36.551  73.990  31.127  1.00 43.14           N  
ATOM   4616  CA  ASN B 236      36.440  74.566  29.796  1.00 41.67           C  
ATOM   4617  C   ASN B 236      35.004  74.394  29.299  1.00 41.20           C  
ATOM   4618  O   ASN B 236      34.276  73.511  29.752  1.00 41.86           O  
ATOM   4619  CB  ASN B 236      37.458  73.919  28.843  1.00 42.88           C  
ATOM   4620  CG  ASN B 236      37.254  72.420  28.683  1.00 46.20           C  
ATOM   4621  OD1 ASN B 236      36.325  71.972  28.007  1.00 47.78           O  
ATOM   4622  ND2 ASN B 236      38.123  71.635  29.315  1.00 47.56           N  
ATOM   4623  N   THR B 237      34.590  75.246  28.373  1.00 39.67           N  
ATOM   4624  CA  THR B 237      33.229  75.193  27.882  1.00 39.89           C  
ATOM   4625  C   THR B 237      32.767  73.840  27.389  1.00 40.66           C  
ATOM   4626  O   THR B 237      31.772  73.303  27.890  1.00 42.47           O  
ATOM   4627  CB  THR B 237      33.002  76.177  26.754  1.00 40.46           C  
ATOM   4628  OG1 THR B 237      33.570  77.446  27.104  1.00 39.18           O  
ATOM   4629  CG2 THR B 237      31.487  76.333  26.514  1.00 38.83           C  
ATOM   4630  N   ASP B 238      33.474  73.308  26.393  1.00 39.11           N  
ATOM   4631  CA  ASP B 238      33.139  72.019  25.801  1.00 37.23           C  
ATOM   4632  C   ASP B 238      32.851  70.944  26.841  1.00 36.27           C  
ATOM   4633  O   ASP B 238      31.810  70.285  26.772  1.00 35.80           O  
ATOM   4634  CB  ASP B 238      34.252  71.565  24.834  1.00 37.31           C  
ATOM   4635  CG  ASP B 238      34.199  70.072  24.526  1.00 36.86           C  
ATOM   4636  OD1 ASP B 238      33.135  69.565  24.088  1.00 38.78           O  
ATOM   4637  OD2 ASP B 238      35.229  69.401  24.725  1.00 34.74           O  
ATOM   4638  N   TYR B 239      33.728  70.764  27.821  1.00 35.71           N  
ATOM   4639  CA  TYR B 239      33.438  69.722  28.803  1.00 36.90           C  
ATOM   4640  C   TYR B 239      32.110  69.968  29.505  1.00 36.09           C  
ATOM   4641  O   TYR B 239      31.273  69.066  29.597  1.00 35.07           O  
ATOM   4642  CB  TYR B 239      34.550  69.580  29.845  1.00 36.36           C  
ATOM   4643  CG  TYR B 239      34.234  68.519  30.890  1.00 38.34           C  
ATOM   4644  CD1 TYR B 239      33.379  68.794  31.964  1.00 40.33           C  
ATOM   4645  CD2 TYR B 239      34.761  67.235  30.791  1.00 38.27           C  
ATOM   4646  CE1 TYR B 239      33.060  67.820  32.905  1.00 38.90           C  
ATOM   4647  CE2 TYR B 239      34.448  66.252  31.722  1.00 38.96           C  
ATOM   4648  CZ  TYR B 239      33.597  66.555  32.772  1.00 41.85           C  
ATOM   4649  OH  TYR B 239      33.266  65.584  33.683  1.00 46.16           O  
ATOM   4650  N   ALA B 240      31.922  71.192  29.992  1.00 36.48           N  
ATOM   4651  CA  ALA B 240      30.687  71.559  30.691  1.00 37.46           C  
ATOM   4652  C   ALA B 240      29.457  71.362  29.812  1.00 36.24           C  
ATOM   4653  O   ALA B 240      28.491  70.749  30.239  1.00 35.05           O  
ATOM   4654  CB  ALA B 240      30.759  73.010  31.174  1.00 38.45           C  
ATOM   4655  N   VAL B 241      29.497  71.891  28.593  1.00 35.73           N  
ATOM   4656  CA  VAL B 241      28.384  71.744  27.665  1.00 37.73           C  
ATOM   4657  C   VAL B 241      28.095  70.258  27.449  1.00 38.76           C  
ATOM   4658  O   VAL B 241      26.961  69.790  27.563  1.00 37.58           O  
ATOM   4659  CB  VAL B 241      28.709  72.373  26.297  1.00 38.14           C  
ATOM   4660  CG1 VAL B 241      27.601  72.075  25.314  1.00 41.17           C  
ATOM   4661  CG2 VAL B 241      28.864  73.864  26.432  1.00 40.85           C  
ATOM   4662  N   GLY B 242      29.140  69.514  27.137  1.00 39.96           N  
ATOM   4663  CA  GLY B 242      28.963  68.100  26.920  1.00 42.33           C  
ATOM   4664  C   GLY B 242      28.642  67.322  28.178  1.00 43.60           C  
ATOM   4665  O   GLY B 242      27.995  66.287  28.104  1.00 44.31           O  
ATOM   4666  N   TYR B 243      29.087  67.790  29.336  1.00 44.72           N  
ATOM   4667  CA  TYR B 243      28.807  67.044  30.558  1.00 46.27           C  
ATOM   4668  C   TYR B 243      27.329  67.156  30.929  1.00 46.82           C  
ATOM   4669  O   TYR B 243      26.696  66.196  31.380  1.00 44.04           O  
ATOM   4670  CB  TYR B 243      29.689  67.554  31.703  1.00 47.64           C  
ATOM   4671  CG  TYR B 243      29.545  66.769  33.000  1.00 48.08           C  
ATOM   4672  CD1 TYR B 243      29.577  65.375  33.003  1.00 48.57           C  
ATOM   4673  CD2 TYR B 243      29.371  67.422  34.219  1.00 46.86           C  
ATOM   4674  CE1 TYR B 243      29.431  64.657  34.184  1.00 48.90           C  
ATOM   4675  CE2 TYR B 243      29.230  66.712  35.402  1.00 47.42           C  
ATOM   4676  CZ  TYR B 243      29.257  65.332  35.378  1.00 47.49           C  
ATOM   4677  OH  TYR B 243      29.089  64.625  36.541  1.00 46.40           O  
ATOM   4678  N   MET B 244      26.778  68.343  30.727  1.00 48.19           N  
ATOM   4679  CA  MET B 244      25.380  68.566  31.036  1.00 49.07           C  
ATOM   4680  C   MET B 244      24.516  67.814  30.015  1.00 49.10           C  
ATOM   4681  O   MET B 244      23.555  67.128  30.388  1.00 50.18           O  
ATOM   4682  CB  MET B 244      25.081  70.069  31.044  1.00 47.51           C  
ATOM   4683  CG  MET B 244      24.479  70.525  32.362  1.00 48.82           C  
ATOM   4684  SD  MET B 244      24.457  72.308  32.682  1.00 46.72           S  
ATOM   4685  CE  MET B 244      25.223  72.335  34.291  1.00 50.09           C  
ATOM   4686  N   LEU B 245      24.867  67.920  28.736  1.00 47.71           N  
ATOM   4687  CA  LEU B 245      24.112  67.219  27.708  1.00 46.44           C  
ATOM   4688  C   LEU B 245      24.068  65.764  28.104  1.00 46.89           C  
ATOM   4689  O   LEU B 245      23.017  65.126  28.128  1.00 48.30           O  
ATOM   4690  CB  LEU B 245      24.800  67.330  26.357  1.00 43.29           C  
ATOM   4691  CG  LEU B 245      24.475  68.514  25.468  1.00 42.31           C  
ATOM   4692  CD1 LEU B 245      25.331  68.424  24.228  1.00 45.54           C  
ATOM   4693  CD2 LEU B 245      23.023  68.493  25.086  1.00 42.17           C  
ATOM   4694  N   ARG B 246      25.245  65.264  28.437  1.00 47.49           N  
ATOM   4695  CA  ARG B 246      25.449  63.884  28.830  1.00 46.68           C  
ATOM   4696  C   ARG B 246      24.584  63.523  30.026  1.00 46.05           C  
ATOM   4697  O   ARG B 246      24.037  62.444  30.065  1.00 46.38           O  
ATOM   4698  CB  ARG B 246      26.929  63.709  29.151  1.00 46.18           C  
ATOM   4699  CG  ARG B 246      27.415  62.311  29.319  1.00 48.07           C  
ATOM   4700  CD  ARG B 246      28.883  62.351  29.686  1.00 49.11           C  
ATOM   4701  NE  ARG B 246      29.647  63.094  28.695  1.00 53.04           N  
ATOM   4702  CZ  ARG B 246      30.643  63.926  28.980  1.00 54.98           C  
ATOM   4703  NH1 ARG B 246      31.000  64.126  30.246  1.00 55.75           N  
ATOM   4704  NH2 ARG B 246      31.281  64.560  27.994  1.00 55.21           N  
ATOM   4705  N   LEU B 247      24.447  64.444  30.979  1.00 47.41           N  
ATOM   4706  CA  LEU B 247      23.667  64.222  32.203  1.00 48.76           C  
ATOM   4707  C   LEU B 247      22.145  64.268  32.029  1.00 50.36           C  
ATOM   4708  O   LEU B 247      21.384  64.111  33.007  1.00 49.72           O  
ATOM   4709  CB  LEU B 247      24.091  65.231  33.282  1.00 47.95           C  
ATOM   4710  CG  LEU B 247      25.475  64.982  33.894  1.00 48.36           C  
ATOM   4711  CD1 LEU B 247      25.925  66.164  34.711  1.00 47.27           C  
ATOM   4712  CD2 LEU B 247      25.426  63.746  34.755  1.00 47.18           C  
ATOM   4713  N   GLY B 248      21.697  64.499  30.798  1.00 50.09           N  
ATOM   4714  CA  GLY B 248      20.269  64.515  30.551  1.00 51.57           C  
ATOM   4715  C   GLY B 248      19.583  65.844  30.277  1.00 52.20           C  
ATOM   4716  O   GLY B 248      18.345  65.927  30.325  1.00 53.94           O  
ATOM   4717  N   ALA B 249      20.343  66.893  29.994  1.00 49.92           N  
ATOM   4718  CA  ALA B 249      19.695  68.156  29.700  1.00 48.31           C  
ATOM   4719  C   ALA B 249      19.389  68.277  28.194  1.00 47.99           C  
ATOM   4720  O   ALA B 249      20.285  68.161  27.352  1.00 48.84           O  
ATOM   4721  CB  ALA B 249      20.562  69.291  30.162  1.00 47.85           C  
ATOM   4722  N   PRO B 250      18.110  68.483  27.833  1.00 46.68           N  
ATOM   4723  CA  PRO B 250      17.728  68.615  26.419  1.00 47.01           C  
ATOM   4724  C   PRO B 250      18.484  69.761  25.725  1.00 48.21           C  
ATOM   4725  O   PRO B 250      18.310  70.943  26.086  1.00 48.56           O  
ATOM   4726  CB  PRO B 250      16.228  68.893  26.495  1.00 45.45           C  
ATOM   4727  CG  PRO B 250      15.829  68.192  27.746  1.00 43.74           C  
ATOM   4728  CD  PRO B 250      16.921  68.536  28.697  1.00 44.79           C  
ATOM   4729  N   ALA B 251      19.310  69.426  24.734  1.00 47.14           N  
ATOM   4730  CA  ALA B 251      20.070  70.452  24.016  1.00 47.59           C  
ATOM   4731  C   ALA B 251      19.195  71.648  23.694  1.00 48.18           C  
ATOM   4732  O   ALA B 251      19.649  72.800  23.751  1.00 48.07           O  
ATOM   4733  CB  ALA B 251      20.637  69.893  22.733  1.00 47.64           C  
ATOM   4734  N   SER B 252      17.943  71.350  23.347  1.00 47.88           N  
ATOM   4735  CA  SER B 252      16.937  72.348  22.994  1.00 46.64           C  
ATOM   4736  C   SER B 252      16.665  73.341  24.133  1.00 45.84           C  
ATOM   4737  O   SER B 252      16.101  74.409  23.909  1.00 44.27           O  
ATOM   4738  CB  SER B 252      15.639  71.637  22.607  1.00 46.61           C  
ATOM   4739  OG  SER B 252      15.114  70.899  23.706  1.00 47.82           O  
ATOM   4740  N   LYS B 253      17.071  72.987  25.349  1.00 45.68           N  
ATOM   4741  CA  LYS B 253      16.870  73.855  26.506  1.00 47.17           C  
ATOM   4742  C   LYS B 253      18.169  74.442  27.064  1.00 47.98           C  
ATOM   4743  O   LYS B 253      18.141  75.185  28.053  1.00 49.12           O  
ATOM   4744  CB  LYS B 253      16.176  73.079  27.622  1.00 45.80           C  
ATOM   4745  CG  LYS B 253      14.671  73.049  27.520  1.00 46.19           C  
ATOM   4746  CD  LYS B 253      14.133  72.075  28.523  1.00 46.21           C  
ATOM   4747  CE  LYS B 253      12.689  72.335  28.875  1.00 45.90           C  
ATOM   4748  NZ  LYS B 253      12.332  71.519  30.086  1.00 46.58           N  
ATOM   4749  N   LEU B 254      19.298  74.119  26.432  1.00 47.40           N  
ATOM   4750  CA  LEU B 254      20.604  74.573  26.909  1.00 44.97           C  
ATOM   4751  C   LEU B 254      21.151  75.814  26.230  1.00 42.75           C  
ATOM   4752  O   LEU B 254      21.378  75.830  25.026  1.00 43.85           O  
ATOM   4753  CB  LEU B 254      21.619  73.438  26.773  1.00 45.25           C  
ATOM   4754  CG  LEU B 254      22.590  73.279  27.939  1.00 45.98           C  
ATOM   4755  CD1 LEU B 254      21.825  73.065  29.227  1.00 45.56           C  
ATOM   4756  CD2 LEU B 254      23.499  72.098  27.668  1.00 48.74           C  
ATOM   4757  N   VAL B 255      21.369  76.853  27.019  1.00 39.25           N  
ATOM   4758  CA  VAL B 255      21.906  78.100  26.512  1.00 38.08           C  
ATOM   4759  C   VAL B 255      23.372  78.195  26.991  1.00 36.95           C  
ATOM   4760  O   VAL B 255      23.664  78.197  28.193  1.00 36.23           O  
ATOM   4761  CB  VAL B 255      21.048  79.285  27.025  1.00 38.21           C  
ATOM   4762  CG1 VAL B 255      21.596  80.605  26.505  1.00 38.37           C  
ATOM   4763  CG2 VAL B 255      19.612  79.091  26.575  1.00 35.47           C  
ATOM   4764  N   MET B 256      24.298  78.251  26.046  1.00 35.03           N  
ATOM   4765  CA  MET B 256      25.704  78.287  26.402  1.00 34.08           C  
ATOM   4766  C   MET B 256      26.177  79.700  26.750  1.00 34.47           C  
ATOM   4767  O   MET B 256      26.186  80.594  25.902  1.00 34.96           O  
ATOM   4768  CB  MET B 256      26.527  77.710  25.244  1.00 33.75           C  
ATOM   4769  CG  MET B 256      27.888  77.201  25.648  1.00 33.89           C  
ATOM   4770  SD  MET B 256      28.972  76.799  24.256  1.00 38.40           S  
ATOM   4771  CE  MET B 256      29.643  78.463  23.747  1.00 29.85           C  
ATOM   4772  N   GLY B 257      26.572  79.915  27.998  1.00 32.78           N  
ATOM   4773  CA  GLY B 257      27.044  81.237  28.365  1.00 32.14           C  
ATOM   4774  C   GLY B 257      28.343  81.634  27.666  1.00 32.09           C  
ATOM   4775  O   GLY B 257      29.207  80.808  27.470  1.00 31.49           O  
ATOM   4776  N   ILE B 258      28.459  82.898  27.268  1.00 32.54           N  
ATOM   4777  CA  ILE B 258      29.643  83.448  26.623  1.00 32.32           C  
ATOM   4778  C   ILE B 258      29.862  84.772  27.348  1.00 33.94           C  
ATOM   4779  O   ILE B 258      28.938  85.568  27.496  1.00 35.04           O  
ATOM   4780  CB  ILE B 258      29.403  83.759  25.154  1.00 33.69           C  
ATOM   4781  CG1 ILE B 258      29.086  82.480  24.381  1.00 34.04           C  
ATOM   4782  CG2 ILE B 258      30.632  84.464  24.577  1.00 35.66           C  
ATOM   4783  CD1 ILE B 258      28.729  82.721  22.901  1.00 32.50           C  
ATOM   4784  N   PRO B 259      31.090  85.049  27.772  1.00 34.52           N  
ATOM   4785  CA  PRO B 259      31.367  86.281  28.492  1.00 36.49           C  
ATOM   4786  C   PRO B 259      31.876  87.480  27.723  1.00 38.05           C  
ATOM   4787  O   PRO B 259      32.744  87.340  26.882  1.00 40.92           O  
ATOM   4788  CB  PRO B 259      32.395  85.818  29.506  1.00 36.32           C  
ATOM   4789  CG  PRO B 259      33.256  84.983  28.638  1.00 34.58           C  
ATOM   4790  CD  PRO B 259      32.247  84.151  27.855  1.00 35.23           C  
ATOM   4791  N   THR B 260      31.370  88.667  28.057  1.00 39.04           N  
ATOM   4792  CA  THR B 260      31.819  89.904  27.425  1.00 39.11           C  
ATOM   4793  C   THR B 260      32.834  90.615  28.322  1.00 41.19           C  
ATOM   4794  O   THR B 260      33.116  91.814  28.124  1.00 42.85           O  
ATOM   4795  CB  THR B 260      30.680  90.879  27.200  1.00 37.67           C  
ATOM   4796  OG1 THR B 260      29.953  91.020  28.422  1.00 37.40           O  
ATOM   4797  CG2 THR B 260      29.767  90.399  26.079  1.00 37.16           C  
ATOM   4798  N   PHE B 261      33.367  89.895  29.314  1.00 40.15           N  
ATOM   4799  CA  PHE B 261      34.363  90.473  30.211  1.00 38.55           C  
ATOM   4800  C   PHE B 261      35.558  89.531  30.242  1.00 39.64           C  
ATOM   4801  O   PHE B 261      35.471  88.414  29.743  1.00 40.35           O  
ATOM   4802  CB  PHE B 261      33.806  90.646  31.618  1.00 36.01           C  
ATOM   4803  CG  PHE B 261      33.649  89.367  32.370  1.00 38.03           C  
ATOM   4804  CD1 PHE B 261      32.508  88.595  32.216  1.00 37.12           C  
ATOM   4805  CD2 PHE B 261      34.655  88.920  33.234  1.00 39.48           C  
ATOM   4806  CE1 PHE B 261      32.347  87.396  32.897  1.00 37.91           C  
ATOM   4807  CE2 PHE B 261      34.514  87.713  33.931  1.00 38.42           C  
ATOM   4808  CZ  PHE B 261      33.355  86.951  33.760  1.00 40.20           C  
ATOM   4809  N   GLY B 262      36.677  89.979  30.804  1.00 38.49           N  
ATOM   4810  CA  GLY B 262      37.839  89.120  30.859  1.00 38.92           C  
ATOM   4811  C   GLY B 262      38.428  89.057  32.252  1.00 38.90           C  
ATOM   4812  O   GLY B 262      38.149  89.929  33.080  1.00 39.78           O  
ATOM   4813  N   ARG B 263      39.226  88.025  32.513  1.00 37.23           N  
ATOM   4814  CA  ARG B 263      39.872  87.861  33.806  1.00 40.02           C  
ATOM   4815  C   ARG B 263      41.391  88.113  33.704  1.00 40.29           C  
ATOM   4816  O   ARG B 263      42.126  87.363  33.028  1.00 40.07           O  
ATOM   4817  CB  ARG B 263      39.595  86.466  34.352  1.00 42.42           C  
ATOM   4818  CG  ARG B 263      38.213  86.339  34.905  1.00 46.60           C  
ATOM   4819  CD  ARG B 263      38.230  86.061  36.408  1.00 53.33           C  
ATOM   4820  NE  ARG B 263      36.889  86.257  36.947  1.00 56.79           N  
ATOM   4821  CZ  ARG B 263      36.312  87.453  37.058  1.00 60.45           C  
ATOM   4822  NH1 ARG B 263      36.989  88.542  36.680  1.00 59.77           N  
ATOM   4823  NH2 ARG B 263      35.050  87.560  37.494  1.00 59.47           N  
ATOM   4824  N   SER B 264      41.842  89.162  34.399  1.00 38.11           N  
ATOM   4825  CA  SER B 264      43.237  89.588  34.388  1.00 36.71           C  
ATOM   4826  C   SER B 264      44.058  89.056  35.548  1.00 35.85           C  
ATOM   4827  O   SER B 264      43.520  88.564  36.532  1.00 35.36           O  
ATOM   4828  CB  SER B 264      43.307  91.106  34.408  1.00 37.66           C  
ATOM   4829  OG  SER B 264      42.663  91.611  35.574  1.00 36.97           O  
ATOM   4830  N   PHE B 265      45.372  89.187  35.411  1.00 34.59           N  
ATOM   4831  CA  PHE B 265      46.330  88.724  36.400  1.00 34.28           C  
ATOM   4832  C   PHE B 265      47.538  89.648  36.379  1.00 34.25           C  
ATOM   4833  O   PHE B 265      47.724  90.443  35.461  1.00 34.11           O  
ATOM   4834  CB  PHE B 265      46.845  87.321  36.036  1.00 34.54           C  
ATOM   4835  CG  PHE B 265      45.773  86.287  35.862  1.00 32.64           C  
ATOM   4836  CD1 PHE B 265      45.157  85.714  36.967  1.00 29.83           C  
ATOM   4837  CD2 PHE B 265      45.391  85.881  34.583  1.00 31.28           C  
ATOM   4838  CE1 PHE B 265      44.181  84.755  36.808  1.00 31.80           C  
ATOM   4839  CE2 PHE B 265      44.410  84.914  34.408  1.00 31.53           C  
ATOM   4840  CZ  PHE B 265      43.799  84.345  35.522  1.00 32.09           C  
ATOM   4841  N   THR B 266      48.388  89.527  37.382  1.00 34.68           N  
ATOM   4842  CA  THR B 266      49.589  90.339  37.385  1.00 35.18           C  
ATOM   4843  C   THR B 266      50.822  89.423  37.338  1.00 34.10           C  
ATOM   4844  O   THR B 266      51.121  88.717  38.288  1.00 33.73           O  
ATOM   4845  CB  THR B 266      49.617  91.264  38.611  1.00 36.06           C  
ATOM   4846  OG1 THR B 266      48.453  92.111  38.583  1.00 34.08           O  
ATOM   4847  CG2 THR B 266      50.879  92.127  38.598  1.00 34.22           C  
ATOM   4848  N   LEU B 267      51.497  89.429  36.194  1.00 33.26           N  
ATOM   4849  CA  LEU B 267      52.691  88.629  35.944  1.00 33.78           C  
ATOM   4850  C   LEU B 267      53.797  88.854  36.981  1.00 36.31           C  
ATOM   4851  O   LEU B 267      54.069  89.985  37.405  1.00 36.28           O  
ATOM   4852  CB  LEU B 267      53.225  88.965  34.558  1.00 31.27           C  
ATOM   4853  CG  LEU B 267      52.230  88.827  33.403  1.00 28.89           C  
ATOM   4854  CD1 LEU B 267      52.788  89.505  32.165  1.00 28.75           C  
ATOM   4855  CD2 LEU B 267      51.949  87.359  33.153  1.00 26.70           C  
ATOM   4856  N   ALA B 268      54.447  87.778  37.396  1.00 37.83           N  
ATOM   4857  CA  ALA B 268      55.493  87.930  38.380  1.00 39.85           C  
ATOM   4858  C   ALA B 268      56.830  87.873  37.698  1.00 42.85           C  
ATOM   4859  O   ALA B 268      57.849  88.207  38.301  1.00 46.12           O  
ATOM   4860  CB  ALA B 268      55.406  86.862  39.414  1.00 37.35           C  
ATOM   4861  N   SER B 269      56.829  87.471  36.435  1.00 43.59           N  
ATOM   4862  CA  SER B 269      58.074  87.372  35.692  1.00 44.94           C  
ATOM   4863  C   SER B 269      57.910  87.921  34.281  1.00 46.66           C  
ATOM   4864  O   SER B 269      56.877  88.510  33.944  1.00 48.54           O  
ATOM   4865  CB  SER B 269      58.499  85.918  35.598  1.00 44.28           C  
ATOM   4866  OG  SER B 269      57.868  85.326  34.480  1.00 45.88           O  
ATOM   4867  N   SER B 270      58.928  87.713  33.451  1.00 46.99           N  
ATOM   4868  CA  SER B 270      58.871  88.191  32.080  1.00 47.33           C  
ATOM   4869  C   SER B 270      58.184  87.150  31.207  1.00 46.28           C  
ATOM   4870  O   SER B 270      58.059  87.332  29.994  1.00 46.03           O  
ATOM   4871  CB  SER B 270      60.277  88.491  31.543  1.00 48.21           C  
ATOM   4872  OG  SER B 270      60.918  87.318  31.088  1.00 49.57           O  
ATOM   4873  N   GLU B 271      57.745  86.058  31.833  1.00 45.67           N  
ATOM   4874  CA  GLU B 271      57.048  84.993  31.118  1.00 45.57           C  
ATOM   4875  C   GLU B 271      55.609  85.448  30.927  1.00 43.68           C  
ATOM   4876  O   GLU B 271      54.955  85.861  31.889  1.00 41.07           O  
ATOM   4877  CB  GLU B 271      57.104  83.687  31.918  1.00 49.04           C  
ATOM   4878  CG  GLU B 271      58.500  83.057  31.947  1.00 53.15           C  
ATOM   4879  CD  GLU B 271      58.643  81.921  32.963  1.00 55.30           C  
ATOM   4880  OE1 GLU B 271      58.706  82.180  34.189  1.00 52.90           O  
ATOM   4881  OE2 GLU B 271      58.694  80.755  32.521  1.00 59.64           O  
ATOM   4882  N   THR B 272      55.131  85.374  29.682  1.00 42.12           N  
ATOM   4883  CA  THR B 272      53.785  85.829  29.346  1.00 40.02           C  
ATOM   4884  C   THR B 272      52.829  84.861  28.654  1.00 40.11           C  
ATOM   4885  O   THR B 272      51.757  85.278  28.191  1.00 39.93           O  
ATOM   4886  CB  THR B 272      53.857  87.073  28.489  1.00 36.80           C  
ATOM   4887  OG1 THR B 272      54.452  86.746  27.238  1.00 35.75           O  
ATOM   4888  CG2 THR B 272      54.698  88.108  29.159  1.00 37.49           C  
ATOM   4889  N   GLY B 273      53.199  83.586  28.577  1.00 38.96           N  
ATOM   4890  CA  GLY B 273      52.314  82.621  27.955  1.00 39.87           C  
ATOM   4891  C   GLY B 273      51.368  81.957  28.953  1.00 40.67           C  
ATOM   4892  O   GLY B 273      51.374  82.289  30.134  1.00 40.77           O  
ATOM   4893  N   VAL B 274      50.538  81.026  28.486  1.00 41.52           N  
ATOM   4894  CA  VAL B 274      49.625  80.331  29.392  1.00 41.43           C  
ATOM   4895  C   VAL B 274      50.478  79.578  30.404  1.00 42.35           C  
ATOM   4896  O   VAL B 274      51.451  78.921  30.023  1.00 42.11           O  
ATOM   4897  CB  VAL B 274      48.729  79.306  28.652  1.00 38.91           C  
ATOM   4898  CG1 VAL B 274      47.900  78.519  29.643  1.00 36.52           C  
ATOM   4899  CG2 VAL B 274      47.823  80.023  27.699  1.00 38.56           C  
ATOM   4900  N   GLY B 275      50.118  79.687  31.682  1.00 42.06           N  
ATOM   4901  CA  GLY B 275      50.861  78.994  32.712  1.00 41.71           C  
ATOM   4902  C   GLY B 275      51.936  79.824  33.389  1.00 42.68           C  
ATOM   4903  O   GLY B 275      52.561  79.351  34.346  1.00 44.32           O  
ATOM   4904  N   ALA B 276      52.174  81.042  32.893  1.00 40.72           N  
ATOM   4905  CA  ALA B 276      53.159  81.942  33.489  1.00 37.88           C  
ATOM   4906  C   ALA B 276      52.787  82.257  34.950  1.00 38.02           C  
ATOM   4907  O   ALA B 276      51.609  82.295  35.310  1.00 39.15           O  
ATOM   4908  CB  ALA B 276      53.225  83.228  32.686  1.00 36.81           C  
ATOM   4909  N   PRO B 277      53.785  82.467  35.820  1.00 38.23           N  
ATOM   4910  CA  PRO B 277      53.488  82.779  37.225  1.00 38.17           C  
ATOM   4911  C   PRO B 277      52.994  84.224  37.434  1.00 38.01           C  
ATOM   4912  O   PRO B 277      53.569  85.181  36.908  1.00 38.61           O  
ATOM   4913  CB  PRO B 277      54.819  82.537  37.917  1.00 39.23           C  
ATOM   4914  CG  PRO B 277      55.803  82.992  36.857  1.00 39.85           C  
ATOM   4915  CD  PRO B 277      55.241  82.358  35.602  1.00 38.71           C  
ATOM   4916  N   ILE B 278      51.923  84.366  38.202  1.00 36.92           N  
ATOM   4917  CA  ILE B 278      51.353  85.666  38.499  1.00 35.52           C  
ATOM   4918  C   ILE B 278      51.530  85.962  39.996  1.00 37.46           C  
ATOM   4919  O   ILE B 278      51.930  85.096  40.778  1.00 37.36           O  
ATOM   4920  CB  ILE B 278      49.855  85.678  38.194  1.00 33.76           C  
ATOM   4921  CG1 ILE B 278      49.133  84.724  39.166  1.00 30.65           C  
ATOM   4922  CG2 ILE B 278      49.624  85.315  36.733  1.00 31.59           C  
ATOM   4923  CD1 ILE B 278      47.623  84.782  39.079  1.00 28.60           C  
ATOM   4924  N   SER B 279      51.209  87.186  40.397  1.00 39.20           N  
ATOM   4925  CA  SER B 279      51.319  87.573  41.796  1.00 39.63           C  
ATOM   4926  C   SER B 279      49.955  87.954  42.323  1.00 39.56           C  
ATOM   4927  O   SER B 279      49.851  88.485  43.407  1.00 41.35           O  
ATOM   4928  CB  SER B 279      52.291  88.745  41.958  1.00 38.90           C  
ATOM   4929  OG  SER B 279      51.997  89.791  41.049  1.00 41.58           O  
ATOM   4930  N   GLY B 280      48.912  87.671  41.548  1.00 40.72           N  
ATOM   4931  CA  GLY B 280      47.556  87.997  41.956  1.00 40.90           C  
ATOM   4932  C   GLY B 280      46.709  88.521  40.805  1.00 41.65           C  
ATOM   4933  O   GLY B 280      47.182  88.610  39.667  1.00 41.47           O  
ATOM   4934  N   PRO B 281      45.441  88.878  41.066  1.00 43.05           N  
ATOM   4935  CA  PRO B 281      44.573  89.394  39.999  1.00 42.16           C  
ATOM   4936  C   PRO B 281      45.152  90.624  39.314  1.00 41.63           C  
ATOM   4937  O   PRO B 281      45.964  91.351  39.898  1.00 40.16           O  
ATOM   4938  CB  PRO B 281      43.276  89.716  40.736  1.00 42.14           C  
ATOM   4939  CG  PRO B 281      43.761  90.052  42.131  1.00 41.38           C  
ATOM   4940  CD  PRO B 281      44.766  88.969  42.378  1.00 42.75           C  
ATOM   4941  N   GLY B 282      44.733  90.847  38.070  1.00 41.80           N  
ATOM   4942  CA  GLY B 282      45.202  92.005  37.319  1.00 41.19           C  
ATOM   4943  C   GLY B 282      44.718  93.328  37.892  1.00 39.43           C  
ATOM   4944  O   GLY B 282      43.799  93.373  38.694  1.00 38.29           O  
ATOM   4945  N   ILE B 283      45.343  94.417  37.478  1.00 39.88           N  
ATOM   4946  CA  ILE B 283      44.966  95.743  37.970  1.00 41.42           C  
ATOM   4947  C   ILE B 283      43.526  96.077  37.557  1.00 40.19           C  
ATOM   4948  O   ILE B 283      43.115  95.780  36.447  1.00 41.69           O  
ATOM   4949  CB  ILE B 283      45.959  96.816  37.427  1.00 43.00           C  
ATOM   4950  CG1 ILE B 283      47.373  96.526  37.967  1.00 42.95           C  
ATOM   4951  CG2 ILE B 283      45.480  98.208  37.796  1.00 42.29           C  
ATOM   4952  CD1 ILE B 283      48.449  97.459  37.449  1.00 43.42           C  
ATOM   4953  N   PRO B 284      42.749  96.708  38.444  1.00 39.45           N  
ATOM   4954  CA  PRO B 284      41.351  97.064  38.163  1.00 40.31           C  
ATOM   4955  C   PRO B 284      41.168  98.072  37.045  1.00 41.37           C  
ATOM   4956  O   PRO B 284      42.042  98.899  36.803  1.00 41.81           O  
ATOM   4957  CB  PRO B 284      40.854  97.612  39.497  1.00 39.02           C  
ATOM   4958  CG  PRO B 284      41.759  96.971  40.489  1.00 39.81           C  
ATOM   4959  CD  PRO B 284      43.102  97.064  39.821  1.00 38.75           C  
ATOM   4960  N   GLY B 285      40.022  98.007  36.375  1.00 41.88           N  
ATOM   4961  CA  GLY B 285      39.760  98.926  35.291  1.00 44.07           C  
ATOM   4962  C   GLY B 285      39.192 100.241  35.782  1.00 47.72           C  
ATOM   4963  O   GLY B 285      38.507 100.301  36.801  1.00 48.48           O  
ATOM   4964  N   ARG B 286      39.480 101.306  35.045  1.00 50.39           N  
ATOM   4965  CA  ARG B 286      39.009 102.643  35.369  1.00 52.17           C  
ATOM   4966  C   ARG B 286      37.475 102.674  35.551  1.00 52.24           C  
ATOM   4967  O   ARG B 286      36.941 103.463  36.349  1.00 53.27           O  
ATOM   4968  CB  ARG B 286      39.460 103.591  34.247  1.00 55.84           C  
ATOM   4969  CG  ARG B 286      38.959 105.039  34.318  1.00 63.04           C  
ATOM   4970  CD  ARG B 286      39.441 105.809  33.081  1.00 68.65           C  
ATOM   4971  NE  ARG B 286      38.818 107.124  32.914  1.00 73.41           N  
ATOM   4972  CZ  ARG B 286      38.824 107.810  31.768  1.00 74.62           C  
ATOM   4973  NH1 ARG B 286      39.418 107.304  30.691  1.00 73.85           N
[truncated: 525,614 more chars]
