# Supplementary material for: Bisphenol A: Unveiling Its Role in Glioma Progression and Tumor Growth
Source: Int J Mol Sci. 2024 Feb 21;25(5):2504. doi: 10.3390/ijms25052504 (PMC10931199; doi:10.3390/ijms25052504)
Supplement: Supplementary file 1 [file ijms-25-02504-s001.zip › ijms-2766183-supplementary/molecular docking/multiCox.txt]

id	coef
HOXA2	0.158262352253815
CHI3L1	0.163539741852195
POSTN	0.122461088150864
OASL	0.160406690819272
ZNF474	0.333919193479214
