# Supplementary material for: Bisphenol A: Unveiling Its Role in Glioma Progression and Tumor Growth
Source: Int J Mol Sci. 2024 Feb 21;25(5):2504. doi: 10.3390/ijms25052504 (PMC10931199; doi:10.3390/ijms25052504)
Supplement: Supplementary file 1 [file ijms-25-02504-s001.zip › ijms-2766183-supplementary/molecular docking/OASL.pdb]

HEADER    PROTEIN BINDING                         28-MAY-04   1WH3              
TITLE     SOLUTION STRUCTURE OF C-TERMINAL UBIQUITIN LIKE DOMAIN OF HUMAN 2'-5'-
TITLE    2 OLIGOADENYLATE SYNTHETASE-LIKE PROTAIN (P59 OASL)                    
COMPND    MOL_ID: 1;                                                            
COMPND   2 MOLECULE: 59 KDA 2'-5'-OLIGOADENYLATE SYNTHETASE LIKE PROTEIN;       
COMPND   3 CHAIN: A;                                                            
COMPND   4 FRAGMENT: UBIQUITIN LIKE DOMAIN;                                     
COMPND   5 SYNONYM: P59 OASL, P59OASL, THYROID RECEPTOR INTERACTING PROTEIN 14, 
COMPND   6 TRIP14;                                                              
COMPND   7 ENGINEERED: YES                                                      
SOURCE    MOL_ID: 1;                                                            
SOURCE   2 ORGANISM_SCIENTIFIC: HOMO SAPIENS;                                   
SOURCE   3 ORGANISM_COMMON: HUMAN;                                              
SOURCE   4 ORGANISM_TAXID: 9606;                                                
SOURCE   5 GENE: IMS CDNA ADSE00628;                                            
SOURCE   6 EXPRESSION_SYSTEM_VECTOR_TYPE: PLASMID;                              
SOURCE   7 EXPRESSION_SYSTEM_PLASMID: P040301-13;                               
SOURCE   8 OTHER_DETAILS: CELL-FREE PROTEIN SYNTHESIS                           
KEYWDS    P59 OASL, UBIQUITIN FAMILY, STRUCTURAL GENOMICS, RIKEN STRUCTURAL     
KEYWDS   2 GENOMICS/PROTEOMICS INITIATIVE, RSGI, PROTEIN BINDING                
EXPDTA    SOLUTION NMR                                                          
NUMMDL    20                                                                    
AUTHOR    N.TOCHIO,T.TOMIZAWA,S.KOSHIBA,M.INOUE,T.KIGAWA,S.YOKOYAMA,RIKEN       
AUTHOR   2 STRUCTURAL GENOMICS/PROTEOMICS INITIATIVE (RSGI)                     
REVDAT   3   02-MAR-22 1WH3    1       REMARK SEQADV                            
REVDAT   2   24-FEB-09 1WH3    1       VERSN                                    
REVDAT   1   28-NOV-04 1WH3    0                                                
JRNL        AUTH   N.TOCHIO,T.TOMIZAWA,S.KOSHIBA,M.INOUE,T.KIGAWA,S.YOKOYAMA    
JRNL        TITL   SOLUTION STRUCTURE OF C-TERMINAL UBIQUITIN LIKE DOMAIN OF    
JRNL        TITL 2 HUMAN 2'-5'-OLIGOADENYLATE SYNTHETASE-LIKE PROTAIN (P59      
JRNL        TITL 3 OASL)                                                        
JRNL        REF    TO BE PUBLISHED                                              
JRNL        REFN                                                                
REMARK   2                                                                      
REMARK   2 RESOLUTION. NOT APPLICABLE.                                          
REMARK   3                                                                      
REMARK   3 REFINEMENT.                                                          
REMARK   3   PROGRAM     : XWINNMR 2.6, CYANA 2.0.17                            
REMARK   3   AUTHORS     : BRUKER (XWINNMR), GUENTERT, P. (CYANA)               
REMARK   3                                                                      
REMARK   3  OTHER REFINEMENT REMARKS: NULL                                      
REMARK   4                                                                      
REMARK   4 1WH3 COMPLIES WITH FORMAT V. 3.15, 01-DEC-08                         
REMARK 100                                                                      
REMARK 100 THIS ENTRY HAS BEEN PROCESSED BY PDBJ ON 03-JUN-04.                  
REMARK 100 THE DEPOSITION ID IS D_1000023573.                                   
REMARK 210                                                                      
REMARK 210 EXPERIMENTAL DETAILS                                                 
REMARK 210  EXPERIMENT TYPE                : NMR                                
REMARK 210  TEMPERATURE           (KELVIN) : 296                                
REMARK 210  PH                             : 7.5                                
REMARK 210  IONIC STRENGTH                 : 120MM                              
REMARK 210  PRESSURE                       : AMBIENT                            
REMARK 210  SAMPLE CONTENTS                : 1.1MM UBIQUITIN FAMILY DOMAIN U    
REMARK 210                                   -15N,13C; 20MM D-TRIS HCL; 100MM   
REMARK 210                                   NACL; 1MM D-DTT; 0.02% NAN3; 10%   
REMARK 210                                   D2O                                
REMARK 210                                                                      
REMARK 210  NMR EXPERIMENTS CONDUCTED      : 3D_13C-SEPARATED_NOESY; 3D_15N     
REMARK 210                                   -SEPARATED_NOESY                   
REMARK 210  SPECTROMETER FIELD STRENGTH    : 800 MHZ                            
REMARK 210  SPECTROMETER MODEL             : AVANCE                             
REMARK 210  SPECTROMETER MANUFACTURER      : BRUKER                             
REMARK 210                                                                      
REMARK 210  STRUCTURE DETERMINATION.                                            
REMARK 210   SOFTWARE USED                 : NMRPIPE 20031121, NMRVIEW 5.0.4,   
REMARK 210                                   KUJIRA 0.8994, CYANA 2.0.17        
REMARK 210   METHOD USED                   : TORSION ANGLE DYNAMICS             
REMARK 210                                                                      
REMARK 210 CONFORMERS, NUMBER CALCULATED   : 100                                
REMARK 210 CONFORMERS, NUMBER SUBMITTED    : 20                                 
REMARK 210 CONFORMERS, SELECTION CRITERIA  : STRUCTURES WITH THE LEAST          
REMARK 210                                   RESTRAINT VIOLATIONS, TARGET       
REMARK 210                                   FUNCTION                           
REMARK 210                                                                      
REMARK 210 BEST REPRESENTATIVE CONFORMER IN THIS ENSEMBLE : 1                   
REMARK 210                                                                      
REMARK 210 REMARK: NULL                                                         
REMARK 215                                                                      
REMARK 215 NMR STUDY                                                            
REMARK 215 THE COORDINATES IN THIS ENTRY WERE GENERATED FROM SOLUTION           
REMARK 215 NMR DATA.  PROTEIN DATA BANK CONVENTIONS REQUIRE THAT                
REMARK 215 CRYST1 AND SCALE RECORDS BE INCLUDED, BUT THE VALUES ON              
REMARK 215 THESE RECORDS ARE MEANINGLESS.                                       
REMARK 300                                                                      
REMARK 300 BIOMOLECULE: 1                                                       
REMARK 300 SEE REMARK 350 FOR THE AUTHOR PROVIDED AND/OR PROGRAM                
REMARK 300 GENERATED ASSEMBLY INFORMATION FOR THE STRUCTURE IN                  
REMARK 300 THIS ENTRY. THE REMARK MAY ALSO PROVIDE INFORMATION ON               
REMARK 300 BURIED SURFACE AREA.                                                 
REMARK 350                                                                      
REMARK 350 COORDINATES FOR A COMPLETE MULTIMER REPRESENTING THE KNOWN           
REMARK 350 BIOLOGICALLY SIGNIFICANT OLIGOMERIZATION STATE OF THE                
REMARK 350 MOLECULE CAN BE GENERATED BY APPLYING BIOMT TRANSFORMATIONS          
REMARK 350 GIVEN BELOW.  BOTH NON-CRYSTALLOGRAPHIC AND                          
REMARK 350 CRYSTALLOGRAPHIC OPERATIONS ARE GIVEN.                               
REMARK 350                                                                      
REMARK 350 BIOMOLECULE: 1                                                       
REMARK 350 AUTHOR DETERMINED BIOLOGICAL UNIT: MONOMERIC                         
REMARK 350 APPLY THE FOLLOWING TO CHAINS: A                                     
REMARK 350   BIOMT1   1  1.000000  0.000000  0.000000        0.00000            
REMARK 350   BIOMT2   1  0.000000  1.000000  0.000000        0.00000            
REMARK 350   BIOMT3   1  0.000000  0.000000  1.000000        0.00000            
REMARK 500                                                                      
REMARK 500 GEOMETRY AND STEREOCHEMISTRY                                         
REMARK 500 SUBTOPIC: TORSION ANGLES                                             
REMARK 500                                                                      
REMARK 500 TORSION ANGLES OUTSIDE THE EXPECTED RAMACHANDRAN REGIONS:            
REMARK 500 (M=MODEL NUMBER; RES=RESIDUE NAME; C=CHAIN IDENTIFIER;               
REMARK 500 SSEQ=SEQUENCE NUMBER; I=INSERTION CODE).                             
REMARK 500                                                                      
REMARK 500 STANDARD TABLE:                                                      
REMARK 500 FORMAT:(10X,I3,1X,A3,1X,A1,I4,A1,4X,F7.2,3X,F7.2)                    
REMARK 500                                                                      
REMARK 500 EXPECTED VALUES: GJ KLEYWEGT AND TA JONES (1996). PHI/PSI-           
REMARK 500 CHOLOGY: RAMACHANDRAN REVISITED. STRUCTURE 4, 1395 - 1400            
REMARK 500                                                                      
REMARK 500  M RES CSSEQI        PSI       PHI                                   
REMARK 500  1 PRO A  15        2.38    -69.81                                   
REMARK 500  1 SER A  28      173.26    -59.55                                   
REMARK 500  1 GLN A  53       25.47     40.76                                   
REMARK 500  1 ILE A  65      -39.78    -37.91                                   
REMARK 500  1 LYS A  79      109.88    -54.87                                   
REMARK 500  1 LYS A  80       92.89    -65.58                                   
REMARK 500  2 SER A   5      118.35   -168.85                                   
REMARK 500  3 GLN A  47      -38.41   -131.12                                   
REMARK 500  3 SER A  85       89.95    -60.53                                   
REMARK 500  4 SER A  82       46.13     74.01                                   
REMARK 500  6 SER A   5      100.96    -35.60                                   
REMARK 500  6 SER A  19      114.18   -174.83                                   
REMARK 500  6 GLN A  40      -61.94    -95.19                                   
REMARK 500  6 GLN A  53       28.01     46.40                                   
REMARK 500  6 SER A  86      101.87    -48.87                                   
REMARK 500  7 PRO A  15        0.07    -69.80                                   
REMARK 500  7 GLN A  47      -38.08   -132.66                                   
REMARK 500  7 GLN A  53       47.96     72.46                                   
REMARK 500  8 LYS A  80      161.30    -41.50                                   
REMARK 500  8 SER A  86       41.89     37.05                                   
REMARK 500  9 PRO A  15        1.38    -69.71                                   
REMARK 500  9 GLN A  40      -61.28   -100.88                                   
REMARK 500  9 GLN A  47      -38.34   -132.38                                   
REMARK 500  9 SER A  85      117.52    -36.70                                   
REMARK 500 10 SER A   6      107.00    -40.65                                   
REMARK 500 10 LEU A  57      100.83    -57.19                                   
REMARK 500 10 GLN A  58     -175.56    -53.80                                   
REMARK 500 10 ILE A  65      -35.31    -34.79                                   
REMARK 500 11 LYS A  46      -19.09    -48.55                                   
REMARK 500 11 GLN A  58     -179.01    -64.34                                   
REMARK 500 12 SER A   2       90.53    -68.83                                   
REMARK 500 12 GLN A  47      -60.40    -94.88                                   
REMARK 500 12 LEU A  61     -177.93    -63.90                                   
REMARK 500 13 GLN A  40      -67.24   -103.23                                   
REMARK 500 13 LYS A  79      101.72    -45.78                                   
REMARK 500 13 LYS A  80      106.21    -54.04                                   
REMARK 500 14 GLN A  53       27.90     42.16                                   
REMARK 500 14 LEU A  61     -179.10    -65.40                                   
REMARK 500 14 SER A  85      176.83    -59.22                                   
REMARK 500 14 SER A  86      -55.04   -131.66                                   
REMARK 500 15 GLN A  53       29.16     49.64                                   
REMARK 500 15 SER A  85      123.72    -37.95                                   
REMARK 500 15 SER A  86     -177.91    -55.78                                   
REMARK 500 16 GLN A  53       32.17     36.06                                   
REMARK 500 16 SER A  82      114.98   -174.94                                   
REMARK 500 17 SER A  28      151.46    -46.41                                   
REMARK 500 17 GLN A  53       27.29     47.61                                   
REMARK 500 18 SER A  19      137.00   -171.58                                   
REMARK 500 19 GLN A  40      -62.54   -100.66                                   
REMARK 500 19 TYR A  66       35.76    -95.84                                   
REMARK 500                                                                      
REMARK 500 THIS ENTRY HAS      57 RAMACHANDRAN OUTLIERS.                        
REMARK 500                                                                      
REMARK 500 REMARK: NULL                                                         
REMARK 900                                                                      
REMARK 900 RELATED ENTRIES                                                      
REMARK 900 RELATED ID: HSS001000091.1   RELATED DB: TARGETDB                    
DBREF  1WH3 A    8    81  UNP    Q15646   OASL_HUMAN     434    507             
SEQADV 1WH3 GLY A    1  UNP  Q15646              CLONING ARTIFACT               
SEQADV 1WH3 SER A    2  UNP  Q15646              CLONING ARTIFACT               
SEQADV 1WH3 SER A    3  UNP  Q15646              CLONING ARTIFACT               
SEQADV 1WH3 GLY A    4  UNP  Q15646              CLONING ARTIFACT               
SEQADV 1WH3 SER A    5  UNP  Q15646              CLONING ARTIFACT               
SEQADV 1WH3 SER A    6  UNP  Q15646              CLONING ARTIFACT               
SEQADV 1WH3 GLY A    7  UNP  Q15646              CLONING ARTIFACT               
SEQADV 1WH3 SER A   82  UNP  Q15646              CLONING ARTIFACT               
SEQADV 1WH3 GLY A   83  UNP  Q15646              CLONING ARTIFACT               
SEQADV 1WH3 PRO A   84  UNP  Q15646              CLONING ARTIFACT               
SEQADV 1WH3 SER A   85  UNP  Q15646              CLONING ARTIFACT               
SEQADV 1WH3 SER A   86  UNP  Q15646              CLONING ARTIFACT               
SEQADV 1WH3 GLY A   87  UNP  Q15646              CLONING ARTIFACT               
SEQRES   1 A   87  GLY SER SER GLY SER SER GLY ILE GLN VAL PHE VAL LYS          
SEQRES   2 A   87  ASN PRO ASP GLY GLY SER TYR ALA TYR ALA ILE ASN PRO          
SEQRES   3 A   87  ASN SER PHE ILE LEU GLY LEU LYS GLN GLN ILE GLU ASP          
SEQRES   4 A   87  GLN GLN GLY LEU PRO LYS LYS GLN GLN GLN LEU GLU PHE          
SEQRES   5 A   87  GLN GLY GLN VAL LEU GLN ASP TRP LEU GLY LEU GLY ILE          
SEQRES   6 A   87  TYR GLY ILE GLN ASP SER ASP THR LEU ILE LEU SER LYS          
SEQRES   7 A   87  LYS LYS GLY SER GLY PRO SER SER GLY                          
HELIX    1   1 PHE A   29  GLN A   41  1                                  13    
HELIX    2   2 GLY A   62  GLY A   67  1                                   6    
SHEET    1   A 5 GLY A  18  ILE A  24  0                                        
SHEET    2   A 5 ILE A   8  ASN A  14 -1  N  VAL A  10   O  TYR A  22           
SHEET    3   A 5 ASP A  72  LYS A  78  1  O  LEU A  74   N  PHE A  11           
SHEET    4   A 5 GLN A  48  PHE A  52 -1  N  GLU A  51   O  ILE A  75           
SHEET    5   A 5 GLN A  55  VAL A  56 -1  O  GLN A  55   N  PHE A  52           
CRYST1    1.000    1.000    1.000  90.00  90.00  90.00 P 1           1          
ORIGX1      1.000000  0.000000  0.000000        0.00000                         
ORIGX2      0.000000  1.000000  0.000000        0.00000                         
ORIGX3      0.000000  0.000000  1.000000        0.00000                         
SCALE1      1.000000  0.000000  0.000000        0.00000                         
SCALE2      0.000000  1.000000  0.000000        0.00000                         
SCALE3      0.000000  0.000000  1.000000        0.00000                         
MODEL        1                                                                  
ATOM      1  N   GLY A   1     -11.831  11.544 -10.276  1.00  0.00           N  
ATOM      2  CA  GLY A   1     -11.903  10.513  -9.257  1.00  0.00           C  
ATOM      3  C   GLY A   1     -11.526   9.144  -9.790  1.00  0.00           C  
ATOM      4  O   GLY A   1     -11.346   8.968 -10.995  1.00  0.00           O  
ATOM      5  H1  GLY A   1     -12.486  11.556 -11.005  1.00  0.00           H  
ATOM      6  HA2 GLY A   1     -11.233  10.771  -8.451  1.00  0.00           H  
ATOM      7  HA3 GLY A   1     -12.912  10.471  -8.874  1.00  0.00           H  
ATOM      8  N   SER A   2     -11.403   8.174  -8.890  1.00  0.00           N  
ATOM      9  CA  SER A   2     -11.040   6.815  -9.275  1.00  0.00           C  
ATOM     10  C   SER A   2     -11.792   5.791  -8.431  1.00  0.00           C  
ATOM     11  O   SER A   2     -12.383   6.130  -7.406  1.00  0.00           O  
ATOM     12  CB  SER A   2      -9.531   6.607  -9.127  1.00  0.00           C  
ATOM     13  OG  SER A   2      -8.822   7.255 -10.168  1.00  0.00           O  
ATOM     14  H   SER A   2     -11.559   8.377  -7.944  1.00  0.00           H  
ATOM     15  HA  SER A   2     -11.312   6.681 -10.311  1.00  0.00           H  
ATOM     16  HB2 SER A   2      -9.206   7.012  -8.180  1.00  0.00           H  
ATOM     17  HB3 SER A   2      -9.312   5.550  -9.161  1.00  0.00           H  
ATOM     18  HG  SER A   2      -8.983   8.200 -10.126  1.00  0.00           H  
ATOM     19  N   SER A   3     -11.764   4.537  -8.870  1.00  0.00           N  
ATOM     20  CA  SER A   3     -12.446   3.463  -8.158  1.00  0.00           C  
ATOM     21  C   SER A   3     -11.887   2.102  -8.563  1.00  0.00           C  
ATOM     22  O   SER A   3     -11.151   1.987  -9.542  1.00  0.00           O  
ATOM     23  CB  SER A   3     -13.950   3.512  -8.436  1.00  0.00           C  
ATOM     24  OG  SER A   3     -14.687   2.986  -7.347  1.00  0.00           O  
ATOM     25  H   SER A   3     -11.276   4.330  -9.694  1.00  0.00           H  
ATOM     26  HA  SER A   3     -12.279   3.607  -7.101  1.00  0.00           H  
ATOM     27  HB2 SER A   3     -14.250   4.536  -8.597  1.00  0.00           H  
ATOM     28  HB3 SER A   3     -14.169   2.929  -9.319  1.00  0.00           H  
ATOM     29  HG  SER A   3     -14.239   3.196  -6.524  1.00  0.00           H  
ATOM     30  N   GLY A   4     -12.243   1.072  -7.800  1.00  0.00           N  
ATOM     31  CA  GLY A   4     -11.768  -0.267  -8.094  1.00  0.00           C  
ATOM     32  C   GLY A   4     -12.267  -1.292  -7.095  1.00  0.00           C  
ATOM     33  O   GLY A   4     -11.917  -1.241  -5.916  1.00  0.00           O  
ATOM     34  H   GLY A   4     -12.832   1.224  -7.032  1.00  0.00           H  
ATOM     35  HA2 GLY A   4     -12.105  -0.548  -9.081  1.00  0.00           H  
ATOM     36  HA3 GLY A   4     -10.688  -0.265  -8.081  1.00  0.00           H  
ATOM     37  N   SER A   5     -13.089  -2.224  -7.565  1.00  0.00           N  
ATOM     38  CA  SER A   5     -13.642  -3.262  -6.703  1.00  0.00           C  
ATOM     39  C   SER A   5     -12.539  -3.945  -5.900  1.00  0.00           C  
ATOM     40  O   SER A   5     -12.747  -4.344  -4.754  1.00  0.00           O  
ATOM     41  CB  SER A   5     -14.399  -4.298  -7.537  1.00  0.00           C  
ATOM     42  OG  SER A   5     -13.529  -4.959  -8.440  1.00  0.00           O  
ATOM     43  H   SER A   5     -13.332  -2.212  -8.515  1.00  0.00           H  
ATOM     44  HA  SER A   5     -14.331  -2.791  -6.018  1.00  0.00           H  
ATOM     45  HB2 SER A   5     -14.841  -5.031  -6.880  1.00  0.00           H  
ATOM     46  HB3 SER A   5     -15.176  -3.803  -8.101  1.00  0.00           H  
ATOM     47  HG  SER A   5     -12.629  -4.911  -8.111  1.00  0.00           H  
ATOM     48  N   SER A   6     -11.366  -4.077  -6.511  1.00  0.00           N  
ATOM     49  CA  SER A   6     -10.231  -4.716  -5.856  1.00  0.00           C  
ATOM     50  C   SER A   6      -9.251  -3.672  -5.327  1.00  0.00           C  
ATOM     51  O   SER A   6      -8.928  -2.704  -6.014  1.00  0.00           O  
ATOM     52  CB  SER A   6      -9.516  -5.656  -6.828  1.00  0.00           C  
ATOM     53  OG  SER A   6      -8.677  -6.564  -6.136  1.00  0.00           O  
ATOM     54  H   SER A   6     -11.263  -3.739  -7.425  1.00  0.00           H  
ATOM     55  HA  SER A   6     -10.609  -5.291  -5.024  1.00  0.00           H  
ATOM     56  HB2 SER A   6     -10.250  -6.217  -7.387  1.00  0.00           H  
ATOM     57  HB3 SER A   6      -8.913  -5.073  -7.510  1.00  0.00           H  
ATOM     58  HG  SER A   6      -8.426  -6.186  -5.290  1.00  0.00           H  
ATOM     59  N   GLY A   7      -8.783  -3.877  -4.100  1.00  0.00           N  
ATOM     60  CA  GLY A   7      -7.845  -2.947  -3.498  1.00  0.00           C  
ATOM     61  C   GLY A   7      -8.516  -1.991  -2.533  1.00  0.00           C  
ATOM     62  O   GLY A   7      -9.734  -1.811  -2.572  1.00  0.00           O  
ATOM     63  H   GLY A   7      -9.076  -4.667  -3.599  1.00  0.00           H  
ATOM     64  HA2 GLY A   7      -7.089  -3.507  -2.968  1.00  0.00           H  
ATOM     65  HA3 GLY A   7      -7.371  -2.375  -4.282  1.00  0.00           H  
ATOM     66  N   ILE A   8      -7.722  -1.376  -1.663  1.00  0.00           N  
ATOM     67  CA  ILE A   8      -8.247  -0.434  -0.683  1.00  0.00           C  
ATOM     68  C   ILE A   8      -7.814   0.992  -1.005  1.00  0.00           C  
ATOM     69  O   ILE A   8      -6.779   1.209  -1.635  1.00  0.00           O  
ATOM     70  CB  ILE A   8      -7.785  -0.789   0.743  1.00  0.00           C  
ATOM     71  CG1 ILE A   8      -6.274  -0.592   0.877  1.00  0.00           C  
ATOM     72  CG2 ILE A   8      -8.171  -2.221   1.083  1.00  0.00           C  
ATOM     73  CD1 ILE A   8      -5.818  -0.371   2.303  1.00  0.00           C  
ATOM     74  H   ILE A   8      -6.760  -1.561  -1.681  1.00  0.00           H  
ATOM     75  HA  ILE A   8      -9.326  -0.487  -0.714  1.00  0.00           H  
ATOM     76  HB  ILE A   8      -8.290  -0.132   1.435  1.00  0.00           H  
ATOM     77 HG12 ILE A   8      -5.768  -1.466   0.500  1.00  0.00           H  
ATOM     78 HG13 ILE A   8      -5.978   0.269   0.296  1.00  0.00           H  
ATOM     79 HG21 ILE A   8      -7.733  -2.495   2.032  1.00  0.00           H  
ATOM     80 HG22 ILE A   8      -9.246  -2.298   1.148  1.00  0.00           H  
ATOM     81 HG23 ILE A   8      -7.808  -2.884   0.313  1.00  0.00           H  
ATOM     82 HD11 ILE A   8      -5.662  -1.326   2.783  1.00  0.00           H  
ATOM     83 HD12 ILE A   8      -4.894   0.188   2.303  1.00  0.00           H  
ATOM     84 HD13 ILE A   8      -6.574   0.183   2.841  1.00  0.00           H  
ATOM     85  N   GLN A   9      -8.612   1.960  -0.566  1.00  0.00           N  
ATOM     86  CA  GLN A   9      -8.310   3.367  -0.807  1.00  0.00           C  
ATOM     87  C   GLN A   9      -7.924   4.071   0.490  1.00  0.00           C  
ATOM     88  O   GLN A   9      -8.731   4.178   1.414  1.00  0.00           O  
ATOM     89  CB  GLN A   9      -9.512   4.066  -1.443  1.00  0.00           C  
ATOM     90  CG  GLN A   9      -9.185   5.433  -2.022  1.00  0.00           C  
ATOM     91  CD  GLN A   9     -10.415   6.167  -2.519  1.00  0.00           C  
ATOM     92  OE1 GLN A   9     -11.327   6.466  -1.748  1.00  0.00           O  
ATOM     93  NE2 GLN A   9     -10.446   6.461  -3.814  1.00  0.00           N  
ATOM     94  H   GLN A   9      -9.422   1.724  -0.070  1.00  0.00           H  
ATOM     95  HA  GLN A   9      -7.475   3.414  -1.490  1.00  0.00           H  
ATOM     96  HB2 GLN A   9      -9.897   3.445  -2.238  1.00  0.00           H  
ATOM     97  HB3 GLN A   9     -10.279   4.192  -0.693  1.00  0.00           H  
ATOM     98  HG2 GLN A   9      -8.714   6.031  -1.256  1.00  0.00           H  
ATOM     99  HG3 GLN A   9      -8.501   5.305  -2.848  1.00  0.00           H  
ATOM    100 HE21 GLN A   9      -9.684   6.190  -4.368  1.00  0.00           H  
ATOM    101 HE22 GLN A   9     -11.229   6.934  -4.162  1.00  0.00           H  
ATOM    102  N   VAL A  10      -6.686   4.549   0.552  1.00  0.00           N  
ATOM    103  CA  VAL A  10      -6.193   5.243   1.735  1.00  0.00           C  
ATOM    104  C   VAL A  10      -5.936   6.717   1.440  1.00  0.00           C  
ATOM    105  O   VAL A  10      -5.565   7.083   0.325  1.00  0.00           O  
ATOM    106  CB  VAL A  10      -4.895   4.603   2.262  1.00  0.00           C  
ATOM    107  CG1 VAL A  10      -5.118   3.133   2.585  1.00  0.00           C  
ATOM    108  CG2 VAL A  10      -3.770   4.771   1.252  1.00  0.00           C  
ATOM    109  H   VAL A  10      -6.089   4.432  -0.217  1.00  0.00           H  
ATOM    110  HA  VAL A  10      -6.946   5.166   2.506  1.00  0.00           H  
ATOM    111  HB  VAL A  10      -4.612   5.109   3.173  1.00  0.00           H  
ATOM    112 HG11 VAL A  10      -4.206   2.583   2.403  1.00  0.00           H  
ATOM    113 HG12 VAL A  10      -5.401   3.030   3.622  1.00  0.00           H  
ATOM    114 HG13 VAL A  10      -5.904   2.742   1.956  1.00  0.00           H  
ATOM    115 HG21 VAL A  10      -3.898   4.060   0.450  1.00  0.00           H  
ATOM    116 HG22 VAL A  10      -3.793   5.774   0.851  1.00  0.00           H  
ATOM    117 HG23 VAL A  10      -2.821   4.600   1.738  1.00  0.00           H  
ATOM    118  N   PHE A  11      -6.135   7.560   2.449  1.00  0.00           N  
ATOM    119  CA  PHE A  11      -5.925   8.995   2.298  1.00  0.00           C  
ATOM    120  C   PHE A  11      -4.584   9.414   2.893  1.00  0.00           C  
ATOM    121  O   PHE A  11      -4.346   9.254   4.091  1.00  0.00           O  
ATOM    122  CB  PHE A  11      -7.059   9.771   2.971  1.00  0.00           C  
ATOM    123  CG  PHE A  11      -8.418   9.441   2.423  1.00  0.00           C  
ATOM    124  CD1 PHE A  11      -8.894  10.072   1.285  1.00  0.00           C  
ATOM    125  CD2 PHE A  11      -9.221   8.499   3.047  1.00  0.00           C  
ATOM    126  CE1 PHE A  11     -10.144   9.771   0.778  1.00  0.00           C  
ATOM    127  CE2 PHE A  11     -10.472   8.193   2.544  1.00  0.00           C  
ATOM    128  CZ  PHE A  11     -10.934   8.830   1.409  1.00  0.00           C  
ATOM    129  H   PHE A  11      -6.430   7.208   3.315  1.00  0.00           H  
ATOM    130  HA  PHE A  11      -5.923   9.220   1.243  1.00  0.00           H  
ATOM    131  HB2 PHE A  11      -7.064   9.545   4.026  1.00  0.00           H  
ATOM    132  HB3 PHE A  11      -6.893  10.828   2.833  1.00  0.00           H  
ATOM    133  HD1 PHE A  11      -8.276  10.809   0.791  1.00  0.00           H  
ATOM    134  HD2 PHE A  11      -8.861   8.000   3.935  1.00  0.00           H  
ATOM    135  HE1 PHE A  11     -10.502  10.271  -0.109  1.00  0.00           H  
ATOM    136  HE2 PHE A  11     -11.088   7.457   3.040  1.00  0.00           H  
ATOM    137  HZ  PHE A  11     -11.911   8.593   1.015  1.00  0.00           H  
ATOM    138  N   VAL A  12      -3.710   9.951   2.048  1.00  0.00           N  
ATOM    139  CA  VAL A  12      -2.393  10.394   2.489  1.00  0.00           C  
ATOM    140  C   VAL A  12      -2.391  11.886   2.800  1.00  0.00           C  
ATOM    141  O   VAL A  12      -2.331  12.720   1.896  1.00  0.00           O  
ATOM    142  CB  VAL A  12      -1.317  10.101   1.426  1.00  0.00           C  
ATOM    143  CG1 VAL A  12       0.043  10.596   1.893  1.00  0.00           C  
ATOM    144  CG2 VAL A  12      -1.272   8.613   1.111  1.00  0.00           C  
ATOM    145  H   VAL A  12      -3.957  10.052   1.105  1.00  0.00           H  
ATOM    146  HA  VAL A  12      -2.140   9.849   3.387  1.00  0.00           H  
ATOM    147  HB  VAL A  12      -1.578  10.631   0.523  1.00  0.00           H  
ATOM    148 HG11 VAL A  12       0.699   9.752   2.050  1.00  0.00           H  
ATOM    149 HG12 VAL A  12       0.466  11.248   1.142  1.00  0.00           H  
ATOM    150 HG13 VAL A  12      -0.070  11.140   2.819  1.00  0.00           H  
ATOM    151 HG21 VAL A  12      -2.203   8.315   0.652  1.00  0.00           H  
ATOM    152 HG22 VAL A  12      -0.456   8.413   0.431  1.00  0.00           H  
ATOM    153 HG23 VAL A  12      -1.125   8.055   2.023  1.00  0.00           H  
ATOM    154  N   LYS A  13      -2.456  12.217   4.085  1.00  0.00           N  
ATOM    155  CA  LYS A  13      -2.460  13.610   4.518  1.00  0.00           C  
ATOM    156  C   LYS A  13      -1.042  14.170   4.561  1.00  0.00           C  
ATOM    157  O   LYS A  13      -0.237  13.782   5.406  1.00  0.00           O  
ATOM    158  CB  LYS A  13      -3.111  13.735   5.897  1.00  0.00           C  
ATOM    159  CG  LYS A  13      -3.668  15.119   6.183  1.00  0.00           C  
ATOM    160  CD  LYS A  13      -4.482  15.138   7.466  1.00  0.00           C  
ATOM    161  CE  LYS A  13      -4.809  16.559   7.898  1.00  0.00           C  
ATOM    162  NZ  LYS A  13      -5.977  16.604   8.821  1.00  0.00           N  
ATOM    163  H   LYS A  13      -2.502  11.507   4.760  1.00  0.00           H  
ATOM    164  HA  LYS A  13      -3.037  14.178   3.804  1.00  0.00           H  
ATOM    165  HB2 LYS A  13      -3.920  13.023   5.966  1.00  0.00           H  
ATOM    166  HB3 LYS A  13      -2.374  13.503   6.652  1.00  0.00           H  
ATOM    167  HG2 LYS A  13      -2.848  15.814   6.280  1.00  0.00           H  
ATOM    168  HG3 LYS A  13      -4.302  15.419   5.361  1.00  0.00           H  
ATOM    169  HD2 LYS A  13      -5.405  14.601   7.305  1.00  0.00           H  
ATOM    170  HD3 LYS A  13      -3.914  14.655   8.249  1.00  0.00           H  
ATOM    171  HE2 LYS A  13      -3.949  16.977   8.398  1.00  0.00           H  
ATOM    172  HE3 LYS A  13      -5.033  17.145   7.018  1.00  0.00           H  
ATOM    173  HZ1 LYS A  13      -5.840  17.347   9.535  1.00  0.00           H  
ATOM    174  HZ2 LYS A  13      -6.085  15.690   9.305  1.00  0.00           H  
ATOM    175  HZ3 LYS A  13      -6.847  16.806   8.288  1.00  0.00           H  
ATOM    176  N   ASN A  14      -0.744  15.086   3.645  1.00  0.00           N  
ATOM    177  CA  ASN A  14       0.577  15.700   3.579  1.00  0.00           C  
ATOM    178  C   ASN A  14       0.756  16.725   4.695  1.00  0.00           C  
ATOM    179  O   ASN A  14      -0.206  17.303   5.202  1.00  0.00           O  
ATOM    180  CB  ASN A  14       0.785  16.368   2.219  1.00  0.00           C  
ATOM    181  CG  ASN A  14      -0.449  17.110   1.745  1.00  0.00           C  
ATOM    182  OD1 ASN A  14      -1.209  17.651   2.548  1.00  0.00           O  
ATOM    183  ND2 ASN A  14      -0.655  17.139   0.433  1.00  0.00           N  
ATOM    184  H   ASN A  14      -1.428  15.354   2.997  1.00  0.00           H  
ATOM    185  HA  ASN A  14       1.312  14.919   3.703  1.00  0.00           H  
ATOM    186  HB2 ASN A  14       1.600  17.074   2.292  1.00  0.00           H  
ATOM    187  HB3 ASN A  14       1.033  15.614   1.488  1.00  0.00           H  
ATOM    188 HD21 ASN A  14      -0.007  16.686  -0.147  1.00  0.00           H  
ATOM    189 HD22 ASN A  14      -1.445  17.612   0.099  1.00  0.00           H  
ATOM    190  N   PRO A  15       2.017  16.959   5.087  1.00  0.00           N  
ATOM    191  CA  PRO A  15       2.353  17.916   6.146  1.00  0.00           C  
ATOM    192  C   PRO A  15       2.115  19.360   5.718  1.00  0.00           C  
ATOM    193  O   PRO A  15       2.386  20.294   6.473  1.00  0.00           O  
ATOM    194  CB  PRO A  15       3.844  17.669   6.388  1.00  0.00           C  
ATOM    195  CG  PRO A  15       4.348  17.107   5.104  1.00  0.00           C  
ATOM    196  CD  PRO A  15       3.213  16.307   4.528  1.00  0.00           C  
ATOM    197  HA  PRO A  15       1.801  17.714   7.052  1.00  0.00           H  
ATOM    198  HB2 PRO A  15       4.331  18.603   6.630  1.00  0.00           H  
ATOM    199  HB3 PRO A  15       3.969  16.969   7.201  1.00  0.00           H  
ATOM    200  HG2 PRO A  15       4.620  17.909   4.434  1.00  0.00           H  
ATOM    201  HG3 PRO A  15       5.199  16.469   5.292  1.00  0.00           H  
ATOM    202  HD2 PRO A  15       3.217  16.368   3.449  1.00  0.00           H  
ATOM    203  HD3 PRO A  15       3.276  15.277   4.849  1.00  0.00           H  
ATOM    204  N   ASP A  16       1.606  19.536   4.504  1.00  0.00           N  
ATOM    205  CA  ASP A  16       1.330  20.868   3.976  1.00  0.00           C  
ATOM    206  C   ASP A  16      -0.069  21.329   4.371  1.00  0.00           C  
ATOM    207  O   ASP A  16      -0.235  22.373   5.001  1.00  0.00           O  
ATOM    208  CB  ASP A  16       1.473  20.876   2.454  1.00  0.00           C  
ATOM    209  CG  ASP A  16       1.578  22.279   1.889  1.00  0.00           C  
ATOM    210  OD1 ASP A  16       2.707  22.809   1.822  1.00  0.00           O  
ATOM    211  OD2 ASP A  16       0.531  22.847   1.514  1.00  0.00           O  
ATOM    212  H   ASP A  16       1.411  18.752   3.949  1.00  0.00           H  
ATOM    213  HA  ASP A  16       2.053  21.549   4.400  1.00  0.00           H  
ATOM    214  HB2 ASP A  16       2.364  20.330   2.179  1.00  0.00           H  
ATOM    215  HB3 ASP A  16       0.611  20.394   2.015  1.00  0.00           H  
ATOM    216  N   GLY A  17      -1.074  20.543   3.995  1.00  0.00           N  
ATOM    217  CA  GLY A  17      -2.446  20.889   4.317  1.00  0.00           C  
ATOM    218  C   GLY A  17      -3.440  20.282   3.347  1.00  0.00           C  
ATOM    219  O   GLY A  17      -4.338  20.966   2.858  1.00  0.00           O  
ATOM    220  H   GLY A  17      -0.882  19.723   3.494  1.00  0.00           H  
ATOM    221  HA2 GLY A  17      -2.670  20.537   5.313  1.00  0.00           H  
ATOM    222  HA3 GLY A  17      -2.550  21.964   4.295  1.00  0.00           H  
ATOM    223  N   GLY A  18      -3.279  18.993   3.065  1.00  0.00           N  
ATOM    224  CA  GLY A  18      -4.175  18.316   2.146  1.00  0.00           C  
ATOM    225  C   GLY A  18      -4.039  16.807   2.209  1.00  0.00           C  
ATOM    226  O   GLY A  18      -3.191  16.283   2.930  1.00  0.00           O  
ATOM    227  H   GLY A  18      -2.544  18.497   3.485  1.00  0.00           H  
ATOM    228  HA2 GLY A  18      -5.192  18.586   2.389  1.00  0.00           H  
ATOM    229  HA3 GLY A  18      -3.956  18.644   1.141  1.00  0.00           H  
ATOM    230  N   SER A  19      -4.878  16.107   1.452  1.00  0.00           N  
ATOM    231  CA  SER A  19      -4.852  14.650   1.429  1.00  0.00           C  
ATOM    232  C   SER A  19      -5.205  14.122   0.041  1.00  0.00           C  
ATOM    233  O   SER A  19      -6.067  14.672  -0.643  1.00  0.00           O  
ATOM    234  CB  SER A  19      -5.825  14.084   2.465  1.00  0.00           C  
ATOM    235  OG  SER A  19      -5.563  12.714   2.717  1.00  0.00           O  
ATOM    236  H   SER A  19      -5.532  16.583   0.898  1.00  0.00           H  
ATOM    237  HA  SER A  19      -3.850  14.332   1.678  1.00  0.00           H  
ATOM    238  HB2 SER A  19      -5.723  14.633   3.388  1.00  0.00           H  
ATOM    239  HB3 SER A  19      -6.836  14.183   2.096  1.00  0.00           H  
ATOM    240  HG  SER A  19      -4.644  12.522   2.516  1.00  0.00           H  
ATOM    241  N   TYR A  20      -4.531  13.052  -0.367  1.00  0.00           N  
ATOM    242  CA  TYR A  20      -4.771  12.451  -1.673  1.00  0.00           C  
ATOM    243  C   TYR A  20      -5.122  10.972  -1.536  1.00  0.00           C  
ATOM    244  O   TYR A  20      -4.434  10.221  -0.845  1.00  0.00           O  
ATOM    245  CB  TYR A  20      -3.540  12.613  -2.566  1.00  0.00           C  
ATOM    246  CG  TYR A  20      -2.913  13.987  -2.489  1.00  0.00           C  
ATOM    247  CD1 TYR A  20      -3.657  15.129  -2.758  1.00  0.00           C  
ATOM    248  CD2 TYR A  20      -1.575  14.143  -2.145  1.00  0.00           C  
ATOM    249  CE1 TYR A  20      -3.088  16.385  -2.689  1.00  0.00           C  
ATOM    250  CE2 TYR A  20      -0.998  15.396  -2.072  1.00  0.00           C  
ATOM    251  CZ  TYR A  20      -1.758  16.514  -2.346  1.00  0.00           C  
ATOM    252  OH  TYR A  20      -1.188  17.764  -2.274  1.00  0.00           O  
ATOM    253  H   TYR A  20      -3.856  12.658   0.224  1.00  0.00           H  
ATOM    254  HA  TYR A  20      -5.604  12.966  -2.128  1.00  0.00           H  
ATOM    255  HB2 TYR A  20      -2.793  11.892  -2.273  1.00  0.00           H  
ATOM    256  HB3 TYR A  20      -3.823  12.435  -3.593  1.00  0.00           H  
ATOM    257  HD1 TYR A  20      -4.699  15.024  -3.027  1.00  0.00           H  
ATOM    258  HD2 TYR A  20      -0.982  13.265  -1.931  1.00  0.00           H  
ATOM    259  HE1 TYR A  20      -3.683  17.261  -2.903  1.00  0.00           H  
ATOM    260  HE2 TYR A  20       0.043  15.497  -1.803  1.00  0.00           H  
ATOM    261  HH  TYR A  20      -1.508  18.303  -3.002  1.00  0.00           H  
ATOM    262  N   ALA A  21      -6.197  10.562  -2.200  1.00  0.00           N  
ATOM    263  CA  ALA A  21      -6.639   9.174  -2.155  1.00  0.00           C  
ATOM    264  C   ALA A  21      -5.772   8.292  -3.047  1.00  0.00           C  
ATOM    265  O   ALA A  21      -5.783   8.429  -4.271  1.00  0.00           O  
ATOM    266  CB  ALA A  21      -8.100   9.071  -2.569  1.00  0.00           C  
ATOM    267  H   ALA A  21      -6.705  11.208  -2.733  1.00  0.00           H  
ATOM    268  HA  ALA A  21      -6.555   8.829  -1.134  1.00  0.00           H  
ATOM    269  HB1 ALA A  21      -8.357   8.034  -2.727  1.00  0.00           H  
ATOM    270  HB2 ALA A  21      -8.724   9.483  -1.790  1.00  0.00           H  
ATOM    271  HB3 ALA A  21      -8.254   9.624  -3.484  1.00  0.00           H  
ATOM    272  N   TYR A  22      -5.021   7.389  -2.427  1.00  0.00           N  
ATOM    273  CA  TYR A  22      -4.144   6.488  -3.166  1.00  0.00           C  
ATOM    274  C   TYR A  22      -4.774   5.105  -3.300  1.00  0.00           C  
ATOM    275  O   TYR A  22      -5.602   4.705  -2.482  1.00  0.00           O  
ATOM    276  CB  TYR A  22      -2.787   6.377  -2.468  1.00  0.00           C  
ATOM    277  CG  TYR A  22      -1.851   7.523  -2.779  1.00  0.00           C  
ATOM    278  CD1 TYR A  22      -1.966   8.738  -2.116  1.00  0.00           C  
ATOM    279  CD2 TYR A  22      -0.852   7.389  -3.735  1.00  0.00           C  
ATOM    280  CE1 TYR A  22      -1.113   9.788  -2.397  1.00  0.00           C  
ATOM    281  CE2 TYR A  22       0.006   8.434  -4.021  1.00  0.00           C  
ATOM    282  CZ  TYR A  22      -0.129   9.631  -3.350  1.00  0.00           C  
ATOM    283  OH  TYR A  22       0.723  10.674  -3.632  1.00  0.00           O  
ATOM    284  H   TYR A  22      -5.055   7.328  -1.450  1.00  0.00           H  
ATOM    285  HA  TYR A  22      -3.998   6.901  -4.152  1.00  0.00           H  
ATOM    286  HB2 TYR A  22      -2.940   6.354  -1.400  1.00  0.00           H  
ATOM    287  HB3 TYR A  22      -2.305   5.461  -2.777  1.00  0.00           H  
ATOM    288  HD1 TYR A  22      -2.737   8.858  -1.369  1.00  0.00           H  
ATOM    289  HD2 TYR A  22      -0.749   6.450  -4.259  1.00  0.00           H  
ATOM    290  HE1 TYR A  22      -1.218  10.726  -1.871  1.00  0.00           H  
ATOM    291  HE2 TYR A  22       0.777   8.311  -4.768  1.00  0.00           H  
ATOM    292  HH  TYR A  22       1.380  10.387  -4.272  1.00  0.00           H  
ATOM    293  N   ALA A  23      -4.374   4.378  -4.338  1.00  0.00           N  
ATOM    294  CA  ALA A  23      -4.896   3.038  -4.580  1.00  0.00           C  
ATOM    295  C   ALA A  23      -3.788   1.994  -4.494  1.00  0.00           C  
ATOM    296  O   ALA A  23      -2.796   2.066  -5.220  1.00  0.00           O  
ATOM    297  CB  ALA A  23      -5.579   2.975  -5.938  1.00  0.00           C  
ATOM    298  H   ALA A  23      -3.711   4.751  -4.955  1.00  0.00           H  
ATOM    299  HA  ALA A  23      -5.636   2.827  -3.821  1.00  0.00           H  
ATOM    300  HB1 ALA A  23      -4.904   3.343  -6.697  1.00  0.00           H  
ATOM    301  HB2 ALA A  23      -5.848   1.953  -6.158  1.00  0.00           H  
ATOM    302  HB3 ALA A  23      -6.469   3.586  -5.921  1.00  0.00           H  
ATOM    303  N   ILE A  24      -3.964   1.024  -3.602  1.00  0.00           N  
ATOM    304  CA  ILE A  24      -2.979  -0.035  -3.422  1.00  0.00           C  
ATOM    305  C   ILE A  24      -3.610  -1.272  -2.792  1.00  0.00           C  
ATOM    306  O   ILE A  24      -4.445  -1.166  -1.895  1.00  0.00           O  
ATOM    307  CB  ILE A  24      -1.804   0.432  -2.543  1.00  0.00           C  
ATOM    308  CG1 ILE A  24      -0.829  -0.722  -2.301  1.00  0.00           C  
ATOM    309  CG2 ILE A  24      -2.318   0.985  -1.222  1.00  0.00           C  
ATOM    310  CD1 ILE A  24       0.559  -0.268  -1.906  1.00  0.00           C  
ATOM    311  H   ILE A  24      -4.775   1.021  -3.053  1.00  0.00           H  
ATOM    312  HA  ILE A  24      -2.591  -0.298  -4.396  1.00  0.00           H  
ATOM    313  HB  ILE A  24      -1.289   1.226  -3.062  1.00  0.00           H  
ATOM    314 HG12 ILE A  24      -1.211  -1.347  -1.509  1.00  0.00           H  
ATOM    315 HG13 ILE A  24      -0.743  -1.306  -3.206  1.00  0.00           H  
ATOM    316 HG21 ILE A  24      -1.717   1.833  -0.929  1.00  0.00           H  
ATOM    317 HG22 ILE A  24      -3.345   1.295  -1.338  1.00  0.00           H  
ATOM    318 HG23 ILE A  24      -2.255   0.220  -0.463  1.00  0.00           H  
ATOM    319 HD11 ILE A  24       1.292  -0.938  -2.331  1.00  0.00           H  
ATOM    320 HD12 ILE A  24       0.729   0.733  -2.272  1.00  0.00           H  
ATOM    321 HD13 ILE A  24       0.647  -0.277  -0.829  1.00  0.00           H  
ATOM    322  N   ASN A  25      -3.204  -2.444  -3.268  1.00  0.00           N  
ATOM    323  CA  ASN A  25      -3.729  -3.702  -2.750  1.00  0.00           C  
ATOM    324  C   ASN A  25      -3.386  -3.868  -1.273  1.00  0.00           C  
ATOM    325  O   ASN A  25      -2.316  -3.473  -0.810  1.00  0.00           O  
ATOM    326  CB  ASN A  25      -3.170  -4.880  -3.550  1.00  0.00           C  
ATOM    327  CG  ASN A  25      -3.972  -5.158  -4.807  1.00  0.00           C  
ATOM    328  OD1 ASN A  25      -4.275  -4.247  -5.578  1.00  0.00           O  
ATOM    329  ND2 ASN A  25      -4.320  -6.422  -5.020  1.00  0.00           N  
ATOM    330  H   ASN A  25      -2.536  -2.464  -3.984  1.00  0.00           H  
ATOM    331  HA  ASN A  25      -4.803  -3.683  -2.858  1.00  0.00           H  
ATOM    332  HB2 ASN A  25      -2.152  -4.662  -3.837  1.00  0.00           H  
ATOM    333  HB3 ASN A  25      -3.183  -5.766  -2.933  1.00  0.00           H  
ATOM    334 HD21 ASN A  25      -4.043  -7.095  -4.363  1.00  0.00           H  
ATOM    335 HD22 ASN A  25      -4.838  -6.630  -5.825  1.00  0.00           H  
ATOM    336  N   PRO A  26      -4.315  -4.468  -0.513  1.00  0.00           N  
ATOM    337  CA  PRO A  26      -4.134  -4.701   0.923  1.00  0.00           C  
ATOM    338  C   PRO A  26      -3.075  -5.760   1.209  1.00  0.00           C  
ATOM    339  O   PRO A  26      -2.525  -5.820   2.307  1.00  0.00           O  
ATOM    340  CB  PRO A  26      -5.512  -5.185   1.380  1.00  0.00           C  
ATOM    341  CG  PRO A  26      -6.132  -5.773   0.160  1.00  0.00           C  
ATOM    342  CD  PRO A  26      -5.614  -4.965  -0.998  1.00  0.00           C  
ATOM    343  HA  PRO A  26      -3.879  -3.789   1.443  1.00  0.00           H  
ATOM    344  HB2 PRO A  26      -5.396  -5.924   2.161  1.00  0.00           H  
ATOM    345  HB3 PRO A  26      -6.086  -4.349   1.751  1.00  0.00           H  
ATOM    346  HG2 PRO A  26      -5.835  -6.806   0.058  1.00  0.00           H  
ATOM    347  HG3 PRO A  26      -7.207  -5.694   0.220  1.00  0.00           H  
ATOM    348  HD2 PRO A  26      -5.487  -5.591  -1.868  1.00  0.00           H  
ATOM    349  HD3 PRO A  26      -6.283  -4.145  -1.215  1.00  0.00           H  
ATOM    350  N   ASN A  27      -2.795  -6.595   0.212  1.00  0.00           N  
ATOM    351  CA  ASN A  27      -1.802  -7.652   0.358  1.00  0.00           C  
ATOM    352  C   ASN A  27      -0.408  -7.142   0.005  1.00  0.00           C  
ATOM    353  O   ASN A  27       0.598  -7.705   0.436  1.00  0.00           O  
ATOM    354  CB  ASN A  27      -2.161  -8.844  -0.532  1.00  0.00           C  
ATOM    355  CG  ASN A  27      -2.872  -8.422  -1.804  1.00  0.00           C  
ATOM    356  OD1 ASN A  27      -4.090  -8.244  -1.817  1.00  0.00           O  
ATOM    357  ND2 ASN A  27      -2.112  -8.261  -2.881  1.00  0.00           N  
ATOM    358  H   ASN A  27      -3.268  -6.497  -0.641  1.00  0.00           H  
ATOM    359  HA  ASN A  27      -1.806  -7.971   1.389  1.00  0.00           H  
ATOM    360  HB2 ASN A  27      -1.256  -9.367  -0.806  1.00  0.00           H  
ATOM    361  HB3 ASN A  27      -2.808  -9.513   0.015  1.00  0.00           H  
ATOM    362 HD21 ASN A  27      -1.149  -8.420  -2.796  1.00  0.00           H  
ATOM    363 HD22 ASN A  27      -2.546  -7.988  -3.716  1.00  0.00           H  
ATOM    364  N   SER A  28      -0.357  -6.071  -0.781  1.00  0.00           N  
ATOM    365  CA  SER A  28       0.913  -5.486  -1.195  1.00  0.00           C  
ATOM    366  C   SER A  28       1.728  -5.046   0.017  1.00  0.00           C  
ATOM    367  O   SER A  28       1.249  -5.087   1.151  1.00  0.00           O  
ATOM    368  CB  SER A  28       0.671  -4.294  -2.122  1.00  0.00           C  
ATOM    369  OG  SER A  28       1.873  -3.888  -2.755  1.00  0.00           O  
ATOM    370  H   SER A  28      -1.194  -5.667  -1.093  1.00  0.00           H  
ATOM    371  HA  SER A  28       1.467  -6.242  -1.731  1.00  0.00           H  
ATOM    372  HB2 SER A  28      -0.045  -4.570  -2.880  1.00  0.00           H  
ATOM    373  HB3 SER A  28       0.285  -3.466  -1.545  1.00  0.00           H  
ATOM    374  HG  SER A  28       2.140  -4.556  -3.391  1.00  0.00           H  
ATOM    375  N   PHE A  29       2.964  -4.625  -0.230  1.00  0.00           N  
ATOM    376  CA  PHE A  29       3.848  -4.177   0.840  1.00  0.00           C  
ATOM    377  C   PHE A  29       3.762  -2.664   1.019  1.00  0.00           C  
ATOM    378  O   PHE A  29       3.548  -1.926   0.057  1.00  0.00           O  
ATOM    379  CB  PHE A  29       5.292  -4.586   0.541  1.00  0.00           C  
ATOM    380  CG  PHE A  29       5.454  -6.052   0.259  1.00  0.00           C  
ATOM    381  CD1 PHE A  29       5.263  -6.990   1.261  1.00  0.00           C  
ATOM    382  CD2 PHE A  29       5.797  -6.493  -1.009  1.00  0.00           C  
ATOM    383  CE1 PHE A  29       5.412  -8.339   1.004  1.00  0.00           C  
ATOM    384  CE2 PHE A  29       5.947  -7.842  -1.273  1.00  0.00           C  
ATOM    385  CZ  PHE A  29       5.754  -8.766  -0.265  1.00  0.00           C  
ATOM    386  H   PHE A  29       3.290  -4.616  -1.155  1.00  0.00           H  
ATOM    387  HA  PHE A  29       3.529  -4.655   1.753  1.00  0.00           H  
ATOM    388  HB2 PHE A  29       5.642  -4.041  -0.323  1.00  0.00           H  
ATOM    389  HB3 PHE A  29       5.911  -4.340   1.391  1.00  0.00           H  
ATOM    390  HD1 PHE A  29       4.995  -6.658   2.253  1.00  0.00           H  
ATOM    391  HD2 PHE A  29       5.948  -5.770  -1.799  1.00  0.00           H  
ATOM    392  HE1 PHE A  29       5.260  -9.060   1.793  1.00  0.00           H  
ATOM    393  HE2 PHE A  29       6.214  -8.171  -2.266  1.00  0.00           H  
ATOM    394  HZ  PHE A  29       5.871  -9.820  -0.468  1.00  0.00           H  
ATOM    395  N   ILE A  30       3.931  -2.211   2.256  1.00  0.00           N  
ATOM    396  CA  ILE A  30       3.874  -0.787   2.562  1.00  0.00           C  
ATOM    397  C   ILE A  30       4.708   0.022   1.574  1.00  0.00           C  
ATOM    398  O   ILE A  30       4.201   0.929   0.913  1.00  0.00           O  
ATOM    399  CB  ILE A  30       4.368  -0.497   3.991  1.00  0.00           C  
ATOM    400  CG1 ILE A  30       3.318  -0.933   5.016  1.00  0.00           C  
ATOM    401  CG2 ILE A  30       4.690   0.981   4.151  1.00  0.00           C  
ATOM    402  CD1 ILE A  30       2.086  -0.056   5.028  1.00  0.00           C  
ATOM    403  H   ILE A  30       4.099  -2.849   2.980  1.00  0.00           H  
ATOM    404  HA  ILE A  30       2.843  -0.472   2.488  1.00  0.00           H  
ATOM    405  HB  ILE A  30       5.275  -1.059   4.155  1.00  0.00           H  
ATOM    406 HG12 ILE A  30       3.005  -1.941   4.795  1.00  0.00           H  
ATOM    407 HG13 ILE A  30       3.756  -0.905   6.003  1.00  0.00           H  
ATOM    408 HG21 ILE A  30       4.172   1.546   3.391  1.00  0.00           H  
ATOM    409 HG22 ILE A  30       4.372   1.315   5.127  1.00  0.00           H  
ATOM    410 HG23 ILE A  30       5.754   1.131   4.048  1.00  0.00           H  
ATOM    411 HD11 ILE A  30       1.572  -0.170   5.971  1.00  0.00           H  
ATOM    412 HD12 ILE A  30       2.375   0.975   4.897  1.00  0.00           H  
ATOM    413 HD13 ILE A  30       1.427  -0.350   4.223  1.00  0.00           H  
ATOM    414  N   LEU A  31       5.989  -0.314   1.477  1.00  0.00           N  
ATOM    415  CA  LEU A  31       6.895   0.379   0.567  1.00  0.00           C  
ATOM    416  C   LEU A  31       6.210   0.675  -0.763  1.00  0.00           C  
ATOM    417  O   LEU A  31       6.331   1.773  -1.304  1.00  0.00           O  
ATOM    418  CB  LEU A  31       8.152  -0.459   0.331  1.00  0.00           C  
ATOM    419  CG  LEU A  31       9.433   0.321   0.031  1.00  0.00           C  
ATOM    420  CD1 LEU A  31       9.888   1.092   1.260  1.00  0.00           C  
ATOM    421  CD2 LEU A  31      10.530  -0.618  -0.448  1.00  0.00           C  
ATOM    422  H   LEU A  31       6.336  -1.046   2.029  1.00  0.00           H  
ATOM    423  HA  LEU A  31       7.177   1.314   1.029  1.00  0.00           H  
ATOM    424  HB2 LEU A  31       8.326  -1.052   1.216  1.00  0.00           H  
ATOM    425  HB3 LEU A  31       7.959  -1.115  -0.507  1.00  0.00           H  
ATOM    426  HG  LEU A  31       9.236   1.035  -0.756  1.00  0.00           H  
ATOM    427 HD11 LEU A  31       9.043   1.268   1.908  1.00  0.00           H  
ATOM    428 HD12 LEU A  31      10.311   2.038   0.955  1.00  0.00           H  
ATOM    429 HD13 LEU A  31      10.635   0.518   1.789  1.00  0.00           H  
ATOM    430 HD21 LEU A  31      11.051  -0.168  -1.280  1.00  0.00           H  
ATOM    431 HD22 LEU A  31      10.091  -1.554  -0.763  1.00  0.00           H  
ATOM    432 HD23 LEU A  31      11.226  -0.800   0.358  1.00  0.00           H  
ATOM    433  N   GLY A  32       5.488  -0.313  -1.284  1.00  0.00           N  
ATOM    434  CA  GLY A  32       4.792  -0.137  -2.545  1.00  0.00           C  
ATOM    435  C   GLY A  32       4.012   1.161  -2.602  1.00  0.00           C  
ATOM    436  O   GLY A  32       4.094   1.901  -3.583  1.00  0.00           O  
ATOM    437  H   GLY A  32       5.427  -1.167  -0.808  1.00  0.00           H  
ATOM    438  HA2 GLY A  32       5.515  -0.146  -3.347  1.00  0.00           H  
ATOM    439  HA3 GLY A  32       4.107  -0.961  -2.683  1.00  0.00           H  
ATOM    440  N   LEU A  33       3.251   1.438  -1.548  1.00  0.00           N  
ATOM    441  CA  LEU A  33       2.451   2.656  -1.482  1.00  0.00           C  
ATOM    442  C   LEU A  33       3.340   3.895  -1.509  1.00  0.00           C  
ATOM    443  O   LEU A  33       3.103   4.826  -2.278  1.00  0.00           O  
ATOM    444  CB  LEU A  33       1.593   2.658  -0.215  1.00  0.00           C  
ATOM    445  CG  LEU A  33       0.961   3.997   0.165  1.00  0.00           C  
ATOM    446  CD1 LEU A  33      -0.050   4.428  -0.886  1.00  0.00           C  
ATOM    447  CD2 LEU A  33       0.303   3.906   1.535  1.00  0.00           C  
ATOM    448  H   LEU A  33       3.227   0.810  -0.797  1.00  0.00           H  
ATOM    449  HA  LEU A  33       1.803   2.674  -2.346  1.00  0.00           H  
ATOM    450  HB2 LEU A  33       0.796   1.944  -0.355  1.00  0.00           H  
ATOM    451  HB3 LEU A  33       2.219   2.340   0.607  1.00  0.00           H  
ATOM    452  HG  LEU A  33       1.733   4.752   0.214  1.00  0.00           H  
ATOM    453 HD11 LEU A  33       0.438   4.499  -1.846  1.00  0.00           H  
ATOM    454 HD12 LEU A  33      -0.460   5.390  -0.618  1.00  0.00           H  
ATOM    455 HD13 LEU A  33      -0.847   3.700  -0.939  1.00  0.00           H  
ATOM    456 HD21 LEU A  33       1.051   4.035   2.302  1.00  0.00           H  
ATOM    457 HD22 LEU A  33      -0.163   2.937   1.646  1.00  0.00           H  
ATOM    458 HD23 LEU A  33      -0.445   4.679   1.627  1.00  0.00           H  
ATOM    459  N   LYS A  34       4.367   3.898  -0.665  1.00  0.00           N  
ATOM    460  CA  LYS A  34       5.296   5.020  -0.594  1.00  0.00           C  
ATOM    461  C   LYS A  34       5.782   5.413  -1.985  1.00  0.00           C  
ATOM    462  O   LYS A  34       5.667   6.570  -2.388  1.00  0.00           O  
ATOM    463  CB  LYS A  34       6.490   4.664   0.294  1.00  0.00           C  
ATOM    464  CG  LYS A  34       6.273   4.984   1.763  1.00  0.00           C  
ATOM    465  CD  LYS A  34       5.549   3.856   2.479  1.00  0.00           C  
ATOM    466  CE  LYS A  34       5.808   3.890   3.977  1.00  0.00           C  
ATOM    467  NZ  LYS A  34       7.104   3.248   4.330  1.00  0.00           N  
ATOM    468  H   LYS A  34       4.504   3.125  -0.077  1.00  0.00           H  
ATOM    469  HA  LYS A  34       4.771   5.857  -0.159  1.00  0.00           H  
ATOM    470  HB2 LYS A  34       6.688   3.606   0.203  1.00  0.00           H  
ATOM    471  HB3 LYS A  34       7.355   5.214  -0.049  1.00  0.00           H  
ATOM    472  HG2 LYS A  34       7.232   5.138   2.234  1.00  0.00           H  
ATOM    473  HG3 LYS A  34       5.683   5.886   1.842  1.00  0.00           H  
ATOM    474  HD2 LYS A  34       4.488   3.954   2.306  1.00  0.00           H  
ATOM    475  HD3 LYS A  34       5.894   2.911   2.083  1.00  0.00           H  
ATOM    476  HE2 LYS A  34       5.825   4.918   4.303  1.00  0.00           H  
ATOM    477  HE3 LYS A  34       5.008   3.366   4.479  1.00  0.00           H  
ATOM    478  HZ1 LYS A  34       7.892   3.890   4.111  1.00  0.00           H  
ATOM    479  HZ2 LYS A  34       7.227   2.369   3.788  1.00  0.00           H  
ATOM    480  HZ3 LYS A  34       7.127   3.023   5.345  1.00  0.00           H  
ATOM    481  N   GLN A  35       6.324   4.442  -2.714  1.00  0.00           N  
ATOM    482  CA  GLN A  35       6.826   4.688  -4.060  1.00  0.00           C  
ATOM    483  C   GLN A  35       5.871   5.583  -4.843  1.00  0.00           C  
ATOM    484  O   GLN A  35       6.280   6.594  -5.414  1.00  0.00           O  
ATOM    485  CB  GLN A  35       7.028   3.366  -4.802  1.00  0.00           C  
ATOM    486  CG  GLN A  35       7.863   3.498  -6.065  1.00  0.00           C  
ATOM    487  CD  GLN A  35       9.301   3.882  -5.777  1.00  0.00           C  
ATOM    488  OE1 GLN A  35      10.039   3.132  -5.138  1.00  0.00           O  
ATOM    489  NE2 GLN A  35       9.707   5.055  -6.249  1.00  0.00           N  
ATOM    490  H   GLN A  35       6.387   3.540  -2.337  1.00  0.00           H  
ATOM    491  HA  GLN A  35       7.778   5.190  -3.972  1.00  0.00           H  
ATOM    492  HB2 GLN A  35       7.520   2.668  -4.142  1.00  0.00           H  
ATOM    493  HB3 GLN A  35       6.061   2.969  -5.075  1.00  0.00           H  
ATOM    494  HG2 GLN A  35       7.857   2.552  -6.586  1.00  0.00           H  
ATOM    495  HG3 GLN A  35       7.422   4.257  -6.695  1.00  0.00           H  
ATOM    496 HE21 GLN A  35       9.063   5.600  -6.749  1.00  0.00           H  
ATOM    497 HE22 GLN A  35      10.631   5.328  -6.077  1.00  0.00           H  
ATOM    498  N   GLN A  36       4.597   5.205  -4.864  1.00  0.00           N  
ATOM    499  CA  GLN A  36       3.584   5.973  -5.578  1.00  0.00           C  
ATOM    500  C   GLN A  36       3.611   7.437  -5.151  1.00  0.00           C  
ATOM    501  O   GLN A  36       3.364   8.334  -5.959  1.00  0.00           O  
ATOM    502  CB  GLN A  36       2.196   5.382  -5.329  1.00  0.00           C  
ATOM    503  CG  GLN A  36       1.936   4.095  -6.094  1.00  0.00           C  
ATOM    504  CD  GLN A  36       0.467   3.724  -6.131  1.00  0.00           C  
ATOM    505  OE1 GLN A  36      -0.320   4.331  -6.858  1.00  0.00           O  
ATOM    506  NE2 GLN A  36       0.089   2.722  -5.346  1.00  0.00           N  
ATOM    507  H   GLN A  36       4.332   4.390  -4.390  1.00  0.00           H  
ATOM    508  HA  GLN A  36       3.806   5.915  -6.633  1.00  0.00           H  
ATOM    509  HB2 GLN A  36       2.089   5.177  -4.274  1.00  0.00           H  
ATOM    510  HB3 GLN A  36       1.451   6.107  -5.624  1.00  0.00           H  
ATOM    511  HG2 GLN A  36       2.286   4.217  -7.109  1.00  0.00           H  
ATOM    512  HG3 GLN A  36       2.483   3.293  -5.620  1.00  0.00           H  
ATOM    513 HE21 GLN A  36       0.771   2.285  -4.793  1.00  0.00           H  
ATOM    514 HE22 GLN A  36      -0.855   2.462  -5.349  1.00  0.00           H  
ATOM    515  N   ILE A  37       3.911   7.672  -3.879  1.00  0.00           N  
ATOM    516  CA  ILE A  37       3.971   9.028  -3.346  1.00  0.00           C  
ATOM    517  C   ILE A  37       5.269   9.719  -3.745  1.00  0.00           C  
ATOM    518  O   ILE A  37       5.337  10.946  -3.805  1.00  0.00           O  
ATOM    519  CB  ILE A  37       3.850   9.035  -1.810  1.00  0.00           C  
ATOM    520  CG1 ILE A  37       2.546   8.362  -1.376  1.00  0.00           C  
ATOM    521  CG2 ILE A  37       3.919  10.459  -1.280  1.00  0.00           C  
ATOM    522  CD1 ILE A  37       2.576   7.846   0.045  1.00  0.00           C  
ATOM    523  H   ILE A  37       4.098   6.916  -3.284  1.00  0.00           H  
ATOM    524  HA  ILE A  37       3.139   9.583  -3.755  1.00  0.00           H  
ATOM    525  HB  ILE A  37       4.684   8.483  -1.403  1.00  0.00           H  
ATOM    526 HG12 ILE A  37       1.738   9.072  -1.454  1.00  0.00           H  
ATOM    527 HG13 ILE A  37       2.347   7.525  -2.030  1.00  0.00           H  
ATOM    528 HG21 ILE A  37       3.089  11.029  -1.669  1.00  0.00           H  
ATOM    529 HG22 ILE A  37       3.870  10.444  -0.202  1.00  0.00           H  
ATOM    530 HG23 ILE A  37       4.847  10.915  -1.592  1.00  0.00           H  
ATOM    531 HD11 ILE A  37       3.594   7.613   0.323  1.00  0.00           H  
ATOM    532 HD12 ILE A  37       2.184   8.600   0.711  1.00  0.00           H  
ATOM    533 HD13 ILE A  37       1.971   6.953   0.117  1.00  0.00           H  
ATOM    534  N   GLU A  38       6.298   8.922  -4.021  1.00  0.00           N  
ATOM    535  CA  GLU A  38       7.594   9.459  -4.416  1.00  0.00           C  
ATOM    536  C   GLU A  38       7.602   9.827  -5.897  1.00  0.00           C  
ATOM    537  O   GLU A  38       8.327  10.728  -6.320  1.00  0.00           O  
ATOM    538  CB  GLU A  38       8.701   8.443  -4.126  1.00  0.00           C  
ATOM    539  CG  GLU A  38      10.069   8.872  -4.631  1.00  0.00           C  
ATOM    540  CD  GLU A  38      11.007   7.700  -4.842  1.00  0.00           C  
ATOM    541  OE1 GLU A  38      11.715   7.327  -3.884  1.00  0.00           O  
ATOM    542  OE2 GLU A  38      11.033   7.155  -5.966  1.00  0.00           O  
ATOM    543  H   GLU A  38       6.181   7.952  -3.955  1.00  0.00           H  
ATOM    544  HA  GLU A  38       7.776  10.350  -3.835  1.00  0.00           H  
ATOM    545  HB2 GLU A  38       8.765   8.293  -3.058  1.00  0.00           H  
ATOM    546  HB3 GLU A  38       8.445   7.506  -4.597  1.00  0.00           H  
ATOM    547  HG2 GLU A  38       9.945   9.389  -5.571  1.00  0.00           H  
ATOM    548  HG3 GLU A  38      10.511   9.542  -3.909  1.00  0.00           H  
ATOM    549  N   ASP A  39       6.792   9.123  -6.680  1.00  0.00           N  
ATOM    550  CA  ASP A  39       6.704   9.375  -8.113  1.00  0.00           C  
ATOM    551  C   ASP A  39       5.612  10.395  -8.420  1.00  0.00           C  
ATOM    552  O   ASP A  39       5.631  11.042  -9.466  1.00  0.00           O  
ATOM    553  CB  ASP A  39       6.429   8.072  -8.866  1.00  0.00           C  
ATOM    554  CG  ASP A  39       7.693   7.278  -9.129  1.00  0.00           C  
ATOM    555  OD1 ASP A  39       8.374   6.905  -8.150  1.00  0.00           O  
ATOM    556  OD2 ASP A  39       8.001   7.028 -10.313  1.00  0.00           O  
ATOM    557  H   ASP A  39       6.239   8.417  -6.283  1.00  0.00           H  
ATOM    558  HA  ASP A  39       7.653   9.774  -8.438  1.00  0.00           H  
ATOM    559  HB2 ASP A  39       5.757   7.461  -8.281  1.00  0.00           H  
ATOM    560  HB3 ASP A  39       5.966   8.303  -9.814  1.00  0.00           H  
ATOM    561  N   GLN A  40       4.661  10.530  -7.501  1.00  0.00           N  
ATOM    562  CA  GLN A  40       3.560  11.470  -7.675  1.00  0.00           C  
ATOM    563  C   GLN A  40       3.893  12.821  -7.051  1.00  0.00           C  
ATOM    564  O   GLN A  40       3.689  13.866  -7.668  1.00  0.00           O  
ATOM    565  CB  GLN A  40       2.280  10.909  -7.052  1.00  0.00           C  
ATOM    566  CG  GLN A  40       1.715   9.711  -7.797  1.00  0.00           C  
ATOM    567  CD  GLN A  40       1.018  10.101  -9.086  1.00  0.00           C  
ATOM    568  OE1 GLN A  40       0.683  11.267  -9.296  1.00  0.00           O  
ATOM    569  NE2 GLN A  40       0.797   9.125  -9.959  1.00  0.00           N  
ATOM    570  H   GLN A  40       4.701   9.986  -6.688  1.00  0.00           H  
ATOM    571  HA  GLN A  40       3.404  11.605  -8.734  1.00  0.00           H  
ATOM    572  HB2 GLN A  40       2.490  10.608  -6.036  1.00  0.00           H  
ATOM    573  HB3 GLN A  40       1.529  11.686  -7.041  1.00  0.00           H  
ATOM    574  HG2 GLN A  40       2.524   9.036  -8.034  1.00  0.00           H  
ATOM    575  HG3 GLN A  40       1.004   9.209  -7.158  1.00  0.00           H  
ATOM    576 HE21 GLN A  40       1.091   8.219  -9.724  1.00  0.00           H  
ATOM    577 HE22 GLN A  40       0.348   9.349 -10.799  1.00  0.00           H  
ATOM    578  N   GLN A  41       4.406  12.791  -5.825  1.00  0.00           N  
ATOM    579  CA  GLN A  41       4.767  14.015  -5.119  1.00  0.00           C  
ATOM    580  C   GLN A  41       6.213  14.404  -5.407  1.00  0.00           C  
ATOM    581  O   GLN A  41       6.571  15.580  -5.356  1.00  0.00           O  
ATOM    582  CB  GLN A  41       4.565  13.837  -3.613  1.00  0.00           C  
ATOM    583  CG  GLN A  41       3.153  13.420  -3.233  1.00  0.00           C  
ATOM    584  CD  GLN A  41       2.831  13.708  -1.780  1.00  0.00           C  
ATOM    585  OE1 GLN A  41       3.487  14.528  -1.137  1.00  0.00           O  
ATOM    586  NE2 GLN A  41       1.815  13.034  -1.254  1.00  0.00           N  
ATOM    587  H   GLN A  41       4.545  11.927  -5.386  1.00  0.00           H  
ATOM    588  HA  GLN A  41       4.118  14.803  -5.469  1.00  0.00           H  
ATOM    589  HB2 GLN A  41       5.249  13.081  -3.257  1.00  0.00           H  
ATOM    590  HB3 GLN A  41       4.786  14.772  -3.119  1.00  0.00           H  
ATOM    591  HG2 GLN A  41       2.453  13.959  -3.854  1.00  0.00           H  
ATOM    592  HG3 GLN A  41       3.045  12.360  -3.408  1.00  0.00           H  
ATOM    593 HE21 GLN A  41       1.338  12.396  -1.826  1.00  0.00           H  
ATOM    594 HE22 GLN A  41       1.585  13.199  -0.317  1.00  0.00           H  
ATOM    595  N   GLY A  42       7.040  13.408  -5.712  1.00  0.00           N  
ATOM    596  CA  GLY A  42       8.437  13.668  -6.003  1.00  0.00           C  
ATOM    597  C   GLY A  42       9.315  13.568  -4.772  1.00  0.00           C  
ATOM    598  O   GLY A  42      10.542  13.602  -4.870  1.00  0.00           O  
ATOM    599  H   GLY A  42       6.698  12.490  -5.738  1.00  0.00           H  
ATOM    600  HA2 GLY A  42       8.780  12.952  -6.736  1.00  0.00           H  
ATOM    601  HA3 GLY A  42       8.528  14.662  -6.417  1.00  0.00           H  
ATOM    602  N   LEU A  43       8.686  13.446  -3.608  1.00  0.00           N  
ATOM    603  CA  LEU A  43       9.418  13.343  -2.350  1.00  0.00           C  
ATOM    604  C   LEU A  43      10.045  11.961  -2.197  1.00  0.00           C  
ATOM    605  O   LEU A  43       9.441  10.939  -2.522  1.00  0.00           O  
ATOM    606  CB  LEU A  43       8.487  13.627  -1.170  1.00  0.00           C  
ATOM    607  CG  LEU A  43       9.137  14.257   0.062  1.00  0.00           C  
ATOM    608  CD1 LEU A  43       8.119  15.070   0.846  1.00  0.00           C  
ATOM    609  CD2 LEU A  43       9.760  13.184   0.944  1.00  0.00           C  
ATOM    610  H   LEU A  43       7.707  13.425  -3.593  1.00  0.00           H  
ATOM    611  HA  LEU A  43      10.205  14.083  -2.363  1.00  0.00           H  
ATOM    612  HB2 LEU A  43       7.713  14.296  -1.514  1.00  0.00           H  
ATOM    613  HB3 LEU A  43       8.042  12.690  -0.868  1.00  0.00           H  
ATOM    614  HG  LEU A  43       9.924  14.927  -0.257  1.00  0.00           H  
ATOM    615 HD11 LEU A  43       8.206  16.111   0.577  1.00  0.00           H  
ATOM    616 HD12 LEU A  43       8.304  14.955   1.904  1.00  0.00           H  
ATOM    617 HD13 LEU A  43       7.124  14.719   0.615  1.00  0.00           H  
ATOM    618 HD21 LEU A  43      10.222  12.432   0.322  1.00  0.00           H  
ATOM    619 HD22 LEU A  43       8.992  12.727   1.551  1.00  0.00           H  
ATOM    620 HD23 LEU A  43      10.506  13.632   1.583  1.00  0.00           H  
ATOM    621  N   PRO A  44      11.285  11.927  -1.687  1.00  0.00           N  
ATOM    622  CA  PRO A  44      12.020  10.676  -1.475  1.00  0.00           C  
ATOM    623  C   PRO A  44      11.427   9.839  -0.347  1.00  0.00           C  
ATOM    624  O   PRO A  44      11.036  10.368   0.693  1.00  0.00           O  
ATOM    625  CB  PRO A  44      13.428  11.150  -1.107  1.00  0.00           C  
ATOM    626  CG  PRO A  44      13.233  12.512  -0.537  1.00  0.00           C  
ATOM    627  CD  PRO A  44      12.066  13.106  -1.276  1.00  0.00           C  
ATOM    628  HA  PRO A  44      12.063  10.084  -2.378  1.00  0.00           H  
ATOM    629  HB2 PRO A  44      13.859  10.475  -0.380  1.00  0.00           H  
ATOM    630  HB3 PRO A  44      14.046  11.177  -1.992  1.00  0.00           H  
ATOM    631  HG2 PRO A  44      13.012  12.442   0.517  1.00  0.00           H  
ATOM    632  HG3 PRO A  44      14.119  13.108  -0.697  1.00  0.00           H  
ATOM    633  HD2 PRO A  44      11.488  13.742  -0.621  1.00  0.00           H  
ATOM    634  HD3 PRO A  44      12.407  13.661  -2.138  1.00  0.00           H  
ATOM    635  N   LYS A  45      11.364   8.529  -0.559  1.00  0.00           N  
ATOM    636  CA  LYS A  45      10.821   7.617   0.440  1.00  0.00           C  
ATOM    637  C   LYS A  45      11.540   7.782   1.776  1.00  0.00           C  
ATOM    638  O   LYS A  45      10.909   8.009   2.808  1.00  0.00           O  
ATOM    639  CB  LYS A  45      10.942   6.169  -0.040  1.00  0.00           C  
ATOM    640  CG  LYS A  45      10.140   5.876  -1.297  1.00  0.00           C  
ATOM    641  CD  LYS A  45      10.674   4.655  -2.027  1.00  0.00           C  
ATOM    642  CE  LYS A  45      10.693   3.430  -1.125  1.00  0.00           C  
ATOM    643  NZ  LYS A  45      11.916   3.384  -0.278  1.00  0.00           N  
ATOM    644  H   LYS A  45      11.692   8.166  -1.409  1.00  0.00           H  
ATOM    645  HA  LYS A  45       9.777   7.856   0.575  1.00  0.00           H  
ATOM    646  HB2 LYS A  45      11.982   5.956  -0.244  1.00  0.00           H  
ATOM    647  HB3 LYS A  45      10.596   5.512   0.744  1.00  0.00           H  
ATOM    648  HG2 LYS A  45       9.111   5.697  -1.022  1.00  0.00           H  
ATOM    649  HG3 LYS A  45      10.195   6.731  -1.955  1.00  0.00           H  
ATOM    650  HD2 LYS A  45      10.043   4.451  -2.879  1.00  0.00           H  
ATOM    651  HD3 LYS A  45      11.681   4.859  -2.363  1.00  0.00           H  
ATOM    652  HE2 LYS A  45       9.823   3.457  -0.487  1.00  0.00           H  
ATOM    653  HE3 LYS A  45      10.659   2.545  -1.743  1.00  0.00           H  
ATOM    654  HZ1 LYS A  45      12.287   2.413  -0.238  1.00  0.00           H  
ATOM    655  HZ2 LYS A  45      11.693   3.697   0.689  1.00  0.00           H  
ATOM    656  HZ3 LYS A  45      12.648   4.008  -0.672  1.00  0.00           H  
ATOM    657  N   LYS A  46      12.863   7.669   1.748  1.00  0.00           N  
ATOM    658  CA  LYS A  46      13.669   7.808   2.955  1.00  0.00           C  
ATOM    659  C   LYS A  46      13.153   8.950   3.825  1.00  0.00           C  
ATOM    660  O   LYS A  46      13.259   8.905   5.050  1.00  0.00           O  
ATOM    661  CB  LYS A  46      15.134   8.054   2.589  1.00  0.00           C  
ATOM    662  CG  LYS A  46      15.409   9.462   2.090  1.00  0.00           C  
ATOM    663  CD  LYS A  46      16.670   9.517   1.244  1.00  0.00           C  
ATOM    664  CE  LYS A  46      16.484   8.796  -0.082  1.00  0.00           C  
ATOM    665  NZ  LYS A  46      17.515   9.195  -1.080  1.00  0.00           N  
ATOM    666  H   LYS A  46      13.309   7.488   0.894  1.00  0.00           H  
ATOM    667  HA  LYS A  46      13.595   6.886   3.512  1.00  0.00           H  
ATOM    668  HB2 LYS A  46      15.745   7.879   3.462  1.00  0.00           H  
ATOM    669  HB3 LYS A  46      15.421   7.357   1.814  1.00  0.00           H  
ATOM    670  HG2 LYS A  46      14.573   9.791   1.491  1.00  0.00           H  
ATOM    671  HG3 LYS A  46      15.527  10.119   2.940  1.00  0.00           H  
ATOM    672  HD2 LYS A  46      16.916  10.550   1.048  1.00  0.00           H  
ATOM    673  HD3 LYS A  46      17.479   9.050   1.788  1.00  0.00           H  
ATOM    674  HE2 LYS A  46      16.553   7.733   0.088  1.00  0.00           H  
ATOM    675  HE3 LYS A  46      15.506   9.035  -0.473  1.00  0.00           H  
ATOM    676  HZ1 LYS A  46      17.058   9.565  -1.938  1.00  0.00           H  
ATOM    677  HZ2 LYS A  46      18.099   8.374  -1.338  1.00  0.00           H  
ATOM    678  HZ3 LYS A  46      18.131   9.933  -0.682  1.00  0.00           H  
ATOM    679  N   GLN A  47      12.594   9.971   3.183  1.00  0.00           N  
ATOM    680  CA  GLN A  47      12.061  11.124   3.899  1.00  0.00           C  
ATOM    681  C   GLN A  47      10.618  10.878   4.330  1.00  0.00           C  
ATOM    682  O   GLN A  47      10.304  10.902   5.519  1.00  0.00           O  
ATOM    683  CB  GLN A  47      12.138  12.375   3.023  1.00  0.00           C  
ATOM    684  CG  GLN A  47      13.548  12.921   2.865  1.00  0.00           C  
ATOM    685  CD  GLN A  47      14.175  13.311   4.189  1.00  0.00           C  
ATOM    686  OE1 GLN A  47      13.907  14.387   4.723  1.00  0.00           O  
ATOM    687  NE2 GLN A  47      15.016  12.435   4.726  1.00  0.00           N  
ATOM    688  H   GLN A  47      12.539   9.948   2.205  1.00  0.00           H  
ATOM    689  HA  GLN A  47      12.665  11.275   4.780  1.00  0.00           H  
ATOM    690  HB2 GLN A  47      11.754  12.138   2.042  1.00  0.00           H  
ATOM    691  HB3 GLN A  47      11.524  13.147   3.464  1.00  0.00           H  
ATOM    692  HG2 GLN A  47      14.163  12.164   2.402  1.00  0.00           H  
ATOM    693  HG3 GLN A  47      13.512  13.793   2.229  1.00  0.00           H  
ATOM    694 HE21 GLN A  47      15.182  11.598   4.243  1.00  0.00           H  
ATOM    695 HE22 GLN A  47      15.436  12.661   5.581  1.00  0.00           H  
ATOM    696  N   GLN A  48       9.747  10.642   3.354  1.00  0.00           N  
ATOM    697  CA  GLN A  48       8.338  10.393   3.633  1.00  0.00           C  
ATOM    698  C   GLN A  48       8.174   9.262   4.643  1.00  0.00           C  
ATOM    699  O   GLN A  48       8.601   8.134   4.398  1.00  0.00           O  
ATOM    700  CB  GLN A  48       7.593  10.052   2.342  1.00  0.00           C  
ATOM    701  CG  GLN A  48       7.579   8.566   2.022  1.00  0.00           C  
ATOM    702  CD  GLN A  48       7.128   8.278   0.604  1.00  0.00           C  
ATOM    703  OE1 GLN A  48       6.208   7.490   0.380  1.00  0.00           O  
ATOM    704  NE2 GLN A  48       7.774   8.918  -0.364  1.00  0.00           N  
ATOM    705  H   GLN A  48      10.059  10.636   2.426  1.00  0.00           H  
ATOM    706  HA  GLN A  48       7.918  11.296   4.052  1.00  0.00           H  
ATOM    707  HB2 GLN A  48       6.571  10.389   2.430  1.00  0.00           H  
ATOM    708  HB3 GLN A  48       8.065  10.570   1.520  1.00  0.00           H  
ATOM    709  HG2 GLN A  48       8.576   8.173   2.152  1.00  0.00           H  
ATOM    710  HG3 GLN A  48       6.906   8.070   2.706  1.00  0.00           H  
ATOM    711 HE21 GLN A  48       8.496   9.530  -0.112  1.00  0.00           H  
ATOM    712 HE22 GLN A  48       7.503   8.750  -1.290  1.00  0.00           H  
ATOM    713  N   GLN A  49       7.554   9.572   5.777  1.00  0.00           N  
ATOM    714  CA  GLN A  49       7.336   8.581   6.824  1.00  0.00           C  
ATOM    715  C   GLN A  49       5.880   8.580   7.278  1.00  0.00           C  
ATOM    716  O   GLN A  49       5.415   9.531   7.908  1.00  0.00           O  
ATOM    717  CB  GLN A  49       8.255   8.855   8.015  1.00  0.00           C  
ATOM    718  CG  GLN A  49       7.946   7.998   9.232  1.00  0.00           C  
ATOM    719  CD  GLN A  49       8.544   8.558  10.507  1.00  0.00           C  
ATOM    720  OE1 GLN A  49       8.015   9.504  11.092  1.00  0.00           O  
ATOM    721  NE2 GLN A  49       9.653   7.975  10.947  1.00  0.00           N  
ATOM    722  H   GLN A  49       7.237  10.489   5.913  1.00  0.00           H  
ATOM    723  HA  GLN A  49       7.573   7.610   6.415  1.00  0.00           H  
ATOM    724  HB2 GLN A  49       9.276   8.668   7.718  1.00  0.00           H  
ATOM    725  HB3 GLN A  49       8.156   9.893   8.299  1.00  0.00           H  
ATOM    726  HG2 GLN A  49       6.875   7.938   9.352  1.00  0.00           H  
ATOM    727  HG3 GLN A  49       8.345   7.008   9.068  1.00  0.00           H  
ATOM    728 HE21 GLN A  49      10.019   7.227  10.429  1.00  0.00           H  
ATOM    729 HE22 GLN A  49      10.062   8.317  11.769  1.00  0.00           H  
ATOM    730  N   LEU A  50       5.165   7.509   6.955  1.00  0.00           N  
ATOM    731  CA  LEU A  50       3.761   7.384   7.330  1.00  0.00           C  
ATOM    732  C   LEU A  50       3.616   6.670   8.670  1.00  0.00           C  
ATOM    733  O   LEU A  50       4.174   5.592   8.872  1.00  0.00           O  
ATOM    734  CB  LEU A  50       2.989   6.626   6.249  1.00  0.00           C  
ATOM    735  CG  LEU A  50       3.145   7.149   4.821  1.00  0.00           C  
ATOM    736  CD1 LEU A  50       2.733   6.086   3.814  1.00  0.00           C  
ATOM    737  CD2 LEU A  50       2.327   8.417   4.625  1.00  0.00           C  
ATOM    738  H   LEU A  50       5.591   6.783   6.453  1.00  0.00           H  
ATOM    739  HA  LEU A  50       3.353   8.380   7.421  1.00  0.00           H  
ATOM    740  HB2 LEU A  50       3.323   5.600   6.263  1.00  0.00           H  
ATOM    741  HB3 LEU A  50       1.940   6.665   6.504  1.00  0.00           H  
ATOM    742  HG  LEU A  50       4.184   7.390   4.644  1.00  0.00           H  
ATOM    743 HD11 LEU A  50       2.837   6.477   2.814  1.00  0.00           H  
ATOM    744 HD12 LEU A  50       1.704   5.807   3.987  1.00  0.00           H  
ATOM    745 HD13 LEU A  50       3.365   5.217   3.930  1.00  0.00           H  
ATOM    746 HD21 LEU A  50       1.740   8.330   3.723  1.00  0.00           H  
ATOM    747 HD22 LEU A  50       2.991   9.265   4.541  1.00  0.00           H  
ATOM    748 HD23 LEU A  50       1.670   8.555   5.471  1.00  0.00           H  
ATOM    749  N   GLU A  51       2.862   7.278   9.581  1.00  0.00           N  
ATOM    750  CA  GLU A  51       2.643   6.698  10.901  1.00  0.00           C  
ATOM    751  C   GLU A  51       1.160   6.434  11.140  1.00  0.00           C  
ATOM    752  O   GLU A  51       0.307   7.242  10.771  1.00  0.00           O  
ATOM    753  CB  GLU A  51       3.189   7.628  11.987  1.00  0.00           C  
ATOM    754  CG  GLU A  51       3.673   6.896  13.227  1.00  0.00           C  
ATOM    755  CD  GLU A  51       3.530   7.727  14.488  1.00  0.00           C  
ATOM    756  OE1 GLU A  51       2.536   8.476  14.594  1.00  0.00           O  
ATOM    757  OE2 GLU A  51       4.411   7.629  15.367  1.00  0.00           O  
ATOM    758  H   GLU A  51       2.444   8.136   9.360  1.00  0.00           H  
ATOM    759  HA  GLU A  51       3.175   5.760  10.943  1.00  0.00           H  
ATOM    760  HB2 GLU A  51       4.016   8.191  11.580  1.00  0.00           H  
ATOM    761  HB3 GLU A  51       2.409   8.314  12.281  1.00  0.00           H  
ATOM    762  HG2 GLU A  51       3.095   5.991  13.344  1.00  0.00           H  
ATOM    763  HG3 GLU A  51       4.714   6.642  13.097  1.00  0.00           H  
ATOM    764  N   PHE A  52       0.859   5.297  11.759  1.00  0.00           N  
ATOM    765  CA  PHE A  52      -0.521   4.925  12.047  1.00  0.00           C  
ATOM    766  C   PHE A  52      -0.704   4.621  13.531  1.00  0.00           C  
ATOM    767  O   PHE A  52       0.116   3.936  14.140  1.00  0.00           O  
ATOM    768  CB  PHE A  52      -0.928   3.709  11.211  1.00  0.00           C  
ATOM    769  CG  PHE A  52      -2.415   3.531  11.098  1.00  0.00           C  
ATOM    770  CD1 PHE A  52      -3.222   4.578  10.685  1.00  0.00           C  
ATOM    771  CD2 PHE A  52      -3.005   2.315  11.404  1.00  0.00           C  
ATOM    772  CE1 PHE A  52      -4.591   4.416  10.580  1.00  0.00           C  
ATOM    773  CE2 PHE A  52      -4.373   2.147  11.301  1.00  0.00           C  
ATOM    774  CZ  PHE A  52      -5.167   3.199  10.887  1.00  0.00           C  
ATOM    775  H   PHE A  52       1.584   4.694  12.029  1.00  0.00           H  
ATOM    776  HA  PHE A  52      -1.151   5.760  11.782  1.00  0.00           H  
ATOM    777  HB2 PHE A  52      -0.530   3.817  10.214  1.00  0.00           H  
ATOM    778  HB3 PHE A  52      -0.519   2.818  11.663  1.00  0.00           H  
ATOM    779  HD1 PHE A  52      -2.773   5.530  10.443  1.00  0.00           H  
ATOM    780  HD2 PHE A  52      -2.385   1.491  11.727  1.00  0.00           H  
ATOM    781  HE1 PHE A  52      -5.209   5.241  10.256  1.00  0.00           H  
ATOM    782  HE2 PHE A  52      -4.821   1.194  11.542  1.00  0.00           H  
ATOM    783  HZ  PHE A  52      -6.236   3.071  10.807  1.00  0.00           H  
ATOM    784  N   GLN A  53      -1.786   5.137  14.105  1.00  0.00           N  
ATOM    785  CA  GLN A  53      -2.077   4.922  15.517  1.00  0.00           C  
ATOM    786  C   GLN A  53      -0.807   5.019  16.355  1.00  0.00           C  
ATOM    787  O   GLN A  53      -0.719   4.440  17.437  1.00  0.00           O  
ATOM    788  CB  GLN A  53      -2.735   3.556  15.722  1.00  0.00           C  
ATOM    789  CG  GLN A  53      -4.060   3.403  14.993  1.00  0.00           C  
ATOM    790  CD  GLN A  53      -4.730   2.072  15.273  1.00  0.00           C  
ATOM    791  OE1 GLN A  53      -5.557   1.959  16.178  1.00  0.00           O  
ATOM    792  NE2 GLN A  53      -4.375   1.056  14.497  1.00  0.00           N  
ATOM    793  H   GLN A  53      -2.403   5.675  13.566  1.00  0.00           H  
ATOM    794  HA  GLN A  53      -2.763   5.693  15.835  1.00  0.00           H  
ATOM    795  HB2 GLN A  53      -2.062   2.790  15.368  1.00  0.00           H  
ATOM    796  HB3 GLN A  53      -2.911   3.410  16.778  1.00  0.00           H  
ATOM    797  HG2 GLN A  53      -4.723   4.195  15.308  1.00  0.00           H  
ATOM    798  HG3 GLN A  53      -3.883   3.484  13.931  1.00  0.00           H  
ATOM    799 HE21 GLN A  53      -3.708   1.219  13.796  1.00  0.00           H  
ATOM    800 HE22 GLN A  53      -4.791   0.184  14.656  1.00  0.00           H  
ATOM    801  N   GLY A  54       0.177   5.756  15.848  1.00  0.00           N  
ATOM    802  CA  GLY A  54       1.430   5.915  16.562  1.00  0.00           C  
ATOM    803  C   GLY A  54       2.369   4.744  16.354  1.00  0.00           C  
ATOM    804  O   GLY A  54       3.016   4.285  17.295  1.00  0.00           O  
ATOM    805  H   GLY A  54       0.050   6.196  14.981  1.00  0.00           H  
ATOM    806  HA2 GLY A  54       1.915   6.817  16.221  1.00  0.00           H  
ATOM    807  HA3 GLY A  54       1.219   6.009  17.618  1.00  0.00           H  
ATOM    808  N   GLN A  55       2.441   4.258  15.119  1.00  0.00           N  
ATOM    809  CA  GLN A  55       3.307   3.131  14.792  1.00  0.00           C  
ATOM    810  C   GLN A  55       3.970   3.331  13.433  1.00  0.00           C  
ATOM    811  O   GLN A  55       3.327   3.756  12.473  1.00  0.00           O  
ATOM    812  CB  GLN A  55       2.505   1.828  14.795  1.00  0.00           C  
ATOM    813  CG  GLN A  55       1.900   1.483  13.444  1.00  0.00           C  
ATOM    814  CD  GLN A  55       0.893   0.353  13.527  1.00  0.00           C  
ATOM    815  OE1 GLN A  55       0.943  -0.473  14.439  1.00  0.00           O  
ATOM    816  NE2 GLN A  55      -0.030   0.310  12.573  1.00  0.00           N  
ATOM    817  H   GLN A  55       1.901   4.667  14.412  1.00  0.00           H  
ATOM    818  HA  GLN A  55       4.075   3.072  15.548  1.00  0.00           H  
ATOM    819  HB2 GLN A  55       3.157   1.019  15.091  1.00  0.00           H  
ATOM    820  HB3 GLN A  55       1.703   1.915  15.512  1.00  0.00           H  
ATOM    821  HG2 GLN A  55       1.404   2.358  13.051  1.00  0.00           H  
ATOM    822  HG3 GLN A  55       2.694   1.189  12.773  1.00  0.00           H  
ATOM    823 HE21 GLN A  55      -0.007   1.001  11.877  1.00  0.00           H  
ATOM    824 HE22 GLN A  55      -0.693  -0.410  12.602  1.00  0.00           H  
ATOM    825  N   VAL A  56       5.260   3.021  13.358  1.00  0.00           N  
ATOM    826  CA  VAL A  56       6.011   3.165  12.117  1.00  0.00           C  
ATOM    827  C   VAL A  56       5.832   1.945  11.221  1.00  0.00           C  
ATOM    828  O   VAL A  56       6.273   0.845  11.556  1.00  0.00           O  
ATOM    829  CB  VAL A  56       7.513   3.372  12.390  1.00  0.00           C  
ATOM    830  CG1 VAL A  56       8.262   3.625  11.091  1.00  0.00           C  
ATOM    831  CG2 VAL A  56       7.723   4.517  13.368  1.00  0.00           C  
ATOM    832  H   VAL A  56       5.718   2.686  14.158  1.00  0.00           H  
ATOM    833  HA  VAL A  56       5.637   4.037  11.600  1.00  0.00           H  
ATOM    834  HB  VAL A  56       7.905   2.469  12.835  1.00  0.00           H  
ATOM    835 HG11 VAL A  56       7.579   4.022  10.353  1.00  0.00           H  
ATOM    836 HG12 VAL A  56       9.057   4.335  11.265  1.00  0.00           H  
ATOM    837 HG13 VAL A  56       8.680   2.697  10.730  1.00  0.00           H  
ATOM    838 HG21 VAL A  56       8.503   5.167  12.998  1.00  0.00           H  
ATOM    839 HG22 VAL A  56       6.805   5.078  13.470  1.00  0.00           H  
ATOM    840 HG23 VAL A  56       8.011   4.121  14.331  1.00  0.00           H  
ATOM    841  N   LEU A  57       5.182   2.146  10.080  1.00  0.00           N  
ATOM    842  CA  LEU A  57       4.944   1.062   9.134  1.00  0.00           C  
ATOM    843  C   LEU A  57       6.231   0.679   8.409  1.00  0.00           C  
ATOM    844  O   LEU A  57       6.824   1.496   7.705  1.00  0.00           O  
ATOM    845  CB  LEU A  57       3.875   1.470   8.118  1.00  0.00           C  
ATOM    846  CG  LEU A  57       2.625   2.138   8.691  1.00  0.00           C  
ATOM    847  CD1 LEU A  57       1.709   2.605   7.571  1.00  0.00           C  
ATOM    848  CD2 LEU A  57       1.890   1.184   9.622  1.00  0.00           C  
ATOM    849  H   LEU A  57       4.854   3.044   9.868  1.00  0.00           H  
ATOM    850  HA  LEU A  57       4.592   0.207   9.691  1.00  0.00           H  
ATOM    851  HB2 LEU A  57       4.328   2.158   7.421  1.00  0.00           H  
ATOM    852  HB3 LEU A  57       3.564   0.579   7.591  1.00  0.00           H  
ATOM    853  HG  LEU A  57       2.920   3.006   9.265  1.00  0.00           H  
ATOM    854 HD11 LEU A  57       0.711   2.231   7.743  1.00  0.00           H  
ATOM    855 HD12 LEU A  57       2.076   2.233   6.627  1.00  0.00           H  
ATOM    856 HD13 LEU A  57       1.690   3.685   7.549  1.00  0.00           H  
ATOM    857 HD21 LEU A  57       2.024   0.170   9.276  1.00  0.00           H  
ATOM    858 HD22 LEU A  57       0.837   1.427   9.627  1.00  0.00           H  
ATOM    859 HD23 LEU A  57       2.287   1.279  10.622  1.00  0.00           H  
ATOM    860  N   GLN A  58       6.655  -0.568   8.585  1.00  0.00           N  
ATOM    861  CA  GLN A  58       7.870  -1.059   7.946  1.00  0.00           C  
ATOM    862  C   GLN A  58       7.667  -1.224   6.444  1.00  0.00           C  
ATOM    863  O   GLN A  58       6.618  -0.869   5.907  1.00  0.00           O  
ATOM    864  CB  GLN A  58       8.295  -2.391   8.565  1.00  0.00           C  
ATOM    865  CG  GLN A  58       8.572  -2.308  10.058  1.00  0.00           C  
ATOM    866  CD  GLN A  58       9.378  -1.080  10.434  1.00  0.00           C  
ATOM    867  OE1 GLN A  58       8.945  -0.266  11.250  1.00  0.00           O  
ATOM    868  NE2 GLN A  58      10.557  -0.940   9.839  1.00  0.00           N  
ATOM    869  H   GLN A  58       6.139  -1.172   9.158  1.00  0.00           H  
ATOM    870  HA  GLN A  58       8.649  -0.330   8.113  1.00  0.00           H  
ATOM    871  HB2 GLN A  58       7.509  -3.115   8.407  1.00  0.00           H  
ATOM    872  HB3 GLN A  58       9.193  -2.734   8.073  1.00  0.00           H  
ATOM    873  HG2 GLN A  58       7.631  -2.277  10.585  1.00  0.00           H  
ATOM    874  HG3 GLN A  58       9.123  -3.188  10.358  1.00  0.00           H  
ATOM    875 HE21 GLN A  58      10.836  -1.628   9.198  1.00  0.00           H  
ATOM    876 HE22 GLN A  58      11.098  -0.155  10.063  1.00  0.00           H  
ATOM    877  N   ASP A  59       8.677  -1.764   5.771  1.00  0.00           N  
ATOM    878  CA  ASP A  59       8.609  -1.977   4.330  1.00  0.00           C  
ATOM    879  C   ASP A  59       8.263  -3.428   4.011  1.00  0.00           C  
ATOM    880  O   ASP A  59       7.580  -3.711   3.027  1.00  0.00           O  
ATOM    881  CB  ASP A  59       9.939  -1.601   3.674  1.00  0.00           C  
ATOM    882  CG  ASP A  59      10.595  -0.407   4.339  1.00  0.00           C  
ATOM    883  OD1 ASP A  59       9.894   0.598   4.581  1.00  0.00           O  
ATOM    884  OD2 ASP A  59      11.810  -0.478   4.618  1.00  0.00           O  
ATOM    885  H   ASP A  59       9.488  -2.027   6.256  1.00  0.00           H  
ATOM    886  HA  ASP A  59       7.832  -1.340   3.937  1.00  0.00           H  
ATOM    887  HB2 ASP A  59      10.615  -2.442   3.738  1.00  0.00           H  
ATOM    888  HB3 ASP A  59       9.765  -1.363   2.636  1.00  0.00           H  
ATOM    889  N   TRP A  60       8.739  -4.342   4.849  1.00  0.00           N  
ATOM    890  CA  TRP A  60       8.480  -5.765   4.655  1.00  0.00           C  
ATOM    891  C   TRP A  60       7.191  -6.183   5.353  1.00  0.00           C  
ATOM    892  O   TRP A  60       6.850  -7.367   5.391  1.00  0.00           O  
ATOM    893  CB  TRP A  60       9.653  -6.594   5.182  1.00  0.00           C  
ATOM    894  CG  TRP A  60       9.601  -6.822   6.663  1.00  0.00           C  
ATOM    895  CD1 TRP A  60       8.984  -7.853   7.312  1.00  0.00           C  
ATOM    896  CD2 TRP A  60      10.187  -5.999   7.677  1.00  0.00           C  
ATOM    897  NE1 TRP A  60       9.152  -7.721   8.669  1.00  0.00           N  
ATOM    898  CE2 TRP A  60       9.887  -6.592   8.919  1.00  0.00           C  
ATOM    899  CE3 TRP A  60      10.937  -4.820   7.658  1.00  0.00           C  
ATOM    900  CZ2 TRP A  60      10.311  -6.045  10.127  1.00  0.00           C  
ATOM    901  CZ3 TRP A  60      11.357  -4.278   8.857  1.00  0.00           C  
ATOM    902  CH2 TRP A  60      11.044  -4.890  10.078  1.00  0.00           C  
ATOM    903  H   TRP A  60       9.278  -4.055   5.616  1.00  0.00           H  
ATOM    904  HA  TRP A  60       8.375  -5.940   3.594  1.00  0.00           H  
ATOM    905  HB2 TRP A  60       9.651  -7.558   4.696  1.00  0.00           H  
ATOM    906  HB3 TRP A  60      10.577  -6.082   4.955  1.00  0.00           H  
ATOM    907  HD1 TRP A  60       8.446  -8.647   6.818  1.00  0.00           H  
ATOM    908  HE1 TRP A  60       8.803  -8.336   9.348  1.00  0.00           H  
ATOM    909  HE3 TRP A  60      11.189  -4.334   6.727  1.00  0.00           H  
ATOM    910  HZ2 TRP A  60      10.078  -6.505  11.076  1.00  0.00           H  
ATOM    911  HZ3 TRP A  60      11.938  -3.367   8.862  1.00  0.00           H  
ATOM    912  HH2 TRP A  60      11.392  -4.431  10.991  1.00  0.00           H  
ATOM    913  N   LEU A  61       6.477  -5.207   5.903  1.00  0.00           N  
ATOM    914  CA  LEU A  61       5.224  -5.475   6.600  1.00  0.00           C  
ATOM    915  C   LEU A  61       4.028  -5.091   5.735  1.00  0.00           C  
ATOM    916  O   LEU A  61       3.731  -3.911   5.557  1.00  0.00           O  
ATOM    917  CB  LEU A  61       5.179  -4.708   7.922  1.00  0.00           C  
ATOM    918  CG  LEU A  61       5.758  -5.433   9.138  1.00  0.00           C  
ATOM    919  CD1 LEU A  61       7.172  -5.913   8.850  1.00  0.00           C  
ATOM    920  CD2 LEU A  61       5.739  -4.524  10.359  1.00  0.00           C  
ATOM    921  H   LEU A  61       6.800  -4.285   5.839  1.00  0.00           H  
ATOM    922  HA  LEU A  61       5.179  -6.535   6.805  1.00  0.00           H  
ATOM    923  HB2 LEU A  61       5.731  -3.790   7.791  1.00  0.00           H  
ATOM    924  HB3 LEU A  61       4.145  -4.478   8.135  1.00  0.00           H  
ATOM    925  HG  LEU A  61       5.150  -6.300   9.356  1.00  0.00           H  
ATOM    926 HD11 LEU A  61       7.178  -6.487   7.936  1.00  0.00           H  
ATOM    927 HD12 LEU A  61       7.515  -6.531   9.666  1.00  0.00           H  
ATOM    928 HD13 LEU A  61       7.827  -5.060   8.745  1.00  0.00           H  
ATOM    929 HD21 LEU A  61       6.499  -4.845  11.057  1.00  0.00           H  
ATOM    930 HD22 LEU A  61       4.770  -4.578  10.833  1.00  0.00           H  
ATOM    931 HD23 LEU A  61       5.936  -3.507  10.054  1.00  0.00           H  
ATOM    932  N   GLY A  62       3.342  -6.098   5.201  1.00  0.00           N  
ATOM    933  CA  GLY A  62       2.184  -5.845   4.364  1.00  0.00           C  
ATOM    934  C   GLY A  62       1.162  -4.954   5.041  1.00  0.00           C  
ATOM    935  O   GLY A  62       1.170  -4.805   6.264  1.00  0.00           O  
ATOM    936  H   GLY A  62       3.625  -7.020   5.378  1.00  0.00           H  
ATOM    937  HA2 GLY A  62       2.511  -5.371   3.450  1.00  0.00           H  
ATOM    938  HA3 GLY A  62       1.717  -6.789   4.121  1.00  0.00           H  
ATOM    939  N   LEU A  63       0.280  -4.359   4.246  1.00  0.00           N  
ATOM    940  CA  LEU A  63      -0.753  -3.475   4.776  1.00  0.00           C  
ATOM    941  C   LEU A  63      -1.667  -4.224   5.742  1.00  0.00           C  
ATOM    942  O   LEU A  63      -2.333  -3.616   6.579  1.00  0.00           O  
ATOM    943  CB  LEU A  63      -1.578  -2.880   3.634  1.00  0.00           C  
ATOM    944  CG  LEU A  63      -1.004  -1.626   2.974  1.00  0.00           C  
ATOM    945  CD1 LEU A  63       0.031  -2.001   1.925  1.00  0.00           C  
ATOM    946  CD2 LEU A  63      -2.116  -0.792   2.354  1.00  0.00           C  
ATOM    947  H   LEU A  63       0.323  -4.516   3.280  1.00  0.00           H  
ATOM    948  HA  LEU A  63      -0.263  -2.675   5.310  1.00  0.00           H  
ATOM    949  HB2 LEU A  63      -1.681  -3.637   2.871  1.00  0.00           H  
ATOM    950  HB3 LEU A  63      -2.554  -2.632   4.026  1.00  0.00           H  
ATOM    951  HG  LEU A  63      -0.513  -1.024   3.726  1.00  0.00           H  
ATOM    952 HD11 LEU A  63       0.905  -1.378   2.043  1.00  0.00           H  
ATOM    953 HD12 LEU A  63      -0.386  -1.854   0.939  1.00  0.00           H  
ATOM    954 HD13 LEU A  63       0.308  -3.038   2.047  1.00  0.00           H  
ATOM    955 HD21 LEU A  63      -3.064  -1.082   2.784  1.00  0.00           H  
ATOM    956 HD22 LEU A  63      -2.139  -0.959   1.287  1.00  0.00           H  
ATOM    957 HD23 LEU A  63      -1.936   0.253   2.553  1.00  0.00           H  
ATOM    958  N   GLY A  64      -1.691  -5.548   5.620  1.00  0.00           N  
ATOM    959  CA  GLY A  64      -2.524  -6.357   6.490  1.00  0.00           C  
ATOM    960  C   GLY A  64      -1.839  -6.696   7.798  1.00  0.00           C  
ATOM    961  O   GLY A  64      -2.455  -6.638   8.863  1.00  0.00           O  
ATOM    962  H   GLY A  64      -1.139  -5.978   4.934  1.00  0.00           H  
ATOM    963  HA2 GLY A  64      -3.435  -5.818   6.701  1.00  0.00           H  
ATOM    964  HA3 GLY A  64      -2.772  -7.276   5.978  1.00  0.00           H  
ATOM    965  N   ILE A  65      -0.561  -7.053   7.720  1.00  0.00           N  
ATOM    966  CA  ILE A  65       0.208  -7.403   8.908  1.00  0.00           C  
ATOM    967  C   ILE A  65      -0.166  -6.511  10.087  1.00  0.00           C  
ATOM    968  O   ILE A  65      -0.265  -6.976  11.223  1.00  0.00           O  
ATOM    969  CB  ILE A  65       1.722  -7.289   8.652  1.00  0.00           C  
ATOM    970  CG1 ILE A  65       2.137  -8.202   7.497  1.00  0.00           C  
ATOM    971  CG2 ILE A  65       2.500  -7.634   9.913  1.00  0.00           C  
ATOM    972  CD1 ILE A  65       1.902  -9.671   7.773  1.00  0.00           C  
ATOM    973  H   ILE A  65      -0.125  -7.080   6.843  1.00  0.00           H  
ATOM    974  HA  ILE A  65      -0.018  -8.429   9.160  1.00  0.00           H  
ATOM    975  HB  ILE A  65       1.945  -6.265   8.390  1.00  0.00           H  
ATOM    976 HG12 ILE A  65       1.574  -7.937   6.616  1.00  0.00           H  
ATOM    977 HG13 ILE A  65       3.191  -8.065   7.300  1.00  0.00           H  
ATOM    978 HG21 ILE A  65       2.212  -6.963  10.709  1.00  0.00           H  
ATOM    979 HG22 ILE A  65       2.282  -8.651  10.203  1.00  0.00           H  
ATOM    980 HG23 ILE A  65       3.558  -7.533   9.723  1.00  0.00           H  
ATOM    981 HD11 ILE A  65       0.845  -9.846   7.913  1.00  0.00           H  
ATOM    982 HD12 ILE A  65       2.258 -10.256   6.940  1.00  0.00           H  
ATOM    983 HD13 ILE A  65       2.435  -9.958   8.669  1.00  0.00           H  
ATOM    984  N   TYR A  66      -0.373  -5.229   9.810  1.00  0.00           N  
ATOM    985  CA  TYR A  66      -0.735  -4.271  10.848  1.00  0.00           C  
ATOM    986  C   TYR A  66      -2.239  -4.288  11.104  1.00  0.00           C  
ATOM    987  O   TYR A  66      -2.685  -4.295  12.250  1.00  0.00           O  
ATOM    988  CB  TYR A  66      -0.290  -2.863  10.449  1.00  0.00           C  
ATOM    989  CG  TYR A  66       1.173  -2.592  10.717  1.00  0.00           C  
ATOM    990  CD1 TYR A  66       1.665  -2.547  12.016  1.00  0.00           C  
ATOM    991  CD2 TYR A  66       2.063  -2.381   9.671  1.00  0.00           C  
ATOM    992  CE1 TYR A  66       3.001  -2.299  12.265  1.00  0.00           C  
ATOM    993  CE2 TYR A  66       3.401  -2.133   9.911  1.00  0.00           C  
ATOM    994  CZ  TYR A  66       3.865  -2.093  11.209  1.00  0.00           C  
ATOM    995  OH  TYR A  66       5.197  -1.847  11.453  1.00  0.00           O  
ATOM    996  H   TYR A  66      -0.278  -4.918   8.885  1.00  0.00           H  
ATOM    997  HA  TYR A  66      -0.224  -4.556  11.755  1.00  0.00           H  
ATOM    998  HB2 TYR A  66      -0.465  -2.723   9.394  1.00  0.00           H  
ATOM    999  HB3 TYR A  66      -0.869  -2.140  11.005  1.00  0.00           H  
ATOM   1000  HD1 TYR A  66       0.986  -2.710  12.840  1.00  0.00           H  
ATOM   1001  HD2 TYR A  66       1.697  -2.413   8.655  1.00  0.00           H  
ATOM   1002  HE1 TYR A  66       3.365  -2.268  13.281  1.00  0.00           H  
ATOM   1003  HE2 TYR A  66       4.078  -1.972   9.085  1.00  0.00           H  
ATOM   1004  HH  TYR A  66       5.459  -1.037  11.009  1.00  0.00           H  
ATOM   1005  N   GLY A  67      -3.016  -4.296  10.025  1.00  0.00           N  
ATOM   1006  CA  GLY A  67      -4.462  -4.313  10.152  1.00  0.00           C  
ATOM   1007  C   GLY A  67      -5.110  -3.076   9.564  1.00  0.00           C  
ATOM   1008  O   GLY A  67      -6.142  -2.615  10.054  1.00  0.00           O  
ATOM   1009  H   GLY A  67      -2.605  -4.291   9.135  1.00  0.00           H  
ATOM   1010  HA2 GLY A  67      -4.847  -5.185   9.644  1.00  0.00           H  
ATOM   1011  HA3 GLY A  67      -4.719  -4.377  11.199  1.00  0.00           H  
ATOM   1012  N   ILE A  68      -4.504  -2.535   8.513  1.00  0.00           N  
ATOM   1013  CA  ILE A  68      -5.029  -1.343   7.858  1.00  0.00           C  
ATOM   1014  C   ILE A  68      -6.245  -1.677   7.001  1.00  0.00           C  
ATOM   1015  O   ILE A  68      -6.263  -2.688   6.300  1.00  0.00           O  
ATOM   1016  CB  ILE A  68      -3.962  -0.669   6.975  1.00  0.00           C  
ATOM   1017  CG1 ILE A  68      -2.764  -0.239   7.824  1.00  0.00           C  
ATOM   1018  CG2 ILE A  68      -4.557   0.525   6.244  1.00  0.00           C  
ATOM   1019  CD1 ILE A  68      -1.516   0.033   7.013  1.00  0.00           C  
ATOM   1020  H   ILE A  68      -3.685  -2.948   8.168  1.00  0.00           H  
ATOM   1021  HA  ILE A  68      -5.325  -0.644   8.627  1.00  0.00           H  
ATOM   1022  HB  ILE A  68      -3.633  -1.385   6.237  1.00  0.00           H  
ATOM   1023 HG12 ILE A  68      -3.015   0.663   8.358  1.00  0.00           H  
ATOM   1024 HG13 ILE A  68      -2.536  -1.021   8.533  1.00  0.00           H  
ATOM   1025 HG21 ILE A  68      -3.811   0.955   5.592  1.00  0.00           H  
ATOM   1026 HG22 ILE A  68      -5.404   0.202   5.658  1.00  0.00           H  
ATOM   1027 HG23 ILE A  68      -4.876   1.265   6.963  1.00  0.00           H  
ATOM   1028 HD11 ILE A  68      -1.115  -0.900   6.645  1.00  0.00           H  
ATOM   1029 HD12 ILE A  68      -1.760   0.675   6.180  1.00  0.00           H  
ATOM   1030 HD13 ILE A  68      -0.780   0.518   7.638  1.00  0.00           H  
ATOM   1031  N   GLN A  69      -7.259  -0.819   7.063  1.00  0.00           N  
ATOM   1032  CA  GLN A  69      -8.479  -1.023   6.291  1.00  0.00           C  
ATOM   1033  C   GLN A  69      -8.720   0.142   5.336  1.00  0.00           C  
ATOM   1034  O   GLN A  69      -7.959   1.110   5.317  1.00  0.00           O  
ATOM   1035  CB  GLN A  69      -9.678  -1.187   7.226  1.00  0.00           C  
ATOM   1036  CG  GLN A  69      -9.899   0.003   8.146  1.00  0.00           C  
ATOM   1037  CD  GLN A  69     -11.266  -0.012   8.802  1.00  0.00           C  
ATOM   1038  OE1 GLN A  69     -11.467  -0.662   9.828  1.00  0.00           O  
ATOM   1039  NE2 GLN A  69     -12.215   0.705   8.212  1.00  0.00           N  
ATOM   1040  H   GLN A  69      -7.184  -0.031   7.640  1.00  0.00           H  
ATOM   1041  HA  GLN A  69      -8.359  -1.927   5.713  1.00  0.00           H  
ATOM   1042  HB2 GLN A  69     -10.568  -1.325   6.631  1.00  0.00           H  
ATOM   1043  HB3 GLN A  69      -9.524  -2.063   7.839  1.00  0.00           H  
ATOM   1044  HG2 GLN A  69      -9.146  -0.011   8.920  1.00  0.00           H  
ATOM   1045  HG3 GLN A  69      -9.804   0.911   7.568  1.00  0.00           H  
ATOM   1046 HE21 GLN A  69     -11.982   1.197   7.396  1.00  0.00           H  
ATOM   1047 HE22 GLN A  69     -13.107   0.712   8.614  1.00  0.00           H  
ATOM   1048  N   ASP A  70      -9.782   0.041   4.544  1.00  0.00           N  
ATOM   1049  CA  ASP A  70     -10.123   1.086   3.586  1.00  0.00           C  
ATOM   1050  C   ASP A  70     -10.723   2.297   4.294  1.00  0.00           C  
ATOM   1051  O   ASP A  70     -11.178   2.200   5.434  1.00  0.00           O  
ATOM   1052  CB  ASP A  70     -11.106   0.551   2.543  1.00  0.00           C  
ATOM   1053  CG  ASP A  70     -12.543   0.597   3.025  1.00  0.00           C  
ATOM   1054  OD1 ASP A  70     -13.116   1.705   3.079  1.00  0.00           O  
ATOM   1055  OD2 ASP A  70     -13.095  -0.476   3.347  1.00  0.00           O  
ATOM   1056  H   ASP A  70     -10.350  -0.756   4.605  1.00  0.00           H  
ATOM   1057  HA  ASP A  70      -9.215   1.389   3.088  1.00  0.00           H  
ATOM   1058  HB2 ASP A  70     -11.028   1.146   1.645  1.00  0.00           H  
ATOM   1059  HB3 ASP A  70     -10.855  -0.474   2.314  1.00  0.00           H  
ATOM   1060  N   SER A  71     -10.719   3.437   3.611  1.00  0.00           N  
ATOM   1061  CA  SER A  71     -11.258   4.668   4.176  1.00  0.00           C  
ATOM   1062  C   SER A  71     -10.458   5.100   5.401  1.00  0.00           C  
ATOM   1063  O   SER A  71     -10.977   5.777   6.289  1.00  0.00           O  
ATOM   1064  CB  SER A  71     -12.729   4.480   4.554  1.00  0.00           C  
ATOM   1065  OG  SER A  71     -13.580   4.812   3.471  1.00  0.00           O  
ATOM   1066  H   SER A  71     -10.342   3.451   2.706  1.00  0.00           H  
ATOM   1067  HA  SER A  71     -11.185   5.439   3.423  1.00  0.00           H  
ATOM   1068  HB2 SER A  71     -12.899   3.450   4.827  1.00  0.00           H  
ATOM   1069  HB3 SER A  71     -12.967   5.119   5.392  1.00  0.00           H  
ATOM   1070  HG  SER A  71     -13.713   5.762   3.447  1.00  0.00           H  
ATOM   1071  N   ASP A  72      -9.191   4.703   5.442  1.00  0.00           N  
ATOM   1072  CA  ASP A  72      -8.317   5.048   6.557  1.00  0.00           C  
ATOM   1073  C   ASP A  72      -7.474   6.276   6.227  1.00  0.00           C  
ATOM   1074  O   ASP A  72      -7.281   6.614   5.059  1.00  0.00           O  
ATOM   1075  CB  ASP A  72      -7.408   3.868   6.905  1.00  0.00           C  
ATOM   1076  CG  ASP A  72      -8.041   2.926   7.910  1.00  0.00           C  
ATOM   1077  OD1 ASP A  72      -8.928   3.374   8.666  1.00  0.00           O  
ATOM   1078  OD2 ASP A  72      -7.649   1.740   7.940  1.00  0.00           O  
ATOM   1079  H   ASP A  72      -8.835   4.165   4.704  1.00  0.00           H  
ATOM   1080  HA  ASP A  72      -8.940   5.274   7.410  1.00  0.00           H  
ATOM   1081  HB2 ASP A  72      -7.191   3.312   6.005  1.00  0.00           H  
ATOM   1082  HB3 ASP A  72      -6.485   4.244   7.322  1.00  0.00           H  
ATOM   1083  N   THR A  73      -6.974   6.941   7.264  1.00  0.00           N  
ATOM   1084  CA  THR A  73      -6.154   8.132   7.084  1.00  0.00           C  
ATOM   1085  C   THR A  73      -4.700   7.860   7.455  1.00  0.00           C  
ATOM   1086  O   THR A  73      -4.418   7.145   8.417  1.00  0.00           O  
ATOM   1087  CB  THR A  73      -6.677   9.307   7.933  1.00  0.00           C  
ATOM   1088  OG1 THR A  73      -8.006   9.651   7.527  1.00  0.00           O  
ATOM   1089  CG2 THR A  73      -5.769  10.520   7.794  1.00  0.00           C  
ATOM   1090  H   THR A  73      -7.163   6.622   8.171  1.00  0.00           H  
ATOM   1091  HA  THR A  73      -6.203   8.417   6.044  1.00  0.00           H  
ATOM   1092  HB  THR A  73      -6.692   9.004   8.970  1.00  0.00           H  
ATOM   1093  HG1 THR A  73      -8.514   9.924   8.295  1.00  0.00           H  
ATOM   1094 HG21 THR A  73      -6.364  11.421   7.832  1.00  0.00           H  
ATOM   1095 HG22 THR A  73      -5.247  10.473   6.850  1.00  0.00           H  
ATOM   1096 HG23 THR A  73      -5.053  10.527   8.602  1.00  0.00           H  
ATOM   1097  N   LEU A  74      -3.782   8.434   6.686  1.00  0.00           N  
ATOM   1098  CA  LEU A  74      -2.355   8.254   6.934  1.00  0.00           C  
ATOM   1099  C   LEU A  74      -1.648   9.600   7.050  1.00  0.00           C  
ATOM   1100  O   LEU A  74      -1.765  10.451   6.168  1.00  0.00           O  
ATOM   1101  CB  LEU A  74      -1.723   7.428   5.812  1.00  0.00           C  
ATOM   1102  CG  LEU A  74      -2.248   6.001   5.652  1.00  0.00           C  
ATOM   1103  CD1 LEU A  74      -1.653   5.349   4.413  1.00  0.00           C  
ATOM   1104  CD2 LEU A  74      -1.937   5.175   6.892  1.00  0.00           C  
ATOM   1105  H   LEU A  74      -4.068   8.992   5.934  1.00  0.00           H  
ATOM   1106  HA  LEU A  74      -2.246   7.722   7.867  1.00  0.00           H  
ATOM   1107  HB2 LEU A  74      -1.892   7.949   4.883  1.00  0.00           H  
ATOM   1108  HB3 LEU A  74      -0.661   7.371   6.003  1.00  0.00           H  
ATOM   1109  HG  LEU A  74      -3.322   6.030   5.530  1.00  0.00           H  
ATOM   1110 HD11 LEU A  74      -0.726   5.840   4.158  1.00  0.00           H  
ATOM   1111 HD12 LEU A  74      -2.347   5.440   3.590  1.00  0.00           H  
ATOM   1112 HD13 LEU A  74      -1.465   4.304   4.611  1.00  0.00           H  
ATOM   1113 HD21 LEU A  74      -1.663   4.173   6.597  1.00  0.00           H  
ATOM   1114 HD22 LEU A  74      -2.810   5.138   7.527  1.00  0.00           H  
ATOM   1115 HD23 LEU A  74      -1.118   5.629   7.430  1.00  0.00           H  
ATOM   1116  N   ILE A  75      -0.915   9.785   8.142  1.00  0.00           N  
ATOM   1117  CA  ILE A  75      -0.187  11.027   8.372  1.00  0.00           C  
ATOM   1118  C   ILE A  75       1.195  10.981   7.727  1.00  0.00           C  
ATOM   1119  O   ILE A  75       1.920   9.995   7.858  1.00  0.00           O  
ATOM   1120  CB  ILE A  75      -0.030  11.318   9.876  1.00  0.00           C  
ATOM   1121  CG1 ILE A  75      -1.399  11.348  10.557  1.00  0.00           C  
ATOM   1122  CG2 ILE A  75       0.703  12.635  10.087  1.00  0.00           C  
ATOM   1123  CD1 ILE A  75      -2.351  12.359   9.957  1.00  0.00           C  
ATOM   1124  H   ILE A  75      -0.862   9.070   8.809  1.00  0.00           H  
ATOM   1125  HA  ILE A  75      -0.753  11.832   7.927  1.00  0.00           H  
ATOM   1126  HB  ILE A  75       0.565  10.530  10.312  1.00  0.00           H  
ATOM   1127 HG12 ILE A  75      -1.856  10.375  10.477  1.00  0.00           H  
ATOM   1128 HG13 ILE A  75      -1.268  11.594  11.601  1.00  0.00           H  
ATOM   1129 HG21 ILE A  75       1.733  12.527   9.781  1.00  0.00           H  
ATOM   1130 HG22 ILE A  75       0.232  13.407   9.496  1.00  0.00           H  
ATOM   1131 HG23 ILE A  75       0.664  12.905  11.131  1.00  0.00           H  
ATOM   1132 HD11 ILE A  75      -2.536  12.110   8.923  1.00  0.00           H  
ATOM   1133 HD12 ILE A  75      -3.281  12.348  10.504  1.00  0.00           H  
ATOM   1134 HD13 ILE A  75      -1.912  13.345  10.015  1.00  0.00           H  
ATOM   1135  N   LEU A  76       1.553  12.055   7.032  1.00  0.00           N  
ATOM   1136  CA  LEU A  76       2.849  12.139   6.368  1.00  0.00           C  
ATOM   1137  C   LEU A  76       3.742  13.173   7.046  1.00  0.00           C  
ATOM   1138  O   LEU A  76       3.336  14.316   7.257  1.00  0.00           O  
ATOM   1139  CB  LEU A  76       2.666  12.496   4.892  1.00  0.00           C  
ATOM   1140  CG  LEU A  76       3.937  12.868   4.128  1.00  0.00           C  
ATOM   1141  CD1 LEU A  76       4.868  11.670   4.025  1.00  0.00           C  
ATOM   1142  CD2 LEU A  76       3.592  13.399   2.744  1.00  0.00           C  
ATOM   1143  H   LEU A  76       0.932  12.810   6.964  1.00  0.00           H  
ATOM   1144  HA  LEU A  76       3.322  11.171   6.440  1.00  0.00           H  
ATOM   1145  HB2 LEU A  76       2.221  11.645   4.399  1.00  0.00           H  
ATOM   1146  HB3 LEU A  76       1.988  13.336   4.838  1.00  0.00           H  
ATOM   1147  HG  LEU A  76       4.457  13.649   4.667  1.00  0.00           H  
ATOM   1148 HD11 LEU A  76       4.513  10.882   4.672  1.00  0.00           H  
ATOM   1149 HD12 LEU A  76       5.864  11.961   4.325  1.00  0.00           H  
ATOM   1150 HD13 LEU A  76       4.888  11.317   3.004  1.00  0.00           H  
ATOM   1151 HD21 LEU A  76       3.020  14.310   2.841  1.00  0.00           H  
ATOM   1152 HD22 LEU A  76       3.008  12.662   2.212  1.00  0.00           H  
ATOM   1153 HD23 LEU A  76       4.502  13.601   2.199  1.00  0.00           H  
ATOM   1154  N   SER A  77       4.961  12.765   7.383  1.00  0.00           N  
ATOM   1155  CA  SER A  77       5.912  13.656   8.038  1.00  0.00           C  
ATOM   1156  C   SER A  77       7.328  13.409   7.528  1.00  0.00           C  
ATOM   1157  O   SER A  77       7.838  12.290   7.591  1.00  0.00           O  
ATOM   1158  CB  SER A  77       5.863  13.461   9.555  1.00  0.00           C  
ATOM   1159  OG  SER A  77       4.566  13.723  10.061  1.00  0.00           O  
ATOM   1160  H   SER A  77       5.227  11.842   7.188  1.00  0.00           H  
ATOM   1161  HA  SER A  77       5.629  14.672   7.805  1.00  0.00           H  
ATOM   1162  HB2 SER A  77       6.131  12.443   9.794  1.00  0.00           H  
ATOM   1163  HB3 SER A  77       6.563  14.137  10.024  1.00  0.00           H  
ATOM   1164  HG  SER A  77       3.916  13.567   9.372  1.00  0.00           H  
ATOM   1165  N   LYS A  78       7.960  14.463   7.021  1.00  0.00           N  
ATOM   1166  CA  LYS A  78       9.318  14.364   6.500  1.00  0.00           C  
ATOM   1167  C   LYS A  78      10.331  14.268   7.636  1.00  0.00           C  
ATOM   1168  O   LYS A  78      10.229  14.981   8.635  1.00  0.00           O  
ATOM   1169  CB  LYS A  78       9.637  15.574   5.619  1.00  0.00           C  
ATOM   1170  CG  LYS A  78       9.735  16.879   6.389  1.00  0.00           C  
ATOM   1171  CD  LYS A  78       9.539  18.080   5.479  1.00  0.00           C  
ATOM   1172  CE  LYS A  78      10.701  18.242   4.512  1.00  0.00           C  
ATOM   1173  NZ  LYS A  78      10.389  19.214   3.428  1.00  0.00           N  
ATOM   1174  H   LYS A  78       7.501  15.329   6.998  1.00  0.00           H  
ATOM   1175  HA  LYS A  78       9.379  13.467   5.902  1.00  0.00           H  
ATOM   1176  HB2 LYS A  78      10.580  15.402   5.121  1.00  0.00           H  
ATOM   1177  HB3 LYS A  78       8.860  15.677   4.874  1.00  0.00           H  
ATOM   1178  HG2 LYS A  78       8.973  16.893   7.155  1.00  0.00           H  
ATOM   1179  HG3 LYS A  78      10.711  16.943   6.849  1.00  0.00           H  
ATOM   1180  HD2 LYS A  78       8.629  17.946   4.912  1.00  0.00           H  
ATOM   1181  HD3 LYS A  78       9.459  18.971   6.086  1.00  0.00           H  
ATOM   1182  HE2 LYS A  78      11.562  18.592   5.060  1.00  0.00           H  
ATOM   1183  HE3 LYS A  78      10.922  17.281   4.071  1.00  0.00           H  
ATOM   1184  HZ1 LYS A  78      11.268  19.622   3.050  1.00  0.00           H  
ATOM   1185  HZ2 LYS A  78       9.794  19.983   3.797  1.00  0.00           H  
ATOM   1186  HZ3 LYS A  78       9.882  18.737   2.655  1.00  0.00           H  
ATOM   1187  N   LYS A  79      11.310  13.384   7.477  1.00  0.00           N  
ATOM   1188  CA  LYS A  79      12.344  13.196   8.488  1.00  0.00           C  
ATOM   1189  C   LYS A  79      13.031  14.518   8.815  1.00  0.00           C  
ATOM   1190  O   LYS A  79      13.774  15.063   7.998  1.00  0.00           O  
ATOM   1191  CB  LYS A  79      13.379  12.177   8.005  1.00  0.00           C  
ATOM   1192  CG  LYS A  79      12.769  10.866   7.539  1.00  0.00           C  
ATOM   1193  CD  LYS A  79      12.650   9.870   8.681  1.00  0.00           C  
ATOM   1194  CE  LYS A  79      12.200   8.505   8.185  1.00  0.00           C  
ATOM   1195  NZ  LYS A  79      13.355   7.639   7.818  1.00  0.00           N  
ATOM   1196  H   LYS A  79      11.338  12.844   6.658  1.00  0.00           H  
ATOM   1197  HA  LYS A  79      11.870  12.819   9.381  1.00  0.00           H  
ATOM   1198  HB2 LYS A  79      13.931  12.606   7.182  1.00  0.00           H  
ATOM   1199  HB3 LYS A  79      14.062  11.965   8.815  1.00  0.00           H  
ATOM   1200  HG2 LYS A  79      11.785  11.058   7.140  1.00  0.00           H  
ATOM   1201  HG3 LYS A  79      13.397  10.442   6.768  1.00  0.00           H  
ATOM   1202  HD2 LYS A  79      13.613   9.767   9.159  1.00  0.00           H  
ATOM   1203  HD3 LYS A  79      11.929  10.240   9.396  1.00  0.00           H  
ATOM   1204  HE2 LYS A  79      11.632   8.022   8.965  1.00  0.00           H  
ATOM   1205  HE3 LYS A  79      11.573   8.641   7.316  1.00  0.00           H  
ATOM   1206  HZ1 LYS A  79      13.882   8.062   7.028  1.00  0.00           H  
ATOM   1207  HZ2 LYS A  79      13.019   6.698   7.531  1.00  0.00           H  
ATOM   1208  HZ3 LYS A  79      13.994   7.533   8.631  1.00  0.00           H  
ATOM   1209  N   LYS A  80      12.779  15.029  10.016  1.00  0.00           N  
ATOM   1210  CA  LYS A  80      13.375  16.286  10.453  1.00  0.00           C  
ATOM   1211  C   LYS A  80      14.889  16.152  10.588  1.00  0.00           C  
ATOM   1212  O   LYS A  80      15.395  15.752  11.635  1.00  0.00           O  
ATOM   1213  CB  LYS A  80      12.770  16.723  11.789  1.00  0.00           C  
ATOM   1214  CG  LYS A  80      11.482  17.515  11.643  1.00  0.00           C  
ATOM   1215  CD  LYS A  80      11.729  18.867  10.995  1.00  0.00           C  
ATOM   1216  CE  LYS A  80      10.455  19.696  10.933  1.00  0.00           C  
ATOM   1217  NZ  LYS A  80      10.662  20.976  10.202  1.00  0.00           N  
ATOM   1218  H   LYS A  80      12.178  14.548  10.623  1.00  0.00           H  
ATOM   1219  HA  LYS A  80      13.157  17.034   9.706  1.00  0.00           H  
ATOM   1220  HB2 LYS A  80      12.563  15.845  12.382  1.00  0.00           H  
ATOM   1221  HB3 LYS A  80      13.489  17.338  12.311  1.00  0.00           H  
ATOM   1222  HG2 LYS A  80      10.793  16.954  11.028  1.00  0.00           H  
ATOM   1223  HG3 LYS A  80      11.051  17.668  12.622  1.00  0.00           H  
ATOM   1224  HD2 LYS A  80      12.466  19.404  11.573  1.00  0.00           H  
ATOM   1225  HD3 LYS A  80      12.097  18.713   9.991  1.00  0.00           H  
ATOM   1226  HE2 LYS A  80       9.692  19.123  10.429  1.00  0.00           H  
ATOM   1227  HE3 LYS A  80      10.134  19.914  11.941  1.00  0.00           H  
ATOM   1228  HZ1 LYS A  80      10.177  21.752  10.696  1.00  0.00           H  
ATOM   1229  HZ2 LYS A  80      10.279  20.903   9.237  1.00  0.00           H  
ATOM   1230  HZ3 LYS A  80      11.677  21.196  10.145  1.00  0.00           H  
ATOM   1231  N   GLY A  81      15.606  16.491   9.521  1.00  0.00           N  
ATOM   1232  CA  GLY A  81      17.054  16.403   9.542  1.00  0.00           C  
ATOM   1233  C   GLY A  81      17.640  16.152   8.167  1.00  0.00           C  
ATOM   1234  O   GLY A  81      16.909  15.895   7.211  1.00  0.00           O  
ATOM   1235  H   GLY A  81      15.148  16.804   8.713  1.00  0.00           H  
ATOM   1236  HA2 GLY A  81      17.455  17.328   9.929  1.00  0.00           H  
ATOM   1237  HA3 GLY A  81      17.345  15.595  10.198  1.00  0.00           H  
ATOM   1238  N   SER A  82      18.964  16.227   8.066  1.00  0.00           N  
ATOM   1239  CA  SER A  82      19.647  16.011   6.797  1.00  0.00           C  
ATOM   1240  C   SER A  82      21.118  15.673   7.022  1.00  0.00           C  
ATOM   1241  O   SER A  82      21.832  16.392   7.718  1.00  0.00           O  
ATOM   1242  CB  SER A  82      19.528  17.253   5.911  1.00  0.00           C  
ATOM   1243  OG  SER A  82      20.026  18.402   6.574  1.00  0.00           O  
ATOM   1244  H   SER A  82      19.492  16.436   8.865  1.00  0.00           H  
ATOM   1245  HA  SER A  82      19.170  15.179   6.301  1.00  0.00           H  
ATOM   1246  HB2 SER A  82      20.094  17.102   5.005  1.00  0.00           H  
ATOM   1247  HB3 SER A  82      18.489  17.417   5.664  1.00  0.00           H  
ATOM   1248  HG  SER A  82      20.913  18.594   6.259  1.00  0.00           H  
ATOM   1249  N   GLY A  83      21.563  14.570   6.427  1.00  0.00           N  
ATOM   1250  CA  GLY A  83      22.945  14.154   6.574  1.00  0.00           C  
ATOM   1251  C   GLY A  83      23.856  14.795   5.546  1.00  0.00           C  
ATOM   1252  O   GLY A  83      23.429  15.168   4.454  1.00  0.00           O  
ATOM   1253  H   GLY A  83      20.947  14.034   5.884  1.00  0.00           H  
ATOM   1254  HA2 GLY A  83      23.287  14.424   7.562  1.00  0.00           H  
ATOM   1255  HA3 GLY A  83      22.999  13.080   6.467  1.00  0.00           H  
ATOM   1256  N   PRO A  84      25.144  14.931   5.895  1.00  0.00           N  
ATOM   1257  CA  PRO A  84      26.145  15.533   5.008  1.00  0.00           C  
ATOM   1258  C   PRO A  84      26.461  14.648   3.807  1.00  0.00           C  
ATOM   1259  O   PRO A  84      27.194  15.051   2.903  1.00  0.00           O  
ATOM   1260  CB  PRO A  84      27.375  15.675   5.907  1.00  0.00           C  
ATOM   1261  CG  PRO A  84      27.205  14.626   6.952  1.00  0.00           C  
ATOM   1262  CD  PRO A  84      25.723  14.508   7.181  1.00  0.00           C  
ATOM   1263  HA  PRO A  84      25.834  16.508   4.664  1.00  0.00           H  
ATOM   1264  HB2 PRO A  84      28.271  15.511   5.324  1.00  0.00           H  
ATOM   1265  HB3 PRO A  84      27.397  16.663   6.340  1.00  0.00           H  
ATOM   1266  HG2 PRO A  84      27.606  13.688   6.600  1.00  0.00           H  
ATOM   1267  HG3 PRO A  84      27.701  14.931   7.861  1.00  0.00           H  
ATOM   1268  HD2 PRO A  84      25.457  13.485   7.406  1.00  0.00           H  
ATOM   1269  HD3 PRO A  84      25.411  15.165   7.979  1.00  0.00           H  
ATOM   1270  N   SER A  85      25.905  13.441   3.803  1.00  0.00           N  
ATOM   1271  CA  SER A  85      26.131  12.498   2.714  1.00  0.00           C  
ATOM   1272  C   SER A  85      24.873  12.336   1.867  1.00  0.00           C  
ATOM   1273  O   SER A  85      23.938  11.634   2.252  1.00  0.00           O  
ATOM   1274  CB  SER A  85      26.565  11.140   3.269  1.00  0.00           C  
ATOM   1275  OG  SER A  85      27.945  11.138   3.591  1.00  0.00           O  
ATOM   1276  H   SER A  85      25.330  13.178   4.553  1.00  0.00           H  
ATOM   1277  HA  SER A  85      26.921  12.893   2.093  1.00  0.00           H  
ATOM   1278  HB2 SER A  85      26.000  10.921   4.162  1.00  0.00           H  
ATOM   1279  HB3 SER A  85      26.379  10.376   2.528  1.00  0.00           H  
ATOM   1280  HG  SER A  85      28.409  10.531   3.010  1.00  0.00           H  
ATOM   1281  N   SER A  86      24.858  12.989   0.709  1.00  0.00           N  
ATOM   1282  CA  SER A  86      23.714  12.921  -0.193  1.00  0.00           C  
ATOM   1283  C   SER A  86      24.087  12.210  -1.490  1.00  0.00           C  
ATOM   1284  O   SER A  86      24.970  12.655  -2.223  1.00  0.00           O  
ATOM   1285  CB  SER A  86      23.195  14.327  -0.499  1.00  0.00           C  
ATOM   1286  OG  SER A  86      22.795  14.992   0.687  1.00  0.00           O  
ATOM   1287  H   SER A  86      25.634  13.532   0.457  1.00  0.00           H  
ATOM   1288  HA  SER A  86      22.936  12.358   0.301  1.00  0.00           H  
ATOM   1289  HB2 SER A  86      23.976  14.901  -0.974  1.00  0.00           H  
ATOM   1290  HB3 SER A  86      22.345  14.257  -1.162  1.00  0.00           H  
ATOM   1291  HG  SER A  86      22.404  15.840   0.462  1.00  0.00           H  
ATOM   1292  N   GLY A  87      23.407  11.102  -1.767  1.00  0.00           N  
ATOM   1293  CA  GLY A  87      23.680  10.346  -2.976  1.00  0.00           C  
ATOM   1294  C   GLY A  87      22.520  10.373  -3.951  1.00  0.00           C  
ATOM   1295  O   GLY A  87      21.469   9.786  -3.691  1.00  0.00           O  
ATOM   1296  H   GLY A  87      22.714  10.795  -1.146  1.00  0.00           H  
ATOM   1297  HA2 GLY A  87      24.552  10.763  -3.458  1.00  0.00           H  
ATOM   1298  HA3 GLY A  87      23.886   9.321  -2.707  1.00  0.00           H  
TER    1299      GLY A  87                                                      
ENDMDL                                                                          
MODEL        2                                                                  
ATOM      1  N   GLY A   1       0.644 -11.362 -11.454  1.00  0.00           N  
ATOM      2  CA  GLY A   1      -0.694 -10.920 -11.104  1.00  0.00           C  
ATOM      3  C   GLY A   1      -1.604 -12.071 -10.725  1.00  0.00           C  
ATOM      4  O   GLY A   1      -1.140 -13.186 -10.485  1.00  0.00           O  
ATOM      5  H1  GLY A   1       0.878 -12.311 -11.385  1.00  0.00           H  
ATOM      6  HA2 GLY A   1      -0.628 -10.237 -10.271  1.00  0.00           H  
ATOM      7  HA3 GLY A   1      -1.122 -10.401 -11.949  1.00  0.00           H  
ATOM      8  N   SER A   2      -2.904 -11.802 -10.668  1.00  0.00           N  
ATOM      9  CA  SER A   2      -3.882 -12.823 -10.310  1.00  0.00           C  
ATOM     10  C   SER A   2      -5.263 -12.467 -10.852  1.00  0.00           C  
ATOM     11  O   SER A   2      -5.520 -11.322 -11.224  1.00  0.00           O  
ATOM     12  CB  SER A   2      -3.945 -12.987  -8.790  1.00  0.00           C  
ATOM     13  OG  SER A   2      -4.347 -11.781  -8.163  1.00  0.00           O  
ATOM     14  H   SER A   2      -3.213 -10.893 -10.870  1.00  0.00           H  
ATOM     15  HA  SER A   2      -3.564 -13.755 -10.752  1.00  0.00           H  
ATOM     16  HB2 SER A   2      -4.656 -13.761  -8.544  1.00  0.00           H  
ATOM     17  HB3 SER A   2      -2.969 -13.264  -8.420  1.00  0.00           H  
ATOM     18  HG  SER A   2      -3.905 -11.699  -7.315  1.00  0.00           H  
ATOM     19  N   SER A   3      -6.148 -13.457 -10.894  1.00  0.00           N  
ATOM     20  CA  SER A   3      -7.503 -13.251 -11.394  1.00  0.00           C  
ATOM     21  C   SER A   3      -8.445 -12.854 -10.262  1.00  0.00           C  
ATOM     22  O   SER A   3      -8.664 -13.620  -9.325  1.00  0.00           O  
ATOM     23  CB  SER A   3      -8.015 -14.519 -12.079  1.00  0.00           C  
ATOM     24  OG  SER A   3      -8.145 -15.583 -11.151  1.00  0.00           O  
ATOM     25  H   SER A   3      -5.884 -14.348 -10.583  1.00  0.00           H  
ATOM     26  HA  SER A   3      -7.470 -12.449 -12.118  1.00  0.00           H  
ATOM     27  HB2 SER A   3      -8.980 -14.323 -12.521  1.00  0.00           H  
ATOM     28  HB3 SER A   3      -7.319 -14.814 -12.851  1.00  0.00           H  
ATOM     29  HG  SER A   3      -8.886 -15.409 -10.567  1.00  0.00           H  
ATOM     30  N   GLY A   4      -9.002 -11.650 -10.358  1.00  0.00           N  
ATOM     31  CA  GLY A   4      -9.914 -11.172  -9.336  1.00  0.00           C  
ATOM     32  C   GLY A   4      -9.192 -10.686  -8.095  1.00  0.00           C  
ATOM     33  O   GLY A   4      -8.732 -11.488  -7.283  1.00  0.00           O  
ATOM     34  H   GLY A   4      -8.790 -11.082 -11.128  1.00  0.00           H  
ATOM     35  HA2 GLY A   4     -10.498 -10.359  -9.742  1.00  0.00           H  
ATOM     36  HA3 GLY A   4     -10.580 -11.976  -9.059  1.00  0.00           H  
ATOM     37  N   SER A   5      -9.091  -9.369  -7.949  1.00  0.00           N  
ATOM     38  CA  SER A   5      -8.414  -8.777  -6.800  1.00  0.00           C  
ATOM     39  C   SER A   5      -8.675  -7.275  -6.731  1.00  0.00           C  
ATOM     40  O   SER A   5      -8.311  -6.528  -7.639  1.00  0.00           O  
ATOM     41  CB  SER A   5      -6.910  -9.042  -6.876  1.00  0.00           C  
ATOM     42  OG  SER A   5      -6.579 -10.281  -6.273  1.00  0.00           O  
ATOM     43  H   SER A   5      -9.478  -8.781  -8.631  1.00  0.00           H  
ATOM     44  HA  SER A   5      -8.809  -9.240  -5.908  1.00  0.00           H  
ATOM     45  HB2 SER A   5      -6.602  -9.066  -7.910  1.00  0.00           H  
ATOM     46  HB3 SER A   5      -6.382  -8.253  -6.361  1.00  0.00           H  
ATOM     47  HG  SER A   5      -6.038 -10.797  -6.875  1.00  0.00           H  
ATOM     48  N   SER A   6      -9.307  -6.840  -5.646  1.00  0.00           N  
ATOM     49  CA  SER A   6      -9.620  -5.428  -5.458  1.00  0.00           C  
ATOM     50  C   SER A   6      -8.722  -4.810  -4.392  1.00  0.00           C  
ATOM     51  O   SER A   6      -8.476  -5.410  -3.346  1.00  0.00           O  
ATOM     52  CB  SER A   6     -11.089  -5.258  -5.065  1.00  0.00           C  
ATOM     53  OG  SER A   6     -11.296  -5.602  -3.706  1.00  0.00           O  
ATOM     54  H   SER A   6      -9.572  -7.485  -4.956  1.00  0.00           H  
ATOM     55  HA  SER A   6      -9.447  -4.923  -6.396  1.00  0.00           H  
ATOM     56  HB2 SER A   6     -11.381  -4.230  -5.212  1.00  0.00           H  
ATOM     57  HB3 SER A   6     -11.701  -5.898  -5.684  1.00  0.00           H  
ATOM     58  HG  SER A   6     -12.208  -5.420  -3.465  1.00  0.00           H  
ATOM     59  N   GLY A   7      -8.233  -3.604  -4.665  1.00  0.00           N  
ATOM     60  CA  GLY A   7      -7.367  -2.923  -3.721  1.00  0.00           C  
ATOM     61  C   GLY A   7      -8.135  -2.022  -2.774  1.00  0.00           C  
ATOM     62  O   GLY A   7      -9.356  -1.898  -2.879  1.00  0.00           O  
ATOM     63  H   GLY A   7      -8.462  -3.173  -5.515  1.00  0.00           H  
ATOM     64  HA2 GLY A   7      -6.830  -3.661  -3.144  1.00  0.00           H  
ATOM     65  HA3 GLY A   7      -6.655  -2.324  -4.270  1.00  0.00           H  
ATOM     66  N   ILE A   8      -7.421  -1.395  -1.847  1.00  0.00           N  
ATOM     67  CA  ILE A   8      -8.044  -0.502  -0.877  1.00  0.00           C  
ATOM     68  C   ILE A   8      -7.652   0.949  -1.135  1.00  0.00           C  
ATOM     69  O   ILE A   8      -6.590   1.225  -1.692  1.00  0.00           O  
ATOM     70  CB  ILE A   8      -7.656  -0.879   0.565  1.00  0.00           C  
ATOM     71  CG1 ILE A   8      -6.149  -0.711   0.772  1.00  0.00           C  
ATOM     72  CG2 ILE A   8      -8.082  -2.306   0.873  1.00  0.00           C  
ATOM     73  CD1 ILE A   8      -5.756  -0.519   2.220  1.00  0.00           C  
ATOM     74  H   ILE A   8      -6.451  -1.534  -1.814  1.00  0.00           H  
ATOM     75  HA  ILE A   8      -9.115  -0.598  -0.977  1.00  0.00           H  
ATOM     76  HB  ILE A   8      -8.181  -0.219   1.239  1.00  0.00           H  
ATOM     77 HG12 ILE A   8      -5.642  -1.588   0.404  1.00  0.00           H  
ATOM     78 HG13 ILE A   8      -5.812   0.154   0.219  1.00  0.00           H  
ATOM     79 HG21 ILE A   8      -9.082  -2.472   0.500  1.00  0.00           H  
ATOM     80 HG22 ILE A   8      -7.402  -2.995   0.394  1.00  0.00           H  
ATOM     81 HG23 ILE A   8      -8.065  -2.466   1.940  1.00  0.00           H  
ATOM     82 HD11 ILE A   8      -6.455  -1.043   2.856  1.00  0.00           H  
ATOM     83 HD12 ILE A   8      -4.762  -0.908   2.378  1.00  0.00           H  
ATOM     84 HD13 ILE A   8      -5.772   0.534   2.461  1.00  0.00           H  
ATOM     85  N   GLN A   9      -8.516   1.871  -0.723  1.00  0.00           N  
ATOM     86  CA  GLN A   9      -8.259   3.295  -0.909  1.00  0.00           C  
ATOM     87  C   GLN A   9      -7.830   3.946   0.402  1.00  0.00           C  
ATOM     88  O   GLN A   9      -8.585   3.963   1.375  1.00  0.00           O  
ATOM     89  CB  GLN A   9      -9.506   3.993  -1.455  1.00  0.00           C  
ATOM     90  CG  GLN A   9      -9.265   5.437  -1.862  1.00  0.00           C  
ATOM     91  CD  GLN A   9     -10.510   6.103  -2.416  1.00  0.00           C  
ATOM     92  OE1 GLN A   9     -11.022   7.064  -1.841  1.00  0.00           O  
ATOM     93  NE2 GLN A   9     -11.003   5.594  -3.539  1.00  0.00           N  
ATOM     94  H   GLN A   9      -9.345   1.588  -0.286  1.00  0.00           H  
ATOM     95  HA  GLN A   9      -7.458   3.396  -1.625  1.00  0.00           H  
ATOM     96  HB2 GLN A   9      -9.857   3.451  -2.320  1.00  0.00           H  
ATOM     97  HB3 GLN A   9     -10.273   3.979  -0.695  1.00  0.00           H  
ATOM     98  HG2 GLN A   9      -8.935   5.992  -0.996  1.00  0.00           H  
ATOM     99  HG3 GLN A   9      -8.495   5.461  -2.618  1.00  0.00           H  
ATOM    100 HE21 GLN A   9     -10.543   4.827  -3.940  1.00  0.00           H  
ATOM    101 HE22 GLN A   9     -11.807   6.004  -3.918  1.00  0.00           H  
ATOM    102  N   VAL A  10      -6.613   4.480   0.422  1.00  0.00           N  
ATOM    103  CA  VAL A  10      -6.084   5.133   1.613  1.00  0.00           C  
ATOM    104  C   VAL A  10      -5.989   6.642   1.416  1.00  0.00           C  
ATOM    105  O   VAL A  10      -5.808   7.123   0.297  1.00  0.00           O  
ATOM    106  CB  VAL A  10      -4.693   4.585   1.982  1.00  0.00           C  
ATOM    107  CG1 VAL A  10      -4.786   3.123   2.392  1.00  0.00           C  
ATOM    108  CG2 VAL A  10      -3.726   4.762   0.821  1.00  0.00           C  
ATOM    109  H   VAL A  10      -6.058   4.435  -0.385  1.00  0.00           H  
ATOM    110  HA  VAL A  10      -6.758   4.929   2.433  1.00  0.00           H  
ATOM    111  HB  VAL A  10      -4.318   5.149   2.824  1.00  0.00           H  
ATOM    112 HG11 VAL A  10      -4.188   2.524   1.721  1.00  0.00           H  
ATOM    113 HG12 VAL A  10      -4.421   3.008   3.402  1.00  0.00           H  
ATOM    114 HG13 VAL A  10      -5.815   2.801   2.341  1.00  0.00           H  
ATOM    115 HG21 VAL A  10      -3.960   4.047   0.047  1.00  0.00           H  
ATOM    116 HG22 VAL A  10      -3.817   5.763   0.425  1.00  0.00           H  
ATOM    117 HG23 VAL A  10      -2.715   4.603   1.166  1.00  0.00           H  
ATOM    118  N   PHE A  11      -6.110   7.385   2.511  1.00  0.00           N  
ATOM    119  CA  PHE A  11      -6.038   8.840   2.459  1.00  0.00           C  
ATOM    120  C   PHE A  11      -4.733   9.342   3.071  1.00  0.00           C  
ATOM    121  O   PHE A  11      -4.568   9.346   4.291  1.00  0.00           O  
ATOM    122  CB  PHE A  11      -7.230   9.458   3.194  1.00  0.00           C  
ATOM    123  CG  PHE A  11      -8.507   9.418   2.404  1.00  0.00           C  
ATOM    124  CD1 PHE A  11      -8.770  10.376   1.438  1.00  0.00           C  
ATOM    125  CD2 PHE A  11      -9.445   8.423   2.629  1.00  0.00           C  
ATOM    126  CE1 PHE A  11      -9.944  10.342   0.709  1.00  0.00           C  
ATOM    127  CE2 PHE A  11     -10.620   8.384   1.903  1.00  0.00           C  
ATOM    128  CZ  PHE A  11     -10.871   9.345   0.943  1.00  0.00           C  
ATOM    129  H   PHE A  11      -6.253   6.943   3.375  1.00  0.00           H  
ATOM    130  HA  PHE A  11      -6.073   9.136   1.422  1.00  0.00           H  
ATOM    131  HB2 PHE A  11      -7.393   8.920   4.116  1.00  0.00           H  
ATOM    132  HB3 PHE A  11      -7.009  10.490   3.419  1.00  0.00           H  
ATOM    133  HD1 PHE A  11      -8.045  11.157   1.255  1.00  0.00           H  
ATOM    134  HD2 PHE A  11      -9.251   7.671   3.380  1.00  0.00           H  
ATOM    135  HE1 PHE A  11     -10.136  11.095  -0.040  1.00  0.00           H  
ATOM    136  HE2 PHE A  11     -11.343   7.603   2.088  1.00  0.00           H  
ATOM    137  HZ  PHE A  11     -11.788   9.316   0.374  1.00  0.00           H  
ATOM    138  N   VAL A  12      -3.809   9.765   2.215  1.00  0.00           N  
ATOM    139  CA  VAL A  12      -2.519  10.270   2.669  1.00  0.00           C  
ATOM    140  C   VAL A  12      -2.567  11.777   2.895  1.00  0.00           C  
ATOM    141  O   VAL A  12      -2.555  12.559   1.944  1.00  0.00           O  
ATOM    142  CB  VAL A  12      -1.402   9.948   1.658  1.00  0.00           C  
ATOM    143  CG1 VAL A  12      -0.063  10.467   2.159  1.00  0.00           C  
ATOM    144  CG2 VAL A  12      -1.338   8.451   1.395  1.00  0.00           C  
ATOM    145  H   VAL A  12      -4.000   9.738   1.254  1.00  0.00           H  
ATOM    146  HA  VAL A  12      -2.281   9.783   3.604  1.00  0.00           H  
ATOM    147  HB  VAL A  12      -1.632  10.447   0.728  1.00  0.00           H  
ATOM    148 HG11 VAL A  12      -0.068  10.493   3.238  1.00  0.00           H  
ATOM    149 HG12 VAL A  12       0.727   9.815   1.816  1.00  0.00           H  
ATOM    150 HG13 VAL A  12       0.102  11.464   1.776  1.00  0.00           H  
ATOM    151 HG21 VAL A  12      -1.487   7.917   2.321  1.00  0.00           H  
ATOM    152 HG22 VAL A  12      -2.111   8.175   0.692  1.00  0.00           H  
ATOM    153 HG23 VAL A  12      -0.372   8.199   0.984  1.00  0.00           H  
ATOM    154  N   LYS A  13      -2.620  12.179   4.160  1.00  0.00           N  
ATOM    155  CA  LYS A  13      -2.668  13.593   4.512  1.00  0.00           C  
ATOM    156  C   LYS A  13      -1.270  14.204   4.503  1.00  0.00           C  
ATOM    157  O   LYS A  13      -0.422  13.848   5.321  1.00  0.00           O  
ATOM    158  CB  LYS A  13      -3.307  13.775   5.891  1.00  0.00           C  
ATOM    159  CG  LYS A  13      -3.558  15.227   6.259  1.00  0.00           C  
ATOM    160  CD  LYS A  13      -4.488  15.347   7.454  1.00  0.00           C  
ATOM    161  CE  LYS A  13      -4.408  16.728   8.086  1.00  0.00           C  
ATOM    162  NZ  LYS A  13      -5.362  17.682   7.457  1.00  0.00           N  
ATOM    163  H   LYS A  13      -2.627  11.508   4.875  1.00  0.00           H  
ATOM    164  HA  LYS A  13      -3.273  14.098   3.775  1.00  0.00           H  
ATOM    165  HB2 LYS A  13      -4.252  13.252   5.909  1.00  0.00           H  
ATOM    166  HB3 LYS A  13      -2.653  13.344   6.637  1.00  0.00           H  
ATOM    167  HG2 LYS A  13      -2.616  15.696   6.501  1.00  0.00           H  
ATOM    168  HG3 LYS A  13      -4.005  15.730   5.413  1.00  0.00           H  
ATOM    169  HD2 LYS A  13      -5.503  15.171   7.129  1.00  0.00           H  
ATOM    170  HD3 LYS A  13      -4.211  14.606   8.191  1.00  0.00           H  
ATOM    171  HE2 LYS A  13      -4.638  16.642   9.137  1.00  0.00           H  
ATOM    172  HE3 LYS A  13      -3.403  17.105   7.968  1.00  0.00           H  
ATOM    173  HZ1 LYS A  13      -6.325  17.289   7.476  1.00  0.00           H  
ATOM    174  HZ2 LYS A  13      -5.091  17.859   6.469  1.00  0.00           H  
ATOM    175  HZ3 LYS A  13      -5.357  18.585   7.973  1.00  0.00           H  
ATOM    176  N   ASN A  14      -1.038  15.125   3.574  1.00  0.00           N  
ATOM    177  CA  ASN A  14       0.257  15.786   3.460  1.00  0.00           C  
ATOM    178  C   ASN A  14       0.428  16.841   4.549  1.00  0.00           C  
ATOM    179  O   ASN A  14      -0.539  17.423   5.040  1.00  0.00           O  
ATOM    180  CB  ASN A  14       0.404  16.432   2.081  1.00  0.00           C  
ATOM    181  CG  ASN A  14      -0.518  17.622   1.899  1.00  0.00           C  
ATOM    182  OD1 ASN A  14      -1.302  17.956   2.788  1.00  0.00           O  
ATOM    183  ND2 ASN A  14      -0.427  18.270   0.744  1.00  0.00           N  
ATOM    184  H   ASN A  14      -1.754  15.367   2.950  1.00  0.00           H  
ATOM    185  HA  ASN A  14       1.024  15.035   3.579  1.00  0.00           H  
ATOM    186  HB2 ASN A  14       1.423  16.768   1.954  1.00  0.00           H  
ATOM    187  HB3 ASN A  14       0.172  15.701   1.321  1.00  0.00           H  
ATOM    188 HD21 ASN A  14       0.220  17.948   0.082  1.00  0.00           H  
ATOM    189 HD22 ASN A  14      -1.011  19.044   0.600  1.00  0.00           H  
ATOM    190  N   PRO A  15       1.687  17.094   4.935  1.00  0.00           N  
ATOM    191  CA  PRO A  15       2.014  18.080   5.969  1.00  0.00           C  
ATOM    192  C   PRO A  15       1.765  19.511   5.505  1.00  0.00           C  
ATOM    193  O   PRO A  15       1.845  20.453   6.294  1.00  0.00           O  
ATOM    194  CB  PRO A  15       3.507  17.851   6.218  1.00  0.00           C  
ATOM    195  CG  PRO A  15       4.016  17.261   4.948  1.00  0.00           C  
ATOM    196  CD  PRO A  15       2.888  16.437   4.393  1.00  0.00           C  
ATOM    197  HA  PRO A  15       1.464  17.898   6.880  1.00  0.00           H  
ATOM    198  HB2 PRO A  15       3.987  18.795   6.436  1.00  0.00           H  
ATOM    199  HB3 PRO A  15       3.638  17.174   7.048  1.00  0.00           H  
ATOM    200  HG2 PRO A  15       4.282  18.047   4.258  1.00  0.00           H  
ATOM    201  HG3 PRO A  15       4.872  16.634   5.152  1.00  0.00           H  
ATOM    202  HD2 PRO A  15       2.891  16.471   3.313  1.00  0.00           H  
ATOM    203  HD3 PRO A  15       2.959  15.417   4.740  1.00  0.00           H  
ATOM    204  N   ASP A  16       1.462  19.667   4.221  1.00  0.00           N  
ATOM    205  CA  ASP A  16       1.200  20.984   3.652  1.00  0.00           C  
ATOM    206  C   ASP A  16      -0.218  21.443   3.976  1.00  0.00           C  
ATOM    207  O   ASP A  16      -0.433  22.579   4.397  1.00  0.00           O  
ATOM    208  CB  ASP A  16       1.406  20.959   2.136  1.00  0.00           C  
ATOM    209  CG  ASP A  16       0.897  22.217   1.461  1.00  0.00           C  
ATOM    210  OD1 ASP A  16       1.153  23.319   1.990  1.00  0.00           O  
ATOM    211  OD2 ASP A  16       0.242  22.099   0.405  1.00  0.00           O  
ATOM    212  H   ASP A  16       1.414  18.878   3.642  1.00  0.00           H  
ATOM    213  HA  ASP A  16       1.899  21.680   4.089  1.00  0.00           H  
ATOM    214  HB2 ASP A  16       2.461  20.862   1.925  1.00  0.00           H  
ATOM    215  HB3 ASP A  16       0.881  20.111   1.722  1.00  0.00           H  
ATOM    216  N   GLY A  17      -1.184  20.552   3.777  1.00  0.00           N  
ATOM    217  CA  GLY A  17      -2.570  20.885   4.052  1.00  0.00           C  
ATOM    218  C   GLY A  17      -3.526  20.250   3.062  1.00  0.00           C  
ATOM    219  O   GLY A  17      -4.209  20.948   2.314  1.00  0.00           O  
ATOM    220  H   GLY A  17      -0.954  19.660   3.439  1.00  0.00           H  
ATOM    221  HA2 GLY A  17      -2.819  20.545   5.046  1.00  0.00           H  
ATOM    222  HA3 GLY A  17      -2.685  21.958   4.009  1.00  0.00           H  
ATOM    223  N   GLY A  18      -3.575  18.922   3.057  1.00  0.00           N  
ATOM    224  CA  GLY A  18      -4.457  18.215   2.146  1.00  0.00           C  
ATOM    225  C   GLY A  18      -4.331  16.710   2.267  1.00  0.00           C  
ATOM    226  O   GLY A  18      -3.513  16.209   3.039  1.00  0.00           O  
ATOM    227  H   GLY A  18      -3.008  18.417   3.676  1.00  0.00           H  
ATOM    228  HA2 GLY A  18      -5.477  18.499   2.357  1.00  0.00           H  
ATOM    229  HA3 GLY A  18      -4.216  18.505   1.133  1.00  0.00           H  
ATOM    230  N   SER A  19      -5.143  15.986   1.504  1.00  0.00           N  
ATOM    231  CA  SER A  19      -5.122  14.528   1.533  1.00  0.00           C  
ATOM    232  C   SER A  19      -5.497  13.952   0.171  1.00  0.00           C  
ATOM    233  O   SER A  19      -6.524  14.309  -0.406  1.00  0.00           O  
ATOM    234  CB  SER A  19      -6.083  14.005   2.602  1.00  0.00           C  
ATOM    235  OG  SER A  19      -7.406  14.453   2.363  1.00  0.00           O  
ATOM    236  H   SER A  19      -5.773  16.444   0.908  1.00  0.00           H  
ATOM    237  HA  SER A  19      -4.118  14.216   1.779  1.00  0.00           H  
ATOM    238  HB2 SER A  19      -6.075  12.925   2.593  1.00  0.00           H  
ATOM    239  HB3 SER A  19      -5.765  14.359   3.572  1.00  0.00           H  
ATOM    240  HG  SER A  19      -7.858  13.828   1.791  1.00  0.00           H  
ATOM    241  N   TYR A  20      -4.656  13.058  -0.338  1.00  0.00           N  
ATOM    242  CA  TYR A  20      -4.895  12.434  -1.633  1.00  0.00           C  
ATOM    243  C   TYR A  20      -5.245  10.958  -1.470  1.00  0.00           C  
ATOM    244  O   TYR A  20      -4.670  10.260  -0.635  1.00  0.00           O  
ATOM    245  CB  TYR A  20      -3.665  12.581  -2.530  1.00  0.00           C  
ATOM    246  CG  TYR A  20      -2.964  13.913  -2.382  1.00  0.00           C  
ATOM    247  CD1 TYR A  20      -1.971  14.096  -1.429  1.00  0.00           C  
ATOM    248  CD2 TYR A  20      -3.297  14.989  -3.196  1.00  0.00           C  
ATOM    249  CE1 TYR A  20      -1.328  15.311  -1.290  1.00  0.00           C  
ATOM    250  CE2 TYR A  20      -2.659  16.207  -3.065  1.00  0.00           C  
ATOM    251  CZ  TYR A  20      -1.676  16.363  -2.111  1.00  0.00           C  
ATOM    252  OH  TYR A  20      -1.039  17.576  -1.976  1.00  0.00           O  
ATOM    253  H   TYR A  20      -3.853  12.814   0.169  1.00  0.00           H  
ATOM    254  HA  TYR A  20      -5.729  12.941  -2.097  1.00  0.00           H  
ATOM    255  HB2 TYR A  20      -2.955  11.805  -2.286  1.00  0.00           H  
ATOM    256  HB3 TYR A  20      -3.965  12.476  -3.562  1.00  0.00           H  
ATOM    257  HD1 TYR A  20      -1.701  13.269  -0.787  1.00  0.00           H  
ATOM    258  HD2 TYR A  20      -4.068  14.863  -3.943  1.00  0.00           H  
ATOM    259  HE1 TYR A  20      -0.558  15.434  -0.543  1.00  0.00           H  
ATOM    260  HE2 TYR A  20      -2.931  17.032  -3.708  1.00  0.00           H  
ATOM    261  HH  TYR A  20      -1.055  18.040  -2.817  1.00  0.00           H  
ATOM    262  N   ALA A  21      -6.194  10.489  -2.274  1.00  0.00           N  
ATOM    263  CA  ALA A  21      -6.620   9.096  -2.222  1.00  0.00           C  
ATOM    264  C   ALA A  21      -5.746   8.221  -3.114  1.00  0.00           C  
ATOM    265  O   ALA A  21      -5.787   8.330  -4.340  1.00  0.00           O  
ATOM    266  CB  ALA A  21      -8.081   8.975  -2.629  1.00  0.00           C  
ATOM    267  H   ALA A  21      -6.616  11.094  -2.919  1.00  0.00           H  
ATOM    268  HA  ALA A  21      -6.527   8.757  -1.200  1.00  0.00           H  
ATOM    269  HB1 ALA A  21      -8.141   8.690  -3.670  1.00  0.00           H  
ATOM    270  HB2 ALA A  21      -8.563   8.224  -2.021  1.00  0.00           H  
ATOM    271  HB3 ALA A  21      -8.573   9.925  -2.487  1.00  0.00           H  
ATOM    272  N   TYR A  22      -4.956   7.353  -2.492  1.00  0.00           N  
ATOM    273  CA  TYR A  22      -4.069   6.461  -3.230  1.00  0.00           C  
ATOM    274  C   TYR A  22      -4.694   5.077  -3.384  1.00  0.00           C  
ATOM    275  O   TYR A  22      -5.519   4.662  -2.570  1.00  0.00           O  
ATOM    276  CB  TYR A  22      -2.719   6.347  -2.520  1.00  0.00           C  
ATOM    277  CG  TYR A  22      -1.810   7.532  -2.755  1.00  0.00           C  
ATOM    278  CD1 TYR A  22      -1.961   8.705  -2.025  1.00  0.00           C  
ATOM    279  CD2 TYR A  22      -0.799   7.479  -3.706  1.00  0.00           C  
ATOM    280  CE1 TYR A  22      -1.133   9.790  -2.237  1.00  0.00           C  
ATOM    281  CE2 TYR A  22       0.035   8.559  -3.924  1.00  0.00           C  
ATOM    282  CZ  TYR A  22      -0.137   9.712  -3.187  1.00  0.00           C  
ATOM    283  OH  TYR A  22       0.691  10.790  -3.400  1.00  0.00           O  
ATOM    284  H   TYR A  22      -4.967   7.312  -1.513  1.00  0.00           H  
ATOM    285  HA  TYR A  22      -3.914   6.885  -4.211  1.00  0.00           H  
ATOM    286  HB2 TYR A  22      -2.885   6.263  -1.457  1.00  0.00           H  
ATOM    287  HB3 TYR A  22      -2.209   5.462  -2.871  1.00  0.00           H  
ATOM    288  HD1 TYR A  22      -2.743   8.762  -1.281  1.00  0.00           H  
ATOM    289  HD2 TYR A  22      -0.667   6.574  -4.281  1.00  0.00           H  
ATOM    290  HE1 TYR A  22      -1.267  10.693  -1.659  1.00  0.00           H  
ATOM    291  HE2 TYR A  22       0.816   8.498  -4.668  1.00  0.00           H  
ATOM    292  HH  TYR A  22       0.415  11.521  -2.842  1.00  0.00           H  
ATOM    293  N   ALA A  23      -4.293   4.368  -4.434  1.00  0.00           N  
ATOM    294  CA  ALA A  23      -4.810   3.030  -4.694  1.00  0.00           C  
ATOM    295  C   ALA A  23      -3.708   1.983  -4.575  1.00  0.00           C  
ATOM    296  O   ALA A  23      -2.704   2.042  -5.286  1.00  0.00           O  
ATOM    297  CB  ALA A  23      -5.450   2.971  -6.074  1.00  0.00           C  
ATOM    298  H   ALA A  23      -3.633   4.753  -5.047  1.00  0.00           H  
ATOM    299  HA  ALA A  23      -5.574   2.819  -3.961  1.00  0.00           H  
ATOM    300  HB1 ALA A  23      -5.025   2.149  -6.632  1.00  0.00           H  
ATOM    301  HB2 ALA A  23      -6.515   2.825  -5.970  1.00  0.00           H  
ATOM    302  HB3 ALA A  23      -5.262   3.897  -6.597  1.00  0.00           H  
ATOM    303  N   ILE A  24      -3.902   1.027  -3.673  1.00  0.00           N  
ATOM    304  CA  ILE A  24      -2.924  -0.033  -3.462  1.00  0.00           C  
ATOM    305  C   ILE A  24      -3.571  -1.260  -2.828  1.00  0.00           C  
ATOM    306  O   ILE A  24      -4.411  -1.140  -1.937  1.00  0.00           O  
ATOM    307  CB  ILE A  24      -1.763   0.441  -2.568  1.00  0.00           C  
ATOM    308  CG1 ILE A  24      -0.853  -0.735  -2.210  1.00  0.00           C  
ATOM    309  CG2 ILE A  24      -2.301   1.105  -1.309  1.00  0.00           C  
ATOM    310  CD1 ILE A  24       0.553  -0.319  -1.837  1.00  0.00           C  
ATOM    311  H   ILE A  24      -4.722   1.034  -3.138  1.00  0.00           H  
ATOM    312  HA  ILE A  24      -2.520  -0.310  -4.426  1.00  0.00           H  
ATOM    313  HB  ILE A  24      -1.192   1.175  -3.117  1.00  0.00           H  
ATOM    314 HG12 ILE A  24      -1.274  -1.266  -1.371  1.00  0.00           H  
ATOM    315 HG13 ILE A  24      -0.789  -1.402  -3.057  1.00  0.00           H  
ATOM    316 HG21 ILE A  24      -3.381   1.112  -1.340  1.00  0.00           H  
ATOM    317 HG22 ILE A  24      -1.971   0.552  -0.442  1.00  0.00           H  
ATOM    318 HG23 ILE A  24      -1.936   2.119  -1.251  1.00  0.00           H  
ATOM    319 HD11 ILE A  24       0.617  -0.180  -0.768  1.00  0.00           H  
ATOM    320 HD12 ILE A  24       1.249  -1.086  -2.143  1.00  0.00           H  
ATOM    321 HD13 ILE A  24       0.798   0.608  -2.335  1.00  0.00           H  
ATOM    322  N   ASN A  25      -3.172  -2.439  -3.292  1.00  0.00           N  
ATOM    323  CA  ASN A  25      -3.712  -3.689  -2.769  1.00  0.00           C  
ATOM    324  C   ASN A  25      -3.240  -3.929  -1.338  1.00  0.00           C  
ATOM    325  O   ASN A  25      -2.123  -3.577  -0.959  1.00  0.00           O  
ATOM    326  CB  ASN A  25      -3.294  -4.861  -3.659  1.00  0.00           C  
ATOM    327  CG  ASN A  25      -4.186  -5.011  -4.876  1.00  0.00           C  
ATOM    328  OD1 ASN A  25      -4.999  -5.932  -4.954  1.00  0.00           O  
ATOM    329  ND2 ASN A  25      -4.038  -4.102  -5.833  1.00  0.00           N  
ATOM    330  H   ASN A  25      -2.498  -2.470  -4.004  1.00  0.00           H  
ATOM    331  HA  ASN A  25      -4.789  -3.612  -2.773  1.00  0.00           H  
ATOM    332  HB2 ASN A  25      -2.280  -4.705  -3.997  1.00  0.00           H  
ATOM    333  HB3 ASN A  25      -3.341  -5.775  -3.086  1.00  0.00           H  
ATOM    334 HD21 ASN A  25      -3.371  -3.396  -5.702  1.00  0.00           H  
ATOM    335 HD22 ASN A  25      -4.603  -4.174  -6.630  1.00  0.00           H  
ATOM    336  N   PRO A  26      -4.112  -4.542  -0.523  1.00  0.00           N  
ATOM    337  CA  PRO A  26      -3.806  -4.843   0.879  1.00  0.00           C  
ATOM    338  C   PRO A  26      -2.753  -5.937   1.020  1.00  0.00           C  
ATOM    339  O   PRO A  26      -2.084  -6.038   2.048  1.00  0.00           O  
ATOM    340  CB  PRO A  26      -5.149  -5.318   1.440  1.00  0.00           C  
ATOM    341  CG  PRO A  26      -5.892  -5.837   0.257  1.00  0.00           C  
ATOM    342  CD  PRO A  26      -5.461  -4.989  -0.907  1.00  0.00           C  
ATOM    343  HA  PRO A  26      -3.483  -3.962   1.413  1.00  0.00           H  
ATOM    344  HB2 PRO A  26      -4.982  -6.094   2.174  1.00  0.00           H  
ATOM    345  HB3 PRO A  26      -5.666  -4.488   1.897  1.00  0.00           H  
ATOM    346  HG2 PRO A  26      -5.632  -6.870   0.085  1.00  0.00           H  
ATOM    347  HG3 PRO A  26      -6.955  -5.738   0.419  1.00  0.00           H  
ATOM    348  HD2 PRO A  26      -5.429  -5.577  -1.812  1.00  0.00           H  
ATOM    349  HD3 PRO A  26      -6.126  -4.146  -1.027  1.00  0.00           H  
ATOM    350  N   ASN A  27      -2.612  -6.755  -0.018  1.00  0.00           N  
ATOM    351  CA  ASN A  27      -1.640  -7.842  -0.009  1.00  0.00           C  
ATOM    352  C   ASN A  27      -0.231  -7.313  -0.259  1.00  0.00           C  
ATOM    353  O   ASN A  27       0.746  -7.849   0.265  1.00  0.00           O  
ATOM    354  CB  ASN A  27      -2.001  -8.886  -1.067  1.00  0.00           C  
ATOM    355  CG  ASN A  27      -3.261  -9.654  -0.716  1.00  0.00           C  
ATOM    356  OD1 ASN A  27      -4.359  -9.294  -1.141  1.00  0.00           O  
ATOM    357  ND2 ASN A  27      -3.107 -10.718   0.063  1.00  0.00           N  
ATOM    358  H   ASN A  27      -3.176  -6.624  -0.809  1.00  0.00           H  
ATOM    359  HA  ASN A  27      -1.671  -8.305   0.966  1.00  0.00           H  
ATOM    360  HB2 ASN A  27      -2.157  -8.390  -2.014  1.00  0.00           H  
ATOM    361  HB3 ASN A  27      -1.187  -9.589  -1.164  1.00  0.00           H  
ATOM    362 HD21 ASN A  27      -2.202 -10.945   0.364  1.00  0.00           H  
ATOM    363 HD22 ASN A  27      -3.904 -11.233   0.306  1.00  0.00           H  
ATOM    364  N   SER A  28      -0.134  -6.259  -1.062  1.00  0.00           N  
ATOM    365  CA  SER A  28       1.155  -5.659  -1.385  1.00  0.00           C  
ATOM    366  C   SER A  28       1.810  -5.075  -0.137  1.00  0.00           C  
ATOM    367  O   SER A  28       1.128  -4.678   0.808  1.00  0.00           O  
ATOM    368  CB  SER A  28       0.984  -4.568  -2.444  1.00  0.00           C  
ATOM    369  OG  SER A  28       2.211  -4.294  -3.097  1.00  0.00           O  
ATOM    370  H   SER A  28      -0.950  -5.877  -1.449  1.00  0.00           H  
ATOM    371  HA  SER A  28       1.792  -6.436  -1.781  1.00  0.00           H  
ATOM    372  HB2 SER A  28       0.263  -4.893  -3.178  1.00  0.00           H  
ATOM    373  HB3 SER A  28       0.632  -3.663  -1.970  1.00  0.00           H  
ATOM    374  HG  SER A  28       2.075  -3.616  -3.762  1.00  0.00           H  
ATOM    375  N   PHE A  29       3.138  -5.025  -0.142  1.00  0.00           N  
ATOM    376  CA  PHE A  29       3.887  -4.490   0.990  1.00  0.00           C  
ATOM    377  C   PHE A  29       3.567  -3.013   1.204  1.00  0.00           C  
ATOM    378  O   PHE A  29       2.899  -2.386   0.381  1.00  0.00           O  
ATOM    379  CB  PHE A  29       5.389  -4.670   0.765  1.00  0.00           C  
ATOM    380  CG  PHE A  29       5.783  -6.085   0.449  1.00  0.00           C  
ATOM    381  CD1 PHE A  29       5.674  -7.079   1.409  1.00  0.00           C  
ATOM    382  CD2 PHE A  29       6.260  -6.421  -0.807  1.00  0.00           C  
ATOM    383  CE1 PHE A  29       6.036  -8.381   1.121  1.00  0.00           C  
ATOM    384  CE2 PHE A  29       6.623  -7.722  -1.101  1.00  0.00           C  
ATOM    385  CZ  PHE A  29       6.510  -8.704  -0.136  1.00  0.00           C  
ATOM    386  H   PHE A  29       3.626  -5.356  -0.925  1.00  0.00           H  
ATOM    387  HA  PHE A  29       3.594  -5.041   1.870  1.00  0.00           H  
ATOM    388  HB2 PHE A  29       5.700  -4.048  -0.061  1.00  0.00           H  
ATOM    389  HB3 PHE A  29       5.918  -4.369   1.657  1.00  0.00           H  
ATOM    390  HD1 PHE A  29       5.303  -6.829   2.392  1.00  0.00           H  
ATOM    391  HD2 PHE A  29       6.348  -5.654  -1.564  1.00  0.00           H  
ATOM    392  HE1 PHE A  29       5.947  -9.147   1.877  1.00  0.00           H  
ATOM    393  HE2 PHE A  29       6.993  -7.971  -2.085  1.00  0.00           H  
ATOM    394  HZ  PHE A  29       6.794  -9.720  -0.363  1.00  0.00           H  
ATOM    395  N   ILE A  30       4.048  -2.465   2.315  1.00  0.00           N  
ATOM    396  CA  ILE A  30       3.814  -1.063   2.638  1.00  0.00           C  
ATOM    397  C   ILE A  30       4.543  -0.146   1.662  1.00  0.00           C  
ATOM    398  O   ILE A  30       3.969   0.817   1.150  1.00  0.00           O  
ATOM    399  CB  ILE A  30       4.267  -0.732   4.072  1.00  0.00           C  
ATOM    400  CG1 ILE A  30       3.367  -1.436   5.090  1.00  0.00           C  
ATOM    401  CG2 ILE A  30       4.256   0.772   4.297  1.00  0.00           C  
ATOM    402  CD1 ILE A  30       1.935  -0.948   5.068  1.00  0.00           C  
ATOM    403  H   ILE A  30       4.573  -3.017   2.931  1.00  0.00           H  
ATOM    404  HA  ILE A  30       2.752  -0.877   2.565  1.00  0.00           H  
ATOM    405  HB  ILE A  30       5.281  -1.083   4.195  1.00  0.00           H  
ATOM    406 HG12 ILE A  30       3.359  -2.494   4.883  1.00  0.00           H  
ATOM    407 HG13 ILE A  30       3.760  -1.269   6.082  1.00  0.00           H  
ATOM    408 HG21 ILE A  30       3.824   0.988   5.263  1.00  0.00           H  
ATOM    409 HG22 ILE A  30       5.268   1.148   4.265  1.00  0.00           H  
ATOM    410 HG23 ILE A  30       3.670   1.248   3.525  1.00  0.00           H  
ATOM    411 HD11 ILE A  30       1.376  -1.437   5.852  1.00  0.00           H  
ATOM    412 HD12 ILE A  30       1.916   0.120   5.223  1.00  0.00           H  
ATOM    413 HD13 ILE A  30       1.490  -1.181   4.111  1.00  0.00           H  
ATOM    414  N   LEU A  31       5.810  -0.450   1.406  1.00  0.00           N  
ATOM    415  CA  LEU A  31       6.619   0.346   0.489  1.00  0.00           C  
ATOM    416  C   LEU A  31       5.821   0.719  -0.756  1.00  0.00           C  
ATOM    417  O   LEU A  31       5.855   1.863  -1.208  1.00  0.00           O  
ATOM    418  CB  LEU A  31       7.879  -0.423   0.090  1.00  0.00           C  
ATOM    419  CG  LEU A  31       8.812   0.282  -0.895  1.00  0.00           C  
ATOM    420  CD1 LEU A  31       9.750   1.226  -0.160  1.00  0.00           C  
ATOM    421  CD2 LEU A  31       9.603  -0.736  -1.703  1.00  0.00           C  
ATOM    422  H   LEU A  31       6.213  -1.228   1.844  1.00  0.00           H  
ATOM    423  HA  LEU A  31       6.907   1.252   1.002  1.00  0.00           H  
ATOM    424  HB2 LEU A  31       8.441  -0.626   0.989  1.00  0.00           H  
ATOM    425  HB3 LEU A  31       7.568  -1.356  -0.357  1.00  0.00           H  
ATOM    426  HG  LEU A  31       8.220   0.870  -1.584  1.00  0.00           H  
ATOM    427 HD11 LEU A  31       9.172   1.952   0.391  1.00  0.00           H  
ATOM    428 HD12 LEU A  31      10.381   1.736  -0.874  1.00  0.00           H  
ATOM    429 HD13 LEU A  31      10.366   0.661   0.524  1.00  0.00           H  
ATOM    430 HD21 LEU A  31       9.537  -1.703  -1.226  1.00  0.00           H  
ATOM    431 HD22 LEU A  31      10.638  -0.430  -1.755  1.00  0.00           H  
ATOM    432 HD23 LEU A  31       9.195  -0.799  -2.701  1.00  0.00           H  
ATOM    433  N   GLY A  32       5.101  -0.254  -1.306  1.00  0.00           N  
ATOM    434  CA  GLY A  32       4.303  -0.008  -2.492  1.00  0.00           C  
ATOM    435  C   GLY A  32       3.528   1.292  -2.410  1.00  0.00           C  
ATOM    436  O   GLY A  32       3.405   2.015  -3.400  1.00  0.00           O  
ATOM    437  H   GLY A  32       5.112  -1.147  -0.902  1.00  0.00           H  
ATOM    438  HA2 GLY A  32       4.957   0.029  -3.351  1.00  0.00           H  
ATOM    439  HA3 GLY A  32       3.605  -0.822  -2.619  1.00  0.00           H  
ATOM    440  N   LEU A  33       3.001   1.591  -1.227  1.00  0.00           N  
ATOM    441  CA  LEU A  33       2.231   2.812  -1.019  1.00  0.00           C  
ATOM    442  C   LEU A  33       3.138   4.038  -1.043  1.00  0.00           C  
ATOM    443  O   LEU A  33       2.819   5.048  -1.670  1.00  0.00           O  
ATOM    444  CB  LEU A  33       1.481   2.745   0.312  1.00  0.00           C  
ATOM    445  CG  LEU A  33       0.799   4.036   0.765  1.00  0.00           C  
ATOM    446  CD1 LEU A  33      -0.060   4.607  -0.353  1.00  0.00           C  
ATOM    447  CD2 LEU A  33      -0.038   3.789   2.011  1.00  0.00           C  
ATOM    448  H   LEU A  33       3.133   0.976  -0.476  1.00  0.00           H  
ATOM    449  HA  LEU A  33       1.515   2.893  -1.823  1.00  0.00           H  
ATOM    450  HB2 LEU A  33       0.721   1.983   0.225  1.00  0.00           H  
ATOM    451  HB3 LEU A  33       2.189   2.458   1.076  1.00  0.00           H  
ATOM    452  HG  LEU A  33       1.556   4.769   1.010  1.00  0.00           H  
ATOM    453 HD11 LEU A  33      -0.519   3.798  -0.902  1.00  0.00           H  
ATOM    454 HD12 LEU A  33       0.557   5.190  -1.019  1.00  0.00           H  
ATOM    455 HD13 LEU A  33      -0.828   5.237   0.070  1.00  0.00           H  
ATOM    456 HD21 LEU A  33      -1.028   3.468   1.721  1.00  0.00           H  
ATOM    457 HD22 LEU A  33      -0.110   4.703   2.584  1.00  0.00           H  
ATOM    458 HD23 LEU A  33       0.428   3.023   2.612  1.00  0.00           H  
ATOM    459  N   LYS A  34       4.272   3.942  -0.356  1.00  0.00           N  
ATOM    460  CA  LYS A  34       5.228   5.042  -0.301  1.00  0.00           C  
ATOM    461  C   LYS A  34       5.769   5.363  -1.690  1.00  0.00           C  
ATOM    462  O   LYS A  34       5.734   6.513  -2.128  1.00  0.00           O  
ATOM    463  CB  LYS A  34       6.384   4.692   0.640  1.00  0.00           C  
ATOM    464  CG  LYS A  34       6.089   4.983   2.101  1.00  0.00           C  
ATOM    465  CD  LYS A  34       5.209   3.908   2.717  1.00  0.00           C  
ATOM    466  CE  LYS A  34       5.459   3.772   4.211  1.00  0.00           C  
ATOM    467  NZ  LYS A  34       5.699   5.093   4.856  1.00  0.00           N  
ATOM    468  H   LYS A  34       4.471   3.111   0.124  1.00  0.00           H  
ATOM    469  HA  LYS A  34       4.714   5.910   0.082  1.00  0.00           H  
ATOM    470  HB2 LYS A  34       6.606   3.640   0.542  1.00  0.00           H  
ATOM    471  HB3 LYS A  34       7.254   5.264   0.349  1.00  0.00           H  
ATOM    472  HG2 LYS A  34       7.020   5.027   2.646  1.00  0.00           H  
ATOM    473  HG3 LYS A  34       5.582   5.935   2.174  1.00  0.00           H  
ATOM    474  HD2 LYS A  34       4.173   4.168   2.559  1.00  0.00           H  
ATOM    475  HD3 LYS A  34       5.422   2.963   2.238  1.00  0.00           H  
ATOM    476  HE2 LYS A  34       4.596   3.311   4.666  1.00  0.00           H  
ATOM    477  HE3 LYS A  34       6.324   3.144   4.362  1.00  0.00           H  
ATOM    478  HZ1 LYS A  34       5.802   4.975   5.884  1.00  0.00           H  
ATOM    479  HZ2 LYS A  34       4.900   5.732   4.670  1.00  0.00           H  
ATOM    480  HZ3 LYS A  34       6.567   5.523   4.478  1.00  0.00           H  
ATOM    481  N   GLN A  35       6.266   4.341  -2.378  1.00  0.00           N  
ATOM    482  CA  GLN A  35       6.813   4.516  -3.718  1.00  0.00           C  
ATOM    483  C   GLN A  35       5.892   5.379  -4.574  1.00  0.00           C  
ATOM    484  O   GLN A  35       6.351   6.252  -5.310  1.00  0.00           O  
ATOM    485  CB  GLN A  35       7.025   3.157  -4.387  1.00  0.00           C  
ATOM    486  CG  GLN A  35       8.018   3.193  -5.538  1.00  0.00           C  
ATOM    487  CD  GLN A  35       9.455   3.058  -5.073  1.00  0.00           C  
ATOM    488  OE1 GLN A  35       9.901   1.970  -4.705  1.00  0.00           O  
ATOM    489  NE2 GLN A  35      10.189   4.164  -5.089  1.00  0.00           N  
ATOM    490  H   GLN A  35       6.266   3.448  -1.975  1.00  0.00           H  
ATOM    491  HA  GLN A  35       7.767   5.013  -3.625  1.00  0.00           H  
ATOM    492  HB2 GLN A  35       7.388   2.458  -3.648  1.00  0.00           H  
ATOM    493  HB3 GLN A  35       6.078   2.805  -4.769  1.00  0.00           H  
ATOM    494  HG2 GLN A  35       7.797   2.380  -6.214  1.00  0.00           H  
ATOM    495  HG3 GLN A  35       7.911   4.133  -6.059  1.00  0.00           H  
ATOM    496 HE21 GLN A  35       9.767   4.995  -5.393  1.00  0.00           H  
ATOM    497 HE22 GLN A  35      11.121   4.105  -4.793  1.00  0.00           H  
ATOM    498  N   GLN A  36       4.591   5.127  -4.472  1.00  0.00           N  
ATOM    499  CA  GLN A  36       3.605   5.881  -5.238  1.00  0.00           C  
ATOM    500  C   GLN A  36       3.701   7.372  -4.930  1.00  0.00           C  
ATOM    501  O   GLN A  36       3.509   8.210  -5.811  1.00  0.00           O  
ATOM    502  CB  GLN A  36       2.194   5.375  -4.931  1.00  0.00           C  
ATOM    503  CG  GLN A  36       1.765   4.205  -5.802  1.00  0.00           C  
ATOM    504  CD  GLN A  36       0.266   3.983  -5.784  1.00  0.00           C  
ATOM    505  OE1 GLN A  36      -0.467   4.544  -6.599  1.00  0.00           O  
ATOM    506  NE2 GLN A  36      -0.200   3.160  -4.851  1.00  0.00           N  
ATOM    507  H   GLN A  36       4.287   4.418  -3.868  1.00  0.00           H  
ATOM    508  HA  GLN A  36       3.813   5.728  -6.286  1.00  0.00           H  
ATOM    509  HB2 GLN A  36       2.153   5.061  -3.899  1.00  0.00           H  
ATOM    510  HB3 GLN A  36       1.494   6.183  -5.082  1.00  0.00           H  
ATOM    511  HG2 GLN A  36       2.072   4.399  -6.820  1.00  0.00           H  
ATOM    512  HG3 GLN A  36       2.252   3.310  -5.445  1.00  0.00           H  
ATOM    513 HE21 GLN A  36       0.443   2.749  -4.235  1.00  0.00           H  
ATOM    514 HE22 GLN A  36      -1.165   2.999  -4.816  1.00  0.00           H  
ATOM    515  N   ILE A  37       3.999   7.694  -3.676  1.00  0.00           N  
ATOM    516  CA  ILE A  37       4.121   9.084  -3.254  1.00  0.00           C  
ATOM    517  C   ILE A  37       5.362   9.734  -3.854  1.00  0.00           C  
ATOM    518  O   ILE A  37       5.339  10.904  -4.234  1.00  0.00           O  
ATOM    519  CB  ILE A  37       4.184   9.202  -1.719  1.00  0.00           C  
ATOM    520  CG1 ILE A  37       2.913   8.629  -1.089  1.00  0.00           C  
ATOM    521  CG2 ILE A  37       4.378  10.654  -1.308  1.00  0.00           C  
ATOM    522  CD1 ILE A  37       3.105   8.158   0.336  1.00  0.00           C  
ATOM    523  H   ILE A  37       4.140   6.981  -3.020  1.00  0.00           H  
ATOM    524  HA  ILE A  37       3.246   9.615  -3.600  1.00  0.00           H  
ATOM    525  HB  ILE A  37       5.036   8.638  -1.372  1.00  0.00           H  
ATOM    526 HG12 ILE A  37       2.146   9.388  -1.087  1.00  0.00           H  
ATOM    527 HG13 ILE A  37       2.578   7.786  -1.676  1.00  0.00           H  
ATOM    528 HG21 ILE A  37       5.322  11.013  -1.689  1.00  0.00           H  
ATOM    529 HG22 ILE A  37       3.576  11.253  -1.714  1.00  0.00           H  
ATOM    530 HG23 ILE A  37       4.372  10.727  -0.231  1.00  0.00           H  
ATOM    531 HD11 ILE A  37       2.295   8.525   0.949  1.00  0.00           H  
ATOM    532 HD12 ILE A  37       3.117   7.079   0.360  1.00  0.00           H  
ATOM    533 HD13 ILE A  37       4.043   8.537   0.717  1.00  0.00           H  
ATOM    534  N   GLU A  38       6.444   8.966  -3.938  1.00  0.00           N  
ATOM    535  CA  GLU A  38       7.695   9.468  -4.494  1.00  0.00           C  
ATOM    536  C   GLU A  38       7.591   9.632  -6.008  1.00  0.00           C  
ATOM    537  O   GLU A  38       8.296  10.446  -6.605  1.00  0.00           O  
ATOM    538  CB  GLU A  38       8.848   8.522  -4.151  1.00  0.00           C  
ATOM    539  CG  GLU A  38      10.123   8.811  -4.924  1.00  0.00           C  
ATOM    540  CD  GLU A  38      10.174   8.090  -6.256  1.00  0.00           C  
ATOM    541  OE1 GLU A  38      10.391   6.860  -6.257  1.00  0.00           O  
ATOM    542  OE2 GLU A  38       9.997   8.754  -7.299  1.00  0.00           O  
ATOM    543  H   GLU A  38       6.400   8.041  -3.619  1.00  0.00           H  
ATOM    544  HA  GLU A  38       7.891  10.433  -4.053  1.00  0.00           H  
ATOM    545  HB2 GLU A  38       9.063   8.605  -3.096  1.00  0.00           H  
ATOM    546  HB3 GLU A  38       8.542   7.509  -4.368  1.00  0.00           H  
ATOM    547  HG2 GLU A  38      10.187   9.874  -5.104  1.00  0.00           H  
ATOM    548  HG3 GLU A  38      10.968   8.497  -4.329  1.00  0.00           H  
ATOM    549  N   ASP A  39       6.708   8.852  -6.622  1.00  0.00           N  
ATOM    550  CA  ASP A  39       6.510   8.910  -8.065  1.00  0.00           C  
ATOM    551  C   ASP A  39       5.447   9.943  -8.427  1.00  0.00           C  
ATOM    552  O   ASP A  39       5.339  10.358  -9.581  1.00  0.00           O  
ATOM    553  CB  ASP A  39       6.108   7.536  -8.602  1.00  0.00           C  
ATOM    554  CG  ASP A  39       7.294   6.604  -8.755  1.00  0.00           C  
ATOM    555  OD1 ASP A  39       8.370   7.078  -9.175  1.00  0.00           O  
ATOM    556  OD2 ASP A  39       7.146   5.401  -8.455  1.00  0.00           O  
ATOM    557  H   ASP A  39       6.175   8.223  -6.091  1.00  0.00           H  
ATOM    558  HA  ASP A  39       7.446   9.203  -8.517  1.00  0.00           H  
ATOM    559  HB2 ASP A  39       5.403   7.082  -7.920  1.00  0.00           H  
ATOM    560  HB3 ASP A  39       5.641   7.657  -9.569  1.00  0.00           H  
ATOM    561  N   GLN A  40       4.663  10.351  -7.434  1.00  0.00           N  
ATOM    562  CA  GLN A  40       3.607  11.333  -7.649  1.00  0.00           C  
ATOM    563  C   GLN A  40       4.033  12.709  -7.149  1.00  0.00           C  
ATOM    564  O   GLN A  40       4.034  13.681  -7.904  1.00  0.00           O  
ATOM    565  CB  GLN A  40       2.323  10.895  -6.942  1.00  0.00           C  
ATOM    566  CG  GLN A  40       1.703   9.638  -7.529  1.00  0.00           C  
ATOM    567  CD  GLN A  40       1.074   9.877  -8.888  1.00  0.00           C  
ATOM    568  OE1 GLN A  40       1.759  10.225  -9.850  1.00  0.00           O  
ATOM    569  NE2 GLN A  40      -0.238   9.690  -8.973  1.00  0.00           N  
ATOM    570  H   GLN A  40       4.798   9.983  -6.537  1.00  0.00           H  
ATOM    571  HA  GLN A  40       3.420  11.392  -8.711  1.00  0.00           H  
ATOM    572  HB2 GLN A  40       2.544  10.710  -5.902  1.00  0.00           H  
ATOM    573  HB3 GLN A  40       1.598  11.693  -7.011  1.00  0.00           H  
ATOM    574  HG2 GLN A  40       2.473   8.887  -7.634  1.00  0.00           H  
ATOM    575  HG3 GLN A  40       0.942   9.278  -6.854  1.00  0.00           H  
ATOM    576 HE21 GLN A  40      -0.720   9.413  -8.165  1.00  0.00           H  
ATOM    577 HE22 GLN A  40      -0.671   9.838  -9.839  1.00  0.00           H  
ATOM    578  N   GLN A  41       4.395  12.783  -5.872  1.00  0.00           N  
ATOM    579  CA  GLN A  41       4.822  14.041  -5.271  1.00  0.00           C  
ATOM    580  C   GLN A  41       6.269  14.356  -5.639  1.00  0.00           C  
ATOM    581  O   GLN A  41       6.634  15.516  -5.824  1.00  0.00           O  
ATOM    582  CB  GLN A  41       4.671  13.982  -3.750  1.00  0.00           C  
ATOM    583  CG  GLN A  41       3.268  13.619  -3.292  1.00  0.00           C  
ATOM    584  CD  GLN A  41       2.357  14.827  -3.190  1.00  0.00           C  
ATOM    585  OE1 GLN A  41       1.626  15.148  -4.127  1.00  0.00           O  
ATOM    586  NE2 GLN A  41       2.396  15.503  -2.048  1.00  0.00           N  
ATOM    587  H   GLN A  41       4.373  11.974  -5.321  1.00  0.00           H  
ATOM    588  HA  GLN A  41       4.187  14.825  -5.657  1.00  0.00           H  
ATOM    589  HB2 GLN A  41       5.356  13.244  -3.361  1.00  0.00           H  
ATOM    590  HB3 GLN A  41       4.923  14.948  -3.338  1.00  0.00           H  
ATOM    591  HG2 GLN A  41       2.840  12.924  -3.999  1.00  0.00           H  
ATOM    592  HG3 GLN A  41       3.331  13.150  -2.321  1.00  0.00           H  
ATOM    593 HE21 GLN A  41       3.004  15.189  -1.345  1.00  0.00           H  
ATOM    594 HE22 GLN A  41       1.818  16.288  -1.955  1.00  0.00           H  
ATOM    595  N   GLY A  42       7.088  13.314  -5.742  1.00  0.00           N  
ATOM    596  CA  GLY A  42       8.486  13.501  -6.087  1.00  0.00           C  
ATOM    597  C   GLY A  42       9.398  13.404  -4.880  1.00  0.00           C  
ATOM    598  O   GLY A  42      10.600  13.171  -5.018  1.00  0.00           O  
ATOM    599  H   GLY A  42       6.741  12.412  -5.584  1.00  0.00           H  
ATOM    600  HA2 GLY A  42       8.772  12.747  -6.804  1.00  0.00           H  
ATOM    601  HA3 GLY A  42       8.606  14.476  -6.537  1.00  0.00           H  
ATOM    602  N   LEU A  43       8.829  13.584  -3.694  1.00  0.00           N  
ATOM    603  CA  LEU A  43       9.599  13.517  -2.457  1.00  0.00           C  
ATOM    604  C   LEU A  43      10.305  12.171  -2.328  1.00  0.00           C  
ATOM    605  O   LEU A  43       9.749  11.118  -2.639  1.00  0.00           O  
ATOM    606  CB  LEU A  43       8.686  13.745  -1.251  1.00  0.00           C  
ATOM    607  CG  LEU A  43       9.334  14.405  -0.034  1.00  0.00           C  
ATOM    608  CD1 LEU A  43       8.296  15.164   0.778  1.00  0.00           C  
ATOM    609  CD2 LEU A  43      10.032  13.364   0.829  1.00  0.00           C  
ATOM    610  H   LEU A  43       7.867  13.767  -3.647  1.00  0.00           H  
ATOM    611  HA  LEU A  43      10.343  14.299  -2.488  1.00  0.00           H  
ATOM    612  HB2 LEU A  43       7.867  14.371  -1.570  1.00  0.00           H  
ATOM    613  HB3 LEU A  43       8.302  12.783  -0.942  1.00  0.00           H  
ATOM    614  HG  LEU A  43      10.078  15.115  -0.370  1.00  0.00           H  
ATOM    615 HD11 LEU A  43       7.827  14.491   1.481  1.00  0.00           H  
ATOM    616 HD12 LEU A  43       7.547  15.570   0.115  1.00  0.00           H  
ATOM    617 HD13 LEU A  43       8.777  15.969   1.315  1.00  0.00           H  
ATOM    618 HD21 LEU A  43      10.592  12.690   0.198  1.00  0.00           H  
ATOM    619 HD22 LEU A  43       9.294  12.805   1.387  1.00  0.00           H  
ATOM    620 HD23 LEU A  43      10.705  13.857   1.515  1.00  0.00           H  
ATOM    621  N   PRO A  44      11.561  12.204  -1.856  1.00  0.00           N  
ATOM    622  CA  PRO A  44      12.369  10.995  -1.672  1.00  0.00           C  
ATOM    623  C   PRO A  44      11.858  10.124  -0.529  1.00  0.00           C  
ATOM    624  O   PRO A  44      11.275  10.624   0.434  1.00  0.00           O  
ATOM    625  CB  PRO A  44      13.760  11.545  -1.344  1.00  0.00           C  
ATOM    626  CG  PRO A  44      13.507  12.893  -0.764  1.00  0.00           C  
ATOM    627  CD  PRO A  44      12.287  13.424  -1.465  1.00  0.00           C  
ATOM    628  HA  PRO A  44      12.416  10.408  -2.577  1.00  0.00           H  
ATOM    629  HB2 PRO A  44      14.249  10.893  -0.634  1.00  0.00           H  
ATOM    630  HB3 PRO A  44      14.348  11.608  -2.247  1.00  0.00           H  
ATOM    631  HG2 PRO A  44      13.323  12.808   0.296  1.00  0.00           H  
ATOM    632  HG3 PRO A  44      14.354  13.537  -0.949  1.00  0.00           H  
ATOM    633  HD2 PRO A  44      11.696  14.025  -0.790  1.00  0.00           H  
ATOM    634  HD3 PRO A  44      12.571  13.998  -2.334  1.00  0.00           H  
ATOM    635  N   LYS A  45      12.079   8.819  -0.642  1.00  0.00           N  
ATOM    636  CA  LYS A  45      11.643   7.878   0.382  1.00  0.00           C  
ATOM    637  C   LYS A  45      12.474   8.030   1.652  1.00  0.00           C  
ATOM    638  O   LYS A  45      12.030   7.676   2.744  1.00  0.00           O  
ATOM    639  CB  LYS A  45      11.746   6.442  -0.138  1.00  0.00           C  
ATOM    640  CG  LYS A  45      11.165   6.256  -1.529  1.00  0.00           C  
ATOM    641  CD  LYS A  45       9.695   5.873  -1.472  1.00  0.00           C  
ATOM    642  CE  LYS A  45       9.509   4.449  -0.970  1.00  0.00           C  
ATOM    643  NZ  LYS A  45       9.376   4.397   0.513  1.00  0.00           N  
ATOM    644  H   LYS A  45      12.549   8.481  -1.433  1.00  0.00           H  
ATOM    645  HA  LYS A  45      10.611   8.094   0.614  1.00  0.00           H  
ATOM    646  HB2 LYS A  45      12.787   6.156  -0.164  1.00  0.00           H  
ATOM    647  HB3 LYS A  45      11.219   5.787   0.541  1.00  0.00           H  
ATOM    648  HG2 LYS A  45      11.264   7.181  -2.077  1.00  0.00           H  
ATOM    649  HG3 LYS A  45      11.712   5.474  -2.036  1.00  0.00           H  
ATOM    650  HD2 LYS A  45       9.182   6.548  -0.804  1.00  0.00           H  
ATOM    651  HD3 LYS A  45       9.273   5.954  -2.463  1.00  0.00           H  
ATOM    652  HE2 LYS A  45       8.618   4.037  -1.417  1.00  0.00           H  
ATOM    653  HE3 LYS A  45      10.366   3.862  -1.267  1.00  0.00           H  
ATOM    654  HZ1 LYS A  45       9.136   5.339   0.883  1.00  0.00           H  
ATOM    655  HZ2 LYS A  45      10.271   4.087   0.941  1.00  0.00           H  
ATOM    656  HZ3 LYS A  45       8.626   3.729   0.781  1.00  0.00           H  
ATOM    657  N   LYS A  46      13.683   8.561   1.502  1.00  0.00           N  
ATOM    658  CA  LYS A  46      14.577   8.764   2.636  1.00  0.00           C  
ATOM    659  C   LYS A  46      14.120   9.947   3.484  1.00  0.00           C  
ATOM    660  O   LYS A  46      14.789  10.329   4.443  1.00  0.00           O  
ATOM    661  CB  LYS A  46      16.009   8.996   2.148  1.00  0.00           C  
ATOM    662  CG  LYS A  46      16.125  10.090   1.102  1.00  0.00           C  
ATOM    663  CD  LYS A  46      17.549  10.609   0.993  1.00  0.00           C  
ATOM    664  CE  LYS A  46      18.368   9.788   0.009  1.00  0.00           C  
ATOM    665  NZ  LYS A  46      19.830   9.916   0.260  1.00  0.00           N  
ATOM    666  H   LYS A  46      13.981   8.824   0.605  1.00  0.00           H  
ATOM    667  HA  LYS A  46      14.552   7.871   3.242  1.00  0.00           H  
ATOM    668  HB2 LYS A  46      16.624   9.267   2.993  1.00  0.00           H  
ATOM    669  HB3 LYS A  46      16.384   8.077   1.721  1.00  0.00           H  
ATOM    670  HG2 LYS A  46      15.824   9.693   0.143  1.00  0.00           H  
ATOM    671  HG3 LYS A  46      15.474  10.908   1.375  1.00  0.00           H  
ATOM    672  HD2 LYS A  46      17.526  11.634   0.656  1.00  0.00           H  
ATOM    673  HD3 LYS A  46      18.017  10.559   1.967  1.00  0.00           H  
ATOM    674  HE2 LYS A  46      18.085   8.751   0.102  1.00  0.00           H  
ATOM    675  HE3 LYS A  46      18.152  10.130  -0.992  1.00  0.00           H  
ATOM    676  HZ1 LYS A  46      20.364   9.390  -0.461  1.00  0.00           H  
ATOM    677  HZ2 LYS A  46      20.066   9.534   1.198  1.00  0.00           H  
ATOM    678  HZ3 LYS A  46      20.113  10.916   0.224  1.00  0.00           H  
ATOM    679  N   GLN A  47      12.976  10.521   3.123  1.00  0.00           N  
ATOM    680  CA  GLN A  47      12.430  11.659   3.852  1.00  0.00           C  
ATOM    681  C   GLN A  47      10.988  11.396   4.272  1.00  0.00           C  
ATOM    682  O   GLN A  47      10.589  11.720   5.391  1.00  0.00           O  
ATOM    683  CB  GLN A  47      12.502  12.923   2.994  1.00  0.00           C  
ATOM    684  CG  GLN A  47      13.872  13.582   2.993  1.00  0.00           C  
ATOM    685  CD  GLN A  47      13.826  15.025   2.531  1.00  0.00           C  
ATOM    686  OE1 GLN A  47      12.759  15.556   2.221  1.00  0.00           O  
ATOM    687  NE2 GLN A  47      14.986  15.669   2.483  1.00  0.00           N  
ATOM    688  H   GLN A  47      12.489  10.171   2.349  1.00  0.00           H  
ATOM    689  HA  GLN A  47      13.029  11.803   4.739  1.00  0.00           H  
ATOM    690  HB2 GLN A  47      12.248  12.668   1.976  1.00  0.00           H  
ATOM    691  HB3 GLN A  47      11.783  13.639   3.367  1.00  0.00           H  
ATOM    692  HG2 GLN A  47      14.271  13.554   3.996  1.00  0.00           H  
ATOM    693  HG3 GLN A  47      14.522  13.028   2.332  1.00  0.00           H  
ATOM    694 HE21 GLN A  47      15.796  15.182   2.743  1.00  0.00           H  
ATOM    695 HE22 GLN A  47      14.985  16.602   2.187  1.00  0.00           H  
ATOM    696  N   GLN A  48      10.211  10.809   3.368  1.00  0.00           N  
ATOM    697  CA  GLN A  48       8.813  10.503   3.645  1.00  0.00           C  
ATOM    698  C   GLN A  48       8.693   9.440   4.732  1.00  0.00           C  
ATOM    699  O   GLN A  48       9.356   8.405   4.675  1.00  0.00           O  
ATOM    700  CB  GLN A  48       8.110  10.030   2.372  1.00  0.00           C  
ATOM    701  CG  GLN A  48       8.197   8.529   2.151  1.00  0.00           C  
ATOM    702  CD  GLN A  48       7.674   8.107   0.792  1.00  0.00           C  
ATOM    703  OE1 GLN A  48       6.690   7.374   0.692  1.00  0.00           O  
ATOM    704  NE2 GLN A  48       8.332   8.570  -0.265  1.00  0.00           N  
ATOM    705  H   GLN A  48      10.587  10.575   2.494  1.00  0.00           H  
ATOM    706  HA  GLN A  48       8.339  11.409   3.992  1.00  0.00           H  
ATOM    707  HB2 GLN A  48       7.067  10.305   2.427  1.00  0.00           H  
ATOM    708  HB3 GLN A  48       8.559  10.523   1.522  1.00  0.00           H  
ATOM    709  HG2 GLN A  48       9.230   8.225   2.232  1.00  0.00           H  
ATOM    710  HG3 GLN A  48       7.615   8.032   2.914  1.00  0.00           H  
ATOM    711 HE21 GLN A  48       9.108   9.148  -0.109  1.00  0.00           H  
ATOM    712 HE22 GLN A  48       8.017   8.313  -1.155  1.00  0.00           H  
ATOM    713  N   GLN A  49       7.844   9.703   5.720  1.00  0.00           N  
ATOM    714  CA  GLN A  49       7.638   8.768   6.820  1.00  0.00           C  
ATOM    715  C   GLN A  49       6.181   8.770   7.271  1.00  0.00           C  
ATOM    716  O   GLN A  49       5.698   9.749   7.842  1.00  0.00           O  
ATOM    717  CB  GLN A  49       8.549   9.124   7.996  1.00  0.00           C  
ATOM    718  CG  GLN A  49       8.688   8.007   9.017  1.00  0.00           C  
ATOM    719  CD  GLN A  49       9.392   8.456  10.282  1.00  0.00           C  
ATOM    720  OE1 GLN A  49      10.535   8.077  10.539  1.00  0.00           O  
ATOM    721  NE2 GLN A  49       8.711   9.270  11.081  1.00  0.00           N  
ATOM    722  H   GLN A  49       7.344  10.546   5.709  1.00  0.00           H  
ATOM    723  HA  GLN A  49       7.891   7.780   6.466  1.00  0.00           H  
ATOM    724  HB2 GLN A  49       9.532   9.360   7.616  1.00  0.00           H  
ATOM    725  HB3 GLN A  49       8.147   9.992   8.497  1.00  0.00           H  
ATOM    726  HG2 GLN A  49       7.703   7.650   9.279  1.00  0.00           H  
ATOM    727  HG3 GLN A  49       9.255   7.201   8.574  1.00  0.00           H  
ATOM    728 HE21 GLN A  49       7.804   9.530  10.812  1.00  0.00           H  
ATOM    729 HE22 GLN A  49       9.141   9.576  11.906  1.00  0.00           H  
ATOM    730  N   LEU A  50       5.485   7.669   7.011  1.00  0.00           N  
ATOM    731  CA  LEU A  50       4.082   7.543   7.390  1.00  0.00           C  
ATOM    732  C   LEU A  50       3.944   6.855   8.744  1.00  0.00           C  
ATOM    733  O   LEU A  50       4.692   5.931   9.061  1.00  0.00           O  
ATOM    734  CB  LEU A  50       3.315   6.757   6.325  1.00  0.00           C  
ATOM    735  CG  LEU A  50       3.268   7.384   4.932  1.00  0.00           C  
ATOM    736  CD1 LEU A  50       2.662   6.413   3.930  1.00  0.00           C  
ATOM    737  CD2 LEU A  50       2.481   8.686   4.958  1.00  0.00           C  
ATOM    738  H   LEU A  50       5.925   6.922   6.553  1.00  0.00           H  
ATOM    739  HA  LEU A  50       3.668   8.537   7.460  1.00  0.00           H  
ATOM    740  HB2 LEU A  50       3.776   5.785   6.235  1.00  0.00           H  
ATOM    741  HB3 LEU A  50       2.297   6.640   6.671  1.00  0.00           H  
ATOM    742  HG  LEU A  50       4.276   7.608   4.611  1.00  0.00           H  
ATOM    743 HD11 LEU A  50       2.984   6.676   2.934  1.00  0.00           H  
ATOM    744 HD12 LEU A  50       1.585   6.464   3.985  1.00  0.00           H  
ATOM    745 HD13 LEU A  50       2.987   5.409   4.160  1.00  0.00           H  
ATOM    746 HD21 LEU A  50       1.801   8.677   5.798  1.00  0.00           H  
ATOM    747 HD22 LEU A  50       1.919   8.785   4.041  1.00  0.00           H  
ATOM    748 HD23 LEU A  50       3.163   9.517   5.056  1.00  0.00           H  
ATOM    749  N   GLU A  51       2.981   7.312   9.539  1.00  0.00           N  
ATOM    750  CA  GLU A  51       2.744   6.740  10.859  1.00  0.00           C  
ATOM    751  C   GLU A  51       1.251   6.546  11.108  1.00  0.00           C  
ATOM    752  O   GLU A  51       0.435   7.394  10.748  1.00  0.00           O  
ATOM    753  CB  GLU A  51       3.341   7.639  11.943  1.00  0.00           C  
ATOM    754  CG  GLU A  51       4.860   7.627  11.977  1.00  0.00           C  
ATOM    755  CD  GLU A  51       5.435   8.774  12.784  1.00  0.00           C  
ATOM    756  OE1 GLU A  51       5.255   8.778  14.020  1.00  0.00           O  
ATOM    757  OE2 GLU A  51       6.063   9.669  12.181  1.00  0.00           O  
ATOM    758  H   GLU A  51       2.417   8.052   9.230  1.00  0.00           H  
ATOM    759  HA  GLU A  51       3.231   5.777  10.894  1.00  0.00           H  
ATOM    760  HB2 GLU A  51       3.012   8.654  11.774  1.00  0.00           H  
ATOM    761  HB3 GLU A  51       2.978   7.309  12.906  1.00  0.00           H  
ATOM    762  HG2 GLU A  51       5.190   6.697  12.415  1.00  0.00           H  
ATOM    763  HG3 GLU A  51       5.230   7.697  10.964  1.00  0.00           H  
ATOM    764  N   PHE A  52       0.902   5.422  11.725  1.00  0.00           N  
ATOM    765  CA  PHE A  52      -0.493   5.115  12.021  1.00  0.00           C  
ATOM    766  C   PHE A  52      -0.669   4.750  13.493  1.00  0.00           C  
ATOM    767  O   PHE A  52      -0.153   3.734  13.956  1.00  0.00           O  
ATOM    768  CB  PHE A  52      -0.983   3.966  11.138  1.00  0.00           C  
ATOM    769  CG  PHE A  52      -2.478   3.829  11.107  1.00  0.00           C  
ATOM    770  CD1 PHE A  52      -3.274   4.879  10.677  1.00  0.00           C  
ATOM    771  CD2 PHE A  52      -3.088   2.650  11.506  1.00  0.00           C  
ATOM    772  CE1 PHE A  52      -4.650   4.755  10.648  1.00  0.00           C  
ATOM    773  CE2 PHE A  52      -4.464   2.521  11.479  1.00  0.00           C  
ATOM    774  CZ  PHE A  52      -5.246   3.575  11.048  1.00  0.00           C  
ATOM    775  H   PHE A  52       1.598   4.784  11.988  1.00  0.00           H  
ATOM    776  HA  PHE A  52      -1.078   5.996  11.809  1.00  0.00           H  
ATOM    777  HB2 PHE A  52      -0.644   4.129  10.126  1.00  0.00           H  
ATOM    778  HB3 PHE A  52      -0.571   3.038  11.505  1.00  0.00           H  
ATOM    779  HD1 PHE A  52      -2.810   5.802  10.363  1.00  0.00           H  
ATOM    780  HD2 PHE A  52      -2.476   1.825  11.842  1.00  0.00           H  
ATOM    781  HE1 PHE A  52      -5.260   5.581  10.311  1.00  0.00           H  
ATOM    782  HE2 PHE A  52      -4.926   1.597  11.792  1.00  0.00           H  
ATOM    783  HZ  PHE A  52      -6.321   3.477  11.027  1.00  0.00           H  
ATOM    784  N   GLN A  53      -1.400   5.589  14.220  1.00  0.00           N  
ATOM    785  CA  GLN A  53      -1.642   5.356  15.639  1.00  0.00           C  
ATOM    786  C   GLN A  53      -0.360   5.531  16.447  1.00  0.00           C  
ATOM    787  O   GLN A  53      -0.164   4.874  17.468  1.00  0.00           O  
ATOM    788  CB  GLN A  53      -2.210   3.952  15.857  1.00  0.00           C  
ATOM    789  CG  GLN A  53      -3.366   3.613  14.932  1.00  0.00           C  
ATOM    790  CD  GLN A  53      -4.529   4.576  15.073  1.00  0.00           C  
ATOM    791  OE1 GLN A  53      -4.773   5.119  16.150  1.00  0.00           O  
ATOM    792  NE2 GLN A  53      -5.254   4.793  13.981  1.00  0.00           N  
ATOM    793  H   GLN A  53      -1.784   6.382  13.794  1.00  0.00           H  
ATOM    794  HA  GLN A  53      -2.366   6.083  15.975  1.00  0.00           H  
ATOM    795  HB2 GLN A  53      -1.423   3.230  15.696  1.00  0.00           H  
ATOM    796  HB3 GLN A  53      -2.558   3.872  16.877  1.00  0.00           H  
ATOM    797  HG2 GLN A  53      -3.015   3.644  13.911  1.00  0.00           H  
ATOM    798  HG3 GLN A  53      -3.713   2.616  15.161  1.00  0.00           H  
ATOM    799 HE21 GLN A  53      -5.001   4.324  13.158  1.00  0.00           H  
ATOM    800 HE22 GLN A  53      -6.011   5.410  14.044  1.00  0.00           H  
ATOM    801  N   GLY A  54       0.510   6.421  15.981  1.00  0.00           N  
ATOM    802  CA  GLY A  54       1.763   6.665  16.671  1.00  0.00           C  
ATOM    803  C   GLY A  54       2.753   5.531  16.495  1.00  0.00           C  
ATOM    804  O   GLY A  54       3.500   5.203  17.417  1.00  0.00           O  
ATOM    805  H   GLY A  54       0.300   6.915  15.161  1.00  0.00           H  
ATOM    806  HA2 GLY A  54       2.201   7.575  16.288  1.00  0.00           H  
ATOM    807  HA3 GLY A  54       1.561   6.791  17.725  1.00  0.00           H  
ATOM    808  N   GLN A  55       2.758   4.930  15.310  1.00  0.00           N  
ATOM    809  CA  GLN A  55       3.662   3.825  15.018  1.00  0.00           C  
ATOM    810  C   GLN A  55       4.353   4.027  13.673  1.00  0.00           C  
ATOM    811  O   GLN A  55       3.812   4.673  12.776  1.00  0.00           O  
ATOM    812  CB  GLN A  55       2.898   2.499  15.017  1.00  0.00           C  
ATOM    813  CG  GLN A  55       2.302   2.142  13.666  1.00  0.00           C  
ATOM    814  CD  GLN A  55       1.213   1.092  13.768  1.00  0.00           C  
ATOM    815  OE1 GLN A  55       0.950   0.556  14.845  1.00  0.00           O  
ATOM    816  NE2 GLN A  55       0.571   0.793  12.644  1.00  0.00           N  
ATOM    817  H   GLN A  55       2.139   5.237  14.616  1.00  0.00           H  
ATOM    818  HA  GLN A  55       4.412   3.797  15.793  1.00  0.00           H  
ATOM    819  HB2 GLN A  55       3.572   1.709  15.310  1.00  0.00           H  
ATOM    820  HB3 GLN A  55       2.094   2.561  15.736  1.00  0.00           H  
ATOM    821  HG2 GLN A  55       1.881   3.033  13.225  1.00  0.00           H  
ATOM    822  HG3 GLN A  55       3.088   1.763  13.029  1.00  0.00           H  
ATOM    823 HE21 GLN A  55       0.835   1.259  11.823  1.00  0.00           H  
ATOM    824 HE22 GLN A  55      -0.137   0.117  12.681  1.00  0.00           H  
ATOM    825  N   VAL A  56       5.553   3.471  13.540  1.00  0.00           N  
ATOM    826  CA  VAL A  56       6.318   3.589  12.305  1.00  0.00           C  
ATOM    827  C   VAL A  56       6.275   2.292  11.505  1.00  0.00           C  
ATOM    828  O   VAL A  56       6.821   1.272  11.926  1.00  0.00           O  
ATOM    829  CB  VAL A  56       7.787   3.956  12.588  1.00  0.00           C  
ATOM    830  CG1 VAL A  56       8.557   4.120  11.286  1.00  0.00           C  
ATOM    831  CG2 VAL A  56       7.868   5.222  13.428  1.00  0.00           C  
ATOM    832  H   VAL A  56       5.932   2.968  14.291  1.00  0.00           H  
ATOM    833  HA  VAL A  56       5.879   4.380  11.715  1.00  0.00           H  
ATOM    834  HB  VAL A  56       8.238   3.149  13.147  1.00  0.00           H  
ATOM    835 HG11 VAL A  56       9.220   4.969  11.365  1.00  0.00           H  
ATOM    836 HG12 VAL A  56       9.134   3.228  11.094  1.00  0.00           H  
ATOM    837 HG13 VAL A  56       7.862   4.282  10.476  1.00  0.00           H  
ATOM    838 HG21 VAL A  56       7.561   6.069  12.832  1.00  0.00           H  
ATOM    839 HG22 VAL A  56       7.215   5.129  14.284  1.00  0.00           H  
ATOM    840 HG23 VAL A  56       8.883   5.368  13.764  1.00  0.00           H  
ATOM    841  N   LEU A  57       5.623   2.339  10.348  1.00  0.00           N  
ATOM    842  CA  LEU A  57       5.509   1.167   9.487  1.00  0.00           C  
ATOM    843  C   LEU A  57       6.833   0.872   8.790  1.00  0.00           C  
ATOM    844  O   LEU A  57       7.676   1.756   8.641  1.00  0.00           O  
ATOM    845  CB  LEU A  57       4.408   1.380   8.447  1.00  0.00           C  
ATOM    846  CG  LEU A  57       3.128   2.049   8.951  1.00  0.00           C  
ATOM    847  CD1 LEU A  57       2.255   2.479   7.782  1.00  0.00           C  
ATOM    848  CD2 LEU A  57       2.364   1.110   9.873  1.00  0.00           C  
ATOM    849  H   LEU A  57       5.209   3.181  10.066  1.00  0.00           H  
ATOM    850  HA  LEU A  57       5.247   0.324  10.108  1.00  0.00           H  
ATOM    851  HB2 LEU A  57       4.813   1.995   7.658  1.00  0.00           H  
ATOM    852  HB3 LEU A  57       4.141   0.413   8.045  1.00  0.00           H  
ATOM    853  HG  LEU A  57       3.390   2.934   9.515  1.00  0.00           H  
ATOM    854 HD11 LEU A  57       1.620   1.659   7.486  1.00  0.00           H  
ATOM    855 HD12 LEU A  57       2.882   2.767   6.951  1.00  0.00           H  
ATOM    856 HD13 LEU A  57       1.644   3.319   8.080  1.00  0.00           H  
ATOM    857 HD21 LEU A  57       2.700   1.252  10.889  1.00  0.00           H  
ATOM    858 HD22 LEU A  57       2.543   0.087   9.574  1.00  0.00           H  
ATOM    859 HD23 LEU A  57       1.307   1.325   9.809  1.00  0.00           H  
ATOM    860  N   GLN A  58       7.006  -0.375   8.364  1.00  0.00           N  
ATOM    861  CA  GLN A  58       8.227  -0.785   7.681  1.00  0.00           C  
ATOM    862  C   GLN A  58       7.975  -0.992   6.191  1.00  0.00           C  
ATOM    863  O   GLN A  58       6.828  -1.094   5.754  1.00  0.00           O  
ATOM    864  CB  GLN A  58       8.776  -2.072   8.301  1.00  0.00           C  
ATOM    865  CG  GLN A  58       8.952  -1.993   9.808  1.00  0.00           C  
ATOM    866  CD  GLN A  58      10.198  -1.228  10.211  1.00  0.00           C  
ATOM    867  OE1 GLN A  58      11.148  -1.114   9.436  1.00  0.00           O  
ATOM    868  NE2 GLN A  58      10.200  -0.700  11.429  1.00  0.00           N  
ATOM    869  H   GLN A  58       6.297  -1.034   8.513  1.00  0.00           H  
ATOM    870  HA  GLN A  58       8.956   0.002   7.804  1.00  0.00           H  
ATOM    871  HB2 GLN A  58       8.096  -2.881   8.081  1.00  0.00           H  
ATOM    872  HB3 GLN A  58       9.737  -2.289   7.858  1.00  0.00           H  
ATOM    873  HG2 GLN A  58       8.092  -1.499  10.234  1.00  0.00           H  
ATOM    874  HG3 GLN A  58       9.021  -2.997  10.202  1.00  0.00           H  
ATOM    875 HE21 GLN A  58       9.409  -0.833  11.993  1.00  0.00           H  
ATOM    876 HE22 GLN A  58      10.992  -0.201  11.716  1.00  0.00           H  
ATOM    877  N   ASP A  59       9.052  -1.053   5.417  1.00  0.00           N  
ATOM    878  CA  ASP A  59       8.948  -1.248   3.975  1.00  0.00           C  
ATOM    879  C   ASP A  59       8.705  -2.717   3.642  1.00  0.00           C  
ATOM    880  O   ASP A  59       7.993  -3.038   2.690  1.00  0.00           O  
ATOM    881  CB  ASP A  59      10.218  -0.757   3.279  1.00  0.00           C  
ATOM    882  CG  ASP A  59      10.792   0.486   3.931  1.00  0.00           C  
ATOM    883  OD1 ASP A  59      10.364   1.600   3.563  1.00  0.00           O  
ATOM    884  OD2 ASP A  59      11.668   0.344   4.808  1.00  0.00           O  
ATOM    885  H   ASP A  59       9.940  -0.965   5.824  1.00  0.00           H  
ATOM    886  HA  ASP A  59       8.108  -0.669   3.622  1.00  0.00           H  
ATOM    887  HB2 ASP A  59      10.965  -1.537   3.314  1.00  0.00           H  
ATOM    888  HB3 ASP A  59       9.990  -0.529   2.248  1.00  0.00           H  
ATOM    889  N   TRP A  60       9.303  -3.603   4.430  1.00  0.00           N  
ATOM    890  CA  TRP A  60       9.152  -5.038   4.218  1.00  0.00           C  
ATOM    891  C   TRP A  60       7.768  -5.510   4.648  1.00  0.00           C  
ATOM    892  O   TRP A  60       7.224  -6.463   4.088  1.00  0.00           O  
ATOM    893  CB  TRP A  60      10.228  -5.804   4.989  1.00  0.00           C  
ATOM    894  CG  TRP A  60       9.820  -6.154   6.388  1.00  0.00           C  
ATOM    895  CD1 TRP A  60       8.979  -7.160   6.769  1.00  0.00           C  
ATOM    896  CD2 TRP A  60      10.234  -5.497   7.592  1.00  0.00           C  
ATOM    897  NE1 TRP A  60       8.845  -7.169   8.137  1.00  0.00           N  
ATOM    898  CE2 TRP A  60       9.606  -6.159   8.665  1.00  0.00           C  
ATOM    899  CE3 TRP A  60      11.076  -4.417   7.867  1.00  0.00           C  
ATOM    900  CZ2 TRP A  60       9.793  -5.773   9.989  1.00  0.00           C  
ATOM    901  CZ3 TRP A  60      11.261  -4.035   9.182  1.00  0.00           C  
ATOM    902  CH2 TRP A  60      10.622  -4.712  10.230  1.00  0.00           C  
ATOM    903  H   TRP A  60       9.858  -3.285   5.173  1.00  0.00           H  
ATOM    904  HA  TRP A  60       9.274  -5.230   3.162  1.00  0.00           H  
ATOM    905  HB2 TRP A  60      10.452  -6.722   4.468  1.00  0.00           H  
ATOM    906  HB3 TRP A  60      11.122  -5.198   5.044  1.00  0.00           H  
ATOM    907  HD1 TRP A  60       8.496  -7.840   6.085  1.00  0.00           H  
ATOM    908  HE1 TRP A  60       8.296  -7.798   8.650  1.00  0.00           H  
ATOM    909  HE3 TRP A  60      11.577  -3.882   7.073  1.00  0.00           H  
ATOM    910  HZ2 TRP A  60       9.309  -6.285  10.808  1.00  0.00           H  
ATOM    911  HZ3 TRP A  60      11.907  -3.201   9.414  1.00  0.00           H  
ATOM    912  HH2 TRP A  60      10.796  -4.379  11.242  1.00  0.00           H  
ATOM    913  N   LEU A  61       7.202  -4.838   5.645  1.00  0.00           N  
ATOM    914  CA  LEU A  61       5.879  -5.189   6.150  1.00  0.00           C  
ATOM    915  C   LEU A  61       4.803  -4.898   5.108  1.00  0.00           C  
ATOM    916  O   LEU A  61       5.082  -4.320   4.059  1.00  0.00           O  
ATOM    917  CB  LEU A  61       5.582  -4.418   7.436  1.00  0.00           C  
ATOM    918  CG  LEU A  61       6.445  -4.774   8.647  1.00  0.00           C  
ATOM    919  CD1 LEU A  61       6.257  -3.750   9.756  1.00  0.00           C  
ATOM    920  CD2 LEU A  61       6.112  -6.172   9.148  1.00  0.00           C  
ATOM    921  H   LEU A  61       7.684  -4.089   6.051  1.00  0.00           H  
ATOM    922  HA  LEU A  61       5.877  -6.248   6.365  1.00  0.00           H  
ATOM    923  HB2 LEU A  61       5.718  -3.367   7.231  1.00  0.00           H  
ATOM    924  HB3 LEU A  61       4.549  -4.601   7.700  1.00  0.00           H  
ATOM    925  HG  LEU A  61       7.486  -4.761   8.355  1.00  0.00           H  
ATOM    926 HD11 LEU A  61       6.201  -2.761   9.327  1.00  0.00           H  
ATOM    927 HD12 LEU A  61       7.094  -3.800  10.437  1.00  0.00           H  
ATOM    928 HD13 LEU A  61       5.344  -3.963  10.292  1.00  0.00           H  
ATOM    929 HD21 LEU A  61       5.357  -6.108   9.918  1.00  0.00           H  
ATOM    930 HD22 LEU A  61       7.002  -6.630   9.554  1.00  0.00           H  
ATOM    931 HD23 LEU A  61       5.741  -6.768   8.328  1.00  0.00           H  
ATOM    932  N   GLY A  62       3.572  -5.301   5.408  1.00  0.00           N  
ATOM    933  CA  GLY A  62       2.473  -5.072   4.488  1.00  0.00           C  
ATOM    934  C   GLY A  62       1.322  -4.326   5.135  1.00  0.00           C  
ATOM    935  O   GLY A  62       1.306  -4.127   6.350  1.00  0.00           O  
ATOM    936  H   GLY A  62       3.409  -5.757   6.260  1.00  0.00           H  
ATOM    937  HA2 GLY A  62       2.834  -4.497   3.648  1.00  0.00           H  
ATOM    938  HA3 GLY A  62       2.113  -6.026   4.131  1.00  0.00           H  
ATOM    939  N   LEU A  63       0.357  -3.912   4.322  1.00  0.00           N  
ATOM    940  CA  LEU A  63      -0.803  -3.182   4.821  1.00  0.00           C  
ATOM    941  C   LEU A  63      -1.643  -4.059   5.744  1.00  0.00           C  
ATOM    942  O   LEU A  63      -1.950  -3.677   6.872  1.00  0.00           O  
ATOM    943  CB  LEU A  63      -1.658  -2.684   3.654  1.00  0.00           C  
ATOM    944  CG  LEU A  63      -1.070  -1.537   2.833  1.00  0.00           C  
ATOM    945  CD1 LEU A  63      -0.186  -2.077   1.719  1.00  0.00           C  
ATOM    946  CD2 LEU A  63      -2.179  -0.666   2.261  1.00  0.00           C  
ATOM    947  H   LEU A  63       0.425  -4.100   3.363  1.00  0.00           H  
ATOM    948  HA  LEU A  63      -0.444  -2.332   5.382  1.00  0.00           H  
ATOM    949  HB2 LEU A  63      -1.825  -3.516   2.988  1.00  0.00           H  
ATOM    950  HB3 LEU A  63      -2.605  -2.352   4.057  1.00  0.00           H  
ATOM    951  HG  LEU A  63      -0.456  -0.920   3.475  1.00  0.00           H  
ATOM    952 HD11 LEU A  63       0.679  -2.559   2.148  1.00  0.00           H  
ATOM    953 HD12 LEU A  63       0.133  -1.262   1.086  1.00  0.00           H  
ATOM    954 HD13 LEU A  63      -0.744  -2.791   1.132  1.00  0.00           H  
ATOM    955 HD21 LEU A  63      -2.761  -1.242   1.556  1.00  0.00           H  
ATOM    956 HD22 LEU A  63      -1.745   0.186   1.758  1.00  0.00           H  
ATOM    957 HD23 LEU A  63      -2.818  -0.325   3.062  1.00  0.00           H  
ATOM    958  N   GLY A  64      -2.011  -5.240   5.255  1.00  0.00           N  
ATOM    959  CA  GLY A  64      -2.810  -6.155   6.050  1.00  0.00           C  
ATOM    960  C   GLY A  64      -2.066  -6.669   7.266  1.00  0.00           C  
ATOM    961  O   GLY A  64      -2.678  -7.012   8.278  1.00  0.00           O  
ATOM    962  H   GLY A  64      -1.737  -5.493   4.349  1.00  0.00           H  
ATOM    963  HA2 GLY A  64      -3.704  -5.645   6.376  1.00  0.00           H  
ATOM    964  HA3 GLY A  64      -3.092  -6.996   5.434  1.00  0.00           H  
ATOM    965  N   ILE A  65      -0.742  -6.723   7.168  1.00  0.00           N  
ATOM    966  CA  ILE A  65       0.086  -7.199   8.270  1.00  0.00           C  
ATOM    967  C   ILE A  65      -0.205  -6.426   9.551  1.00  0.00           C  
ATOM    968  O   ILE A  65      -0.332  -7.011  10.627  1.00  0.00           O  
ATOM    969  CB  ILE A  65       1.586  -7.078   7.940  1.00  0.00           C  
ATOM    970  CG1 ILE A  65       1.927  -7.912   6.703  1.00  0.00           C  
ATOM    971  CG2 ILE A  65       2.427  -7.517   9.129  1.00  0.00           C  
ATOM    972  CD1 ILE A  65       2.023  -9.395   6.981  1.00  0.00           C  
ATOM    973  H   ILE A  65      -0.311  -6.436   6.337  1.00  0.00           H  
ATOM    974  HA  ILE A  65      -0.143  -8.243   8.432  1.00  0.00           H  
ATOM    975  HB  ILE A  65       1.805  -6.041   7.738  1.00  0.00           H  
ATOM    976 HG12 ILE A  65       1.164  -7.764   5.955  1.00  0.00           H  
ATOM    977 HG13 ILE A  65       2.879  -7.585   6.309  1.00  0.00           H  
ATOM    978 HG21 ILE A  65       2.968  -6.668   9.520  1.00  0.00           H  
ATOM    979 HG22 ILE A  65       1.782  -7.917   9.898  1.00  0.00           H  
ATOM    980 HG23 ILE A  65       3.127  -8.277   8.815  1.00  0.00           H  
ATOM    981 HD11 ILE A  65       1.390  -9.647   7.820  1.00  0.00           H  
ATOM    982 HD12 ILE A  65       1.705  -9.947   6.110  1.00  0.00           H  
ATOM    983 HD13 ILE A  65       3.047  -9.652   7.215  1.00  0.00           H  
ATOM    984  N   TYR A  66      -0.312  -5.107   9.428  1.00  0.00           N  
ATOM    985  CA  TYR A  66      -0.588  -4.252  10.576  1.00  0.00           C  
ATOM    986  C   TYR A  66      -2.067  -4.300  10.948  1.00  0.00           C  
ATOM    987  O   TYR A  66      -2.420  -4.455  12.116  1.00  0.00           O  
ATOM    988  CB  TYR A  66      -0.172  -2.811  10.277  1.00  0.00           C  
ATOM    989  CG  TYR A  66       1.283  -2.526  10.576  1.00  0.00           C  
ATOM    990  CD1 TYR A  66       1.715  -2.307  11.878  1.00  0.00           C  
ATOM    991  CD2 TYR A  66       2.225  -2.477   9.556  1.00  0.00           C  
ATOM    992  CE1 TYR A  66       3.043  -2.046  12.155  1.00  0.00           C  
ATOM    993  CE2 TYR A  66       3.555  -2.218   9.824  1.00  0.00           C  
ATOM    994  CZ  TYR A  66       3.959  -2.002  11.125  1.00  0.00           C  
ATOM    995  OH  TYR A  66       5.283  -1.744  11.397  1.00  0.00           O  
ATOM    996  H   TYR A  66      -0.201  -4.699   8.544  1.00  0.00           H  
ATOM    997  HA  TYR A  66      -0.007  -4.619  11.410  1.00  0.00           H  
ATOM    998  HB2 TYR A  66      -0.342  -2.604   9.232  1.00  0.00           H  
ATOM    999  HB3 TYR A  66      -0.771  -2.140  10.874  1.00  0.00           H  
ATOM   1000  HD1 TYR A  66       0.995  -2.342  12.683  1.00  0.00           H  
ATOM   1001  HD2 TYR A  66       1.905  -2.646   8.537  1.00  0.00           H  
ATOM   1002  HE1 TYR A  66       3.360  -1.878  13.174  1.00  0.00           H  
ATOM   1003  HE2 TYR A  66       4.273  -2.183   9.017  1.00  0.00           H  
ATOM   1004  HH  TYR A  66       5.618  -2.402  12.011  1.00  0.00           H  
ATOM   1005  N   GLY A  67      -2.927  -4.166   9.943  1.00  0.00           N  
ATOM   1006  CA  GLY A  67      -4.358  -4.197  10.183  1.00  0.00           C  
ATOM   1007  C   GLY A  67      -5.065  -2.974   9.633  1.00  0.00           C  
ATOM   1008  O   GLY A  67      -6.193  -2.673  10.024  1.00  0.00           O  
ATOM   1009  H   GLY A  67      -2.588  -4.045   9.032  1.00  0.00           H  
ATOM   1010  HA2 GLY A  67      -4.771  -5.079   9.718  1.00  0.00           H  
ATOM   1011  HA3 GLY A  67      -4.532  -4.250  11.248  1.00  0.00           H  
ATOM   1012  N   ILE A  68      -4.401  -2.268   8.724  1.00  0.00           N  
ATOM   1013  CA  ILE A  68      -4.973  -1.071   8.120  1.00  0.00           C  
ATOM   1014  C   ILE A  68      -6.197  -1.412   7.277  1.00  0.00           C  
ATOM   1015  O   ILE A  68      -6.236  -2.448   6.613  1.00  0.00           O  
ATOM   1016  CB  ILE A  68      -3.944  -0.339   7.239  1.00  0.00           C  
ATOM   1017  CG1 ILE A  68      -2.642  -0.119   8.012  1.00  0.00           C  
ATOM   1018  CG2 ILE A  68      -4.510   0.988   6.756  1.00  0.00           C  
ATOM   1019  CD1 ILE A  68      -1.441   0.108   7.121  1.00  0.00           C  
ATOM   1020  H   ILE A  68      -3.506  -2.559   8.453  1.00  0.00           H  
ATOM   1021  HA  ILE A  68      -5.273  -0.406   8.918  1.00  0.00           H  
ATOM   1022  HB  ILE A  68      -3.742  -0.952   6.374  1.00  0.00           H  
ATOM   1023 HG12 ILE A  68      -2.750   0.744   8.649  1.00  0.00           H  
ATOM   1024 HG13 ILE A  68      -2.444  -0.989   8.622  1.00  0.00           H  
ATOM   1025 HG21 ILE A  68      -4.087   1.230   5.792  1.00  0.00           H  
ATOM   1026 HG22 ILE A  68      -5.583   0.911   6.668  1.00  0.00           H  
ATOM   1027 HG23 ILE A  68      -4.261   1.765   7.463  1.00  0.00           H  
ATOM   1028 HD11 ILE A  68      -0.536  -0.077   7.681  1.00  0.00           H  
ATOM   1029 HD12 ILE A  68      -1.487  -0.562   6.276  1.00  0.00           H  
ATOM   1030 HD13 ILE A  68      -1.442   1.131   6.770  1.00  0.00           H  
ATOM   1031  N   GLN A  69      -7.193  -0.533   7.306  1.00  0.00           N  
ATOM   1032  CA  GLN A  69      -8.418  -0.741   6.543  1.00  0.00           C  
ATOM   1033  C   GLN A  69      -8.587   0.339   5.480  1.00  0.00           C  
ATOM   1034  O   GLN A  69      -7.784   1.268   5.392  1.00  0.00           O  
ATOM   1035  CB  GLN A  69      -9.630  -0.749   7.476  1.00  0.00           C  
ATOM   1036  CG  GLN A  69      -9.771   0.520   8.300  1.00  0.00           C  
ATOM   1037  CD  GLN A  69     -10.827   0.399   9.382  1.00  0.00           C  
ATOM   1038  OE1 GLN A  69     -10.881  -0.596  10.104  1.00  0.00           O  
ATOM   1039  NE2 GLN A  69     -11.674   1.415   9.499  1.00  0.00           N  
ATOM   1040  H   GLN A  69      -7.102   0.274   7.854  1.00  0.00           H  
ATOM   1041  HA  GLN A  69      -8.345  -1.701   6.055  1.00  0.00           H  
ATOM   1042  HB2 GLN A  69     -10.524  -0.870   6.884  1.00  0.00           H  
ATOM   1043  HB3 GLN A  69      -9.541  -1.585   8.155  1.00  0.00           H  
ATOM   1044  HG2 GLN A  69      -8.823   0.738   8.768  1.00  0.00           H  
ATOM   1045  HG3 GLN A  69     -10.042   1.333   7.642  1.00  0.00           H  
ATOM   1046 HE21 GLN A  69     -11.572   2.175   8.888  1.00  0.00           H  
ATOM   1047 HE22 GLN A  69     -12.367   1.363  10.189  1.00  0.00           H  
ATOM   1048  N   ASP A  70      -9.635   0.211   4.674  1.00  0.00           N  
ATOM   1049  CA  ASP A  70      -9.910   1.177   3.617  1.00  0.00           C  
ATOM   1050  C   ASP A  70     -10.361   2.511   4.203  1.00  0.00           C  
ATOM   1051  O   ASP A  70     -10.718   2.595   5.378  1.00  0.00           O  
ATOM   1052  CB  ASP A  70     -10.980   0.635   2.668  1.00  0.00           C  
ATOM   1053  CG  ASP A  70     -12.297   0.368   3.371  1.00  0.00           C  
ATOM   1054  OD1 ASP A  70     -12.270   0.049   4.578  1.00  0.00           O  
ATOM   1055  OD2 ASP A  70     -13.353   0.479   2.714  1.00  0.00           O  
ATOM   1056  H   ASP A  70     -10.240  -0.552   4.795  1.00  0.00           H  
ATOM   1057  HA  ASP A  70      -8.996   1.332   3.064  1.00  0.00           H  
ATOM   1058  HB2 ASP A  70     -11.153   1.356   1.882  1.00  0.00           H  
ATOM   1059  HB3 ASP A  70     -10.631  -0.290   2.233  1.00  0.00           H  
ATOM   1060  N   SER A  71     -10.341   3.552   3.377  1.00  0.00           N  
ATOM   1061  CA  SER A  71     -10.743   4.883   3.815  1.00  0.00           C  
ATOM   1062  C   SER A  71     -10.022   5.272   5.103  1.00  0.00           C  
ATOM   1063  O   SER A  71     -10.552   6.024   5.921  1.00  0.00           O  
ATOM   1064  CB  SER A  71     -12.256   4.938   4.028  1.00  0.00           C  
ATOM   1065  OG  SER A  71     -12.612   4.414   5.296  1.00  0.00           O  
ATOM   1066  H   SER A  71     -10.046   3.421   2.452  1.00  0.00           H  
ATOM   1067  HA  SER A  71     -10.471   5.583   3.039  1.00  0.00           H  
ATOM   1068  HB2 SER A  71     -12.589   5.963   3.970  1.00  0.00           H  
ATOM   1069  HB3 SER A  71     -12.746   4.356   3.260  1.00  0.00           H  
ATOM   1070  HG  SER A  71     -13.495   4.710   5.528  1.00  0.00           H  
ATOM   1071  N   ASP A  72      -8.811   4.754   5.275  1.00  0.00           N  
ATOM   1072  CA  ASP A  72      -8.016   5.047   6.462  1.00  0.00           C  
ATOM   1073  C   ASP A  72      -7.242   6.351   6.289  1.00  0.00           C  
ATOM   1074  O   ASP A  72      -7.013   6.806   5.168  1.00  0.00           O  
ATOM   1075  CB  ASP A  72      -7.047   3.899   6.749  1.00  0.00           C  
ATOM   1076  CG  ASP A  72      -6.240   3.503   5.528  1.00  0.00           C  
ATOM   1077  OD1 ASP A  72      -6.849   3.287   4.460  1.00  0.00           O  
ATOM   1078  OD2 ASP A  72      -5.000   3.408   5.642  1.00  0.00           O  
ATOM   1079  H   ASP A  72      -8.442   4.161   4.586  1.00  0.00           H  
ATOM   1080  HA  ASP A  72      -8.692   5.153   7.296  1.00  0.00           H  
ATOM   1081  HB2 ASP A  72      -6.362   4.201   7.528  1.00  0.00           H  
ATOM   1082  HB3 ASP A  72      -7.609   3.038   7.082  1.00  0.00           H  
ATOM   1083  N   THR A  73      -6.842   6.948   7.408  1.00  0.00           N  
ATOM   1084  CA  THR A  73      -6.096   8.200   7.381  1.00  0.00           C  
ATOM   1085  C   THR A  73      -4.640   7.981   7.775  1.00  0.00           C  
ATOM   1086  O   THR A  73      -4.349   7.463   8.854  1.00  0.00           O  
ATOM   1087  CB  THR A  73      -6.719   9.245   8.324  1.00  0.00           C  
ATOM   1088  OG1 THR A  73      -8.093   9.460   7.979  1.00  0.00           O  
ATOM   1089  CG2 THR A  73      -5.961  10.562   8.250  1.00  0.00           C  
ATOM   1090  H   THR A  73      -7.055   6.536   8.271  1.00  0.00           H  
ATOM   1091  HA  THR A  73      -6.132   8.588   6.373  1.00  0.00           H  
ATOM   1092  HB  THR A  73      -6.665   8.872   9.337  1.00  0.00           H  
ATOM   1093  HG1 THR A  73      -8.186   9.462   7.023  1.00  0.00           H  
ATOM   1094 HG21 THR A  73      -6.479  11.309   8.833  1.00  0.00           H  
ATOM   1095 HG22 THR A  73      -5.902  10.885   7.221  1.00  0.00           H  
ATOM   1096 HG23 THR A  73      -4.965  10.426   8.642  1.00  0.00           H  
ATOM   1097  N   LEU A  74      -3.727   8.378   6.895  1.00  0.00           N  
ATOM   1098  CA  LEU A  74      -2.299   8.225   7.151  1.00  0.00           C  
ATOM   1099  C   LEU A  74      -1.608   9.584   7.207  1.00  0.00           C  
ATOM   1100  O   LEU A  74      -1.750  10.401   6.297  1.00  0.00           O  
ATOM   1101  CB  LEU A  74      -1.656   7.358   6.068  1.00  0.00           C  
ATOM   1102  CG  LEU A  74      -2.245   5.957   5.893  1.00  0.00           C  
ATOM   1103  CD1 LEU A  74      -1.991   5.444   4.484  1.00  0.00           C  
ATOM   1104  CD2 LEU A  74      -1.663   5.001   6.924  1.00  0.00           C  
ATOM   1105  H   LEU A  74      -4.020   8.783   6.052  1.00  0.00           H  
ATOM   1106  HA  LEU A  74      -2.185   7.737   8.108  1.00  0.00           H  
ATOM   1107  HB2 LEU A  74      -1.753   7.877   5.128  1.00  0.00           H  
ATOM   1108  HB3 LEU A  74      -0.609   7.249   6.311  1.00  0.00           H  
ATOM   1109  HG  LEU A  74      -3.315   6.002   6.043  1.00  0.00           H  
ATOM   1110 HD11 LEU A  74      -2.653   4.617   4.277  1.00  0.00           H  
ATOM   1111 HD12 LEU A  74      -0.966   5.114   4.401  1.00  0.00           H  
ATOM   1112 HD13 LEU A  74      -2.171   6.238   3.774  1.00  0.00           H  
ATOM   1113 HD21 LEU A  74      -2.136   4.035   6.825  1.00  0.00           H  
ATOM   1114 HD22 LEU A  74      -1.842   5.389   7.916  1.00  0.00           H  
ATOM   1115 HD23 LEU A  74      -0.600   4.901   6.762  1.00  0.00           H  
ATOM   1116  N   ILE A  75      -0.860   9.817   8.280  1.00  0.00           N  
ATOM   1117  CA  ILE A  75      -0.144  11.075   8.452  1.00  0.00           C  
ATOM   1118  C   ILE A  75       1.222  11.028   7.775  1.00  0.00           C  
ATOM   1119  O   ILE A  75       2.008  10.108   8.002  1.00  0.00           O  
ATOM   1120  CB  ILE A  75       0.046  11.416   9.942  1.00  0.00           C  
ATOM   1121  CG1 ILE A  75      -1.245  11.147  10.718  1.00  0.00           C  
ATOM   1122  CG2 ILE A  75       0.475  12.866  10.104  1.00  0.00           C  
ATOM   1123  CD1 ILE A  75      -2.450  11.865  10.152  1.00  0.00           C  
ATOM   1124  H   ILE A  75      -0.786   9.127   8.971  1.00  0.00           H  
ATOM   1125  HA  ILE A  75      -0.733  11.859   7.997  1.00  0.00           H  
ATOM   1126  HB  ILE A  75       0.831  10.787  10.335  1.00  0.00           H  
ATOM   1127 HG12 ILE A  75      -1.454  10.089  10.703  1.00  0.00           H  
ATOM   1128 HG13 ILE A  75      -1.116  11.470  11.741  1.00  0.00           H  
ATOM   1129 HG21 ILE A  75       0.998  13.188   9.215  1.00  0.00           H  
ATOM   1130 HG22 ILE A  75      -0.397  13.485  10.251  1.00  0.00           H  
ATOM   1131 HG23 ILE A  75       1.129  12.955  10.959  1.00  0.00           H  
ATOM   1132 HD11 ILE A  75      -2.122  12.659   9.497  1.00  0.00           H  
ATOM   1133 HD12 ILE A  75      -3.059  11.167   9.597  1.00  0.00           H  
ATOM   1134 HD13 ILE A  75      -3.031  12.285  10.961  1.00  0.00           H  
ATOM   1135  N   LEU A  76       1.498  12.027   6.944  1.00  0.00           N  
ATOM   1136  CA  LEU A  76       2.771  12.101   6.234  1.00  0.00           C  
ATOM   1137  C   LEU A  76       3.644  13.218   6.798  1.00  0.00           C  
ATOM   1138  O   LEU A  76       3.230  14.376   6.851  1.00  0.00           O  
ATOM   1139  CB  LEU A  76       2.531  12.330   4.741  1.00  0.00           C  
ATOM   1140  CG  LEU A  76       3.709  12.905   3.952  1.00  0.00           C  
ATOM   1141  CD1 LEU A  76       4.731  11.819   3.653  1.00  0.00           C  
ATOM   1142  CD2 LEU A  76       3.223  13.552   2.664  1.00  0.00           C  
ATOM   1143  H   LEU A  76       0.832  12.731   6.803  1.00  0.00           H  
ATOM   1144  HA  LEU A  76       3.281  11.159   6.369  1.00  0.00           H  
ATOM   1145  HB2 LEU A  76       2.270  11.381   4.299  1.00  0.00           H  
ATOM   1146  HB3 LEU A  76       1.700  13.013   4.641  1.00  0.00           H  
ATOM   1147  HG  LEU A  76       4.195  13.666   4.548  1.00  0.00           H  
ATOM   1148 HD11 LEU A  76       4.971  11.290   4.563  1.00  0.00           H  
ATOM   1149 HD12 LEU A  76       5.627  12.270   3.252  1.00  0.00           H  
ATOM   1150 HD13 LEU A  76       4.322  11.128   2.931  1.00  0.00           H  
ATOM   1151 HD21 LEU A  76       3.462  14.605   2.679  1.00  0.00           H  
ATOM   1152 HD22 LEU A  76       2.153  13.427   2.579  1.00  0.00           H  
ATOM   1153 HD23 LEU A  76       3.709  13.084   1.821  1.00  0.00           H  
ATOM   1154  N   SER A  77       4.855  12.862   7.215  1.00  0.00           N  
ATOM   1155  CA  SER A  77       5.786  13.833   7.775  1.00  0.00           C  
ATOM   1156  C   SER A  77       7.216  13.531   7.336  1.00  0.00           C  
ATOM   1157  O   SER A  77       7.698  12.407   7.479  1.00  0.00           O  
ATOM   1158  CB  SER A  77       5.699  13.832   9.303  1.00  0.00           C  
ATOM   1159  OG  SER A  77       4.445  14.325   9.742  1.00  0.00           O  
ATOM   1160  H   SER A  77       5.127  11.922   7.145  1.00  0.00           H  
ATOM   1161  HA  SER A  77       5.508  14.810   7.408  1.00  0.00           H  
ATOM   1162  HB2 SER A  77       5.824  12.824   9.667  1.00  0.00           H  
ATOM   1163  HB3 SER A  77       6.481  14.460   9.706  1.00  0.00           H  
ATOM   1164  HG  SER A  77       3.766  14.083   9.108  1.00  0.00           H  
ATOM   1165  N   LYS A  78       7.890  14.543   6.801  1.00  0.00           N  
ATOM   1166  CA  LYS A  78       9.265  14.390   6.341  1.00  0.00           C  
ATOM   1167  C   LYS A  78      10.225  14.287   7.522  1.00  0.00           C  
ATOM   1168  O   LYS A  78      10.049  14.957   8.539  1.00  0.00           O  
ATOM   1169  CB  LYS A  78       9.661  15.568   5.449  1.00  0.00           C  
ATOM   1170  CG  LYS A  78       9.543  16.918   6.136  1.00  0.00           C  
ATOM   1171  CD  LYS A  78      10.553  17.912   5.588  1.00  0.00           C  
ATOM   1172  CE  LYS A  78      10.214  18.323   4.163  1.00  0.00           C  
ATOM   1173  NZ  LYS A  78      10.936  19.560   3.756  1.00  0.00           N  
ATOM   1174  H   LYS A  78       7.452  15.416   6.713  1.00  0.00           H  
ATOM   1175  HA  LYS A  78       9.322  13.478   5.765  1.00  0.00           H  
ATOM   1176  HB2 LYS A  78      10.686  15.437   5.133  1.00  0.00           H  
ATOM   1177  HB3 LYS A  78       9.023  15.575   4.577  1.00  0.00           H  
ATOM   1178  HG2 LYS A  78       8.548  17.306   5.978  1.00  0.00           H  
ATOM   1179  HG3 LYS A  78       9.717  16.788   7.195  1.00  0.00           H  
ATOM   1180  HD2 LYS A  78      10.554  18.793   6.214  1.00  0.00           H  
ATOM   1181  HD3 LYS A  78      11.534  17.460   5.600  1.00  0.00           H  
ATOM   1182  HE2 LYS A  78      10.489  17.520   3.497  1.00  0.00           H  
ATOM   1183  HE3 LYS A  78       9.150  18.498   4.097  1.00  0.00           H  
ATOM   1184  HZ1 LYS A  78      11.941  19.488   4.015  1.00  0.00           H  
ATOM   1185  HZ2 LYS A  78      10.525  20.387   4.234  1.00  0.00           H  
ATOM   1186  HZ3 LYS A  78      10.862  19.695   2.728  1.00  0.00           H  
ATOM   1187  N   LYS A  79      11.243  13.444   7.379  1.00  0.00           N  
ATOM   1188  CA  LYS A  79      12.233  13.255   8.432  1.00  0.00           C  
ATOM   1189  C   LYS A  79      13.057  14.522   8.638  1.00  0.00           C  
ATOM   1190  O   LYS A  79      13.487  15.158   7.676  1.00  0.00           O  
ATOM   1191  CB  LYS A  79      13.157  12.084   8.088  1.00  0.00           C  
ATOM   1192  CG  LYS A  79      12.426  10.882   7.515  1.00  0.00           C  
ATOM   1193  CD  LYS A  79      13.136   9.583   7.858  1.00  0.00           C  
ATOM   1194  CE  LYS A  79      12.492   8.394   7.161  1.00  0.00           C  
ATOM   1195  NZ  LYS A  79      13.413   7.227   7.088  1.00  0.00           N  
ATOM   1196  H   LYS A  79      11.330  12.937   6.544  1.00  0.00           H  
ATOM   1197  HA  LYS A  79      11.706  13.030   9.347  1.00  0.00           H  
ATOM   1198  HB2 LYS A  79      13.884  12.416   7.362  1.00  0.00           H  
ATOM   1199  HB3 LYS A  79      13.672  11.772   8.985  1.00  0.00           H  
ATOM   1200  HG2 LYS A  79      11.427  10.851   7.922  1.00  0.00           H  
ATOM   1201  HG3 LYS A  79      12.376  10.981   6.440  1.00  0.00           H  
ATOM   1202  HD2 LYS A  79      14.168   9.652   7.545  1.00  0.00           H  
ATOM   1203  HD3 LYS A  79      13.092   9.429   8.927  1.00  0.00           H  
ATOM   1204  HE2 LYS A  79      11.606   8.110   7.708  1.00  0.00           H  
ATOM   1205  HE3 LYS A  79      12.216   8.688   6.158  1.00  0.00           H  
ATOM   1206  HZ1 LYS A  79      13.800   7.019   8.031  1.00  0.00           H  
ATOM   1207  HZ2 LYS A  79      14.200   7.432   6.441  1.00  0.00           H  
ATOM   1208  HZ3 LYS A  79      12.903   6.389   6.742  1.00  0.00           H  
ATOM   1209  N   LYS A  80      13.274  14.882   9.898  1.00  0.00           N  
ATOM   1210  CA  LYS A  80      14.049  16.072  10.232  1.00  0.00           C  
ATOM   1211  C   LYS A  80      15.527  15.865   9.914  1.00  0.00           C  
ATOM   1212  O   LYS A  80      16.111  16.605   9.123  1.00  0.00           O  
ATOM   1213  CB  LYS A  80      13.878  16.418  11.713  1.00  0.00           C  
ATOM   1214  CG  LYS A  80      12.464  16.831  12.081  1.00  0.00           C  
ATOM   1215  CD  LYS A  80      12.147  16.503  13.531  1.00  0.00           C  
ATOM   1216  CE  LYS A  80      11.796  15.034  13.706  1.00  0.00           C  
ATOM   1217  NZ  LYS A  80      10.485  14.699  13.085  1.00  0.00           N  
ATOM   1218  H   LYS A  80      12.905  14.334  10.623  1.00  0.00           H  
ATOM   1219  HA  LYS A  80      13.676  16.889   9.634  1.00  0.00           H  
ATOM   1220  HB2 LYS A  80      14.145  15.556  12.305  1.00  0.00           H  
ATOM   1221  HB3 LYS A  80      14.544  17.233  11.958  1.00  0.00           H  
ATOM   1222  HG2 LYS A  80      12.359  17.896  11.933  1.00  0.00           H  
ATOM   1223  HG3 LYS A  80      11.767  16.307  11.443  1.00  0.00           H  
ATOM   1224  HD2 LYS A  80      13.010  16.731  14.139  1.00  0.00           H  
ATOM   1225  HD3 LYS A  80      11.309  17.106  13.852  1.00  0.00           H  
ATOM   1226  HE2 LYS A  80      12.567  14.436  13.244  1.00  0.00           H  
ATOM   1227  HE3 LYS A  80      11.752  14.812  14.762  1.00  0.00           H  
ATOM   1228  HZ1 LYS A  80       9.744  15.331  13.452  1.00  0.00           H  
ATOM   1229  HZ2 LYS A  80      10.226  13.716  13.305  1.00  0.00           H  
ATOM   1230  HZ3 LYS A  80      10.539  14.810  12.053  1.00  0.00           H  
ATOM   1231  N   GLY A  81      16.125  14.854  10.536  1.00  0.00           N  
ATOM   1232  CA  GLY A  81      17.529  14.568  10.305  1.00  0.00           C  
ATOM   1233  C   GLY A  81      17.741  13.564   9.189  1.00  0.00           C  
ATOM   1234  O   GLY A  81      16.849  12.774   8.879  1.00  0.00           O  
ATOM   1235  H   GLY A  81      15.610  14.298  11.157  1.00  0.00           H  
ATOM   1236  HA2 GLY A  81      18.035  15.487  10.049  1.00  0.00           H  
ATOM   1237  HA3 GLY A  81      17.959  14.174  11.215  1.00  0.00           H  
ATOM   1238  N   SER A  82      18.923  13.595   8.584  1.00  0.00           N  
ATOM   1239  CA  SER A  82      19.247  12.684   7.492  1.00  0.00           C  
ATOM   1240  C   SER A  82      20.375  11.738   7.891  1.00  0.00           C  
ATOM   1241  O   SER A  82      20.924  11.835   8.987  1.00  0.00           O  
ATOM   1242  CB  SER A  82      19.646  13.473   6.243  1.00  0.00           C  
ATOM   1243  OG  SER A  82      20.814  14.241   6.475  1.00  0.00           O  
ATOM   1244  H   SER A  82      19.593  14.248   8.877  1.00  0.00           H  
ATOM   1245  HA  SER A  82      18.365  12.102   7.273  1.00  0.00           H  
ATOM   1246  HB2 SER A  82      19.836  12.786   5.432  1.00  0.00           H  
ATOM   1247  HB3 SER A  82      18.840  14.139   5.969  1.00  0.00           H  
ATOM   1248  HG  SER A  82      21.578  13.772   6.132  1.00  0.00           H  
ATOM   1249  N   GLY A  83      20.715  10.820   6.991  1.00  0.00           N  
ATOM   1250  CA  GLY A  83      21.776   9.868   7.266  1.00  0.00           C  
ATOM   1251  C   GLY A  83      22.497   9.423   6.009  1.00  0.00           C  
ATOM   1252  O   GLY A  83      21.969   9.514   4.900  1.00  0.00           O  
ATOM   1253  H   GLY A  83      20.242  10.789   6.133  1.00  0.00           H  
ATOM   1254  HA2 GLY A  83      22.489  10.324   7.936  1.00  0.00           H  
ATOM   1255  HA3 GLY A  83      21.349   9.000   7.748  1.00  0.00           H  
ATOM   1256  N   PRO A  84      23.733   8.931   6.174  1.00  0.00           N  
ATOM   1257  CA  PRO A  84      24.555   8.462   5.054  1.00  0.00           C  
ATOM   1258  C   PRO A  84      24.017   7.173   4.441  1.00  0.00           C  
ATOM   1259  O   PRO A  84      24.239   6.897   3.262  1.00  0.00           O  
ATOM   1260  CB  PRO A  84      25.923   8.219   5.696  1.00  0.00           C  
ATOM   1261  CG  PRO A  84      25.627   7.955   7.132  1.00  0.00           C  
ATOM   1262  CD  PRO A  84      24.424   8.793   7.467  1.00  0.00           C  
ATOM   1263  HA  PRO A  84      24.644   9.215   4.285  1.00  0.00           H  
ATOM   1264  HB2 PRO A  84      26.397   7.368   5.226  1.00  0.00           H  
ATOM   1265  HB3 PRO A  84      26.542   9.095   5.575  1.00  0.00           H  
ATOM   1266  HG2 PRO A  84      25.407   6.908   7.275  1.00  0.00           H  
ATOM   1267  HG3 PRO A  84      26.470   8.249   7.740  1.00  0.00           H  
ATOM   1268  HD2 PRO A  84      23.799   8.285   8.186  1.00  0.00           H  
ATOM   1269  HD3 PRO A  84      24.730   9.758   7.845  1.00  0.00           H  
ATOM   1270  N   SER A  85      23.310   6.389   5.248  1.00  0.00           N  
ATOM   1271  CA  SER A  85      22.744   5.128   4.785  1.00  0.00           C  
ATOM   1272  C   SER A  85      22.152   5.279   3.387  1.00  0.00           C  
ATOM   1273  O   SER A  85      21.325   6.157   3.143  1.00  0.00           O  
ATOM   1274  CB  SER A  85      21.668   4.640   5.757  1.00  0.00           C  
ATOM   1275  OG  SER A  85      20.467   5.374   5.598  1.00  0.00           O  
ATOM   1276  H   SER A  85      23.168   6.664   6.178  1.00  0.00           H  
ATOM   1277  HA  SER A  85      23.541   4.400   4.748  1.00  0.00           H  
ATOM   1278  HB2 SER A  85      21.466   3.596   5.571  1.00  0.00           H  
ATOM   1279  HB3 SER A  85      22.021   4.763   6.771  1.00  0.00           H  
ATOM   1280  HG  SER A  85      19.719   4.817   5.828  1.00  0.00           H  
ATOM   1281  N   SER A  86      22.581   4.415   2.472  1.00  0.00           N  
ATOM   1282  CA  SER A  86      22.097   4.454   1.097  1.00  0.00           C  
ATOM   1283  C   SER A  86      20.784   3.689   0.962  1.00  0.00           C  
ATOM   1284  O   SER A  86      20.358   2.996   1.885  1.00  0.00           O  
ATOM   1285  CB  SER A  86      23.144   3.865   0.149  1.00  0.00           C  
ATOM   1286  OG  SER A  86      24.300   4.683   0.095  1.00  0.00           O  
ATOM   1287  H   SER A  86      23.242   3.737   2.728  1.00  0.00           H  
ATOM   1288  HA  SER A  86      21.927   5.487   0.835  1.00  0.00           H  
ATOM   1289  HB2 SER A  86      23.429   2.884   0.496  1.00  0.00           H  
ATOM   1290  HB3 SER A  86      22.724   3.789  -0.843  1.00  0.00           H  
ATOM   1291  HG  SER A  86      24.697   4.735   0.967  1.00  0.00           H  
ATOM   1292  N   GLY A  87      20.147   3.820  -0.198  1.00  0.00           N  
ATOM   1293  CA  GLY A  87      18.889   3.136  -0.434  1.00  0.00           C  
ATOM   1294  C   GLY A  87      18.152   3.679  -1.642  1.00  0.00           C  
ATOM   1295  O   GLY A  87      16.929   3.574  -1.730  1.00  0.00           O  
ATOM   1296  H   GLY A  87      20.534   4.386  -0.898  1.00  0.00           H  
ATOM   1297  HA2 GLY A  87      19.086   2.086  -0.588  1.00  0.00           H  
ATOM   1298  HA3 GLY A  87      18.261   3.250   0.437  1.00  0.00           H  
TER    1299      GLY A  87                                                      
ENDMDL                                                                          
MODEL        3                                                                  
ATOM      1  N   GLY A   1      -4.270   1.892 -18.100  1.00  0.00           N  
ATOM      2  CA  GLY A   1      -4.589   0.590 -17.544  1.00  0.00           C  
ATOM      3  C   GLY A   1      -5.677  -0.122 -18.324  1.00  0.00           C  
ATOM      4  O   GLY A   1      -6.081   0.332 -19.394  1.00  0.00           O  
ATOM      5  H1  GLY A   1      -4.236   2.013 -19.072  1.00  0.00           H  
ATOM      6  HA2 GLY A   1      -3.698  -0.020 -17.550  1.00  0.00           H  
ATOM      7  HA3 GLY A   1      -4.919   0.718 -16.524  1.00  0.00           H  
ATOM      8  N   SER A   2      -6.150  -1.243 -17.788  1.00  0.00           N  
ATOM      9  CA  SER A   2      -7.193  -2.022 -18.443  1.00  0.00           C  
ATOM     10  C   SER A   2      -8.400  -2.194 -17.526  1.00  0.00           C  
ATOM     11  O   SER A   2      -8.391  -1.746 -16.380  1.00  0.00           O  
ATOM     12  CB  SER A   2      -6.652  -3.393 -18.856  1.00  0.00           C  
ATOM     13  OG  SER A   2      -5.930  -3.311 -20.072  1.00  0.00           O  
ATOM     14  H   SER A   2      -5.786  -1.553 -16.932  1.00  0.00           H  
ATOM     15  HA  SER A   2      -7.502  -1.485 -19.328  1.00  0.00           H  
ATOM     16  HB2 SER A   2      -5.994  -3.764 -18.085  1.00  0.00           H  
ATOM     17  HB3 SER A   2      -7.478  -4.078 -18.986  1.00  0.00           H  
ATOM     18  HG  SER A   2      -4.997  -3.461 -19.902  1.00  0.00           H  
ATOM     19  N   SER A   3      -9.438  -2.846 -18.040  1.00  0.00           N  
ATOM     20  CA  SER A   3     -10.655  -3.074 -17.270  1.00  0.00           C  
ATOM     21  C   SER A   3     -10.410  -4.085 -16.154  1.00  0.00           C  
ATOM     22  O   SER A   3     -10.220  -5.274 -16.408  1.00  0.00           O  
ATOM     23  CB  SER A   3     -11.777  -3.570 -18.184  1.00  0.00           C  
ATOM     24  OG  SER A   3     -12.968  -3.800 -17.452  1.00  0.00           O  
ATOM     25  H   SER A   3      -9.385  -3.179 -18.961  1.00  0.00           H  
ATOM     26  HA  SER A   3     -10.950  -2.134 -16.830  1.00  0.00           H  
ATOM     27  HB2 SER A   3     -11.973  -2.828 -18.944  1.00  0.00           H  
ATOM     28  HB3 SER A   3     -11.473  -4.495 -18.654  1.00  0.00           H  
ATOM     29  HG  SER A   3     -13.024  -4.728 -17.214  1.00  0.00           H  
ATOM     30  N   GLY A   4     -10.414  -3.602 -14.915  1.00  0.00           N  
ATOM     31  CA  GLY A   4     -10.191  -4.475 -13.777  1.00  0.00           C  
ATOM     32  C   GLY A   4      -9.709  -3.721 -12.554  1.00  0.00           C  
ATOM     33  O   GLY A   4      -8.508  -3.646 -12.296  1.00  0.00           O  
ATOM     34  H   GLY A   4     -10.571  -2.645 -14.773  1.00  0.00           H  
ATOM     35  HA2 GLY A   4     -11.116  -4.977 -13.536  1.00  0.00           H  
ATOM     36  HA3 GLY A   4      -9.450  -5.213 -14.045  1.00  0.00           H  
ATOM     37  N   SER A   5     -10.648  -3.159 -11.799  1.00  0.00           N  
ATOM     38  CA  SER A   5     -10.312  -2.402 -10.599  1.00  0.00           C  
ATOM     39  C   SER A   5     -10.192  -3.325  -9.390  1.00  0.00           C  
ATOM     40  O   SER A   5     -10.987  -4.249  -9.219  1.00  0.00           O  
ATOM     41  CB  SER A   5     -11.371  -1.330 -10.333  1.00  0.00           C  
ATOM     42  OG  SER A   5     -11.298  -0.291 -11.293  1.00  0.00           O  
ATOM     43  H   SER A   5     -11.589  -3.254 -12.057  1.00  0.00           H  
ATOM     44  HA  SER A   5      -9.360  -1.921 -10.766  1.00  0.00           H  
ATOM     45  HB2 SER A   5     -12.352  -1.778 -10.379  1.00  0.00           H  
ATOM     46  HB3 SER A   5     -11.214  -0.909  -9.350  1.00  0.00           H  
ATOM     47  HG  SER A   5     -10.381  -0.143 -11.536  1.00  0.00           H  
ATOM     48  N   SER A   6      -9.191  -3.067  -8.554  1.00  0.00           N  
ATOM     49  CA  SER A   6      -8.963  -3.877  -7.363  1.00  0.00           C  
ATOM     50  C   SER A   6      -8.026  -3.163  -6.392  1.00  0.00           C  
ATOM     51  O   SER A   6      -7.269  -2.275  -6.782  1.00  0.00           O  
ATOM     52  CB  SER A   6      -8.376  -5.236  -7.749  1.00  0.00           C  
ATOM     53  OG  SER A   6      -8.545  -6.179  -6.704  1.00  0.00           O  
ATOM     54  H   SER A   6      -8.591  -2.316  -8.745  1.00  0.00           H  
ATOM     55  HA  SER A   6      -9.915  -4.030  -6.878  1.00  0.00           H  
ATOM     56  HB2 SER A   6      -8.875  -5.603  -8.632  1.00  0.00           H  
ATOM     57  HB3 SER A   6      -7.321  -5.125  -7.951  1.00  0.00           H  
ATOM     58  HG  SER A   6      -9.473  -6.413  -6.631  1.00  0.00           H  
ATOM     59  N   GLY A   7      -8.084  -3.559  -5.124  1.00  0.00           N  
ATOM     60  CA  GLY A   7      -7.237  -2.947  -4.117  1.00  0.00           C  
ATOM     61  C   GLY A   7      -8.020  -2.084  -3.148  1.00  0.00           C  
ATOM     62  O   GLY A   7      -9.233  -1.923  -3.290  1.00  0.00           O  
ATOM     63  H   GLY A   7      -8.707  -4.272  -4.871  1.00  0.00           H  
ATOM     64  HA2 GLY A   7      -6.735  -3.727  -3.563  1.00  0.00           H  
ATOM     65  HA3 GLY A   7      -6.496  -2.335  -4.609  1.00  0.00           H  
ATOM     66  N   ILE A   8      -7.327  -1.528  -2.160  1.00  0.00           N  
ATOM     67  CA  ILE A   8      -7.965  -0.676  -1.164  1.00  0.00           C  
ATOM     68  C   ILE A   8      -7.616   0.791  -1.390  1.00  0.00           C  
ATOM     69  O   ILE A   8      -6.589   1.109  -1.989  1.00  0.00           O  
ATOM     70  CB  ILE A   8      -7.554  -1.077   0.265  1.00  0.00           C  
ATOM     71  CG1 ILE A   8      -6.063  -0.811   0.484  1.00  0.00           C  
ATOM     72  CG2 ILE A   8      -7.879  -2.541   0.519  1.00  0.00           C  
ATOM     73  CD1 ILE A   8      -5.701  -0.551   1.929  1.00  0.00           C  
ATOM     74  H   ILE A   8      -6.363  -1.693  -2.101  1.00  0.00           H  
ATOM     75  HA  ILE A   8      -9.035  -0.799  -1.257  1.00  0.00           H  
ATOM     76  HB  ILE A   8      -8.124  -0.480   0.960  1.00  0.00           H  
ATOM     77 HG12 ILE A   8      -5.498  -1.667   0.150  1.00  0.00           H  
ATOM     78 HG13 ILE A   8      -5.771   0.055  -0.093  1.00  0.00           H  
ATOM     79 HG21 ILE A   8      -8.120  -3.024  -0.416  1.00  0.00           H  
ATOM     80 HG22 ILE A   8      -7.024  -3.027   0.965  1.00  0.00           H  
ATOM     81 HG23 ILE A   8      -8.724  -2.611   1.188  1.00  0.00           H  
ATOM     82 HD11 ILE A   8      -4.710  -0.125   1.982  1.00  0.00           H  
ATOM     83 HD12 ILE A   8      -6.412   0.137   2.361  1.00  0.00           H  
ATOM     84 HD13 ILE A   8      -5.722  -1.481   2.478  1.00  0.00           H  
ATOM     85  N   GLN A   9      -8.476   1.680  -0.904  1.00  0.00           N  
ATOM     86  CA  GLN A   9      -8.258   3.114  -1.052  1.00  0.00           C  
ATOM     87  C   GLN A   9      -7.835   3.739   0.273  1.00  0.00           C  
ATOM     88  O   GLN A   9      -8.598   3.748   1.239  1.00  0.00           O  
ATOM     89  CB  GLN A   9      -9.527   3.794  -1.569  1.00  0.00           C  
ATOM     90  CG  GLN A   9      -9.402   5.304  -1.688  1.00  0.00           C  
ATOM     91  CD  GLN A   9     -10.729   5.979  -1.974  1.00  0.00           C  
ATOM     92  OE1 GLN A   9     -11.670   5.883  -1.185  1.00  0.00           O  
ATOM     93  NE2 GLN A   9     -10.812   6.667  -3.107  1.00  0.00           N  
ATOM     94  H   GLN A   9      -9.277   1.364  -0.436  1.00  0.00           H  
ATOM     95  HA  GLN A   9      -7.466   3.256  -1.771  1.00  0.00           H  
ATOM     96  HB2 GLN A   9      -9.763   3.395  -2.544  1.00  0.00           H  
ATOM     97  HB3 GLN A   9     -10.339   3.574  -0.893  1.00  0.00           H  
ATOM     98  HG2 GLN A   9      -9.010   5.695  -0.760  1.00  0.00           H  
ATOM     99  HG3 GLN A   9      -8.717   5.533  -2.491  1.00  0.00           H  
ATOM    100 HE21 GLN A   9     -10.022   6.698  -3.687  1.00  0.00           H  
ATOM    101 HE22 GLN A   9     -11.658   7.112  -3.317  1.00  0.00           H  
ATOM    102  N   VAL A  10      -6.613   4.262   0.312  1.00  0.00           N  
ATOM    103  CA  VAL A  10      -6.089   4.891   1.519  1.00  0.00           C  
ATOM    104  C   VAL A  10      -5.772   6.362   1.278  1.00  0.00           C  
ATOM    105  O   VAL A  10      -5.248   6.732   0.228  1.00  0.00           O  
ATOM    106  CB  VAL A  10      -4.817   4.178   2.015  1.00  0.00           C  
ATOM    107  CG1 VAL A  10      -5.065   2.685   2.164  1.00  0.00           C  
ATOM    108  CG2 VAL A  10      -3.655   4.442   1.070  1.00  0.00           C  
ATOM    109  H   VAL A  10      -6.052   4.225  -0.490  1.00  0.00           H  
ATOM    110  HA  VAL A  10      -6.843   4.815   2.289  1.00  0.00           H  
ATOM    111  HB  VAL A  10      -4.562   4.576   2.986  1.00  0.00           H  
ATOM    112 HG11 VAL A  10      -4.240   2.138   1.732  1.00  0.00           H  
ATOM    113 HG12 VAL A  10      -5.154   2.436   3.212  1.00  0.00           H  
ATOM    114 HG13 VAL A  10      -5.979   2.419   1.652  1.00  0.00           H  
ATOM    115 HG21 VAL A  10      -2.802   3.856   1.377  1.00  0.00           H  
ATOM    116 HG22 VAL A  10      -3.938   4.166   0.065  1.00  0.00           H  
ATOM    117 HG23 VAL A  10      -3.400   5.491   1.096  1.00  0.00           H  
ATOM    118  N   PHE A  11      -6.094   7.199   2.259  1.00  0.00           N  
ATOM    119  CA  PHE A  11      -5.845   8.632   2.155  1.00  0.00           C  
ATOM    120  C   PHE A  11      -4.498   8.996   2.773  1.00  0.00           C  
ATOM    121  O   PHE A  11      -4.213   8.646   3.919  1.00  0.00           O  
ATOM    122  CB  PHE A  11      -6.964   9.417   2.842  1.00  0.00           C  
ATOM    123  CG  PHE A  11      -8.320   9.178   2.243  1.00  0.00           C  
ATOM    124  CD1 PHE A  11      -8.707   9.835   1.086  1.00  0.00           C  
ATOM    125  CD2 PHE A  11      -9.208   8.296   2.838  1.00  0.00           C  
ATOM    126  CE1 PHE A  11      -9.954   9.616   0.532  1.00  0.00           C  
ATOM    127  CE2 PHE A  11     -10.456   8.073   2.288  1.00  0.00           C  
ATOM    128  CZ  PHE A  11     -10.830   8.735   1.134  1.00  0.00           C  
ATOM    129  H   PHE A  11      -6.510   6.844   3.073  1.00  0.00           H  
ATOM    130  HA  PHE A  11      -5.828   8.889   1.107  1.00  0.00           H  
ATOM    131  HB2 PHE A  11      -7.006   9.133   3.883  1.00  0.00           H  
ATOM    132  HB3 PHE A  11      -6.749  10.473   2.770  1.00  0.00           H  
ATOM    133  HD1 PHE A  11      -8.022  10.525   0.615  1.00  0.00           H  
ATOM    134  HD2 PHE A  11      -8.918   7.778   3.740  1.00  0.00           H  
ATOM    135  HE1 PHE A  11     -10.243  10.135  -0.370  1.00  0.00           H  
ATOM    136  HE2 PHE A  11     -11.140   7.384   2.761  1.00  0.00           H  
ATOM    137  HZ  PHE A  11     -11.805   8.562   0.703  1.00  0.00           H  
ATOM    138  N   VAL A  12      -3.673   9.701   2.006  1.00  0.00           N  
ATOM    139  CA  VAL A  12      -2.356  10.114   2.478  1.00  0.00           C  
ATOM    140  C   VAL A  12      -2.309  11.617   2.731  1.00  0.00           C  
ATOM    141  O   VAL A  12      -2.324  12.417   1.796  1.00  0.00           O  
ATOM    142  CB  VAL A  12      -1.256   9.741   1.467  1.00  0.00           C  
ATOM    143  CG1 VAL A  12       0.108  10.181   1.975  1.00  0.00           C  
ATOM    144  CG2 VAL A  12      -1.273   8.245   1.188  1.00  0.00           C  
ATOM    145  H   VAL A  12      -3.957   9.951   1.102  1.00  0.00           H  
ATOM    146  HA  VAL A  12      -2.156   9.596   3.404  1.00  0.00           H  
ATOM    147  HB  VAL A  12      -1.455  10.260   0.541  1.00  0.00           H  
ATOM    148 HG11 VAL A  12       0.081  10.265   3.052  1.00  0.00           H  
ATOM    149 HG12 VAL A  12       0.852   9.452   1.689  1.00  0.00           H  
ATOM    150 HG13 VAL A  12       0.360  11.140   1.546  1.00  0.00           H  
ATOM    151 HG21 VAL A  12      -1.628   8.071   0.183  1.00  0.00           H  
ATOM    152 HG22 VAL A  12      -0.274   7.848   1.292  1.00  0.00           H  
ATOM    153 HG23 VAL A  12      -1.930   7.756   1.892  1.00  0.00           H  
ATOM    154  N   LYS A  13      -2.253  11.994   4.004  1.00  0.00           N  
ATOM    155  CA  LYS A  13      -2.202  13.401   4.383  1.00  0.00           C  
ATOM    156  C   LYS A  13      -0.768  13.919   4.361  1.00  0.00           C  
ATOM    157  O   LYS A  13       0.084  13.449   5.113  1.00  0.00           O  
ATOM    158  CB  LYS A  13      -2.804  13.597   5.777  1.00  0.00           C  
ATOM    159  CG  LYS A  13      -2.232  14.789   6.525  1.00  0.00           C  
ATOM    160  CD  LYS A  13      -2.982  15.047   7.820  1.00  0.00           C  
ATOM    161  CE  LYS A  13      -4.169  15.972   7.602  1.00  0.00           C  
ATOM    162  NZ  LYS A  13      -4.992  16.120   8.834  1.00  0.00           N  
ATOM    163  H   LYS A  13      -2.244  11.309   4.706  1.00  0.00           H  
ATOM    164  HA  LYS A  13      -2.785  13.960   3.667  1.00  0.00           H  
ATOM    165  HB2 LYS A  13      -3.871  13.739   5.678  1.00  0.00           H  
ATOM    166  HB3 LYS A  13      -2.621  12.709   6.363  1.00  0.00           H  
ATOM    167  HG2 LYS A  13      -1.195  14.593   6.755  1.00  0.00           H  
ATOM    168  HG3 LYS A  13      -2.304  15.665   5.897  1.00  0.00           H  
ATOM    169  HD2 LYS A  13      -3.341  14.107   8.212  1.00  0.00           H  
ATOM    170  HD3 LYS A  13      -2.308  15.502   8.532  1.00  0.00           H  
ATOM    171  HE2 LYS A  13      -3.802  16.943   7.306  1.00  0.00           H  
ATOM    172  HE3 LYS A  13      -4.786  15.566   6.814  1.00  0.00           H  
ATOM    173  HZ1 LYS A  13      -5.989  15.911   8.625  1.00  0.00           H  
ATOM    174  HZ2 LYS A  13      -4.922  17.092   9.196  1.00  0.00           H  
ATOM    175  HZ3 LYS A  13      -4.658  15.463   9.568  1.00  0.00           H  
ATOM    176  N   ASN A  14      -0.508  14.893   3.493  1.00  0.00           N  
ATOM    177  CA  ASN A  14       0.823  15.475   3.374  1.00  0.00           C  
ATOM    178  C   ASN A  14       1.044  16.549   4.435  1.00  0.00           C  
ATOM    179  O   ASN A  14       0.104  17.171   4.930  1.00  0.00           O  
ATOM    180  CB  ASN A  14       1.018  16.073   1.979  1.00  0.00           C  
ATOM    181  CG  ASN A  14      -0.066  17.071   1.621  1.00  0.00           C  
ATOM    182  OD1 ASN A  14      -0.922  17.396   2.444  1.00  0.00           O  
ATOM    183  ND2 ASN A  14      -0.035  17.562   0.388  1.00  0.00           N  
ATOM    184  H   ASN A  14      -1.229  15.227   2.920  1.00  0.00           H  
ATOM    185  HA  ASN A  14       1.545  14.686   3.522  1.00  0.00           H  
ATOM    186  HB2 ASN A  14       1.972  16.578   1.941  1.00  0.00           H  
ATOM    187  HB3 ASN A  14       1.006  15.278   1.248  1.00  0.00           H  
ATOM    188 HD21 ASN A  14       0.676  17.257  -0.214  1.00  0.00           H  
ATOM    189 HD22 ASN A  14      -0.723  18.209   0.130  1.00  0.00           H  
ATOM    190  N   PRO A  15       2.317  16.774   4.793  1.00  0.00           N  
ATOM    191  CA  PRO A  15       2.692  17.773   5.798  1.00  0.00           C  
ATOM    192  C   PRO A  15       2.477  19.200   5.305  1.00  0.00           C  
ATOM    193  O   PRO A  15       2.610  20.157   6.067  1.00  0.00           O  
ATOM    194  CB  PRO A  15       4.182  17.506   6.025  1.00  0.00           C  
ATOM    195  CG  PRO A  15       4.651  16.872   4.761  1.00  0.00           C  
ATOM    196  CD  PRO A  15       3.488  16.069   4.245  1.00  0.00           C  
ATOM    197  HA  PRO A  15       2.153  17.628   6.723  1.00  0.00           H  
ATOM    198  HB2 PRO A  15       4.694  18.439   6.213  1.00  0.00           H  
ATOM    199  HB3 PRO A  15       4.308  16.844   6.869  1.00  0.00           H  
ATOM    200  HG2 PRO A  15       4.926  17.634   4.048  1.00  0.00           H  
ATOM    201  HG3 PRO A  15       5.491  16.225   4.965  1.00  0.00           H  
ATOM    202  HD2 PRO A  15       3.473  16.079   3.165  1.00  0.00           H  
ATOM    203  HD3 PRO A  15       3.536  15.056   4.614  1.00  0.00           H  
ATOM    204  N   ASP A  16       2.142  19.335   4.026  1.00  0.00           N  
ATOM    205  CA  ASP A  16       1.906  20.645   3.432  1.00  0.00           C  
ATOM    206  C   ASP A  16       0.515  21.161   3.787  1.00  0.00           C  
ATOM    207  O   ASP A  16       0.354  22.306   4.207  1.00  0.00           O  
ATOM    208  CB  ASP A  16       2.066  20.576   1.912  1.00  0.00           C  
ATOM    209  CG  ASP A  16       3.514  20.431   1.488  1.00  0.00           C  
ATOM    210  OD1 ASP A  16       4.314  21.341   1.789  1.00  0.00           O  
ATOM    211  OD2 ASP A  16       3.847  19.408   0.853  1.00  0.00           O  
ATOM    212  H   ASP A  16       2.051  18.533   3.469  1.00  0.00           H  
ATOM    213  HA  ASP A  16       2.642  21.328   3.831  1.00  0.00           H  
ATOM    214  HB2 ASP A  16       1.514  19.726   1.537  1.00  0.00           H  
ATOM    215  HB3 ASP A  16       1.669  21.479   1.473  1.00  0.00           H  
ATOM    216  N   GLY A  17      -0.489  20.306   3.614  1.00  0.00           N  
ATOM    217  CA  GLY A  17      -1.854  20.694   3.919  1.00  0.00           C  
ATOM    218  C   GLY A  17      -2.861  20.059   2.981  1.00  0.00           C  
ATOM    219  O   GLY A  17      -3.173  20.612   1.927  1.00  0.00           O  
ATOM    220  H   GLY A  17      -0.302  19.405   3.276  1.00  0.00           H  
ATOM    221  HA2 GLY A  17      -2.083  20.396   4.932  1.00  0.00           H  
ATOM    222  HA3 GLY A  17      -1.936  21.768   3.843  1.00  0.00           H  
ATOM    223  N   GLY A  18      -3.370  18.891   3.363  1.00  0.00           N  
ATOM    224  CA  GLY A  18      -4.341  18.199   2.536  1.00  0.00           C  
ATOM    225  C   GLY A  18      -4.115  16.700   2.510  1.00  0.00           C  
ATOM    226  O   GLY A  18      -3.159  16.199   3.100  1.00  0.00           O  
ATOM    227  H   GLY A  18      -3.084  18.497   4.214  1.00  0.00           H  
ATOM    228  HA2 GLY A  18      -5.330  18.397   2.919  1.00  0.00           H  
ATOM    229  HA3 GLY A  18      -4.273  18.579   1.527  1.00  0.00           H  
ATOM    230  N   SER A  19      -5.000  15.982   1.824  1.00  0.00           N  
ATOM    231  CA  SER A  19      -4.896  14.531   1.728  1.00  0.00           C  
ATOM    232  C   SER A  19      -5.400  14.039   0.375  1.00  0.00           C  
ATOM    233  O   SER A  19      -6.385  14.552  -0.157  1.00  0.00           O  
ATOM    234  CB  SER A  19      -5.691  13.866   2.854  1.00  0.00           C  
ATOM    235  OG  SER A  19      -5.165  12.587   3.162  1.00  0.00           O  
ATOM    236  H   SER A  19      -5.741  16.440   1.375  1.00  0.00           H  
ATOM    237  HA  SER A  19      -3.854  14.266   1.829  1.00  0.00           H  
ATOM    238  HB2 SER A  19      -5.644  14.484   3.737  1.00  0.00           H  
ATOM    239  HB3 SER A  19      -6.721  13.755   2.546  1.00  0.00           H  
ATOM    240  HG  SER A  19      -4.772  12.604   4.037  1.00  0.00           H  
ATOM    241  N   TYR A  20      -4.718  13.042  -0.177  1.00  0.00           N  
ATOM    242  CA  TYR A  20      -5.094  12.481  -1.469  1.00  0.00           C  
ATOM    243  C   TYR A  20      -5.453  11.004  -1.338  1.00  0.00           C  
ATOM    244  O   TYR A  20      -5.026  10.330  -0.401  1.00  0.00           O  
ATOM    245  CB  TYR A  20      -3.954  12.653  -2.474  1.00  0.00           C  
ATOM    246  CG  TYR A  20      -3.204  13.957  -2.322  1.00  0.00           C  
ATOM    247  CD1 TYR A  20      -3.761  15.155  -2.751  1.00  0.00           C  
ATOM    248  CD2 TYR A  20      -1.939  13.991  -1.748  1.00  0.00           C  
ATOM    249  CE1 TYR A  20      -3.079  16.349  -2.615  1.00  0.00           C  
ATOM    250  CE2 TYR A  20      -1.251  15.180  -1.606  1.00  0.00           C  
ATOM    251  CZ  TYR A  20      -1.824  16.356  -2.042  1.00  0.00           C  
ATOM    252  OH  TYR A  20      -1.142  17.543  -1.903  1.00  0.00           O  
ATOM    253  H   TYR A  20      -3.942  12.674   0.296  1.00  0.00           H  
ATOM    254  HA  TYR A  20      -5.960  13.020  -1.825  1.00  0.00           H  
ATOM    255  HB2 TYR A  20      -3.247  11.848  -2.347  1.00  0.00           H  
ATOM    256  HB3 TYR A  20      -4.358  12.617  -3.476  1.00  0.00           H  
ATOM    257  HD1 TYR A  20      -4.744  15.146  -3.200  1.00  0.00           H  
ATOM    258  HD2 TYR A  20      -1.493  13.068  -1.408  1.00  0.00           H  
ATOM    259  HE1 TYR A  20      -3.528  17.270  -2.956  1.00  0.00           H  
ATOM    260  HE2 TYR A  20      -0.268  15.186  -1.157  1.00  0.00           H  
ATOM    261  HH  TYR A  20      -1.570  18.221  -2.431  1.00  0.00           H  
ATOM    262  N   ALA A  21      -6.242  10.507  -2.286  1.00  0.00           N  
ATOM    263  CA  ALA A  21      -6.657   9.110  -2.280  1.00  0.00           C  
ATOM    264  C   ALA A  21      -5.753   8.265  -3.170  1.00  0.00           C  
ATOM    265  O   ALA A  21      -5.624   8.526  -4.366  1.00  0.00           O  
ATOM    266  CB  ALA A  21      -8.106   8.989  -2.728  1.00  0.00           C  
ATOM    267  H   ALA A  21      -6.550  11.095  -3.007  1.00  0.00           H  
ATOM    268  HA  ALA A  21      -6.588   8.746  -1.264  1.00  0.00           H  
ATOM    269  HB1 ALA A  21      -8.148   8.971  -3.807  1.00  0.00           H  
ATOM    270  HB2 ALA A  21      -8.528   8.075  -2.336  1.00  0.00           H  
ATOM    271  HB3 ALA A  21      -8.669   9.833  -2.359  1.00  0.00           H  
ATOM    272  N   TYR A  22      -5.129   7.252  -2.580  1.00  0.00           N  
ATOM    273  CA  TYR A  22      -4.234   6.370  -3.319  1.00  0.00           C  
ATOM    274  C   TYR A  22      -4.845   4.980  -3.474  1.00  0.00           C  
ATOM    275  O   TYR A  22      -5.807   4.632  -2.790  1.00  0.00           O  
ATOM    276  CB  TYR A  22      -2.883   6.269  -2.610  1.00  0.00           C  
ATOM    277  CG  TYR A  22      -2.033   7.512  -2.747  1.00  0.00           C  
ATOM    278  CD1 TYR A  22      -2.319   8.657  -2.013  1.00  0.00           C  
ATOM    279  CD2 TYR A  22      -0.944   7.542  -3.609  1.00  0.00           C  
ATOM    280  CE1 TYR A  22      -1.547   9.795  -2.135  1.00  0.00           C  
ATOM    281  CE2 TYR A  22      -0.165   8.676  -3.736  1.00  0.00           C  
ATOM    282  CZ  TYR A  22      -0.470   9.800  -2.998  1.00  0.00           C  
ATOM    283  OH  TYR A  22       0.303  10.931  -3.121  1.00  0.00           O  
ATOM    284  H   TYR A  22      -5.272   7.094  -1.623  1.00  0.00           H  
ATOM    285  HA  TYR A  22      -4.084   6.796  -4.300  1.00  0.00           H  
ATOM    286  HB2 TYR A  22      -3.048   6.094  -1.558  1.00  0.00           H  
ATOM    287  HB3 TYR A  22      -2.327   5.440  -3.025  1.00  0.00           H  
ATOM    288  HD1 TYR A  22      -3.163   8.650  -1.338  1.00  0.00           H  
ATOM    289  HD2 TYR A  22      -0.707   6.660  -4.186  1.00  0.00           H  
ATOM    290  HE1 TYR A  22      -1.785  10.675  -1.556  1.00  0.00           H  
ATOM    291  HE2 TYR A  22       0.678   8.680  -4.412  1.00  0.00           H  
ATOM    292  HH  TYR A  22       1.153  10.785  -2.700  1.00  0.00           H  
ATOM    293  N   ALA A  23      -4.277   4.189  -4.379  1.00  0.00           N  
ATOM    294  CA  ALA A  23      -4.762   2.837  -4.624  1.00  0.00           C  
ATOM    295  C   ALA A  23      -3.647   1.813  -4.446  1.00  0.00           C  
ATOM    296  O   ALA A  23      -2.628   1.865  -5.136  1.00  0.00           O  
ATOM    297  CB  ALA A  23      -5.358   2.734  -6.020  1.00  0.00           C  
ATOM    298  H   ALA A  23      -3.513   4.523  -4.894  1.00  0.00           H  
ATOM    299  HA  ALA A  23      -5.545   2.629  -3.909  1.00  0.00           H  
ATOM    300  HB1 ALA A  23      -6.408   2.984  -5.981  1.00  0.00           H  
ATOM    301  HB2 ALA A  23      -4.848   3.419  -6.680  1.00  0.00           H  
ATOM    302  HB3 ALA A  23      -5.241   1.725  -6.387  1.00  0.00           H  
ATOM    303  N   ILE A  24      -3.845   0.884  -3.516  1.00  0.00           N  
ATOM    304  CA  ILE A  24      -2.855  -0.152  -3.249  1.00  0.00           C  
ATOM    305  C   ILE A  24      -3.494  -1.364  -2.580  1.00  0.00           C  
ATOM    306  O   ILE A  24      -4.150  -1.240  -1.546  1.00  0.00           O  
ATOM    307  CB  ILE A  24      -1.717   0.374  -2.354  1.00  0.00           C  
ATOM    308  CG1 ILE A  24      -0.742  -0.755  -2.015  1.00  0.00           C  
ATOM    309  CG2 ILE A  24      -2.285   0.990  -1.084  1.00  0.00           C  
ATOM    310  CD1 ILE A  24       0.637  -0.266  -1.629  1.00  0.00           C  
ATOM    311  H   ILE A  24      -4.677   0.895  -2.999  1.00  0.00           H  
ATOM    312  HA  ILE A  24      -2.430  -0.458  -4.194  1.00  0.00           H  
ATOM    313  HB  ILE A  24      -1.191   1.145  -2.895  1.00  0.00           H  
ATOM    314 HG12 ILE A  24      -1.134  -1.326  -1.189  1.00  0.00           H  
ATOM    315 HG13 ILE A  24      -0.637  -1.400  -2.876  1.00  0.00           H  
ATOM    316 HG21 ILE A  24      -3.362   1.020  -1.148  1.00  0.00           H  
ATOM    317 HG22 ILE A  24      -1.993   0.392  -0.233  1.00  0.00           H  
ATOM    318 HG23 ILE A  24      -1.903   1.993  -0.968  1.00  0.00           H  
ATOM    319 HD11 ILE A  24       0.807  -0.461  -0.580  1.00  0.00           H  
ATOM    320 HD12 ILE A  24       1.380  -0.782  -2.217  1.00  0.00           H  
ATOM    321 HD13 ILE A  24       0.707   0.796  -1.813  1.00  0.00           H  
ATOM    322  N   ASN A  25      -3.297  -2.535  -3.176  1.00  0.00           N  
ATOM    323  CA  ASN A  25      -3.854  -3.770  -2.637  1.00  0.00           C  
ATOM    324  C   ASN A  25      -3.418  -3.977  -1.190  1.00  0.00           C  
ATOM    325  O   ASN A  25      -2.349  -3.536  -0.768  1.00  0.00           O  
ATOM    326  CB  ASN A  25      -3.417  -4.965  -3.488  1.00  0.00           C  
ATOM    327  CG  ASN A  25      -4.138  -5.019  -4.821  1.00  0.00           C  
ATOM    328  OD1 ASN A  25      -5.224  -5.589  -4.930  1.00  0.00           O  
ATOM    329  ND2 ASN A  25      -3.535  -4.424  -5.844  1.00  0.00           N  
ATOM    330  H   ASN A  25      -2.765  -2.569  -3.999  1.00  0.00           H  
ATOM    331  HA  ASN A  25      -4.930  -3.691  -2.669  1.00  0.00           H  
ATOM    332  HB2 ASN A  25      -2.356  -4.895  -3.677  1.00  0.00           H  
ATOM    333  HB3 ASN A  25      -3.624  -5.878  -2.950  1.00  0.00           H  
ATOM    334 HD21 ASN A  25      -2.672  -3.989  -5.684  1.00  0.00           H  
ATOM    335 HD22 ASN A  25      -3.980  -4.443  -6.717  1.00  0.00           H  
ATOM    336  N   PRO A  26      -4.265  -4.665  -0.409  1.00  0.00           N  
ATOM    337  CA  PRO A  26      -3.989  -4.947   1.003  1.00  0.00           C  
ATOM    338  C   PRO A  26      -2.854  -5.950   1.182  1.00  0.00           C  
ATOM    339  O   PRO A  26      -2.268  -6.051   2.259  1.00  0.00           O  
ATOM    340  CB  PRO A  26      -5.307  -5.534   1.512  1.00  0.00           C  
ATOM    341  CG  PRO A  26      -5.959  -6.107   0.301  1.00  0.00           C  
ATOM    342  CD  PRO A  26      -5.557  -5.220  -0.845  1.00  0.00           C  
ATOM    343  HA  PRO A  26      -3.760  -4.044   1.550  1.00  0.00           H  
ATOM    344  HB2 PRO A  26      -5.104  -6.297   2.250  1.00  0.00           H  
ATOM    345  HB3 PRO A  26      -5.908  -4.752   1.950  1.00  0.00           H  
ATOM    346  HG2 PRO A  26      -5.608  -7.114   0.137  1.00  0.00           H  
ATOM    347  HG3 PRO A  26      -7.032  -6.097   0.423  1.00  0.00           H  
ATOM    348  HD2 PRO A  26      -5.443  -5.800  -1.749  1.00  0.00           H  
ATOM    349  HD3 PRO A  26      -6.285  -4.435  -0.988  1.00  0.00           H  
ATOM    350  N   ASN A  27      -2.550  -6.689   0.120  1.00  0.00           N  
ATOM    351  CA  ASN A  27      -1.486  -7.685   0.161  1.00  0.00           C  
ATOM    352  C   ASN A  27      -0.145  -7.063  -0.218  1.00  0.00           C  
ATOM    353  O   ASN A  27       0.914  -7.584   0.133  1.00  0.00           O  
ATOM    354  CB  ASN A  27      -1.808  -8.845  -0.782  1.00  0.00           C  
ATOM    355  CG  ASN A  27      -3.067  -9.587  -0.377  1.00  0.00           C  
ATOM    356  OD1 ASN A  27      -3.954  -9.024   0.265  1.00  0.00           O  
ATOM    357  ND2 ASN A  27      -3.150 -10.859  -0.750  1.00  0.00           N  
ATOM    358  H   ASN A  27      -3.054  -6.562  -0.711  1.00  0.00           H  
ATOM    359  HA  ASN A  27      -1.422  -8.060   1.171  1.00  0.00           H  
ATOM    360  HB2 ASN A  27      -1.946  -8.461  -1.782  1.00  0.00           H  
ATOM    361  HB3 ASN A  27      -0.984  -9.543  -0.780  1.00  0.00           H  
ATOM    362 HD21 ASN A  27      -2.406 -11.242  -1.260  1.00  0.00           H  
ATOM    363 HD22 ASN A  27      -3.954 -11.362  -0.502  1.00  0.00           H  
ATOM    364  N   SER A  28      -0.199  -5.946  -0.937  1.00  0.00           N  
ATOM    365  CA  SER A  28       1.011  -5.255  -1.367  1.00  0.00           C  
ATOM    366  C   SER A  28       1.777  -4.703  -0.168  1.00  0.00           C  
ATOM    367  O   SER A  28       1.180  -4.255   0.811  1.00  0.00           O  
ATOM    368  CB  SER A  28       0.660  -4.119  -2.330  1.00  0.00           C  
ATOM    369  OG  SER A  28       1.829  -3.534  -2.876  1.00  0.00           O  
ATOM    370  H   SER A  28      -1.073  -5.580  -1.185  1.00  0.00           H  
ATOM    371  HA  SER A  28       1.637  -5.970  -1.880  1.00  0.00           H  
ATOM    372  HB2 SER A  28       0.056  -4.508  -3.135  1.00  0.00           H  
ATOM    373  HB3 SER A  28       0.106  -3.359  -1.798  1.00  0.00           H  
ATOM    374  HG  SER A  28       2.447  -3.334  -2.169  1.00  0.00           H  
ATOM    375  N   PHE A  29       3.102  -4.738  -0.254  1.00  0.00           N  
ATOM    376  CA  PHE A  29       3.951  -4.243   0.824  1.00  0.00           C  
ATOM    377  C   PHE A  29       3.733  -2.749   1.044  1.00  0.00           C  
ATOM    378  O   PHE A  29       3.418  -2.012   0.109  1.00  0.00           O  
ATOM    379  CB  PHE A  29       5.423  -4.513   0.507  1.00  0.00           C  
ATOM    380  CG  PHE A  29       5.723  -5.961   0.242  1.00  0.00           C  
ATOM    381  CD1 PHE A  29       5.497  -6.919   1.218  1.00  0.00           C  
ATOM    382  CD2 PHE A  29       6.230  -6.365  -0.982  1.00  0.00           C  
ATOM    383  CE1 PHE A  29       5.773  -8.251   0.978  1.00  0.00           C  
ATOM    384  CE2 PHE A  29       6.508  -7.696  -1.229  1.00  0.00           C  
ATOM    385  CZ  PHE A  29       6.278  -8.641  -0.248  1.00  0.00           C  
ATOM    386  H   PHE A  29       3.520  -5.107  -1.060  1.00  0.00           H  
ATOM    387  HA  PHE A  29       3.683  -4.771   1.726  1.00  0.00           H  
ATOM    388  HB2 PHE A  29       5.705  -3.951  -0.371  1.00  0.00           H  
ATOM    389  HB3 PHE A  29       6.028  -4.195   1.343  1.00  0.00           H  
ATOM    390  HD1 PHE A  29       5.102  -6.616   2.177  1.00  0.00           H  
ATOM    391  HD2 PHE A  29       6.411  -5.626  -1.751  1.00  0.00           H  
ATOM    392  HE1 PHE A  29       5.592  -8.988   1.746  1.00  0.00           H  
ATOM    393  HE2 PHE A  29       6.902  -7.997  -2.188  1.00  0.00           H  
ATOM    394  HZ  PHE A  29       6.494  -9.681  -0.438  1.00  0.00           H  
ATOM    395  N   ILE A  30       3.902  -2.309   2.287  1.00  0.00           N  
ATOM    396  CA  ILE A  30       3.725  -0.904   2.631  1.00  0.00           C  
ATOM    397  C   ILE A  30       4.588  -0.009   1.748  1.00  0.00           C  
ATOM    398  O   ILE A  30       4.255   1.152   1.508  1.00  0.00           O  
ATOM    399  CB  ILE A  30       4.071  -0.638   4.107  1.00  0.00           C  
ATOM    400  CG1 ILE A  30       2.998  -1.234   5.021  1.00  0.00           C  
ATOM    401  CG2 ILE A  30       4.216   0.856   4.356  1.00  0.00           C  
ATOM    402  CD1 ILE A  30       1.839  -0.298   5.283  1.00  0.00           C  
ATOM    403  H   ILE A  30       4.153  -2.945   2.989  1.00  0.00           H  
ATOM    404  HA  ILE A  30       2.686  -0.652   2.474  1.00  0.00           H  
ATOM    405  HB  ILE A  30       5.018  -1.107   4.322  1.00  0.00           H  
ATOM    406 HG12 ILE A  30       2.604  -2.130   4.567  1.00  0.00           H  
ATOM    407 HG13 ILE A  30       3.445  -1.485   5.972  1.00  0.00           H  
ATOM    408 HG21 ILE A  30       3.621   1.400   3.637  1.00  0.00           H  
ATOM    409 HG22 ILE A  30       3.874   1.089   5.354  1.00  0.00           H  
ATOM    410 HG23 ILE A  30       5.252   1.140   4.254  1.00  0.00           H  
ATOM    411 HD11 ILE A  30       1.746   0.398   4.463  1.00  0.00           H  
ATOM    412 HD12 ILE A  30       0.928  -0.870   5.377  1.00  0.00           H  
ATOM    413 HD13 ILE A  30       2.017   0.248   6.198  1.00  0.00           H  
ATOM    414  N   LEU A  31       5.699  -0.557   1.267  1.00  0.00           N  
ATOM    415  CA  LEU A  31       6.611   0.192   0.408  1.00  0.00           C  
ATOM    416  C   LEU A  31       5.939   0.559  -0.910  1.00  0.00           C  
ATOM    417  O   LEU A  31       6.140   1.652  -1.438  1.00  0.00           O  
ATOM    418  CB  LEU A  31       7.875  -0.626   0.139  1.00  0.00           C  
ATOM    419  CG  LEU A  31       8.934   0.045  -0.736  1.00  0.00           C  
ATOM    420  CD1 LEU A  31       9.883   0.874   0.115  1.00  0.00           C  
ATOM    421  CD2 LEU A  31       9.704  -0.997  -1.535  1.00  0.00           C  
ATOM    422  H   LEU A  31       5.911  -1.486   1.493  1.00  0.00           H  
ATOM    423  HA  LEU A  31       6.882   1.100   0.926  1.00  0.00           H  
ATOM    424  HB2 LEU A  31       8.329  -0.855   1.091  1.00  0.00           H  
ATOM    425  HB3 LEU A  31       7.577  -1.545  -0.346  1.00  0.00           H  
ATOM    426  HG  LEU A  31       8.446   0.710  -1.435  1.00  0.00           H  
ATOM    427 HD11 LEU A  31       9.423   1.081   1.069  1.00  0.00           H  
ATOM    428 HD12 LEU A  31      10.101   1.803  -0.389  1.00  0.00           H  
ATOM    429 HD13 LEU A  31      10.801   0.325   0.269  1.00  0.00           H  
ATOM    430 HD21 LEU A  31      10.750  -0.952  -1.272  1.00  0.00           H  
ATOM    431 HD22 LEU A  31       9.589  -0.798  -2.591  1.00  0.00           H  
ATOM    432 HD23 LEU A  31       9.318  -1.980  -1.310  1.00  0.00           H  
ATOM    433  N   GLY A  32       5.137  -0.362  -1.438  1.00  0.00           N  
ATOM    434  CA  GLY A  32       4.446  -0.115  -2.689  1.00  0.00           C  
ATOM    435  C   GLY A  32       3.534   1.094  -2.619  1.00  0.00           C  
ATOM    436  O   GLY A  32       3.054   1.580  -3.644  1.00  0.00           O  
ATOM    437  H   GLY A  32       5.014  -1.216  -0.973  1.00  0.00           H  
ATOM    438  HA2 GLY A  32       5.178   0.044  -3.467  1.00  0.00           H  
ATOM    439  HA3 GLY A  32       3.854  -0.983  -2.938  1.00  0.00           H  
ATOM    440  N   LEU A  33       3.292   1.581  -1.407  1.00  0.00           N  
ATOM    441  CA  LEU A  33       2.429   2.740  -1.206  1.00  0.00           C  
ATOM    442  C   LEU A  33       3.237   4.034  -1.250  1.00  0.00           C  
ATOM    443  O   LEU A  33       2.774   5.050  -1.770  1.00  0.00           O  
ATOM    444  CB  LEU A  33       1.695   2.629   0.131  1.00  0.00           C  
ATOM    445  CG  LEU A  33       1.110   3.929   0.686  1.00  0.00           C  
ATOM    446  CD1 LEU A  33       0.180   4.571  -0.331  1.00  0.00           C  
ATOM    447  CD2 LEU A  33       0.377   3.668   1.993  1.00  0.00           C  
ATOM    448  H   LEU A  33       3.703   1.152  -0.628  1.00  0.00           H  
ATOM    449  HA  LEU A  33       1.704   2.756  -2.006  1.00  0.00           H  
ATOM    450  HB2 LEU A  33       0.884   1.929   0.006  1.00  0.00           H  
ATOM    451  HB3 LEU A  33       2.394   2.242   0.860  1.00  0.00           H  
ATOM    452  HG  LEU A  33       1.915   4.622   0.886  1.00  0.00           H  
ATOM    453 HD11 LEU A  33       0.520   5.573  -0.547  1.00  0.00           H  
ATOM    454 HD12 LEU A  33      -0.822   4.610   0.072  1.00  0.00           H  
ATOM    455 HD13 LEU A  33       0.179   3.986  -1.239  1.00  0.00           H  
ATOM    456 HD21 LEU A  33      -0.368   2.900   1.841  1.00  0.00           H  
ATOM    457 HD22 LEU A  33      -0.107   4.576   2.322  1.00  0.00           H  
ATOM    458 HD23 LEU A  33       1.082   3.342   2.743  1.00  0.00           H  
ATOM    459  N   LYS A  34       4.447   3.989  -0.704  1.00  0.00           N  
ATOM    460  CA  LYS A  34       5.322   5.155  -0.684  1.00  0.00           C  
ATOM    461  C   LYS A  34       5.787   5.511  -2.092  1.00  0.00           C  
ATOM    462  O   LYS A  34       5.739   6.672  -2.495  1.00  0.00           O  
ATOM    463  CB  LYS A  34       6.533   4.894   0.215  1.00  0.00           C  
ATOM    464  CG  LYS A  34       6.269   5.168   1.686  1.00  0.00           C  
ATOM    465  CD  LYS A  34       5.667   3.957   2.379  1.00  0.00           C  
ATOM    466  CE  LYS A  34       6.713   2.883   2.634  1.00  0.00           C  
ATOM    467  NZ  LYS A  34       7.411   3.086   3.934  1.00  0.00           N  
ATOM    468  H   LYS A  34       4.760   3.149  -0.306  1.00  0.00           H  
ATOM    469  HA  LYS A  34       4.759   5.985  -0.283  1.00  0.00           H  
ATOM    470  HB2 LYS A  34       6.828   3.861   0.110  1.00  0.00           H  
ATOM    471  HB3 LYS A  34       7.347   5.527  -0.107  1.00  0.00           H  
ATOM    472  HG2 LYS A  34       7.201   5.418   2.169  1.00  0.00           H  
ATOM    473  HG3 LYS A  34       5.582   5.998   1.771  1.00  0.00           H  
ATOM    474  HD2 LYS A  34       5.246   4.265   3.324  1.00  0.00           H  
ATOM    475  HD3 LYS A  34       4.887   3.546   1.753  1.00  0.00           H  
ATOM    476  HE2 LYS A  34       6.227   1.920   2.643  1.00  0.00           H  
ATOM    477  HE3 LYS A  34       7.441   2.911   1.836  1.00  0.00           H  
ATOM    478  HZ1 LYS A  34       7.237   4.050   4.285  1.00  0.00           H  
ATOM    479  HZ2 LYS A  34       8.435   2.953   3.815  1.00  0.00           H  
ATOM    480  HZ3 LYS A  34       7.063   2.404   4.637  1.00  0.00           H  
ATOM    481  N   GLN A  35       6.236   4.504  -2.834  1.00  0.00           N  
ATOM    482  CA  GLN A  35       6.709   4.712  -4.197  1.00  0.00           C  
ATOM    483  C   GLN A  35       5.740   5.590  -4.982  1.00  0.00           C  
ATOM    484  O   GLN A  35       6.153   6.518  -5.676  1.00  0.00           O  
ATOM    485  CB  GLN A  35       6.889   3.369  -4.908  1.00  0.00           C  
ATOM    486  CG  GLN A  35       7.602   3.479  -6.246  1.00  0.00           C  
ATOM    487  CD  GLN A  35       8.815   4.387  -6.188  1.00  0.00           C  
ATOM    488  OE1 GLN A  35       8.868   5.416  -6.863  1.00  0.00           O  
ATOM    489  NE2 GLN A  35       9.798   4.011  -5.378  1.00  0.00           N  
ATOM    490  H   GLN A  35       6.249   3.600  -2.456  1.00  0.00           H  
ATOM    491  HA  GLN A  35       7.665   5.211  -4.144  1.00  0.00           H  
ATOM    492  HB2 GLN A  35       7.462   2.712  -4.271  1.00  0.00           H  
ATOM    493  HB3 GLN A  35       5.916   2.933  -5.078  1.00  0.00           H  
ATOM    494  HG2 GLN A  35       7.924   2.494  -6.550  1.00  0.00           H  
ATOM    495  HG3 GLN A  35       6.910   3.872  -6.976  1.00  0.00           H  
ATOM    496 HE21 GLN A  35       9.687   3.179  -4.871  1.00  0.00           H  
ATOM    497 HE22 GLN A  35      10.594   4.579  -5.321  1.00  0.00           H  
ATOM    498  N   GLN A  36       4.451   5.290  -4.866  1.00  0.00           N  
ATOM    499  CA  GLN A  36       3.424   6.052  -5.566  1.00  0.00           C  
ATOM    500  C   GLN A  36       3.477   7.525  -5.174  1.00  0.00           C  
ATOM    501  O   GLN A  36       3.294   8.407  -6.014  1.00  0.00           O  
ATOM    502  CB  GLN A  36       2.038   5.481  -5.260  1.00  0.00           C  
ATOM    503  CG  GLN A  36       1.664   4.293  -6.131  1.00  0.00           C  
ATOM    504  CD  GLN A  36       0.220   3.869  -5.951  1.00  0.00           C  
ATOM    505  OE1 GLN A  36      -0.642   4.196  -6.767  1.00  0.00           O  
ATOM    506  NE2 GLN A  36      -0.053   3.136  -4.878  1.00  0.00           N  
ATOM    507  H   GLN A  36       4.184   4.538  -4.297  1.00  0.00           H  
ATOM    508  HA  GLN A  36       3.612   5.967  -6.625  1.00  0.00           H  
ATOM    509  HB2 GLN A  36       2.011   5.167  -4.228  1.00  0.00           H  
ATOM    510  HB3 GLN A  36       1.301   6.256  -5.412  1.00  0.00           H  
ATOM    511  HG2 GLN A  36       1.818   4.558  -7.166  1.00  0.00           H  
ATOM    512  HG3 GLN A  36       2.303   3.460  -5.874  1.00  0.00           H  
ATOM    513 HE21 GLN A  36       0.683   2.914  -4.270  1.00  0.00           H  
ATOM    514 HE22 GLN A  36      -0.979   2.849  -4.736  1.00  0.00           H  
ATOM    515  N   ILE A  37       3.730   7.784  -3.896  1.00  0.00           N  
ATOM    516  CA  ILE A  37       3.808   9.150  -3.394  1.00  0.00           C  
ATOM    517  C   ILE A  37       5.083   9.838  -3.871  1.00  0.00           C  
ATOM    518  O   ILE A  37       5.069  11.019  -4.217  1.00  0.00           O  
ATOM    519  CB  ILE A  37       3.762   9.188  -1.855  1.00  0.00           C  
ATOM    520  CG1 ILE A  37       2.465   8.556  -1.346  1.00  0.00           C  
ATOM    521  CG2 ILE A  37       3.891  10.620  -1.357  1.00  0.00           C  
ATOM    522  CD1 ILE A  37       2.544   8.088   0.090  1.00  0.00           C  
ATOM    523  H   ILE A  37       3.867   7.038  -3.275  1.00  0.00           H  
ATOM    524  HA  ILE A  37       2.955   9.693  -3.773  1.00  0.00           H  
ATOM    525  HB  ILE A  37       4.601   8.624  -1.478  1.00  0.00           H  
ATOM    526 HG12 ILE A  37       1.668   9.280  -1.415  1.00  0.00           H  
ATOM    527 HG13 ILE A  37       2.224   7.702  -1.962  1.00  0.00           H  
ATOM    528 HG21 ILE A  37       2.912  11.007  -1.115  1.00  0.00           H  
ATOM    529 HG22 ILE A  37       4.513  10.638  -0.474  1.00  0.00           H  
ATOM    530 HG23 ILE A  37       4.340  11.230  -2.126  1.00  0.00           H  
ATOM    531 HD11 ILE A  37       1.590   7.680   0.389  1.00  0.00           H  
ATOM    532 HD12 ILE A  37       3.306   7.329   0.181  1.00  0.00           H  
ATOM    533 HD13 ILE A  37       2.792   8.925   0.728  1.00  0.00           H  
ATOM    534  N   GLU A  38       6.182   9.091  -3.887  1.00  0.00           N  
ATOM    535  CA  GLU A  38       7.465   9.629  -4.323  1.00  0.00           C  
ATOM    536  C   GLU A  38       7.403  10.068  -5.783  1.00  0.00           C  
ATOM    537  O   GLU A  38       8.195  10.901  -6.226  1.00  0.00           O  
ATOM    538  CB  GLU A  38       8.570   8.587  -4.138  1.00  0.00           C  
ATOM    539  CG  GLU A  38       9.869   8.947  -4.840  1.00  0.00           C  
ATOM    540  CD  GLU A  38      10.938   7.885  -4.667  1.00  0.00           C  
ATOM    541  OE1 GLU A  38      11.547   7.830  -3.579  1.00  0.00           O  
ATOM    542  OE2 GLU A  38      11.166   7.111  -5.620  1.00  0.00           O  
ATOM    543  H   GLU A  38       6.129   8.155  -3.599  1.00  0.00           H  
ATOM    544  HA  GLU A  38       7.688  10.490  -3.710  1.00  0.00           H  
ATOM    545  HB2 GLU A  38       8.773   8.479  -3.083  1.00  0.00           H  
ATOM    546  HB3 GLU A  38       8.224   7.641  -4.528  1.00  0.00           H  
ATOM    547  HG2 GLU A  38       9.671   9.068  -5.895  1.00  0.00           H  
ATOM    548  HG3 GLU A  38      10.237   9.877  -4.434  1.00  0.00           H  
ATOM    549  N   ASP A  39       6.459   9.501  -6.525  1.00  0.00           N  
ATOM    550  CA  ASP A  39       6.292   9.833  -7.936  1.00  0.00           C  
ATOM    551  C   ASP A  39       5.283  10.963  -8.113  1.00  0.00           C  
ATOM    552  O   ASP A  39       5.335  11.705  -9.093  1.00  0.00           O  
ATOM    553  CB  ASP A  39       5.840   8.601  -8.721  1.00  0.00           C  
ATOM    554  CG  ASP A  39       6.963   7.605  -8.933  1.00  0.00           C  
ATOM    555  OD1 ASP A  39       7.559   7.160  -7.930  1.00  0.00           O  
ATOM    556  OD2 ASP A  39       7.245   7.269 -10.102  1.00  0.00           O  
ATOM    557  H   ASP A  39       5.858   8.844  -6.115  1.00  0.00           H  
ATOM    558  HA  ASP A  39       7.249  10.159  -8.315  1.00  0.00           H  
ATOM    559  HB2 ASP A  39       5.045   8.109  -8.181  1.00  0.00           H  
ATOM    560  HB3 ASP A  39       5.473   8.914  -9.688  1.00  0.00           H  
ATOM    561  N   GLN A  40       4.367  11.087  -7.158  1.00  0.00           N  
ATOM    562  CA  GLN A  40       3.345  12.126  -7.210  1.00  0.00           C  
ATOM    563  C   GLN A  40       3.874  13.439  -6.643  1.00  0.00           C  
ATOM    564  O   GLN A  40       3.885  14.461  -7.328  1.00  0.00           O  
ATOM    565  CB  GLN A  40       2.101  11.686  -6.435  1.00  0.00           C  
ATOM    566  CG  GLN A  40       1.086  10.941  -7.287  1.00  0.00           C  
ATOM    567  CD  GLN A  40       0.138  11.874  -8.014  1.00  0.00           C  
ATOM    568  OE1 GLN A  40      -0.541  12.693  -7.396  1.00  0.00           O  
ATOM    569  NE2 GLN A  40       0.087  11.754  -9.336  1.00  0.00           N  
ATOM    570  H   GLN A  40       4.378  10.465  -6.401  1.00  0.00           H  
ATOM    571  HA  GLN A  40       3.079  12.276  -8.245  1.00  0.00           H  
ATOM    572  HB2 GLN A  40       2.405  11.039  -5.627  1.00  0.00           H  
ATOM    573  HB3 GLN A  40       1.620  12.562  -6.024  1.00  0.00           H  
ATOM    574  HG2 GLN A  40       1.615  10.348  -8.018  1.00  0.00           H  
ATOM    575  HG3 GLN A  40       0.508  10.290  -6.647  1.00  0.00           H  
ATOM    576 HE21 GLN A  40       0.656  11.078  -9.761  1.00  0.00           H  
ATOM    577 HE22 GLN A  40      -0.518  12.343  -9.831  1.00  0.00           H  
ATOM    578  N   GLN A  41       4.312  13.402  -5.389  1.00  0.00           N  
ATOM    579  CA  GLN A  41       4.842  14.590  -4.730  1.00  0.00           C  
ATOM    580  C   GLN A  41       6.295  14.829  -5.125  1.00  0.00           C  
ATOM    581  O   GLN A  41       6.772  15.964  -5.122  1.00  0.00           O  
ATOM    582  CB  GLN A  41       4.730  14.450  -3.211  1.00  0.00           C  
ATOM    583  CG  GLN A  41       3.307  14.233  -2.723  1.00  0.00           C  
ATOM    584  CD  GLN A  41       3.097  14.715  -1.301  1.00  0.00           C  
ATOM    585  OE1 GLN A  41       2.315  15.633  -1.054  1.00  0.00           O  
ATOM    586  NE2 GLN A  41       3.797  14.097  -0.357  1.00  0.00           N  
ATOM    587  H   GLN A  41       4.278  12.557  -4.895  1.00  0.00           H  
ATOM    588  HA  GLN A  41       4.252  15.436  -5.048  1.00  0.00           H  
ATOM    589  HB2 GLN A  41       5.329  13.609  -2.894  1.00  0.00           H  
ATOM    590  HB3 GLN A  41       5.112  15.348  -2.749  1.00  0.00           H  
ATOM    591  HG2 GLN A  41       2.631  14.771  -3.372  1.00  0.00           H  
ATOM    592  HG3 GLN A  41       3.082  13.177  -2.767  1.00  0.00           H  
ATOM    593 HE21 GLN A  41       4.403  13.375  -0.628  1.00  0.00           H  
ATOM    594 HE22 GLN A  41       3.682  14.389   0.570  1.00  0.00           H  
ATOM    595  N   GLY A  42       6.996  13.752  -5.464  1.00  0.00           N  
ATOM    596  CA  GLY A  42       8.389  13.866  -5.856  1.00  0.00           C  
ATOM    597  C   GLY A  42       9.334  13.761  -4.676  1.00  0.00           C  
ATOM    598  O   GLY A  42      10.525  14.051  -4.796  1.00  0.00           O  
ATOM    599  H   GLY A  42       6.564  12.872  -5.448  1.00  0.00           H  
ATOM    600  HA2 GLY A  42       8.619  13.079  -6.559  1.00  0.00           H  
ATOM    601  HA3 GLY A  42       8.538  14.821  -6.338  1.00  0.00           H  
ATOM    602  N   LEU A  43       8.804  13.347  -3.530  1.00  0.00           N  
ATOM    603  CA  LEU A  43       9.608  13.206  -2.321  1.00  0.00           C  
ATOM    604  C   LEU A  43      10.182  11.797  -2.210  1.00  0.00           C  
ATOM    605  O   LEU A  43       9.516  10.804  -2.505  1.00  0.00           O  
ATOM    606  CB  LEU A  43       8.766  13.524  -1.085  1.00  0.00           C  
ATOM    607  CG  LEU A  43       9.511  14.161   0.089  1.00  0.00           C  
ATOM    608  CD1 LEU A  43       8.579  15.056   0.891  1.00  0.00           C  
ATOM    609  CD2 LEU A  43      10.121  13.088   0.979  1.00  0.00           C  
ATOM    610  H   LEU A  43       7.849  13.130  -3.496  1.00  0.00           H  
ATOM    611  HA  LEU A  43      10.424  13.910  -2.383  1.00  0.00           H  
ATOM    612  HB2 LEU A  43       7.981  14.202  -1.385  1.00  0.00           H  
ATOM    613  HB3 LEU A  43       8.327  12.600  -0.737  1.00  0.00           H  
ATOM    614  HG  LEU A  43      10.314  14.776  -0.294  1.00  0.00           H  
ATOM    615 HD11 LEU A  43       7.834  14.449   1.384  1.00  0.00           H  
ATOM    616 HD12 LEU A  43       8.091  15.755   0.228  1.00  0.00           H  
ATOM    617 HD13 LEU A  43       9.149  15.599   1.630  1.00  0.00           H  
ATOM    618 HD21 LEU A  43       9.579  13.045   1.912  1.00  0.00           H  
ATOM    619 HD22 LEU A  43      11.156  13.328   1.174  1.00  0.00           H  
ATOM    620 HD23 LEU A  43      10.060  12.131   0.482  1.00  0.00           H  
ATOM    621  N   PRO A  44      11.447  11.705  -1.773  1.00  0.00           N  
ATOM    622  CA  PRO A  44      12.137  10.423  -1.610  1.00  0.00           C  
ATOM    623  C   PRO A  44      11.575   9.604  -0.453  1.00  0.00           C  
ATOM    624  O   PRO A  44      11.000  10.153   0.487  1.00  0.00           O  
ATOM    625  CB  PRO A  44      13.584  10.832  -1.322  1.00  0.00           C  
ATOM    626  CG  PRO A  44      13.481  12.198  -0.736  1.00  0.00           C  
ATOM    627  CD  PRO A  44      12.300  12.847  -1.404  1.00  0.00           C  
ATOM    628  HA  PRO A  44      12.101   9.835  -2.516  1.00  0.00           H  
ATOM    629  HB2 PRO A  44      14.026  10.135  -0.625  1.00  0.00           H  
ATOM    630  HB3 PRO A  44      14.150  10.839  -2.241  1.00  0.00           H  
ATOM    631  HG2 PRO A  44      13.319  12.130   0.329  1.00  0.00           H  
ATOM    632  HG3 PRO A  44      14.382  12.756  -0.945  1.00  0.00           H  
ATOM    633  HD2 PRO A  44      11.789  13.503  -0.714  1.00  0.00           H  
ATOM    634  HD3 PRO A  44      12.615  13.392  -2.282  1.00  0.00           H  
ATOM    635  N   LYS A  45      11.744   8.288  -0.528  1.00  0.00           N  
ATOM    636  CA  LYS A  45      11.255   7.393   0.514  1.00  0.00           C  
ATOM    637  C   LYS A  45      12.177   7.417   1.728  1.00  0.00           C  
ATOM    638  O   LYS A  45      11.816   6.941   2.805  1.00  0.00           O  
ATOM    639  CB  LYS A  45      11.139   5.966  -0.025  1.00  0.00           C  
ATOM    640  CG  LYS A  45      10.301   5.858  -1.287  1.00  0.00           C  
ATOM    641  CD  LYS A  45      10.546   4.542  -2.008  1.00  0.00           C  
ATOM    642  CE  LYS A  45      11.805   4.599  -2.859  1.00  0.00           C  
ATOM    643  NZ  LYS A  45      13.033   4.366  -2.050  1.00  0.00           N  
ATOM    644  H   LYS A  45      12.210   7.910  -1.303  1.00  0.00           H  
ATOM    645  HA  LYS A  45      10.276   7.736   0.814  1.00  0.00           H  
ATOM    646  HB2 LYS A  45      12.130   5.594  -0.242  1.00  0.00           H  
ATOM    647  HB3 LYS A  45      10.689   5.343   0.735  1.00  0.00           H  
ATOM    648  HG2 LYS A  45       9.257   5.921  -1.022  1.00  0.00           H  
ATOM    649  HG3 LYS A  45      10.557   6.673  -1.948  1.00  0.00           H  
ATOM    650  HD2 LYS A  45      10.655   3.756  -1.276  1.00  0.00           H  
ATOM    651  HD3 LYS A  45       9.700   4.329  -2.645  1.00  0.00           H  
ATOM    652  HE2 LYS A  45      11.740   3.842  -3.625  1.00  0.00           H  
ATOM    653  HE3 LYS A  45      11.868   5.574  -3.321  1.00  0.00           H  
ATOM    654  HZ1 LYS A  45      13.385   5.267  -1.668  1.00  0.00           H  
ATOM    655  HZ2 LYS A  45      13.775   3.940  -2.641  1.00  0.00           H  
ATOM    656  HZ3 LYS A  45      12.823   3.725  -1.259  1.00  0.00           H  
ATOM    657  N   LYS A  46      13.370   7.974   1.549  1.00  0.00           N  
ATOM    658  CA  LYS A  46      14.344   8.063   2.630  1.00  0.00           C  
ATOM    659  C   LYS A  46      14.086   9.292   3.496  1.00  0.00           C  
ATOM    660  O   LYS A  46      14.890   9.631   4.363  1.00  0.00           O  
ATOM    661  CB  LYS A  46      15.764   8.116   2.062  1.00  0.00           C  
ATOM    662  CG  LYS A  46      16.153   9.482   1.524  1.00  0.00           C  
ATOM    663  CD  LYS A  46      17.602   9.509   1.067  1.00  0.00           C  
ATOM    664  CE  LYS A  46      18.540   9.869   2.209  1.00  0.00           C  
ATOM    665  NZ  LYS A  46      18.641   8.772   3.211  1.00  0.00           N  
ATOM    666  H   LYS A  46      13.600   8.336   0.667  1.00  0.00           H  
ATOM    667  HA  LYS A  46      14.243   7.179   3.242  1.00  0.00           H  
ATOM    668  HB2 LYS A  46      16.461   7.847   2.842  1.00  0.00           H  
ATOM    669  HB3 LYS A  46      15.844   7.399   1.257  1.00  0.00           H  
ATOM    670  HG2 LYS A  46      15.518   9.722   0.684  1.00  0.00           H  
ATOM    671  HG3 LYS A  46      16.017  10.218   2.303  1.00  0.00           H  
ATOM    672  HD2 LYS A  46      17.870   8.533   0.690  1.00  0.00           H  
ATOM    673  HD3 LYS A  46      17.709  10.242   0.280  1.00  0.00           H  
ATOM    674  HE2 LYS A  46      19.520  10.067   1.804  1.00  0.00           H  
ATOM    675  HE3 LYS A  46      18.166  10.757   2.697  1.00  0.00           H  
ATOM    676  HZ1 LYS A  46      19.616   8.702   3.566  1.00  0.00           H  
ATOM    677  HZ2 LYS A  46      18.378   7.865   2.775  1.00  0.00           H  
ATOM    678  HZ3 LYS A  46      18.004   8.958   4.011  1.00  0.00           H  
ATOM    679  N   GLN A  47      12.958   9.953   3.256  1.00  0.00           N  
ATOM    680  CA  GLN A  47      12.595  11.144   4.015  1.00  0.00           C  
ATOM    681  C   GLN A  47      11.157  11.051   4.517  1.00  0.00           C  
ATOM    682  O   GLN A  47      10.852  11.471   5.633  1.00  0.00           O  
ATOM    683  CB  GLN A  47      12.767  12.396   3.154  1.00  0.00           C  
ATOM    684  CG  GLN A  47      14.192  12.926   3.128  1.00  0.00           C  
ATOM    685  CD  GLN A  47      14.546  13.707   4.378  1.00  0.00           C  
ATOM    686  OE1 GLN A  47      14.815  13.129   5.431  1.00  0.00           O  
ATOM    687  NE2 GLN A  47      14.548  15.031   4.268  1.00  0.00           N  
ATOM    688  H   GLN A  47      12.357   9.633   2.551  1.00  0.00           H  
ATOM    689  HA  GLN A  47      13.256  11.209   4.865  1.00  0.00           H  
ATOM    690  HB2 GLN A  47      12.473  12.165   2.141  1.00  0.00           H  
ATOM    691  HB3 GLN A  47      12.124  13.174   3.538  1.00  0.00           H  
ATOM    692  HG2 GLN A  47      14.871  12.091   3.040  1.00  0.00           H  
ATOM    693  HG3 GLN A  47      14.306  13.573   2.271  1.00  0.00           H  
ATOM    694 HE21 GLN A  47      14.323  15.423   3.397  1.00  0.00           H  
ATOM    695 HE22 GLN A  47      14.773  15.561   5.060  1.00  0.00           H  
ATOM    696  N   GLN A  48      10.279  10.501   3.685  1.00  0.00           N  
ATOM    697  CA  GLN A  48       8.874  10.355   4.045  1.00  0.00           C  
ATOM    698  C   GLN A  48       8.678   9.195   5.016  1.00  0.00           C  
ATOM    699  O   GLN A  48       9.344   8.165   4.909  1.00  0.00           O  
ATOM    700  CB  GLN A  48       8.025  10.135   2.792  1.00  0.00           C  
ATOM    701  CG  GLN A  48       7.871   8.672   2.410  1.00  0.00           C  
ATOM    702  CD  GLN A  48       7.026   8.479   1.166  1.00  0.00           C  
ATOM    703  OE1 GLN A  48       5.846   8.136   1.250  1.00  0.00           O  
ATOM    704  NE2 GLN A  48       7.626   8.699   0.003  1.00  0.00           N  
ATOM    705  H   GLN A  48      10.583  10.186   2.809  1.00  0.00           H  
ATOM    706  HA  GLN A  48       8.559  11.268   4.527  1.00  0.00           H  
ATOM    707  HB2 GLN A  48       7.041  10.546   2.962  1.00  0.00           H  
ATOM    708  HB3 GLN A  48       8.485  10.654   1.964  1.00  0.00           H  
ATOM    709  HG2 GLN A  48       8.851   8.255   2.229  1.00  0.00           H  
ATOM    710  HG3 GLN A  48       7.404   8.147   3.230  1.00  0.00           H  
ATOM    711 HE21 GLN A  48       8.569   8.969   0.012  1.00  0.00           H  
ATOM    712 HE22 GLN A  48       7.104   8.581  -0.817  1.00  0.00           H  
ATOM    713  N   GLN A  49       7.762   9.371   5.963  1.00  0.00           N  
ATOM    714  CA  GLN A  49       7.480   8.339   6.953  1.00  0.00           C  
ATOM    715  C   GLN A  49       5.990   8.283   7.273  1.00  0.00           C  
ATOM    716  O   GLN A  49       5.424   9.237   7.809  1.00  0.00           O  
ATOM    717  CB  GLN A  49       8.279   8.597   8.232  1.00  0.00           C  
ATOM    718  CG  GLN A  49       8.035   7.566   9.321  1.00  0.00           C  
ATOM    719  CD  GLN A  49       8.943   7.756  10.520  1.00  0.00           C  
ATOM    720  OE1 GLN A  49       9.917   8.508  10.462  1.00  0.00           O  
ATOM    721  NE2 GLN A  49       8.629   7.075  11.616  1.00  0.00           N  
ATOM    722  H   GLN A  49       7.265  10.214   5.996  1.00  0.00           H  
ATOM    723  HA  GLN A  49       7.782   7.389   6.538  1.00  0.00           H  
ATOM    724  HB2 GLN A  49       9.332   8.593   7.992  1.00  0.00           H  
ATOM    725  HB3 GLN A  49       8.011   9.569   8.620  1.00  0.00           H  
ATOM    726  HG2 GLN A  49       7.009   7.644   9.651  1.00  0.00           H  
ATOM    727  HG3 GLN A  49       8.206   6.581   8.912  1.00  0.00           H  
ATOM    728 HE21 GLN A  49       7.839   6.494  11.588  1.00  0.00           H  
ATOM    729 HE22 GLN A  49       9.199   7.179  12.405  1.00  0.00           H  
ATOM    730  N   LEU A  50       5.360   7.162   6.941  1.00  0.00           N  
ATOM    731  CA  LEU A  50       3.935   6.982   7.193  1.00  0.00           C  
ATOM    732  C   LEU A  50       3.696   6.399   8.582  1.00  0.00           C  
ATOM    733  O   LEU A  50       4.362   5.447   8.988  1.00  0.00           O  
ATOM    734  CB  LEU A  50       3.321   6.067   6.131  1.00  0.00           C  
ATOM    735  CG  LEU A  50       3.256   6.635   4.713  1.00  0.00           C  
ATOM    736  CD1 LEU A  50       2.809   5.564   3.730  1.00  0.00           C  
ATOM    737  CD2 LEU A  50       2.321   7.834   4.660  1.00  0.00           C  
ATOM    738  H   LEU A  50       5.865   6.437   6.517  1.00  0.00           H  
ATOM    739  HA  LEU A  50       3.463   7.952   7.137  1.00  0.00           H  
ATOM    740  HB2 LEU A  50       3.905   5.161   6.098  1.00  0.00           H  
ATOM    741  HB3 LEU A  50       2.312   5.833   6.441  1.00  0.00           H  
ATOM    742  HG  LEU A  50       4.243   6.965   4.419  1.00  0.00           H  
ATOM    743 HD11 LEU A  50       3.002   5.898   2.721  1.00  0.00           H  
ATOM    744 HD12 LEU A  50       1.752   5.381   3.853  1.00  0.00           H  
ATOM    745 HD13 LEU A  50       3.356   4.652   3.918  1.00  0.00           H  
ATOM    746 HD21 LEU A  50       2.181   8.136   3.632  1.00  0.00           H  
ATOM    747 HD22 LEU A  50       2.752   8.651   5.219  1.00  0.00           H  
ATOM    748 HD23 LEU A  50       1.368   7.566   5.090  1.00  0.00           H  
ATOM    749  N   GLU A  51       2.741   6.975   9.304  1.00  0.00           N  
ATOM    750  CA  GLU A  51       2.414   6.511  10.648  1.00  0.00           C  
ATOM    751  C   GLU A  51       0.923   6.214  10.773  1.00  0.00           C  
ATOM    752  O   GLU A  51       0.094   6.860  10.132  1.00  0.00           O  
ATOM    753  CB  GLU A  51       2.826   7.556  11.687  1.00  0.00           C  
ATOM    754  CG  GLU A  51       4.331   7.708  11.833  1.00  0.00           C  
ATOM    755  CD  GLU A  51       4.728   9.054  12.408  1.00  0.00           C  
ATOM    756  OE1 GLU A  51       4.110   9.476  13.408  1.00  0.00           O  
ATOM    757  OE2 GLU A  51       5.656   9.684  11.859  1.00  0.00           O  
ATOM    758  H   GLU A  51       2.244   7.731   8.925  1.00  0.00           H  
ATOM    759  HA  GLU A  51       2.966   5.601  10.827  1.00  0.00           H  
ATOM    760  HB2 GLU A  51       2.414   8.513  11.401  1.00  0.00           H  
ATOM    761  HB3 GLU A  51       2.420   7.271  12.646  1.00  0.00           H  
ATOM    762  HG2 GLU A  51       4.697   6.932  12.488  1.00  0.00           H  
ATOM    763  HG3 GLU A  51       4.787   7.601  10.859  1.00  0.00           H  
ATOM    764  N   PHE A  52       0.589   5.232  11.603  1.00  0.00           N  
ATOM    765  CA  PHE A  52      -0.802   4.847  11.812  1.00  0.00           C  
ATOM    766  C   PHE A  52      -1.064   4.529  13.281  1.00  0.00           C  
ATOM    767  O   PHE A  52      -0.486   3.595  13.836  1.00  0.00           O  
ATOM    768  CB  PHE A  52      -1.154   3.636  10.946  1.00  0.00           C  
ATOM    769  CG  PHE A  52      -2.612   3.275  10.983  1.00  0.00           C  
ATOM    770  CD1 PHE A  52      -3.544   4.031  10.290  1.00  0.00           C  
ATOM    771  CD2 PHE A  52      -3.050   2.181  11.710  1.00  0.00           C  
ATOM    772  CE1 PHE A  52      -4.886   3.702  10.324  1.00  0.00           C  
ATOM    773  CE2 PHE A  52      -4.391   1.846  11.747  1.00  0.00           C  
ATOM    774  CZ  PHE A  52      -5.310   2.608  11.052  1.00  0.00           C  
ATOM    775  H   PHE A  52       1.295   4.753  12.086  1.00  0.00           H  
ATOM    776  HA  PHE A  52      -1.423   5.680  11.520  1.00  0.00           H  
ATOM    777  HB2 PHE A  52      -0.892   3.847   9.920  1.00  0.00           H  
ATOM    778  HB3 PHE A  52      -0.591   2.781  11.289  1.00  0.00           H  
ATOM    779  HD1 PHE A  52      -3.214   4.887   9.720  1.00  0.00           H  
ATOM    780  HD2 PHE A  52      -2.332   1.584  12.255  1.00  0.00           H  
ATOM    781  HE1 PHE A  52      -5.602   4.299   9.779  1.00  0.00           H  
ATOM    782  HE2 PHE A  52      -4.719   0.990  12.318  1.00  0.00           H  
ATOM    783  HZ  PHE A  52      -6.358   2.349  11.080  1.00  0.00           H  
ATOM    784  N   GLN A  53      -1.938   5.314  13.904  1.00  0.00           N  
ATOM    785  CA  GLN A  53      -2.275   5.117  15.309  1.00  0.00           C  
ATOM    786  C   GLN A  53      -1.036   5.244  16.189  1.00  0.00           C  
ATOM    787  O   GLN A  53      -0.896   4.539  17.187  1.00  0.00           O  
ATOM    788  CB  GLN A  53      -2.921   3.745  15.513  1.00  0.00           C  
ATOM    789  CG  GLN A  53      -4.366   3.678  15.045  1.00  0.00           C  
ATOM    790  CD  GLN A  53      -5.155   2.589  15.745  1.00  0.00           C  
ATOM    791  OE1 GLN A  53      -5.288   2.592  16.969  1.00  0.00           O  
ATOM    792  NE2 GLN A  53      -5.684   1.650  14.970  1.00  0.00           N  
ATOM    793  H   GLN A  53      -2.365   6.042  13.407  1.00  0.00           H  
ATOM    794  HA  GLN A  53      -2.981   5.883  15.590  1.00  0.00           H  
ATOM    795  HB2 GLN A  53      -2.353   3.008  14.965  1.00  0.00           H  
ATOM    796  HB3 GLN A  53      -2.894   3.501  16.564  1.00  0.00           H  
ATOM    797  HG2 GLN A  53      -4.839   4.628  15.243  1.00  0.00           H  
ATOM    798  HG3 GLN A  53      -4.378   3.485  13.983  1.00  0.00           H  
ATOM    799 HE21 GLN A  53      -5.536   1.711  14.003  1.00  0.00           H  
ATOM    800 HE22 GLN A  53      -6.199   0.934  15.396  1.00  0.00           H  
ATOM    801  N   GLY A  54      -0.138   6.150  15.811  1.00  0.00           N  
ATOM    802  CA  GLY A  54       1.078   6.353  16.577  1.00  0.00           C  
ATOM    803  C   GLY A  54       2.061   5.210  16.418  1.00  0.00           C  
ATOM    804  O   GLY A  54       2.613   4.717  17.402  1.00  0.00           O  
ATOM    805  H   GLY A  54      -0.303   6.684  15.006  1.00  0.00           H  
ATOM    806  HA2 GLY A  54       1.549   7.267  16.248  1.00  0.00           H  
ATOM    807  HA3 GLY A  54       0.820   6.448  17.621  1.00  0.00           H  
ATOM    808  N   GLN A  55       2.278   4.786  15.177  1.00  0.00           N  
ATOM    809  CA  GLN A  55       3.199   3.691  14.895  1.00  0.00           C  
ATOM    810  C   GLN A  55       4.011   3.975  13.635  1.00  0.00           C  
ATOM    811  O   GLN A  55       3.646   4.829  12.828  1.00  0.00           O  
ATOM    812  CB  GLN A  55       2.431   2.378  14.736  1.00  0.00           C  
ATOM    813  CG  GLN A  55       1.462   2.098  15.874  1.00  0.00           C  
ATOM    814  CD  GLN A  55       0.812   0.733  15.765  1.00  0.00           C  
ATOM    815  OE1 GLN A  55       1.182  -0.202  16.475  1.00  0.00           O  
ATOM    816  NE2 GLN A  55      -0.163   0.612  14.872  1.00  0.00           N  
ATOM    817  H   GLN A  55       1.808   5.219  14.435  1.00  0.00           H  
ATOM    818  HA  GLN A  55       3.875   3.603  15.732  1.00  0.00           H  
ATOM    819  HB2 GLN A  55       1.869   2.412  13.814  1.00  0.00           H  
ATOM    820  HB3 GLN A  55       3.139   1.564  14.687  1.00  0.00           H  
ATOM    821  HG2 GLN A  55       2.001   2.150  16.809  1.00  0.00           H  
ATOM    822  HG3 GLN A  55       0.688   2.852  15.864  1.00  0.00           H  
ATOM    823 HE21 GLN A  55      -0.404   1.399  14.340  1.00  0.00           H  
ATOM    824 HE22 GLN A  55      -0.600  -0.260  14.780  1.00  0.00           H  
ATOM    825  N   VAL A  56       5.115   3.252  13.474  1.00  0.00           N  
ATOM    826  CA  VAL A  56       5.979   3.425  12.312  1.00  0.00           C  
ATOM    827  C   VAL A  56       5.796   2.285  11.317  1.00  0.00           C  
ATOM    828  O   VAL A  56       6.210   1.152  11.570  1.00  0.00           O  
ATOM    829  CB  VAL A  56       7.461   3.502  12.722  1.00  0.00           C  
ATOM    830  CG1 VAL A  56       8.343   3.710  11.500  1.00  0.00           C  
ATOM    831  CG2 VAL A  56       7.676   4.611  13.740  1.00  0.00           C  
ATOM    832  H   VAL A  56       5.354   2.586  14.152  1.00  0.00           H  
ATOM    833  HA  VAL A  56       5.711   4.355  11.832  1.00  0.00           H  
ATOM    834  HB  VAL A  56       7.736   2.563  13.180  1.00  0.00           H  
ATOM    835 HG11 VAL A  56       8.961   2.838  11.349  1.00  0.00           H  
ATOM    836 HG12 VAL A  56       7.722   3.868  10.630  1.00  0.00           H  
ATOM    837 HG13 VAL A  56       8.973   4.574  11.654  1.00  0.00           H  
ATOM    838 HG21 VAL A  56       8.735   4.761  13.891  1.00  0.00           H  
ATOM    839 HG22 VAL A  56       7.232   5.526  13.375  1.00  0.00           H  
ATOM    840 HG23 VAL A  56       7.213   4.336  14.676  1.00  0.00           H  
ATOM    841  N   LEU A  57       5.174   2.590  10.183  1.00  0.00           N  
ATOM    842  CA  LEU A  57       4.937   1.591   9.147  1.00  0.00           C  
ATOM    843  C   LEU A  57       6.229   1.252   8.411  1.00  0.00           C  
ATOM    844  O   LEU A  57       6.888   2.131   7.858  1.00  0.00           O  
ATOM    845  CB  LEU A  57       3.888   2.096   8.155  1.00  0.00           C  
ATOM    846  CG  LEU A  57       2.638   2.731   8.764  1.00  0.00           C  
ATOM    847  CD1 LEU A  57       1.683   3.184   7.671  1.00  0.00           C  
ATOM    848  CD2 LEU A  57       1.949   1.755   9.706  1.00  0.00           C  
ATOM    849  H   LEU A  57       4.868   3.509  10.038  1.00  0.00           H  
ATOM    850  HA  LEU A  57       4.565   0.698   9.628  1.00  0.00           H  
ATOM    851  HB2 LEU A  57       4.359   2.833   7.523  1.00  0.00           H  
ATOM    852  HB3 LEU A  57       3.574   1.256   7.552  1.00  0.00           H  
ATOM    853  HG  LEU A  57       2.927   3.602   9.336  1.00  0.00           H  
ATOM    854 HD11 LEU A  57       2.166   3.930   7.058  1.00  0.00           H  
ATOM    855 HD12 LEU A  57       0.796   3.607   8.120  1.00  0.00           H  
ATOM    856 HD13 LEU A  57       1.407   2.337   7.060  1.00  0.00           H  
ATOM    857 HD21 LEU A  57       2.589   0.901   9.870  1.00  0.00           H  
ATOM    858 HD22 LEU A  57       1.018   1.427   9.267  1.00  0.00           H  
ATOM    859 HD23 LEU A  57       1.751   2.243  10.649  1.00  0.00           H  
ATOM    860  N   GLN A  58       6.584  -0.029   8.408  1.00  0.00           N  
ATOM    861  CA  GLN A  58       7.796  -0.484   7.738  1.00  0.00           C  
ATOM    862  C   GLN A  58       7.568  -0.625   6.237  1.00  0.00           C  
ATOM    863  O   GLN A  58       6.503  -0.281   5.726  1.00  0.00           O  
ATOM    864  CB  GLN A  58       8.257  -1.820   8.324  1.00  0.00           C  
ATOM    865  CG  GLN A  58       8.944  -1.688   9.674  1.00  0.00           C  
ATOM    866  CD  GLN A  58       9.824  -0.457   9.762  1.00  0.00           C  
ATOM    867  OE1 GLN A  58      10.622  -0.184   8.865  1.00  0.00           O  
ATOM    868  NE2 GLN A  58       9.684   0.295  10.848  1.00  0.00           N  
ATOM    869  H   GLN A  58       6.017  -0.683   8.867  1.00  0.00           H  
ATOM    870  HA  GLN A  58       8.564   0.256   7.905  1.00  0.00           H  
ATOM    871  HB2 GLN A  58       7.398  -2.463   8.443  1.00  0.00           H  
ATOM    872  HB3 GLN A  58       8.950  -2.281   7.636  1.00  0.00           H  
ATOM    873  HG2 GLN A  58       8.189  -1.627  10.443  1.00  0.00           H  
ATOM    874  HG3 GLN A  58       9.555  -2.563   9.839  1.00  0.00           H  
ATOM    875 HE21 GLN A  58       9.029   0.015  11.522  1.00  0.00           H  
ATOM    876 HE22 GLN A  58      10.241   1.096  10.932  1.00  0.00           H  
ATOM    877  N   ASP A  59       8.576  -1.133   5.536  1.00  0.00           N  
ATOM    878  CA  ASP A  59       8.486  -1.321   4.093  1.00  0.00           C  
ATOM    879  C   ASP A  59       8.217  -2.783   3.750  1.00  0.00           C  
ATOM    880  O   ASP A  59       7.379  -3.087   2.902  1.00  0.00           O  
ATOM    881  CB  ASP A  59       9.775  -0.854   3.415  1.00  0.00           C  
ATOM    882  CG  ASP A  59      11.005  -1.133   4.256  1.00  0.00           C  
ATOM    883  OD1 ASP A  59      11.111  -0.560   5.360  1.00  0.00           O  
ATOM    884  OD2 ASP A  59      11.861  -1.924   3.809  1.00  0.00           O  
ATOM    885  H   ASP A  59       9.401  -1.389   6.001  1.00  0.00           H  
ATOM    886  HA  ASP A  59       7.663  -0.722   3.732  1.00  0.00           H  
ATOM    887  HB2 ASP A  59       9.884  -1.368   2.470  1.00  0.00           H  
ATOM    888  HB3 ASP A  59       9.716   0.210   3.236  1.00  0.00           H  
ATOM    889  N   TRP A  60       8.933  -3.682   4.416  1.00  0.00           N  
ATOM    890  CA  TRP A  60       8.772  -5.112   4.181  1.00  0.00           C  
ATOM    891  C   TRP A  60       7.520  -5.640   4.873  1.00  0.00           C  
ATOM    892  O   TRP A  60       7.206  -6.828   4.788  1.00  0.00           O  
ATOM    893  CB  TRP A  60      10.003  -5.873   4.677  1.00  0.00           C  
ATOM    894  CG  TRP A  60       9.924  -6.251   6.125  1.00  0.00           C  
ATOM    895  CD1 TRP A  60       9.357  -7.378   6.648  1.00  0.00           C  
ATOM    896  CD2 TRP A  60      10.428  -5.500   7.235  1.00  0.00           C  
ATOM    897  NE1 TRP A  60       9.478  -7.372   8.017  1.00  0.00           N  
ATOM    898  CE2 TRP A  60      10.131  -6.232   8.401  1.00  0.00           C  
ATOM    899  CE3 TRP A  60      11.102  -4.282   7.357  1.00  0.00           C  
ATOM    900  CZ2 TRP A  60      10.485  -5.783   9.671  1.00  0.00           C  
ATOM    901  CZ3 TRP A  60      11.452  -3.838   8.618  1.00  0.00           C  
ATOM    902  CH2 TRP A  60      11.145  -4.588   9.761  1.00  0.00           C  
ATOM    903  H   TRP A  60       9.586  -3.377   5.081  1.00  0.00           H  
ATOM    904  HA  TRP A  60       8.671  -5.263   3.116  1.00  0.00           H  
ATOM    905  HB2 TRP A  60      10.114  -6.780   4.101  1.00  0.00           H  
ATOM    906  HB3 TRP A  60      10.878  -5.254   4.540  1.00  0.00           H  
ATOM    907  HD1 TRP A  60       8.885  -8.150   6.060  1.00  0.00           H  
ATOM    908  HE1 TRP A  60       9.150  -8.073   8.619  1.00  0.00           H  
ATOM    909  HE3 TRP A  60      11.348  -3.690   6.488  1.00  0.00           H  
ATOM    910  HZ2 TRP A  60      10.256  -6.350  10.562  1.00  0.00           H  
ATOM    911  HZ3 TRP A  60      11.973  -2.899   8.732  1.00  0.00           H  
ATOM    912  HH2 TRP A  60      11.437  -4.202  10.726  1.00  0.00           H  
ATOM    913  N   LEU A  61       6.809  -4.751   5.557  1.00  0.00           N  
ATOM    914  CA  LEU A  61       5.589  -5.128   6.264  1.00  0.00           C  
ATOM    915  C   LEU A  61       4.354  -4.798   5.433  1.00  0.00           C  
ATOM    916  O   LEU A  61       4.125  -3.643   5.074  1.00  0.00           O  
ATOM    917  CB  LEU A  61       5.517  -4.412   7.614  1.00  0.00           C  
ATOM    918  CG  LEU A  61       6.493  -4.900   8.685  1.00  0.00           C  
ATOM    919  CD1 LEU A  61       6.093  -4.369  10.053  1.00  0.00           C  
ATOM    920  CD2 LEU A  61       6.554  -6.421   8.699  1.00  0.00           C  
ATOM    921  H   LEU A  61       7.109  -3.820   5.589  1.00  0.00           H  
ATOM    922  HA  LEU A  61       5.620  -6.195   6.432  1.00  0.00           H  
ATOM    923  HB2 LEU A  61       5.710  -3.365   7.443  1.00  0.00           H  
ATOM    924  HB3 LEU A  61       4.514  -4.534   7.998  1.00  0.00           H  
ATOM    925  HG  LEU A  61       7.482  -4.527   8.459  1.00  0.00           H  
ATOM    926 HD11 LEU A  61       6.980  -4.155  10.630  1.00  0.00           H  
ATOM    927 HD12 LEU A  61       5.499  -5.110  10.567  1.00  0.00           H  
ATOM    928 HD13 LEU A  61       5.514  -3.464   9.933  1.00  0.00           H  
ATOM    929 HD21 LEU A  61       6.817  -6.761   9.690  1.00  0.00           H  
ATOM    930 HD22 LEU A  61       7.300  -6.757   7.993  1.00  0.00           H  
ATOM    931 HD23 LEU A  61       5.590  -6.822   8.424  1.00  0.00           H  
ATOM    932  N   GLY A  62       3.558  -5.820   5.132  1.00  0.00           N  
ATOM    933  CA  GLY A  62       2.354  -5.616   4.348  1.00  0.00           C  
ATOM    934  C   GLY A  62       1.409  -4.617   4.985  1.00  0.00           C  
ATOM    935  O   GLY A  62       1.741  -3.992   5.993  1.00  0.00           O  
ATOM    936  H   GLY A  62       3.790  -6.719   5.446  1.00  0.00           H  
ATOM    937  HA2 GLY A  62       2.632  -5.259   3.368  1.00  0.00           H  
ATOM    938  HA3 GLY A  62       1.843  -6.562   4.243  1.00  0.00           H  
ATOM    939  N   LEU A  63       0.227  -4.465   4.397  1.00  0.00           N  
ATOM    940  CA  LEU A  63      -0.770  -3.533   4.913  1.00  0.00           C  
ATOM    941  C   LEU A  63      -1.592  -4.176   6.025  1.00  0.00           C  
ATOM    942  O   LEU A  63      -1.923  -3.530   7.018  1.00  0.00           O  
ATOM    943  CB  LEU A  63      -1.692  -3.066   3.785  1.00  0.00           C  
ATOM    944  CG  LEU A  63      -1.197  -1.877   2.962  1.00  0.00           C  
ATOM    945  CD1 LEU A  63      -0.228  -2.339   1.884  1.00  0.00           C  
ATOM    946  CD2 LEU A  63      -2.370  -1.132   2.342  1.00  0.00           C  
ATOM    947  H   LEU A  63       0.020  -4.991   3.597  1.00  0.00           H  
ATOM    948  HA  LEU A  63      -0.247  -2.678   5.316  1.00  0.00           H  
ATOM    949  HB2 LEU A  63      -1.836  -3.897   3.111  1.00  0.00           H  
ATOM    950  HB3 LEU A  63      -2.640  -2.794   4.226  1.00  0.00           H  
ATOM    951  HG  LEU A  63      -0.670  -1.192   3.612  1.00  0.00           H  
ATOM    952 HD11 LEU A  63       0.022  -1.506   1.245  1.00  0.00           H  
ATOM    953 HD12 LEU A  63      -0.689  -3.119   1.296  1.00  0.00           H  
ATOM    954 HD13 LEU A  63       0.670  -2.721   2.348  1.00  0.00           H  
ATOM    955 HD21 LEU A  63      -2.010  -0.244   1.844  1.00  0.00           H  
ATOM    956 HD22 LEU A  63      -3.068  -0.850   3.118  1.00  0.00           H  
ATOM    957 HD23 LEU A  63      -2.865  -1.771   1.627  1.00  0.00           H  
ATOM    958  N   GLY A  64      -1.917  -5.453   5.851  1.00  0.00           N  
ATOM    959  CA  GLY A  64      -2.697  -6.163   6.848  1.00  0.00           C  
ATOM    960  C   GLY A  64      -1.987  -6.249   8.185  1.00  0.00           C  
ATOM    961  O   GLY A  64      -2.630  -6.319   9.233  1.00  0.00           O  
ATOM    962  H   GLY A  64      -1.626  -5.917   5.038  1.00  0.00           H  
ATOM    963  HA2 GLY A  64      -3.638  -5.652   6.984  1.00  0.00           H  
ATOM    964  HA3 GLY A  64      -2.890  -7.164   6.492  1.00  0.00           H  
ATOM    965  N   ILE A  65      -0.659  -6.245   8.149  1.00  0.00           N  
ATOM    966  CA  ILE A  65       0.138  -6.324   9.367  1.00  0.00           C  
ATOM    967  C   ILE A  65      -0.276  -5.248  10.365  1.00  0.00           C  
ATOM    968  O   ILE A  65      -0.349  -5.498  11.568  1.00  0.00           O  
ATOM    969  CB  ILE A  65       1.642  -6.179   9.067  1.00  0.00           C  
ATOM    970  CG1 ILE A  65       2.091  -7.252   8.073  1.00  0.00           C  
ATOM    971  CG2 ILE A  65       2.450  -6.268  10.352  1.00  0.00           C  
ATOM    972  CD1 ILE A  65       2.029  -8.657   8.632  1.00  0.00           C  
ATOM    973  H   ILE A  65      -0.204  -6.187   7.283  1.00  0.00           H  
ATOM    974  HA  ILE A  65      -0.028  -7.295   9.811  1.00  0.00           H  
ATOM    975  HB  ILE A  65       1.807  -5.205   8.633  1.00  0.00           H  
ATOM    976 HG12 ILE A  65       1.459  -7.214   7.201  1.00  0.00           H  
ATOM    977 HG13 ILE A  65       3.113  -7.056   7.781  1.00  0.00           H  
ATOM    978 HG21 ILE A  65       2.962  -7.218  10.391  1.00  0.00           H  
ATOM    979 HG22 ILE A  65       3.175  -5.468  10.378  1.00  0.00           H  
ATOM    980 HG23 ILE A  65       1.788  -6.181  11.201  1.00  0.00           H  
ATOM    981 HD11 ILE A  65       1.557  -9.310   7.912  1.00  0.00           H  
ATOM    982 HD12 ILE A  65       3.028  -9.008   8.837  1.00  0.00           H  
ATOM    983 HD13 ILE A  65       1.453  -8.655   9.546  1.00  0.00           H  
ATOM    984  N   TYR A  66      -0.546  -4.051   9.857  1.00  0.00           N  
ATOM    985  CA  TYR A  66      -0.953  -2.935  10.704  1.00  0.00           C  
ATOM    986  C   TYR A  66      -2.472  -2.799  10.734  1.00  0.00           C  
ATOM    987  O   TYR A  66      -3.005  -1.723  11.002  1.00  0.00           O  
ATOM    988  CB  TYR A  66      -0.322  -1.634  10.206  1.00  0.00           C  
ATOM    989  CG  TYR A  66       1.135  -1.485  10.579  1.00  0.00           C  
ATOM    990  CD1 TYR A  66       1.523  -1.343  11.905  1.00  0.00           C  
ATOM    991  CD2 TYR A  66       2.126  -1.489   9.604  1.00  0.00           C  
ATOM    992  CE1 TYR A  66       2.854  -1.207  12.250  1.00  0.00           C  
ATOM    993  CE2 TYR A  66       3.459  -1.354   9.939  1.00  0.00           C  
ATOM    994  CZ  TYR A  66       3.818  -1.213  11.264  1.00  0.00           C  
ATOM    995  OH  TYR A  66       5.145  -1.079  11.603  1.00  0.00           O  
ATOM    996  H   TYR A  66      -0.470  -3.913   8.890  1.00  0.00           H  
ATOM    997  HA  TYR A  66      -0.601  -3.134  11.706  1.00  0.00           H  
ATOM    998  HB2 TYR A  66      -0.395  -1.595   9.130  1.00  0.00           H  
ATOM    999  HB3 TYR A  66      -0.860  -0.797  10.628  1.00  0.00           H  
ATOM   1000  HD1 TYR A  66       0.765  -1.339  12.675  1.00  0.00           H  
ATOM   1001  HD2 TYR A  66       1.841  -1.600   8.567  1.00  0.00           H  
ATOM   1002  HE1 TYR A  66       3.135  -1.096  13.287  1.00  0.00           H  
ATOM   1003  HE2 TYR A  66       4.214  -1.359   9.167  1.00  0.00           H  
ATOM   1004  HH  TYR A  66       5.691  -1.481  10.923  1.00  0.00           H  
ATOM   1005  N   GLY A  67      -3.164  -3.900  10.457  1.00  0.00           N  
ATOM   1006  CA  GLY A  67      -4.615  -3.884  10.457  1.00  0.00           C  
ATOM   1007  C   GLY A  67      -5.182  -2.731   9.654  1.00  0.00           C  
ATOM   1008  O   GLY A  67      -6.285  -2.256   9.930  1.00  0.00           O  
ATOM   1009  H   GLY A  67      -2.685  -4.730  10.250  1.00  0.00           H  
ATOM   1010  HA2 GLY A  67      -4.975  -4.812  10.039  1.00  0.00           H  
ATOM   1011  HA3 GLY A  67      -4.962  -3.802  11.477  1.00  0.00           H  
ATOM   1012  N   ILE A  68      -4.428  -2.278   8.658  1.00  0.00           N  
ATOM   1013  CA  ILE A  68      -4.862  -1.172   7.813  1.00  0.00           C  
ATOM   1014  C   ILE A  68      -6.048  -1.578   6.944  1.00  0.00           C  
ATOM   1015  O   ILE A  68      -6.003  -2.595   6.252  1.00  0.00           O  
ATOM   1016  CB  ILE A  68      -3.721  -0.675   6.906  1.00  0.00           C  
ATOM   1017  CG1 ILE A  68      -2.590  -0.085   7.750  1.00  0.00           C  
ATOM   1018  CG2 ILE A  68      -4.243   0.354   5.915  1.00  0.00           C  
ATOM   1019  CD1 ILE A  68      -1.323   0.177   6.964  1.00  0.00           C  
ATOM   1020  H   ILE A  68      -3.559  -2.697   8.488  1.00  0.00           H  
ATOM   1021  HA  ILE A  68      -5.163  -0.359   8.457  1.00  0.00           H  
ATOM   1022  HB  ILE A  68      -3.342  -1.517   6.347  1.00  0.00           H  
ATOM   1023 HG12 ILE A  68      -2.916   0.852   8.173  1.00  0.00           H  
ATOM   1024 HG13 ILE A  68      -2.350  -0.772   8.548  1.00  0.00           H  
ATOM   1025 HG21 ILE A  68      -3.755   1.302   6.090  1.00  0.00           H  
ATOM   1026 HG22 ILE A  68      -4.033   0.024   4.909  1.00  0.00           H  
ATOM   1027 HG23 ILE A  68      -5.309   0.469   6.042  1.00  0.00           H  
ATOM   1028 HD11 ILE A  68      -0.786   1.001   7.410  1.00  0.00           H  
ATOM   1029 HD12 ILE A  68      -0.703  -0.707   6.976  1.00  0.00           H  
ATOM   1030 HD13 ILE A  68      -1.578   0.424   5.944  1.00  0.00           H  
ATOM   1031  N   GLN A  69      -7.106  -0.774   6.984  1.00  0.00           N  
ATOM   1032  CA  GLN A  69      -8.303  -1.049   6.199  1.00  0.00           C  
ATOM   1033  C   GLN A  69      -8.554   0.059   5.181  1.00  0.00           C  
ATOM   1034  O   GLN A  69      -7.827   1.052   5.139  1.00  0.00           O  
ATOM   1035  CB  GLN A  69      -9.517  -1.199   7.117  1.00  0.00           C  
ATOM   1036  CG  GLN A  69     -10.014   0.119   7.689  1.00  0.00           C  
ATOM   1037  CD  GLN A  69     -11.213  -0.055   8.600  1.00  0.00           C  
ATOM   1038  OE1 GLN A  69     -12.359   0.004   8.153  1.00  0.00           O  
ATOM   1039  NE2 GLN A  69     -10.956  -0.271   9.884  1.00  0.00           N  
ATOM   1040  H   GLN A  69      -7.081   0.021   7.555  1.00  0.00           H  
ATOM   1041  HA  GLN A  69      -8.147  -1.977   5.670  1.00  0.00           H  
ATOM   1042  HB2 GLN A  69     -10.323  -1.650   6.557  1.00  0.00           H  
ATOM   1043  HB3 GLN A  69      -9.254  -1.847   7.939  1.00  0.00           H  
ATOM   1044  HG2 GLN A  69      -9.215   0.574   8.256  1.00  0.00           H  
ATOM   1045  HG3 GLN A  69     -10.291   0.769   6.873  1.00  0.00           H  
ATOM   1046 HE21 GLN A  69     -10.018  -0.304  10.168  1.00  0.00           H  
ATOM   1047 HE22 GLN A  69     -11.712  -0.386  10.495  1.00  0.00           H  
ATOM   1048  N   ASP A  70      -9.586  -0.117   4.364  1.00  0.00           N  
ATOM   1049  CA  ASP A  70      -9.933   0.868   3.347  1.00  0.00           C  
ATOM   1050  C   ASP A  70     -10.491   2.136   3.986  1.00  0.00           C  
ATOM   1051  O   ASP A  70     -10.937   2.119   5.134  1.00  0.00           O  
ATOM   1052  CB  ASP A  70     -10.952   0.285   2.367  1.00  0.00           C  
ATOM   1053  CG  ASP A  70     -12.251  -0.104   3.046  1.00  0.00           C  
ATOM   1054  OD1 ASP A  70     -12.268  -1.140   3.743  1.00  0.00           O  
ATOM   1055  OD2 ASP A  70     -13.250   0.627   2.880  1.00  0.00           O  
ATOM   1056  H   ASP A  70     -10.128  -0.930   4.447  1.00  0.00           H  
ATOM   1057  HA  ASP A  70      -9.032   1.120   2.807  1.00  0.00           H  
ATOM   1058  HB2 ASP A  70     -11.172   1.019   1.606  1.00  0.00           H  
ATOM   1059  HB3 ASP A  70     -10.532  -0.595   1.902  1.00  0.00           H  
ATOM   1060  N   SER A  71     -10.463   3.233   3.237  1.00  0.00           N  
ATOM   1061  CA  SER A  71     -10.962   4.510   3.732  1.00  0.00           C  
ATOM   1062  C   SER A  71     -10.248   4.910   5.020  1.00  0.00           C  
ATOM   1063  O   SER A  71     -10.854   5.477   5.929  1.00  0.00           O  
ATOM   1064  CB  SER A  71     -12.470   4.433   3.975  1.00  0.00           C  
ATOM   1065  OG  SER A  71     -13.192   4.652   2.775  1.00  0.00           O  
ATOM   1066  H   SER A  71     -10.095   3.182   2.329  1.00  0.00           H  
ATOM   1067  HA  SER A  71     -10.765   5.258   2.978  1.00  0.00           H  
ATOM   1068  HB2 SER A  71     -12.721   3.456   4.359  1.00  0.00           H  
ATOM   1069  HB3 SER A  71     -12.755   5.187   4.695  1.00  0.00           H  
ATOM   1070  HG  SER A  71     -14.116   4.430   2.912  1.00  0.00           H  
ATOM   1071  N   ASP A  72      -8.955   4.610   5.089  1.00  0.00           N  
ATOM   1072  CA  ASP A  72      -8.156   4.938   6.265  1.00  0.00           C  
ATOM   1073  C   ASP A  72      -7.372   6.228   6.046  1.00  0.00           C  
ATOM   1074  O   ASP A  72      -7.266   6.720   4.922  1.00  0.00           O  
ATOM   1075  CB  ASP A  72      -7.197   3.792   6.591  1.00  0.00           C  
ATOM   1076  CG  ASP A  72      -6.002   3.754   5.659  1.00  0.00           C  
ATOM   1077  OD1 ASP A  72      -6.163   4.111   4.474  1.00  0.00           O  
ATOM   1078  OD2 ASP A  72      -4.906   3.367   6.115  1.00  0.00           O  
ATOM   1079  H   ASP A  72      -8.528   4.157   4.332  1.00  0.00           H  
ATOM   1080  HA  ASP A  72      -8.831   5.078   7.095  1.00  0.00           H  
ATOM   1081  HB2 ASP A  72      -6.837   3.911   7.603  1.00  0.00           H  
ATOM   1082  HB3 ASP A  72      -7.726   2.854   6.509  1.00  0.00           H  
ATOM   1083  N   THR A  73      -6.825   6.773   7.128  1.00  0.00           N  
ATOM   1084  CA  THR A  73      -6.052   8.006   7.055  1.00  0.00           C  
ATOM   1085  C   THR A  73      -4.612   7.780   7.498  1.00  0.00           C  
ATOM   1086  O   THR A  73      -4.360   7.194   8.552  1.00  0.00           O  
ATOM   1087  CB  THR A  73      -6.678   9.113   7.925  1.00  0.00           C  
ATOM   1088  OG1 THR A  73      -8.046   9.313   7.555  1.00  0.00           O  
ATOM   1089  CG2 THR A  73      -5.911  10.418   7.775  1.00  0.00           C  
ATOM   1090  H   THR A  73      -6.945   6.333   7.995  1.00  0.00           H  
ATOM   1091  HA  THR A  73      -6.055   8.341   6.027  1.00  0.00           H  
ATOM   1092  HB  THR A  73      -6.634   8.804   8.960  1.00  0.00           H  
ATOM   1093  HG1 THR A  73      -8.553   9.572   8.328  1.00  0.00           H  
ATOM   1094 HG21 THR A  73      -6.607  11.242   7.733  1.00  0.00           H  
ATOM   1095 HG22 THR A  73      -5.329  10.391   6.866  1.00  0.00           H  
ATOM   1096 HG23 THR A  73      -5.252  10.547   8.621  1.00  0.00           H  
ATOM   1097  N   LEU A  74      -3.668   8.248   6.688  1.00  0.00           N  
ATOM   1098  CA  LEU A  74      -2.251   8.098   6.998  1.00  0.00           C  
ATOM   1099  C   LEU A  74      -1.549   9.452   7.012  1.00  0.00           C  
ATOM   1100  O   LEU A  74      -1.684  10.241   6.076  1.00  0.00           O  
ATOM   1101  CB  LEU A  74      -1.581   7.174   5.979  1.00  0.00           C  
ATOM   1102  CG  LEU A  74      -2.261   5.824   5.748  1.00  0.00           C  
ATOM   1103  CD1 LEU A  74      -1.651   5.118   4.547  1.00  0.00           C  
ATOM   1104  CD2 LEU A  74      -2.155   4.954   6.992  1.00  0.00           C  
ATOM   1105  H   LEU A  74      -3.930   8.706   5.863  1.00  0.00           H  
ATOM   1106  HA  LEU A  74      -2.171   7.655   7.980  1.00  0.00           H  
ATOM   1107  HB2 LEU A  74      -1.548   7.694   5.033  1.00  0.00           H  
ATOM   1108  HB3 LEU A  74      -0.573   6.984   6.318  1.00  0.00           H  
ATOM   1109  HG  LEU A  74      -3.310   5.987   5.541  1.00  0.00           H  
ATOM   1110 HD11 LEU A  74      -0.575   5.173   4.606  1.00  0.00           H  
ATOM   1111 HD12 LEU A  74      -1.987   5.596   3.639  1.00  0.00           H  
ATOM   1112 HD13 LEU A  74      -1.960   4.083   4.543  1.00  0.00           H  
ATOM   1113 HD21 LEU A  74      -1.616   5.489   7.760  1.00  0.00           H  
ATOM   1114 HD22 LEU A  74      -1.626   4.043   6.749  1.00  0.00           H  
ATOM   1115 HD23 LEU A  74      -3.145   4.712   7.347  1.00  0.00           H  
ATOM   1116  N   ILE A  75      -0.799   9.713   8.077  1.00  0.00           N  
ATOM   1117  CA  ILE A  75      -0.074  10.971   8.210  1.00  0.00           C  
ATOM   1118  C   ILE A  75       1.303  10.883   7.561  1.00  0.00           C  
ATOM   1119  O   ILE A  75       1.964   9.845   7.620  1.00  0.00           O  
ATOM   1120  CB  ILE A  75       0.092  11.371   9.688  1.00  0.00           C  
ATOM   1121  CG1 ILE A  75      -1.236  11.217  10.433  1.00  0.00           C  
ATOM   1122  CG2 ILE A  75       0.604  12.800   9.796  1.00  0.00           C  
ATOM   1123  CD1 ILE A  75      -2.304  12.183   9.970  1.00  0.00           C  
ATOM   1124  H   ILE A  75      -0.731   9.045   8.790  1.00  0.00           H  
ATOM   1125  HA  ILE A  75      -0.647  11.740   7.712  1.00  0.00           H  
ATOM   1126  HB  ILE A  75       0.825  10.717  10.135  1.00  0.00           H  
ATOM   1127 HG12 ILE A  75      -1.609  10.216  10.288  1.00  0.00           H  
ATOM   1128 HG13 ILE A  75      -1.070  11.386  11.487  1.00  0.00           H  
ATOM   1129 HG21 ILE A  75       1.650  12.828   9.531  1.00  0.00           H  
ATOM   1130 HG22 ILE A  75       0.046  13.433   9.123  1.00  0.00           H  
ATOM   1131 HG23 ILE A  75       0.479  13.152  10.809  1.00  0.00           H  
ATOM   1132 HD11 ILE A  75      -2.811  11.773   9.109  1.00  0.00           H  
ATOM   1133 HD12 ILE A  75      -3.015  12.343  10.766  1.00  0.00           H  
ATOM   1134 HD13 ILE A  75      -1.846  13.124   9.701  1.00  0.00           H  
ATOM   1135  N   LEU A  76       1.731  11.979   6.944  1.00  0.00           N  
ATOM   1136  CA  LEU A  76       3.031  12.027   6.285  1.00  0.00           C  
ATOM   1137  C   LEU A  76       3.927  13.084   6.924  1.00  0.00           C  
ATOM   1138  O   LEU A  76       3.531  14.240   7.071  1.00  0.00           O  
ATOM   1139  CB  LEU A  76       2.858  12.322   4.794  1.00  0.00           C  
ATOM   1140  CG  LEU A  76       4.143  12.373   3.966  1.00  0.00           C  
ATOM   1141  CD1 LEU A  76       4.645  10.967   3.672  1.00  0.00           C  
ATOM   1142  CD2 LEU A  76       3.915  13.141   2.673  1.00  0.00           C  
ATOM   1143  H   LEU A  76       1.160  12.774   6.931  1.00  0.00           H  
ATOM   1144  HA  LEU A  76       3.497  11.060   6.400  1.00  0.00           H  
ATOM   1145  HB2 LEU A  76       2.226  11.554   4.376  1.00  0.00           H  
ATOM   1146  HB3 LEU A  76       2.367  13.280   4.702  1.00  0.00           H  
ATOM   1147  HG  LEU A  76       4.908  12.888   4.532  1.00  0.00           H  
ATOM   1148 HD11 LEU A  76       3.880  10.251   3.931  1.00  0.00           H  
ATOM   1149 HD12 LEU A  76       5.533  10.773   4.255  1.00  0.00           H  
ATOM   1150 HD13 LEU A  76       4.878  10.881   2.621  1.00  0.00           H  
ATOM   1151 HD21 LEU A  76       4.101  14.192   2.841  1.00  0.00           H  
ATOM   1152 HD22 LEU A  76       2.893  13.004   2.349  1.00  0.00           H  
ATOM   1153 HD23 LEU A  76       4.587  12.773   1.912  1.00  0.00           H  
ATOM   1154  N   SER A  77       5.136  12.679   7.300  1.00  0.00           N  
ATOM   1155  CA  SER A  77       6.087  13.590   7.924  1.00  0.00           C  
ATOM   1156  C   SER A  77       7.512  13.278   7.477  1.00  0.00           C  
ATOM   1157  O   SER A  77       7.939  12.123   7.484  1.00  0.00           O  
ATOM   1158  CB  SER A  77       5.987  13.500   9.448  1.00  0.00           C  
ATOM   1159  OG  SER A  77       4.691  13.856   9.896  1.00  0.00           O  
ATOM   1160  H   SER A  77       5.392  11.744   7.156  1.00  0.00           H  
ATOM   1161  HA  SER A  77       5.837  14.594   7.614  1.00  0.00           H  
ATOM   1162  HB2 SER A  77       6.198  12.489   9.761  1.00  0.00           H  
ATOM   1163  HB3 SER A  77       6.707  14.172   9.893  1.00  0.00           H  
ATOM   1164  HG  SER A  77       4.738  14.676  10.394  1.00  0.00           H  
ATOM   1165  N   LYS A  78       8.244  14.316   7.088  1.00  0.00           N  
ATOM   1166  CA  LYS A  78       9.622  14.156   6.638  1.00  0.00           C  
ATOM   1167  C   LYS A  78      10.560  13.950   7.823  1.00  0.00           C  
ATOM   1168  O   LYS A  78      10.369  14.534   8.890  1.00  0.00           O  
ATOM   1169  CB  LYS A  78      10.063  15.380   5.833  1.00  0.00           C  
ATOM   1170  CG  LYS A  78      10.189  16.644   6.666  1.00  0.00           C  
ATOM   1171  CD  LYS A  78      10.211  17.887   5.793  1.00  0.00           C  
ATOM   1172  CE  LYS A  78      11.436  17.915   4.892  1.00  0.00           C  
ATOM   1173  NZ  LYS A  78      12.611  18.526   5.573  1.00  0.00           N  
ATOM   1174  H   LYS A  78       7.848  15.213   7.105  1.00  0.00           H  
ATOM   1175  HA  LYS A  78       9.665  13.284   6.004  1.00  0.00           H  
ATOM   1176  HB2 LYS A  78      11.022  15.173   5.382  1.00  0.00           H  
ATOM   1177  HB3 LYS A  78       9.339  15.561   5.051  1.00  0.00           H  
ATOM   1178  HG2 LYS A  78       9.348  16.705   7.340  1.00  0.00           H  
ATOM   1179  HG3 LYS A  78      11.107  16.598   7.235  1.00  0.00           H  
ATOM   1180  HD2 LYS A  78       9.325  17.900   5.176  1.00  0.00           H  
ATOM   1181  HD3 LYS A  78      10.222  18.762   6.428  1.00  0.00           H  
ATOM   1182  HE2 LYS A  78      11.681  16.903   4.609  1.00  0.00           H  
ATOM   1183  HE3 LYS A  78      11.204  18.490   4.008  1.00  0.00           H  
ATOM   1184  HZ1 LYS A  78      12.305  19.036   6.426  1.00  0.00           H  
ATOM   1185  HZ2 LYS A  78      13.085  19.196   4.934  1.00  0.00           H  
ATOM   1186  HZ3 LYS A  78      13.290  17.787   5.848  1.00  0.00           H  
ATOM   1187  N   LYS A  79      11.576  13.116   7.629  1.00  0.00           N  
ATOM   1188  CA  LYS A  79      12.547  12.834   8.680  1.00  0.00           C  
ATOM   1189  C   LYS A  79      13.384  14.070   8.993  1.00  0.00           C  
ATOM   1190  O   LYS A  79      13.815  14.786   8.089  1.00  0.00           O  
ATOM   1191  CB  LYS A  79      13.460  11.678   8.262  1.00  0.00           C  
ATOM   1192  CG  LYS A  79      12.709  10.477   7.716  1.00  0.00           C  
ATOM   1193  CD  LYS A  79      13.450   9.180   7.997  1.00  0.00           C  
ATOM   1194  CE  LYS A  79      12.604   7.967   7.647  1.00  0.00           C  
ATOM   1195  NZ  LYS A  79      13.353   6.694   7.837  1.00  0.00           N  
ATOM   1196  H   LYS A  79      11.676  12.680   6.756  1.00  0.00           H  
ATOM   1197  HA  LYS A  79      12.002  12.548   9.567  1.00  0.00           H  
ATOM   1198  HB2 LYS A  79      14.139  12.029   7.500  1.00  0.00           H  
ATOM   1199  HB3 LYS A  79      14.031  11.359   9.122  1.00  0.00           H  
ATOM   1200  HG2 LYS A  79      11.735  10.430   8.181  1.00  0.00           H  
ATOM   1201  HG3 LYS A  79      12.594  10.591   6.647  1.00  0.00           H  
ATOM   1202  HD2 LYS A  79      14.354   9.157   7.407  1.00  0.00           H  
ATOM   1203  HD3 LYS A  79      13.703   9.141   9.048  1.00  0.00           H  
ATOM   1204  HE2 LYS A  79      11.730   7.958   8.280  1.00  0.00           H  
ATOM   1205  HE3 LYS A  79      12.298   8.044   6.613  1.00  0.00           H  
ATOM   1206  HZ1 LYS A  79      13.888   6.462   6.975  1.00  0.00           H  
ATOM   1207  HZ2 LYS A  79      12.692   5.917   8.040  1.00  0.00           H  
ATOM   1208  HZ3 LYS A  79      14.018   6.786   8.631  1.00  0.00           H  
ATOM   1209  N   LYS A  80      13.614  14.313  10.279  1.00  0.00           N  
ATOM   1210  CA  LYS A  80      14.402  15.460  10.712  1.00  0.00           C  
ATOM   1211  C   LYS A  80      15.884  15.108  10.779  1.00  0.00           C  
ATOM   1212  O   LYS A  80      16.367  14.603  11.792  1.00  0.00           O  
ATOM   1213  CB  LYS A  80      13.920  15.949  12.080  1.00  0.00           C  
ATOM   1214  CG  LYS A  80      14.113  17.440  12.296  1.00  0.00           C  
ATOM   1215  CD  LYS A  80      15.467  17.744  12.914  1.00  0.00           C  
ATOM   1216  CE  LYS A  80      15.403  17.727  14.433  1.00  0.00           C  
ATOM   1217  NZ  LYS A  80      14.518  18.800  14.964  1.00  0.00           N  
ATOM   1218  H   LYS A  80      13.244  13.705  10.953  1.00  0.00           H  
ATOM   1219  HA  LYS A  80      14.264  16.250   9.989  1.00  0.00           H  
ATOM   1220  HB2 LYS A  80      12.869  15.724  12.179  1.00  0.00           H  
ATOM   1221  HB3 LYS A  80      14.466  15.422  12.850  1.00  0.00           H  
ATOM   1222  HG2 LYS A  80      14.042  17.944  11.344  1.00  0.00           H  
ATOM   1223  HG3 LYS A  80      13.337  17.802  12.956  1.00  0.00           H  
ATOM   1224  HD2 LYS A  80      16.178  17.000  12.586  1.00  0.00           H  
ATOM   1225  HD3 LYS A  80      15.791  18.722  12.587  1.00  0.00           H  
ATOM   1226  HE2 LYS A  80      15.024  16.768  14.753  1.00  0.00           H  
ATOM   1227  HE3 LYS A  80      16.400  17.868  14.824  1.00  0.00           H  
ATOM   1228  HZ1 LYS A  80      13.871  18.409  15.678  1.00  0.00           H  
ATOM   1229  HZ2 LYS A  80      13.956  19.214  14.192  1.00  0.00           H  
ATOM   1230  HZ3 LYS A  80      15.090  19.550  15.402  1.00  0.00           H  
ATOM   1231  N   GLY A  81      16.603  15.379   9.693  1.00  0.00           N  
ATOM   1232  CA  GLY A  81      18.023  15.085   9.651  1.00  0.00           C  
ATOM   1233  C   GLY A  81      18.310  13.598   9.728  1.00  0.00           C  
ATOM   1234  O   GLY A  81      17.437  12.808  10.087  1.00  0.00           O  
ATOM   1235  H   GLY A  81      16.164  15.782   8.915  1.00  0.00           H  
ATOM   1236  HA2 GLY A  81      18.433  15.473   8.730  1.00  0.00           H  
ATOM   1237  HA3 GLY A  81      18.506  15.576  10.483  1.00  0.00           H  
ATOM   1238  N   SER A  82      19.537  13.215   9.388  1.00  0.00           N  
ATOM   1239  CA  SER A  82      19.935  11.813   9.415  1.00  0.00           C  
ATOM   1240  C   SER A  82      21.357  11.662   9.945  1.00  0.00           C  
ATOM   1241  O   SER A  82      22.163  12.588   9.866  1.00  0.00           O  
ATOM   1242  CB  SER A  82      19.832  11.205   8.015  1.00  0.00           C  
ATOM   1243  OG  SER A  82      20.628  11.923   7.088  1.00  0.00           O  
ATOM   1244  H   SER A  82      20.189  13.893   9.110  1.00  0.00           H  
ATOM   1245  HA  SER A  82      19.260  11.289  10.076  1.00  0.00           H  
ATOM   1246  HB2 SER A  82      20.171  10.181   8.044  1.00  0.00           H  
ATOM   1247  HB3 SER A  82      18.803  11.234   7.687  1.00  0.00           H  
ATOM   1248  HG  SER A  82      21.426  12.233   7.523  1.00  0.00           H  
ATOM   1249  N   GLY A  83      21.659  10.485  10.485  1.00  0.00           N  
ATOM   1250  CA  GLY A  83      22.984  10.233  11.021  1.00  0.00           C  
ATOM   1251  C   GLY A  83      23.577   8.934  10.512  1.00  0.00           C  
ATOM   1252  O   GLY A  83      23.622   7.928  11.221  1.00  0.00           O  
ATOM   1253  H   GLY A  83      20.977   9.783  10.521  1.00  0.00           H  
ATOM   1254  HA2 GLY A  83      23.635  11.048  10.740  1.00  0.00           H  
ATOM   1255  HA3 GLY A  83      22.922  10.189  12.098  1.00  0.00           H  
ATOM   1256  N   PRO A  84      24.045   8.944   9.255  1.00  0.00           N  
ATOM   1257  CA  PRO A  84      24.645   7.765   8.624  1.00  0.00           C  
ATOM   1258  C   PRO A  84      25.999   7.410   9.229  1.00  0.00           C  
ATOM   1259  O   PRO A  84      26.328   6.235   9.393  1.00  0.00           O  
ATOM   1260  CB  PRO A  84      24.807   8.188   7.162  1.00  0.00           C  
ATOM   1261  CG  PRO A  84      24.894   9.675   7.206  1.00  0.00           C  
ATOM   1262  CD  PRO A  84      24.023  10.107   8.353  1.00  0.00           C  
ATOM   1263  HA  PRO A  84      23.991   6.907   8.682  1.00  0.00           H  
ATOM   1264  HB2 PRO A  84      25.707   7.750   6.755  1.00  0.00           H  
ATOM   1265  HB3 PRO A  84      23.951   7.860   6.592  1.00  0.00           H  
ATOM   1266  HG2 PRO A  84      25.916   9.978   7.376  1.00  0.00           H  
ATOM   1267  HG3 PRO A  84      24.527  10.091   6.280  1.00  0.00           H  
ATOM   1268  HD2 PRO A  84      24.441  10.978   8.837  1.00  0.00           H  
ATOM   1269  HD3 PRO A  84      23.020  10.310   8.009  1.00  0.00           H  
ATOM   1270  N   SER A  85      26.781   8.433   9.558  1.00  0.00           N  
ATOM   1271  CA  SER A  85      28.102   8.229  10.142  1.00  0.00           C  
ATOM   1272  C   SER A  85      28.001   7.475  11.465  1.00  0.00           C  
ATOM   1273  O   SER A  85      27.872   8.081  12.529  1.00  0.00           O  
ATOM   1274  CB  SER A  85      28.800   9.573  10.360  1.00  0.00           C  
ATOM   1275  OG  SER A  85      30.202   9.406  10.477  1.00  0.00           O  
ATOM   1276  H   SER A  85      26.463   9.347   9.403  1.00  0.00           H  
ATOM   1277  HA  SER A  85      28.683   7.639   9.449  1.00  0.00           H  
ATOM   1278  HB2 SER A  85      28.595  10.222   9.522  1.00  0.00           H  
ATOM   1279  HB3 SER A  85      28.426  10.026  11.267  1.00  0.00           H  
ATOM   1280  HG  SER A  85      30.472   8.617  10.002  1.00  0.00           H  
ATOM   1281  N   SER A  86      28.059   6.149  11.389  1.00  0.00           N  
ATOM   1282  CA  SER A  86      27.970   5.311  12.579  1.00  0.00           C  
ATOM   1283  C   SER A  86      29.330   5.188  13.259  1.00  0.00           C  
ATOM   1284  O   SER A  86      30.371   5.255  12.607  1.00  0.00           O  
ATOM   1285  CB  SER A  86      27.443   3.922  12.212  1.00  0.00           C  
ATOM   1286  OG  SER A  86      28.404   3.191  11.471  1.00  0.00           O  
ATOM   1287  H   SER A  86      28.162   5.725  10.511  1.00  0.00           H  
ATOM   1288  HA  SER A  86      27.279   5.780  13.263  1.00  0.00           H  
ATOM   1289  HB2 SER A  86      27.212   3.378  13.114  1.00  0.00           H  
ATOM   1290  HB3 SER A  86      26.548   4.026  11.615  1.00  0.00           H  
ATOM   1291  HG  SER A  86      27.968   2.718  10.759  1.00  0.00           H  
ATOM   1292  N   GLY A  87      29.312   5.006  14.576  1.00  0.00           N  
ATOM   1293  CA  GLY A  87      30.549   4.876  15.324  1.00  0.00           C  
ATOM   1294  C   GLY A  87      30.555   5.719  16.584  1.00  0.00           C  
ATOM   1295  O   GLY A  87      31.614   6.005  17.142  1.00  0.00           O  
ATOM   1296  H   GLY A  87      28.452   4.960  15.043  1.00  0.00           H  
ATOM   1297  HA2 GLY A  87      30.685   3.840  15.596  1.00  0.00           H  
ATOM   1298  HA3 GLY A  87      31.371   5.184  14.695  1.00  0.00           H  
TER    1299      GLY A  87                                                      
ENDMDL                                                                          
MODEL        4                                                                  
ATOM      1  N   GLY A   1      -4.518   4.504 -16.160  1.00  0.00           N  
ATOM      2  CA  GLY A   1      -5.290   3.624 -17.017  1.00  0.00           C  
ATOM      3  C   GLY A   1      -4.716   2.222 -17.077  1.00  0.00           C  
ATOM      4  O   GLY A   1      -4.549   1.658 -18.158  1.00  0.00           O  
ATOM      5  H1  GLY A   1      -4.792   5.438 -16.046  1.00  0.00           H  
ATOM      6  HA2 GLY A   1      -6.302   3.572 -16.643  1.00  0.00           H  
ATOM      7  HA3 GLY A   1      -5.307   4.036 -18.015  1.00  0.00           H  
ATOM      8  N   SER A   2      -4.411   1.659 -15.912  1.00  0.00           N  
ATOM      9  CA  SER A   2      -3.846   0.317 -15.836  1.00  0.00           C  
ATOM     10  C   SER A   2      -4.663  -0.564 -14.896  1.00  0.00           C  
ATOM     11  O   SER A   2      -5.209  -0.089 -13.900  1.00  0.00           O  
ATOM     12  CB  SER A   2      -2.393   0.378 -15.362  1.00  0.00           C  
ATOM     13  OG  SER A   2      -1.630   1.259 -16.168  1.00  0.00           O  
ATOM     14  H   SER A   2      -4.567   2.160 -15.084  1.00  0.00           H  
ATOM     15  HA  SER A   2      -3.875  -0.111 -16.827  1.00  0.00           H  
ATOM     16  HB2 SER A   2      -2.365   0.728 -14.341  1.00  0.00           H  
ATOM     17  HB3 SER A   2      -1.958  -0.609 -15.417  1.00  0.00           H  
ATOM     18  HG  SER A   2      -1.025   1.757 -15.614  1.00  0.00           H  
ATOM     19  N   SER A   3      -4.744  -1.850 -15.221  1.00  0.00           N  
ATOM     20  CA  SER A   3      -5.497  -2.798 -14.409  1.00  0.00           C  
ATOM     21  C   SER A   3      -5.215  -2.586 -12.924  1.00  0.00           C  
ATOM     22  O   SER A   3      -4.116  -2.859 -12.445  1.00  0.00           O  
ATOM     23  CB  SER A   3      -5.147  -4.234 -14.806  1.00  0.00           C  
ATOM     24  OG  SER A   3      -6.118  -5.147 -14.326  1.00  0.00           O  
ATOM     25  H   SER A   3      -4.287  -2.169 -16.028  1.00  0.00           H  
ATOM     26  HA  SER A   3      -6.548  -2.630 -14.591  1.00  0.00           H  
ATOM     27  HB2 SER A   3      -5.103  -4.306 -15.882  1.00  0.00           H  
ATOM     28  HB3 SER A   3      -4.186  -4.496 -14.388  1.00  0.00           H  
ATOM     29  HG  SER A   3      -6.272  -5.827 -14.985  1.00  0.00           H  
ATOM     30  N   GLY A   4      -6.218  -2.097 -12.202  1.00  0.00           N  
ATOM     31  CA  GLY A   4      -6.060  -1.855 -10.780  1.00  0.00           C  
ATOM     32  C   GLY A   4      -7.388  -1.719 -10.063  1.00  0.00           C  
ATOM     33  O   GLY A   4      -7.549  -0.857  -9.198  1.00  0.00           O  
ATOM     34  H   GLY A   4      -7.073  -1.898 -12.638  1.00  0.00           H  
ATOM     35  HA2 GLY A   4      -5.511  -2.677 -10.345  1.00  0.00           H  
ATOM     36  HA3 GLY A   4      -5.494  -0.945 -10.642  1.00  0.00           H  
ATOM     37  N   SER A   5      -8.344  -2.569 -10.424  1.00  0.00           N  
ATOM     38  CA  SER A   5      -9.667  -2.536  -9.813  1.00  0.00           C  
ATOM     39  C   SER A   5      -9.596  -2.931  -8.341  1.00  0.00           C  
ATOM     40  O   SER A   5      -9.961  -2.153  -7.459  1.00  0.00           O  
ATOM     41  CB  SER A   5     -10.620  -3.472 -10.559  1.00  0.00           C  
ATOM     42  OG  SER A   5     -11.111  -2.864 -11.741  1.00  0.00           O  
ATOM     43  H   SER A   5      -8.154  -3.233 -11.120  1.00  0.00           H  
ATOM     44  HA  SER A   5     -10.040  -1.525  -9.884  1.00  0.00           H  
ATOM     45  HB2 SER A   5     -10.096  -4.377 -10.825  1.00  0.00           H  
ATOM     46  HB3 SER A   5     -11.456  -3.714  -9.919  1.00  0.00           H  
ATOM     47  HG  SER A   5     -12.070  -2.821 -11.705  1.00  0.00           H  
ATOM     48  N   SER A   6      -9.124  -4.147  -8.083  1.00  0.00           N  
ATOM     49  CA  SER A   6      -9.008  -4.649  -6.719  1.00  0.00           C  
ATOM     50  C   SER A   6      -7.976  -3.847  -5.931  1.00  0.00           C  
ATOM     51  O   SER A   6      -6.884  -3.567  -6.423  1.00  0.00           O  
ATOM     52  CB  SER A   6      -8.622  -6.129  -6.729  1.00  0.00           C  
ATOM     53  OG  SER A   6      -8.276  -6.574  -5.429  1.00  0.00           O  
ATOM     54  H   SER A   6      -8.849  -4.720  -8.829  1.00  0.00           H  
ATOM     55  HA  SER A   6      -9.971  -4.540  -6.243  1.00  0.00           H  
ATOM     56  HB2 SER A   6      -9.456  -6.714  -7.086  1.00  0.00           H  
ATOM     57  HB3 SER A   6      -7.774  -6.272  -7.384  1.00  0.00           H  
ATOM     58  HG  SER A   6      -7.342  -6.795  -5.404  1.00  0.00           H  
ATOM     59  N   GLY A   7      -8.332  -3.481  -4.704  1.00  0.00           N  
ATOM     60  CA  GLY A   7      -7.427  -2.715  -3.866  1.00  0.00           C  
ATOM     61  C   GLY A   7      -8.160  -1.777  -2.928  1.00  0.00           C  
ATOM     62  O   GLY A   7      -9.301  -1.393  -3.189  1.00  0.00           O  
ATOM     63  H   GLY A   7      -9.216  -3.732  -4.364  1.00  0.00           H  
ATOM     64  HA2 GLY A   7      -6.830  -3.398  -3.282  1.00  0.00           H  
ATOM     65  HA3 GLY A   7      -6.774  -2.133  -4.500  1.00  0.00           H  
ATOM     66  N   ILE A   8      -7.505  -1.407  -1.833  1.00  0.00           N  
ATOM     67  CA  ILE A   8      -8.102  -0.509  -0.852  1.00  0.00           C  
ATOM     68  C   ILE A   8      -7.703   0.939  -1.119  1.00  0.00           C  
ATOM     69  O   ILE A   8      -6.745   1.205  -1.845  1.00  0.00           O  
ATOM     70  CB  ILE A   8      -7.690  -0.887   0.582  1.00  0.00           C  
ATOM     71  CG1 ILE A   8      -6.187  -0.674   0.778  1.00  0.00           C  
ATOM     72  CG2 ILE A   8      -8.069  -2.330   0.879  1.00  0.00           C  
ATOM     73  CD1 ILE A   8      -5.802  -0.360   2.207  1.00  0.00           C  
ATOM     74  H   ILE A   8      -6.598  -1.747  -1.681  1.00  0.00           H  
ATOM     75  HA  ILE A   8      -9.176  -0.596  -0.932  1.00  0.00           H  
ATOM     76  HB  ILE A   8      -8.228  -0.251   1.268  1.00  0.00           H  
ATOM     77 HG12 ILE A   8      -5.662  -1.569   0.483  1.00  0.00           H  
ATOM     78 HG13 ILE A   8      -5.864   0.149   0.157  1.00  0.00           H  
ATOM     79 HG21 ILE A   8      -8.007  -2.913  -0.029  1.00  0.00           H  
ATOM     80 HG22 ILE A   8      -7.389  -2.737   1.613  1.00  0.00           H  
ATOM     81 HG23 ILE A   8      -9.077  -2.367   1.262  1.00  0.00           H  
ATOM     82 HD11 ILE A   8      -6.494   0.362   2.616  1.00  0.00           H  
ATOM     83 HD12 ILE A   8      -5.833  -1.264   2.796  1.00  0.00           H  
ATOM     84 HD13 ILE A   8      -4.802   0.049   2.228  1.00  0.00           H  
ATOM     85  N   GLN A   9      -8.443   1.869  -0.525  1.00  0.00           N  
ATOM     86  CA  GLN A   9      -8.165   3.290  -0.698  1.00  0.00           C  
ATOM     87  C   GLN A   9      -7.599   3.894   0.583  1.00  0.00           C  
ATOM     88  O   GLN A   9      -8.103   3.640   1.677  1.00  0.00           O  
ATOM     89  CB  GLN A   9      -9.437   4.034  -1.107  1.00  0.00           C  
ATOM     90  CG  GLN A   9      -9.262   5.542  -1.186  1.00  0.00           C  
ATOM     91  CD  GLN A   9     -10.559   6.265  -1.492  1.00  0.00           C  
ATOM     92  OE1 GLN A   9     -11.358   6.536  -0.595  1.00  0.00           O  
ATOM     93  NE2 GLN A   9     -10.774   6.583  -2.763  1.00  0.00           N  
ATOM     94  H   GLN A   9      -9.193   1.594   0.041  1.00  0.00           H  
ATOM     95  HA  GLN A   9      -7.432   3.392  -1.483  1.00  0.00           H  
ATOM     96  HB2 GLN A   9      -9.752   3.679  -2.077  1.00  0.00           H  
ATOM     97  HB3 GLN A   9     -10.213   3.821  -0.386  1.00  0.00           H  
ATOM     98  HG2 GLN A   9      -8.885   5.898  -0.239  1.00  0.00           H  
ATOM     99  HG3 GLN A   9      -8.548   5.768  -1.964  1.00  0.00           H  
ATOM    100 HE21 GLN A   9     -10.093   6.334  -3.423  1.00  0.00           H  
ATOM    101 HE22 GLN A   9     -11.605   7.050  -2.989  1.00  0.00           H  
ATOM    102  N   VAL A  10      -6.547   4.694   0.440  1.00  0.00           N  
ATOM    103  CA  VAL A  10      -5.912   5.335   1.586  1.00  0.00           C  
ATOM    104  C   VAL A  10      -5.693   6.822   1.332  1.00  0.00           C  
ATOM    105  O   VAL A  10      -5.219   7.217   0.266  1.00  0.00           O  
ATOM    106  CB  VAL A  10      -4.560   4.677   1.919  1.00  0.00           C  
ATOM    107  CG1 VAL A  10      -4.765   3.251   2.406  1.00  0.00           C  
ATOM    108  CG2 VAL A  10      -3.640   4.708   0.707  1.00  0.00           C  
ATOM    109  H   VAL A  10      -6.190   4.858  -0.458  1.00  0.00           H  
ATOM    110  HA  VAL A  10      -6.565   5.217   2.438  1.00  0.00           H  
ATOM    111  HB  VAL A  10      -4.094   5.241   2.713  1.00  0.00           H  
ATOM    112 HG11 VAL A  10      -4.968   2.608   1.561  1.00  0.00           H  
ATOM    113 HG12 VAL A  10      -3.874   2.911   2.913  1.00  0.00           H  
ATOM    114 HG13 VAL A  10      -5.602   3.221   3.088  1.00  0.00           H  
ATOM    115 HG21 VAL A  10      -4.227   4.594  -0.192  1.00  0.00           H  
ATOM    116 HG22 VAL A  10      -3.115   5.652   0.677  1.00  0.00           H  
ATOM    117 HG23 VAL A  10      -2.926   3.901   0.776  1.00  0.00           H  
ATOM    118  N   PHE A  11      -6.040   7.642   2.318  1.00  0.00           N  
ATOM    119  CA  PHE A  11      -5.881   9.087   2.202  1.00  0.00           C  
ATOM    120  C   PHE A  11      -4.563   9.541   2.821  1.00  0.00           C  
ATOM    121  O   PHE A  11      -4.372   9.455   4.034  1.00  0.00           O  
ATOM    122  CB  PHE A  11      -7.050   9.806   2.878  1.00  0.00           C  
ATOM    123  CG  PHE A  11      -8.397   9.333   2.411  1.00  0.00           C  
ATOM    124  CD1 PHE A  11      -8.846   9.632   1.134  1.00  0.00           C  
ATOM    125  CD2 PHE A  11      -9.214   8.590   3.247  1.00  0.00           C  
ATOM    126  CE1 PHE A  11     -10.084   9.197   0.700  1.00  0.00           C  
ATOM    127  CE2 PHE A  11     -10.453   8.153   2.819  1.00  0.00           C  
ATOM    128  CZ  PHE A  11     -10.889   8.458   1.544  1.00  0.00           C  
ATOM    129  H   PHE A  11      -6.412   7.267   3.143  1.00  0.00           H  
ATOM    130  HA  PHE A  11      -5.876   9.336   1.152  1.00  0.00           H  
ATOM    131  HB2 PHE A  11      -6.994   9.644   3.944  1.00  0.00           H  
ATOM    132  HB3 PHE A  11      -6.979  10.864   2.675  1.00  0.00           H  
ATOM    133  HD1 PHE A  11      -8.216  10.211   0.473  1.00  0.00           H  
ATOM    134  HD2 PHE A  11      -8.874   8.351   4.245  1.00  0.00           H  
ATOM    135  HE1 PHE A  11     -10.422   9.438  -0.297  1.00  0.00           H  
ATOM    136  HE2 PHE A  11     -11.080   7.575   3.481  1.00  0.00           H  
ATOM    137  HZ  PHE A  11     -11.857   8.117   1.207  1.00  0.00           H  
ATOM    138  N   VAL A  12      -3.655  10.025   1.979  1.00  0.00           N  
ATOM    139  CA  VAL A  12      -2.355  10.493   2.442  1.00  0.00           C  
ATOM    140  C   VAL A  12      -2.372  11.996   2.701  1.00  0.00           C  
ATOM    141  O   VAL A  12      -2.386  12.798   1.768  1.00  0.00           O  
ATOM    142  CB  VAL A  12      -1.246  10.172   1.422  1.00  0.00           C  
ATOM    143  CG1 VAL A  12       0.050  10.870   1.804  1.00  0.00           C  
ATOM    144  CG2 VAL A  12      -1.040   8.669   1.316  1.00  0.00           C  
ATOM    145  H   VAL A  12      -3.866  10.069   1.023  1.00  0.00           H  
ATOM    146  HA  VAL A  12      -2.125   9.981   3.365  1.00  0.00           H  
ATOM    147  HB  VAL A  12      -1.557  10.541   0.456  1.00  0.00           H  
ATOM    148 HG11 VAL A  12       0.888  10.310   1.417  1.00  0.00           H  
ATOM    149 HG12 VAL A  12       0.059  11.867   1.387  1.00  0.00           H  
ATOM    150 HG13 VAL A  12       0.123  10.929   2.880  1.00  0.00           H  
ATOM    151 HG21 VAL A  12      -0.575   8.305   2.220  1.00  0.00           H  
ATOM    152 HG22 VAL A  12      -1.996   8.182   1.182  1.00  0.00           H  
ATOM    153 HG23 VAL A  12      -0.405   8.451   0.470  1.00  0.00           H  
ATOM    154  N   LYS A  13      -2.371  12.371   3.976  1.00  0.00           N  
ATOM    155  CA  LYS A  13      -2.384  13.777   4.361  1.00  0.00           C  
ATOM    156  C   LYS A  13      -0.970  14.349   4.381  1.00  0.00           C  
ATOM    157  O   LYS A  13      -0.190  14.066   5.289  1.00  0.00           O  
ATOM    158  CB  LYS A  13      -3.034  13.945   5.736  1.00  0.00           C  
ATOM    159  CG  LYS A  13      -3.365  15.386   6.081  1.00  0.00           C  
ATOM    160  CD  LYS A  13      -4.316  15.473   7.262  1.00  0.00           C  
ATOM    161  CE  LYS A  13      -4.493  16.909   7.731  1.00  0.00           C  
ATOM    162  NZ  LYS A  13      -5.545  17.621   6.954  1.00  0.00           N  
ATOM    163  H   LYS A  13      -2.359  11.684   4.676  1.00  0.00           H  
ATOM    164  HA  LYS A  13      -2.967  14.315   3.628  1.00  0.00           H  
ATOM    165  HB2 LYS A  13      -3.949  13.371   5.761  1.00  0.00           H  
ATOM    166  HB3 LYS A  13      -2.359  13.563   6.488  1.00  0.00           H  
ATOM    167  HG2 LYS A  13      -2.451  15.907   6.329  1.00  0.00           H  
ATOM    168  HG3 LYS A  13      -3.826  15.855   5.223  1.00  0.00           H  
ATOM    169  HD2 LYS A  13      -5.279  15.082   6.967  1.00  0.00           H  
ATOM    170  HD3 LYS A  13      -3.920  14.884   8.076  1.00  0.00           H  
ATOM    171  HE2 LYS A  13      -4.771  16.902   8.774  1.00  0.00           H  
ATOM    172  HE3 LYS A  13      -3.555  17.431   7.612  1.00  0.00           H  
ATOM    173  HZ1 LYS A  13      -5.948  18.393   7.523  1.00  0.00           H  
ATOM    174  HZ2 LYS A  13      -6.307  16.962   6.697  1.00  0.00           H  
ATOM    175  HZ3 LYS A  13      -5.139  18.021   6.084  1.00  0.00           H  
ATOM    176  N   ASN A  14      -0.649  15.156   3.376  1.00  0.00           N  
ATOM    177  CA  ASN A  14       0.671  15.769   3.279  1.00  0.00           C  
ATOM    178  C   ASN A  14       0.848  16.850   4.341  1.00  0.00           C  
ATOM    179  O   ASN A  14      -0.109  17.495   4.772  1.00  0.00           O  
ATOM    180  CB  ASN A  14       0.878  16.368   1.887  1.00  0.00           C  
ATOM    181  CG  ASN A  14      -0.143  17.440   1.561  1.00  0.00           C  
ATOM    182  OD1 ASN A  14      -0.817  17.962   2.449  1.00  0.00           O  
ATOM    183  ND2 ASN A  14      -0.263  17.774   0.281  1.00  0.00           N  
ATOM    184  H   ASN A  14      -1.315  15.345   2.681  1.00  0.00           H  
ATOM    185  HA  ASN A  14       1.408  14.997   3.443  1.00  0.00           H  
ATOM    186  HB2 ASN A  14       1.863  16.808   1.834  1.00  0.00           H  
ATOM    187  HB3 ASN A  14       0.799  15.584   1.149  1.00  0.00           H  
ATOM    188 HD21 ASN A  14       0.306  17.315  -0.372  1.00  0.00           H  
ATOM    189 HD22 ASN A  14      -0.915  18.465   0.042  1.00  0.00           H  
ATOM    190  N   PRO A  15       2.100  17.056   4.774  1.00  0.00           N  
ATOM    191  CA  PRO A  15       2.432  18.059   5.790  1.00  0.00           C  
ATOM    192  C   PRO A  15       2.274  19.484   5.271  1.00  0.00           C  
ATOM    193  O   PRO A  15       2.498  20.449   6.002  1.00  0.00           O  
ATOM    194  CB  PRO A  15       3.900  17.767   6.111  1.00  0.00           C  
ATOM    195  CG  PRO A  15       4.433  17.110   4.884  1.00  0.00           C  
ATOM    196  CD  PRO A  15       3.289  16.324   4.305  1.00  0.00           C  
ATOM    197  HA  PRO A  15       1.836  17.934   6.682  1.00  0.00           H  
ATOM    198  HB2 PRO A  15       4.417  18.693   6.321  1.00  0.00           H  
ATOM    199  HB3 PRO A  15       3.962  17.112   6.967  1.00  0.00           H  
ATOM    200  HG2 PRO A  15       4.766  17.860   4.182  1.00  0.00           H  
ATOM    201  HG3 PRO A  15       5.247  16.450   5.145  1.00  0.00           H  
ATOM    202  HD2 PRO A  15       3.340  16.322   3.227  1.00  0.00           H  
ATOM    203  HD3 PRO A  15       3.295  15.314   4.687  1.00  0.00           H  
ATOM    204  N   ASP A  16       1.888  19.608   4.006  1.00  0.00           N  
ATOM    205  CA  ASP A  16       1.698  20.916   3.389  1.00  0.00           C  
ATOM    206  C   ASP A  16       0.254  21.384   3.541  1.00  0.00           C  
ATOM    207  O   ASP A  16      -0.019  22.583   3.589  1.00  0.00           O  
ATOM    208  CB  ASP A  16       2.078  20.865   1.909  1.00  0.00           C  
ATOM    209  CG  ASP A  16       3.567  20.678   1.699  1.00  0.00           C  
ATOM    210  OD1 ASP A  16       4.348  21.497   2.228  1.00  0.00           O  
ATOM    211  OD2 ASP A  16       3.953  19.714   1.005  1.00  0.00           O  
ATOM    212  H   ASP A  16       1.725  18.801   3.474  1.00  0.00           H  
ATOM    213  HA  ASP A  16       2.345  21.617   3.893  1.00  0.00           H  
ATOM    214  HB2 ASP A  16       1.561  20.040   1.439  1.00  0.00           H  
ATOM    215  HB3 ASP A  16       1.778  21.788   1.435  1.00  0.00           H  
ATOM    216  N   GLY A  17      -0.668  20.429   3.616  1.00  0.00           N  
ATOM    217  CA  GLY A  17      -2.073  20.763   3.761  1.00  0.00           C  
ATOM    218  C   GLY A  17      -2.931  20.142   2.677  1.00  0.00           C  
ATOM    219  O   GLY A  17      -3.081  20.706   1.594  1.00  0.00           O  
ATOM    220  H   GLY A  17      -0.392  19.489   3.573  1.00  0.00           H  
ATOM    221  HA2 GLY A  17      -2.417  20.415   4.723  1.00  0.00           H  
ATOM    222  HA3 GLY A  17      -2.181  21.837   3.718  1.00  0.00           H  
ATOM    223  N   GLY A  18      -3.496  18.974   2.968  1.00  0.00           N  
ATOM    224  CA  GLY A  18      -4.335  18.294   1.999  1.00  0.00           C  
ATOM    225  C   GLY A  18      -4.166  16.788   2.042  1.00  0.00           C  
ATOM    226  O   GLY A  18      -3.226  16.279   2.652  1.00  0.00           O  
ATOM    227  H   GLY A  18      -3.341  18.571   3.848  1.00  0.00           H  
ATOM    228  HA2 GLY A  18      -5.368  18.536   2.200  1.00  0.00           H  
ATOM    229  HA3 GLY A  18      -4.080  18.644   1.010  1.00  0.00           H  
ATOM    230  N   SER A  19      -5.081  16.073   1.394  1.00  0.00           N  
ATOM    231  CA  SER A  19      -5.032  14.616   1.365  1.00  0.00           C  
ATOM    232  C   SER A  19      -5.486  14.084   0.009  1.00  0.00           C  
ATOM    233  O   SER A  19      -6.413  14.617  -0.601  1.00  0.00           O  
ATOM    234  CB  SER A  19      -5.911  14.033   2.474  1.00  0.00           C  
ATOM    235  OG  SER A  19      -5.421  12.775   2.905  1.00  0.00           O  
ATOM    236  H   SER A  19      -5.807  16.537   0.926  1.00  0.00           H  
ATOM    237  HA  SER A  19      -4.009  14.315   1.533  1.00  0.00           H  
ATOM    238  HB2 SER A  19      -5.920  14.709   3.315  1.00  0.00           H  
ATOM    239  HB3 SER A  19      -6.918  13.907   2.103  1.00  0.00           H  
ATOM    240  HG  SER A  19      -4.766  12.905   3.594  1.00  0.00           H  
ATOM    241  N   TYR A  20      -4.826  13.030  -0.456  1.00  0.00           N  
ATOM    242  CA  TYR A  20      -5.158  12.426  -1.741  1.00  0.00           C  
ATOM    243  C   TYR A  20      -5.547  10.960  -1.570  1.00  0.00           C  
ATOM    244  O   TYR A  20      -5.025  10.266  -0.699  1.00  0.00           O  
ATOM    245  CB  TYR A  20      -3.976  12.542  -2.704  1.00  0.00           C  
ATOM    246  CG  TYR A  20      -3.305  13.897  -2.679  1.00  0.00           C  
ATOM    247  CD1 TYR A  20      -4.045  15.063  -2.829  1.00  0.00           C  
ATOM    248  CD2 TYR A  20      -1.932  14.011  -2.504  1.00  0.00           C  
ATOM    249  CE1 TYR A  20      -3.437  16.303  -2.808  1.00  0.00           C  
ATOM    250  CE2 TYR A  20      -1.315  15.247  -2.480  1.00  0.00           C  
ATOM    251  CZ  TYR A  20      -2.071  16.390  -2.633  1.00  0.00           C  
ATOM    252  OH  TYR A  20      -1.462  17.623  -2.609  1.00  0.00           O  
ATOM    253  H   TYR A  20      -4.096  12.649   0.076  1.00  0.00           H  
ATOM    254  HA  TYR A  20      -5.999  12.964  -2.153  1.00  0.00           H  
ATOM    255  HB2 TYR A  20      -3.235  11.802  -2.445  1.00  0.00           H  
ATOM    256  HB3 TYR A  20      -4.322  12.361  -3.712  1.00  0.00           H  
ATOM    257  HD1 TYR A  20      -5.115  14.992  -2.966  1.00  0.00           H  
ATOM    258  HD2 TYR A  20      -1.341  13.114  -2.385  1.00  0.00           H  
ATOM    259  HE1 TYR A  20      -4.029  17.198  -2.927  1.00  0.00           H  
ATOM    260  HE2 TYR A  20      -0.245  15.315  -2.343  1.00  0.00           H  
ATOM    261  HH  TYR A  20      -1.658  18.061  -1.777  1.00  0.00           H  
ATOM    262  N   ALA A  21      -6.467  10.497  -2.410  1.00  0.00           N  
ATOM    263  CA  ALA A  21      -6.925   9.115  -2.355  1.00  0.00           C  
ATOM    264  C   ALA A  21      -6.037   8.208  -3.201  1.00  0.00           C  
ATOM    265  O   ALA A  21      -6.074   8.259  -4.431  1.00  0.00           O  
ATOM    266  CB  ALA A  21      -8.372   9.019  -2.815  1.00  0.00           C  
ATOM    267  H   ALA A  21      -6.846  11.100  -3.083  1.00  0.00           H  
ATOM    268  HA  ALA A  21      -6.878   8.788  -1.326  1.00  0.00           H  
ATOM    269  HB1 ALA A  21      -9.025   9.035  -1.954  1.00  0.00           H  
ATOM    270  HB2 ALA A  21      -8.601   9.856  -3.457  1.00  0.00           H  
ATOM    271  HB3 ALA A  21      -8.516   8.098  -3.359  1.00  0.00           H  
ATOM    272  N   TYR A  22      -5.240   7.380  -2.535  1.00  0.00           N  
ATOM    273  CA  TYR A  22      -4.341   6.465  -3.227  1.00  0.00           C  
ATOM    274  C   TYR A  22      -4.980   5.089  -3.385  1.00  0.00           C  
ATOM    275  O   TYR A  22      -5.936   4.752  -2.687  1.00  0.00           O  
ATOM    276  CB  TYR A  22      -3.020   6.341  -2.464  1.00  0.00           C  
ATOM    277  CG  TYR A  22      -2.107   7.534  -2.637  1.00  0.00           C  
ATOM    278  CD1 TYR A  22      -2.359   8.729  -1.974  1.00  0.00           C  
ATOM    279  CD2 TYR A  22      -0.992   7.466  -3.463  1.00  0.00           C  
ATOM    280  CE1 TYR A  22      -1.528   9.821  -2.130  1.00  0.00           C  
ATOM    281  CE2 TYR A  22      -0.155   8.553  -3.624  1.00  0.00           C  
ATOM    282  CZ  TYR A  22      -0.427   9.729  -2.955  1.00  0.00           C  
ATOM    283  OH  TYR A  22       0.404  10.814  -3.112  1.00  0.00           O  
ATOM    284  H   TYR A  22      -5.256   7.386  -1.555  1.00  0.00           H  
ATOM    285  HA  TYR A  22      -4.142   6.872  -4.207  1.00  0.00           H  
ATOM    286  HB2 TYR A  22      -3.229   6.234  -1.411  1.00  0.00           H  
ATOM    287  HB3 TYR A  22      -2.492   5.466  -2.813  1.00  0.00           H  
ATOM    288  HD1 TYR A  22      -3.222   8.798  -1.328  1.00  0.00           H  
ATOM    289  HD2 TYR A  22      -0.781   6.544  -3.986  1.00  0.00           H  
ATOM    290  HE1 TYR A  22      -1.741  10.741  -1.606  1.00  0.00           H  
ATOM    291  HE2 TYR A  22       0.707   8.481  -4.271  1.00  0.00           H  
ATOM    292  HH  TYR A  22       1.318  10.522  -3.100  1.00  0.00           H  
ATOM    293  N   ALA A  23      -4.444   4.297  -4.308  1.00  0.00           N  
ATOM    294  CA  ALA A  23      -4.959   2.956  -4.558  1.00  0.00           C  
ATOM    295  C   ALA A  23      -3.855   1.912  -4.429  1.00  0.00           C  
ATOM    296  O   ALA A  23      -2.924   1.877  -5.233  1.00  0.00           O  
ATOM    297  CB  ALA A  23      -5.598   2.885  -5.936  1.00  0.00           C  
ATOM    298  H   ALA A  23      -3.682   4.622  -4.833  1.00  0.00           H  
ATOM    299  HA  ALA A  23      -5.723   2.750  -3.822  1.00  0.00           H  
ATOM    300  HB1 ALA A  23      -5.843   1.858  -6.166  1.00  0.00           H  
ATOM    301  HB2 ALA A  23      -6.498   3.481  -5.947  1.00  0.00           H  
ATOM    302  HB3 ALA A  23      -4.906   3.263  -6.674  1.00  0.00           H  
ATOM    303  N   ILE A  24      -3.966   1.063  -3.413  1.00  0.00           N  
ATOM    304  CA  ILE A  24      -2.978   0.017  -3.180  1.00  0.00           C  
ATOM    305  C   ILE A  24      -3.612  -1.202  -2.520  1.00  0.00           C  
ATOM    306  O   ILE A  24      -4.434  -1.072  -1.614  1.00  0.00           O  
ATOM    307  CB  ILE A  24      -1.821   0.522  -2.297  1.00  0.00           C  
ATOM    308  CG1 ILE A  24      -0.762  -0.570  -2.132  1.00  0.00           C  
ATOM    309  CG2 ILE A  24      -2.347   0.967  -0.940  1.00  0.00           C  
ATOM    310  CD1 ILE A  24       0.598  -0.038  -1.741  1.00  0.00           C  
ATOM    311  H   ILE A  24      -4.731   1.141  -2.806  1.00  0.00           H  
ATOM    312  HA  ILE A  24      -2.572  -0.276  -4.138  1.00  0.00           H  
ATOM    313  HB  ILE A  24      -1.375   1.377  -2.782  1.00  0.00           H  
ATOM    314 HG12 ILE A  24      -1.081  -1.259  -1.367  1.00  0.00           H  
ATOM    315 HG13 ILE A  24      -0.655  -1.101  -3.067  1.00  0.00           H  
ATOM    316 HG21 ILE A  24      -2.772   0.119  -0.423  1.00  0.00           H  
ATOM    317 HG22 ILE A  24      -1.535   1.374  -0.356  1.00  0.00           H  
ATOM    318 HG23 ILE A  24      -3.105   1.723  -1.078  1.00  0.00           H  
ATOM    319 HD11 ILE A  24       0.535   1.028  -1.577  1.00  0.00           H  
ATOM    320 HD12 ILE A  24       0.929  -0.524  -0.835  1.00  0.00           H  
ATOM    321 HD13 ILE A  24       1.305  -0.237  -2.534  1.00  0.00           H  
ATOM    322  N   ASN A  25      -3.223  -2.387  -2.979  1.00  0.00           N  
ATOM    323  CA  ASN A  25      -3.753  -3.631  -2.432  1.00  0.00           C  
ATOM    324  C   ASN A  25      -3.202  -3.887  -1.032  1.00  0.00           C  
ATOM    325  O   ASN A  25      -2.052  -3.575  -0.724  1.00  0.00           O  
ATOM    326  CB  ASN A  25      -3.408  -4.804  -3.351  1.00  0.00           C  
ATOM    327  CG  ASN A  25      -4.397  -4.956  -4.490  1.00  0.00           C  
ATOM    328  OD1 ASN A  25      -5.109  -4.014  -4.839  1.00  0.00           O  
ATOM    329  ND2 ASN A  25      -4.446  -6.147  -5.077  1.00  0.00           N  
ATOM    330  H   ASN A  25      -2.564  -2.426  -3.704  1.00  0.00           H  
ATOM    331  HA  ASN A  25      -4.827  -3.535  -2.372  1.00  0.00           H  
ATOM    332  HB2 ASN A  25      -2.425  -4.648  -3.771  1.00  0.00           H  
ATOM    333  HB3 ASN A  25      -3.407  -5.717  -2.775  1.00  0.00           H  
ATOM    334 HD21 ASN A  25      -3.850  -6.851  -4.746  1.00  0.00           H  
ATOM    335 HD22 ASN A  25      -5.076  -6.272  -5.817  1.00  0.00           H  
ATOM    336  N   PRO A  26      -4.042  -4.471  -0.164  1.00  0.00           N  
ATOM    337  CA  PRO A  26      -3.661  -4.784   1.216  1.00  0.00           C  
ATOM    338  C   PRO A  26      -2.639  -5.913   1.294  1.00  0.00           C  
ATOM    339  O   PRO A  26      -1.948  -6.069   2.300  1.00  0.00           O  
ATOM    340  CB  PRO A  26      -4.982  -5.213   1.860  1.00  0.00           C  
ATOM    341  CG  PRO A  26      -5.813  -5.705   0.726  1.00  0.00           C  
ATOM    342  CD  PRO A  26      -5.427  -4.871  -0.463  1.00  0.00           C  
ATOM    343  HA  PRO A  26      -3.275  -3.915   1.728  1.00  0.00           H  
ATOM    344  HB2 PRO A  26      -4.796  -5.994   2.583  1.00  0.00           H  
ATOM    345  HB3 PRO A  26      -5.441  -4.366   2.347  1.00  0.00           H  
ATOM    346  HG2 PRO A  26      -5.600  -6.747   0.540  1.00  0.00           H  
ATOM    347  HG3 PRO A  26      -6.860  -5.570   0.954  1.00  0.00           H  
ATOM    348  HD2 PRO A  26      -5.471  -5.460  -1.368  1.00  0.00           H  
ATOM    349  HD3 PRO A  26      -6.069  -4.006  -0.542  1.00  0.00           H  
ATOM    350  N   ASN A  27      -2.549  -6.698   0.226  1.00  0.00           N  
ATOM    351  CA  ASN A  27      -1.611  -7.814   0.174  1.00  0.00           C  
ATOM    352  C   ASN A  27      -0.206  -7.327  -0.166  1.00  0.00           C  
ATOM    353  O   ASN A  27       0.786  -7.955   0.204  1.00  0.00           O  
ATOM    354  CB  ASN A  27      -2.070  -8.845  -0.859  1.00  0.00           C  
ATOM    355  CG  ASN A  27      -3.423  -9.440  -0.521  1.00  0.00           C  
ATOM    356  OD1 ASN A  27      -3.783  -9.566   0.650  1.00  0.00           O  
ATOM    357  ND2 ASN A  27      -4.180  -9.809  -1.547  1.00  0.00           N  
ATOM    358  H   ASN A  27      -3.127  -6.524  -0.546  1.00  0.00           H  
ATOM    359  HA  ASN A  27      -1.593  -8.277   1.149  1.00  0.00           H  
ATOM    360  HB2 ASN A  27      -2.139  -8.370  -1.827  1.00  0.00           H  
ATOM    361  HB3 ASN A  27      -1.346  -9.645  -0.906  1.00  0.00           H  
ATOM    362 HD21 ASN A  27      -3.828  -9.679  -2.453  1.00  0.00           H  
ATOM    363 HD22 ASN A  27      -5.060 -10.196  -1.357  1.00  0.00           H  
ATOM    364  N   SER A  28      -0.129  -6.204  -0.874  1.00  0.00           N  
ATOM    365  CA  SER A  28       1.155  -5.635  -1.267  1.00  0.00           C  
ATOM    366  C   SER A  28       1.961  -5.216  -0.041  1.00  0.00           C  
ATOM    367  O   SER A  28       1.495  -5.332   1.092  1.00  0.00           O  
ATOM    368  CB  SER A  28       0.942  -4.431  -2.187  1.00  0.00           C  
ATOM    369  OG  SER A  28       2.085  -4.195  -2.990  1.00  0.00           O  
ATOM    370  H   SER A  28      -0.956  -5.750  -1.139  1.00  0.00           H  
ATOM    371  HA  SER A  28       1.704  -6.394  -1.802  1.00  0.00           H  
ATOM    372  HB2 SER A  28       0.097  -4.619  -2.832  1.00  0.00           H  
ATOM    373  HB3 SER A  28       0.749  -3.553  -1.588  1.00  0.00           H  
ATOM    374  HG  SER A  28       2.569  -5.015  -3.108  1.00  0.00           H  
ATOM    375  N   PHE A  29       3.174  -4.727  -0.278  1.00  0.00           N  
ATOM    376  CA  PHE A  29       4.047  -4.291   0.805  1.00  0.00           C  
ATOM    377  C   PHE A  29       3.938  -2.784   1.020  1.00  0.00           C  
ATOM    378  O   PHE A  29       3.771  -2.022   0.067  1.00  0.00           O  
ATOM    379  CB  PHE A  29       5.499  -4.670   0.503  1.00  0.00           C  
ATOM    380  CG  PHE A  29       5.672  -6.108   0.104  1.00  0.00           C  
ATOM    381  CD1 PHE A  29       5.442  -7.126   1.015  1.00  0.00           C  
ATOM    382  CD2 PHE A  29       6.064  -6.441  -1.182  1.00  0.00           C  
ATOM    383  CE1 PHE A  29       5.601  -8.450   0.650  1.00  0.00           C  
ATOM    384  CE2 PHE A  29       6.225  -7.763  -1.553  1.00  0.00           C  
ATOM    385  CZ  PHE A  29       5.992  -8.768  -0.636  1.00  0.00           C  
ATOM    386  H   PHE A  29       3.490  -4.659  -1.204  1.00  0.00           H  
ATOM    387  HA  PHE A  29       3.733  -4.795   1.707  1.00  0.00           H  
ATOM    388  HB2 PHE A  29       5.863  -4.056  -0.306  1.00  0.00           H  
ATOM    389  HB3 PHE A  29       6.100  -4.494   1.382  1.00  0.00           H  
ATOM    390  HD1 PHE A  29       5.135  -6.879   2.020  1.00  0.00           H  
ATOM    391  HD2 PHE A  29       6.247  -5.654  -1.901  1.00  0.00           H  
ATOM    392  HE1 PHE A  29       5.418  -9.234   1.369  1.00  0.00           H  
ATOM    393  HE2 PHE A  29       6.531  -8.008  -2.559  1.00  0.00           H  
ATOM    394  HZ  PHE A  29       6.118  -9.802  -0.923  1.00  0.00           H  
ATOM    395  N   ILE A  30       4.032  -2.363   2.276  1.00  0.00           N  
ATOM    396  CA  ILE A  30       3.944  -0.948   2.616  1.00  0.00           C  
ATOM    397  C   ILE A  30       4.607  -0.084   1.548  1.00  0.00           C  
ATOM    398  O   ILE A  30       3.991   0.835   1.007  1.00  0.00           O  
ATOM    399  CB  ILE A  30       4.599  -0.654   3.978  1.00  0.00           C  
ATOM    400  CG1 ILE A  30       3.782  -1.283   5.108  1.00  0.00           C  
ATOM    401  CG2 ILE A  30       4.736   0.846   4.188  1.00  0.00           C  
ATOM    402  CD1 ILE A  30       2.420  -0.651   5.293  1.00  0.00           C  
ATOM    403  H   ILE A  30       4.165  -3.019   2.992  1.00  0.00           H  
ATOM    404  HA  ILE A  30       2.898  -0.685   2.678  1.00  0.00           H  
ATOM    405  HB  ILE A  30       5.589  -1.085   3.977  1.00  0.00           H  
ATOM    406 HG12 ILE A  30       3.635  -2.331   4.898  1.00  0.00           H  
ATOM    407 HG13 ILE A  30       4.325  -1.180   6.036  1.00  0.00           H  
ATOM    408 HG21 ILE A  30       5.772   1.131   4.086  1.00  0.00           H  
ATOM    409 HG22 ILE A  30       4.146   1.367   3.449  1.00  0.00           H  
ATOM    410 HG23 ILE A  30       4.386   1.105   5.176  1.00  0.00           H  
ATOM    411 HD11 ILE A  30       1.729  -1.067   4.575  1.00  0.00           H  
ATOM    412 HD12 ILE A  30       2.063  -0.849   6.293  1.00  0.00           H  
ATOM    413 HD13 ILE A  30       2.495   0.416   5.142  1.00  0.00           H  
ATOM    414  N   LEU A  31       5.865  -0.387   1.249  1.00  0.00           N  
ATOM    415  CA  LEU A  31       6.613   0.361   0.244  1.00  0.00           C  
ATOM    416  C   LEU A  31       5.733   0.689  -0.958  1.00  0.00           C  
ATOM    417  O   LEU A  31       5.699   1.827  -1.423  1.00  0.00           O  
ATOM    418  CB  LEU A  31       7.837  -0.438  -0.209  1.00  0.00           C  
ATOM    419  CG  LEU A  31       8.552   0.080  -1.457  1.00  0.00           C  
ATOM    420  CD1 LEU A  31       9.564   1.153  -1.087  1.00  0.00           C  
ATOM    421  CD2 LEU A  31       9.232  -1.064  -2.195  1.00  0.00           C  
ATOM    422  H   LEU A  31       6.303  -1.130   1.713  1.00  0.00           H  
ATOM    423  HA  LEU A  31       6.943   1.285   0.695  1.00  0.00           H  
ATOM    424  HB2 LEU A  31       8.548  -0.440   0.602  1.00  0.00           H  
ATOM    425  HB3 LEU A  31       7.515  -1.450  -0.406  1.00  0.00           H  
ATOM    426  HG  LEU A  31       7.825   0.523  -2.123  1.00  0.00           H  
ATOM    427 HD11 LEU A  31       9.958   0.951  -0.103  1.00  0.00           H  
ATOM    428 HD12 LEU A  31       9.081   2.119  -1.090  1.00  0.00           H  
ATOM    429 HD13 LEU A  31      10.370   1.152  -1.806  1.00  0.00           H  
ATOM    430 HD21 LEU A  31      10.075  -0.682  -2.752  1.00  0.00           H  
ATOM    431 HD22 LEU A  31       8.529  -1.521  -2.877  1.00  0.00           H  
ATOM    432 HD23 LEU A  31       9.574  -1.800  -1.483  1.00  0.00           H  
ATOM    433  N   GLY A  32       5.020  -0.318  -1.455  1.00  0.00           N  
ATOM    434  CA  GLY A  32       4.147  -0.116  -2.597  1.00  0.00           C  
ATOM    435  C   GLY A  32       3.406   1.205  -2.533  1.00  0.00           C  
ATOM    436  O   GLY A  32       3.268   1.898  -3.543  1.00  0.00           O  
ATOM    437  H   GLY A  32       5.087  -1.204  -1.043  1.00  0.00           H  
ATOM    438  HA2 GLY A  32       4.740  -0.141  -3.498  1.00  0.00           H  
ATOM    439  HA3 GLY A  32       3.425  -0.919  -2.630  1.00  0.00           H  
ATOM    440  N   LEU A  33       2.925   1.556  -1.345  1.00  0.00           N  
ATOM    441  CA  LEU A  33       2.192   2.802  -1.154  1.00  0.00           C  
ATOM    442  C   LEU A  33       3.130   4.003  -1.230  1.00  0.00           C  
ATOM    443  O   LEU A  33       2.934   4.907  -2.042  1.00  0.00           O  
ATOM    444  CB  LEU A  33       1.469   2.790   0.194  1.00  0.00           C  
ATOM    445  CG  LEU A  33       0.864   4.121   0.643  1.00  0.00           C  
ATOM    446  CD1 LEU A  33      -0.171   4.603  -0.362  1.00  0.00           C  
ATOM    447  CD2 LEU A  33       0.244   3.985   2.026  1.00  0.00           C  
ATOM    448  H   LEU A  33       3.067   0.963  -0.578  1.00  0.00           H  
ATOM    449  HA  LEU A  33       1.461   2.881  -1.945  1.00  0.00           H  
ATOM    450  HB2 LEU A  33       0.670   2.067   0.134  1.00  0.00           H  
ATOM    451  HB3 LEU A  33       2.179   2.477   0.946  1.00  0.00           H  
ATOM    452  HG  LEU A  33       1.647   4.865   0.698  1.00  0.00           H  
ATOM    453 HD11 LEU A  33      -1.094   4.826   0.152  1.00  0.00           H  
ATOM    454 HD12 LEU A  33      -0.346   3.831  -1.097  1.00  0.00           H  
ATOM    455 HD13 LEU A  33       0.193   5.492  -0.854  1.00  0.00           H  
ATOM    456 HD21 LEU A  33       0.332   4.923   2.553  1.00  0.00           H  
ATOM    457 HD22 LEU A  33       0.761   3.213   2.578  1.00  0.00           H  
ATOM    458 HD23 LEU A  33      -0.798   3.722   1.929  1.00  0.00           H  
ATOM    459  N   LYS A  34       4.151   4.004  -0.380  1.00  0.00           N  
ATOM    460  CA  LYS A  34       5.123   5.091  -0.352  1.00  0.00           C  
ATOM    461  C   LYS A  34       5.646   5.389  -1.753  1.00  0.00           C  
ATOM    462  O   LYS A  34       5.583   6.526  -2.220  1.00  0.00           O  
ATOM    463  CB  LYS A  34       6.288   4.737   0.575  1.00  0.00           C  
ATOM    464  CG  LYS A  34       5.869   4.504   2.017  1.00  0.00           C  
ATOM    465  CD  LYS A  34       6.784   3.508   2.709  1.00  0.00           C  
ATOM    466  CE  LYS A  34       7.963   4.202   3.373  1.00  0.00           C  
ATOM    467  NZ  LYS A  34       9.149   3.307   3.472  1.00  0.00           N  
ATOM    468  H   LYS A  34       4.254   3.255   0.244  1.00  0.00           H  
ATOM    469  HA  LYS A  34       4.625   5.971   0.028  1.00  0.00           H  
ATOM    470  HB2 LYS A  34       6.762   3.839   0.210  1.00  0.00           H  
ATOM    471  HB3 LYS A  34       7.005   5.546   0.557  1.00  0.00           H  
ATOM    472  HG2 LYS A  34       5.908   5.442   2.550  1.00  0.00           H  
ATOM    473  HG3 LYS A  34       4.858   4.122   2.031  1.00  0.00           H  
ATOM    474  HD2 LYS A  34       6.221   2.979   3.463  1.00  0.00           H  
ATOM    475  HD3 LYS A  34       7.156   2.805   1.976  1.00  0.00           H  
ATOM    476  HE2 LYS A  34       8.227   5.071   2.791  1.00  0.00           H  
ATOM    477  HE3 LYS A  34       7.670   4.509   4.366  1.00  0.00           H  
ATOM    478  HZ1 LYS A  34       9.434   2.986   2.524  1.00  0.00           H  
ATOM    479  HZ2 LYS A  34       8.922   2.475   4.053  1.00  0.00           H  
ATOM    480  HZ3 LYS A  34       9.945   3.815   3.908  1.00  0.00           H  
ATOM    481  N   GLN A  35       6.161   4.360  -2.418  1.00  0.00           N  
ATOM    482  CA  GLN A  35       6.695   4.513  -3.767  1.00  0.00           C  
ATOM    483  C   GLN A  35       5.790   5.402  -4.613  1.00  0.00           C  
ATOM    484  O   GLN A  35       6.259   6.324  -5.281  1.00  0.00           O  
ATOM    485  CB  GLN A  35       6.853   3.146  -4.433  1.00  0.00           C  
ATOM    486  CG  GLN A  35       7.830   3.146  -5.599  1.00  0.00           C  
ATOM    487  CD  GLN A  35       7.292   3.881  -6.811  1.00  0.00           C  
ATOM    488  OE1 GLN A  35       6.202   3.581  -7.299  1.00  0.00           O  
ATOM    489  NE2 GLN A  35       8.055   4.850  -7.303  1.00  0.00           N  
ATOM    490  H   GLN A  35       6.184   3.478  -1.993  1.00  0.00           H  
ATOM    491  HA  GLN A  35       7.665   4.980  -3.688  1.00  0.00           H  
ATOM    492  HB2 GLN A  35       7.205   2.438  -3.697  1.00  0.00           H  
ATOM    493  HB3 GLN A  35       5.890   2.823  -4.800  1.00  0.00           H  
ATOM    494  HG2 GLN A  35       8.745   3.625  -5.284  1.00  0.00           H  
ATOM    495  HG3 GLN A  35       8.037   2.124  -5.878  1.00  0.00           H  
ATOM    496 HE21 GLN A  35       8.911   5.033  -6.862  1.00  0.00           H  
ATOM    497 HE22 GLN A  35       7.732   5.340  -8.086  1.00  0.00           H  
ATOM    498  N   GLN A  36       4.491   5.119  -4.579  1.00  0.00           N  
ATOM    499  CA  GLN A  36       3.521   5.894  -5.344  1.00  0.00           C  
ATOM    500  C   GLN A  36       3.585   7.370  -4.968  1.00  0.00           C  
ATOM    501  O   GLN A  36       3.404   8.245  -5.815  1.00  0.00           O  
ATOM    502  CB  GLN A  36       2.109   5.356  -5.109  1.00  0.00           C  
ATOM    503  CG  GLN A  36       1.727   4.221  -6.046  1.00  0.00           C  
ATOM    504  CD  GLN A  36       0.286   3.782  -5.873  1.00  0.00           C  
ATOM    505  OE1 GLN A  36      -0.614   4.286  -6.546  1.00  0.00           O  
ATOM    506  NE2 GLN A  36       0.059   2.836  -4.969  1.00  0.00           N  
ATOM    507  H   GLN A  36       4.179   4.373  -4.028  1.00  0.00           H  
ATOM    508  HA  GLN A  36       3.766   5.791  -6.390  1.00  0.00           H  
ATOM    509  HB2 GLN A  36       2.038   4.996  -4.094  1.00  0.00           H  
ATOM    510  HB3 GLN A  36       1.402   6.161  -5.248  1.00  0.00           H  
ATOM    511  HG2 GLN A  36       1.866   4.550  -7.065  1.00  0.00           H  
ATOM    512  HG3 GLN A  36       2.371   3.377  -5.850  1.00  0.00           H  
ATOM    513 HE21 GLN A  36       0.825   2.481  -4.470  1.00  0.00           H  
ATOM    514 HE22 GLN A  36      -0.862   2.534  -4.836  1.00  0.00           H  
ATOM    515  N   ILE A  37       3.842   7.640  -3.692  1.00  0.00           N  
ATOM    516  CA  ILE A  37       3.930   9.011  -3.205  1.00  0.00           C  
ATOM    517  C   ILE A  37       5.210   9.685  -3.687  1.00  0.00           C  
ATOM    518  O   ILE A  37       5.231  10.889  -3.941  1.00  0.00           O  
ATOM    519  CB  ILE A  37       3.883   9.065  -1.666  1.00  0.00           C  
ATOM    520  CG1 ILE A  37       2.583   8.445  -1.152  1.00  0.00           C  
ATOM    521  CG2 ILE A  37       4.019  10.501  -1.183  1.00  0.00           C  
ATOM    522  CD1 ILE A  37       2.681   7.925   0.266  1.00  0.00           C  
ATOM    523  H   ILE A  37       3.977   6.900  -3.065  1.00  0.00           H  
ATOM    524  HA  ILE A  37       3.081   9.557  -3.590  1.00  0.00           H  
ATOM    525  HB  ILE A  37       4.720   8.501  -1.283  1.00  0.00           H  
ATOM    526 HG12 ILE A  37       1.802   9.188  -1.178  1.00  0.00           H  
ATOM    527 HG13 ILE A  37       2.310   7.618  -1.791  1.00  0.00           H  
ATOM    528 HG21 ILE A  37       3.962  11.172  -2.027  1.00  0.00           H  
ATOM    529 HG22 ILE A  37       3.221  10.725  -0.491  1.00  0.00           H  
ATOM    530 HG23 ILE A  37       4.971  10.626  -0.687  1.00  0.00           H  
ATOM    531 HD11 ILE A  37       2.215   8.628   0.940  1.00  0.00           H  
ATOM    532 HD12 ILE A  37       2.179   6.972   0.335  1.00  0.00           H  
ATOM    533 HD13 ILE A  37       3.721   7.805   0.534  1.00  0.00           H  
ATOM    534  N   GLU A  38       6.275   8.900  -3.814  1.00  0.00           N  
ATOM    535  CA  GLU A  38       7.559   9.421  -4.267  1.00  0.00           C  
ATOM    536  C   GLU A  38       7.524   9.729  -5.761  1.00  0.00           C  
ATOM    537  O   GLU A  38       8.232  10.615  -6.241  1.00  0.00           O  
ATOM    538  CB  GLU A  38       8.676   8.420  -3.967  1.00  0.00           C  
ATOM    539  CG  GLU A  38      10.005   8.779  -4.612  1.00  0.00           C  
ATOM    540  CD  GLU A  38      10.903   7.574  -4.808  1.00  0.00           C  
ATOM    541  OE1 GLU A  38      10.490   6.635  -5.521  1.00  0.00           O  
ATOM    542  OE2 GLU A  38      12.019   7.569  -4.248  1.00  0.00           O  
ATOM    543  H   GLU A  38       6.196   7.947  -3.596  1.00  0.00           H  
ATOM    544  HA  GLU A  38       7.754  10.336  -3.728  1.00  0.00           H  
ATOM    545  HB2 GLU A  38       8.820   8.368  -2.898  1.00  0.00           H  
ATOM    546  HB3 GLU A  38       8.377   7.447  -4.328  1.00  0.00           H  
ATOM    547  HG2 GLU A  38       9.813   9.227  -5.575  1.00  0.00           H  
ATOM    548  HG3 GLU A  38      10.515   9.492  -3.980  1.00  0.00           H  
ATOM    549  N   ASP A  39       6.696   8.990  -6.492  1.00  0.00           N  
ATOM    550  CA  ASP A  39       6.567   9.183  -7.932  1.00  0.00           C  
ATOM    551  C   ASP A  39       5.497  10.224  -8.247  1.00  0.00           C  
ATOM    552  O   ASP A  39       5.551  10.888  -9.282  1.00  0.00           O  
ATOM    553  CB  ASP A  39       6.226   7.859  -8.617  1.00  0.00           C  
ATOM    554  CG  ASP A  39       6.766   7.783 -10.032  1.00  0.00           C  
ATOM    555  OD1 ASP A  39       6.378   8.633 -10.860  1.00  0.00           O  
ATOM    556  OD2 ASP A  39       7.575   6.874 -10.310  1.00  0.00           O  
ATOM    557  H   ASP A  39       6.157   8.299  -6.052  1.00  0.00           H  
ATOM    558  HA  ASP A  39       7.516   9.537  -8.305  1.00  0.00           H  
ATOM    559  HB2 ASP A  39       6.650   7.046  -8.046  1.00  0.00           H  
ATOM    560  HB3 ASP A  39       5.152   7.746  -8.653  1.00  0.00           H  
ATOM    561  N   GLN A  40       4.527  10.358  -7.349  1.00  0.00           N  
ATOM    562  CA  GLN A  40       3.443  11.317  -7.533  1.00  0.00           C  
ATOM    563  C   GLN A  40       3.830  12.687  -6.986  1.00  0.00           C  
ATOM    564  O   GLN A  40       3.545  13.714  -7.602  1.00  0.00           O  
ATOM    565  CB  GLN A  40       2.172  10.820  -6.844  1.00  0.00           C  
ATOM    566  CG  GLN A  40       1.365   9.844  -7.686  1.00  0.00           C  
ATOM    567  CD  GLN A  40       0.804  10.482  -8.942  1.00  0.00           C  
ATOM    568  OE1 GLN A  40      -0.026  11.390  -8.873  1.00  0.00           O  
ATOM    569  NE2 GLN A  40       1.256  10.011 -10.098  1.00  0.00           N  
ATOM    570  H   GLN A  40       4.539   9.800  -6.545  1.00  0.00           H  
ATOM    571  HA  GLN A  40       3.256  11.406  -8.593  1.00  0.00           H  
ATOM    572  HB2 GLN A  40       2.444  10.327  -5.923  1.00  0.00           H  
ATOM    573  HB3 GLN A  40       1.544  11.669  -6.616  1.00  0.00           H  
ATOM    574  HG2 GLN A  40       2.004   9.022  -7.973  1.00  0.00           H  
ATOM    575  HG3 GLN A  40       0.544   9.470  -7.092  1.00  0.00           H  
ATOM    576 HE21 GLN A  40       1.916   9.286 -10.076  1.00  0.00           H  
ATOM    577 HE22 GLN A  40       0.910  10.404 -10.925  1.00  0.00           H  
ATOM    578  N   GLN A  41       4.479  12.694  -5.827  1.00  0.00           N  
ATOM    579  CA  GLN A  41       4.904  13.939  -5.197  1.00  0.00           C  
ATOM    580  C   GLN A  41       6.350  14.264  -5.554  1.00  0.00           C  
ATOM    581  O   GLN A  41       6.701  15.423  -5.770  1.00  0.00           O  
ATOM    582  CB  GLN A  41       4.750  13.844  -3.678  1.00  0.00           C  
ATOM    583  CG  GLN A  41       3.326  13.562  -3.227  1.00  0.00           C  
ATOM    584  CD  GLN A  41       3.073  13.986  -1.793  1.00  0.00           C  
ATOM    585  OE1 GLN A  41       3.906  14.647  -1.173  1.00  0.00           O  
ATOM    586  NE2 GLN A  41       1.918  13.607  -1.259  1.00  0.00           N  
ATOM    587  H   GLN A  41       4.677  11.843  -5.384  1.00  0.00           H  
ATOM    588  HA  GLN A  41       4.269  14.730  -5.565  1.00  0.00           H  
ATOM    589  HB2 GLN A  41       5.385  13.051  -3.312  1.00  0.00           H  
ATOM    590  HB3 GLN A  41       5.065  14.779  -3.238  1.00  0.00           H  
ATOM    591  HG2 GLN A  41       2.645  14.100  -3.870  1.00  0.00           H  
ATOM    592  HG3 GLN A  41       3.139  12.502  -3.312  1.00  0.00           H  
ATOM    593 HE21 GLN A  41       1.303  13.081  -1.812  1.00  0.00           H  
ATOM    594 HE22 GLN A  41       1.729  13.867  -0.334  1.00  0.00           H  
ATOM    595  N   GLY A  42       7.186  13.232  -5.615  1.00  0.00           N  
ATOM    596  CA  GLY A  42       8.586  13.429  -5.946  1.00  0.00           C  
ATOM    597  C   GLY A  42       9.494  13.266  -4.744  1.00  0.00           C  
ATOM    598  O   GLY A  42      10.703  13.080  -4.891  1.00  0.00           O  
ATOM    599  H   GLY A  42       6.850  12.329  -5.434  1.00  0.00           H  
ATOM    600  HA2 GLY A  42       8.871  12.711  -6.700  1.00  0.00           H  
ATOM    601  HA3 GLY A  42       8.712  14.425  -6.345  1.00  0.00           H  
ATOM    602  N   LEU A  43       8.914  13.336  -3.551  1.00  0.00           N  
ATOM    603  CA  LEU A  43       9.680  13.196  -2.318  1.00  0.00           C  
ATOM    604  C   LEU A  43      10.163  11.761  -2.137  1.00  0.00           C  
ATOM    605  O   LEU A  43       9.440  10.799  -2.395  1.00  0.00           O  
ATOM    606  CB  LEU A  43       8.830  13.616  -1.117  1.00  0.00           C  
ATOM    607  CG  LEU A  43       9.590  14.227   0.061  1.00  0.00           C  
ATOM    608  CD1 LEU A  43       8.701  15.199   0.822  1.00  0.00           C  
ATOM    609  CD2 LEU A  43      10.105  13.136   0.988  1.00  0.00           C  
ATOM    610  H   LEU A  43       7.947  13.486  -3.498  1.00  0.00           H  
ATOM    611  HA  LEU A  43      10.539  13.847  -2.386  1.00  0.00           H  
ATOM    612  HB2 LEU A  43       8.110  14.343  -1.459  1.00  0.00           H  
ATOM    613  HB3 LEU A  43       8.311  12.738  -0.757  1.00  0.00           H  
ATOM    614  HG  LEU A  43      10.441  14.778  -0.314  1.00  0.00           H  
ATOM    615 HD11 LEU A  43       8.868  16.201   0.457  1.00  0.00           H  
ATOM    616 HD12 LEU A  43       8.939  15.156   1.875  1.00  0.00           H  
ATOM    617 HD13 LEU A  43       7.665  14.930   0.676  1.00  0.00           H  
ATOM    618 HD21 LEU A  43      10.582  12.363   0.403  1.00  0.00           H  
ATOM    619 HD22 LEU A  43       9.279  12.712   1.540  1.00  0.00           H  
ATOM    620 HD23 LEU A  43      10.821  13.558   1.678  1.00  0.00           H  
ATOM    621  N   PRO A  44      11.416  11.612  -1.681  1.00  0.00           N  
ATOM    622  CA  PRO A  44      12.023  10.297  -1.452  1.00  0.00           C  
ATOM    623  C   PRO A  44      11.400   9.568  -0.267  1.00  0.00           C  
ATOM    624  O   PRO A  44      10.759  10.183   0.587  1.00  0.00           O  
ATOM    625  CB  PRO A  44      13.490  10.629  -1.164  1.00  0.00           C  
ATOM    626  CG  PRO A  44      13.466  12.024  -0.641  1.00  0.00           C  
ATOM    627  CD  PRO A  44      12.335  12.714  -1.352  1.00  0.00           C  
ATOM    628  HA  PRO A  44      11.960   9.673  -2.331  1.00  0.00           H  
ATOM    629  HB2 PRO A  44      13.881   9.938  -0.431  1.00  0.00           H  
ATOM    630  HB3 PRO A  44      14.064  10.559  -2.076  1.00  0.00           H  
ATOM    631  HG2 PRO A  44      13.290  12.014   0.423  1.00  0.00           H  
ATOM    632  HG3 PRO A  44      14.403  12.515  -0.864  1.00  0.00           H  
ATOM    633  HD2 PRO A  44      11.860  13.430  -0.698  1.00  0.00           H  
ATOM    634  HD3 PRO A  44      12.692  13.198  -2.249  1.00  0.00           H  
ATOM    635  N   LYS A  45      11.591   8.254  -0.219  1.00  0.00           N  
ATOM    636  CA  LYS A  45      11.049   7.441   0.863  1.00  0.00           C  
ATOM    637  C   LYS A  45      11.876   7.604   2.134  1.00  0.00           C  
ATOM    638  O   LYS A  45      11.332   7.686   3.235  1.00  0.00           O  
ATOM    639  CB  LYS A  45      11.012   5.967   0.451  1.00  0.00           C  
ATOM    640  CG  LYS A  45      10.202   5.707  -0.806  1.00  0.00           C  
ATOM    641  CD  LYS A  45      10.334   4.265  -1.266  1.00  0.00           C  
ATOM    642  CE  LYS A  45      11.636   4.037  -2.019  1.00  0.00           C  
ATOM    643  NZ  LYS A  45      11.506   4.370  -3.465  1.00  0.00           N  
ATOM    644  H   LYS A  45      12.110   7.821  -0.929  1.00  0.00           H  
ATOM    645  HA  LYS A  45      10.041   7.776   1.058  1.00  0.00           H  
ATOM    646  HB2 LYS A  45      12.024   5.629   0.279  1.00  0.00           H  
ATOM    647  HB3 LYS A  45      10.582   5.391   1.258  1.00  0.00           H  
ATOM    648  HG2 LYS A  45       9.162   5.914  -0.603  1.00  0.00           H  
ATOM    649  HG3 LYS A  45      10.554   6.360  -1.592  1.00  0.00           H  
ATOM    650  HD2 LYS A  45      10.313   3.617  -0.403  1.00  0.00           H  
ATOM    651  HD3 LYS A  45       9.505   4.026  -1.918  1.00  0.00           H  
ATOM    652  HE2 LYS A  45      12.402   4.659  -1.583  1.00  0.00           H  
ATOM    653  HE3 LYS A  45      11.917   2.999  -1.921  1.00  0.00           H  
ATOM    654  HZ1 LYS A  45      11.006   5.275  -3.579  1.00  0.00           H  
ATOM    655  HZ2 LYS A  45      10.970   3.626  -3.956  1.00  0.00           H  
ATOM    656  HZ3 LYS A  45      12.447   4.448  -3.900  1.00  0.00           H  
ATOM    657  N   LYS A  46      13.194   7.653   1.974  1.00  0.00           N  
ATOM    658  CA  LYS A  46      14.098   7.811   3.108  1.00  0.00           C  
ATOM    659  C   LYS A  46      13.751   9.060   3.911  1.00  0.00           C  
ATOM    660  O   LYS A  46      14.213   9.231   5.038  1.00  0.00           O  
ATOM    661  CB  LYS A  46      15.547   7.888   2.624  1.00  0.00           C  
ATOM    662  CG  LYS A  46      15.779   8.951   1.564  1.00  0.00           C  
ATOM    663  CD  LYS A  46      17.256   9.272   1.409  1.00  0.00           C  
ATOM    664  CE  LYS A  46      17.821   9.919   2.664  1.00  0.00           C  
ATOM    665  NZ  LYS A  46      19.088  10.652   2.388  1.00  0.00           N  
ATOM    666  H   LYS A  46      13.569   7.583   1.070  1.00  0.00           H  
ATOM    667  HA  LYS A  46      13.985   6.946   3.744  1.00  0.00           H  
ATOM    668  HB2 LYS A  46      16.185   8.106   3.468  1.00  0.00           H  
ATOM    669  HB3 LYS A  46      15.828   6.930   2.210  1.00  0.00           H  
ATOM    670  HG2 LYS A  46      15.398   8.593   0.619  1.00  0.00           H  
ATOM    671  HG3 LYS A  46      15.252   9.851   1.849  1.00  0.00           H  
ATOM    672  HD2 LYS A  46      17.796   8.357   1.216  1.00  0.00           H  
ATOM    673  HD3 LYS A  46      17.383   9.949   0.576  1.00  0.00           H  
ATOM    674  HE2 LYS A  46      17.092  10.613   3.054  1.00  0.00           H  
ATOM    675  HE3 LYS A  46      18.012   9.149   3.396  1.00  0.00           H  
ATOM    676  HZ1 LYS A  46      19.740  10.553   3.192  1.00  0.00           H  
ATOM    677  HZ2 LYS A  46      18.891  11.662   2.238  1.00  0.00           H  
ATOM    678  HZ3 LYS A  46      19.544  10.269   1.536  1.00  0.00           H  
ATOM    679  N   GLN A  47      12.934   9.928   3.322  1.00  0.00           N  
ATOM    680  CA  GLN A  47      12.526  11.161   3.985  1.00  0.00           C  
ATOM    681  C   GLN A  47      11.098  11.050   4.510  1.00  0.00           C  
ATOM    682  O   GLN A  47      10.818  11.413   5.652  1.00  0.00           O  
ATOM    683  CB  GLN A  47      12.636  12.344   3.021  1.00  0.00           C  
ATOM    684  CG  GLN A  47      14.069  12.718   2.679  1.00  0.00           C  
ATOM    685  CD  GLN A  47      14.783  13.403   3.828  1.00  0.00           C  
ATOM    686  OE1 GLN A  47      15.680  12.829   4.447  1.00  0.00           O  
ATOM    687  NE2 GLN A  47      14.389  14.637   4.119  1.00  0.00           N  
ATOM    688  H   GLN A  47      12.599   9.735   2.423  1.00  0.00           H  
ATOM    689  HA  GLN A  47      13.191  11.326   4.819  1.00  0.00           H  
ATOM    690  HB2 GLN A  47      12.123  12.094   2.104  1.00  0.00           H  
ATOM    691  HB3 GLN A  47      12.160  13.204   3.468  1.00  0.00           H  
ATOM    692  HG2 GLN A  47      14.612  11.820   2.423  1.00  0.00           H  
ATOM    693  HG3 GLN A  47      14.061  13.386   1.830  1.00  0.00           H  
ATOM    694 HE21 GLN A  47      13.667  15.030   3.584  1.00  0.00           H  
ATOM    695 HE22 GLN A  47      14.832  15.103   4.858  1.00  0.00           H  
ATOM    696  N   GLN A  48      10.201  10.546   3.669  1.00  0.00           N  
ATOM    697  CA  GLN A  48       8.802  10.389   4.049  1.00  0.00           C  
ATOM    698  C   GLN A  48       8.654   9.362   5.167  1.00  0.00           C  
ATOM    699  O   GLN A  48       9.359   8.353   5.192  1.00  0.00           O  
ATOM    700  CB  GLN A  48       7.967   9.966   2.839  1.00  0.00           C  
ATOM    701  CG  GLN A  48       7.868   8.459   2.665  1.00  0.00           C  
ATOM    702  CD  GLN A  48       7.204   8.066   1.360  1.00  0.00           C  
ATOM    703  OE1 GLN A  48       6.160   7.412   1.353  1.00  0.00           O  
ATOM    704  NE2 GLN A  48       7.808   8.462   0.245  1.00  0.00           N  
ATOM    705  H   GLN A  48      10.486  10.275   2.772  1.00  0.00           H  
ATOM    706  HA  GLN A  48       8.446  11.344   4.405  1.00  0.00           H  
ATOM    707  HB2 GLN A  48       6.969  10.361   2.950  1.00  0.00           H  
ATOM    708  HB3 GLN A  48       8.413  10.381   1.947  1.00  0.00           H  
ATOM    709  HG2 GLN A  48       8.863   8.041   2.685  1.00  0.00           H  
ATOM    710  HG3 GLN A  48       7.291   8.053   3.482  1.00  0.00           H  
ATOM    711 HE21 GLN A  48       8.637   8.978   0.327  1.00  0.00           H  
ATOM    712 HE22 GLN A  48       7.402   8.220  -0.612  1.00  0.00           H  
ATOM    713  N   GLN A  49       7.735   9.627   6.089  1.00  0.00           N  
ATOM    714  CA  GLN A  49       7.496   8.726   7.210  1.00  0.00           C  
ATOM    715  C   GLN A  49       6.008   8.644   7.536  1.00  0.00           C  
ATOM    716  O   GLN A  49       5.418   9.601   8.039  1.00  0.00           O  
ATOM    717  CB  GLN A  49       8.274   9.192   8.442  1.00  0.00           C  
ATOM    718  CG  GLN A  49       8.240   8.202   9.594  1.00  0.00           C  
ATOM    719  CD  GLN A  49       9.014   8.688  10.804  1.00  0.00           C  
ATOM    720  OE1 GLN A  49       9.784   9.644  10.720  1.00  0.00           O  
ATOM    721  NE2 GLN A  49       8.812   8.029  11.940  1.00  0.00           N  
ATOM    722  H   GLN A  49       7.205  10.447   6.014  1.00  0.00           H  
ATOM    723  HA  GLN A  49       7.844   7.744   6.926  1.00  0.00           H  
ATOM    724  HB2 GLN A  49       9.305   9.352   8.162  1.00  0.00           H  
ATOM    725  HB3 GLN A  49       7.855  10.126   8.786  1.00  0.00           H  
ATOM    726  HG2 GLN A  49       7.212   8.042   9.884  1.00  0.00           H  
ATOM    727  HG3 GLN A  49       8.669   7.268   9.262  1.00  0.00           H  
ATOM    728 HE21 GLN A  49       8.184   7.276  11.932  1.00  0.00           H  
ATOM    729 HE22 GLN A  49       9.299   8.321  12.737  1.00  0.00           H  
ATOM    730  N   LEU A  50       5.406   7.496   7.245  1.00  0.00           N  
ATOM    731  CA  LEU A  50       3.986   7.288   7.506  1.00  0.00           C  
ATOM    732  C   LEU A  50       3.774   6.614   8.857  1.00  0.00           C  
ATOM    733  O   LEU A  50       4.574   5.779   9.277  1.00  0.00           O  
ATOM    734  CB  LEU A  50       3.362   6.441   6.396  1.00  0.00           C  
ATOM    735  CG  LEU A  50       3.525   6.973   4.972  1.00  0.00           C  
ATOM    736  CD1 LEU A  50       3.353   5.851   3.960  1.00  0.00           C  
ATOM    737  CD2 LEU A  50       2.530   8.093   4.704  1.00  0.00           C  
ATOM    738  H   LEU A  50       5.929   6.770   6.845  1.00  0.00           H  
ATOM    739  HA  LEU A  50       3.508   8.256   7.521  1.00  0.00           H  
ATOM    740  HB2 LEU A  50       3.812   5.461   6.436  1.00  0.00           H  
ATOM    741  HB3 LEU A  50       2.304   6.358   6.600  1.00  0.00           H  
ATOM    742  HG  LEU A  50       4.522   7.376   4.857  1.00  0.00           H  
ATOM    743 HD11 LEU A  50       4.292   5.332   3.835  1.00  0.00           H  
ATOM    744 HD12 LEU A  50       3.042   6.266   3.013  1.00  0.00           H  
ATOM    745 HD13 LEU A  50       2.603   5.160   4.313  1.00  0.00           H  
ATOM    746 HD21 LEU A  50       2.571   8.810   5.510  1.00  0.00           H  
ATOM    747 HD22 LEU A  50       1.534   7.681   4.639  1.00  0.00           H  
ATOM    748 HD23 LEU A  50       2.781   8.582   3.774  1.00  0.00           H  
ATOM    749  N   GLU A  51       2.690   6.981   9.533  1.00  0.00           N  
ATOM    750  CA  GLU A  51       2.372   6.410  10.836  1.00  0.00           C  
ATOM    751  C   GLU A  51       0.865   6.242  11.004  1.00  0.00           C  
ATOM    752  O   GLU A  51       0.092   7.162  10.736  1.00  0.00           O  
ATOM    753  CB  GLU A  51       2.925   7.296  11.954  1.00  0.00           C  
ATOM    754  CG  GLU A  51       4.410   7.097  12.210  1.00  0.00           C  
ATOM    755  CD  GLU A  51       4.900   7.862  13.425  1.00  0.00           C  
ATOM    756  OE1 GLU A  51       4.843   7.302  14.540  1.00  0.00           O  
ATOM    757  OE2 GLU A  51       5.339   9.019  13.261  1.00  0.00           O  
ATOM    758  H   GLU A  51       2.089   7.652   9.146  1.00  0.00           H  
ATOM    759  HA  GLU A  51       2.839   5.438  10.895  1.00  0.00           H  
ATOM    760  HB2 GLU A  51       2.761   8.331  11.692  1.00  0.00           H  
ATOM    761  HB3 GLU A  51       2.392   7.076  12.868  1.00  0.00           H  
ATOM    762  HG2 GLU A  51       4.598   6.046  12.366  1.00  0.00           H  
ATOM    763  HG3 GLU A  51       4.960   7.436  11.344  1.00  0.00           H  
ATOM    764  N   PHE A  52       0.453   5.059  11.448  1.00  0.00           N  
ATOM    765  CA  PHE A  52      -0.961   4.768  11.651  1.00  0.00           C  
ATOM    766  C   PHE A  52      -1.236   4.390  13.103  1.00  0.00           C  
ATOM    767  O   PHE A  52      -0.908   3.287  13.541  1.00  0.00           O  
ATOM    768  CB  PHE A  52      -1.409   3.636  10.724  1.00  0.00           C  
ATOM    769  CG  PHE A  52      -2.893   3.404  10.734  1.00  0.00           C  
ATOM    770  CD1 PHE A  52      -3.770   4.430  10.423  1.00  0.00           C  
ATOM    771  CD2 PHE A  52      -3.410   2.159  11.055  1.00  0.00           C  
ATOM    772  CE1 PHE A  52      -5.136   4.219  10.433  1.00  0.00           C  
ATOM    773  CE2 PHE A  52      -4.775   1.942  11.066  1.00  0.00           C  
ATOM    774  CZ  PHE A  52      -5.639   2.973  10.753  1.00  0.00           C  
ATOM    775  H   PHE A  52       1.117   4.364  11.644  1.00  0.00           H  
ATOM    776  HA  PHE A  52      -1.520   5.660  11.411  1.00  0.00           H  
ATOM    777  HB2 PHE A  52      -1.118   3.873   9.711  1.00  0.00           H  
ATOM    778  HB3 PHE A  52      -0.926   2.720  11.027  1.00  0.00           H  
ATOM    779  HD1 PHE A  52      -3.378   5.404  10.171  1.00  0.00           H  
ATOM    780  HD2 PHE A  52      -2.735   1.351  11.299  1.00  0.00           H  
ATOM    781  HE1 PHE A  52      -5.809   5.027  10.188  1.00  0.00           H  
ATOM    782  HE2 PHE A  52      -5.165   0.966  11.317  1.00  0.00           H  
ATOM    783  HZ  PHE A  52      -6.706   2.806  10.762  1.00  0.00           H  
ATOM    784  N   GLN A  53      -1.841   5.313  13.844  1.00  0.00           N  
ATOM    785  CA  GLN A  53      -2.159   5.077  15.248  1.00  0.00           C  
ATOM    786  C   GLN A  53      -0.887   4.957  16.081  1.00  0.00           C  
ATOM    787  O   GLN A  53      -0.824   4.171  17.026  1.00  0.00           O  
ATOM    788  CB  GLN A  53      -3.001   3.809  15.395  1.00  0.00           C  
ATOM    789  CG  GLN A  53      -4.244   3.799  14.520  1.00  0.00           C  
ATOM    790  CD  GLN A  53      -5.165   4.970  14.800  1.00  0.00           C  
ATOM    791  OE1 GLN A  53      -4.993   5.687  15.786  1.00  0.00           O  
ATOM    792  NE2 GLN A  53      -6.149   5.171  13.932  1.00  0.00           N  
ATOM    793  H   GLN A  53      -2.078   6.172  13.438  1.00  0.00           H  
ATOM    794  HA  GLN A  53      -2.730   5.921  15.604  1.00  0.00           H  
ATOM    795  HB2 GLN A  53      -2.395   2.955  15.132  1.00  0.00           H  
ATOM    796  HB3 GLN A  53      -3.313   3.715  16.425  1.00  0.00           H  
ATOM    797  HG2 GLN A  53      -3.940   3.840  13.484  1.00  0.00           H  
ATOM    798  HG3 GLN A  53      -4.787   2.882  14.698  1.00  0.00           H  
ATOM    799 HE21 GLN A  53      -6.225   4.558  13.170  1.00  0.00           H  
ATOM    800 HE22 GLN A  53      -6.759   5.920  14.089  1.00  0.00           H  
ATOM    801  N   GLY A  54       0.125   5.742  15.725  1.00  0.00           N  
ATOM    802  CA  GLY A  54       1.381   5.708  16.450  1.00  0.00           C  
ATOM    803  C   GLY A  54       2.201   4.473  16.131  1.00  0.00           C  
ATOM    804  O   GLY A  54       2.922   3.962  16.987  1.00  0.00           O  
ATOM    805  H   GLY A  54       0.017   6.349  14.963  1.00  0.00           H  
ATOM    806  HA2 GLY A  54       1.956   6.585  16.194  1.00  0.00           H  
ATOM    807  HA3 GLY A  54       1.172   5.723  17.510  1.00  0.00           H  
ATOM    808  N   GLN A  55       2.090   3.993  14.897  1.00  0.00           N  
ATOM    809  CA  GLN A  55       2.825   2.810  14.468  1.00  0.00           C  
ATOM    810  C   GLN A  55       3.599   3.085  13.183  1.00  0.00           C  
ATOM    811  O   GLN A  55       3.017   3.448  12.161  1.00  0.00           O  
ATOM    812  CB  GLN A  55       1.867   1.636  14.259  1.00  0.00           C  
ATOM    813  CG  GLN A  55       1.283   1.570  12.857  1.00  0.00           C  
ATOM    814  CD  GLN A  55       0.122   0.600  12.754  1.00  0.00           C  
ATOM    815  OE1 GLN A  55       0.134  -0.315  11.931  1.00  0.00           O  
ATOM    816  NE2 GLN A  55      -0.890   0.797  13.591  1.00  0.00           N  
ATOM    817  H   GLN A  55       1.499   4.445  14.260  1.00  0.00           H  
ATOM    818  HA  GLN A  55       3.527   2.555  15.249  1.00  0.00           H  
ATOM    819  HB2 GLN A  55       2.398   0.715  14.449  1.00  0.00           H  
ATOM    820  HB3 GLN A  55       1.052   1.723  14.962  1.00  0.00           H  
ATOM    821  HG2 GLN A  55       0.936   2.554  12.579  1.00  0.00           H  
ATOM    822  HG3 GLN A  55       2.057   1.256  12.173  1.00  0.00           H  
ATOM    823 HE21 GLN A  55      -0.831   1.548  14.219  1.00  0.00           H  
ATOM    824 HE22 GLN A  55      -1.654   0.186  13.546  1.00  0.00           H
[truncated: 1,724,815 more chars]
