# Supplementary material for: Bisphenol A: Unveiling Its Role in Glioma Progression and Tumor Growth
Source: Int J Mol Sci. 2024 Feb 21;25(5):2504. doi: 10.3390/ijms25052504 (PMC10931199; doi:10.3390/ijms25052504)
Supplement: Supplementary file 1 [file ijms-25-02504-s001.zip › ijms-2766183-supplementary/molecular docking/oasl╜ß╣√.pdb]

ATOM      1  N   GLY A   1     -11.831  11.544 -10.276  1.00  0.00           N  
ATOM      2  CA  GLY A   1     -11.903  10.513  -9.257  1.00  0.00           C  
ATOM      3  C   GLY A   1     -11.526   9.144  -9.790  1.00  0.00           C  
ATOM      4  O   GLY A   1     -11.346   8.968 -10.995  1.00  0.00           O  
ATOM      5  H1  GLY A   1     -12.486  11.556 -11.005  1.00  0.00           H  
ATOM      6  HA2 GLY A   1     -11.233  10.771  -8.451  1.00  0.00           H  
ATOM      7  HA3 GLY A   1     -12.912  10.471  -8.874  1.00  0.00           H  
ATOM      8  N   SER A   2     -11.403   8.174  -8.890  1.00  0.00           N  
ATOM      9  CA  SER A   2     -11.040   6.815  -9.275  1.00  0.00           C  
ATOM     10  C   SER A   2     -11.792   5.791  -8.431  1.00  0.00           C  
ATOM     11  O   SER A   2     -12.383   6.130  -7.406  1.00  0.00           O  
ATOM     12  CB  SER A   2      -9.531   6.607  -9.127  1.00  0.00           C  
ATOM     13  OG  SER A   2      -8.822   7.255 -10.168  1.00  0.00           O  
ATOM     14  H   SER A   2     -11.559   8.377  -7.944  1.00  0.00           H  
ATOM     15  HA  SER A   2     -11.312   6.681 -10.311  1.00  0.00           H  
ATOM     16  HB2 SER A   2      -9.206   7.012  -8.180  1.00  0.00           H  
ATOM     17  HB3 SER A   2      -9.312   5.550  -9.161  1.00  0.00           H  
ATOM     18  HG  SER A   2      -8.983   8.200 -10.126  1.00  0.00           H  
ATOM     19  N   SER A   3     -11.764   4.537  -8.870  1.00  0.00           N  
ATOM     20  CA  SER A   3     -12.446   3.463  -8.158  1.00  0.00           C  
ATOM     21  C   SER A   3     -11.887   2.102  -8.563  1.00  0.00           C  
ATOM     22  O   SER A   3     -11.151   1.987  -9.542  1.00  0.00           O  
ATOM     23  CB  SER A   3     -13.950   3.512  -8.436  1.00  0.00           C  
ATOM     24  OG  SER A   3     -14.687   2.986  -7.347  1.00  0.00           O  
ATOM     25  H   SER A   3     -11.276   4.330  -9.694  1.00  0.00           H  
ATOM     26  HA  SER A   3     -12.279   3.607  -7.101  1.00  0.00           H  
ATOM     27  HB2 SER A   3     -14.250   4.536  -8.597  1.00  0.00           H  
ATOM     28  HB3 SER A   3     -14.169   2.929  -9.319  1.00  0.00           H  
ATOM     29  HG  SER A   3     -14.239   3.196  -6.524  1.00  0.00           H  
ATOM     30  N   GLY A   4     -12.243   1.072  -7.800  1.00  0.00           N  
ATOM     31  CA  GLY A   4     -11.768  -0.267  -8.094  1.00  0.00           C  
ATOM     32  C   GLY A   4     -12.267  -1.292  -7.095  1.00  0.00           C  
ATOM     33  O   GLY A   4     -11.917  -1.241  -5.916  1.00  0.00           O  
ATOM     34  H   GLY A   4     -12.832   1.224  -7.032  1.00  0.00           H  
ATOM     35  HA2 GLY A   4     -12.105  -0.548  -9.081  1.00  0.00           H  
ATOM     36  HA3 GLY A   4     -10.688  -0.265  -8.081  1.00  0.00           H  
ATOM     37  N   SER A   5     -13.089  -2.224  -7.565  1.00  0.00           N  
ATOM     38  CA  SER A   5     -13.642  -3.262  -6.703  1.00  0.00           C  
ATOM     39  C   SER A   5     -12.539  -3.945  -5.900  1.00  0.00           C  
ATOM     40  O   SER A   5     -12.747  -4.344  -4.754  1.00  0.00           O  
ATOM     41  CB  SER A   5     -14.399  -4.298  -7.537  1.00  0.00           C  
ATOM     42  OG  SER A   5     -13.529  -4.959  -8.440  1.00  0.00           O  
ATOM     43  H   SER A   5     -13.332  -2.212  -8.515  1.00  0.00           H  
ATOM     44  HA  SER A   5     -14.331  -2.791  -6.018  1.00  0.00           H  
ATOM     45  HB2 SER A   5     -14.841  -5.031  -6.880  1.00  0.00           H  
ATOM     46  HB3 SER A   5     -15.176  -3.803  -8.101  1.00  0.00           H  
ATOM     47  HG  SER A   5     -12.629  -4.911  -8.111  1.00  0.00           H  
ATOM     48  N   SER A   6     -11.366  -4.077  -6.511  1.00  0.00           N  
ATOM     49  CA  SER A   6     -10.231  -4.716  -5.856  1.00  0.00           C  
ATOM     50  C   SER A   6      -9.251  -3.672  -5.327  1.00  0.00           C  
ATOM     51  O   SER A   6      -8.928  -2.704  -6.014  1.00  0.00           O  
ATOM     52  CB  SER A   6      -9.516  -5.656  -6.828  1.00  0.00           C  
ATOM     53  OG  SER A   6      -8.677  -6.564  -6.136  1.00  0.00           O  
ATOM     54  H   SER A   6     -11.263  -3.739  -7.425  1.00  0.00           H  
ATOM     55  HA  SER A   6     -10.609  -5.291  -5.024  1.00  0.00           H  
ATOM     56  HB2 SER A   6     -10.250  -6.217  -7.387  1.00  0.00           H  
ATOM     57  HB3 SER A   6      -8.913  -5.073  -7.510  1.00  0.00           H  
ATOM     58  HG  SER A   6      -8.426  -6.186  -5.290  1.00  0.00           H  
ATOM     59  N   GLY A   7      -8.783  -3.877  -4.100  1.00  0.00           N  
ATOM     60  CA  GLY A   7      -7.845  -2.947  -3.498  1.00  0.00           C  
ATOM     61  C   GLY A   7      -8.516  -1.991  -2.533  1.00  0.00           C  
ATOM     62  O   GLY A   7      -9.734  -1.811  -2.572  1.00  0.00           O  
ATOM     63  H   GLY A   7      -9.076  -4.667  -3.599  1.00  0.00           H  
ATOM     64  HA2 GLY A   7      -7.089  -3.507  -2.968  1.00  0.00           H  
ATOM     65  HA3 GLY A   7      -7.371  -2.375  -4.282  1.00  0.00           H  
ATOM     66  N   ILE A   8      -7.722  -1.376  -1.663  1.00  0.00           N  
ATOM     67  CA  ILE A   8      -8.247  -0.434  -0.683  1.00  0.00           C  
ATOM     68  C   ILE A   8      -7.814   0.992  -1.005  1.00  0.00           C  
ATOM     69  O   ILE A   8      -6.779   1.209  -1.635  1.00  0.00           O  
ATOM     70  CB  ILE A   8      -7.785  -0.789   0.743  1.00  0.00           C  
ATOM     71  CG1 ILE A   8      -6.274  -0.592   0.877  1.00  0.00           C  
ATOM     72  CG2 ILE A   8      -8.171  -2.221   1.083  1.00  0.00           C  
ATOM     73  CD1 ILE A   8      -5.818  -0.371   2.303  1.00  0.00           C  
ATOM     74  H   ILE A   8      -6.760  -1.561  -1.681  1.00  0.00           H  
ATOM     75  HA  ILE A   8      -9.326  -0.487  -0.714  1.00  0.00           H  
ATOM     76  HB  ILE A   8      -8.290  -0.132   1.435  1.00  0.00           H  
ATOM     77 HG12 ILE A   8      -5.768  -1.466   0.500  1.00  0.00           H  
ATOM     78 HG13 ILE A   8      -5.978   0.269   0.296  1.00  0.00           H  
ATOM     79 HG21 ILE A   8      -7.733  -2.495   2.032  1.00  0.00           H  
ATOM     80 HG22 ILE A   8      -9.246  -2.298   1.148  1.00  0.00           H  
ATOM     81 HG23 ILE A   8      -7.808  -2.884   0.313  1.00  0.00           H  
ATOM     82 HD11 ILE A   8      -5.662  -1.326   2.783  1.00  0.00           H  
ATOM     83 HD12 ILE A   8      -4.894   0.188   2.303  1.00  0.00           H  
ATOM     84 HD13 ILE A   8      -6.574   0.183   2.841  1.00  0.00           H  
ATOM     85  N   GLN A   9      -8.612   1.960  -0.566  1.00  0.00           N  
ATOM     86  CA  GLN A   9      -8.310   3.367  -0.807  1.00  0.00           C  
ATOM     87  C   GLN A   9      -7.924   4.071   0.490  1.00  0.00           C  
ATOM     88  O   GLN A   9      -8.731   4.178   1.414  1.00  0.00           O  
ATOM     89  CB  GLN A   9      -9.512   4.066  -1.443  1.00  0.00           C  
ATOM     90  CG  GLN A   9      -9.185   5.433  -2.022  1.00  0.00           C  
ATOM     91  CD  GLN A   9     -10.415   6.167  -2.519  1.00  0.00           C  
ATOM     92  OE1 GLN A   9     -11.327   6.466  -1.748  1.00  0.00           O  
ATOM     93  NE2 GLN A   9     -10.446   6.461  -3.814  1.00  0.00           N  
ATOM     94  H   GLN A   9      -9.422   1.724  -0.070  1.00  0.00           H  
ATOM     95  HA  GLN A   9      -7.475   3.414  -1.490  1.00  0.00           H  
ATOM     96  HB2 GLN A   9      -9.897   3.445  -2.238  1.00  0.00           H  
ATOM     97  HB3 GLN A   9     -10.279   4.192  -0.693  1.00  0.00           H  
ATOM     98  HG2 GLN A   9      -8.714   6.031  -1.256  1.00  0.00           H  
ATOM     99  HG3 GLN A   9      -8.501   5.305  -2.848  1.00  0.00           H  
ATOM    100 HE21 GLN A   9      -9.684   6.190  -4.368  1.00  0.00           H  
ATOM    101 HE22 GLN A   9     -11.229   6.934  -4.162  1.00  0.00           H  
ATOM    102  N   VAL A  10      -6.686   4.549   0.552  1.00  0.00           N  
ATOM    103  CA  VAL A  10      -6.193   5.243   1.735  1.00  0.00           C  
ATOM    104  C   VAL A  10      -5.936   6.717   1.440  1.00  0.00           C  
ATOM    105  O   VAL A  10      -5.565   7.083   0.325  1.00  0.00           O  
ATOM    106  CB  VAL A  10      -4.895   4.603   2.262  1.00  0.00           C  
ATOM    107  CG1 VAL A  10      -5.118   3.133   2.585  1.00  0.00           C  
ATOM    108  CG2 VAL A  10      -3.770   4.771   1.252  1.00  0.00           C  
ATOM    109  H   VAL A  10      -6.089   4.432  -0.217  1.00  0.00           H  
ATOM    110  HA  VAL A  10      -6.946   5.166   2.506  1.00  0.00           H  
ATOM    111  HB  VAL A  10      -4.612   5.109   3.173  1.00  0.00           H  
ATOM    112 HG11 VAL A  10      -4.206   2.583   2.403  1.00  0.00           H  
ATOM    113 HG12 VAL A  10      -5.401   3.030   3.622  1.00  0.00           H  
ATOM    114 HG13 VAL A  10      -5.904   2.742   1.956  1.00  0.00           H  
ATOM    115 HG21 VAL A  10      -3.898   4.060   0.450  1.00  0.00           H  
ATOM    116 HG22 VAL A  10      -3.793   5.774   0.851  1.00  0.00           H  
ATOM    117 HG23 VAL A  10      -2.821   4.600   1.738  1.00  0.00           H  
ATOM    118  N   PHE A  11      -6.135   7.560   2.449  1.00  0.00           N  
ATOM    119  CA  PHE A  11      -5.925   8.995   2.298  1.00  0.00           C  
ATOM    120  C   PHE A  11      -4.584   9.414   2.893  1.00  0.00           C  
ATOM    121  O   PHE A  11      -4.346   9.254   4.091  1.00  0.00           O  
ATOM    122  CB  PHE A  11      -7.059   9.771   2.971  1.00  0.00           C  
ATOM    123  CG  PHE A  11      -8.418   9.441   2.423  1.00  0.00           C  
ATOM    124  CD1 PHE A  11      -8.894  10.072   1.285  1.00  0.00           C  
ATOM    125  CD2 PHE A  11      -9.221   8.499   3.047  1.00  0.00           C  
ATOM    126  CE1 PHE A  11     -10.144   9.771   0.778  1.00  0.00           C  
ATOM    127  CE2 PHE A  11     -10.472   8.193   2.544  1.00  0.00           C  
ATOM    128  CZ  PHE A  11     -10.934   8.830   1.409  1.00  0.00           C  
ATOM    129  H   PHE A  11      -6.430   7.208   3.315  1.00  0.00           H  
ATOM    130  HA  PHE A  11      -5.923   9.220   1.243  1.00  0.00           H  
ATOM    131  HB2 PHE A  11      -7.064   9.545   4.026  1.00  0.00           H  
ATOM    132  HB3 PHE A  11      -6.893  10.828   2.833  1.00  0.00           H  
ATOM    133  HD1 PHE A  11      -8.276  10.809   0.791  1.00  0.00           H  
ATOM    134  HD2 PHE A  11      -8.861   8.000   3.935  1.00  0.00           H  
ATOM    135  HE1 PHE A  11     -10.502  10.271  -0.109  1.00  0.00           H  
ATOM    136  HE2 PHE A  11     -11.088   7.457   3.040  1.00  0.00           H  
ATOM    137  HZ  PHE A  11     -11.911   8.593   1.015  1.00  0.00           H  
ATOM    138  N   VAL A  12      -3.710   9.951   2.048  1.00  0.00           N  
ATOM    139  CA  VAL A  12      -2.393  10.394   2.489  1.00  0.00           C  
ATOM    140  C   VAL A  12      -2.391  11.886   2.800  1.00  0.00           C  
ATOM    141  O   VAL A  12      -2.331  12.720   1.896  1.00  0.00           O  
ATOM    142  CB  VAL A  12      -1.317  10.101   1.426  1.00  0.00           C  
ATOM    143  CG1 VAL A  12       0.043  10.596   1.893  1.00  0.00           C  
ATOM    144  CG2 VAL A  12      -1.272   8.613   1.111  1.00  0.00           C  
ATOM    145  H   VAL A  12      -3.957  10.052   1.105  1.00  0.00           H  
ATOM    146  HA  VAL A  12      -2.140   9.849   3.387  1.00  0.00           H  
ATOM    147  HB  VAL A  12      -1.578  10.631   0.523  1.00  0.00           H  
ATOM    148 HG11 VAL A  12       0.699   9.752   2.050  1.00  0.00           H  
ATOM    149 HG12 VAL A  12       0.466  11.248   1.142  1.00  0.00           H  
ATOM    150 HG13 VAL A  12      -0.070  11.140   2.819  1.00  0.00           H  
ATOM    151 HG21 VAL A  12      -2.203   8.315   0.652  1.00  0.00           H  
ATOM    152 HG22 VAL A  12      -0.456   8.413   0.431  1.00  0.00           H  
ATOM    153 HG23 VAL A  12      -1.125   8.055   2.023  1.00  0.00           H  
ATOM    154  N   LYS A  13      -2.456  12.217   4.085  1.00  0.00           N  
ATOM    155  CA  LYS A  13      -2.460  13.610   4.518  1.00  0.00           C  
ATOM    156  C   LYS A  13      -1.042  14.170   4.561  1.00  0.00           C  
ATOM    157  O   LYS A  13      -0.237  13.782   5.406  1.00  0.00           O  
ATOM    158  CB  LYS A  13      -3.111  13.735   5.897  1.00  0.00           C  
ATOM    159  CG  LYS A  13      -3.668  15.119   6.183  1.00  0.00           C  
ATOM    160  CD  LYS A  13      -4.482  15.138   7.466  1.00  0.00           C  
ATOM    161  CE  LYS A  13      -4.809  16.559   7.898  1.00  0.00           C  
ATOM    162  NZ  LYS A  13      -5.977  16.604   8.821  1.00  0.00           N  
ATOM    163  H   LYS A  13      -2.502  11.507   4.760  1.00  0.00           H  
ATOM    164  HA  LYS A  13      -3.037  14.178   3.804  1.00  0.00           H  
ATOM    165  HB2 LYS A  13      -3.920  13.023   5.966  1.00  0.00           H  
ATOM    166  HB3 LYS A  13      -2.374  13.503   6.652  1.00  0.00           H  
ATOM    167  HG2 LYS A  13      -2.848  15.814   6.280  1.00  0.00           H  
ATOM    168  HG3 LYS A  13      -4.302  15.419   5.361  1.00  0.00           H  
ATOM    169  HD2 LYS A  13      -5.405  14.601   7.305  1.00  0.00           H  
ATOM    170  HD3 LYS A  13      -3.914  14.655   8.249  1.00  0.00           H  
ATOM    171  HE2 LYS A  13      -3.949  16.977   8.398  1.00  0.00           H  
ATOM    172  HE3 LYS A  13      -5.033  17.145   7.018  1.00  0.00           H  
ATOM    173  HZ1 LYS A  13      -5.840  17.347   9.535  1.00  0.00           H  
ATOM    174  HZ2 LYS A  13      -6.085  15.690   9.305  1.00  0.00           H  
ATOM    175  HZ3 LYS A  13      -6.847  16.806   8.288  1.00  0.00           H  
ATOM    176  N   ASN A  14      -0.744  15.086   3.645  1.00  0.00           N  
ATOM    177  CA  ASN A  14       0.577  15.700   3.579  1.00  0.00           C  
ATOM    178  C   ASN A  14       0.756  16.725   4.695  1.00  0.00           C  
ATOM    179  O   ASN A  14      -0.206  17.303   5.202  1.00  0.00           O  
ATOM    180  CB  ASN A  14       0.785  16.368   2.219  1.00  0.00           C  
ATOM    181  CG  ASN A  14      -0.449  17.110   1.745  1.00  0.00           C  
ATOM    182  OD1 ASN A  14      -1.209  17.651   2.548  1.00  0.00           O  
ATOM    183  ND2 ASN A  14      -0.655  17.139   0.433  1.00  0.00           N  
ATOM    184  H   ASN A  14      -1.428  15.354   2.997  1.00  0.00           H  
ATOM    185  HA  ASN A  14       1.312  14.919   3.703  1.00  0.00           H  
ATOM    186  HB2 ASN A  14       1.600  17.074   2.292  1.00  0.00           H  
ATOM    187  HB3 ASN A  14       1.033  15.614   1.488  1.00  0.00           H  
ATOM    188 HD21 ASN A  14      -0.007  16.686  -0.147  1.00  0.00           H  
ATOM    189 HD22 ASN A  14      -1.445  17.612   0.099  1.00  0.00           H  
ATOM    190  N   PRO A  15       2.017  16.959   5.087  1.00  0.00           N  
ATOM    191  CA  PRO A  15       2.353  17.916   6.146  1.00  0.00           C  
ATOM    192  C   PRO A  15       2.115  19.360   5.718  1.00  0.00           C  
ATOM    193  O   PRO A  15       2.386  20.294   6.473  1.00  0.00           O  
ATOM    194  CB  PRO A  15       3.844  17.669   6.388  1.00  0.00           C  
ATOM    195  CG  PRO A  15       4.348  17.107   5.104  1.00  0.00           C  
ATOM    196  CD  PRO A  15       3.213  16.307   4.528  1.00  0.00           C  
ATOM    197  HA  PRO A  15       1.801  17.714   7.052  1.00  0.00           H  
ATOM    198  HB2 PRO A  15       4.331  18.603   6.630  1.00  0.00           H  
ATOM    199  HB3 PRO A  15       3.969  16.969   7.201  1.00  0.00           H  
ATOM    200  HG2 PRO A  15       4.620  17.909   4.434  1.00  0.00           H  
ATOM    201  HG3 PRO A  15       5.199  16.469   5.292  1.00  0.00           H  
ATOM    202  HD2 PRO A  15       3.217  16.368   3.449  1.00  0.00           H  
ATOM    203  HD3 PRO A  15       3.276  15.277   4.849  1.00  0.00           H  
ATOM    204  N   ASP A  16       1.606  19.536   4.504  1.00  0.00           N  
ATOM    205  CA  ASP A  16       1.330  20.868   3.976  1.00  0.00           C  
ATOM    206  C   ASP A  16      -0.069  21.329   4.371  1.00  0.00           C  
ATOM    207  O   ASP A  16      -0.235  22.373   5.001  1.00  0.00           O  
ATOM    208  CB  ASP A  16       1.473  20.876   2.454  1.00  0.00           C  
ATOM    209  CG  ASP A  16       1.578  22.279   1.889  1.00  0.00           C  
ATOM    210  OD1 ASP A  16       2.707  22.809   1.822  1.00  0.00           O  
ATOM    211  OD2 ASP A  16       0.531  22.847   1.514  1.00  0.00           O  
ATOM    212  H   ASP A  16       1.411  18.752   3.949  1.00  0.00           H  
ATOM    213  HA  ASP A  16       2.053  21.549   4.400  1.00  0.00           H  
ATOM    214  HB2 ASP A  16       2.364  20.330   2.179  1.00  0.00           H  
ATOM    215  HB3 ASP A  16       0.611  20.394   2.015  1.00  0.00           H  
ATOM    216  N   GLY A  17      -1.074  20.543   3.995  1.00  0.00           N  
ATOM    217  CA  GLY A  17      -2.446  20.889   4.317  1.00  0.00           C  
ATOM    218  C   GLY A  17      -3.440  20.282   3.347  1.00  0.00           C  
ATOM    219  O   GLY A  17      -4.338  20.966   2.858  1.00  0.00           O  
ATOM    220  H   GLY A  17      -0.882  19.723   3.494  1.00  0.00           H  
ATOM    221  HA2 GLY A  17      -2.670  20.537   5.313  1.00  0.00           H  
ATOM    222  HA3 GLY A  17      -2.550  21.964   4.295  1.00  0.00           H  
ATOM    223  N   GLY A  18      -3.279  18.993   3.065  1.00  0.00           N  
ATOM    224  CA  GLY A  18      -4.175  18.316   2.146  1.00  0.00           C  
ATOM    225  C   GLY A  18      -4.039  16.807   2.209  1.00  0.00           C  
ATOM    226  O   GLY A  18      -3.191  16.283   2.930  1.00  0.00           O  
ATOM    227  H   GLY A  18      -2.544  18.497   3.485  1.00  0.00           H  
ATOM    228  HA2 GLY A  18      -5.192  18.586   2.389  1.00  0.00           H  
ATOM    229  HA3 GLY A  18      -3.956  18.644   1.141  1.00  0.00           H  
ATOM    230  N   SER A  19      -4.878  16.107   1.452  1.00  0.00           N  
ATOM    231  CA  SER A  19      -4.852  14.650   1.429  1.00  0.00           C  
ATOM    232  C   SER A  19      -5.205  14.122   0.041  1.00  0.00           C  
ATOM    233  O   SER A  19      -6.067  14.672  -0.643  1.00  0.00           O  
ATOM    234  CB  SER A  19      -5.825  14.084   2.465  1.00  0.00           C  
ATOM    235  OG  SER A  19      -5.563  12.714   2.717  1.00  0.00           O  
ATOM    236  H   SER A  19      -5.532  16.583   0.898  1.00  0.00           H  
ATOM    237  HA  SER A  19      -3.850  14.332   1.678  1.00  0.00           H  
ATOM    238  HB2 SER A  19      -5.723  14.633   3.388  1.00  0.00           H  
ATOM    239  HB3 SER A  19      -6.836  14.183   2.096  1.00  0.00           H  
ATOM    240  HG  SER A  19      -4.644  12.522   2.516  1.00  0.00           H  
ATOM    241  N   TYR A  20      -4.531  13.052  -0.367  1.00  0.00           N  
ATOM    242  CA  TYR A  20      -4.771  12.451  -1.673  1.00  0.00           C  
ATOM    243  C   TYR A  20      -5.122  10.972  -1.536  1.00  0.00           C  
ATOM    244  O   TYR A  20      -4.434  10.221  -0.845  1.00  0.00           O  
ATOM    245  CB  TYR A  20      -3.540  12.613  -2.566  1.00  0.00           C  
ATOM    246  CG  TYR A  20      -2.913  13.987  -2.489  1.00  0.00           C  
ATOM    247  CD1 TYR A  20      -3.657  15.129  -2.758  1.00  0.00           C  
ATOM    248  CD2 TYR A  20      -1.575  14.143  -2.145  1.00  0.00           C  
ATOM    249  CE1 TYR A  20      -3.088  16.385  -2.689  1.00  0.00           C  
ATOM    250  CE2 TYR A  20      -0.998  15.396  -2.072  1.00  0.00           C  
ATOM    251  CZ  TYR A  20      -1.758  16.514  -2.346  1.00  0.00           C  
ATOM    252  OH  TYR A  20      -1.188  17.764  -2.274  1.00  0.00           O  
ATOM    253  H   TYR A  20      -3.856  12.658   0.224  1.00  0.00           H  
ATOM    254  HA  TYR A  20      -5.604  12.966  -2.128  1.00  0.00           H  
ATOM    255  HB2 TYR A  20      -2.793  11.892  -2.273  1.00  0.00           H  
ATOM    256  HB3 TYR A  20      -3.823  12.435  -3.593  1.00  0.00           H  
ATOM    257  HD1 TYR A  20      -4.699  15.024  -3.027  1.00  0.00           H  
ATOM    258  HD2 TYR A  20      -0.982  13.265  -1.931  1.00  0.00           H  
ATOM    259  HE1 TYR A  20      -3.683  17.261  -2.903  1.00  0.00           H  
ATOM    260  HE2 TYR A  20       0.043  15.497  -1.803  1.00  0.00           H  
ATOM    261  HH  TYR A  20      -1.508  18.303  -3.002  1.00  0.00           H  
ATOM    262  N   ALA A  21      -6.197  10.562  -2.200  1.00  0.00           N  
ATOM    263  CA  ALA A  21      -6.639   9.174  -2.155  1.00  0.00           C  
ATOM    264  C   ALA A  21      -5.772   8.292  -3.047  1.00  0.00           C  
ATOM    265  O   ALA A  21      -5.783   8.429  -4.271  1.00  0.00           O  
ATOM    266  CB  ALA A  21      -8.100   9.071  -2.569  1.00  0.00           C  
ATOM    267  H   ALA A  21      -6.705  11.208  -2.733  1.00  0.00           H  
ATOM    268  HA  ALA A  21      -6.555   8.829  -1.134  1.00  0.00           H  
ATOM    269  HB1 ALA A  21      -8.357   8.034  -2.727  1.00  0.00           H  
ATOM    270  HB2 ALA A  21      -8.724   9.483  -1.790  1.00  0.00           H  
ATOM    271  HB3 ALA A  21      -8.254   9.624  -3.484  1.00  0.00           H  
ATOM    272  N   TYR A  22      -5.021   7.389  -2.427  1.00  0.00           N  
ATOM    273  CA  TYR A  22      -4.144   6.488  -3.166  1.00  0.00           C  
ATOM    274  C   TYR A  22      -4.774   5.105  -3.300  1.00  0.00           C  
ATOM    275  O   TYR A  22      -5.602   4.705  -2.482  1.00  0.00           O  
ATOM    276  CB  TYR A  22      -2.787   6.377  -2.468  1.00  0.00           C  
ATOM    277  CG  TYR A  22      -1.851   7.523  -2.779  1.00  0.00           C  
ATOM    278  CD1 TYR A  22      -1.966   8.738  -2.116  1.00  0.00           C  
ATOM    279  CD2 TYR A  22      -0.852   7.389  -3.735  1.00  0.00           C  
ATOM    280  CE1 TYR A  22      -1.113   9.788  -2.397  1.00  0.00           C  
ATOM    281  CE2 TYR A  22       0.006   8.434  -4.021  1.00  0.00           C  
ATOM    282  CZ  TYR A  22      -0.129   9.631  -3.350  1.00  0.00           C  
ATOM    283  OH  TYR A  22       0.723  10.674  -3.632  1.00  0.00           O  
ATOM    284  H   TYR A  22      -5.055   7.328  -1.450  1.00  0.00           H  
ATOM    285  HA  TYR A  22      -3.998   6.901  -4.152  1.00  0.00           H  
ATOM    286  HB2 TYR A  22      -2.940   6.354  -1.400  1.00  0.00           H  
ATOM    287  HB3 TYR A  22      -2.305   5.461  -2.777  1.00  0.00           H  
ATOM    288  HD1 TYR A  22      -2.737   8.858  -1.369  1.00  0.00           H  
ATOM    289  HD2 TYR A  22      -0.749   6.450  -4.259  1.00  0.00           H  
ATOM    290  HE1 TYR A  22      -1.218  10.726  -1.871  1.00  0.00           H  
ATOM    291  HE2 TYR A  22       0.777   8.311  -4.768  1.00  0.00           H  
ATOM    292  HH  TYR A  22       1.380  10.387  -4.272  1.00  0.00           H  
ATOM    293  N   ALA A  23      -4.374   4.378  -4.338  1.00  0.00           N  
ATOM    294  CA  ALA A  23      -4.896   3.038  -4.580  1.00  0.00           C  
ATOM    295  C   ALA A  23      -3.788   1.994  -4.494  1.00  0.00           C  
ATOM    296  O   ALA A  23      -2.796   2.066  -5.220  1.00  0.00           O  
ATOM    297  CB  ALA A  23      -5.579   2.975  -5.938  1.00  0.00           C  
ATOM    298  H   ALA A  23      -3.711   4.751  -4.955  1.00  0.00           H  
ATOM    299  HA  ALA A  23      -5.636   2.827  -3.821  1.00  0.00           H  
ATOM    300  HB1 ALA A  23      -4.904   3.343  -6.697  1.00  0.00           H  
ATOM    301  HB2 ALA A  23      -5.848   1.953  -6.158  1.00  0.00           H  
ATOM    302  HB3 ALA A  23      -6.469   3.586  -5.921  1.00  0.00           H  
ATOM    303  N   ILE A  24      -3.964   1.024  -3.602  1.00  0.00           N  
ATOM    304  CA  ILE A  24      -2.979  -0.035  -3.422  1.00  0.00           C  
ATOM    305  C   ILE A  24      -3.610  -1.272  -2.792  1.00  0.00           C  
ATOM    306  O   ILE A  24      -4.445  -1.166  -1.895  1.00  0.00           O  
ATOM    307  CB  ILE A  24      -1.804   0.432  -2.543  1.00  0.00           C  
ATOM    308  CG1 ILE A  24      -0.829  -0.722  -2.301  1.00  0.00           C  
ATOM    309  CG2 ILE A  24      -2.318   0.985  -1.222  1.00  0.00           C  
ATOM    310  CD1 ILE A  24       0.559  -0.268  -1.906  1.00  0.00           C  
ATOM    311  H   ILE A  24      -4.775   1.021  -3.053  1.00  0.00           H  
ATOM    312  HA  ILE A  24      -2.591  -0.298  -4.396  1.00  0.00           H  
ATOM    313  HB  ILE A  24      -1.289   1.226  -3.062  1.00  0.00           H  
ATOM    314 HG12 ILE A  24      -1.211  -1.347  -1.509  1.00  0.00           H  
ATOM    315 HG13 ILE A  24      -0.743  -1.306  -3.206  1.00  0.00           H  
ATOM    316 HG21 ILE A  24      -1.717   1.833  -0.929  1.00  0.00           H  
ATOM    317 HG22 ILE A  24      -3.345   1.295  -1.338  1.00  0.00           H  
ATOM    318 HG23 ILE A  24      -2.255   0.220  -0.463  1.00  0.00           H  
ATOM    319 HD11 ILE A  24       1.292  -0.938  -2.331  1.00  0.00           H  
ATOM    320 HD12 ILE A  24       0.729   0.733  -2.272  1.00  0.00           H  
ATOM    321 HD13 ILE A  24       0.647  -0.277  -0.829  1.00  0.00           H  
ATOM    322  N   ASN A  25      -3.204  -2.444  -3.268  1.00  0.00           N  
ATOM    323  CA  ASN A  25      -3.729  -3.702  -2.750  1.00  0.00           C  
ATOM    324  C   ASN A  25      -3.386  -3.868  -1.273  1.00  0.00           C  
ATOM    325  O   ASN A  25      -2.316  -3.473  -0.810  1.00  0.00           O  
ATOM    326  CB  ASN A  25      -3.170  -4.880  -3.550  1.00  0.00           C  
ATOM    327  CG  ASN A  25      -3.972  -5.158  -4.807  1.00  0.00           C  
ATOM    328  OD1 ASN A  25      -4.275  -4.247  -5.578  1.00  0.00           O  
ATOM    329  ND2 ASN A  25      -4.320  -6.422  -5.020  1.00  0.00           N  
ATOM    330  H   ASN A  25      -2.536  -2.464  -3.984  1.00  0.00           H  
ATOM    331  HA  ASN A  25      -4.803  -3.683  -2.858  1.00  0.00           H  
ATOM    332  HB2 ASN A  25      -2.152  -4.662  -3.837  1.00  0.00           H  
ATOM    333  HB3 ASN A  25      -3.183  -5.766  -2.933  1.00  0.00           H  
ATOM    334 HD21 ASN A  25      -4.043  -7.095  -4.363  1.00  0.00           H  
ATOM    335 HD22 ASN A  25      -4.838  -6.630  -5.825  1.00  0.00           H  
ATOM    336  N   PRO A  26      -4.315  -4.468  -0.513  1.00  0.00           N  
ATOM    337  CA  PRO A  26      -4.134  -4.701   0.923  1.00  0.00           C  
ATOM    338  C   PRO A  26      -3.075  -5.760   1.209  1.00  0.00           C  
ATOM    339  O   PRO A  26      -2.525  -5.820   2.307  1.00  0.00           O  
ATOM    340  CB  PRO A  26      -5.512  -5.185   1.380  1.00  0.00           C  
ATOM    341  CG  PRO A  26      -6.132  -5.773   0.160  1.00  0.00           C  
ATOM    342  CD  PRO A  26      -5.614  -4.965  -0.998  1.00  0.00           C  
ATOM    343  HA  PRO A  26      -3.879  -3.789   1.443  1.00  0.00           H  
ATOM    344  HB2 PRO A  26      -5.396  -5.924   2.161  1.00  0.00           H  
ATOM    345  HB3 PRO A  26      -6.086  -4.349   1.751  1.00  0.00           H  
ATOM    346  HG2 PRO A  26      -5.835  -6.806   0.058  1.00  0.00           H  
ATOM    347  HG3 PRO A  26      -7.207  -5.694   0.220  1.00  0.00           H  
ATOM    348  HD2 PRO A  26      -5.487  -5.591  -1.868  1.00  0.00           H  
ATOM    349  HD3 PRO A  26      -6.283  -4.145  -1.215  1.00  0.00           H  
ATOM    350  N   ASN A  27      -2.795  -6.595   0.212  1.00  0.00           N  
ATOM    351  CA  ASN A  27      -1.802  -7.652   0.358  1.00  0.00           C  
ATOM    352  C   ASN A  27      -0.408  -7.142   0.005  1.00  0.00           C  
ATOM    353  O   ASN A  27       0.598  -7.705   0.436  1.00  0.00           O  
ATOM    354  CB  ASN A  27      -2.161  -8.844  -0.532  1.00  0.00           C  
ATOM    355  CG  ASN A  27      -2.872  -8.422  -1.804  1.00  0.00           C  
ATOM    356  OD1 ASN A  27      -4.090  -8.244  -1.817  1.00  0.00           O  
ATOM    357  ND2 ASN A  27      -2.112  -8.261  -2.881  1.00  0.00           N  
ATOM    358  H   ASN A  27      -3.268  -6.497  -0.641  1.00  0.00           H  
ATOM    359  HA  ASN A  27      -1.806  -7.971   1.389  1.00  0.00           H  
ATOM    360  HB2 ASN A  27      -1.256  -9.367  -0.806  1.00  0.00           H  
ATOM    361  HB3 ASN A  27      -2.808  -9.513   0.015  1.00  0.00           H  
ATOM    362 HD21 ASN A  27      -1.149  -8.420  -2.796  1.00  0.00           H  
ATOM    363 HD22 ASN A  27      -2.546  -7.988  -3.716  1.00  0.00           H  
ATOM    364  N   SER A  28      -0.357  -6.071  -0.781  1.00  0.00           N  
ATOM    365  CA  SER A  28       0.913  -5.486  -1.195  1.00  0.00           C  
ATOM    366  C   SER A  28       1.728  -5.046   0.017  1.00  0.00           C  
ATOM    367  O   SER A  28       1.249  -5.087   1.151  1.00  0.00           O  
ATOM    368  CB  SER A  28       0.671  -4.294  -2.122  1.00  0.00           C  
ATOM    369  OG  SER A  28       1.873  -3.888  -2.755  1.00  0.00           O  
ATOM    370  H   SER A  28      -1.194  -5.667  -1.093  1.00  0.00           H  
ATOM    371  HA  SER A  28       1.467  -6.242  -1.731  1.00  0.00           H  
ATOM    372  HB2 SER A  28      -0.045  -4.570  -2.880  1.00  0.00           H  
ATOM    373  HB3 SER A  28       0.285  -3.466  -1.545  1.00  0.00           H  
ATOM    374  HG  SER A  28       2.140  -4.556  -3.391  1.00  0.00           H  
ATOM    375  N   PHE A  29       2.964  -4.625  -0.230  1.00  0.00           N  
ATOM    376  CA  PHE A  29       3.848  -4.177   0.840  1.00  0.00           C  
ATOM    377  C   PHE A  29       3.762  -2.664   1.019  1.00  0.00           C  
ATOM    378  O   PHE A  29       3.548  -1.926   0.057  1.00  0.00           O  
ATOM    379  CB  PHE A  29       5.292  -4.586   0.541  1.00  0.00           C  
ATOM    380  CG  PHE A  29       5.454  -6.052   0.259  1.00  0.00           C  
ATOM    381  CD1 PHE A  29       5.263  -6.990   1.261  1.00  0.00           C  
ATOM    382  CD2 PHE A  29       5.797  -6.493  -1.009  1.00  0.00           C  
ATOM    383  CE1 PHE A  29       5.412  -8.339   1.004  1.00  0.00           C  
ATOM    384  CE2 PHE A  29       5.947  -7.842  -1.273  1.00  0.00           C  
ATOM    385  CZ  PHE A  29       5.754  -8.766  -0.265  1.00  0.00           C  
ATOM    386  H   PHE A  29       3.290  -4.616  -1.155  1.00  0.00           H  
ATOM    387  HA  PHE A  29       3.529  -4.655   1.753  1.00  0.00           H  
ATOM    388  HB2 PHE A  29       5.642  -4.041  -0.323  1.00  0.00           H  
ATOM    389  HB3 PHE A  29       5.911  -4.340   1.391  1.00  0.00           H  
ATOM    390  HD1 PHE A  29       4.995  -6.658   2.253  1.00  0.00           H  
ATOM    391  HD2 PHE A  29       5.948  -5.770  -1.799  1.00  0.00           H  
ATOM    392  HE1 PHE A  29       5.260  -9.060   1.793  1.00  0.00           H  
ATOM    393  HE2 PHE A  29       6.214  -8.171  -2.266  1.00  0.00           H  
ATOM    394  HZ  PHE A  29       5.871  -9.820  -0.468  1.00  0.00           H  
ATOM    395  N   ILE A  30       3.931  -2.211   2.256  1.00  0.00           N  
ATOM    396  CA  ILE A  30       3.874  -0.787   2.562  1.00  0.00           C  
ATOM    397  C   ILE A  30       4.708   0.022   1.574  1.00  0.00           C  
ATOM    398  O   ILE A  30       4.201   0.929   0.913  1.00  0.00           O  
ATOM    399  CB  ILE A  30       4.368  -0.497   3.991  1.00  0.00           C  
ATOM    400  CG1 ILE A  30       3.318  -0.933   5.016  1.00  0.00           C  
ATOM    401  CG2 ILE A  30       4.690   0.981   4.151  1.00  0.00           C  
ATOM    402  CD1 ILE A  30       2.086  -0.056   5.028  1.00  0.00           C  
ATOM    403  H   ILE A  30       4.099  -2.849   2.980  1.00  0.00           H  
ATOM    404  HA  ILE A  30       2.843  -0.472   2.488  1.00  0.00           H  
ATOM    405  HB  ILE A  30       5.275  -1.059   4.155  1.00  0.00           H  
ATOM    406 HG12 ILE A  30       3.005  -1.941   4.795  1.00  0.00           H  
ATOM    407 HG13 ILE A  30       3.756  -0.905   6.003  1.00  0.00           H  
ATOM    408 HG21 ILE A  30       4.172   1.546   3.391  1.00  0.00           H  
ATOM    409 HG22 ILE A  30       4.372   1.315   5.127  1.00  0.00           H  
ATOM    410 HG23 ILE A  30       5.754   1.131   4.048  1.00  0.00           H  
ATOM    411 HD11 ILE A  30       1.572  -0.170   5.971  1.00  0.00           H  
ATOM    412 HD12 ILE A  30       2.375   0.975   4.897  1.00  0.00           H  
ATOM    413 HD13 ILE A  30       1.427  -0.350   4.223  1.00  0.00           H  
ATOM    414  N   LEU A  31       5.989  -0.314   1.477  1.00  0.00           N  
ATOM    415  CA  LEU A  31       6.895   0.379   0.567  1.00  0.00           C  
ATOM    416  C   LEU A  31       6.210   0.675  -0.763  1.00  0.00           C  
ATOM    417  O   LEU A  31       6.331   1.773  -1.304  1.00  0.00           O  
ATOM    418  CB  LEU A  31       8.152  -0.459   0.331  1.00  0.00           C  
ATOM    419  CG  LEU A  31       9.433   0.321   0.031  1.00  0.00           C  
ATOM    420  CD1 LEU A  31       9.888   1.092   1.260  1.00  0.00           C  
ATOM    421  CD2 LEU A  31      10.530  -0.618  -0.448  1.00  0.00           C  
ATOM    422  H   LEU A  31       6.336  -1.046   2.029  1.00  0.00           H  
ATOM    423  HA  LEU A  31       7.177   1.314   1.029  1.00  0.00           H  
ATOM    424  HB2 LEU A  31       8.326  -1.052   1.216  1.00  0.00           H  
ATOM    425  HB3 LEU A  31       7.959  -1.115  -0.507  1.00  0.00           H  
ATOM    426  HG  LEU A  31       9.236   1.035  -0.756  1.00  0.00           H  
ATOM    427 HD11 LEU A  31       9.043   1.268   1.908  1.00  0.00           H  
ATOM    428 HD12 LEU A  31      10.311   2.038   0.955  1.00  0.00           H  
ATOM    429 HD13 LEU A  31      10.635   0.518   1.789  1.00  0.00           H  
ATOM    430 HD21 LEU A  31      11.051  -0.168  -1.280  1.00  0.00           H  
ATOM    431 HD22 LEU A  31      10.091  -1.554  -0.763  1.00  0.00           H  
ATOM    432 HD23 LEU A  31      11.226  -0.800   0.358  1.00  0.00           H  
ATOM    433  N   GLY A  32       5.488  -0.313  -1.284  1.00  0.00           N  
ATOM    434  CA  GLY A  32       4.792  -0.137  -2.545  1.00  0.00           C  
ATOM    435  C   GLY A  32       4.012   1.161  -2.602  1.00  0.00           C  
ATOM    436  O   GLY A  32       4.094   1.901  -3.583  1.00  0.00           O  
ATOM    437  H   GLY A  32       5.427  -1.167  -0.808  1.00  0.00           H  
ATOM    438  HA2 GLY A  32       5.515  -0.146  -3.347  1.00  0.00           H  
ATOM    439  HA3 GLY A  32       4.107  -0.961  -2.683  1.00  0.00           H  
ATOM    440  N   LEU A  33       3.251   1.438  -1.548  1.00  0.00           N  
ATOM    441  CA  LEU A  33       2.451   2.656  -1.482  1.00  0.00           C  
ATOM    442  C   LEU A  33       3.340   3.895  -1.509  1.00  0.00           C  
ATOM    443  O   LEU A  33       3.103   4.826  -2.278  1.00  0.00           O  
ATOM    444  CB  LEU A  33       1.593   2.658  -0.215  1.00  0.00           C  
ATOM    445  CG  LEU A  33       0.961   3.997   0.165  1.00  0.00           C  
ATOM    446  CD1 LEU A  33      -0.050   4.428  -0.886  1.00  0.00           C  
ATOM    447  CD2 LEU A  33       0.303   3.906   1.535  1.00  0.00           C  
ATOM    448  H   LEU A  33       3.227   0.810  -0.797  1.00  0.00           H  
ATOM    449  HA  LEU A  33       1.803   2.674  -2.346  1.00  0.00           H  
ATOM    450  HB2 LEU A  33       0.796   1.944  -0.355  1.00  0.00           H  
ATOM    451  HB3 LEU A  33       2.219   2.340   0.607  1.00  0.00           H  
ATOM    452  HG  LEU A  33       1.733   4.752   0.214  1.00  0.00           H  
ATOM    453 HD11 LEU A  33       0.438   4.499  -1.846  1.00  0.00           H  
ATOM    454 HD12 LEU A  33      -0.460   5.390  -0.618  1.00  0.00           H  
ATOM    455 HD13 LEU A  33      -0.847   3.700  -0.939  1.00  0.00           H  
ATOM    456 HD21 LEU A  33       1.051   4.035   2.302  1.00  0.00           H  
ATOM    457 HD22 LEU A  33      -0.163   2.937   1.646  1.00  0.00           H  
ATOM    458 HD23 LEU A  33      -0.445   4.679   1.627  1.00  0.00           H  
ATOM    459  N   LYS A  34       4.367   3.898  -0.665  1.00  0.00           N  
ATOM    460  CA  LYS A  34       5.296   5.020  -0.594  1.00  0.00           C  
ATOM    461  C   LYS A  34       5.782   5.413  -1.985  1.00  0.00           C  
ATOM    462  O   LYS A  34       5.667   6.570  -2.388  1.00  0.00           O  
ATOM    463  CB  LYS A  34       6.490   4.664   0.294  1.00  0.00           C  
ATOM    464  CG  LYS A  34       6.273   4.984   1.763  1.00  0.00           C  
ATOM    465  CD  LYS A  34       5.549   3.856   2.479  1.00  0.00           C  
ATOM    466  CE  LYS A  34       5.808   3.890   3.977  1.00  0.00           C  
ATOM    467  NZ  LYS A  34       7.104   3.248   4.330  1.00  0.00           N  
ATOM    468  H   LYS A  34       4.504   3.125  -0.077  1.00  0.00           H  
ATOM    469  HA  LYS A  34       4.771   5.857  -0.159  1.00  0.00           H  
ATOM    470  HB2 LYS A  34       6.688   3.606   0.203  1.00  0.00           H  
ATOM    471  HB3 LYS A  34       7.355   5.214  -0.049  1.00  0.00           H  
ATOM    472  HG2 LYS A  34       7.232   5.138   2.234  1.00  0.00           H  
ATOM    473  HG3 LYS A  34       5.683   5.886   1.842  1.00  0.00           H  
ATOM    474  HD2 LYS A  34       4.488   3.954   2.306  1.00  0.00           H  
ATOM    475  HD3 LYS A  34       5.894   2.911   2.083  1.00  0.00           H  
ATOM    476  HE2 LYS A  34       5.825   4.918   4.303  1.00  0.00           H  
ATOM    477  HE3 LYS A  34       5.008   3.366   4.479  1.00  0.00           H  
ATOM    478  HZ1 LYS A  34       7.892   3.890   4.111  1.00  0.00           H  
ATOM    479  HZ2 LYS A  34       7.227   2.369   3.788  1.00  0.00           H  
ATOM    480  HZ3 LYS A  34       7.127   3.023   5.345  1.00  0.00           H  
ATOM    481  N   GLN A  35       6.324   4.442  -2.714  1.00  0.00           N  
ATOM    482  CA  GLN A  35       6.826   4.688  -4.060  1.00  0.00           C  
ATOM    483  C   GLN A  35       5.871   5.583  -4.843  1.00  0.00           C  
ATOM    484  O   GLN A  35       6.280   6.594  -5.414  1.00  0.00           O  
ATOM    485  CB  GLN A  35       7.028   3.366  -4.802  1.00  0.00           C  
ATOM    486  CG  GLN A  35       7.863   3.498  -6.065  1.00  0.00           C  
ATOM    487  CD  GLN A  35       9.301   3.882  -5.777  1.00  0.00           C  
ATOM    488  OE1 GLN A  35      10.039   3.132  -5.138  1.00  0.00           O  
ATOM    489  NE2 GLN A  35       9.707   5.055  -6.249  1.00  0.00           N  
ATOM    490  H   GLN A  35       6.387   3.540  -2.337  1.00  0.00           H  
ATOM    491  HA  GLN A  35       7.778   5.190  -3.972  1.00  0.00           H  
ATOM    492  HB2 GLN A  35       7.520   2.668  -4.142  1.00  0.00           H  
ATOM    493  HB3 GLN A  35       6.061   2.969  -5.075  1.00  0.00           H  
ATOM    494  HG2 GLN A  35       7.857   2.552  -6.586  1.00  0.00           H  
ATOM    495  HG3 GLN A  35       7.422   4.257  -6.695  1.00  0.00           H  
ATOM    496 HE21 GLN A  35       9.063   5.600  -6.749  1.00  0.00           H  
ATOM    497 HE22 GLN A  35      10.631   5.328  -6.077  1.00  0.00           H  
ATOM    498  N   GLN A  36       4.597   5.205  -4.864  1.00  0.00           N  
ATOM    499  CA  GLN A  36       3.584   5.973  -5.578  1.00  0.00           C  
ATOM    500  C   GLN A  36       3.611   7.437  -5.151  1.00  0.00           C  
ATOM    501  O   GLN A  36       3.364   8.334  -5.959  1.00  0.00           O  
ATOM    502  CB  GLN A  36       2.196   5.382  -5.329  1.00  0.00           C  
ATOM    503  CG  GLN A  36       1.936   4.095  -6.094  1.00  0.00           C  
ATOM    504  CD  GLN A  36       0.467   3.724  -6.131  1.00  0.00           C  
ATOM    505  OE1 GLN A  36      -0.320   4.331  -6.858  1.00  0.00           O  
ATOM    506  NE2 GLN A  36       0.089   2.722  -5.346  1.00  0.00           N  
ATOM    507  H   GLN A  36       4.332   4.390  -4.390  1.00  0.00           H  
ATOM    508  HA  GLN A  36       3.806   5.915  -6.633  1.00  0.00           H  
ATOM    509  HB2 GLN A  36       2.089   5.177  -4.274  1.00  0.00           H  
ATOM    510  HB3 GLN A  36       1.451   6.107  -5.624  1.00  0.00           H  
ATOM    511  HG2 GLN A  36       2.286   4.217  -7.109  1.00  0.00           H  
ATOM    512  HG3 GLN A  36       2.483   3.293  -5.620  1.00  0.00           H  
ATOM    513 HE21 GLN A  36       0.771   2.285  -4.793  1.00  0.00           H  
ATOM    514 HE22 GLN A  36      -0.855   2.462  -5.349  1.00  0.00           H  
ATOM    515  N   ILE A  37       3.911   7.672  -3.879  1.00  0.00           N  
ATOM    516  CA  ILE A  37       3.971   9.028  -3.346  1.00  0.00           C  
ATOM    517  C   ILE A  37       5.269   9.719  -3.745  1.00  0.00           C  
ATOM    518  O   ILE A  37       5.337  10.946  -3.805  1.00  0.00           O  
ATOM    519  CB  ILE A  37       3.850   9.035  -1.810  1.00  0.00           C  
ATOM    520  CG1 ILE A  37       2.546   8.362  -1.376  1.00  0.00           C  
ATOM    521  CG2 ILE A  37       3.919  10.459  -1.280  1.00  0.00           C  
ATOM    522  CD1 ILE A  37       2.576   7.846   0.045  1.00  0.00           C  
ATOM    523  H   ILE A  37       4.098   6.916  -3.284  1.00  0.00           H  
ATOM    524  HA  ILE A  37       3.139   9.583  -3.755  1.00  0.00           H  
ATOM    525  HB  ILE A  37       4.684   8.483  -1.403  1.00  0.00           H  
ATOM    526 HG12 ILE A  37       1.738   9.072  -1.454  1.00  0.00           H  
ATOM    527 HG13 ILE A  37       2.347   7.525  -2.030  1.00  0.00           H  
ATOM    528 HG21 ILE A  37       3.089  11.029  -1.669  1.00  0.00           H  
ATOM    529 HG22 ILE A  37       3.870  10.444  -0.202  1.00  0.00           H  
ATOM    530 HG23 ILE A  37       4.847  10.915  -1.592  1.00  0.00           H  
ATOM    531 HD11 ILE A  37       3.594   7.613   0.323  1.00  0.00           H  
ATOM    532 HD12 ILE A  37       2.184   8.600   0.711  1.00  0.00           H  
ATOM    533 HD13 ILE A  37       1.971   6.953   0.117  1.00  0.00           H  
ATOM    534  N   GLU A  38       6.298   8.922  -4.021  1.00  0.00           N  
ATOM    535  CA  GLU A  38       7.594   9.459  -4.416  1.00  0.00           C  
ATOM    536  C   GLU A  38       7.602   9.827  -5.897  1.00  0.00           C  
ATOM    537  O   GLU A  38       8.327  10.728  -6.320  1.00  0.00           O  
ATOM    538  CB  GLU A  38       8.701   8.443  -4.126  1.00  0.00           C  
ATOM    539  CG  GLU A  38      10.069   8.872  -4.631  1.00  0.00           C  
ATOM    540  CD  GLU A  38      11.007   7.700  -4.842  1.00  0.00           C  
ATOM    541  OE1 GLU A  38      11.715   7.327  -3.884  1.00  0.00           O  
ATOM    542  OE2 GLU A  38      11.033   7.155  -5.966  1.00  0.00           O  
ATOM    543  H   GLU A  38       6.181   7.952  -3.955  1.00  0.00           H  
ATOM    544  HA  GLU A  38       7.776  10.350  -3.835  1.00  0.00           H  
ATOM    545  HB2 GLU A  38       8.765   8.293  -3.058  1.00  0.00           H  
ATOM    546  HB3 GLU A  38       8.445   7.506  -4.597  1.00  0.00           H  
ATOM    547  HG2 GLU A  38       9.945   9.389  -5.571  1.00  0.00           H  
ATOM    548  HG3 GLU A  38      10.511   9.542  -3.909  1.00  0.00           H  
ATOM    549  N   ASP A  39       6.792   9.123  -6.680  1.00  0.00           N  
ATOM    550  CA  ASP A  39       6.704   9.375  -8.113  1.00  0.00           C  
ATOM    551  C   ASP A  39       5.612  10.395  -8.420  1.00  0.00           C  
ATOM    552  O   ASP A  39       5.631  11.042  -9.466  1.00  0.00           O  
ATOM    553  CB  ASP A  39       6.429   8.072  -8.866  1.00  0.00           C  
ATOM    554  CG  ASP A  39       7.693   7.278  -9.129  1.00  0.00           C  
ATOM    555  OD1 ASP A  39       8.374   6.905  -8.150  1.00  0.00           O  
ATOM    556  OD2 ASP A  39       8.001   7.028 -10.313  1.00  0.00           O  
ATOM    557  H   ASP A  39       6.239   8.417  -6.283  1.00  0.00           H  
ATOM    558  HA  ASP A  39       7.653   9.774  -8.438  1.00  0.00           H  
ATOM    559  HB2 ASP A  39       5.757   7.461  -8.281  1.00  0.00           H  
ATOM    560  HB3 ASP A  39       5.966   8.303  -9.814  1.00  0.00           H  
ATOM    561  N   GLN A  40       4.661  10.530  -7.501  1.00  0.00           N  
ATOM    562  CA  GLN A  40       3.560  11.470  -7.675  1.00  0.00           C  
ATOM    563  C   GLN A  40       3.893  12.821  -7.051  1.00  0.00           C  
ATOM    564  O   GLN A  40       3.689  13.866  -7.668  1.00  0.00           O  
ATOM    565  CB  GLN A  40       2.280  10.909  -7.052  1.00  0.00           C  
ATOM    566  CG  GLN A  40       1.715   9.711  -7.797  1.00  0.00           C  
ATOM    567  CD  GLN A  40       1.018  10.101  -9.086  1.00  0.00           C  
ATOM    568  OE1 GLN A  40       0.683  11.267  -9.296  1.00  0.00           O  
ATOM    569  NE2 GLN A  40       0.797   9.125  -9.959  1.00  0.00           N  
ATOM    570  H   GLN A  40       4.701   9.986  -6.688  1.00  0.00           H  
ATOM    571  HA  GLN A  40       3.404  11.605  -8.734  1.00  0.00           H  
ATOM    572  HB2 GLN A  40       2.490  10.608  -6.036  1.00  0.00           H  
ATOM    573  HB3 GLN A  40       1.529  11.686  -7.041  1.00  0.00           H  
ATOM    574  HG2 GLN A  40       2.524   9.036  -8.034  1.00  0.00           H  
ATOM    575  HG3 GLN A  40       1.004   9.209  -7.158  1.00  0.00           H  
ATOM    576 HE21 GLN A  40       1.091   8.219  -9.724  1.00  0.00           H  
ATOM    577 HE22 GLN A  40       0.348   9.349 -10.799  1.00  0.00           H  
ATOM    578  N   GLN A  41       4.406  12.791  -5.825  1.00  0.00           N  
ATOM    579  CA  GLN A  41       4.767  14.015  -5.119  1.00  0.00           C  
ATOM    580  C   GLN A  41       6.213  14.404  -5.407  1.00  0.00           C  
ATOM    581  O   GLN A  41       6.571  15.580  -5.356  1.00  0.00           O  
ATOM    582  CB  GLN A  41       4.565  13.837  -3.613  1.00  0.00           C  
ATOM    583  CG  GLN A  41       3.153  13.420  -3.233  1.00  0.00           C  
ATOM    584  CD  GLN A  41       2.831  13.708  -1.780  1.00  0.00           C  
ATOM    585  OE1 GLN A  41       3.487  14.528  -1.137  1.00  0.00           O  
ATOM    586  NE2 GLN A  41       1.815  13.034  -1.254  1.00  0.00           N  
ATOM    587  H   GLN A  41       4.545  11.927  -5.386  1.00  0.00           H  
ATOM    588  HA  GLN A  41       4.118  14.803  -5.469  1.00  0.00           H  
ATOM    589  HB2 GLN A  41       5.249  13.081  -3.257  1.00  0.00           H  
ATOM    590  HB3 GLN A  41       4.786  14.772  -3.119  1.00  0.00           H  
ATOM    591  HG2 GLN A  41       2.453  13.959  -3.854  1.00  0.00           H  
ATOM    592  HG3 GLN A  41       3.045  12.360  -3.408  1.00  0.00           H  
ATOM    593 HE21 GLN A  41       1.338  12.396  -1.826  1.00  0.00           H  
ATOM    594 HE22 GLN A  41       1.585  13.199  -0.317  1.00  0.00           H  
ATOM    595  N   GLY A  42       7.040  13.408  -5.712  1.00  0.00           N  
ATOM    596  CA  GLY A  42       8.437  13.668  -6.003  1.00  0.00           C  
ATOM    597  C   GLY A  42       9.315  13.568  -4.772  1.00  0.00           C  
ATOM    598  O   GLY A  42      10.542  13.602  -4.870  1.00  0.00           O  
ATOM    599  H   GLY A  42       6.698  12.490  -5.738  1.00  0.00           H  
ATOM    600  HA2 GLY A  42       8.780  12.952  -6.736  1.00  0.00           H  
ATOM    601  HA3 GLY A  42       8.528  14.662  -6.417  1.00  0.00           H  
ATOM    602  N   LEU A  43       8.686  13.446  -3.608  1.00  0.00           N  
ATOM    603  CA  LEU A  43       9.418  13.343  -2.350  1.00  0.00           C  
ATOM    604  C   LEU A  43      10.045  11.961  -2.197  1.00  0.00           C  
ATOM    605  O   LEU A  43       9.441  10.939  -2.522  1.00  0.00           O  
ATOM    606  CB  LEU A  43       8.487  13.627  -1.170  1.00  0.00           C  
ATOM    607  CG  LEU A  43       9.137  14.257   0.062  1.00  0.00           C  
ATOM    608  CD1 LEU A  43       8.119  15.070   0.846  1.00  0.00           C  
ATOM    609  CD2 LEU A  43       9.760  13.184   0.944  1.00  0.00           C  
ATOM    610  H   LEU A  43       7.707  13.425  -3.593  1.00  0.00           H  
ATOM    611  HA  LEU A  43      10.205  14.083  -2.363  1.00  0.00           H  
ATOM    612  HB2 LEU A  43       7.713  14.296  -1.514  1.00  0.00           H  
ATOM    613  HB3 LEU A  43       8.042  12.690  -0.868  1.00  0.00           H  
ATOM    614  HG  LEU A  43       9.924  14.927  -0.257  1.00  0.00           H  
ATOM    615 HD11 LEU A  43       8.206  16.111   0.577  1.00  0.00           H  
ATOM    616 HD12 LEU A  43       8.304  14.955   1.904  1.00  0.00           H  
ATOM    617 HD13 LEU A  43       7.124  14.719   0.615  1.00  0.00           H  
ATOM    618 HD21 LEU A  43      10.222  12.432   0.322  1.00  0.00           H  
ATOM    619 HD22 LEU A  43       8.992  12.727   1.551  1.00  0.00           H  
ATOM    620 HD23 LEU A  43      10.506  13.632   1.583  1.00  0.00           H  
ATOM    621  N   PRO A  44      11.285  11.927  -1.687  1.00  0.00           N  
ATOM    622  CA  PRO A  44      12.020  10.676  -1.475  1.00  0.00           C  
ATOM    623  C   PRO A  44      11.427   9.839  -0.347  1.00  0.00           C  
ATOM    624  O   PRO A  44      11.036  10.368   0.693  1.00  0.00           O  
ATOM    625  CB  PRO A  44      13.428  11.150  -1.107  1.00  0.00           C  
ATOM    626  CG  PRO A  44      13.233  12.512  -0.537  1.00  0.00           C  
ATOM    627  CD  PRO A  44      12.066  13.106  -1.276  1.00  0.00           C  
ATOM    628  HA  PRO A  44      12.063  10.084  -2.378  1.00  0.00           H  
ATOM    629  HB2 PRO A  44      13.859  10.475  -0.380  1.00  0.00           H  
ATOM    630  HB3 PRO A  44      14.046  11.177  -1.992  1.00  0.00           H  
ATOM    631  HG2 PRO A  44      13.012  12.442   0.517  1.00  0.00           H  
ATOM    632  HG3 PRO A  44      14.119  13.108  -0.697  1.00  0.00           H  
ATOM    633  HD2 PRO A  44      11.488  13.742  -0.621  1.00  0.00           H  
ATOM    634  HD3 PRO A  44      12.407  13.661  -2.138  1.00  0.00           H  
ATOM    635  N   LYS A  45      11.364   8.529  -0.559  1.00  0.00           N  
ATOM    636  CA  LYS A  45      10.821   7.617   0.440  1.00  0.00           C  
ATOM    637  C   LYS A  45      11.540   7.782   1.776  1.00  0.00           C  
ATOM    638  O   LYS A  45      10.909   8.009   2.808  1.00  0.00           O  
ATOM    639  CB  LYS A  45      10.942   6.169  -0.040  1.00  0.00           C  
ATOM    640  CG  LYS A  45      10.140   5.876  -1.297  1.00  0.00           C  
ATOM    641  CD  LYS A  45      10.674   4.655  -2.027  1.00  0.00           C  
ATOM    642  CE  LYS A  45      10.693   3.430  -1.125  1.00  0.00           C  
ATOM    643  NZ  LYS A  45      11.916   3.384  -0.278  1.00  0.00           N  
ATOM    644  H   LYS A  45      11.692   8.166  -1.409  1.00  0.00           H  
ATOM    645  HA  LYS A  45       9.777   7.856   0.575  1.00  0.00           H  
ATOM    646  HB2 LYS A  45      11.982   5.956  -0.244  1.00  0.00           H  
ATOM    647  HB3 LYS A  45      10.596   5.512   0.744  1.00  0.00           H  
ATOM    648  HG2 LYS A  45       9.111   5.697  -1.022  1.00  0.00           H  
ATOM    649  HG3 LYS A  45      10.195   6.731  -1.955  1.00  0.00           H  
ATOM    650  HD2 LYS A  45      10.043   4.451  -2.879  1.00  0.00           H  
ATOM    651  HD3 LYS A  45      11.681   4.859  -2.363  1.00  0.00           H  
ATOM    652  HE2 LYS A  45       9.823   3.457  -0.487  1.00  0.00           H  
ATOM    653  HE3 LYS A  45      10.659   2.545  -1.743  1.00  0.00           H  
ATOM    654  HZ1 LYS A  45      12.287   2.413  -0.238  1.00  0.00           H  
ATOM    655  HZ2 LYS A  45      11.693   3.697   0.689  1.00  0.00           H  
ATOM    656  HZ3 LYS A  45      12.648   4.008  -0.672  1.00  0.00           H  
ATOM    657  N   LYS A  46      12.863   7.669   1.748  1.00  0.00           N  
ATOM    658  CA  LYS A  46      13.669   7.808   2.955  1.00  0.00           C  
ATOM    659  C   LYS A  46      13.153   8.950   3.825  1.00  0.00           C  
ATOM    660  O   LYS A  46      13.259   8.905   5.050  1.00  0.00           O  
ATOM    661  CB  LYS A  46      15.134   8.054   2.589  1.00  0.00           C  
ATOM    662  CG  LYS A  46      15.409   9.462   2.090  1.00  0.00           C  
ATOM    663  CD  LYS A  46      16.670   9.517   1.244  1.00  0.00           C  
ATOM    664  CE  LYS A  46      16.484   8.796  -0.082  1.00  0.00           C  
ATOM    665  NZ  LYS A  46      17.515   9.195  -1.080  1.00  0.00           N  
ATOM    666  H   LYS A  46      13.309   7.488   0.894  1.00  0.00           H  
ATOM    667  HA  LYS A  46      13.595   6.886   3.512  1.00  0.00           H  
ATOM    668  HB2 LYS A  46      15.745   7.879   3.462  1.00  0.00           H  
ATOM    669  HB3 LYS A  46      15.421   7.357   1.814  1.00  0.00           H  
ATOM    670  HG2 LYS A  46      14.573   9.791   1.491  1.00  0.00           H  
ATOM    671  HG3 LYS A  46      15.527  10.119   2.940  1.00  0.00           H  
ATOM    672  HD2 LYS A  46      16.916  10.550   1.048  1.00  0.00           H  
ATOM    673  HD3 LYS A  46      17.479   9.050   1.788  1.00  0.00           H  
ATOM    674  HE2 LYS A  46      16.553   7.733   0.088  1.00  0.00           H  
ATOM    675  HE3 LYS A  46      15.506   9.035  -0.473  1.00  0.00           H  
ATOM    676  HZ1 LYS A  46      17.058   9.565  -1.938  1.00  0.00           H  
ATOM    677  HZ2 LYS A  46      18.099   8.374  -1.338  1.00  0.00           H  
ATOM    678  HZ3 LYS A  46      18.131   9.933  -0.682  1.00  0.00           H  
ATOM    679  N   GLN A  47      12.594   9.971   3.183  1.00  0.00           N  
ATOM    680  CA  GLN A  47      12.061  11.124   3.899  1.00  0.00           C  
ATOM    681  C   GLN A  47      10.618  10.878   4.330  1.00  0.00           C  
ATOM    682  O   GLN A  47      10.304  10.902   5.519  1.00  0.00           O  
ATOM    683  CB  GLN A  47      12.138  12.375   3.023  1.00  0.00           C  
ATOM    684  CG  GLN A  47      13.548  12.921   2.865  1.00  0.00           C  
ATOM    685  CD  GLN A  47      14.175  13.311   4.189  1.00  0.00           C  
ATOM    686  OE1 GLN A  47      13.907  14.387   4.723  1.00  0.00           O  
ATOM    687  NE2 GLN A  47      15.016  12.435   4.726  1.00  0.00           N  
ATOM    688  H   GLN A  47      12.539   9.948   2.205  1.00  0.00           H  
ATOM    689  HA  GLN A  47      12.665  11.275   4.780  1.00  0.00           H  
ATOM    690  HB2 GLN A  47      11.754  12.138   2.042  1.00  0.00           H  
ATOM    691  HB3 GLN A  47      11.524  13.147   3.464  1.00  0.00           H  
ATOM    692  HG2 GLN A  47      14.163  12.164   2.402  1.00  0.00           H  
ATOM    693  HG3 GLN A  47      13.512  13.793   2.229  1.00  0.00           H  
ATOM    694 HE21 GLN A  47      15.182  11.598   4.243  1.00  0.00           H  
ATOM    695 HE22 GLN A  47      15.436  12.661   5.581  1.00  0.00           H  
ATOM    696  N   GLN A  48       9.747  10.642   3.354  1.00  0.00           N  
ATOM    697  CA  GLN A  48       8.338  10.393   3.633  1.00  0.00           C  
ATOM    698  C   GLN A  48       8.174   9.262   4.643  1.00  0.00           C  
ATOM    699  O   GLN A  48       8.601   8.134   4.398  1.00  0.00           O  
ATOM    700  CB  GLN A  48       7.593  10.052   2.342  1.00  0.00           C  
ATOM    701  CG  GLN A  48       7.579   8.566   2.022  1.00  0.00           C  
ATOM    702  CD  GLN A  48       7.128   8.278   0.604  1.00  0.00           C  
ATOM    703  OE1 GLN A  48       6.208   7.490   0.380  1.00  0.00           O  
ATOM    704  NE2 GLN A  48       7.774   8.918  -0.364  1.00  0.00           N  
ATOM    705  H   GLN A  48      10.059  10.636   2.426  1.00  0.00           H  
ATOM    706  HA  GLN A  48       7.918  11.296   4.052  1.00  0.00           H  
ATOM    707  HB2 GLN A  48       6.571  10.389   2.430  1.00  0.00           H  
ATOM    708  HB3 GLN A  48       8.065  10.570   1.520  1.00  0.00           H  
ATOM    709  HG2 GLN A  48       8.576   8.173   2.152  1.00  0.00           H  
ATOM    710  HG3 GLN A  48       6.906   8.070   2.706  1.00  0.00           H  
ATOM    711 HE21 GLN A  48       8.496   9.530  -0.112  1.00  0.00           H  
ATOM    712 HE22 GLN A  48       7.503   8.750  -1.290  1.00  0.00           H  
ATOM    713  N   GLN A  49       7.554   9.572   5.777  1.00  0.00           N  
ATOM    714  CA  GLN A  49       7.336   8.581   6.824  1.00  0.00           C  
ATOM    715  C   GLN A  49       5.880   8.580   7.278  1.00  0.00           C  
ATOM    716  O   GLN A  49       5.415   9.531   7.908  1.00  0.00           O  
ATOM    717  CB  GLN A  49       8.255   8.855   8.015  1.00  0.00           C  
ATOM    718  CG  GLN A  49       7.946   7.998   9.232  1.00  0.00           C  
ATOM    719  CD  GLN A  49       8.544   8.558  10.507  1.00  0.00           C  
ATOM    720  OE1 GLN A  49       8.015   9.504  11.092  1.00  0.00           O  
ATOM    721  NE2 GLN A  49       9.653   7.975  10.947  1.00  0.00           N  
ATOM    722  H   GLN A  49       7.237  10.489   5.913  1.00  0.00           H  
ATOM    723  HA  GLN A  49       7.573   7.610   6.415  1.00  0.00           H  
ATOM    724  HB2 GLN A  49       9.276   8.668   7.718  1.00  0.00           H  
ATOM    725  HB3 GLN A  49       8.156   9.893   8.299  1.00  0.00           H  
ATOM    726  HG2 GLN A  49       6.875   7.938   9.352  1.00  0.00           H  
ATOM    727  HG3 GLN A  49       8.345   7.008   9.068  1.00  0.00           H  
ATOM    728 HE21 GLN A  49      10.019   7.227  10.429  1.00  0.00           H  
ATOM    729 HE22 GLN A  49      10.062   8.317  11.769  1.00  0.00           H  
ATOM    730  N   LEU A  50       5.165   7.509   6.955  1.00  0.00           N  
ATOM    731  CA  LEU A  50       3.761   7.384   7.330  1.00  0.00           C  
ATOM    732  C   LEU A  50       3.616   6.670   8.670  1.00  0.00           C  
ATOM    733  O   LEU A  50       4.174   5.592   8.872  1.00  0.00           O  
ATOM    734  CB  LEU A  50       2.989   6.626   6.249  1.00  0.00           C  
ATOM    735  CG  LEU A  50       3.145   7.149   4.821  1.00  0.00           C  
ATOM    736  CD1 LEU A  50       2.733   6.086   3.814  1.00  0.00           C  
ATOM    737  CD2 LEU A  50       2.327   8.417   4.625  1.00  0.00           C  
ATOM    738  H   LEU A  50       5.591   6.783   6.453  1.00  0.00           H  
ATOM    739  HA  LEU A  50       3.353   8.380   7.421  1.00  0.00           H  
ATOM    740  HB2 LEU A  50       3.323   5.600   6.263  1.00  0.00           H  
ATOM    741  HB3 LEU A  50       1.940   6.665   6.504  1.00  0.00           H  
ATOM    742  HG  LEU A  50       4.184   7.390   4.644  1.00  0.00           H  
ATOM    743 HD11 LEU A  50       2.837   6.477   2.814  1.00  0.00           H  
ATOM    744 HD12 LEU A  50       1.704   5.807   3.987  1.00  0.00           H  
ATOM    745 HD13 LEU A  50       3.365   5.217   3.930  1.00  0.00           H  
ATOM    746 HD21 LEU A  50       1.740   8.330   3.723  1.00  0.00           H  
ATOM    747 HD22 LEU A  50       2.991   9.265   4.541  1.00  0.00           H  
ATOM    748 HD23 LEU A  50       1.670   8.555   5.471  1.00  0.00           H  
ATOM    749  N   GLU A  51       2.862   7.278   9.581  1.00  0.00           N  
ATOM    750  CA  GLU A  51       2.643   6.698  10.901  1.00  0.00           C  
ATOM    751  C   GLU A  51       1.160   6.434  11.140  1.00  0.00           C  
ATOM    752  O   GLU A  51       0.307   7.242  10.771  1.00  0.00           O  
ATOM    753  CB  GLU A  51       3.189   7.628  11.987  1.00  0.00           C  
ATOM    754  CG  GLU A  51       3.673   6.896  13.227  1.00  0.00           C  
ATOM    755  CD  GLU A  51       3.530   7.727  14.488  1.00  0.00           C  
ATOM    756  OE1 GLU A  51       2.536   8.476  14.594  1.00  0.00           O  
ATOM    757  OE2 GLU A  51       4.411   7.629  15.367  1.00  0.00           O  
ATOM    758  H   GLU A  51       2.444   8.136   9.360  1.00  0.00           H  
ATOM    759  HA  GLU A  51       3.175   5.760  10.943  1.00  0.00           H  
ATOM    760  HB2 GLU A  51       4.016   8.191  11.580  1.00  0.00           H  
ATOM    761  HB3 GLU A  51       2.409   8.314  12.281  1.00  0.00           H  
ATOM    762  HG2 GLU A  51       3.095   5.991  13.344  1.00  0.00           H  
ATOM    763  HG3 GLU A  51       4.714   6.642  13.097  1.00  0.00           H  
ATOM    764  N   PHE A  52       0.859   5.297  11.759  1.00  0.00           N  
ATOM    765  CA  PHE A  52      -0.521   4.925  12.047  1.00  0.00           C  
ATOM    766  C   PHE A  52      -0.704   4.621  13.531  1.00  0.00           C  
ATOM    767  O   PHE A  52       0.116   3.936  14.140  1.00  0.00           O  
ATOM    768  CB  PHE A  52      -0.928   3.709  11.211  1.00  0.00           C  
ATOM    769  CG  PHE A  52      -2.415   3.531  11.098  1.00  0.00           C  
ATOM    770  CD1 PHE A  52      -3.222   4.578  10.685  1.00  0.00           C  
ATOM    771  CD2 PHE A  52      -3.005   2.315  11.404  1.00  0.00           C  
ATOM    772  CE1 PHE A  52      -4.591   4.416  10.580  1.00  0.00           C  
ATOM    773  CE2 PHE A  52      -4.373   2.147  11.301  1.00  0.00           C  
ATOM    774  CZ  PHE A  52      -5.167   3.199  10.887  1.00  0.00           C  
ATOM    775  H   PHE A  52       1.584   4.694  12.029  1.00  0.00           H  
ATOM    776  HA  PHE A  52      -1.151   5.760  11.782  1.00  0.00           H  
ATOM    777  HB2 PHE A  52      -0.530   3.817  10.214  1.00  0.00           H  
ATOM    778  HB3 PHE A  52      -0.519   2.818  11.663  1.00  0.00           H  
ATOM    779  HD1 PHE A  52      -2.773   5.530  10.443  1.00  0.00           H  
ATOM    780  HD2 PHE A  52      -2.385   1.491  11.727  1.00  0.00           H  
ATOM    781  HE1 PHE A  52      -5.209   5.241  10.256  1.00  0.00           H  
ATOM    782  HE2 PHE A  52      -4.821   1.194  11.542  1.00  0.00           H  
ATOM    783  HZ  PHE A  52      -6.236   3.071  10.807  1.00  0.00           H  
ATOM    784  N   GLN A  53      -1.786   5.137  14.105  1.00  0.00           N  
ATOM    785  CA  GLN A  53      -2.077   4.922  15.517  1.00  0.00           C  
ATOM    786  C   GLN A  53      -0.807   5.019  16.355  1.00  0.00           C  
ATOM    787  O   GLN A  53      -0.719   4.440  17.437  1.00  0.00           O  
ATOM    788  CB  GLN A  53      -2.735   3.556  15.722  1.00  0.00           C  
ATOM    789  CG  GLN A  53      -4.060   3.403  14.993  1.00  0.00           C  
ATOM    790  CD  GLN A  53      -4.730   2.072  15.273  1.00  0.00           C  
ATOM    791  OE1 GLN A  53      -5.557   1.959  16.178  1.00  0.00           O  
ATOM    792  NE2 GLN A  53      -4.375   1.056  14.497  1.00  0.00           N  
ATOM    793  H   GLN A  53      -2.403   5.675  13.566  1.00  0.00           H  
ATOM    794  HA  GLN A  53      -2.763   5.693  15.835  1.00  0.00           H  
ATOM    795  HB2 GLN A  53      -2.062   2.790  15.368  1.00  0.00           H  
ATOM    796  HB3 GLN A  53      -2.911   3.410  16.778  1.00  0.00           H  
ATOM    797  HG2 GLN A  53      -4.723   4.195  15.308  1.00  0.00           H  
ATOM    798  HG3 GLN A  53      -3.883   3.484  13.931  1.00  0.00           H  
ATOM    799 HE21 GLN A  53      -3.708   1.219  13.796  1.00  0.00           H  
ATOM    800 HE22 GLN A  53      -4.791   0.184  14.656  1.00  0.00           H  
ATOM    801  N   GLY A  54       0.177   5.756  15.848  1.00  0.00           N  
ATOM    802  CA  GLY A  54       1.430   5.915  16.562  1.00  0.00           C  
ATOM    803  C   GLY A  54       2.369   4.744  16.354  1.00  0.00           C  
ATOM    804  O   GLY A  54       3.016   4.285  17.295  1.00  0.00           O  
ATOM    805  H   GLY A  54       0.050   6.196  14.981  1.00  0.00           H  
ATOM    806  HA2 GLY A  54       1.915   6.817  16.221  1.00  0.00           H  
ATOM    807  HA3 GLY A  54       1.219   6.009  17.618  1.00  0.00           H  
ATOM    808  N   GLN A  55       2.441   4.258  15.119  1.00  0.00           N  
ATOM    809  CA  GLN A  55       3.307   3.131  14.792  1.00  0.00           C  
ATOM    810  C   GLN A  55       3.970   3.331  13.433  1.00  0.00           C  
ATOM    811  O   GLN A  55       3.327   3.756  12.473  1.00  0.00           O  
ATOM    812  CB  GLN A  55       2.505   1.828  14.795  1.00  0.00           C  
ATOM    813  CG  GLN A  55       1.900   1.483  13.444  1.00  0.00           C  
ATOM    814  CD  GLN A  55       0.893   0.353  13.527  1.00  0.00           C  
ATOM    815  OE1 GLN A  55       0.943  -0.473  14.439  1.00  0.00           O  
ATOM    816  NE2 GLN A  55      -0.030   0.310  12.573  1.00  0.00           N  
ATOM    817  H   GLN A  55       1.901   4.667  14.412  1.00  0.00           H  
ATOM    818  HA  GLN A  55       4.075   3.072  15.548  1.00  0.00           H  
ATOM    819  HB2 GLN A  55       3.157   1.019  15.091  1.00  0.00           H  
ATOM    820  HB3 GLN A  55       1.703   1.915  15.512  1.00  0.00           H  
ATOM    821  HG2 GLN A  55       1.404   2.358  13.051  1.00  0.00           H  
ATOM    822  HG3 GLN A  55       2.694   1.189  12.773  1.00  0.00           H  
ATOM    823 HE21 GLN A  55      -0.007   1.001  11.877  1.00  0.00           H  
ATOM    824 HE22 GLN A  55      -0.693  -0.410  12.602  1.00  0.00           H  
ATOM    825  N   VAL A  56       5.260   3.021  13.358  1.00  0.00           N  
ATOM    826  CA  VAL A  56       6.011   3.165  12.117  1.00  0.00           C  
ATOM    827  C   VAL A  56       5.832   1.945  11.221  1.00  0.00           C  
ATOM    828  O   VAL A  56       6.273   0.845  11.556  1.00  0.00           O  
ATOM    829  CB  VAL A  56       7.513   3.372  12.390  1.00  0.00           C  
ATOM    830  CG1 VAL A  56       8.262   3.625  11.091  1.00  0.00           C  
ATOM    831  CG2 VAL A  56       7.723   4.517  13.368  1.00  0.00           C  
ATOM    832  H   VAL A  56       5.718   2.686  14.158  1.00  0.00           H  
ATOM    833  HA  VAL A  56       5.637   4.037  11.600  1.00  0.00           H  
ATOM    834  HB  VAL A  56       7.905   2.469  12.835  1.00  0.00           H  
ATOM    835 HG11 VAL A  56       7.579   4.022  10.353  1.00  0.00           H  
ATOM    836 HG12 VAL A  56       9.057   4.335  11.265  1.00  0.00           H  
ATOM    837 HG13 VAL A  56       8.680   2.697  10.730  1.00  0.00           H  
ATOM    838 HG21 VAL A  56       8.503   5.167  12.998  1.00  0.00           H  
ATOM    839 HG22 VAL A  56       6.805   5.078  13.470  1.00  0.00           H  
ATOM    840 HG23 VAL A  56       8.011   4.121  14.331  1.00  0.00           H  
ATOM    841  N   LEU A  57       5.182   2.146  10.080  1.00  0.00           N  
ATOM    842  CA  LEU A  57       4.944   1.062   9.134  1.00  0.00           C  
ATOM    843  C   LEU A  57       6.231   0.679   8.409  1.00  0.00           C  
ATOM    844  O   LEU A  57       6.824   1.496   7.705  1.00  0.00           O  
ATOM    845  CB  LEU A  57       3.875   1.470   8.118  1.00  0.00           C  
ATOM    846  CG  LEU A  57       2.625   2.138   8.691  1.00  0.00           C  
ATOM    847  CD1 LEU A  57       1.709   2.605   7.571  1.00  0.00           C  
ATOM    848  CD2 LEU A  57       1.890   1.184   9.622  1.00  0.00           C  
ATOM    849  H   LEU A  57       4.854   3.044   9.868  1.00  0.00           H  
ATOM    850  HA  LEU A  57       4.592   0.207   9.691  1.00  0.00           H  
ATOM    851  HB2 LEU A  57       4.328   2.158   7.421  1.00  0.00           H  
ATOM    852  HB3 LEU A  57       3.564   0.579   7.591  1.00  0.00           H  
ATOM    853  HG  LEU A  57       2.920   3.006   9.265  1.00  0.00           H  
ATOM    854 HD11 LEU A  57       0.711   2.231   7.743  1.00  0.00           H  
ATOM    855 HD12 LEU A  57       2.076   2.233   6.627  1.00  0.00           H  
ATOM    856 HD13 LEU A  57       1.690   3.685   7.549  1.00  0.00           H  
ATOM    857 HD21 LEU A  57       2.024   0.170   9.276  1.00  0.00           H  
ATOM    858 HD22 LEU A  57       0.837   1.427   9.627  1.00  0.00           H  
ATOM    859 HD23 LEU A  57       2.287   1.279  10.622  1.00  0.00           H  
ATOM    860  N   GLN A  58       6.655  -0.568   8.585  1.00  0.00           N  
ATOM    861  CA  GLN A  58       7.870  -1.059   7.946  1.00  0.00           C  
ATOM    862  C   GLN A  58       7.667  -1.224   6.444  1.00  0.00           C  
ATOM    863  O   GLN A  58       6.618  -0.869   5.907  1.00  0.00           O  
ATOM    864  CB  GLN A  58       8.295  -2.391   8.565  1.00  0.00           C  
ATOM    865  CG  GLN A  58       8.572  -2.308  10.058  1.00  0.00           C  
ATOM    866  CD  GLN A  58       9.378  -1.080  10.434  1.00  0.00           C  
ATOM    867  OE1 GLN A  58       8.945  -0.266  11.250  1.00  0.00           O  
ATOM    868  NE2 GLN A  58      10.557  -0.940   9.839  1.00  0.00           N  
ATOM    869  H   GLN A  58       6.139  -1.172   9.158  1.00  0.00           H  
ATOM    870  HA  GLN A  58       8.649  -0.330   8.113  1.00  0.00           H  
ATOM    871  HB2 GLN A  58       7.509  -3.115   8.407  1.00  0.00           H  
ATOM    872  HB3 GLN A  58       9.193  -2.734   8.073  1.00  0.00           H  
ATOM    873  HG2 GLN A  58       7.631  -2.277  10.585  1.00  0.00           H  
ATOM    874  HG3 GLN A  58       9.123  -3.188  10.358  1.00  0.00           H  
ATOM    875 HE21 GLN A  58      10.836  -1.628   9.198  1.00  0.00           H  
ATOM    876 HE22 GLN A  58      11.098  -0.155  10.063  1.00  0.00           H  
ATOM    877  N   ASP A  59       8.677  -1.764   5.771  1.00  0.00           N  
ATOM    878  CA  ASP A  59       8.609  -1.977   4.330  1.00  0.00           C  
ATOM    879  C   ASP A  59       8.263  -3.428   4.011  1.00  0.00           C  
ATOM    880  O   ASP A  59       7.580  -3.711   3.027  1.00  0.00           O  
ATOM    881  CB  ASP A  59       9.939  -1.601   3.674  1.00  0.00           C  
ATOM    882  CG  ASP A  59      10.595  -0.407   4.339  1.00  0.00           C  
ATOM    883  OD1 ASP A  59       9.894   0.598   4.581  1.00  0.00           O  
ATOM    884  OD2 ASP A  59      11.810  -0.478   4.618  1.00  0.00           O  
ATOM    885  H   ASP A  59       9.488  -2.027   6.256  1.00  0.00           H  
ATOM    886  HA  ASP A  59       7.832  -1.340   3.937  1.00  0.00           H  
ATOM    887  HB2 ASP A  59      10.615  -2.442   3.738  1.00  0.00           H  
ATOM    888  HB3 ASP A  59       9.765  -1.363   2.636  1.00  0.00           H  
ATOM    889  N   TRP A  60       8.739  -4.342   4.849  1.00  0.00           N  
ATOM    890  CA  TRP A  60       8.480  -5.765   4.655  1.00  0.00           C  
ATOM    891  C   TRP A  60       7.191  -6.183   5.353  1.00  0.00           C  
ATOM    892  O   TRP A  60       6.850  -7.367   5.391  1.00  0.00           O  
ATOM    893  CB  TRP A  60       9.653  -6.594   5.182  1.00  0.00           C  
ATOM    894  CG  TRP A  60       9.601  -6.822   6.663  1.00  0.00           C  
ATOM    895  CD1 TRP A  60       8.984  -7.853   7.312  1.00  0.00           C  
ATOM    896  CD2 TRP A  60      10.187  -5.999   7.677  1.00  0.00           C  
ATOM    897  NE1 TRP A  60       9.152  -7.721   8.669  1.00  0.00           N  
ATOM    898  CE2 TRP A  60       9.887  -6.592   8.919  1.00  0.00           C  
ATOM    899  CE3 TRP A  60      10.937  -4.820   7.658  1.00  0.00           C  
ATOM    900  CZ2 TRP A  60      10.311  -6.045  10.127  1.00  0.00           C  
ATOM    901  CZ3 TRP A  60      11.357  -4.278   8.857  1.00  0.00           C  
ATOM    902  CH2 TRP A  60      11.044  -4.890  10.078  1.00  0.00           C  
ATOM    903  H   TRP A  60       9.278  -4.055   5.616  1.00  0.00           H  
ATOM    904  HA  TRP A  60       8.375  -5.940   3.594  1.00  0.00           H  
ATOM    905  HB2 TRP A  60       9.651  -7.558   4.696  1.00  0.00           H  
ATOM    906  HB3 TRP A  60      10.577  -6.082   4.955  1.00  0.00           H  
ATOM    907  HD1 TRP A  60       8.446  -8.647   6.818  1.00  0.00           H  
ATOM    908  HE1 TRP A  60       8.803  -8.336   9.348  1.00  0.00           H  
ATOM    909  HE3 TRP A  60      11.189  -4.334   6.727  1.00  0.00           H  
ATOM    910  HZ2 TRP A  60      10.078  -6.505  11.076  1.00  0.00           H  
ATOM    911  HZ3 TRP A  60      11.938  -3.367   8.862  1.00  0.00           H  
ATOM    912  HH2 TRP A  60      11.392  -4.431  10.991  1.00  0.00           H  
ATOM    913  N   LEU A  61       6.477  -5.207   5.903  1.00  0.00           N  
ATOM    914  CA  LEU A  61       5.224  -5.475   6.600  1.00  0.00           C  
ATOM    915  C   LEU A  61       4.028  -5.091   5.735  1.00  0.00           C  
ATOM    916  O   LEU A  61       3.731  -3.911   5.557  1.00  0.00           O  
ATOM    917  CB  LEU A  61       5.179  -4.708   7.922  1.00  0.00           C  
ATOM    918  CG  LEU A  61       5.758  -5.433   9.138  1.00  0.00           C  
ATOM    919  CD1 LEU A  61       7.172  -5.913   8.850  1.00  0.00           C  
ATOM    920  CD2 LEU A  61       5.739  -4.524  10.359  1.00  0.00           C  
ATOM    921  H   LEU A  61       6.800  -4.285   5.839  1.00  0.00           H  
ATOM    922  HA  LEU A  61       5.179  -6.535   6.805  1.00  0.00           H  
ATOM    923  HB2 LEU A  61       5.731  -3.790   7.791  1.00  0.00           H  
ATOM    924  HB3 LEU A  61       4.145  -4.478   8.135  1.00  0.00           H  
ATOM    925  HG  LEU A  61       5.150  -6.300   9.356  1.00  0.00           H  
ATOM    926 HD11 LEU A  61       7.178  -6.487   7.936  1.00  0.00           H  
ATOM    927 HD12 LEU A  61       7.515  -6.531   9.666  1.00  0.00           H  
ATOM    928 HD13 LEU A  61       7.827  -5.060   8.745  1.00  0.00           H  
ATOM    929 HD21 LEU A  61       6.499  -4.845  11.057  1.00  0.00           H  
ATOM    930 HD22 LEU A  61       4.770  -4.578  10.833  1.00  0.00           H  
ATOM    931 HD23 LEU A  61       5.936  -3.507  10.054  1.00  0.00           H  
ATOM    932  N   GLY A  62       3.342  -6.098   5.201  1.00  0.00           N  
ATOM    933  CA  GLY A  62       2.184  -5.845   4.364  1.00  0.00           C  
ATOM    934  C   GLY A  62       1.162  -4.954   5.041  1.00  0.00           C  
ATOM    935  O   GLY A  62       1.170  -4.805   6.264  1.00  0.00           O  
ATOM    936  H   GLY A  62       3.625  -7.020   5.378  1.00  0.00           H  
ATOM    937  HA2 GLY A  62       2.511  -5.371   3.450  1.00  0.00           H  
ATOM    938  HA3 GLY A  62       1.717  -6.789   4.121  1.00  0.00           H  
ATOM    939  N   LEU A  63       0.280  -4.359   4.246  1.00  0.00           N  
ATOM    940  CA  LEU A  63      -0.753  -3.475   4.776  1.00  0.00           C  
ATOM    941  C   LEU A  63      -1.667  -4.224   5.742  1.00  0.00           C  
ATOM    942  O   LEU A  63      -2.333  -3.616   6.579  1.00  0.00           O  
ATOM    943  CB  LEU A  63      -1.578  -2.880   3.634  1.00  0.00           C  
ATOM    944  CG  LEU A  63      -1.004  -1.626   2.974  1.00  0.00           C  
ATOM    945  CD1 LEU A  63       0.031  -2.001   1.925  1.00  0.00           C  
ATOM    946  CD2 LEU A  63      -2.116  -0.792   2.354  1.00  0.00           C  
ATOM    947  H   LEU A  63       0.323  -4.516   3.280  1.00  0.00           H  
ATOM    948  HA  LEU A  63      -0.263  -2.675   5.310  1.00  0.00           H  
ATOM    949  HB2 LEU A  63      -1.681  -3.637   2.871  1.00  0.00           H  
ATOM    950  HB3 LEU A  63      -2.554  -2.632   4.026  1.00  0.00           H  
ATOM    951  HG  LEU A  63      -0.513  -1.024   3.726  1.00  0.00           H  
ATOM    952 HD11 LEU A  63       0.905  -1.378   2.043  1.00  0.00           H  
ATOM    953 HD12 LEU A  63      -0.386  -1.854   0.939  1.00  0.00           H  
ATOM    954 HD13 LEU A  63       0.308  -3.038   2.047  1.00  0.00           H  
ATOM    955 HD21 LEU A  63      -3.064  -1.082   2.784  1.00  0.00           H  
ATOM    956 HD22 LEU A  63      -2.139  -0.959   1.287  1.00  0.00           H  
ATOM    957 HD23 LEU A  63      -1.936   0.253   2.553  1.00  0.00           H  
ATOM    958  N   GLY A  64      -1.691  -5.548   5.620  1.00  0.00           N  
ATOM    959  CA  GLY A  64      -2.524  -6.357   6.490  1.00  0.00           C  
ATOM    960  C   GLY A  64      -1.839  -6.696   7.798  1.00  0.00           C  
ATOM    961  O   GLY A  64      -2.455  -6.638   8.863  1.00  0.00           O  
ATOM    962  H   GLY A  64      -1.139  -5.978   4.934  1.00  0.00           H  
ATOM    963  HA2 GLY A  64      -3.435  -5.818   6.701  1.00  0.00           H  
ATOM    964  HA3 GLY A  64      -2.772  -7.276   5.978  1.00  0.00           H  
ATOM    965  N   ILE A  65      -0.561  -7.053   7.720  1.00  0.00           N  
ATOM    966  CA  ILE A  65       0.208  -7.403   8.908  1.00  0.00           C  
ATOM    967  C   ILE A  65      -0.166  -6.511  10.087  1.00  0.00           C  
ATOM    968  O   ILE A  65      -0.265  -6.976  11.223  1.00  0.00           O  
ATOM    969  CB  ILE A  65       1.722  -7.289   8.652  1.00  0.00           C  
ATOM    970  CG1 ILE A  65       2.137  -8.202   7.497  1.00  0.00           C  
ATOM    971  CG2 ILE A  65       2.500  -7.634   9.913  1.00  0.00           C  
ATOM    972  CD1 ILE A  65       1.902  -9.671   7.773  1.00  0.00           C  
ATOM    973  H   ILE A  65      -0.125  -7.080   6.843  1.00  0.00           H  
ATOM    974  HA  ILE A  65      -0.018  -8.429   9.160  1.00  0.00           H  
ATOM    975  HB  ILE A  65       1.945  -6.265   8.390  1.00  0.00           H  
ATOM    976 HG12 ILE A  65       1.574  -7.937   6.616  1.00  0.00           H  
ATOM    977 HG13 ILE A  65       3.191  -8.065   7.300  1.00  0.00           H  
ATOM    978 HG21 ILE A  65       2.212  -6.963  10.709  1.00  0.00           H  
ATOM    979 HG22 ILE A  65       2.282  -8.651  10.203  1.00  0.00           H  
ATOM    980 HG23 ILE A  65       3.558  -7.533   9.723  1.00  0.00           H  
ATOM    981 HD11 ILE A  65       0.845  -9.846   7.913  1.00  0.00           H  
ATOM    982 HD12 ILE A  65       2.258 -10.256   6.940  1.00  0.00           H  
ATOM    983 HD13 ILE A  65       2.435  -9.958   8.669  1.00  0.00           H  
ATOM    984  N   TYR A  66      -0.373  -5.229   9.810  1.00  0.00           N  
ATOM    985  CA  TYR A  66      -0.735  -4.271  10.848  1.00  0.00           C  
ATOM    986  C   TYR A  66      -2.239  -4.288  11.104  1.00  0.00           C  
ATOM    987  O   TYR A  66      -2.685  -4.295  12.250  1.00  0.00           O  
ATOM    988  CB  TYR A  66      -0.290  -2.863  10.449  1.00  0.00           C  
ATOM    989  CG  TYR A  66       1.173  -2.592  10.717  1.00  0.00           C  
ATOM    990  CD1 TYR A  66       1.665  -2.547  12.016  1.00  0.00           C  
ATOM    991  CD2 TYR A  66       2.063  -2.381   9.671  1.00  0.00           C  
ATOM    992  CE1 TYR A  66       3.001  -2.299  12.265  1.00  0.00           C  
ATOM    993  CE2 TYR A  66       3.401  -2.133   9.911  1.00  0.00           C  
ATOM    994  CZ  TYR A  66       3.865  -2.093  11.209  1.00  0.00           C  
ATOM    995  OH  TYR A  66       5.197  -1.847  11.453  1.00  0.00           O  
ATOM    996  H   TYR A  66      -0.278  -4.918   8.885  1.00  0.00           H  
ATOM    997  HA  TYR A  66      -0.224  -4.556  11.755  1.00  0.00           H  
ATOM    998  HB2 TYR A  66      -0.465  -2.723   9.394  1.00  0.00           H  
ATOM    999  HB3 TYR A  66      -0.869  -2.140  11.005  1.00  0.00           H  
ATOM   1000  HD1 TYR A  66       0.986  -2.710  12.840  1.00  0.00           H  
ATOM   1001  HD2 TYR A  66       1.697  -2.413   8.655  1.00  0.00           H  
ATOM   1002  HE1 TYR A  66       3.365  -2.268  13.281  1.00  0.00           H  
ATOM   1003  HE2 TYR A  66       4.078  -1.972   9.085  1.00  0.00           H  
ATOM   1004  HH  TYR A  66       5.459  -1.037  11.009  1.00  0.00           H  
ATOM   1005  N   GLY A  67      -3.016  -4.296  10.025  1.00  0.00           N  
ATOM   1006  CA  GLY A  67      -4.462  -4.313  10.152  1.00  0.00           C  
ATOM   1007  C   GLY A  67      -5.110  -3.076   9.564  1.00  0.00           C  
ATOM   1008  O   GLY A  67      -6.142  -2.615  10.054  1.00  0.00           O  
ATOM   1009  H   GLY A  67      -2.605  -4.291   9.135  1.00  0.00           H  
ATOM   1010  HA2 GLY A  67      -4.847  -5.185   9.644  1.00  0.00           H  
ATOM   1011  HA3 GLY A  67      -4.719  -4.377  11.199  1.00  0.00           H  
ATOM   1012  N   ILE A  68      -4.504  -2.535   8.513  1.00  0.00           N  
ATOM   1013  CA  ILE A  68      -5.029  -1.343   7.858  1.00  0.00           C  
ATOM   1014  C   ILE A  68      -6.245  -1.677   7.001  1.00  0.00           C  
ATOM   1015  O   ILE A  68      -6.263  -2.688   6.300  1.00  0.00           O  
ATOM   1016  CB  ILE A  68      -3.962  -0.669   6.975  1.00  0.00           C  
ATOM   1017  CG1 ILE A  68      -2.764  -0.239   7.824  1.00  0.00           C  
ATOM   1018  CG2 ILE A  68      -4.557   0.525   6.244  1.00  0.00           C  
ATOM   1019  CD1 ILE A  68      -1.516   0.033   7.013  1.00  0.00           C  
ATOM   1020  H   ILE A  68      -3.685  -2.948   8.168  1.00  0.00           H  
ATOM   1021  HA  ILE A  68      -5.325  -0.644   8.627  1.00  0.00           H  
ATOM   1022  HB  ILE A  68      -3.633  -1.385   6.237  1.00  0.00           H  
ATOM   1023 HG12 ILE A  68      -3.015   0.663   8.358  1.00  0.00           H  
ATOM   1024 HG13 ILE A  68      -2.536  -1.021   8.533  1.00  0.00           H  
ATOM   1025 HG21 ILE A  68      -3.811   0.955   5.592  1.00  0.00           H  
ATOM   1026 HG22 ILE A  68      -5.404   0.202   5.658  1.00  0.00           H  
ATOM   1027 HG23 ILE A  68      -4.876   1.265   6.963  1.00  0.00           H  
ATOM   1028 HD11 ILE A  68      -1.115  -0.900   6.645  1.00  0.00           H  
ATOM   1029 HD12 ILE A  68      -1.760   0.675   6.180  1.00  0.00           H  
ATOM   1030 HD13 ILE A  68      -0.780   0.518   7.638  1.00  0.00           H  
ATOM   1031  N   GLN A  69      -7.259  -0.819   7.063  1.00  0.00           N  
ATOM   1032  CA  GLN A  69      -8.479  -1.023   6.291  1.00  0.00           C  
ATOM   1033  C   GLN A  69      -8.720   0.142   5.336  1.00  0.00           C  
ATOM   1034  O   GLN A  69      -7.959   1.110   5.317  1.00  0.00           O  
ATOM   1035  CB  GLN A  69      -9.678  -1.187   7.226  1.00  0.00           C  
ATOM   1036  CG  GLN A  69      -9.899   0.003   8.146  1.00  0.00           C  
ATOM   1037  CD  GLN A  69     -11.266  -0.012   8.802  1.00  0.00           C  
ATOM   1038  OE1 GLN A  69     -11.467  -0.662   9.828  1.00  0.00           O  
ATOM   1039  NE2 GLN A  69     -12.215   0.705   8.212  1.00  0.00           N  
ATOM   1040  H   GLN A  69      -7.184  -0.031   7.640  1.00  0.00           H  
ATOM   1041  HA  GLN A  69      -8.359  -1.927   5.713  1.00  0.00           H  
ATOM   1042  HB2 GLN A  69     -10.568  -1.325   6.631  1.00  0.00           H  
ATOM   1043  HB3 GLN A  69      -9.524  -2.063   7.839  1.00  0.00           H  
ATOM   1044  HG2 GLN A  69      -9.146  -0.011   8.920  1.00  0.00           H  
ATOM   1045  HG3 GLN A  69      -9.804   0.911   7.568  1.00  0.00           H  
ATOM   1046 HE21 GLN A  69     -11.982   1.197   7.396  1.00  0.00           H  
ATOM   1047 HE22 GLN A  69     -13.107   0.712   8.614  1.00  0.00           H  
ATOM   1048  N   ASP A  70      -9.782   0.041   4.544  1.00  0.00           N  
ATOM   1049  CA  ASP A  70     -10.123   1.086   3.586  1.00  0.00           C  
ATOM   1050  C   ASP A  70     -10.723   2.297   4.294  1.00  0.00           C  
ATOM   1051  O   ASP A  70     -11.178   2.200   5.434  1.00  0.00           O  
ATOM   1052  CB  ASP A  70     -11.106   0.551   2.543  1.00  0.00           C  
ATOM   1053  CG  ASP A  70     -12.543   0.597   3.025  1.00  0.00           C  
ATOM   1054  OD1 ASP A  70     -13.116   1.705   3.079  1.00  0.00           O  
ATOM   1055  OD2 ASP A  70     -13.095  -0.476   3.347  1.00  0.00           O  
ATOM   1056  H   ASP A  70     -10.350  -0.756   4.605  1.00  0.00           H  
ATOM   1057  HA  ASP A  70      -9.215   1.389   3.088  1.00  0.00           H  
ATOM   1058  HB2 ASP A  70     -11.028   1.146   1.645  1.00  0.00           H  
ATOM   1059  HB3 ASP A  70     -10.855  -0.474   2.314  1.00  0.00           H  
ATOM   1060  N   SER A  71     -10.719   3.437   3.611  1.00  0.00           N  
ATOM   1061  CA  SER A  71     -11.258   4.668   4.176  1.00  0.00           C  
ATOM   1062  C   SER A  71     -10.458   5.100   5.401  1.00  0.00           C  
ATOM   1063  O   SER A  71     -10.977   5.777   6.289  1.00  0.00           O  
ATOM   1064  CB  SER A  71     -12.729   4.480   4.554  1.00  0.00           C  
ATOM   1065  OG  SER A  71     -13.580   4.812   3.471  1.00  0.00           O  
ATOM   1066  H   SER A  71     -10.342   3.451   2.706  1.00  0.00           H  
ATOM   1067  HA  SER A  71     -11.185   5.439   3.423  1.00  0.00           H  
ATOM   1068  HB2 SER A  71     -12.899   3.450   4.827  1.00  0.00           H  
ATOM   1069  HB3 SER A  71     -12.967   5.119   5.392  1.00  0.00           H  
ATOM   1070  HG  SER A  71     -13.713   5.762   3.447  1.00  0.00           H  
ATOM   1071  N   ASP A  72      -9.191   4.703   5.442  1.00  0.00           N  
ATOM   1072  CA  ASP A  72      -8.317   5.048   6.557  1.00  0.00           C  
ATOM   1073  C   ASP A  72      -7.474   6.276   6.227  1.00  0.00           C  
ATOM   1074  O   ASP A  72      -7.281   6.614   5.059  1.00  0.00           O  
ATOM   1075  CB  ASP A  72      -7.408   3.868   6.905  1.00  0.00           C  
ATOM   1076  CG  ASP A  72      -8.041   2.926   7.910  1.00  0.00           C  
ATOM   1077  OD1 ASP A  72      -8.928   3.374   8.666  1.00  0.00           O  
ATOM   1078  OD2 ASP A  72      -7.649   1.740   7.940  1.00  0.00           O  
ATOM   1079  H   ASP A  72      -8.835   4.165   4.704  1.00  0.00           H  
ATOM   1080  HA  ASP A  72      -8.940   5.274   7.410  1.00  0.00           H  
ATOM   1081  HB2 ASP A  72      -7.191   3.312   6.005  1.00  0.00           H  
ATOM   1082  HB3 ASP A  72      -6.485   4.244   7.322  1.00  0.00           H  
ATOM   1083  N   THR A  73      -6.974   6.941   7.264  1.00  0.00           N  
ATOM   1084  CA  THR A  73      -6.154   8.132   7.084  1.00  0.00           C  
ATOM   1085  C   THR A  73      -4.700   7.860   7.455  1.00  0.00           C  
ATOM   1086  O   THR A  73      -4.418   7.145   8.417  1.00  0.00           O  
ATOM   1087  CB  THR A  73      -6.677   9.307   7.933  1.00  0.00           C  
ATOM   1088  OG1 THR A  73      -8.006   9.651   7.527  1.00  0.00           O  
ATOM   1089  CG2 THR A  73      -5.769  10.520   7.794  1.00  0.00           C  
ATOM   1090  H   THR A  73      -7.163   6.622   8.171  1.00  0.00           H  
ATOM   1091  HA  THR A  73      -6.203   8.417   6.044  1.00  0.00           H  
ATOM   1092  HB  THR A  73      -6.692   9.004   8.970  1.00  0.00           H  
ATOM   1093  HG1 THR A  73      -8.514   9.924   8.295  1.00  0.00           H  
ATOM   1094 HG21 THR A  73      -6.364  11.421   7.832  1.00  0.00           H  
ATOM   1095 HG22 THR A  73      -5.247  10.473   6.850  1.00  0.00           H  
ATOM   1096 HG23 THR A  73      -5.053  10.527   8.602  1.00  0.00           H  
ATOM   1097  N   LEU A  74      -3.782   8.434   6.686  1.00  0.00           N  
ATOM   1098  CA  LEU A  74      -2.355   8.254   6.934  1.00  0.00           C  
ATOM   1099  C   LEU A  74      -1.648   9.600   7.050  1.00  0.00           C  
ATOM   1100  O   LEU A  74      -1.765  10.451   6.168  1.00  0.00           O  
ATOM   1101  CB  LEU A  74      -1.723   7.428   5.812  1.00  0.00           C  
ATOM   1102  CG  LEU A  74      -2.248   6.001   5.652  1.00  0.00           C  
ATOM   1103  CD1 LEU A  74      -1.653   5.349   4.413  1.00  0.00           C  
ATOM   1104  CD2 LEU A  74      -1.937   5.175   6.892  1.00  0.00           C  
ATOM   1105  H   LEU A  74      -4.068   8.992   5.934  1.00  0.00           H  
ATOM   1106  HA  LEU A  74      -2.246   7.722   7.867  1.00  0.00           H  
ATOM   1107  HB2 LEU A  74      -1.892   7.949   4.883  1.00  0.00           H  
ATOM   1108  HB3 LEU A  74      -0.661   7.371   6.003  1.00  0.00           H  
ATOM   1109  HG  LEU A  74      -3.322   6.030   5.530  1.00  0.00           H  
ATOM   1110 HD11 LEU A  74      -0.726   5.840   4.158  1.00  0.00           H  
ATOM   1111 HD12 LEU A  74      -2.347   5.440   3.590  1.00  0.00           H  
ATOM   1112 HD13 LEU A  74      -1.465   4.304   4.611  1.00  0.00           H  
ATOM   1113 HD21 LEU A  74      -1.663   4.173   6.597  1.00  0.00           H  
ATOM   1114 HD22 LEU A  74      -2.810   5.138   7.527  1.00  0.00           H  
ATOM   1115 HD23 LEU A  74      -1.118   5.629   7.430  1.00  0.00           H  
ATOM   1116  N   ILE A  75      -0.915   9.785   8.142  1.00  0.00           N  
ATOM   1117  CA  ILE A  75      -0.187  11.027   8.372  1.00  0.00           C  
ATOM   1118  C   ILE A  75       1.195  10.981   7.727  1.00  0.00           C  
ATOM   1119  O   ILE A  75       1.920   9.995   7.858  1.00  0.00           O  
ATOM   1120  CB  ILE A  75      -0.030  11.318   9.876  1.00  0.00           C  
ATOM   1121  CG1 ILE A  75      -1.399  11.348  10.557  1.00  0.00           C  
ATOM   1122  CG2 ILE A  75       0.703  12.635  10.087  1.00  0.00           C  
ATOM   1123  CD1 ILE A  75      -2.351  12.359   9.957  1.00  0.00           C  
ATOM   1124  H   ILE A  75      -0.862   9.070   8.809  1.00  0.00           H  
ATOM   1125  HA  ILE A  75      -0.753  11.832   7.927  1.00  0.00           H  
ATOM   1126  HB  ILE A  75       0.565  10.530  10.312  1.00  0.00           H  
ATOM   1127 HG12 ILE A  75      -1.856  10.375  10.477  1.00  0.00           H  
ATOM   1128 HG13 ILE A  75      -1.268  11.594  11.601  1.00  0.00           H  
ATOM   1129 HG21 ILE A  75       1.733  12.527   9.781  1.00  0.00           H  
ATOM   1130 HG22 ILE A  75       0.232  13.407   9.496  1.00  0.00           H  
ATOM   1131 HG23 ILE A  75       0.664  12.905  11.131  1.00  0.00           H  
ATOM   1132 HD11 ILE A  75      -2.536  12.110   8.923  1.00  0.00           H  
ATOM   1133 HD12 ILE A  75      -3.281  12.348  10.504  1.00  0.00           H  
ATOM   1134 HD13 ILE A  75      -1.912  13.345  10.015  1.00  0.00           H  
ATOM   1135  N   LEU A  76       1.553  12.055   7.032  1.00  0.00           N  
ATOM   1136  CA  LEU A  76       2.849  12.139   6.368  1.00  0.00           C  
ATOM   1137  C   LEU A  76       3.742  13.173   7.046  1.00  0.00           C  
ATOM   1138  O   LEU A  76       3.336  14.316   7.257  1.00  0.00           O  
ATOM   1139  CB  LEU A  76       2.666  12.496   4.892  1.00  0.00           C  
ATOM   1140  CG  LEU A  76       3.937  12.868   4.128  1.00  0.00           C  
ATOM   1141  CD1 LEU A  76       4.868  11.670   4.025  1.00  0.00           C  
ATOM   1142  CD2 LEU A  76       3.592  13.399   2.744  1.00  0.00           C  
ATOM   1143  H   LEU A  76       0.932  12.810   6.964  1.00  0.00           H  
ATOM   1144  HA  LEU A  76       3.322  11.171   6.440  1.00  0.00           H  
ATOM   1145  HB2 LEU A  76       2.221  11.645   4.399  1.00  0.00           H  
ATOM   1146  HB3 LEU A  76       1.988  13.336   4.838  1.00  0.00           H  
ATOM   1147  HG  LEU A  76       4.457  13.649   4.667  1.00  0.00           H  
ATOM   1148 HD11 LEU A  76       4.513  10.882   4.672  1.00  0.00           H  
ATOM   1149 HD12 LEU A  76       5.864  11.961   4.325  1.00  0.00           H  
ATOM   1150 HD13 LEU A  76       4.888  11.317   3.004  1.00  0.00           H  
ATOM   1151 HD21 LEU A  76       3.020  14.310   2.841  1.00  0.00           H  
ATOM   1152 HD22 LEU A  76       3.008  12.662   2.212  1.00  0.00           H  
ATOM   1153 HD23 LEU A  76       4.502  13.601   2.199  1.00  0.00           H  
ATOM   1154  N   SER A  77       4.961  12.765   7.383  1.00  0.00           N  
ATOM   1155  CA  SER A  77       5.912  13.656   8.038  1.00  0.00           C  
ATOM   1156  C   SER A  77       7.328  13.409   7.528  1.00  0.00           C  
ATOM   1157  O   SER A  77       7.838  12.290   7.591  1.00  0.00           O  
ATOM   1158  CB  SER A  77       5.863  13.461   9.555  1.00  0.00           C  
ATOM   1159  OG  SER A  77       4.566  13.723  10.061  1.00  0.00           O  
ATOM   1160  H   SER A  77       5.227  11.842   7.188  1.00  0.00           H  
ATOM   1161  HA  SER A  77       5.629  14.672   7.805  1.00  0.00           H  
ATOM   1162  HB2 SER A  77       6.131  12.443   9.794  1.00  0.00           H  
ATOM   1163  HB3 SER A  77       6.563  14.137  10.024  1.00  0.00           H  
ATOM   1164  HG  SER A  77       3.916  13.567   9.372  1.00  0.00           H  
ATOM   1165  N   LYS A  78       7.960  14.463   7.021  1.00  0.00           N  
ATOM   1166  CA  LYS A  78       9.318  14.364   6.500  1.00  0.00           C  
ATOM   1167  C   LYS A  78      10.331  14.268   7.636  1.00  0.00           C  
ATOM   1168  O   LYS A  78      10.229  14.981   8.635  1.00  0.00           O  
ATOM   1169  CB  LYS A  78       9.637  15.574   5.619  1.00  0.00           C  
ATOM   1170  CG  LYS A  78       9.735  16.879   6.389  1.00  0.00           C  
ATOM   1171  CD  LYS A  78       9.539  18.080   5.479  1.00  0.00           C  
ATOM   1172  CE  LYS A  78      10.701  18.242   4.512  1.00  0.00           C  
ATOM   1173  NZ  LYS A  78      10.389  19.214   3.428  1.00  0.00           N  
ATOM   1174  H   LYS A  78       7.501  15.329   6.998  1.00  0.00           H  
ATOM   1175  HA  LYS A  78       9.379  13.467   5.902  1.00  0.00           H  
ATOM   1176  HB2 LYS A  78      10.580  15.402   5.121  1.00  0.00           H  
ATOM   1177  HB3 LYS A  78       8.860  15.677   4.874  1.00  0.00           H  
ATOM   1178  HG2 LYS A  78       8.973  16.893   7.155  1.00  0.00           H  
ATOM   1179  HG3 LYS A  78      10.711  16.943   6.849  1.00  0.00           H  
ATOM   1180  HD2 LYS A  78       8.629  17.946   4.912  1.00  0.00           H  
ATOM   1181  HD3 LYS A  78       9.459  18.971   6.086  1.00  0.00           H  
ATOM   1182  HE2 LYS A  78      11.562  18.592   5.060  1.00  0.00           H  
ATOM   1183  HE3 LYS A  78      10.922  17.281   4.071  1.00  0.00           H  
ATOM   1184  HZ1 LYS A  78      11.268  19.622   3.050  1.00  0.00           H  
ATOM   1185  HZ2 LYS A  78       9.794  19.983   3.797  1.00  0.00           H  
ATOM   1186  HZ3 LYS A  78       9.882  18.737   2.655  1.00  0.00           H  
ATOM   1187  N   LYS A  79      11.310  13.384   7.477  1.00  0.00           N  
ATOM   1188  CA  LYS A  79      12.344  13.196   8.488  1.00  0.00           C  
ATOM   1189  C   LYS A  79      13.031  14.518   8.815  1.00  0.00           C  
ATOM   1190  O   LYS A  79      13.774  15.063   7.998  1.00  0.00           O  
ATOM   1191  CB  LYS A  79      13.379  12.177   8.005  1.00  0.00           C  
ATOM   1192  CG  LYS A  79      12.769  10.866   7.539  1.00  0.00           C  
ATOM   1193  CD  LYS A  79      12.650   9.870   8.681  1.00  0.00           C  
ATOM   1194  CE  LYS A  79      12.200   8.505   8.185  1.00  0.00           C  
ATOM   1195  NZ  LYS A  79      13.355   7.639   7.818  1.00  0.00           N  
ATOM   1196  H   LYS A  79      11.338  12.844   6.658  1.00  0.00           H  
ATOM   1197  HA  LYS A  79      11.870  12.819   9.381  1.00  0.00           H  
ATOM   1198  HB2 LYS A  79      13.931  12.606   7.182  1.00  0.00           H  
ATOM   1199  HB3 LYS A  79      14.062  11.965   8.815  1.00  0.00           H  
ATOM   1200  HG2 LYS A  79      11.785  11.058   7.140  1.00  0.00           H  
ATOM   1201  HG3 LYS A  79      13.397  10.442   6.768  1.00  0.00           H  
ATOM   1202  HD2 LYS A  79      13.613   9.767   9.159  1.00  0.00           H  
ATOM   1203  HD3 LYS A  79      11.929  10.240   9.396  1.00  0.00           H  
ATOM   1204  HE2 LYS A  79      11.632   8.022   8.965  1.00  0.00           H  
ATOM   1205  HE3 LYS A  79      11.573   8.641   7.316  1.00  0.00           H  
ATOM   1206  HZ1 LYS A  79      13.882   8.062   7.028  1.00  0.00           H  
ATOM   1207  HZ2 LYS A  79      13.019   6.698   7.531  1.00  0.00           H  
ATOM   1208  HZ3 LYS A  79      13.994   7.533   8.631  1.00  0.00           H  
ATOM   1209  N   LYS A  80      12.779  15.029  10.016  1.00  0.00           N  
ATOM   1210  CA  LYS A  80      13.375  16.286  10.453  1.00  0.00           C  
ATOM   1211  C   LYS A  80      14.889  16.152  10.588  1.00  0.00           C  
ATOM   1212  O   LYS A  80      15.395  15.752  11.635  1.00  0.00           O  
ATOM   1213  CB  LYS A  80      12.770  16.723  11.789  1.00  0.00           C  
ATOM   1214  CG  LYS A  80      11.482  17.515  11.643  1.00  0.00           C  
ATOM   1215  CD  LYS A  80      11.729  18.867  10.995  1.00  0.00           C  
ATOM   1216  CE  LYS A  80      10.455  19.696  10.933  1.00  0.00           C  
ATOM   1217  NZ  LYS A  80      10.662  20.976  10.202  1.00  0.00           N  
ATOM   1218  H   LYS A  80      12.178  14.548  10.623  1.00  0.00           H  
ATOM   1219  HA  LYS A  80      13.157  17.034   9.706  1.00  0.00           H  
ATOM   1220  HB2 LYS A  80      12.563  15.845  12.382  1.00  0.00           H  
ATOM   1221  HB3 LYS A  80      13.489  17.338  12.311  1.00  0.00           H  
ATOM   1222  HG2 LYS A  80      10.793  16.954  11.028  1.00  0.00           H  
ATOM   1223  HG3 LYS A  80      11.051  17.668  12.622  1.00  0.00           H  
ATOM   1224  HD2 LYS A  80      12.466  19.404  11.573  1.00  0.00           H  
ATOM   1225  HD3 LYS A  80      12.097  18.713   9.991  1.00  0.00           H  
ATOM   1226  HE2 LYS A  80       9.692  19.123  10.429  1.00  0.00           H  
ATOM   1227  HE3 LYS A  80      10.134  19.914  11.941  1.00  0.00           H  
ATOM   1228  HZ1 LYS A  80      10.177  21.752  10.696  1.00  0.00           H  
ATOM   1229  HZ2 LYS A  80      10.279  20.903   9.237  1.00  0.00           H  
ATOM   1230  HZ3 LYS A  80      11.677  21.196  10.145  1.00  0.00           H  
ATOM   1231  N   GLY A  81      15.606  16.491   9.521  1.00  0.00           N  
ATOM   1232  CA  GLY A  81      17.054  16.403   9.542  1.00  0.00           C  
ATOM   1233  C   GLY A  81      17.640  16.152   8.167  1.00  0.00           C  
ATOM   1234  O   GLY A  81      16.909  15.895   7.211  1.00  0.00           O  
ATOM   1235  H   GLY A  81      15.148  16.804   8.713  1.00  0.00           H  
ATOM   1236  HA2 GLY A  81      17.455  17.328   9.929  1.00  0.00           H  
ATOM   1237  HA3 GLY A  81      17.345  15.595  10.198  1.00  0.00           H  
ATOM   1238  N   SER A  82      18.964  16.227   8.066  1.00  0.00           N  
ATOM   1239  CA  SER A  82      19.647  16.011   6.797  1.00  0.00           C  
ATOM   1240  C   SER A  82      21.118  15.673   7.022  1.00  0.00           C  
ATOM   1241  O   SER A  82      21.832  16.392   7.718  1.00  0.00           O  
ATOM   1242  CB  SER A  82      19.528  17.253   5.911  1.00  0.00           C  
ATOM   1243  OG  SER A  82      20.026  18.402   6.574  1.00  0.00           O  
ATOM   1244  H   SER A  82      19.492  16.436   8.865  1.00  0.00           H  
ATOM   1245  HA  SER A  82      19.170  15.179   6.301  1.00  0.00           H  
ATOM   1246  HB2 SER A  82      20.094  17.102   5.005  1.00  0.00           H  
ATOM   1247  HB3 SER A  82      18.489  17.417   5.664  1.00  0.00           H  
ATOM   1248  HG  SER A  82      20.913  18.594   6.259  1.00  0.00           H  
ATOM   1249  N   GLY A  83      21.563  14.570   6.427  1.00  0.00           N  
ATOM   1250  CA  GLY A  83      22.945  14.154   6.574  1.00  0.00           C  
ATOM   1251  C   GLY A  83      23.856  14.795   5.546  1.00  0.00           C  
ATOM   1252  O   GLY A  83      23.429  15.168   4.454  1.00  0.00           O  
ATOM   1253  H   GLY A  83      20.947  14.034   5.884  1.00  0.00           H  
ATOM   1254  HA2 GLY A  83      23.287  14.424   7.562  1.00  0.00           H  
ATOM   1255  HA3 GLY A  83      22.999  13.080   6.467  1.00  0.00           H  
ATOM   1256  N   PRO A  84      25.144  14.931   5.895  1.00  0.00           N  
ATOM   1257  CA  PRO A  84      26.145  15.533   5.008  1.00  0.00           C  
ATOM   1258  C   PRO A  84      26.461  14.648   3.807  1.00  0.00           C  
ATOM   1259  O   PRO A  84      27.194  15.051   2.903  1.00  0.00           O  
ATOM   1260  CB  PRO A  84      27.375  15.675   5.907  1.00  0.00           C  
ATOM   1261  CG  PRO A  84      27.205  14.626   6.952  1.00  0.00           C  
ATOM   1262  CD  PRO A  84      25.723  14.508   7.181  1.00  0.00           C  
ATOM   1263  HA  PRO A  84      25.834  16.508   4.664  1.00  0.00           H  
ATOM   1264  HB2 PRO A  84      28.271  15.511   5.324  1.00  0.00           H  
ATOM   1265  HB3 PRO A  84      27.397  16.663   6.340  1.00  0.00           H  
ATOM   1266  HG2 PRO A  84      27.606  13.688   6.600  1.00  0.00           H  
ATOM   1267  HG3 PRO A  84      27.701  14.931   7.861  1.00  0.00           H  
ATOM   1268  HD2 PRO A  84      25.457  13.485   7.406  1.00  0.00           H  
ATOM   1269  HD3 PRO A  84      25.411  15.165   7.979  1.00  0.00           H  
ATOM   1270  N   SER A  85      25.905  13.441   3.803  1.00  0.00           N  
ATOM   1271  CA  SER A  85      26.131  12.498   2.714  1.00  0.00           C  
ATOM   1272  C   SER A  85      24.873  12.336   1.867  1.00  0.00           C  
ATOM   1273  O   SER A  85      23.938  11.634   2.252  1.00  0.00           O  
ATOM   1274  CB  SER A  85      26.565  11.140   3.269  1.00  0.00           C  
ATOM   1275  OG  SER A  85      27.945  11.138   3.591  1.00  0.00           O  
ATOM   1276  H   SER A  85      25.330  13.178   4.553  1.00  0.00           H  
ATOM   1277  HA  SER A  85      26.921  12.893   2.093  1.00  0.00           H  
ATOM   1278  HB2 SER A  85      26.000  10.921   4.162  1.00  0.00           H  
ATOM   1279  HB3 SER A  85      26.379  10.376   2.528  1.00  0.00           H  
ATOM   1280  HG  SER A  85      28.409  10.531   3.010  1.00  0.00           H  
ATOM   1281  N   SER A  86      24.858  12.989   0.709  1.00  0.00           N  
ATOM   1282  CA  SER A  86      23.714  12.921  -0.193  1.00  0.00           C  
ATOM   1283  C   SER A  86      24.087  12.210  -1.490  1.00  0.00           C  
ATOM   1284  O   SER A  86      24.970  12.655  -2.223  1.00  0.00           O  
ATOM   1285  CB  SER A  86      23.195  14.327  -0.499  1.00  0.00           C  
ATOM   1286  OG  SER A  86      22.795  14.992   0.687  1.00  0.00           O  
ATOM   1287  H   SER A  86      25.634  13.532   0.457  1.00  0.00           H  
ATOM   1288  HA  SER A  86      22.936  12.358   0.301  1.00  0.00           H  
ATOM   1289  HB2 SER A  86      23.976  14.901  -0.974  1.00  0.00           H  
ATOM   1290  HB3 SER A  86      22.345  14.257  -1.162  1.00  0.00           H  
ATOM   1291  HG  SER A  86      22.404  15.840   0.462  1.00  0.00           H  
ATOM   1292  N   GLY A  87      23.407  11.102  -1.767  1.00  0.00           N  
ATOM   1293  CA  GLY A  87      23.680  10.346  -2.976  1.00  0.00           C  
ATOM   1294  C   GLY A  87      22.520  10.373  -3.951  1.00  0.00           C  
ATOM   1295  O   GLY A  87      21.469   9.786  -3.691  1.00  0.00           O  
ATOM   1296  H   GLY A  87      22.714  10.795  -1.146  1.00  0.00           H  
ATOM   1297  HA2 GLY A  87      24.552  10.763  -3.458  1.00  0.00           H  
ATOM   1298  HA3 GLY A  87      23.886   9.321  -2.707  1.00  0.00           H  
ATOM      1  N   GLY A   1       0.644 -11.362 -11.454  1.00  0.00           N  
ATOM      2  CA  GLY A   1      -0.694 -10.920 -11.104  1.00  0.00           C  
ATOM      3  C   GLY A   1      -1.604 -12.071 -10.725  1.00  0.00           C  
ATOM      4  O   GLY A   1      -1.140 -13.186 -10.485  1.00  0.00           O  
ATOM      5  H1  GLY A   1       0.878 -12.311 -11.385  1.00  0.00           H  
ATOM      6  HA2 GLY A   1      -0.628 -10.237 -10.271  1.00  0.00           H  
ATOM      7  HA3 GLY A   1      -1.122 -10.401 -11.949  1.00  0.00           H  
ATOM      8  N   SER A   2      -2.904 -11.802 -10.668  1.00  0.00           N  
ATOM      9  CA  SER A   2      -3.882 -12.823 -10.310  1.00  0.00           C  
ATOM     10  C   SER A   2      -5.263 -12.467 -10.852  1.00  0.00           C  
ATOM     11  O   SER A   2      -5.520 -11.322 -11.224  1.00  0.00           O  
ATOM     12  CB  SER A   2      -3.945 -12.987  -8.790  1.00  0.00           C  
ATOM     13  OG  SER A   2      -4.347 -11.781  -8.163  1.00  0.00           O  
ATOM     14  H   SER A   2      -3.213 -10.893 -10.870  1.00  0.00           H  
ATOM     15  HA  SER A   2      -3.564 -13.755 -10.752  1.00  0.00           H  
ATOM     16  HB2 SER A   2      -4.656 -13.761  -8.544  1.00  0.00           H  
ATOM     17  HB3 SER A   2      -2.969 -13.264  -8.420  1.00  0.00           H  
ATOM     18  HG  SER A   2      -3.905 -11.699  -7.315  1.00  0.00           H  
ATOM     19  N   SER A   3      -6.148 -13.457 -10.894  1.00  0.00           N  
ATOM     20  CA  SER A   3      -7.503 -13.251 -11.394  1.00  0.00           C  
ATOM     21  C   SER A   3      -8.445 -12.854 -10.262  1.00  0.00           C  
ATOM     22  O   SER A   3      -8.664 -13.620  -9.325  1.00  0.00           O  
ATOM     23  CB  SER A   3      -8.015 -14.519 -12.079  1.00  0.00           C  
ATOM     24  OG  SER A   3      -8.145 -15.583 -11.151  1.00  0.00           O  
ATOM     25  H   SER A   3      -5.884 -14.348 -10.583  1.00  0.00           H  
ATOM     26  HA  SER A   3      -7.470 -12.449 -12.118  1.00  0.00           H  
ATOM     27  HB2 SER A   3      -8.980 -14.323 -12.521  1.00  0.00           H  
ATOM     28  HB3 SER A   3      -7.319 -14.814 -12.851  1.00  0.00           H  
ATOM     29  HG  SER A   3      -8.886 -15.409 -10.567  1.00  0.00           H  
ATOM     30  N   GLY A   4      -9.002 -11.650 -10.358  1.00  0.00           N  
ATOM     31  CA  GLY A   4      -9.914 -11.172  -9.336  1.00  0.00           C  
ATOM     32  C   GLY A   4      -9.192 -10.686  -8.095  1.00  0.00           C  
ATOM     33  O   GLY A   4      -8.732 -11.488  -7.283  1.00  0.00           O  
ATOM     34  H   GLY A   4      -8.790 -11.082 -11.128  1.00  0.00           H  
ATOM     35  HA2 GLY A   4     -10.498 -10.359  -9.742  1.00  0.00           H  
ATOM     36  HA3 GLY A   4     -10.580 -11.976  -9.059  1.00  0.00           H  
ATOM     37  N   SER A   5      -9.091  -9.369  -7.949  1.00  0.00           N  
ATOM     38  CA  SER A   5      -8.414  -8.777  -6.800  1.00  0.00           C  
ATOM     39  C   SER A   5      -8.675  -7.275  -6.731  1.00  0.00           C  
ATOM     40  O   SER A   5      -8.311  -6.528  -7.639  1.00  0.00           O  
ATOM     41  CB  SER A   5      -6.910  -9.042  -6.876  1.00  0.00           C  
ATOM     42  OG  SER A   5      -6.579 -10.281  -6.273  1.00  0.00           O  
ATOM     43  H   SER A   5      -9.478  -8.781  -8.631  1.00  0.00           H  
ATOM     44  HA  SER A   5      -8.809  -9.240  -5.908  1.00  0.00           H  
ATOM     45  HB2 SER A   5      -6.602  -9.066  -7.910  1.00  0.00           H  
ATOM     46  HB3 SER A   5      -6.382  -8.253  -6.361  1.00  0.00           H  
ATOM     47  HG  SER A   5      -6.038 -10.797  -6.875  1.00  0.00           H  
ATOM     48  N   SER A   6      -9.307  -6.840  -5.646  1.00  0.00           N  
ATOM     49  CA  SER A   6      -9.620  -5.428  -5.458  1.00  0.00           C  
ATOM     50  C   SER A   6      -8.722  -4.810  -4.392  1.00  0.00           C  
ATOM     51  O   SER A   6      -8.476  -5.410  -3.346  1.00  0.00           O  
ATOM     52  CB  SER A   6     -11.089  -5.258  -5.065  1.00  0.00           C  
ATOM     53  OG  SER A   6     -11.296  -5.602  -3.706  1.00  0.00           O  
ATOM     54  H   SER A   6      -9.572  -7.485  -4.956  1.00  0.00           H  
ATOM     55  HA  SER A   6      -9.447  -4.923  -6.396  1.00  0.00           H  
ATOM     56  HB2 SER A   6     -11.381  -4.230  -5.212  1.00  0.00           H  
ATOM     57  HB3 SER A   6     -11.701  -5.898  -5.684  1.00  0.00           H  
ATOM     58  HG  SER A   6     -12.208  -5.420  -3.465  1.00  0.00           H  
ATOM     59  N   GLY A   7      -8.233  -3.604  -4.665  1.00  0.00           N  
ATOM     60  CA  GLY A   7      -7.367  -2.923  -3.721  1.00  0.00           C  
ATOM     61  C   GLY A   7      -8.135  -2.022  -2.774  1.00  0.00           C  
ATOM     62  O   GLY A   7      -9.356  -1.898  -2.879  1.00  0.00           O  
ATOM     63  H   GLY A   7      -8.462  -3.173  -5.515  1.00  0.00           H  
ATOM     64  HA2 GLY A   7      -6.830  -3.661  -3.144  1.00  0.00           H  
ATOM     65  HA3 GLY A   7      -6.655  -2.324  -4.270  1.00  0.00           H  
ATOM     66  N   ILE A   8      -7.421  -1.395  -1.847  1.00  0.00           N  
ATOM     67  CA  ILE A   8      -8.044  -0.502  -0.877  1.00  0.00           C  
ATOM     68  C   ILE A   8      -7.652   0.949  -1.135  1.00  0.00           C  
ATOM     69  O   ILE A   8      -6.590   1.225  -1.692  1.00  0.00           O  
ATOM     70  CB  ILE A   8      -7.656  -0.879   0.565  1.00  0.00           C  
ATOM     71  CG1 ILE A   8      -6.149  -0.711   0.772  1.00  0.00           C  
ATOM     72  CG2 ILE A   8      -8.082  -2.306   0.873  1.00  0.00           C  
ATOM     73  CD1 ILE A   8      -5.756  -0.519   2.220  1.00  0.00           C  
ATOM     74  H   ILE A   8      -6.451  -1.534  -1.814  1.00  0.00           H  
ATOM     75  HA  ILE A   8      -9.115  -0.598  -0.977  1.00  0.00           H  
ATOM     76  HB  ILE A   8      -8.181  -0.219   1.239  1.00  0.00           H  
ATOM     77 HG12 ILE A   8      -5.642  -1.588   0.404  1.00  0.00           H  
ATOM     78 HG13 ILE A   8      -5.812   0.154   0.219  1.00  0.00           H  
ATOM     79 HG21 ILE A   8      -9.082  -2.472   0.500  1.00  0.00           H  
ATOM     80 HG22 ILE A   8      -7.402  -2.995   0.394  1.00  0.00           H  
ATOM     81 HG23 ILE A   8      -8.065  -2.466   1.940  1.00  0.00           H  
ATOM     82 HD11 ILE A   8      -6.455  -1.043   2.856  1.00  0.00           H  
ATOM     83 HD12 ILE A   8      -4.762  -0.908   2.378  1.00  0.00           H  
ATOM     84 HD13 ILE A   8      -5.772   0.534   2.461  1.00  0.00           H  
ATOM     85  N   GLN A   9      -8.516   1.871  -0.723  1.00  0.00           N  
ATOM     86  CA  GLN A   9      -8.259   3.295  -0.909  1.00  0.00           C  
ATOM     87  C   GLN A   9      -7.830   3.946   0.402  1.00  0.00           C  
ATOM     88  O   GLN A   9      -8.585   3.963   1.375  1.00  0.00           O  
ATOM     89  CB  GLN A   9      -9.506   3.993  -1.455  1.00  0.00           C  
ATOM     90  CG  GLN A   9      -9.265   5.437  -1.862  1.00  0.00           C  
ATOM     91  CD  GLN A   9     -10.510   6.103  -2.416  1.00  0.00           C  
ATOM     92  OE1 GLN A   9     -11.022   7.064  -1.841  1.00  0.00           O  
ATOM     93  NE2 GLN A   9     -11.003   5.594  -3.539  1.00  0.00           N  
ATOM     94  H   GLN A   9      -9.345   1.588  -0.286  1.00  0.00           H  
ATOM     95  HA  GLN A   9      -7.458   3.396  -1.625  1.00  0.00           H  
ATOM     96  HB2 GLN A   9      -9.857   3.451  -2.320  1.00  0.00           H  
ATOM     97  HB3 GLN A   9     -10.273   3.979  -0.695  1.00  0.00           H  
ATOM     98  HG2 GLN A   9      -8.935   5.992  -0.996  1.00  0.00           H  
ATOM     99  HG3 GLN A   9      -8.495   5.461  -2.618  1.00  0.00           H  
ATOM    100 HE21 GLN A   9     -10.543   4.827  -3.940  1.00  0.00           H  
ATOM    101 HE22 GLN A   9     -11.807   6.004  -3.918  1.00  0.00           H  
ATOM    102  N   VAL A  10      -6.613   4.480   0.422  1.00  0.00           N  
ATOM    103  CA  VAL A  10      -6.084   5.133   1.613  1.00  0.00           C  
ATOM    104  C   VAL A  10      -5.989   6.642   1.416  1.00  0.00           C  
ATOM    105  O   VAL A  10      -5.808   7.123   0.297  1.00  0.00           O  
ATOM    106  CB  VAL A  10      -4.693   4.585   1.982  1.00  0.00           C  
ATOM    107  CG1 VAL A  10      -4.786   3.123   2.392  1.00  0.00           C  
ATOM    108  CG2 VAL A  10      -3.726   4.762   0.821  1.00  0.00           C  
ATOM    109  H   VAL A  10      -6.058   4.435  -0.385  1.00  0.00           H  
ATOM    110  HA  VAL A  10      -6.758   4.929   2.433  1.00  0.00           H  
ATOM    111  HB  VAL A  10      -4.318   5.149   2.824  1.00  0.00           H  
ATOM    112 HG11 VAL A  10      -4.188   2.524   1.721  1.00  0.00           H  
ATOM    113 HG12 VAL A  10      -4.421   3.008   3.402  1.00  0.00           H  
ATOM    114 HG13 VAL A  10      -5.815   2.801   2.341  1.00  0.00           H  
ATOM    115 HG21 VAL A  10      -3.960   4.047   0.047  1.00  0.00           H  
ATOM    116 HG22 VAL A  10      -3.817   5.763   0.425  1.00  0.00           H  
ATOM    117 HG23 VAL A  10      -2.715   4.603   1.166  1.00  0.00           H  
ATOM    118  N   PHE A  11      -6.110   7.385   2.511  1.00  0.00           N  
ATOM    119  CA  PHE A  11      -6.038   8.840   2.459  1.00  0.00           C  
ATOM    120  C   PHE A  11      -4.733   9.342   3.071  1.00  0.00           C  
ATOM    121  O   PHE A  11      -4.568   9.346   4.291  1.00  0.00           O  
ATOM    122  CB  PHE A  11      -7.230   9.458   3.194  1.00  0.00           C  
ATOM    123  CG  PHE A  11      -8.507   9.418   2.404  1.00  0.00           C  
ATOM    124  CD1 PHE A  11      -8.770  10.376   1.438  1.00  0.00           C  
ATOM    125  CD2 PHE A  11      -9.445   8.423   2.629  1.00  0.00           C  
ATOM    126  CE1 PHE A  11      -9.944  10.342   0.709  1.00  0.00           C  
ATOM    127  CE2 PHE A  11     -10.620   8.384   1.903  1.00  0.00           C  
ATOM    128  CZ  PHE A  11     -10.871   9.345   0.943  1.00  0.00           C  
ATOM    129  H   PHE A  11      -6.253   6.943   3.375  1.00  0.00           H  
ATOM    130  HA  PHE A  11      -6.073   9.136   1.422  1.00  0.00           H  
ATOM    131  HB2 PHE A  11      -7.393   8.920   4.116  1.00  0.00           H  
ATOM    132  HB3 PHE A  11      -7.009  10.490   3.419  1.00  0.00           H  
ATOM    133  HD1 PHE A  11      -8.045  11.157   1.255  1.00  0.00           H  
ATOM    134  HD2 PHE A  11      -9.251   7.671   3.380  1.00  0.00           H  
ATOM    135  HE1 PHE A  11     -10.136  11.095  -0.040  1.00  0.00           H  
ATOM    136  HE2 PHE A  11     -11.343   7.603   2.088  1.00  0.00           H  
ATOM    137  HZ  PHE A  11     -11.788   9.316   0.374  1.00  0.00           H  
ATOM    138  N   VAL A  12      -3.809   9.765   2.215  1.00  0.00           N  
ATOM    139  CA  VAL A  12      -2.519  10.270   2.669  1.00  0.00           C  
ATOM    140  C   VAL A  12      -2.567  11.777   2.895  1.00  0.00           C  
ATOM    141  O   VAL A  12      -2.555  12.559   1.944  1.00  0.00           O  
ATOM    142  CB  VAL A  12      -1.402   9.948   1.658  1.00  0.00           C  
ATOM    143  CG1 VAL A  12      -0.063  10.467   2.159  1.00  0.00           C  
ATOM    144  CG2 VAL A  12      -1.338   8.451   1.395  1.00  0.00           C  
ATOM    145  H   VAL A  12      -4.000   9.738   1.254  1.00  0.00           H  
ATOM    146  HA  VAL A  12      -2.281   9.783   3.604  1.00  0.00           H  
ATOM    147  HB  VAL A  12      -1.632  10.447   0.728  1.00  0.00           H  
ATOM    148 HG11 VAL A  12      -0.068  10.493   3.238  1.00  0.00           H  
ATOM    149 HG12 VAL A  12       0.727   9.815   1.816  1.00  0.00           H  
ATOM    150 HG13 VAL A  12       0.102  11.464   1.776  1.00  0.00           H  
ATOM    151 HG21 VAL A  12      -1.487   7.917   2.321  1.00  0.00           H  
ATOM    152 HG22 VAL A  12      -2.111   8.175   0.692  1.00  0.00           H  
ATOM    153 HG23 VAL A  12      -0.372   8.199   0.984  1.00  0.00           H  
ATOM    154  N   LYS A  13      -2.620  12.179   4.160  1.00  0.00           N  
ATOM    155  CA  LYS A  13      -2.668  13.593   4.512  1.00  0.00           C  
ATOM    156  C   LYS A  13      -1.270  14.204   4.503  1.00  0.00           C  
ATOM    157  O   LYS A  13      -0.422  13.848   5.321  1.00  0.00           O  
ATOM    158  CB  LYS A  13      -3.307  13.775   5.891  1.00  0.00           C  
ATOM    159  CG  LYS A  13      -3.558  15.227   6.259  1.00  0.00           C  
ATOM    160  CD  LYS A  13      -4.488  15.347   7.454  1.00  0.00           C  
ATOM    161  CE  LYS A  13      -4.408  16.728   8.086  1.00  0.00           C  
ATOM    162  NZ  LYS A  13      -5.362  17.682   7.457  1.00  0.00           N  
ATOM    163  H   LYS A  13      -2.627  11.508   4.875  1.00  0.00           H  
ATOM    164  HA  LYS A  13      -3.273  14.098   3.775  1.00  0.00           H  
ATOM    165  HB2 LYS A  13      -4.252  13.252   5.909  1.00  0.00           H  
ATOM    166  HB3 LYS A  13      -2.653  13.344   6.637  1.00  0.00           H  
ATOM    167  HG2 LYS A  13      -2.616  15.696   6.501  1.00  0.00           H  
ATOM    168  HG3 LYS A  13      -4.005  15.730   5.413  1.00  0.00           H  
ATOM    169  HD2 LYS A  13      -5.503  15.171   7.129  1.00  0.00           H  
ATOM    170  HD3 LYS A  13      -4.211  14.606   8.191  1.00  0.00           H  
ATOM    171  HE2 LYS A  13      -4.638  16.642   9.137  1.00  0.00           H  
ATOM    172  HE3 LYS A  13      -3.403  17.105   7.968  1.00  0.00           H  
ATOM    173  HZ1 LYS A  13      -6.325  17.289   7.476  1.00  0.00           H  
ATOM    174  HZ2 LYS A  13      -5.091  17.859   6.469  1.00  0.00           H  
ATOM    175  HZ3 LYS A  13      -5.357  18.585   7.973  1.00  0.00           H  
ATOM    176  N   ASN A  14      -1.038  15.125   3.574  1.00  0.00           N  
ATOM    177  CA  ASN A  14       0.257  15.786   3.460  1.00  0.00           C  
ATOM    178  C   ASN A  14       0.428  16.841   4.549  1.00  0.00           C  
ATOM    179  O   ASN A  14      -0.539  17.423   5.040  1.00  0.00           O  
ATOM    180  CB  ASN A  14       0.404  16.432   2.081  1.00  0.00           C  
ATOM    181  CG  ASN A  14      -0.518  17.622   1.899  1.00  0.00           C  
ATOM    182  OD1 ASN A  14      -1.302  17.956   2.788  1.00  0.00           O  
ATOM    183  ND2 ASN A  14      -0.427  18.270   0.744  1.00  0.00           N  
ATOM    184  H   ASN A  14      -1.754  15.367   2.950  1.00  0.00           H  
ATOM    185  HA  ASN A  14       1.024  15.035   3.579  1.00  0.00           H  
ATOM    186  HB2 ASN A  14       1.423  16.768   1.954  1.00  0.00           H  
ATOM    187  HB3 ASN A  14       0.172  15.701   1.321  1.00  0.00           H  
ATOM    188 HD21 ASN A  14       0.220  17.948   0.082  1.00  0.00           H  
ATOM    189 HD22 ASN A  14      -1.011  19.044   0.600  1.00  0.00           H  
ATOM    190  N   PRO A  15       1.687  17.094   4.935  1.00  0.00           N  
ATOM    191  CA  PRO A  15       2.014  18.080   5.969  1.00  0.00           C  
ATOM    192  C   PRO A  15       1.765  19.511   5.505  1.00  0.00           C  
ATOM    193  O   PRO A  15       1.845  20.453   6.294  1.00  0.00           O  
ATOM    194  CB  PRO A  15       3.507  17.851   6.218  1.00  0.00           C  
ATOM    195  CG  PRO A  15       4.016  17.261   4.948  1.00  0.00           C  
ATOM    196  CD  PRO A  15       2.888  16.437   4.393  1.00  0.00           C  
ATOM    197  HA  PRO A  15       1.464  17.898   6.880  1.00  0.00           H  
ATOM    198  HB2 PRO A  15       3.987  18.795   6.436  1.00  0.00           H  
ATOM    199  HB3 PRO A  15       3.638  17.174   7.048  1.00  0.00           H  
ATOM    200  HG2 PRO A  15       4.282  18.047   4.258  1.00  0.00           H  
ATOM    201  HG3 PRO A  15       4.872  16.634   5.152  1.00  0.00           H  
ATOM    202  HD2 PRO A  15       2.891  16.471   3.313  1.00  0.00           H  
ATOM    203  HD3 PRO A  15       2.959  15.417   4.740  1.00  0.00           H  
ATOM    204  N   ASP A  16       1.462  19.667   4.221  1.00  0.00           N  
ATOM    205  CA  ASP A  16       1.200  20.984   3.652  1.00  0.00           C  
ATOM    206  C   ASP A  16      -0.218  21.443   3.976  1.00  0.00           C  
ATOM    207  O   ASP A  16      -0.433  22.579   4.397  1.00  0.00           O  
ATOM    208  CB  ASP A  16       1.406  20.959   2.136  1.00  0.00           C  
ATOM    209  CG  ASP A  16       0.897  22.217   1.461  1.00  0.00           C  
ATOM    210  OD1 ASP A  16       1.153  23.319   1.990  1.00  0.00           O  
ATOM    211  OD2 ASP A  16       0.242  22.099   0.405  1.00  0.00           O  
ATOM    212  H   ASP A  16       1.414  18.878   3.642  1.00  0.00           H  
ATOM    213  HA  ASP A  16       1.899  21.680   4.089  1.00  0.00           H  
ATOM    214  HB2 ASP A  16       2.461  20.862   1.925  1.00  0.00           H  
ATOM    215  HB3 ASP A  16       0.881  20.111   1.722  1.00  0.00           H  
ATOM    216  N   GLY A  17      -1.184  20.552   3.777  1.00  0.00           N  
ATOM    217  CA  GLY A  17      -2.570  20.885   4.052  1.00  0.00           C  
ATOM    218  C   GLY A  17      -3.526  20.250   3.062  1.00  0.00           C  
ATOM    219  O   GLY A  17      -4.209  20.948   2.314  1.00  0.00           O  
ATOM    220  H   GLY A  17      -0.954  19.660   3.439  1.00  0.00           H  
ATOM    221  HA2 GLY A  17      -2.819  20.545   5.046  1.00  0.00           H  
ATOM    222  HA3 GLY A  17      -2.685  21.958   4.009  1.00  0.00           H  
ATOM    223  N   GLY A  18      -3.575  18.922   3.057  1.00  0.00           N  
ATOM    224  CA  GLY A  18      -4.457  18.215   2.146  1.00  0.00           C  
ATOM    225  C   GLY A  18      -4.331  16.710   2.267  1.00  0.00           C  
ATOM    226  O   GLY A  18      -3.513  16.209   3.039  1.00  0.00           O  
ATOM    227  H   GLY A  18      -3.008  18.417   3.676  1.00  0.00           H  
ATOM    228  HA2 GLY A  18      -5.477  18.499   2.357  1.00  0.00           H  
ATOM    229  HA3 GLY A  18      -4.216  18.505   1.133  1.00  0.00           H  
ATOM    230  N   SER A  19      -5.143  15.986   1.504  1.00  0.00           N  
ATOM    231  CA  SER A  19      -5.122  14.528   1.533  1.00  0.00           C  
ATOM    232  C   SER A  19      -5.497  13.952   0.171  1.00  0.00           C  
ATOM    233  O   SER A  19      -6.524  14.309  -0.406  1.00  0.00           O  
ATOM    234  CB  SER A  19      -6.083  14.005   2.602  1.00  0.00           C  
ATOM    235  OG  SER A  19      -7.406  14.453   2.363  1.00  0.00           O  
ATOM    236  H   SER A  19      -5.773  16.444   0.908  1.00  0.00           H  
ATOM    237  HA  SER A  19      -4.118  14.216   1.779  1.00  0.00           H  
ATOM    238  HB2 SER A  19      -6.075  12.925   2.593  1.00  0.00           H  
ATOM    239  HB3 SER A  19      -5.765  14.359   3.572  1.00  0.00           H  
ATOM    240  HG  SER A  19      -7.858  13.828   1.791  1.00  0.00           H  
ATOM    241  N   TYR A  20      -4.656  13.058  -0.338  1.00  0.00           N  
ATOM    242  CA  TYR A  20      -4.895  12.434  -1.633  1.00  0.00           C  
ATOM    243  C   TYR A  20      -5.245  10.958  -1.470  1.00  0.00           C  
ATOM    244  O   TYR A  20      -4.670  10.260  -0.635  1.00  0.00           O  
ATOM    245  CB  TYR A  20      -3.665  12.581  -2.530  1.00  0.00           C  
ATOM    246  CG  TYR A  20      -2.964  13.913  -2.382  1.00  0.00           C  
ATOM    247  CD1 TYR A  20      -1.971  14.096  -1.429  1.00  0.00           C  
ATOM    248  CD2 TYR A  20      -3.297  14.989  -3.196  1.00  0.00           C  
ATOM    249  CE1 TYR A  20      -1.328  15.311  -1.290  1.00  0.00           C  
ATOM    250  CE2 TYR A  20      -2.659  16.207  -3.065  1.00  0.00           C  
ATOM    251  CZ  TYR A  20      -1.676  16.363  -2.111  1.00  0.00           C  
ATOM    252  OH  TYR A  20      -1.039  17.576  -1.976  1.00  0.00           O  
ATOM    253  H   TYR A  20      -3.853  12.814   0.169  1.00  0.00           H  
ATOM    254  HA  TYR A  20      -5.729  12.941  -2.097  1.00  0.00           H  
ATOM    255  HB2 TYR A  20      -2.955  11.805  -2.286  1.00  0.00           H  
ATOM    256  HB3 TYR A  20      -3.965  12.476  -3.562  1.00  0.00           H  
ATOM    257  HD1 TYR A  20      -1.701  13.269  -0.787  1.00  0.00           H  
ATOM    258  HD2 TYR A  20      -4.068  14.863  -3.943  1.00  0.00           H  
ATOM    259  HE1 TYR A  20      -0.558  15.434  -0.543  1.00  0.00           H  
ATOM    260  HE2 TYR A  20      -2.931  17.032  -3.708  1.00  0.00           H  
ATOM    261  HH  TYR A  20      -1.055  18.040  -2.817  1.00  0.00           H  
ATOM    262  N   ALA A  21      -6.194  10.489  -2.274  1.00  0.00           N  
ATOM    263  CA  ALA A  21      -6.620   9.096  -2.222  1.00  0.00           C  
ATOM    264  C   ALA A  21      -5.746   8.221  -3.114  1.00  0.00           C  
ATOM    265  O   ALA A  21      -5.787   8.330  -4.340  1.00  0.00           O  
ATOM    266  CB  ALA A  21      -8.081   8.975  -2.629  1.00  0.00           C  
ATOM    267  H   ALA A  21      -6.616  11.094  -2.919  1.00  0.00           H  
ATOM    268  HA  ALA A  21      -6.527   8.757  -1.200  1.00  0.00           H  
ATOM    269  HB1 ALA A  21      -8.141   8.690  -3.670  1.00  0.00           H  
ATOM    270  HB2 ALA A  21      -8.563   8.224  -2.021  1.00  0.00           H  
ATOM    271  HB3 ALA A  21      -8.573   9.925  -2.487  1.00  0.00           H  
ATOM    272  N   TYR A  22      -4.956   7.353  -2.492  1.00  0.00           N  
ATOM    273  CA  TYR A  22      -4.069   6.461  -3.230  1.00  0.00           C  
ATOM    274  C   TYR A  22      -4.694   5.077  -3.384  1.00  0.00           C  
ATOM    275  O   TYR A  22      -5.519   4.662  -2.570  1.00  0.00           O  
ATOM    276  CB  TYR A  22      -2.719   6.347  -2.520  1.00  0.00           C  
ATOM    277  CG  TYR A  22      -1.810   7.532  -2.755  1.00  0.00           C  
ATOM    278  CD1 TYR A  22      -1.961   8.705  -2.025  1.00  0.00           C  
ATOM    279  CD2 TYR A  22      -0.799   7.479  -3.706  1.00  0.00           C  
ATOM    280  CE1 TYR A  22      -1.133   9.790  -2.237  1.00  0.00           C  
ATOM    281  CE2 TYR A  22       0.035   8.559  -3.924  1.00  0.00           C  
ATOM    282  CZ  TYR A  22      -0.137   9.712  -3.187  1.00  0.00           C  
ATOM    283  OH  TYR A  22       0.691  10.790  -3.400  1.00  0.00           O  
ATOM    284  H   TYR A  22      -4.967   7.312  -1.513  1.00  0.00           H  
ATOM    285  HA  TYR A  22      -3.914   6.885  -4.211  1.00  0.00           H  
ATOM    286  HB2 TYR A  22      -2.885   6.263  -1.457  1.00  0.00           H  
ATOM    287  HB3 TYR A  22      -2.209   5.462  -2.871  1.00  0.00           H  
ATOM    288  HD1 TYR A  22      -2.743   8.762  -1.281  1.00  0.00           H  
ATOM    289  HD2 TYR A  22      -0.667   6.574  -4.281  1.00  0.00           H  
ATOM    290  HE1 TYR A  22      -1.267  10.693  -1.659  1.00  0.00           H  
ATOM    291  HE2 TYR A  22       0.816   8.498  -4.668  1.00  0.00           H  
ATOM    292  HH  TYR A  22       0.415  11.521  -2.842  1.00  0.00           H  
ATOM    293  N   ALA A  23      -4.293   4.368  -4.434  1.00  0.00           N  
ATOM    294  CA  ALA A  23      -4.810   3.030  -4.694  1.00  0.00           C  
ATOM    295  C   ALA A  23      -3.708   1.983  -4.575  1.00  0.00           C  
ATOM    296  O   ALA A  23      -2.704   2.042  -5.286  1.00  0.00           O  
ATOM    297  CB  ALA A  23      -5.450   2.971  -6.074  1.00  0.00           C  
ATOM    298  H   ALA A  23      -3.633   4.753  -5.047  1.00  0.00           H  
ATOM    299  HA  ALA A  23      -5.574   2.819  -3.961  1.00  0.00           H  
ATOM    300  HB1 ALA A  23      -5.025   2.149  -6.632  1.00  0.00           H  
ATOM    301  HB2 ALA A  23      -6.515   2.825  -5.970  1.00  0.00           H  
ATOM    302  HB3 ALA A  23      -5.262   3.897  -6.597  1.00  0.00           H  
ATOM    303  N   ILE A  24      -3.902   1.027  -3.673  1.00  0.00           N  
ATOM    304  CA  ILE A  24      -2.924  -0.033  -3.462  1.00  0.00           C  
ATOM    305  C   ILE A  24      -3.571  -1.260  -2.828  1.00  0.00           C  
ATOM    306  O   ILE A  24      -4.411  -1.140  -1.937  1.00  0.00           O  
ATOM    307  CB  ILE A  24      -1.763   0.441  -2.568  1.00  0.00           C  
ATOM    308  CG1 ILE A  24      -0.853  -0.735  -2.210  1.00  0.00           C  
ATOM    309  CG2 ILE A  24      -2.301   1.105  -1.309  1.00  0.00           C  
ATOM    310  CD1 ILE A  24       0.553  -0.319  -1.837  1.00  0.00           C  
ATOM    311  H   ILE A  24      -4.722   1.034  -3.138  1.00  0.00           H  
ATOM    312  HA  ILE A  24      -2.520  -0.310  -4.426  1.00  0.00           H  
ATOM    313  HB  ILE A  24      -1.192   1.175  -3.117  1.00  0.00           H  
ATOM    314 HG12 ILE A  24      -1.274  -1.266  -1.371  1.00  0.00           H  
ATOM    315 HG13 ILE A  24      -0.789  -1.402  -3.057  1.00  0.00           H  
ATOM    316 HG21 ILE A  24      -3.381   1.112  -1.340  1.00  0.00           H  
ATOM    317 HG22 ILE A  24      -1.971   0.552  -0.442  1.00  0.00           H  
ATOM    318 HG23 ILE A  24      -1.936   2.119  -1.251  1.00  0.00           H  
ATOM    319 HD11 ILE A  24       0.617  -0.180  -0.768  1.00  0.00           H  
ATOM    320 HD12 ILE A  24       1.249  -1.086  -2.143  1.00  0.00           H  
ATOM    321 HD13 ILE A  24       0.798   0.608  -2.335  1.00  0.00           H  
ATOM    322  N   ASN A  25      -3.172  -2.439  -3.292  1.00  0.00           N  
ATOM    323  CA  ASN A  25      -3.712  -3.689  -2.769  1.00  0.00           C  
ATOM    324  C   ASN A  25      -3.240  -3.929  -1.338  1.00  0.00           C  
ATOM    325  O   ASN A  25      -2.123  -3.577  -0.959  1.00  0.00           O  
ATOM    326  CB  ASN A  25      -3.294  -4.861  -3.659  1.00  0.00           C  
ATOM    327  CG  ASN A  25      -4.186  -5.011  -4.876  1.00  0.00           C  
ATOM    328  OD1 ASN A  25      -4.999  -5.932  -4.954  1.00  0.00           O  
ATOM    329  ND2 ASN A  25      -4.038  -4.102  -5.833  1.00  0.00           N  
ATOM    330  H   ASN A  25      -2.498  -2.470  -4.004  1.00  0.00           H  
ATOM    331  HA  ASN A  25      -4.789  -3.612  -2.773  1.00  0.00           H  
ATOM    332  HB2 ASN A  25      -2.280  -4.705  -3.997  1.00  0.00           H  
ATOM    333  HB3 ASN A  25      -3.341  -5.775  -3.086  1.00  0.00           H  
ATOM    334 HD21 ASN A  25      -3.371  -3.396  -5.702  1.00  0.00           H  
ATOM    335 HD22 ASN A  25      -4.603  -4.174  -6.630  1.00  0.00           H  
ATOM    336  N   PRO A  26      -4.112  -4.542  -0.523  1.00  0.00           N  
ATOM    337  CA  PRO A  26      -3.806  -4.843   0.879  1.00  0.00           C  
ATOM    338  C   PRO A  26      -2.753  -5.937   1.020  1.00  0.00           C  
ATOM    339  O   PRO A  26      -2.084  -6.038   2.048  1.00  0.00           O  
ATOM    340  CB  PRO A  26      -5.149  -5.318   1.440  1.00  0.00           C  
ATOM    341  CG  PRO A  26      -5.892  -5.837   0.257  1.00  0.00           C  
ATOM    342  CD  PRO A  26      -5.461  -4.989  -0.907  1.00  0.00           C  
ATOM    343  HA  PRO A  26      -3.483  -3.962   1.413  1.00  0.00           H  
ATOM    344  HB2 PRO A  26      -4.982  -6.094   2.174  1.00  0.00           H  
ATOM    345  HB3 PRO A  26      -5.666  -4.488   1.897  1.00  0.00           H  
ATOM    346  HG2 PRO A  26      -5.632  -6.870   0.085  1.00  0.00           H  
ATOM    347  HG3 PRO A  26      -6.955  -5.738   0.419  1.00  0.00           H  
ATOM    348  HD2 PRO A  26      -5.429  -5.577  -1.812  1.00  0.00           H  
ATOM    349  HD3 PRO A  26      -6.126  -4.146  -1.027  1.00  0.00           H  
ATOM    350  N   ASN A  27      -2.612  -6.755  -0.018  1.00  0.00           N  
ATOM    351  CA  ASN A  27      -1.640  -7.842  -0.009  1.00  0.00           C  
ATOM    352  C   ASN A  27      -0.231  -7.313  -0.259  1.00  0.00           C  
ATOM    353  O   ASN A  27       0.746  -7.849   0.265  1.00  0.00           O  
ATOM    354  CB  ASN A  27      -2.001  -8.886  -1.067  1.00  0.00           C  
ATOM    355  CG  ASN A  27      -3.261  -9.654  -0.716  1.00  0.00           C  
ATOM    356  OD1 ASN A  27      -4.359  -9.294  -1.141  1.00  0.00           O  
ATOM    357  ND2 ASN A  27      -3.107 -10.718   0.063  1.00  0.00           N  
ATOM    358  H   ASN A  27      -3.176  -6.624  -0.809  1.00  0.00           H  
ATOM    359  HA  ASN A  27      -1.671  -8.305   0.966  1.00  0.00           H  
ATOM    360  HB2 ASN A  27      -2.157  -8.390  -2.014  1.00  0.00           H  
ATOM    361  HB3 ASN A  27      -1.187  -9.589  -1.164  1.00  0.00           H  
ATOM    362 HD21 ASN A  27      -2.202 -10.945   0.364  1.00  0.00           H  
ATOM    363 HD22 ASN A  27      -3.904 -11.233   0.306  1.00  0.00           H  
ATOM    364  N   SER A  28      -0.134  -6.259  -1.062  1.00  0.00           N  
ATOM    365  CA  SER A  28       1.155  -5.659  -1.385  1.00  0.00           C  
ATOM    366  C   SER A  28       1.810  -5.075  -0.137  1.00  0.00           C  
ATOM    367  O   SER A  28       1.128  -4.678   0.808  1.00  0.00           O  
ATOM    368  CB  SER A  28       0.984  -4.568  -2.444  1.00  0.00           C  
ATOM    369  OG  SER A  28       2.211  -4.294  -3.097  1.00  0.00           O  
ATOM    370  H   SER A  28      -0.950  -5.877  -1.449  1.00  0.00           H  
ATOM    371  HA  SER A  28       1.792  -6.436  -1.781  1.00  0.00           H  
ATOM    372  HB2 SER A  28       0.263  -4.893  -3.178  1.00  0.00           H  
ATOM    373  HB3 SER A  28       0.632  -3.663  -1.970  1.00  0.00           H  
ATOM    374  HG  SER A  28       2.075  -3.616  -3.762  1.00  0.00           H  
ATOM    375  N   PHE A  29       3.138  -5.025  -0.142  1.00  0.00           N  
ATOM    376  CA  PHE A  29       3.887  -4.490   0.990  1.00  0.00           C  
ATOM    377  C   PHE A  29       3.567  -3.013   1.204  1.00  0.00           C  
ATOM    378  O   PHE A  29       2.899  -2.386   0.381  1.00  0.00           O  
ATOM    379  CB  PHE A  29       5.389  -4.670   0.765  1.00  0.00           C  
ATOM    380  CG  PHE A  29       5.783  -6.085   0.449  1.00  0.00           C  
ATOM    381  CD1 PHE A  29       5.674  -7.079   1.409  1.00  0.00           C  
ATOM    382  CD2 PHE A  29       6.260  -6.421  -0.807  1.00  0.00           C  
ATOM    383  CE1 PHE A  29       6.036  -8.381   1.121  1.00  0.00           C  
ATOM    384  CE2 PHE A  29       6.623  -7.722  -1.101  1.00  0.00           C  
ATOM    385  CZ  PHE A  29       6.510  -8.704  -0.136  1.00  0.00           C  
ATOM    386  H   PHE A  29       3.626  -5.356  -0.925  1.00  0.00           H  
ATOM    387  HA  PHE A  29       3.594  -5.041   1.870  1.00  0.00           H  
ATOM    388  HB2 PHE A  29       5.700  -4.048  -0.061  1.00  0.00           H  
ATOM    389  HB3 PHE A  29       5.918  -4.369   1.657  1.00  0.00           H  
ATOM    390  HD1 PHE A  29       5.303  -6.829   2.392  1.00  0.00           H  
ATOM    391  HD2 PHE A  29       6.348  -5.654  -1.564  1.00  0.00           H  
ATOM    392  HE1 PHE A  29       5.947  -9.147   1.877  1.00  0.00           H  
ATOM    393  HE2 PHE A  29       6.993  -7.971  -2.085  1.00  0.00           H  
ATOM    394  HZ  PHE A  29       6.794  -9.720  -0.363  1.00  0.00           H  
ATOM    395  N   ILE A  30       4.048  -2.465   2.315  1.00  0.00           N  
ATOM    396  CA  ILE A  30       3.814  -1.063   2.638  1.00  0.00           C  
ATOM    397  C   ILE A  30       4.543  -0.146   1.662  1.00  0.00           C  
ATOM    398  O   ILE A  30       3.969   0.817   1.150  1.00  0.00           O  
ATOM    399  CB  ILE A  30       4.267  -0.732   4.072  1.00  0.00           C  
ATOM    400  CG1 ILE A  30       3.367  -1.436   5.090  1.00  0.00           C  
ATOM    401  CG2 ILE A  30       4.256   0.772   4.297  1.00  0.00           C  
ATOM    402  CD1 ILE A  30       1.935  -0.948   5.068  1.00  0.00           C  
ATOM    403  H   ILE A  30       4.573  -3.017   2.931  1.00  0.00           H  
ATOM    404  HA  ILE A  30       2.752  -0.877   2.565  1.00  0.00           H  
ATOM    405  HB  ILE A  30       5.281  -1.083   4.195  1.00  0.00           H  
ATOM    406 HG12 ILE A  30       3.359  -2.494   4.883  1.00  0.00           H  
ATOM    407 HG13 ILE A  30       3.760  -1.269   6.082  1.00  0.00           H  
ATOM    408 HG21 ILE A  30       3.824   0.988   5.263  1.00  0.00           H  
ATOM    409 HG22 ILE A  30       5.268   1.148   4.265  1.00  0.00           H  
ATOM    410 HG23 ILE A  30       3.670   1.248   3.525  1.00  0.00           H  
ATOM    411 HD11 ILE A  30       1.376  -1.437   5.852  1.00  0.00           H  
ATOM    412 HD12 ILE A  30       1.916   0.120   5.223  1.00  0.00           H  
ATOM    413 HD13 ILE A  30       1.490  -1.181   4.111  1.00  0.00           H  
ATOM    414  N   LEU A  31       5.810  -0.450   1.406  1.00  0.00           N  
ATOM    415  CA  LEU A  31       6.619   0.346   0.489  1.00  0.00           C  
ATOM    416  C   LEU A  31       5.821   0.719  -0.756  1.00  0.00           C  
ATOM    417  O   LEU A  31       5.855   1.863  -1.208  1.00  0.00           O  
ATOM    418  CB  LEU A  31       7.879  -0.423   0.090  1.00  0.00           C  
ATOM    419  CG  LEU A  31       8.812   0.282  -0.895  1.00  0.00           C  
ATOM    420  CD1 LEU A  31       9.750   1.226  -0.160  1.00  0.00           C  
ATOM    421  CD2 LEU A  31       9.603  -0.736  -1.703  1.00  0.00           C  
ATOM    422  H   LEU A  31       6.213  -1.228   1.844  1.00  0.00           H  
ATOM    423  HA  LEU A  31       6.907   1.252   1.002  1.00  0.00           H  
ATOM    424  HB2 LEU A  31       8.441  -0.626   0.989  1.00  0.00           H  
ATOM    425  HB3 LEU A  31       7.568  -1.356  -0.357  1.00  0.00           H  
ATOM    426  HG  LEU A  31       8.220   0.870  -1.584  1.00  0.00           H  
ATOM    427 HD11 LEU A  31       9.172   1.952   0.391  1.00  0.00           H  
ATOM    428 HD12 LEU A  31      10.381   1.736  -0.874  1.00  0.00           H  
ATOM    429 HD13 LEU A  31      10.366   0.661   0.524  1.00  0.00           H  
ATOM    430 HD21 LEU A  31       9.537  -1.703  -1.226  1.00  0.00           H  
ATOM    431 HD22 LEU A  31      10.638  -0.430  -1.755  1.00  0.00           H  
ATOM    432 HD23 LEU A  31       9.195  -0.799  -2.701  1.00  0.00           H  
ATOM    433  N   GLY A  32       5.101  -0.254  -1.306  1.00  0.00           N  
ATOM    434  CA  GLY A  32       4.303  -0.008  -2.492  1.00  0.00           C  
ATOM    435  C   GLY A  32       3.528   1.292  -2.410  1.00  0.00           C  
ATOM    436  O   GLY A  32       3.405   2.015  -3.400  1.00  0.00           O  
ATOM    437  H   GLY A  32       5.112  -1.147  -0.902  1.00  0.00           H  
ATOM    438  HA2 GLY A  32       4.957   0.029  -3.351  1.00  0.00           H  
ATOM    439  HA3 GLY A  32       3.605  -0.822  -2.619  1.00  0.00           H  
ATOM    440  N   LEU A  33       3.001   1.591  -1.227  1.00  0.00           N  
ATOM    441  CA  LEU A  33       2.231   2.812  -1.019  1.00  0.00           C  
ATOM    442  C   LEU A  33       3.138   4.038  -1.043  1.00  0.00           C  
ATOM    443  O   LEU A  33       2.819   5.048  -1.670  1.00  0.00           O  
ATOM    444  CB  LEU A  33       1.481   2.745   0.312  1.00  0.00           C  
ATOM    445  CG  LEU A  33       0.799   4.036   0.765  1.00  0.00           C  
ATOM    446  CD1 LEU A  33      -0.060   4.607  -0.353  1.00  0.00           C  
ATOM    447  CD2 LEU A  33      -0.038   3.789   2.011  1.00  0.00           C  
ATOM    448  H   LEU A  33       3.133   0.976  -0.476  1.00  0.00           H  
ATOM    449  HA  LEU A  33       1.515   2.893  -1.823  1.00  0.00           H  
ATOM    450  HB2 LEU A  33       0.721   1.983   0.225  1.00  0.00           H  
ATOM    451  HB3 LEU A  33       2.189   2.458   1.076  1.00  0.00           H  
ATOM    452  HG  LEU A  33       1.556   4.769   1.010  1.00  0.00           H  
ATOM    453 HD11 LEU A  33      -0.519   3.798  -0.902  1.00  0.00           H  
ATOM    454 HD12 LEU A  33       0.557   5.190  -1.019  1.00  0.00           H  
ATOM    455 HD13 LEU A  33      -0.828   5.237   0.070  1.00  0.00           H  
ATOM    456 HD21 LEU A  33      -1.028   3.468   1.721  1.00  0.00           H  
ATOM    457 HD22 LEU A  33      -0.110   4.703   2.584  1.00  0.00           H  
ATOM    458 HD23 LEU A  33       0.428   3.023   2.612  1.00  0.00           H  
ATOM    459  N   LYS A  34       4.272   3.942  -0.356  1.00  0.00           N  
ATOM    460  CA  LYS A  34       5.228   5.042  -0.301  1.00  0.00           C  
ATOM    461  C   LYS A  34       5.769   5.363  -1.690  1.00  0.00           C  
ATOM    462  O   LYS A  34       5.734   6.513  -2.128  1.00  0.00           O  
ATOM    463  CB  LYS A  34       6.384   4.692   0.640  1.00  0.00           C  
ATOM    464  CG  LYS A  34       6.089   4.983   2.101  1.00  0.00           C  
ATOM    465  CD  LYS A  34       5.209   3.908   2.717  1.00  0.00           C  
ATOM    466  CE  LYS A  34       5.459   3.772   4.211  1.00  0.00           C  
ATOM    467  NZ  LYS A  34       5.699   5.093   4.856  1.00  0.00           N  
ATOM    468  H   LYS A  34       4.471   3.111   0.124  1.00  0.00           H  
ATOM    469  HA  LYS A  34       4.714   5.910   0.082  1.00  0.00           H  
ATOM    470  HB2 LYS A  34       6.606   3.640   0.542  1.00  0.00           H  
ATOM    471  HB3 LYS A  34       7.254   5.264   0.349  1.00  0.00           H  
ATOM    472  HG2 LYS A  34       7.020   5.027   2.646  1.00  0.00           H  
ATOM    473  HG3 LYS A  34       5.582   5.935   2.174  1.00  0.00           H  
ATOM    474  HD2 LYS A  34       4.173   4.168   2.559  1.00  0.00           H  
ATOM    475  HD3 LYS A  34       5.422   2.963   2.238  1.00  0.00           H  
ATOM    476  HE2 LYS A  34       4.596   3.311   4.666  1.00  0.00           H  
ATOM    477  HE3 LYS A  34       6.324   3.144   4.362  1.00  0.00           H  
ATOM    478  HZ1 LYS A  34       5.802   4.975   5.884  1.00  0.00           H  
ATOM    479  HZ2 LYS A  34       4.900   5.732   4.670  1.00  0.00           H  
ATOM    480  HZ3 LYS A  34       6.567   5.523   4.478  1.00  0.00           H  
ATOM    481  N   GLN A  35       6.266   4.341  -2.378  1.00  0.00           N  
ATOM    482  CA  GLN A  35       6.813   4.516  -3.718  1.00  0.00           C  
ATOM    483  C   GLN A  35       5.892   5.379  -4.574  1.00  0.00           C  
ATOM    484  O   GLN A  35       6.351   6.252  -5.310  1.00  0.00           O  
ATOM    485  CB  GLN A  35       7.025   3.157  -4.387  1.00  0.00           C  
ATOM    486  CG  GLN A  35       8.018   3.193  -5.538  1.00  0.00           C  
ATOM    487  CD  GLN A  35       9.455   3.058  -5.073  1.00  0.00           C  
ATOM    488  OE1 GLN A  35       9.901   1.970  -4.705  1.00  0.00           O  
ATOM    489  NE2 GLN A  35      10.189   4.164  -5.089  1.00  0.00           N  
ATOM    490  H   GLN A  35       6.266   3.448  -1.975  1.00  0.00           H  
ATOM    491  HA  GLN A  35       7.767   5.013  -3.625  1.00  0.00           H  
ATOM    492  HB2 GLN A  35       7.388   2.458  -3.648  1.00  0.00           H  
ATOM    493  HB3 GLN A  35       6.078   2.805  -4.769  1.00  0.00           H  
ATOM    494  HG2 GLN A  35       7.797   2.380  -6.214  1.00  0.00           H  
ATOM    495  HG3 GLN A  35       7.911   4.133  -6.059  1.00  0.00           H  
ATOM    496 HE21 GLN A  35       9.767   4.995  -5.393  1.00  0.00           H  
ATOM    497 HE22 GLN A  35      11.121   4.105  -4.793  1.00  0.00           H  
ATOM    498  N   GLN A  36       4.591   5.127  -4.472  1.00  0.00           N  
ATOM    499  CA  GLN A  36       3.605   5.881  -5.238  1.00  0.00           C  
ATOM    500  C   GLN A  36       3.701   7.372  -4.930  1.00  0.00           C  
ATOM    501  O   GLN A  36       3.509   8.210  -5.811  1.00  0.00           O  
ATOM    502  CB  GLN A  36       2.194   5.375  -4.931  1.00  0.00           C  
ATOM    503  CG  GLN A  36       1.765   4.205  -5.802  1.00  0.00           C  
ATOM    504  CD  GLN A  36       0.266   3.983  -5.784  1.00  0.00           C  
ATOM    505  OE1 GLN A  36      -0.467   4.544  -6.599  1.00  0.00           O  
ATOM    506  NE2 GLN A  36      -0.200   3.160  -4.851  1.00  0.00           N  
ATOM    507  H   GLN A  36       4.287   4.418  -3.868  1.00  0.00           H  
ATOM    508  HA  GLN A  36       3.813   5.728  -6.286  1.00  0.00           H  
ATOM    509  HB2 GLN A  36       2.153   5.061  -3.899  1.00  0.00           H  
ATOM    510  HB3 GLN A  36       1.494   6.183  -5.082  1.00  0.00           H  
ATOM    511  HG2 GLN A  36       2.072   4.399  -6.820  1.00  0.00           H  
ATOM    512  HG3 GLN A  36       2.252   3.310  -5.445  1.00  0.00           H  
ATOM    513 HE21 GLN A  36       0.443   2.749  -4.235  1.00  0.00           H  
ATOM    514 HE22 GLN A  36      -1.165   2.999  -4.816  1.00  0.00           H  
ATOM    515  N   ILE A  37       3.999   7.694  -3.676  1.00  0.00           N  
ATOM    516  CA  ILE A  37       4.121   9.084  -3.254  1.00  0.00           C  
ATOM    517  C   ILE A  37       5.362   9.734  -3.854  1.00  0.00           C  
ATOM    518  O   ILE A  37       5.339  10.904  -4.234  1.00  0.00           O  
ATOM    519  CB  ILE A  37       4.184   9.202  -1.719  1.00  0.00           C  
ATOM    520  CG1 ILE A  37       2.913   8.629  -1.089  1.00  0.00           C  
ATOM    521  CG2 ILE A  37       4.378  10.654  -1.308  1.00  0.00           C  
ATOM    522  CD1 ILE A  37       3.105   8.158   0.336  1.00  0.00           C  
ATOM    523  H   ILE A  37       4.140   6.981  -3.020  1.00  0.00           H  
ATOM    524  HA  ILE A  37       3.246   9.615  -3.600  1.00  0.00           H  
ATOM    525  HB  ILE A  37       5.036   8.638  -1.372  1.00  0.00           H  
ATOM    526 HG12 ILE A  37       2.146   9.388  -1.087  1.00  0.00           H  
ATOM    527 HG13 ILE A  37       2.578   7.786  -1.676  1.00  0.00           H  
ATOM    528 HG21 ILE A  37       5.322  11.013  -1.689  1.00  0.00           H  
ATOM    529 HG22 ILE A  37       3.576  11.253  -1.714  1.00  0.00           H  
ATOM    530 HG23 ILE A  37       4.372  10.727  -0.231  1.00  0.00           H  
ATOM    531 HD11 ILE A  37       2.295   8.525   0.949  1.00  0.00           H  
ATOM    532 HD12 ILE A  37       3.117   7.079   0.360  1.00  0.00           H  
ATOM    533 HD13 ILE A  37       4.043   8.537   0.717  1.00  0.00           H  
ATOM    534  N   GLU A  38       6.444   8.966  -3.938  1.00  0.00           N  
ATOM    535  CA  GLU A  38       7.695   9.468  -4.494  1.00  0.00           C  
ATOM    536  C   GLU A  38       7.591   9.632  -6.008  1.00  0.00           C  
ATOM    537  O   GLU A  38       8.296  10.446  -6.605  1.00  0.00           O  
ATOM    538  CB  GLU A  38       8.848   8.522  -4.151  1.00  0.00           C  
ATOM    539  CG  GLU A  38      10.123   8.811  -4.924  1.00  0.00           C  
ATOM    540  CD  GLU A  38      10.174   8.090  -6.256  1.00  0.00           C  
ATOM    541  OE1 GLU A  38      10.391   6.860  -6.257  1.00  0.00           O  
ATOM    542  OE2 GLU A  38       9.997   8.754  -7.299  1.00  0.00           O  
ATOM    543  H   GLU A  38       6.400   8.041  -3.619  1.00  0.00           H  
ATOM    544  HA  GLU A  38       7.891  10.433  -4.053  1.00  0.00           H  
ATOM    545  HB2 GLU A  38       9.063   8.605  -3.096  1.00  0.00           H  
ATOM    546  HB3 GLU A  38       8.542   7.509  -4.368  1.00  0.00           H  
ATOM    547  HG2 GLU A  38      10.187   9.874  -5.104  1.00  0.00           H  
ATOM    548  HG3 GLU A  38      10.968   8.497  -4.329  1.00  0.00           H  
ATOM    549  N   ASP A  39       6.708   8.852  -6.622  1.00  0.00           N  
ATOM    550  CA  ASP A  39       6.510   8.910  -8.065  1.00  0.00           C  
ATOM    551  C   ASP A  39       5.447   9.943  -8.427  1.00  0.00           C  
ATOM    552  O   ASP A  39       5.339  10.358  -9.581  1.00  0.00           O  
ATOM    553  CB  ASP A  39       6.108   7.536  -8.602  1.00  0.00           C  
ATOM    554  CG  ASP A  39       7.294   6.604  -8.755  1.00  0.00           C  
ATOM    555  OD1 ASP A  39       8.370   7.078  -9.175  1.00  0.00           O  
ATOM    556  OD2 ASP A  39       7.146   5.401  -8.455  1.00  0.00           O  
ATOM    557  H   ASP A  39       6.175   8.223  -6.091  1.00  0.00           H  
ATOM    558  HA  ASP A  39       7.446   9.203  -8.517  1.00  0.00           H  
ATOM    559  HB2 ASP A  39       5.403   7.082  -7.920  1.00  0.00           H  
ATOM    560  HB3 ASP A  39       5.641   7.657  -9.569  1.00  0.00           H  
ATOM    561  N   GLN A  40       4.663  10.351  -7.434  1.00  0.00           N  
ATOM    562  CA  GLN A  40       3.607  11.333  -7.649  1.00  0.00           C  
ATOM    563  C   GLN A  40       4.033  12.709  -7.149  1.00  0.00           C  
ATOM    564  O   GLN A  40       4.034  13.681  -7.904  1.00  0.00           O  
ATOM    565  CB  GLN A  40       2.323  10.895  -6.942  1.00  0.00           C  
ATOM    566  CG  GLN A  40       1.703   9.638  -7.529  1.00  0.00           C  
ATOM    567  CD  GLN A  40       1.074   9.877  -8.888  1.00  0.00           C  
ATOM    568  OE1 GLN A  40       1.759  10.225  -9.850  1.00  0.00           O  
ATOM    569  NE2 GLN A  40      -0.238   9.690  -8.973  1.00  0.00           N  
ATOM    570  H   GLN A  40       4.798   9.983  -6.537  1.00  0.00           H  
ATOM    571  HA  GLN A  40       3.420  11.392  -8.711  1.00  0.00           H  
ATOM    572  HB2 GLN A  40       2.544  10.710  -5.902  1.00  0.00           H  
ATOM    573  HB3 GLN A  40       1.598  11.693  -7.011  1.00  0.00           H  
ATOM    574  HG2 GLN A  40       2.473   8.887  -7.634  1.00  0.00           H  
ATOM    575  HG3 GLN A  40       0.942   9.278  -6.854  1.00  0.00           H  
ATOM    576 HE21 GLN A  40      -0.720   9.413  -8.165  1.00  0.00           H  
ATOM    577 HE22 GLN A  40      -0.671   9.838  -9.839  1.00  0.00           H  
ATOM    578  N   GLN A  41       4.395  12.783  -5.872  1.00  0.00           N  
ATOM    579  CA  GLN A  41       4.822  14.041  -5.271  1.00  0.00           C  
ATOM    580  C   GLN A  41       6.269  14.356  -5.639  1.00  0.00           C  
ATOM    581  O   GLN A  41       6.634  15.516  -5.824  1.00  0.00           O  
ATOM    582  CB  GLN A  41       4.671  13.982  -3.750  1.00  0.00           C  
ATOM    583  CG  GLN A  41       3.268  13.619  -3.292  1.00  0.00           C  
ATOM    584  CD  GLN A  41       2.357  14.827  -3.190  1.00  0.00           C  
ATOM    585  OE1 GLN A  41       1.626  15.148  -4.127  1.00  0.00           O  
ATOM    586  NE2 GLN A  41       2.396  15.503  -2.048  1.00  0.00           N  
ATOM    587  H   GLN A  41       4.373  11.974  -5.321  1.00  0.00           H  
ATOM    588  HA  GLN A  41       4.187  14.825  -5.657  1.00  0.00           H  
ATOM    589  HB2 GLN A  41       5.356  13.244  -3.361  1.00  0.00           H  
ATOM    590  HB3 GLN A  41       4.923  14.948  -3.338  1.00  0.00           H  
ATOM    591  HG2 GLN A  41       2.840  12.924  -3.999  1.00  0.00           H  
ATOM    592  HG3 GLN A  41       3.331  13.150  -2.321  1.00  0.00           H  
ATOM    593 HE21 GLN A  41       3.004  15.189  -1.345  1.00  0.00           H  
ATOM    594 HE22 GLN A  41       1.818  16.288  -1.955  1.00  0.00           H  
ATOM    595  N   GLY A  42       7.088  13.314  -5.742  1.00  0.00           N  
ATOM    596  CA  GLY A  42       8.486  13.501  -6.087  1.00  0.00           C  
ATOM    597  C   GLY A  42       9.398  13.404  -4.880  1.00  0.00           C  
ATOM    598  O   GLY A  42      10.600  13.171  -5.018  1.00  0.00           O  
ATOM    599  H   GLY A  42       6.741  12.412  -5.584  1.00  0.00           H  
ATOM    600  HA2 GLY A  42       8.772  12.747  -6.804  1.00  0.00           H  
ATOM    601  HA3 GLY A  42       8.606  14.476  -6.537  1.00  0.00           H  
ATOM    602  N   LEU A  43       8.829  13.584  -3.694  1.00  0.00           N  
ATOM    603  CA  LEU A  43       9.599  13.517  -2.457  1.00  0.00           C  
ATOM    604  C   LEU A  43      10.305  12.171  -2.328  1.00  0.00           C  
ATOM    605  O   LEU A  43       9.749  11.118  -2.639  1.00  0.00           O  
ATOM    606  CB  LEU A  43       8.686  13.745  -1.251  1.00  0.00           C  
ATOM    607  CG  LEU A  43       9.334  14.405  -0.034  1.00  0.00           C  
ATOM    608  CD1 LEU A  43       8.296  15.164   0.778  1.00  0.00           C  
ATOM    609  CD2 LEU A  43      10.032  13.364   0.829  1.00  0.00           C  
ATOM    610  H   LEU A  43       7.867  13.767  -3.647  1.00  0.00           H  
ATOM    611  HA  LEU A  43      10.343  14.299  -2.488  1.00  0.00           H  
ATOM    612  HB2 LEU A  43       7.867  14.371  -1.570  1.00  0.00           H  
ATOM    613  HB3 LEU A  43       8.302  12.783  -0.942  1.00  0.00           H  
ATOM    614  HG  LEU A  43      10.078  15.115  -0.370  1.00  0.00           H  
ATOM    615 HD11 LEU A  43       7.827  14.491   1.481  1.00  0.00           H  
ATOM    616 HD12 LEU A  43       7.547  15.570   0.115  1.00  0.00           H  
ATOM    617 HD13 LEU A  43       8.777  15.969   1.315  1.00  0.00           H  
ATOM    618 HD21 LEU A  43      10.592  12.690   0.198  1.00  0.00           H  
ATOM    619 HD22 LEU A  43       9.294  12.805   1.387  1.00  0.00           H  
ATOM    620 HD23 LEU A  43      10.705  13.857   1.515  1.00  0.00           H  
ATOM    621  N   PRO A  44      11.561  12.204  -1.856  1.00  0.00           N  
ATOM    622  CA  PRO A  44      12.369  10.995  -1.672  1.00  0.00           C  
ATOM    623  C   PRO A  44      11.858  10.124  -0.529  1.00  0.00           C  
ATOM    624  O   PRO A  44      11.275  10.624   0.434  1.00  0.00           O  
ATOM    625  CB  PRO A  44      13.760  11.545  -1.344  1.00  0.00           C  
ATOM    626  CG  PRO A  44      13.507  12.893  -0.764  1.00  0.00           C  
ATOM    627  CD  PRO A  44      12.287  13.424  -1.465  1.00  0.00           C  
ATOM    628  HA  PRO A  44      12.416  10.408  -2.577  1.00  0.00           H  
ATOM    629  HB2 PRO A  44      14.249  10.893  -0.634  1.00  0.00           H  
ATOM    630  HB3 PRO A  44      14.348  11.608  -2.247  1.00  0.00           H  
ATOM    631  HG2 PRO A  44      13.323  12.808   0.296  1.00  0.00           H  
ATOM    632  HG3 PRO A  44      14.354  13.537  -0.949  1.00  0.00           H  
ATOM    633  HD2 PRO A  44      11.696  14.025  -0.790  1.00  0.00           H  
ATOM    634  HD3 PRO A  44      12.571  13.998  -2.334  1.00  0.00           H  
ATOM    635  N   LYS A  45      12.079   8.819  -0.642  1.00  0.00           N  
ATOM    636  CA  LYS A  45      11.643   7.878   0.382  1.00  0.00           C  
ATOM    637  C   LYS A  45      12.474   8.030   1.652  1.00  0.00           C  
ATOM    638  O   LYS A  45      12.030   7.676   2.744  1.00  0.00           O  
ATOM    639  CB  LYS A  45      11.746   6.442  -0.138  1.00  0.00           C  
ATOM    640  CG  LYS A  45      11.165   6.256  -1.529  1.00  0.00           C  
ATOM    641  CD  LYS A  45       9.695   5.873  -1.472  1.00  0.00           C  
ATOM    642  CE  LYS A  45       9.509   4.449  -0.970  1.00  0.00           C  
ATOM    643  NZ  LYS A  45       9.376   4.397   0.513  1.00  0.00           N  
ATOM    644  H   LYS A  45      12.549   8.481  -1.433  1.00  0.00           H  
ATOM    645  HA  LYS A  45      10.611   8.094   0.614  1.00  0.00           H  
ATOM    646  HB2 LYS A  45      12.787   6.156  -0.164  1.00  0.00           H  
ATOM    647  HB3 LYS A  45      11.219   5.787   0.541  1.00  0.00           H  
ATOM    648  HG2 LYS A  45      11.264   7.181  -2.077  1.00  0.00           H  
ATOM    649  HG3 LYS A  45      11.712   5.474  -2.036  1.00  0.00           H  
ATOM    650  HD2 LYS A  45       9.182   6.548  -0.804  1.00  0.00           H  
ATOM    651  HD3 LYS A  45       9.273   5.954  -2.463  1.00  0.00           H  
ATOM    652  HE2 LYS A  45       8.618   4.037  -1.417  1.00  0.00           H  
ATOM    653  HE3 LYS A  45      10.366   3.862  -1.267  1.00  0.00           H  
ATOM    654  HZ1 LYS A  45       9.136   5.339   0.883  1.00  0.00           H  
ATOM    655  HZ2 LYS A  45      10.271   4.087   0.941  1.00  0.00           H  
ATOM    656  HZ3 LYS A  45       8.626   3.729   0.781  1.00  0.00           H  
ATOM    657  N   LYS A  46      13.683   8.561   1.502  1.00  0.00           N  
ATOM    658  CA  LYS A  46      14.577   8.764   2.636  1.00  0.00           C  
ATOM    659  C   LYS A  46      14.120   9.947   3.484  1.00  0.00           C  
ATOM    660  O   LYS A  46      14.789  10.329   4.443  1.00  0.00           O  
ATOM    661  CB  LYS A  46      16.009   8.996   2.148  1.00  0.00           C  
ATOM    662  CG  LYS A  46      16.125  10.090   1.102  1.00  0.00           C  
ATOM    663  CD  LYS A  46      17.549  10.609   0.993  1.00  0.00           C  
ATOM    664  CE  LYS A  46      18.368   9.788   0.009  1.00  0.00           C  
ATOM    665  NZ  LYS A  46      19.830   9.916   0.260  1.00  0.00           N  
ATOM    666  H   LYS A  46      13.981   8.824   0.605  1.00  0.00           H  
ATOM    667  HA  LYS A  46      14.552   7.871   3.242  1.00  0.00           H  
ATOM    668  HB2 LYS A  46      16.624   9.267   2.993  1.00  0.00           H  
ATOM    669  HB3 LYS A  46      16.384   8.077   1.721  1.00  0.00           H  
ATOM    670  HG2 LYS A  46      15.824   9.693   0.143  1.00  0.00           H  
ATOM    671  HG3 LYS A  46      15.474  10.908   1.375  1.00  0.00           H  
ATOM    672  HD2 LYS A  46      17.526  11.634   0.656  1.00  0.00           H  
ATOM    673  HD3 LYS A  46      18.017  10.559   1.967  1.00  0.00           H  
ATOM    674  HE2 LYS A  46      18.085   8.751   0.102  1.00  0.00           H  
ATOM    675  HE3 LYS A  46      18.152  10.130  -0.992  1.00  0.00           H  
ATOM    676  HZ1 LYS A  46      20.364   9.390  -0.461  1.00  0.00           H  
ATOM    677  HZ2 LYS A  46      20.066   9.534   1.198  1.00  0.00           H  
ATOM    678  HZ3 LYS A  46      20.113  10.916   0.224  1.00  0.00           H  
ATOM    679  N   GLN A  47      12.976  10.521   3.123  1.00  0.00           N  
ATOM    680  CA  GLN A  47      12.430  11.659   3.852  1.00  0.00           C  
ATOM    681  C   GLN A  47      10.988  11.396   4.272  1.00  0.00           C  
ATOM    682  O   GLN A  47      10.589  11.720   5.391  1.00  0.00           O  
ATOM    683  CB  GLN A  47      12.502  12.923   2.994  1.00  0.00           C  
ATOM    684  CG  GLN A  47      13.872  13.582   2.993  1.00  0.00           C  
ATOM    685  CD  GLN A  47      13.826  15.025   2.531  1.00  0.00           C  
ATOM    686  OE1 GLN A  47      12.759  15.556   2.221  1.00  0.00           O  
ATOM    687  NE2 GLN A  47      14.986  15.669   2.483  1.00  0.00           N  
ATOM    688  H   GLN A  47      12.489  10.171   2.349  1.00  0.00           H  
ATOM    689  HA  GLN A  47      13.029  11.803   4.739  1.00  0.00           H  
ATOM    690  HB2 GLN A  47      12.248  12.668   1.976  1.00  0.00           H  
ATOM    691  HB3 GLN A  47      11.783  13.639   3.367  1.00  0.00           H  
ATOM    692  HG2 GLN A  47      14.271  13.554   3.996  1.00  0.00           H  
ATOM    693  HG3 GLN A  47      14.522  13.028   2.332  1.00  0.00           H  
ATOM    694 HE21 GLN A  47      15.796  15.182   2.743  1.00  0.00           H  
ATOM    695 HE22 GLN A  47      14.985  16.602   2.187  1.00  0.00           H  
ATOM    696  N   GLN A  48      10.211  10.809   3.368  1.00  0.00           N  
ATOM    697  CA  GLN A  48       8.813  10.503   3.645  1.00  0.00           C  
ATOM    698  C   GLN A  48       8.693   9.440   4.732  1.00  0.00           C  
ATOM    699  O   GLN A  48       9.356   8.405   4.675  1.00  0.00           O  
ATOM    700  CB  GLN A  48       8.110  10.030   2.372  1.00  0.00           C  
ATOM    701  CG  GLN A  48       8.197   8.529   2.151  1.00  0.00           C  
ATOM    702  CD  GLN A  48       7.674   8.107   0.792  1.00  0.00           C  
ATOM    703  OE1 GLN A  48       6.690   7.374   0.692  1.00  0.00           O  
ATOM    704  NE2 GLN A  48       8.332   8.570  -0.265  1.00  0.00           N  
ATOM    705  H   GLN A  48      10.587  10.575   2.494  1.00  0.00           H  
ATOM    706  HA  GLN A  48       8.339  11.409   3.992  1.00  0.00           H  
ATOM    707  HB2 GLN A  48       7.067  10.305   2.427  1.00  0.00           H  
ATOM    708  HB3 GLN A  48       8.559  10.523   1.522  1.00  0.00           H  
ATOM    709  HG2 GLN A  48       9.230   8.225   2.232  1.00  0.00           H  
ATOM    710  HG3 GLN A  48       7.615   8.032   2.914  1.00  0.00           H  
ATOM    711 HE21 GLN A  48       9.108   9.148  -0.109  1.00  0.00           H  
ATOM    712 HE22 GLN A  48       8.017   8.313  -1.155  1.00  0.00           H  
ATOM    713  N   GLN A  49       7.844   9.703   5.720  1.00  0.00           N  
ATOM    714  CA  GLN A  49       7.638   8.768   6.820  1.00  0.00           C  
ATOM    715  C   GLN A  49       6.181   8.770   7.271  1.00  0.00           C  
ATOM    716  O   GLN A  49       5.698   9.749   7.842  1.00  0.00           O  
ATOM    717  CB  GLN A  49       8.549   9.124   7.996  1.00  0.00           C  
ATOM    718  CG  GLN A  49       8.688   8.007   9.017  1.00  0.00           C  
ATOM    719  CD  GLN A  49       9.392   8.456  10.282  1.00  0.00           C  
ATOM    720  OE1 GLN A  49      10.535   8.077  10.539  1.00  0.00           O  
ATOM    721  NE2 GLN A  49       8.711   9.270  11.081  1.00  0.00           N  
ATOM    722  H   GLN A  49       7.344  10.546   5.709  1.00  0.00           H  
ATOM    723  HA  GLN A  49       7.891   7.780   6.466  1.00  0.00           H  
ATOM    724  HB2 GLN A  49       9.532   9.360   7.616  1.00  0.00           H  
ATOM    725  HB3 GLN A  49       8.147   9.992   8.497  1.00  0.00           H  
ATOM    726  HG2 GLN A  49       7.703   7.650   9.279  1.00  0.00           H  
ATOM    727  HG3 GLN A  49       9.255   7.201   8.574  1.00  0.00           H  
ATOM    728 HE21 GLN A  49       7.804   9.530  10.812  1.00  0.00           H  
ATOM    729 HE22 GLN A  49       9.141   9.576  11.906  1.00  0.00           H  
ATOM    730  N   LEU A  50       5.485   7.669   7.011  1.00  0.00           N  
ATOM    731  CA  LEU A  50       4.082   7.543   7.390  1.00  0.00           C  
ATOM    732  C   LEU A  50       3.944   6.855   8.744  1.00  0.00           C  
ATOM    733  O   LEU A  50       4.692   5.931   9.061  1.00  0.00           O  
ATOM    734  CB  LEU A  50       3.315   6.757   6.325  1.00  0.00           C  
ATOM    735  CG  LEU A  50       3.268   7.384   4.932  1.00  0.00           C  
ATOM    736  CD1 LEU A  50       2.662   6.413   3.930  1.00  0.00           C  
ATOM    737  CD2 LEU A  50       2.481   8.686   4.958  1.00  0.00           C  
ATOM    738  H   LEU A  50       5.925   6.922   6.553  1.00  0.00           H  
ATOM    739  HA  LEU A  50       3.668   8.537   7.460  1.00  0.00           H  
ATOM    740  HB2 LEU A  50       3.776   5.785   6.235  1.00  0.00           H  
ATOM    741  HB3 LEU A  50       2.297   6.640   6.671  1.00  0.00           H  
ATOM    742  HG  LEU A  50       4.276   7.608   4.611  1.00  0.00           H  
ATOM    743 HD11 LEU A  50       2.984   6.676   2.934  1.00  0.00           H  
ATOM    744 HD12 LEU A  50       1.585   6.464   3.985  1.00  0.00           H  
ATOM    745 HD13 LEU A  50       2.987   5.409   4.160  1.00  0.00           H  
ATOM    746 HD21 LEU A  50       1.801   8.677   5.798  1.00  0.00           H  
ATOM    747 HD22 LEU A  50       1.919   8.785   4.041  1.00  0.00           H  
ATOM    748 HD23 LEU A  50       3.163   9.517   5.056  1.00  0.00           H  
ATOM    749  N   GLU A  51       2.981   7.312   9.539  1.00  0.00           N  
ATOM    750  CA  GLU A  51       2.744   6.740  10.859  1.00  0.00           C  
ATOM    751  C   GLU A  51       1.251   6.546  11.108  1.00  0.00           C  
ATOM    752  O   GLU A  51       0.435   7.394  10.748  1.00  0.00           O  
ATOM    753  CB  GLU A  51       3.341   7.639  11.943  1.00  0.00           C  
ATOM    754  CG  GLU A  51       4.860   7.627  11.977  1.00  0.00           C  
ATOM    755  CD  GLU A  51       5.435   8.774  12.784  1.00  0.00           C  
ATOM    756  OE1 GLU A  51       5.255   8.778  14.020  1.00  0.00           O  
ATOM    757  OE2 GLU A  51       6.063   9.669  12.181  1.00  0.00           O  
ATOM    758  H   GLU A  51       2.417   8.052   9.230  1.00  0.00           H  
ATOM    759  HA  GLU A  51       3.231   5.777  10.894  1.00  0.00           H  
ATOM    760  HB2 GLU A  51       3.012   8.654  11.774  1.00  0.00           H  
ATOM    761  HB3 GLU A  51       2.978   7.309  12.906  1.00  0.00           H  
ATOM    762  HG2 GLU A  51       5.190   6.697  12.415  1.00  0.00           H  
ATOM    763  HG3 GLU A  51       5.230   7.697  10.964  1.00  0.00           H  
ATOM    764  N   PHE A  52       0.902   5.422  11.725  1.00  0.00           N  
ATOM    765  CA  PHE A  52      -0.493   5.115  12.021  1.00  0.00           C  
ATOM    766  C   PHE A  52      -0.669   4.750  13.493  1.00  0.00           C  
ATOM    767  O   PHE A  52      -0.153   3.734  13.956  1.00  0.00           O  
ATOM    768  CB  PHE A  52      -0.983   3.966  11.138  1.00  0.00           C  
ATOM    769  CG  PHE A  52      -2.478   3.829  11.107  1.00  0.00           C  
ATOM    770  CD1 PHE A  52      -3.274   4.879  10.677  1.00  0.00           C  
ATOM    771  CD2 PHE A  52      -3.088   2.650  11.506  1.00  0.00           C  
ATOM    772  CE1 PHE A  52      -4.650   4.755  10.648  1.00  0.00           C  
ATOM    773  CE2 PHE A  52      -4.464   2.521  11.479  1.00  0.00           C  
ATOM    774  CZ  PHE A  52      -5.246   3.575  11.048  1.00  0.00           C  
ATOM    775  H   PHE A  52       1.598   4.784  11.988  1.00  0.00           H  
ATOM    776  HA  PHE A  52      -1.078   5.996  11.809  1.00  0.00           H  
ATOM    777  HB2 PHE A  52      -0.644   4.129  10.126  1.00  0.00           H  
ATOM    778  HB3 PHE A  52      -0.571   3.038  11.505  1.00  0.00           H  
ATOM    779  HD1 PHE A  52      -2.810   5.802  10.363  1.00  0.00           H  
ATOM    780  HD2 PHE A  52      -2.476   1.825  11.842  1.00  0.00           H  
ATOM    781  HE1 PHE A  52      -5.260   5.581  10.311  1.00  0.00           H  
ATOM    782  HE2 PHE A  52      -4.926   1.597  11.792  1.00  0.00           H  
ATOM    783  HZ  PHE A  52      -6.321   3.477  11.027  1.00  0.00           H  
ATOM    784  N   GLN A  53      -1.400   5.589  14.220  1.00  0.00           N  
ATOM    785  CA  GLN A  53      -1.642   5.356  15.639  1.00  0.00           C  
ATOM    786  C   GLN A  53      -0.360   5.531  16.447  1.00  0.00           C  
ATOM    787  O   GLN A  53      -0.164   4.874  17.468  1.00  0.00           O  
ATOM    788  CB  GLN A  53      -2.210   3.952  15.857  1.00  0.00           C  
ATOM    789  CG  GLN A  53      -3.366   3.613  14.932  1.00  0.00           C  
ATOM    790  CD  GLN A  53      -4.529   4.576  15.073  1.00  0.00           C  
ATOM    791  OE1 GLN A  53      -4.773   5.119  16.150  1.00  0.00           O  
ATOM    792  NE2 GLN A  53      -5.254   4.793  13.981  1.00  0.00           N  
ATOM    793  H   GLN A  53      -1.784   6.382  13.794  1.00  0.00           H  
ATOM    794  HA  GLN A  53      -2.366   6.083  15.975  1.00  0.00           H  
ATOM    795  HB2 GLN A  53      -1.423   3.230  15.696  1.00  0.00           H  
ATOM    796  HB3 GLN A  53      -2.558   3.872  16.877  1.00  0.00           H  
ATOM    797  HG2 GLN A  53      -3.015   3.644  13.911  1.00  0.00           H  
ATOM    798  HG3 GLN A  53      -3.713   2.616  15.161  1.00  0.00           H  
ATOM    799 HE21 GLN A  53      -5.001   4.324  13.158  1.00  0.00           H  
ATOM    800 HE22 GLN A  53      -6.011   5.410  14.044  1.00  0.00           H  
ATOM    801  N   GLY A  54       0.510   6.421  15.981  1.00  0.00           N  
ATOM    802  CA  GLY A  54       1.763   6.665  16.671  1.00  0.00           C  
ATOM    803  C   GLY A  54       2.753   5.531  16.495  1.00  0.00           C  
ATOM    804  O   GLY A  54       3.500   5.203  17.417  1.00  0.00           O  
ATOM    805  H   GLY A  54       0.300   6.915  15.161  1.00  0.00           H  
ATOM    806  HA2 GLY A  54       2.201   7.575  16.288  1.00  0.00           H  
ATOM    807  HA3 GLY A  54       1.561   6.791  17.725  1.00  0.00           H  
ATOM    808  N   GLN A  55       2.758   4.930  15.310  1.00  0.00           N  
ATOM    809  CA  GLN A  55       3.662   3.825  15.018  1.00  0.00           C  
ATOM    810  C   GLN A  55       4.353   4.027  13.673  1.00  0.00           C  
ATOM    811  O   GLN A  55       3.812   4.673  12.776  1.00  0.00           O  
ATOM    812  CB  GLN A  55       2.898   2.499  15.017  1.00  0.00           C  
ATOM    813  CG  GLN A  55       2.302   2.142  13.666  1.00  0.00           C  
ATOM    814  CD  GLN A  55       1.213   1.092  13.768  1.00  0.00           C  
ATOM    815  OE1 GLN A  55       0.950   0.556  14.845  1.00  0.00           O  
ATOM    816  NE2 GLN A  55       0.571   0.793  12.644  1.00  0.00           N  
ATOM    817  H   GLN A  55       2.139   5.237  14.616  1.00  0.00           H  
ATOM    818  HA  GLN A  55       4.412   3.797  15.793  1.00  0.00           H  
ATOM    819  HB2 GLN A  55       3.572   1.709  15.310  1.00  0.00           H  
ATOM    820  HB3 GLN A  55       2.094   2.561  15.736  1.00  0.00           H  
ATOM    821  HG2 GLN A  55       1.881   3.033  13.225  1.00  0.00           H  
ATOM    822  HG3 GLN A  55       3.088   1.763  13.029  1.00  0.00           H  
ATOM    823 HE21 GLN A  55       0.835   1.259  11.823  1.00  0.00           H  
ATOM    824 HE22 GLN A  55      -0.137   0.117  12.681  1.00  0.00           H  
ATOM    825  N   VAL A  56       5.553   3.471  13.540  1.00  0.00           N  
ATOM    826  CA  VAL A  56       6.318   3.589  12.305  1.00  0.00           C  
ATOM    827  C   VAL A  56       6.275   2.292  11.505  1.00  0.00           C  
ATOM    828  O   VAL A  56       6.821   1.272  11.926  1.00  0.00           O  
ATOM    829  CB  VAL A  56       7.787   3.956  12.588  1.00  0.00           C  
ATOM    830  CG1 VAL A  56       8.557   4.120  11.286  1.00  0.00           C  
ATOM    831  CG2 VAL A  56       7.868   5.222  13.428  1.00  0.00           C  
ATOM    832  H   VAL A  56       5.932   2.968  14.291  1.00  0.00           H  
ATOM    833  HA  VAL A  56       5.879   4.380  11.715  1.00  0.00           H  
ATOM    834  HB  VAL A  56       8.238   3.149  13.147  1.00  0.00           H  
ATOM    835 HG11 VAL A  56       9.220   4.969  11.365  1.00  0.00           H  
ATOM    836 HG12 VAL A  56       9.134   3.228  11.094  1.00  0.00           H  
ATOM    837 HG13 VAL A  56       7.862   4.282  10.476  1.00  0.00           H  
ATOM    838 HG21 VAL A  56       7.561   6.069  12.832  1.00  0.00           H  
ATOM    839 HG22 VAL A  56       7.215   5.129  14.284  1.00  0.00           H  
ATOM    840 HG23 VAL A  56       8.883   5.368  13.764  1.00  0.00           H  
ATOM    841  N   LEU A  57       5.623   2.339  10.348  1.00  0.00           N  
ATOM    842  CA  LEU A  57       5.509   1.167   9.487  1.00  0.00           C  
ATOM    843  C   LEU A  57       6.833   0.872   8.790  1.00  0.00           C  
ATOM    844  O   LEU A  57       7.676   1.756   8.641  1.00  0.00           O  
ATOM    845  CB  LEU A  57       4.408   1.380   8.447  1.00  0.00           C  
ATOM    846  CG  LEU A  57       3.128   2.049   8.951  1.00  0.00           C  
ATOM    847  CD1 LEU A  57       2.255   2.479   7.782  1.00  0.00           C  
ATOM    848  CD2 LEU A  57       2.364   1.110   9.873  1.00  0.00           C  
ATOM    849  H   LEU A  57       5.209   3.181  10.066  1.00  0.00           H  
ATOM    850  HA  LEU A  57       5.247   0.324  10.108  1.00  0.00           H  
ATOM    851  HB2 LEU A  57       4.813   1.995   7.658  1.00  0.00           H  
ATOM    852  HB3 LEU A  57       4.141   0.413   8.045  1.00  0.00           H  
ATOM    853  HG  LEU A  57       3.390   2.934   9.515  1.00  0.00           H  
ATOM    854 HD11 LEU A  57       1.620   1.659   7.486  1.00  0.00           H  
ATOM    855 HD12 LEU A  57       2.882   2.767   6.951  1.00  0.00           H  
ATOM    856 HD13 LEU A  57       1.644   3.319   8.080  1.00  0.00           H  
ATOM    857 HD21 LEU A  57       2.700   1.252  10.889  1.00  0.00           H  
ATOM    858 HD22 LEU A  57       2.543   0.087   9.574  1.00  0.00           H  
ATOM    859 HD23 LEU A  57       1.307   1.325   9.809  1.00  0.00           H  
ATOM    860  N   GLN A  58       7.006  -0.375   8.364  1.00  0.00           N  
ATOM    861  CA  GLN A  58       8.227  -0.785   7.681  1.00  0.00           C  
ATOM    862  C   GLN A  58       7.975  -0.992   6.191  1.00  0.00           C  
ATOM    863  O   GLN A  58       6.828  -1.094   5.754  1.00  0.00           O  
ATOM    864  CB  GLN A  58       8.776  -2.072   8.301  1.00  0.00           C  
ATOM    865  CG  GLN A  58       8.952  -1.993   9.808  1.00  0.00           C  
ATOM    866  CD  GLN A  58      10.198  -1.228  10.211  1.00  0.00           C  
ATOM    867  OE1 GLN A  58      11.148  -1.114   9.436  1.00  0.00           O  
ATOM    868  NE2 GLN A  58      10.200  -0.700  11.429  1.00  0.00           N  
ATOM    869  H   GLN A  58       6.297  -1.034   8.513  1.00  0.00           H  
ATOM    870  HA  GLN A  58       8.956   0.002   7.804  1.00  0.00           H  
ATOM    871  HB2 GLN A  58       8.096  -2.881   8.081  1.00  0.00           H  
ATOM    872  HB3 GLN A  58       9.737  -2.289   7.858  1.00  0.00           H  
ATOM    873  HG2 GLN A  58       8.092  -1.499  10.234  1.00  0.00           H  
ATOM    874  HG3 GLN A  58       9.021  -2.997  10.202  1.00  0.00           H  
ATOM    875 HE21 GLN A  58       9.409  -0.833  11.993  1.00  0.00           H  
ATOM    876 HE22 GLN A  58      10.992  -0.201  11.716  1.00  0.00           H  
ATOM    877  N   ASP A  59       9.052  -1.053   5.417  1.00  0.00           N  
ATOM    878  CA  ASP A  59       8.948  -1.248   3.975  1.00  0.00           C  
ATOM    879  C   ASP A  59       8.705  -2.717   3.642  1.00  0.00           C  
ATOM    880  O   ASP A  59       7.993  -3.038   2.690  1.00  0.00           O  
ATOM    881  CB  ASP A  59      10.218  -0.757   3.279  1.00  0.00           C  
ATOM    882  CG  ASP A  59      10.792   0.486   3.931  1.00  0.00           C  
ATOM    883  OD1 ASP A  59      10.364   1.600   3.563  1.00  0.00           O  
ATOM    884  OD2 ASP A  59      11.668   0.344   4.808  1.00  0.00           O  
ATOM    885  H   ASP A  59       9.940  -0.965   5.824  1.00  0.00           H  
ATOM    886  HA  ASP A  59       8.108  -0.669   3.622  1.00  0.00           H  
ATOM    887  HB2 ASP A  59      10.965  -1.537   3.314  1.00  0.00           H  
ATOM    888  HB3 ASP A  59       9.990  -0.529   2.248  1.00  0.00           H  
ATOM    889  N   TRP A  60       9.303  -3.603   4.430  1.00  0.00           N  
ATOM    890  CA  TRP A  60       9.152  -5.038   4.218  1.00  0.00           C  
ATOM    891  C   TRP A  60       7.768  -5.510   4.648  1.00  0.00           C  
ATOM    892  O   TRP A  60       7.224  -6.463   4.088  1.00  0.00           O  
ATOM    893  CB  TRP A  60      10.228  -5.804   4.989  1.00  0.00           C  
ATOM    894  CG  TRP A  60       9.820  -6.154   6.388  1.00  0.00           C  
ATOM    895  CD1 TRP A  60       8.979  -7.160   6.769  1.00  0.00           C  
ATOM    896  CD2 TRP A  60      10.234  -5.497   7.592  1.00  0.00           C  
ATOM    897  NE1 TRP A  60       8.845  -7.169   8.137  1.00  0.00           N  
ATOM    898  CE2 TRP A  60       9.606  -6.159   8.665  1.00  0.00           C  
ATOM    899  CE3 TRP A  60      11.076  -4.417   7.867  1.00  0.00           C  
ATOM    900  CZ2 TRP A  60       9.793  -5.773   9.989  1.00  0.00           C  
ATOM    901  CZ3 TRP A  60      11.261  -4.035   9.182  1.00  0.00           C  
ATOM    902  CH2 TRP A  60      10.622  -4.712  10.230  1.00  0.00           C  
ATOM    903  H   TRP A  60       9.858  -3.285   5.173  1.00  0.00           H  
ATOM    904  HA  TRP A  60       9.274  -5.230   3.162  1.00  0.00           H  
ATOM    905  HB2 TRP A  60      10.452  -6.722   4.468  1.00  0.00           H  
ATOM    906  HB3 TRP A  60      11.122  -5.198   5.044  1.00  0.00           H  
ATOM    907  HD1 TRP A  60       8.496  -7.840   6.085  1.00  0.00           H  
ATOM    908  HE1 TRP A  60       8.296  -7.798   8.650  1.00  0.00           H  
ATOM    909  HE3 TRP A  60      11.577  -3.882   7.073  1.00  0.00           H  
ATOM    910  HZ2 TRP A  60       9.309  -6.285  10.808  1.00  0.00           H  
ATOM    911  HZ3 TRP A  60      11.907  -3.201   9.414  1.00  0.00           H  
ATOM    912  HH2 TRP A  60      10.796  -4.379  11.242  1.00  0.00           H  
ATOM    913  N   LEU A  61       7.202  -4.838   5.645  1.00  0.00           N  
ATOM    914  CA  LEU A  61       5.879  -5.189   6.150  1.00  0.00           C  
ATOM    915  C   LEU A  61       4.803  -4.898   5.108  1.00  0.00           C  
ATOM    916  O   LEU A  61       5.082  -4.320   4.059  1.00  0.00           O  
ATOM    917  CB  LEU A  61       5.582  -4.418   7.436  1.00  0.00           C  
ATOM    918  CG  LEU A  61       6.445  -4.774   8.647  1.00  0.00           C  
ATOM    919  CD1 LEU A  61       6.257  -3.750   9.756  1.00  0.00           C  
ATOM    920  CD2 LEU A  61       6.112  -6.172   9.148  1.00  0.00           C  
ATOM    921  H   LEU A  61       7.684  -4.089   6.051  1.00  0.00           H  
ATOM    922  HA  LEU A  61       5.877  -6.248   6.365  1.00  0.00           H  
ATOM    923  HB2 LEU A  61       5.718  -3.367   7.231  1.00  0.00           H  
ATOM    924  HB3 LEU A  61       4.549  -4.601   7.700  1.00  0.00           H  
ATOM    925  HG  LEU A  61       7.486  -4.761   8.355  1.00  0.00           H  
ATOM    926 HD11 LEU A  61       6.201  -2.761   9.327  1.00  0.00           H  
ATOM    927 HD12 LEU A  61       7.094  -3.800  10.437  1.00  0.00           H  
ATOM    928 HD13 LEU A  61       5.344  -3.963  10.292  1.00  0.00           H  
ATOM    929 HD21 LEU A  61       5.357  -6.108   9.918  1.00  0.00           H  
ATOM    930 HD22 LEU A  61       7.002  -6.630   9.554  1.00  0.00           H  
ATOM    931 HD23 LEU A  61       5.741  -6.768   8.328  1.00  0.00           H  
ATOM    932  N   GLY A  62       3.572  -5.301   5.408  1.00  0.00           N  
ATOM    933  CA  GLY A  62       2.473  -5.072   4.488  1.00  0.00           C  
ATOM    934  C   GLY A  62       1.322  -4.326   5.135  1.00  0.00           C  
ATOM    935  O   GLY A  62       1.306  -4.127   6.350  1.00  0.00           O  
ATOM    936  H   GLY A  62       3.409  -5.757   6.260  1.00  0.00           H  
ATOM    937  HA2 GLY A  62       2.834  -4.497   3.648  1.00  0.00           H  
ATOM    938  HA3 GLY A  62       2.113  -6.026   4.131  1.00  0.00           H  
ATOM    939  N   LEU A  63       0.357  -3.912   4.322  1.00  0.00           N  
ATOM    940  CA  LEU A  63      -0.803  -3.182   4.821  1.00  0.00           C  
ATOM    941  C   LEU A  63      -1.643  -4.059   5.744  1.00  0.00           C  
ATOM    942  O   LEU A  63      -1.950  -3.677   6.872  1.00  0.00           O  
ATOM    943  CB  LEU A  63      -1.658  -2.684   3.654  1.00  0.00           C  
ATOM    944  CG  LEU A  63      -1.070  -1.537   2.833  1.00  0.00           C  
ATOM    945  CD1 LEU A  63      -0.186  -2.077   1.719  1.00  0.00           C  
ATOM    946  CD2 LEU A  63      -2.179  -0.666   2.261  1.00  0.00           C  
ATOM    947  H   LEU A  63       0.425  -4.100   3.363  1.00  0.00           H  
ATOM    948  HA  LEU A  63      -0.444  -2.332   5.382  1.00  0.00           H  
ATOM    949  HB2 LEU A  63      -1.825  -3.516   2.988  1.00  0.00           H  
ATOM    950  HB3 LEU A  63      -2.605  -2.352   4.057  1.00  0.00           H  
ATOM    951  HG  LEU A  63      -0.456  -0.920   3.475  1.00  0.00           H  
ATOM    952 HD11 LEU A  63       0.679  -2.559   2.148  1.00  0.00           H  
ATOM    953 HD12 LEU A  63       0.133  -1.262   1.086  1.00  0.00           H  
ATOM    954 HD13 LEU A  63      -0.744  -2.791   1.132  1.00  0.00           H  
ATOM    955 HD21 LEU A  63      -2.761  -1.242   1.556  1.00  0.00           H  
ATOM    956 HD22 LEU A  63      -1.745   0.186   1.758  1.00  0.00           H  
ATOM    957 HD23 LEU A  63      -2.818  -0.325   3.062  1.00  0.00           H  
ATOM    958  N   GLY A  64      -2.011  -5.240   5.255  1.00  0.00           N  
ATOM    959  CA  GLY A  64      -2.810  -6.155   6.050  1.00  0.00           C  
ATOM    960  C   GLY A  64      -2.066  -6.669   7.266  1.00  0.00           C  
ATOM    961  O   GLY A  64      -2.678  -7.012   8.278  1.00  0.00           O  
ATOM    962  H   GLY A  64      -1.737  -5.493   4.349  1.00  0.00           H  
ATOM    963  HA2 GLY A  64      -3.704  -5.645   6.376  1.00  0.00           H  
ATOM    964  HA3 GLY A  64      -3.092  -6.996   5.434  1.00  0.00           H  
ATOM    965  N   ILE A  65      -0.742  -6.723   7.168  1.00  0.00           N  
ATOM    966  CA  ILE A  65       0.086  -7.199   8.270  1.00  0.00           C  
ATOM    967  C   ILE A  65      -0.205  -6.426   9.551  1.00  0.00           C  
ATOM    968  O   ILE A  65      -0.332  -7.011  10.627  1.00  0.00           O  
ATOM    969  CB  ILE A  65       1.586  -7.078   7.940  1.00  0.00           C  
ATOM    970  CG1 ILE A  65       1.927  -7.912   6.703  1.00  0.00           C  
ATOM    971  CG2 ILE A  65       2.427  -7.517   9.129  1.00  0.00           C  
ATOM    972  CD1 ILE A  65       2.023  -9.395   6.981  1.00  0.00           C  
ATOM    973  H   ILE A  65      -0.311  -6.436   6.337  1.00  0.00           H  
ATOM    974  HA  ILE A  65      -0.143  -8.243   8.432  1.00  0.00           H  
ATOM    975  HB  ILE A  65       1.805  -6.041   7.738  1.00  0.00           H  
ATOM    976 HG12 ILE A  65       1.164  -7.764   5.955  1.00  0.00           H  
ATOM    977 HG13 ILE A  65       2.879  -7.585   6.309  1.00  0.00           H  
ATOM    978 HG21 ILE A  65       2.968  -6.668   9.520  1.00  0.00           H  
ATOM    979 HG22 ILE A  65       1.782  -7.917   9.898  1.00  0.00           H  
ATOM    980 HG23 ILE A  65       3.127  -8.277   8.815  1.00  0.00           H  
ATOM    981 HD11 ILE A  65       1.390  -9.647   7.820  1.00  0.00           H  
ATOM    982 HD12 ILE A  65       1.705  -9.947   6.110  1.00  0.00           H  
ATOM    983 HD13 ILE A  65       3.047  -9.652   7.215  1.00  0.00           H  
ATOM    984  N   TYR A  66      -0.312  -5.107   9.428  1.00  0.00           N  
ATOM    985  CA  TYR A  66      -0.588  -4.252  10.576  1.00  0.00           C  
ATOM    986  C   TYR A  66      -2.067  -4.300  10.948  1.00  0.00           C  
ATOM    987  O   TYR A  66      -2.420  -4.455  12.116  1.00  0.00           O  
ATOM    988  CB  TYR A  66      -0.172  -2.811  10.277  1.00  0.00           C  
ATOM    989  CG  TYR A  66       1.283  -2.526  10.576  1.00  0.00           C  
ATOM    990  CD1 TYR A  66       1.715  -2.307  11.878  1.00  0.00           C  
ATOM    991  CD2 TYR A  66       2.225  -2.477   9.556  1.00  0.00           C  
ATOM    992  CE1 TYR A  66       3.043  -2.046  12.155  1.00  0.00           C  
ATOM    993  CE2 TYR A  66       3.555  -2.218   9.824  1.00  0.00           C  
ATOM    994  CZ  TYR A  66       3.959  -2.002  11.125  1.00  0.00           C  
ATOM    995  OH  TYR A  66       5.283  -1.744  11.397  1.00  0.00           O  
ATOM    996  H   TYR A  66      -0.201  -4.699   8.544  1.00  0.00           H  
ATOM    997  HA  TYR A  66      -0.007  -4.619  11.410  1.00  0.00           H  
ATOM    998  HB2 TYR A  66      -0.342  -2.604   9.232  1.00  0.00           H  
ATOM    999  HB3 TYR A  66      -0.771  -2.140  10.874  1.00  0.00           H  
ATOM   1000  HD1 TYR A  66       0.995  -2.342  12.683  1.00  0.00           H  
ATOM   1001  HD2 TYR A  66       1.905  -2.646   8.537  1.00  0.00           H  
ATOM   1002  HE1 TYR A  66       3.360  -1.878  13.174  1.00  0.00           H  
ATOM   1003  HE2 TYR A  66       4.273  -2.183   9.017  1.00  0.00           H  
ATOM   1004  HH  TYR A  66       5.618  -2.402  12.011  1.00  0.00           H  
ATOM   1005  N   GLY A  67      -2.927  -4.166   9.943  1.00  0.00           N  
ATOM   1006  CA  GLY A  67      -4.358  -4.197  10.183  1.00  0.00           C  
ATOM   1007  C   GLY A  67      -5.065  -2.974   9.633  1.00  0.00           C  
ATOM   1008  O   GLY A  67      -6.193  -2.673  10.024  1.00  0.00           O  
ATOM   1009  H   GLY A  67      -2.588  -4.045   9.032  1.00  0.00           H  
ATOM   1010  HA2 GLY A  67      -4.771  -5.079   9.718  1.00  0.00           H  
ATOM   1011  HA3 GLY A  67      -4.532  -4.250  11.248  1.00  0.00           H  
ATOM   1012  N   ILE A  68      -4.401  -2.268   8.724  1.00  0.00           N  
ATOM   1013  CA  ILE A  68      -4.973  -1.071   8.120  1.00  0.00           C  
ATOM   1014  C   ILE A  68      -6.197  -1.412   7.277  1.00  0.00           C  
ATOM   1015  O   ILE A  68      -6.236  -2.448   6.613  1.00  0.00           O  
ATOM   1016  CB  ILE A  68      -3.944  -0.339   7.239  1.00  0.00           C  
ATOM   1017  CG1 ILE A  68      -2.642  -0.119   8.012  1.00  0.00           C  
ATOM   1018  CG2 ILE A  68      -4.510   0.988   6.756  1.00  0.00           C  
ATOM   1019  CD1 ILE A  68      -1.441   0.108   7.121  1.00  0.00           C  
ATOM   1020  H   ILE A  68      -3.506  -2.559   8.453  1.00  0.00           H  
ATOM   1021  HA  ILE A  68      -5.273  -0.406   8.918  1.00  0.00           H  
ATOM   1022  HB  ILE A  68      -3.742  -0.952   6.374  1.00  0.00           H  
ATOM   1023 HG12 ILE A  68      -2.750   0.744   8.649  1.00  0.00           H  
ATOM   1024 HG13 ILE A  68      -2.444  -0.989   8.622  1.00  0.00           H  
ATOM   1025 HG21 ILE A  68      -4.087   1.230   5.792  1.00  0.00           H  
ATOM   1026 HG22 ILE A  68      -5.583   0.911   6.668  1.00  0.00           H  
ATOM   1027 HG23 ILE A  68      -4.261   1.765   7.463  1.00  0.00           H  
ATOM   1028 HD11 ILE A  68      -0.536  -0.077   7.681  1.00  0.00           H  
ATOM   1029 HD12 ILE A  68      -1.487  -0.562   6.276  1.00  0.00           H  
ATOM   1030 HD13 ILE A  68      -1.442   1.131   6.770  1.00  0.00           H  
ATOM   1031  N   GLN A  69      -7.193  -0.533   7.306  1.00  0.00           N  
ATOM   1032  CA  GLN A  69      -8.418  -0.741   6.543  1.00  0.00           C  
ATOM   1033  C   GLN A  69      -8.587   0.339   5.480  1.00  0.00           C  
ATOM   1034  O   GLN A  69      -7.784   1.268   5.392  1.00  0.00           O  
ATOM   1035  CB  GLN A  69      -9.630  -0.749   7.476  1.00  0.00           C  
ATOM   1036  CG  GLN A  69      -9.771   0.520   8.300  1.00  0.00           C  
ATOM   1037  CD  GLN A  69     -10.827   0.399   9.382  1.00  0.00           C  
ATOM   1038  OE1 GLN A  69     -10.881  -0.596  10.104  1.00  0.00           O  
ATOM   1039  NE2 GLN A  69     -11.674   1.415   9.499  1.00  0.00           N  
ATOM   1040  H   GLN A  69      -7.102   0.274   7.854  1.00  0.00           H  
ATOM   1041  HA  GLN A  69      -8.345  -1.701   6.055  1.00  0.00           H  
ATOM   1042  HB2 GLN A  69     -10.524  -0.870   6.884  1.00  0.00           H  
ATOM   1043  HB3 GLN A  69      -9.541  -1.585   8.155  1.00  0.00           H  
ATOM   1044  HG2 GLN A  69      -8.823   0.738   8.768  1.00  0.00           H  
ATOM   1045  HG3 GLN A  69     -10.042   1.333   7.642  1.00  0.00           H  
ATOM   1046 HE21 GLN A  69     -11.572   2.175   8.888  1.00  0.00           H  
ATOM   1047 HE22 GLN A  69     -12.367   1.363  10.189  1.00  0.00           H  
ATOM   1048  N   ASP A  70      -9.635   0.211   4.674  1.00  0.00           N  
ATOM   1049  CA  ASP A  70      -9.910   1.177   3.617  1.00  0.00           C  
ATOM   1050  C   ASP A  70     -10.361   2.511   4.203  1.00  0.00           C  
ATOM   1051  O   ASP A  70     -10.718   2.595   5.378  1.00  0.00           O  
ATOM   1052  CB  ASP A  70     -10.980   0.635   2.668  1.00  0.00           C  
ATOM   1053  CG  ASP A  70     -12.297   0.368   3.371  1.00  0.00           C  
ATOM   1054  OD1 ASP A  70     -12.270   0.049   4.578  1.00  0.00           O  
ATOM   1055  OD2 ASP A  70     -13.353   0.479   2.714  1.00  0.00           O  
ATOM   1056  H   ASP A  70     -10.240  -0.552   4.795  1.00  0.00           H  
ATOM   1057  HA  ASP A  70      -8.996   1.332   3.064  1.00  0.00           H  
ATOM   1058  HB2 ASP A  70     -11.153   1.356   1.882  1.00  0.00           H  
ATOM   1059  HB3 ASP A  70     -10.631  -0.290   2.233  1.00  0.00           H  
ATOM   1060  N   SER A  71     -10.341   3.552   3.377  1.00  0.00           N  
ATOM   1061  CA  SER A  71     -10.743   4.883   3.815  1.00  0.00           C  
ATOM   1062  C   SER A  71     -10.022   5.272   5.103  1.00  0.00           C  
ATOM   1063  O   SER A  71     -10.552   6.024   5.921  1.00  0.00           O  
ATOM   1064  CB  SER A  71     -12.256   4.938   4.028  1.00  0.00           C  
ATOM   1065  OG  SER A  71     -12.612   4.414   5.296  1.00  0.00           O  
ATOM   1066  H   SER A  71     -10.046   3.421   2.452  1.00  0.00           H  
ATOM   1067  HA  SER A  71     -10.471   5.583   3.039  1.00  0.00           H  
ATOM   1068  HB2 SER A  71     -12.589   5.963   3.970  1.00  0.00           H  
ATOM   1069  HB3 SER A  71     -12.746   4.356   3.260  1.00  0.00           H  
ATOM   1070  HG  SER A  71     -13.495   4.710   5.528  1.00  0.00           H  
ATOM   1071  N   ASP A  72      -8.811   4.754   5.275  1.00  0.00           N  
ATOM   1072  CA  ASP A  72      -8.016   5.047   6.462  1.00  0.00           C  
ATOM   1073  C   ASP A  72      -7.242   6.351   6.289  1.00  0.00           C  
ATOM   1074  O   ASP A  72      -7.013   6.806   5.168  1.00  0.00           O  
ATOM   1075  CB  ASP A  72      -7.047   3.899   6.749  1.00  0.00           C  
ATOM   1076  CG  ASP A  72      -6.240   3.503   5.528  1.00  0.00           C  
ATOM   1077  OD1 ASP A  72      -6.849   3.287   4.460  1.00  0.00           O  
ATOM   1078  OD2 ASP A  72      -5.000   3.408   5.642  1.00  0.00           O  
ATOM   1079  H   ASP A  72      -8.442   4.161   4.586  1.00  0.00           H  
ATOM   1080  HA  ASP A  72      -8.692   5.153   7.296  1.00  0.00           H  
ATOM   1081  HB2 ASP A  72      -6.362   4.201   7.528  1.00  0.00           H  
ATOM   1082  HB3 ASP A  72      -7.609   3.038   7.082  1.00  0.00           H  
ATOM   1083  N   THR A  73      -6.842   6.948   7.408  1.00  0.00           N  
ATOM   1084  CA  THR A  73      -6.096   8.200   7.381  1.00  0.00           C  
ATOM   1085  C   THR A  73      -4.640   7.981   7.775  1.00  0.00           C  
ATOM   1086  O   THR A  73      -4.349   7.463   8.854  1.00  0.00           O  
ATOM   1087  CB  THR A  73      -6.719   9.245   8.324  1.00  0.00           C  
ATOM   1088  OG1 THR A  73      -8.093   9.460   7.979  1.00  0.00           O  
ATOM   1089  CG2 THR A  73      -5.961  10.562   8.250  1.00  0.00           C  
ATOM   1090  H   THR A  73      -7.055   6.536   8.271  1.00  0.00           H  
ATOM   1091  HA  THR A  73      -6.132   8.588   6.373  1.00  0.00           H  
ATOM   1092  HB  THR A  73      -6.665   8.872   9.337  1.00  0.00           H  
ATOM   1093  HG1 THR A  73      -8.186   9.462   7.023  1.00  0.00           H  
ATOM   1094 HG21 THR A  73      -6.479  11.309   8.833  1.00  0.00           H  
ATOM   1095 HG22 THR A  73      -5.902  10.885   7.221  1.00  0.00           H  
ATOM   1096 HG23 THR A  73      -4.965  10.426   8.642  1.00  0.00           H  
ATOM   1097  N   LEU A  74      -3.727   8.378   6.895  1.00  0.00           N  
ATOM   1098  CA  LEU A  74      -2.299   8.225   7.151  1.00  0.00           C  
ATOM   1099  C   LEU A  74      -1.608   9.584   7.207  1.00  0.00           C  
ATOM   1100  O   LEU A  74      -1.750  10.401   6.297  1.00  0.00           O  
ATOM   1101  CB  LEU A  74      -1.656   7.358   6.068  1.00  0.00           C  
ATOM   1102  CG  LEU A  74      -2.245   5.957   5.893  1.00  0.00           C  
ATOM   1103  CD1 LEU A  74      -1.991   5.444   4.484  1.00  0.00           C  
ATOM   1104  CD2 LEU A  74      -1.663   5.001   6.924  1.00  0.00           C  
ATOM   1105  H   LEU A  74      -4.020   8.783   6.052  1.00  0.00           H  
ATOM   1106  HA  LEU A  74      -2.185   7.737   8.108  1.00  0.00           H  
ATOM   1107  HB2 LEU A  74      -1.753   7.877   5.128  1.00  0.00           H  
ATOM   1108  HB3 LEU A  74      -0.609   7.249   6.311  1.00  0.00           H  
ATOM   1109  HG  LEU A  74      -3.315   6.002   6.043  1.00  0.00           H  
ATOM   1110 HD11 LEU A  74      -2.653   4.617   4.277  1.00  0.00           H  
ATOM   1111 HD12 LEU A  74      -0.966   5.114   4.401  1.00  0.00           H  
ATOM   1112 HD13 LEU A  74      -2.171   6.238   3.774  1.00  0.00           H  
ATOM   1113 HD21 LEU A  74      -2.136   4.035   6.825  1.00  0.00           H  
ATOM   1114 HD22 LEU A  74      -1.842   5.389   7.916  1.00  0.00           H  
ATOM   1115 HD23 LEU A  74      -0.600   4.901   6.762  1.00  0.00           H  
ATOM   1116  N   ILE A  75      -0.860   9.817   8.280  1.00  0.00           N  
ATOM   1117  CA  ILE A  75      -0.144  11.075   8.452  1.00  0.00           C  
ATOM   1118  C   ILE A  75       1.222  11.028   7.775  1.00  0.00           C  
ATOM   1119  O   ILE A  75       2.008  10.108   8.002  1.00  0.00           O  
ATOM   1120  CB  ILE A  75       0.046  11.416   9.942  1.00  0.00           C  
ATOM   1121  CG1 ILE A  75      -1.245  11.147  10.718  1.00  0.00           C  
ATOM   1122  CG2 ILE A  75       0.475  12.866  10.104  1.00  0.00           C  
ATOM   1123  CD1 ILE A  75      -2.450  11.865  10.152  1.00  0.00           C  
ATOM   1124  H   ILE A  75      -0.786   9.127   8.971  1.00  0.00           H  
ATOM   1125  HA  ILE A  75      -0.733  11.859   7.997  1.00  0.00           H  
ATOM   1126  HB  ILE A  75       0.831  10.787  10.335  1.00  0.00           H  
ATOM   1127 HG12 ILE A  75      -1.454  10.089  10.703  1.00  0.00           H  
ATOM   1128 HG13 ILE A  75      -1.116  11.470  11.741  1.00  0.00           H  
ATOM   1129 HG21 ILE A  75       0.998  13.188   9.215  1.00  0.00           H  
ATOM   1130 HG22 ILE A  75      -0.397  13.485  10.251  1.00  0.00           H  
ATOM   1131 HG23 ILE A  75       1.129  12.955  10.959  1.00  0.00           H  
ATOM   1132 HD11 ILE A  75      -2.122  12.659   9.497  1.00  0.00           H  
ATOM   1133 HD12 ILE A  75      -3.059  11.167   9.597  1.00  0.00           H  
ATOM   1134 HD13 ILE A  75      -3.031  12.285  10.961  1.00  0.00           H  
ATOM   1135  N   LEU A  76       1.498  12.027   6.944  1.00  0.00           N  
ATOM   1136  CA  LEU A  76       2.771  12.101   6.234  1.00  0.00           C  
ATOM   1137  C   LEU A  76       3.644  13.218   6.798  1.00  0.00           C  
ATOM   1138  O   LEU A  76       3.230  14.376   6.851  1.00  0.00           O  
ATOM   1139  CB  LEU A  76       2.531  12.330   4.741  1.00  0.00           C  
ATOM   1140  CG  LEU A  76       3.709  12.905   3.952  1.00  0.00           C  
ATOM   1141  CD1 LEU A  76       4.731  11.819   3.653  1.00  0.00           C  
ATOM   1142  CD2 LEU A  76       3.223  13.552   2.664  1.00  0.00           C  
ATOM   1143  H   LEU A  76       0.832  12.731   6.803  1.00  0.00           H  
ATOM   1144  HA  LEU A  76       3.281  11.159   6.369  1.00  0.00           H  
ATOM   1145  HB2 LEU A  76       2.270  11.381   4.299  1.00  0.00           H  
ATOM   1146  HB3 LEU A  76       1.700  13.013   4.641  1.00  0.00           H  
ATOM   1147  HG  LEU A  76       4.195  13.666   4.548  1.00  0.00           H  
ATOM   1148 HD11 LEU A  76       4.971  11.290   4.563  1.00  0.00           H  
ATOM   1149 HD12 LEU A  76       5.627  12.270   3.252  1.00  0.00           H  
ATOM   1150 HD13 LEU A  76       4.322  11.128   2.931  1.00  0.00           H  
ATOM   1151 HD21 LEU A  76       3.462  14.605   2.679  1.00  0.00           H  
ATOM   1152 HD22 LEU A  76       2.153  13.427   2.579  1.00  0.00           H  
ATOM   1153 HD23 LEU A  76       3.709  13.084   1.821  1.00  0.00           H  
ATOM   1154  N   SER A  77       4.855  12.862   7.215  1.00  0.00           N  
ATOM   1155  CA  SER A  77       5.786  13.833   7.775  1.00  0.00           C  
ATOM   1156  C   SER A  77       7.216  13.531   7.336  1.00  0.00           C  
ATOM   1157  O   SER A  77       7.698  12.407   7.479  1.00  0.00           O  
ATOM   1158  CB  SER A  77       5.699  13.832   9.303  1.00  0.00           C  
ATOM   1159  OG  SER A  77       4.445  14.325   9.742  1.00  0.00           O  
ATOM   1160  H   SER A  77       5.127  11.922   7.145  1.00  0.00           H  
ATOM   1161  HA  SER A  77       5.508  14.810   7.408  1.00  0.00           H  
ATOM   1162  HB2 SER A  77       5.824  12.824   9.667  1.00  0.00           H  
ATOM   1163  HB3 SER A  77       6.481  14.460   9.706  1.00  0.00           H  
ATOM   1164  HG  SER A  77       3.766  14.083   9.108  1.00  0.00           H  
ATOM   1165  N   LYS A  78       7.890  14.543   6.801  1.00  0.00           N  
ATOM   1166  CA  LYS A  78       9.265  14.390   6.341  1.00  0.00           C  
ATOM   1167  C   LYS A  78      10.225  14.287   7.522  1.00  0.00           C  
ATOM   1168  O   LYS A  78      10.049  14.957   8.539  1.00  0.00           O  
ATOM   1169  CB  LYS A  78       9.661  15.568   5.449  1.00  0.00           C  
ATOM   1170  CG  LYS A  78       9.543  16.918   6.136  1.00  0.00           C  
ATOM   1171  CD  LYS A  78      10.553  17.912   5.588  1.00  0.00           C  
ATOM   1172  CE  LYS A  78      10.214  18.323   4.163  1.00  0.00           C  
ATOM   1173  NZ  LYS A  78      10.936  19.560   3.756  1.00  0.00           N  
ATOM   1174  H   LYS A  78       7.452  15.416   6.713  1.00  0.00           H  
ATOM   1175  HA  LYS A  78       9.322  13.478   5.765  1.00  0.00           H  
ATOM   1176  HB2 LYS A  78      10.686  15.437   5.133  1.00  0.00           H  
ATOM   1177  HB3 LYS A  78       9.023  15.575   4.577  1.00  0.00           H  
ATOM   1178  HG2 LYS A  78       8.548  17.306   5.978  1.00  0.00           H  
ATOM   1179  HG3 LYS A  78       9.717  16.788   7.195  1.00  0.00           H  
ATOM   1180  HD2 LYS A  78      10.554  18.793   6.214  1.00  0.00           H  
ATOM   1181  HD3 LYS A  78      11.534  17.460   5.600  1.00  0.00           H  
ATOM   1182  HE2 LYS A  78      10.489  17.520   3.497  1.00  0.00           H  
ATOM   1183  HE3 LYS A  78       9.150  18.498   4.097  1.00  0.00           H  
ATOM   1184  HZ1 LYS A  78      11.941  19.488   4.015  1.00  0.00           H  
ATOM   1185  HZ2 LYS A  78      10.525  20.387   4.234  1.00  0.00           H  
ATOM   1186  HZ3 LYS A  78      10.862  19.695   2.728  1.00  0.00           H  
ATOM   1187  N   LYS A  79      11.243  13.444   7.379  1.00  0.00           N  
ATOM   1188  CA  LYS A  79      12.233  13.255   8.432  1.00  0.00           C  
ATOM   1189  C   LYS A  79      13.057  14.522   8.638  1.00  0.00           C  
ATOM   1190  O   LYS A  79      13.487  15.158   7.676  1.00  0.00           O  
ATOM   1191  CB  LYS A  79      13.157  12.084   8.088  1.00  0.00           C  
ATOM   1192  CG  LYS A  79      12.426  10.882   7.515  1.00  0.00           C  
ATOM   1193  CD  LYS A  79      13.136   9.583   7.858  1.00  0.00           C  
ATOM   1194  CE  LYS A  79      12.492   8.394   7.161  1.00  0.00           C  
ATOM   1195  NZ  LYS A  79      13.413   7.227   7.088  1.00  0.00           N  
ATOM   1196  H   LYS A  79      11.330  12.937   6.544  1.00  0.00           H  
ATOM   1197  HA  LYS A  79      11.706  13.030   9.347  1.00  0.00           H  
ATOM   1198  HB2 LYS A  79      13.884  12.416   7.362  1.00  0.00           H  
ATOM   1199  HB3 LYS A  79      13.672  11.772   8.985  1.00  0.00           H  
ATOM   1200  HG2 LYS A  79      11.427  10.851   7.922  1.00  0.00           H  
ATOM   1201  HG3 LYS A  79      12.376  10.981   6.440  1.00  0.00           H  
ATOM   1202  HD2 LYS A  79      14.168   9.652   7.545  1.00  0.00           H  
ATOM   1203  HD3 LYS A  79      13.092   9.429   8.927  1.00  0.00           H  
ATOM   1204  HE2 LYS A  79      11.606   8.110   7.708  1.00  0.00           H  
ATOM   1205  HE3 LYS A  79      12.216   8.688   6.158  1.00  0.00           H  
ATOM   1206  HZ1 LYS A  79      13.800   7.019   8.031  1.00  0.00           H  
ATOM   1207  HZ2 LYS A  79      14.200   7.432   6.441  1.00  0.00           H  
ATOM   1208  HZ3 LYS A  79      12.903   6.389   6.742  1.00  0.00           H  
ATOM   1209  N   LYS A  80      13.274  14.882   9.898  1.00  0.00           N  
ATOM   1210  CA  LYS A  80      14.049  16.072  10.232  1.00  0.00           C  
ATOM   1211  C   LYS A  80      15.527  15.865   9.914  1.00  0.00           C  
ATOM   1212  O   LYS A  80      16.111  16.605   9.123  1.00  0.00           O  
ATOM   1213  CB  LYS A  80      13.878  16.418  11.713  1.00  0.00           C  
ATOM   1214  CG  LYS A  80      12.464  16.831  12.081  1.00  0.00           C  
ATOM   1215  CD  LYS A  80      12.147  16.503  13.531  1.00  0.00           C  
ATOM   1216  CE  LYS A  80      11.796  15.034  13.706  1.00  0.00           C  
ATOM   1217  NZ  LYS A  80      10.485  14.699  13.085  1.00  0.00           N  
ATOM   1218  H   LYS A  80      12.905  14.334  10.623  1.00  0.00           H  
ATOM   1219  HA  LYS A  80      13.676  16.889   9.634  1.00  0.00           H  
ATOM   1220  HB2 LYS A  80      14.145  15.556  12.305  1.00  0.00           H  
ATOM   1221  HB3 LYS A  80      14.544  17.233  11.958  1.00  0.00           H  
ATOM   1222  HG2 LYS A  80      12.359  17.896  11.933  1.00  0.00           H  
ATOM   1223  HG3 LYS A  80      11.767  16.307  11.443  1.00  0.00           H  
ATOM   1224  HD2 LYS A  80      13.010  16.731  14.139  1.00  0.00           H  
ATOM   1225  HD3 LYS A  80      11.309  17.106  13.852  1.00  0.00           H  
ATOM   1226  HE2 LYS A  80      12.567  14.436  13.244  1.00  0.00           H  
ATOM   1227  HE3 LYS A  80      11.752  14.812  14.762  1.00  0.00           H  
ATOM   1228  HZ1 LYS A  80       9.744  15.331  13.452  1.00  0.00           H  
ATOM   1229  HZ2 LYS A  80      10.226  13.716  13.305  1.00  0.00           H  
ATOM   1230  HZ3 LYS A  80      10.539  14.810  12.053  1.00  0.00           H  
ATOM   1231  N   GLY A  81      16.125  14.854  10.536  1.00  0.00           N  
ATOM   1232  CA  GLY A  81      17.529  14.568  10.305  1.00  0.00           C  
ATOM   1233  C   GLY A  81      17.741  13.564   9.189  1.00  0.00           C  
ATOM   1234  O   GLY A  81      16.849  12.774   8.879  1.00  0.00           O  
ATOM   1235  H   GLY A  81      15.610  14.298  11.157  1.00  0.00           H  
ATOM   1236  HA2 GLY A  81      18.035  15.487  10.049  1.00  0.00           H  
ATOM   1237  HA3 GLY A  81      17.959  14.174  11.215  1.00  0.00           H  
ATOM   1238  N   SER A  82      18.923  13.595   8.584  1.00  0.00           N  
ATOM   1239  CA  SER A  82      19.247  12.684   7.492  1.00  0.00           C  
ATOM   1240  C   SER A  82      20.375  11.738   7.891  1.00  0.00           C  
ATOM   1241  O   SER A  82      20.924  11.835   8.987  1.00  0.00           O  
ATOM   1242  CB  SER A  82      19.646  13.473   6.243  1.00  0.00           C  
ATOM   1243  OG  SER A  82      20.814  14.241   6.475  1.00  0.00           O  
ATOM   1244  H   SER A  82      19.593  14.248   8.877  1.00  0.00           H  
ATOM   1245  HA  SER A  82      18.365  12.102   7.273  1.00  0.00           H  
ATOM   1246  HB2 SER A  82      19.836  12.786   5.432  1.00  0.00           H  
ATOM   1247  HB3 SER A  82      18.840  14.139   5.969  1.00  0.00           H  
ATOM   1248  HG  SER A  82      21.578  13.772   6.132  1.00  0.00           H  
ATOM   1249  N   GLY A  83      20.715  10.820   6.991  1.00  0.00           N  
ATOM   1250  CA  GLY A  83      21.776   9.868   7.266  1.00  0.00           C  
ATOM   1251  C   GLY A  83      22.497   9.423   6.009  1.00  0.00           C  
ATOM   1252  O   GLY A  83      21.969   9.514   4.900  1.00  0.00           O  
ATOM   1253  H   GLY A  83      20.242  10.789   6.133  1.00  0.00           H  
ATOM   1254  HA2 GLY A  83      22.489  10.324   7.936  1.00  0.00           H  
ATOM   1255  HA3 GLY A  83      21.349   9.000   7.748  1.00  0.00           H  
ATOM   1256  N   PRO A  84      23.733   8.931   6.174  1.00  0.00           N  
ATOM   1257  CA  PRO A  84      24.555   8.462   5.054  1.00  0.00           C  
ATOM   1258  C   PRO A  84      24.017   7.173   4.441  1.00  0.00           C  
ATOM   1259  O   PRO A  84      24.239   6.897   3.262  1.00  0.00           O  
ATOM   1260  CB  PRO A  84      25.923   8.219   5.696  1.00  0.00           C  
ATOM   1261  CG  PRO A  84      25.627   7.955   7.132  1.00  0.00           C  
ATOM   1262  CD  PRO A  84      24.424   8.793   7.467  1.00  0.00           C  
ATOM   1263  HA  PRO A  84      24.644   9.215   4.285  1.00  0.00           H  
ATOM   1264  HB2 PRO A  84      26.397   7.368   5.226  1.00  0.00           H  
ATOM   1265  HB3 PRO A  84      26.542   9.095   5.575  1.00  0.00           H  
ATOM   1266  HG2 PRO A  84      25.407   6.908   7.275  1.00  0.00           H  
ATOM   1267  HG3 PRO A  84      26.470   8.249   7.740  1.00  0.00           H  
ATOM   1268  HD2 PRO A  84      23.799   8.285   8.186  1.00  0.00           H  
ATOM   1269  HD3 PRO A  84      24.730   9.758   7.845  1.00  0.00           H  
ATOM   1270  N   SER A  85      23.310   6.389   5.248  1.00  0.00           N  
ATOM   1271  CA  SER A  85      22.744   5.128   4.785  1.00  0.00           C  
ATOM   1272  C   SER A  85      22.152   5.279   3.387  1.00  0.00           C  
ATOM   1273  O   SER A  85      21.325   6.157   3.143  1.00  0.00           O  
ATOM   1274  CB  SER A  85      21.668   4.640   5.757  1.00  0.00           C  
ATOM   1275  OG  SER A  85      20.467   5.374   5.598  1.00  0.00           O  
ATOM   1276  H   SER A  85      23.168   6.664   6.178  1.00  0.00           H  
ATOM   1277  HA  SER A  85      23.541   4.400   4.748  1.00  0.00           H  
ATOM   1278  HB2 SER A  85      21.466   3.596   5.571  1.00  0.00           H  
ATOM   1279  HB3 SER A  85      22.021   4.763   6.771  1.00  0.00           H  
ATOM   1280  HG  SER A  85      19.719   4.817   5.828  1.00  0.00           H  
ATOM   1281  N   SER A  86      22.581   4.415   2.472  1.00  0.00           N  
ATOM   1282  CA  SER A  86      22.097   4.454   1.097  1.00  0.00           C  
ATOM   1283  C   SER A  86      20.784   3.689   0.962  1.00  0.00           C  
ATOM   1284  O   SER A  86      20.358   2.996   1.885  1.00  0.00           O  
ATOM   1285  CB  SER A  86      23.144   3.865   0.149  1.00  0.00           C  
ATOM   1286  OG  SER A  86      24.300   4.683   0.095  1.00  0.00           O  
ATOM   1287  H   SER A  86      23.242   3.737   2.728  1.00  0.00           H  
ATOM   1288  HA  SER A  86      21.927   5.487   0.835  1.00  0.00           H  
ATOM   1289  HB2 SER A  86      23.429   2.884   0.496  1.00  0.00           H  
ATOM   1290  HB3 SER A  86      22.724   3.789  -0.843  1.00  0.00           H  
ATOM   1291  HG  SER A  86      24.697   4.735   0.967  1.00  0.00           H  
ATOM   1292  N   GLY A  87      20.147   3.820  -0.198  1.00  0.00           N  
ATOM   1293  CA  GLY A  87      18.889   3.136  -0.434  1.00  0.00           C  
ATOM   1294  C   GLY A  87      18.152   3.679  -1.642  1.00  0.00           C  
ATOM   1295  O   GLY A  87      16.929   3.574  -1.730  1.00  0.00           O  
ATOM   1296  H   GLY A  87      20.534   4.386  -0.898  1.00  0.00           H  
ATOM   1297  HA2 GLY A  87      19.086   2.086  -0.588  1.00  0.00           H  
ATOM   1298  HA3 GLY A  87      18.261   3.250   0.437  1.00  0.00           H  
ATOM      1  N   GLY A   1      -4.270   1.892 -18.100  1.00  0.00           N  
ATOM      2  CA  GLY A   1      -4.589   0.590 -17.544  1.00  0.00           C  
ATOM      3  C   GLY A   1      -5.677  -0.122 -18.324  1.00  0.00           C  
ATOM      4  O   GLY A   1      -6.081   0.332 -19.394  1.00  0.00           O  
ATOM      5  H1  GLY A   1      -4.236   2.013 -19.072  1.00  0.00           H  
ATOM      6  HA2 GLY A   1      -3.698  -0.020 -17.550  1.00  0.00           H  
ATOM      7  HA3 GLY A   1      -4.919   0.718 -16.524  1.00  0.00           H  
ATOM      8  N   SER A   2      -6.150  -1.243 -17.788  1.00  0.00           N  
ATOM      9  CA  SER A   2      -7.193  -2.022 -18.443  1.00  0.00           C  
ATOM     10  C   SER A   2      -8.400  -2.194 -17.526  1.00  0.00           C  
ATOM     11  O   SER A   2      -8.391  -1.746 -16.380  1.00  0.00           O  
ATOM     12  CB  SER A   2      -6.652  -3.393 -18.856  1.00  0.00           C  
ATOM     13  OG  SER A   2      -5.930  -3.311 -20.072  1.00  0.00           O  
ATOM     14  H   SER A   2      -5.786  -1.553 -16.932  1.00  0.00           H  
ATOM     15  HA  SER A   2      -7.502  -1.485 -19.328  1.00  0.00           H  
ATOM     16  HB2 SER A   2      -5.994  -3.764 -18.085  1.00  0.00           H  
ATOM     17  HB3 SER A   2      -7.478  -4.078 -18.986  1.00  0.00           H  
ATOM     18  HG  SER A   2      -4.997  -3.461 -19.902  1.00  0.00           H  
ATOM     19  N   SER A   3      -9.438  -2.846 -18.040  1.00  0.00           N  
ATOM     20  CA  SER A   3     -10.655  -3.074 -17.270  1.00  0.00           C  
ATOM     21  C   SER A   3     -10.410  -4.085 -16.154  1.00  0.00           C  
ATOM     22  O   SER A   3     -10.220  -5.274 -16.408  1.00  0.00           O  
ATOM     23  CB  SER A   3     -11.777  -3.570 -18.184  1.00  0.00           C  
ATOM     24  OG  SER A   3     -12.968  -3.800 -17.452  1.00  0.00           O  
ATOM     25  H   SER A   3      -9.385  -3.179 -18.961  1.00  0.00           H  
ATOM     26  HA  SER A   3     -10.950  -2.134 -16.830  1.00  0.00           H  
ATOM     27  HB2 SER A   3     -11.973  -2.828 -18.944  1.00  0.00           H  
ATOM     28  HB3 SER A   3     -11.473  -4.495 -18.654  1.00  0.00           H  
ATOM     29  HG  SER A   3     -13.024  -4.728 -17.214  1.00  0.00           H  
ATOM     30  N   GLY A   4     -10.414  -3.602 -14.915  1.00  0.00           N  
ATOM     31  CA  GLY A   4     -10.191  -4.475 -13.777  1.00  0.00           C  
ATOM     32  C   GLY A   4      -9.709  -3.721 -12.554  1.00  0.00           C  
ATOM     33  O   GLY A   4      -8.508  -3.646 -12.296  1.00  0.00           O  
ATOM     34  H   GLY A   4     -10.571  -2.645 -14.773  1.00  0.00           H  
ATOM     35  HA2 GLY A   4     -11.116  -4.977 -13.536  1.00  0.00           H  
ATOM     36  HA3 GLY A   4      -9.450  -5.213 -14.045  1.00  0.00           H  
ATOM     37  N   SER A   5     -10.648  -3.159 -11.799  1.00  0.00           N  
ATOM     38  CA  SER A   5     -10.312  -2.402 -10.599  1.00  0.00           C  
ATOM     39  C   SER A   5     -10.192  -3.325  -9.390  1.00  0.00           C  
ATOM     40  O   SER A   5     -10.987  -4.249  -9.219  1.00  0.00           O  
ATOM     41  CB  SER A   5     -11.371  -1.330 -10.333  1.00  0.00           C  
ATOM     42  OG  SER A   5     -11.298  -0.291 -11.293  1.00  0.00           O  
ATOM     43  H   SER A   5     -11.589  -3.254 -12.057  1.00  0.00           H  
ATOM     44  HA  SER A   5      -9.360  -1.921 -10.766  1.00  0.00           H  
ATOM     45  HB2 SER A   5     -12.352  -1.778 -10.379  1.00  0.00           H  
ATOM     46  HB3 SER A   5     -11.214  -0.909  -9.350  1.00  0.00           H  
ATOM     47  HG  SER A   5     -10.381  -0.143 -11.536  1.00  0.00           H  
ATOM     48  N   SER A   6      -9.191  -3.067  -8.554  1.00  0.00           N  
ATOM     49  CA  SER A   6      -8.963  -3.877  -7.363  1.00  0.00           C  
ATOM     50  C   SER A   6      -8.026  -3.163  -6.392  1.00  0.00           C  
ATOM     51  O   SER A   6      -7.269  -2.275  -6.782  1.00  0.00           O  
ATOM     52  CB  SER A   6      -8.376  -5.236  -7.749  1.00  0.00           C  
ATOM     53  OG  SER A   6      -8.545  -6.179  -6.704  1.00  0.00           O  
ATOM     54  H   SER A   6      -8.591  -2.316  -8.745  1.00  0.00           H  
ATOM     55  HA  SER A   6      -9.915  -4.030  -6.878  1.00  0.00           H  
ATOM     56  HB2 SER A   6      -8.875  -5.603  -8.632  1.00  0.00           H  
ATOM     57  HB3 SER A   6      -7.321  -5.125  -7.951  1.00  0.00           H  
ATOM     58  HG  SER A   6      -9.473  -6.413  -6.631  1.00  0.00           H  
ATOM     59  N   GLY A   7      -8.084  -3.559  -5.124  1.00  0.00           N  
ATOM     60  CA  GLY A   7      -7.237  -2.947  -4.117  1.00  0.00           C  
ATOM     61  C   GLY A   7      -8.020  -2.084  -3.148  1.00  0.00           C  
ATOM     62  O   GLY A   7      -9.233  -1.923  -3.290  1.00  0.00           O  
ATOM     63  H   GLY A   7      -8.707  -4.272  -4.871  1.00  0.00           H  
ATOM     64  HA2 GLY A   7      -6.735  -3.727  -3.563  1.00  0.00           H  
ATOM     65  HA3 GLY A   7      -6.496  -2.335  -4.609  1.00  0.00           H  
ATOM     66  N   ILE A   8      -7.327  -1.528  -2.160  1.00  0.00           N  
ATOM     67  CA  ILE A   8      -7.965  -0.676  -1.164  1.00  0.00           C  
ATOM     68  C   ILE A   8      -7.616   0.791  -1.390  1.00  0.00           C  
ATOM     69  O   ILE A   8      -6.589   1.109  -1.989  1.00  0.00           O  
ATOM     70  CB  ILE A   8      -7.554  -1.077   0.265  1.00  0.00           C  
ATOM     71  CG1 ILE A   8      -6.063  -0.811   0.484  1.00  0.00           C  
ATOM     72  CG2 ILE A   8      -7.879  -2.541   0.519  1.00  0.00           C  
ATOM     73  CD1 ILE A   8      -5.701  -0.551   1.929  1.00  0.00           C  
ATOM     74  H   ILE A   8      -6.363  -1.693  -2.101  1.00  0.00           H  
ATOM     75  HA  ILE A   8      -9.035  -0.799  -1.257  1.00  0.00           H  
ATOM     76  HB  ILE A   8      -8.124  -0.480   0.960  1.00  0.00           H  
ATOM     77 HG12 ILE A   8      -5.498  -1.667   0.150  1.00  0.00           H  
ATOM     78 HG13 ILE A   8      -5.771   0.055  -0.093  1.00  0.00           H  
ATOM     79 HG21 ILE A   8      -8.120  -3.024  -0.416  1.00  0.00           H  
ATOM     80 HG22 ILE A   8      -7.024  -3.027   0.965  1.00  0.00           H  
ATOM     81 HG23 ILE A   8      -8.724  -2.611   1.188  1.00  0.00           H  
ATOM     82 HD11 ILE A   8      -4.710  -0.125   1.982  1.00  0.00           H  
ATOM     83 HD12 ILE A   8      -6.412   0.137   2.361  1.00  0.00           H  
ATOM     84 HD13 ILE A   8      -5.722  -1.481   2.478  1.00  0.00           H  
ATOM     85  N   GLN A   9      -8.476   1.680  -0.904  1.00  0.00           N  
ATOM     86  CA  GLN A   9      -8.258   3.114  -1.052  1.00  0.00           C  
ATOM     87  C   GLN A   9      -7.835   3.739   0.273  1.00  0.00           C  
ATOM     88  O   GLN A   9      -8.598   3.748   1.239  1.00  0.00           O  
ATOM     89  CB  GLN A   9      -9.527   3.794  -1.569  1.00  0.00           C  
ATOM     90  CG  GLN A   9      -9.402   5.304  -1.688  1.00  0.00           C  
ATOM     91  CD  GLN A   9     -10.729   5.979  -1.974  1.00  0.00           C  
ATOM     92  OE1 GLN A   9     -11.670   5.883  -1.185  1.00  0.00           O  
ATOM     93  NE2 GLN A   9     -10.812   6.667  -3.107  1.00  0.00           N  
ATOM     94  H   GLN A   9      -9.277   1.364  -0.436  1.00  0.00           H  
ATOM     95  HA  GLN A   9      -7.466   3.256  -1.771  1.00  0.00           H  
ATOM     96  HB2 GLN A   9      -9.763   3.395  -2.544  1.00  0.00           H  
ATOM     97  HB3 GLN A   9     -10.339   3.574  -0.893  1.00  0.00           H  
ATOM     98  HG2 GLN A   9      -9.010   5.695  -0.760  1.00  0.00           H  
ATOM     99  HG3 GLN A   9      -8.717   5.533  -2.491  1.00  0.00           H  
ATOM    100 HE21 GLN A   9     -10.022   6.698  -3.687  1.00  0.00           H  
ATOM    101 HE22 GLN A   9     -11.658   7.112  -3.317  1.00  0.00           H  
ATOM    102  N   VAL A  10      -6.613   4.262   0.312  1.00  0.00           N  
ATOM    103  CA  VAL A  10      -6.089   4.891   1.519  1.00  0.00           C  
ATOM    104  C   VAL A  10      -5.772   6.362   1.278  1.00  0.00           C  
ATOM    105  O   VAL A  10      -5.248   6.732   0.228  1.00  0.00           O  
ATOM    106  CB  VAL A  10      -4.817   4.178   2.015  1.00  0.00           C  
ATOM    107  CG1 VAL A  10      -5.065   2.685   2.164  1.00  0.00           C  
ATOM    108  CG2 VAL A  10      -3.655   4.442   1.070  1.00  0.00           C  
ATOM    109  H   VAL A  10      -6.052   4.225  -0.490  1.00  0.00           H  
ATOM    110  HA  VAL A  10      -6.843   4.815   2.289  1.00  0.00           H  
ATOM    111  HB  VAL A  10      -4.562   4.576   2.986  1.00  0.00           H  
ATOM    112 HG11 VAL A  10      -4.240   2.138   1.732  1.00  0.00           H  
ATOM    113 HG12 VAL A  10      -5.154   2.436   3.212  1.00  0.00           H  
ATOM    114 HG13 VAL A  10      -5.979   2.419   1.652  1.00  0.00           H  
ATOM    115 HG21 VAL A  10      -2.802   3.856   1.377  1.00  0.00           H  
ATOM    116 HG22 VAL A  10      -3.938   4.166   0.065  1.00  0.00           H  
ATOM    117 HG23 VAL A  10      -3.400   5.491   1.096  1.00  0.00           H  
ATOM    118  N   PHE A  11      -6.094   7.199   2.259  1.00  0.00           N  
ATOM    119  CA  PHE A  11      -5.845   8.632   2.155  1.00  0.00           C  
ATOM    120  C   PHE A  11      -4.498   8.996   2.773  1.00  0.00           C  
ATOM    121  O   PHE A  11      -4.213   8.646   3.919  1.00  0.00           O  
ATOM    122  CB  PHE A  11      -6.964   9.417   2.842  1.00  0.00           C  
ATOM    123  CG  PHE A  11      -8.320   9.178   2.243  1.00  0.00           C  
ATOM    124  CD1 PHE A  11      -8.707   9.835   1.086  1.00  0.00           C  
ATOM    125  CD2 PHE A  11      -9.208   8.296   2.838  1.00  0.00           C  
ATOM    126  CE1 PHE A  11      -9.954   9.616   0.532  1.00  0.00           C  
ATOM    127  CE2 PHE A  11     -10.456   8.073   2.288  1.00  0.00           C  
ATOM    128  CZ  PHE A  11     -10.830   8.735   1.134  1.00  0.00           C  
ATOM    129  H   PHE A  11      -6.510   6.844   3.073  1.00  0.00           H  
ATOM    130  HA  PHE A  11      -5.828   8.889   1.107  1.00  0.00           H  
ATOM    131  HB2 PHE A  11      -7.006   9.133   3.883  1.00  0.00           H  
ATOM    132  HB3 PHE A  11      -6.749  10.473   2.770  1.00  0.00           H  
ATOM    133  HD1 PHE A  11      -8.022  10.525   0.615  1.00  0.00           H  
ATOM    134  HD2 PHE A  11      -8.918   7.778   3.740  1.00  0.00           H  
ATOM    135  HE1 PHE A  11     -10.243  10.135  -0.370  1.00  0.00           H  
ATOM    136  HE2 PHE A  11     -11.140   7.384   2.761  1.00  0.00           H  
ATOM    137  HZ  PHE A  11     -11.805   8.562   0.703  1.00  0.00           H  
ATOM    138  N   VAL A  12      -3.673   9.701   2.006  1.00  0.00           N  
ATOM    139  CA  VAL A  12      -2.356  10.114   2.478  1.00  0.00           C  
ATOM    140  C   VAL A  12      -2.309  11.617   2.731  1.00  0.00           C  
ATOM    141  O   VAL A  12      -2.324  12.417   1.796  1.00  0.00           O  
ATOM    142  CB  VAL A  12      -1.256   9.741   1.467  1.00  0.00           C  
ATOM    143  CG1 VAL A  12       0.108  10.181   1.975  1.00  0.00           C  
ATOM    144  CG2 VAL A  12      -1.273   8.245   1.188  1.00  0.00           C  
ATOM    145  H   VAL A  12      -3.957   9.951   1.102  1.00  0.00           H  
ATOM    146  HA  VAL A  12      -2.156   9.596   3.404  1.00  0.00           H  
ATOM    147  HB  VAL A  12      -1.455  10.260   0.541  1.00  0.00           H  
ATOM    148 HG11 VAL A  12       0.081  10.265   3.052  1.00  0.00           H  
ATOM    149 HG12 VAL A  12       0.852   9.452   1.689  1.00  0.00           H  
ATOM    150 HG13 VAL A  12       0.360  11.140   1.546  1.00  0.00           H  
ATOM    151 HG21 VAL A  12      -1.628   8.071   0.183  1.00  0.00           H  
ATOM    152 HG22 VAL A  12      -0.274   7.848   1.292  1.00  0.00           H  
ATOM    153 HG23 VAL A  12      -1.930   7.756   1.892  1.00  0.00           H  
ATOM    154  N   LYS A  13      -2.253  11.994   4.004  1.00  0.00           N  
ATOM    155  CA  LYS A  13      -2.202  13.401   4.383  1.00  0.00           C  
ATOM    156  C   LYS A  13      -0.768  13.919   4.361  1.00  0.00           C  
ATOM    157  O   LYS A  13       0.084  13.449   5.113  1.00  0.00           O  
ATOM    158  CB  LYS A  13      -2.804  13.597   5.777  1.00  0.00           C  
ATOM    159  CG  LYS A  13      -2.232  14.789   6.525  1.00  0.00           C  
ATOM    160  CD  LYS A  13      -2.982  15.047   7.820  1.00  0.00           C  
ATOM    161  CE  LYS A  13      -4.169  15.972   7.602  1.00  0.00           C  
ATOM    162  NZ  LYS A  13      -4.992  16.120   8.834  1.00  0.00           N  
ATOM    163  H   LYS A  13      -2.244  11.309   4.706  1.00  0.00           H  
ATOM    164  HA  LYS A  13      -2.785  13.960   3.667  1.00  0.00           H  
ATOM    165  HB2 LYS A  13      -3.871  13.739   5.678  1.00  0.00           H  
ATOM    166  HB3 LYS A  13      -2.621  12.709   6.363  1.00  0.00           H  
ATOM    167  HG2 LYS A  13      -1.195  14.593   6.755  1.00  0.00           H  
ATOM    168  HG3 LYS A  13      -2.304  15.665   5.897  1.00  0.00           H  
ATOM    169  HD2 LYS A  13      -3.341  14.107   8.212  1.00  0.00           H  
ATOM    170  HD3 LYS A  13      -2.308  15.502   8.532  1.00  0.00           H  
ATOM    171  HE2 LYS A  13      -3.802  16.943   7.306  1.00  0.00           H  
ATOM    172  HE3 LYS A  13      -4.786  15.566   6.814  1.00  0.00           H  
ATOM    173  HZ1 LYS A  13      -5.989  15.911   8.625  1.00  0.00           H  
ATOM    174  HZ2 LYS A  13      -4.922  17.092   9.196  1.00  0.00           H  
ATOM    175  HZ3 LYS A  13      -4.658  15.463   9.568  1.00  0.00           H  
ATOM    176  N   ASN A  14      -0.508  14.893   3.493  1.00  0.00           N  
ATOM    177  CA  ASN A  14       0.823  15.475   3.374  1.00  0.00           C  
ATOM    178  C   ASN A  14       1.044  16.549   4.435  1.00  0.00           C  
ATOM    179  O   ASN A  14       0.104  17.171   4.930  1.00  0.00           O  
ATOM    180  CB  ASN A  14       1.018  16.073   1.979  1.00  0.00           C  
ATOM    181  CG  ASN A  14      -0.066  17.071   1.621  1.00  0.00           C  
ATOM    182  OD1 ASN A  14      -0.922  17.396   2.444  1.00  0.00           O  
ATOM    183  ND2 ASN A  14      -0.035  17.562   0.388  1.00  0.00           N  
ATOM    184  H   ASN A  14      -1.229  15.227   2.920  1.00  0.00           H  
ATOM    185  HA  ASN A  14       1.545  14.686   3.522  1.00  0.00           H  
ATOM    186  HB2 ASN A  14       1.972  16.578   1.941  1.00  0.00           H  
ATOM    187  HB3 ASN A  14       1.006  15.278   1.248  1.00  0.00           H  
ATOM    188 HD21 ASN A  14       0.676  17.257  -0.214  1.00  0.00           H  
ATOM    189 HD22 ASN A  14      -0.723  18.209   0.130  1.00  0.00           H  
ATOM    190  N   PRO A  15       2.317  16.774   4.793  1.00  0.00           N  
ATOM    191  CA  PRO A  15       2.692  17.773   5.798  1.00  0.00           C  
ATOM    192  C   PRO A  15       2.477  19.200   5.305  1.00  0.00           C  
ATOM    193  O   PRO A  15       2.610  20.157   6.067  1.00  0.00           O  
ATOM    194  CB  PRO A  15       4.182  17.506   6.025  1.00  0.00           C  
ATOM    195  CG  PRO A  15       4.651  16.872   4.761  1.00  0.00           C  
ATOM    196  CD  PRO A  15       3.488  16.069   4.245  1.00  0.00           C  
ATOM    197  HA  PRO A  15       2.153  17.628   6.723  1.00  0.00           H  
ATOM    198  HB2 PRO A  15       4.694  18.439   6.213  1.00  0.00           H  
ATOM    199  HB3 PRO A  15       4.308  16.844   6.869  1.00  0.00           H  
ATOM    200  HG2 PRO A  15       4.926  17.634   4.048  1.00  0.00           H  
ATOM    201  HG3 PRO A  15       5.491  16.225   4.965  1.00  0.00           H  
ATOM    202  HD2 PRO A  15       3.473  16.079   3.165  1.00  0.00           H  
ATOM    203  HD3 PRO A  15       3.536  15.056   4.614  1.00  0.00           H  
ATOM    204  N   ASP A  16       2.142  19.335   4.026  1.00  0.00           N  
ATOM    205  CA  ASP A  16       1.906  20.645   3.432  1.00  0.00           C  
ATOM    206  C   ASP A  16       0.515  21.161   3.787  1.00  0.00           C  
ATOM    207  O   ASP A  16       0.354  22.306   4.207  1.00  0.00           O  
ATOM    208  CB  ASP A  16       2.066  20.576   1.912  1.00  0.00           C  
ATOM    209  CG  ASP A  16       3.514  20.431   1.488  1.00  0.00           C  
ATOM    210  OD1 ASP A  16       4.314  21.341   1.789  1.00  0.00           O  
ATOM    211  OD2 ASP A  16       3.847  19.408   0.853  1.00  0.00           O  
ATOM    212  H   ASP A  16       2.051  18.533   3.469  1.00  0.00           H  
ATOM    213  HA  ASP A  16       2.642  21.328   3.831  1.00  0.00           H  
ATOM    214  HB2 ASP A  16       1.514  19.726   1.537  1.00  0.00           H  
ATOM    215  HB3 ASP A  16       1.669  21.479   1.473  1.00  0.00           H  
ATOM    216  N   GLY A  17      -0.489  20.306   3.614  1.00  0.00           N  
ATOM    217  CA  GLY A  17      -1.854  20.694   3.919  1.00  0.00           C  
ATOM    218  C   GLY A  17      -2.861  20.059   2.981  1.00  0.00           C  
ATOM    219  O   GLY A  17      -3.173  20.612   1.927  1.00  0.00           O  
ATOM    220  H   GLY A  17      -0.302  19.405   3.276  1.00  0.00           H  
ATOM    221  HA2 GLY A  17      -2.083  20.396   4.932  1.00  0.00           H  
ATOM    222  HA3 GLY A  17      -1.936  21.768   3.843  1.00  0.00           H  
ATOM    223  N   GLY A  18      -3.370  18.891   3.363  1.00  0.00           N  
ATOM    224  CA  GLY A  18      -4.341  18.199   2.536  1.00  0.00           C  
ATOM    225  C   GLY A  18      -4.115  16.700   2.510  1.00  0.00           C  
ATOM    226  O   GLY A  18      -3.159  16.199   3.100  1.00  0.00           O  
ATOM    227  H   GLY A  18      -3.084  18.497   4.214  1.00  0.00           H  
ATOM    228  HA2 GLY A  18      -5.330  18.397   2.919  1.00  0.00           H  
ATOM    229  HA3 GLY A  18      -4.273  18.579   1.527  1.00  0.00           H  
ATOM    230  N   SER A  19      -5.000  15.982   1.824  1.00  0.00           N  
ATOM    231  CA  SER A  19      -4.896  14.531   1.728  1.00  0.00           C  
ATOM    232  C   SER A  19      -5.400  14.039   0.375  1.00  0.00           C  
ATOM    233  O   SER A  19      -6.385  14.552  -0.157  1.00  0.00           O  
ATOM    234  CB  SER A  19      -5.691  13.866   2.854  1.00  0.00           C  
ATOM    235  OG  SER A  19      -5.165  12.587   3.162  1.00  0.00           O  
ATOM    236  H   SER A  19      -5.741  16.440   1.375  1.00  0.00           H  
ATOM    237  HA  SER A  19      -3.854  14.266   1.829  1.00  0.00           H  
ATOM    238  HB2 SER A  19      -5.644  14.484   3.737  1.00  0.00           H  
ATOM    239  HB3 SER A  19      -6.721  13.755   2.546  1.00  0.00           H  
ATOM    240  HG  SER A  19      -4.772  12.604   4.037  1.00  0.00           H  
ATOM    241  N   TYR A  20      -4.718  13.042  -0.177  1.00  0.00           N  
ATOM    242  CA  TYR A  20      -5.094  12.481  -1.469  1.00  0.00           C  
ATOM    243  C   TYR A  20      -5.453  11.004  -1.338  1.00  0.00           C  
ATOM    244  O   TYR A  20      -5.026  10.330  -0.401  1.00  0.00           O  
ATOM    245  CB  TYR A  20      -3.954  12.653  -2.474  1.00  0.00           C  
ATOM    246  CG  TYR A  20      -3.204  13.957  -2.322  1.00  0.00           C  
ATOM    247  CD1 TYR A  20      -3.761  15.155  -2.751  1.00  0.00           C  
ATOM    248  CD2 TYR A  20      -1.939  13.991  -1.748  1.00  0.00           C  
ATOM    249  CE1 TYR A  20      -3.079  16.349  -2.615  1.00  0.00           C  
ATOM    250  CE2 TYR A  20      -1.251  15.180  -1.606  1.00  0.00           C  
ATOM    251  CZ  TYR A  20      -1.824  16.356  -2.042  1.00  0.00           C  
ATOM    252  OH  TYR A  20      -1.142  17.543  -1.903  1.00  0.00           O  
ATOM    253  H   TYR A  20      -3.942  12.674   0.296  1.00  0.00           H  
ATOM    254  HA  TYR A  20      -5.960  13.020  -1.825  1.00  0.00           H  
ATOM    255  HB2 TYR A  20      -3.247  11.848  -2.347  1.00  0.00           H  
ATOM    256  HB3 TYR A  20      -4.358  12.617  -3.476  1.00  0.00           H  
ATOM    257  HD1 TYR A  20      -4.744  15.146  -3.200  1.00  0.00           H  
ATOM    258  HD2 TYR A  20      -1.493  13.068  -1.408  1.00  0.00           H  
ATOM    259  HE1 TYR A  20      -3.528  17.270  -2.956  1.00  0.00           H  
ATOM    260  HE2 TYR A  20      -0.268  15.186  -1.157  1.00  0.00           H  
ATOM    261  HH  TYR A  20      -1.570  18.221  -2.431  1.00  0.00           H  
ATOM    262  N   ALA A  21      -6.242  10.507  -2.286  1.00  0.00           N  
ATOM    263  CA  ALA A  21      -6.657   9.110  -2.280  1.00  0.00           C  
ATOM    264  C   ALA A  21      -5.753   8.265  -3.170  1.00  0.00           C  
ATOM    265  O   ALA A  21      -5.624   8.526  -4.366  1.00  0.00           O  
ATOM    266  CB  ALA A  21      -8.106   8.989  -2.728  1.00  0.00           C  
ATOM    267  H   ALA A  21      -6.550  11.095  -3.007  1.00  0.00           H  
ATOM    268  HA  ALA A  21      -6.588   8.746  -1.264  1.00  0.00           H  
ATOM    269  HB1 ALA A  21      -8.148   8.971  -3.807  1.00  0.00           H  
ATOM    270  HB2 ALA A  21      -8.528   8.075  -2.336  1.00  0.00           H  
ATOM    271  HB3 ALA A  21      -8.669   9.833  -2.359  1.00  0.00           H  
ATOM    272  N   TYR A  22      -5.129   7.252  -2.580  1.00  0.00           N  
ATOM    273  CA  TYR A  22      -4.234   6.370  -3.319  1.00  0.00           C  
ATOM    274  C   TYR A  22      -4.845   4.980  -3.474  1.00  0.00           C  
ATOM    275  O   TYR A  22      -5.807   4.632  -2.790  1.00  0.00           O  
ATOM    276  CB  TYR A  22      -2.883   6.269  -2.610  1.00  0.00           C  
ATOM    277  CG  TYR A  22      -2.033   7.512  -2.747  1.00  0.00           C  
ATOM    278  CD1 TYR A  22      -2.319   8.657  -2.013  1.00  0.00           C  
ATOM    279  CD2 TYR A  22      -0.944   7.542  -3.609  1.00  0.00           C  
ATOM    280  CE1 TYR A  22      -1.547   9.795  -2.135  1.00  0.00           C  
ATOM    281  CE2 TYR A  22      -0.165   8.676  -3.736  1.00  0.00           C  
ATOM    282  CZ  TYR A  22      -0.470   9.800  -2.998  1.00  0.00           C  
ATOM    283  OH  TYR A  22       0.303  10.931  -3.121  1.00  0.00           O  
ATOM    284  H   TYR A  22      -5.272   7.094  -1.623  1.00  0.00           H  
ATOM    285  HA  TYR A  22      -4.084   6.796  -4.300  1.00  0.00           H  
ATOM    286  HB2 TYR A  22      -3.048   6.094  -1.558  1.00  0.00           H  
ATOM    287  HB3 TYR A  22      -2.327   5.440  -3.025  1.00  0.00           H  
ATOM    288  HD1 TYR A  22      -3.163   8.650  -1.338  1.00  0.00           H  
ATOM    289  HD2 TYR A  22      -0.707   6.660  -4.186  1.00  0.00           H  
ATOM    290  HE1 TYR A  22      -1.785  10.675  -1.556  1.00  0.00           H  
ATOM    291  HE2 TYR A  22       0.678   8.680  -4.412  1.00  0.00           H  
ATOM    292  HH  TYR A  22       1.153  10.785  -2.700  1.00  0.00           H  
ATOM    293  N   ALA A  23      -4.277   4.189  -4.379  1.00  0.00           N  
ATOM    294  CA  ALA A  23      -4.762   2.837  -4.624  1.00  0.00           C  
ATOM    295  C   ALA A  23      -3.647   1.813  -4.446  1.00  0.00           C  
ATOM    296  O   ALA A  23      -2.628   1.865  -5.136  1.00  0.00           O  
ATOM    297  CB  ALA A  23      -5.358   2.734  -6.020  1.00  0.00           C  
ATOM    298  H   ALA A  23      -3.513   4.523  -4.894  1.00  0.00           H  
ATOM    299  HA  ALA A  23      -5.545   2.629  -3.909  1.00  0.00           H  
ATOM    300  HB1 ALA A  23      -6.408   2.984  -5.981  1.00  0.00           H  
ATOM    301  HB2 ALA A  23      -4.848   3.419  -6.680  1.00  0.00           H  
ATOM    302  HB3 ALA A  23      -5.241   1.725  -6.387  1.00  0.00           H  
ATOM    303  N   ILE A  24      -3.845   0.884  -3.516  1.00  0.00           N  
ATOM    304  CA  ILE A  24      -2.855  -0.152  -3.249  1.00  0.00           C  
ATOM    305  C   ILE A  24      -3.494  -1.364  -2.580  1.00  0.00           C  
ATOM    306  O   ILE A  24      -4.150  -1.240  -1.546  1.00  0.00           O  
ATOM    307  CB  ILE A  24      -1.717   0.374  -2.354  1.00  0.00           C  
ATOM    308  CG1 ILE A  24      -0.742  -0.755  -2.015  1.00  0.00           C  
ATOM    309  CG2 ILE A  24      -2.285   0.990  -1.084  1.00  0.00           C  
ATOM    310  CD1 ILE A  24       0.637  -0.266  -1.629  1.00  0.00           C  
ATOM    311  H   ILE A  24      -4.677   0.895  -2.999  1.00  0.00           H  
ATOM    312  HA  ILE A  24      -2.430  -0.458  -4.194  1.00  0.00           H  
ATOM    313  HB  ILE A  24      -1.191   1.145  -2.895  1.00  0.00           H  
ATOM    314 HG12 ILE A  24      -1.134  -1.326  -1.189  1.00  0.00           H  
ATOM    315 HG13 ILE A  24      -0.637  -1.400  -2.876  1.00  0.00           H  
ATOM    316 HG21 ILE A  24      -3.362   1.020  -1.148  1.00  0.00           H  
ATOM    317 HG22 ILE A  24      -1.993   0.392  -0.233  1.00  0.00           H  
ATOM    318 HG23 ILE A  24      -1.903   1.993  -0.968  1.00  0.00           H  
ATOM    319 HD11 ILE A  24       0.807  -0.461  -0.580  1.00  0.00           H  
ATOM    320 HD12 ILE A  24       1.380  -0.782  -2.217  1.00  0.00           H  
ATOM    321 HD13 ILE A  24       0.707   0.796  -1.813  1.00  0.00           H  
ATOM    322  N   ASN A  25      -3.297  -2.535  -3.176  1.00  0.00           N  
ATOM    323  CA  ASN A  25      -3.854  -3.770  -2.637  1.00  0.00           C  
ATOM    324  C   ASN A  25      -3.418  -3.977  -1.190  1.00  0.00           C  
ATOM    325  O   ASN A  25      -2.349  -3.536  -0.768  1.00  0.00           O  
ATOM    326  CB  ASN A  25      -3.417  -4.965  -3.488  1.00  0.00           C  
ATOM    327  CG  ASN A  25      -4.138  -5.019  -4.821  1.00  0.00           C  
ATOM    328  OD1 ASN A  25      -5.224  -5.589  -4.930  1.00  0.00           O  
ATOM    329  ND2 ASN A  25      -3.535  -4.424  -5.844  1.00  0.00           N  
ATOM    330  H   ASN A  25      -2.765  -2.569  -3.999  1.00  0.00           H  
ATOM    331  HA  ASN A  25      -4.930  -3.691  -2.669  1.00  0.00           H  
ATOM    332  HB2 ASN A  25      -2.356  -4.895  -3.677  1.00  0.00           H  
ATOM    333  HB3 ASN A  25      -3.624  -5.878  -2.950  1.00  0.00           H  
ATOM    334 HD21 ASN A  25      -2.672  -3.989  -5.684  1.00  0.00           H  
ATOM    335 HD22 ASN A  25      -3.980  -4.443  -6.717  1.00  0.00           H  
ATOM    336  N   PRO A  26      -4.265  -4.665  -0.409  1.00  0.00           N  
ATOM    337  CA  PRO A  26      -3.989  -4.947   1.003  1.00  0.00           C  
ATOM    338  C   PRO A  26      -2.854  -5.950   1.182  1.00  0.00           C  
ATOM    339  O   PRO A  26      -2.268  -6.051   2.259  1.00  0.00           O  
ATOM    340  CB  PRO A  26      -5.307  -5.534   1.512  1.00  0.00           C  
ATOM    341  CG  PRO A  26      -5.959  -6.107   0.301  1.00  0.00           C  
ATOM    342  CD  PRO A  26      -5.557  -5.220  -0.845  1.00  0.00           C  
ATOM    343  HA  PRO A  26      -3.760  -4.044   1.550  1.00  0.00           H  
ATOM    344  HB2 PRO A  26      -5.104  -6.297   2.250  1.00  0.00           H  
ATOM    345  HB3 PRO A  26      -5.908  -4.752   1.950  1.00  0.00           H  
ATOM    346  HG2 PRO A  26      -5.608  -7.114   0.137  1.00  0.00           H  
ATOM    347  HG3 PRO A  26      -7.032  -6.097   0.423  1.00  0.00           H  
ATOM    348  HD2 PRO A  26      -5.443  -5.800  -1.749  1.00  0.00           H  
ATOM    349  HD3 PRO A  26      -6.285  -4.435  -0.988  1.00  0.00           H  
ATOM    350  N   ASN A  27      -2.550  -6.689   0.120  1.00  0.00           N  
ATOM    351  CA  ASN A  27      -1.486  -7.685   0.161  1.00  0.00           C  
ATOM    352  C   ASN A  27      -0.145  -7.063  -0.218  1.00  0.00           C  
ATOM    353  O   ASN A  27       0.914  -7.584   0.133  1.00  0.00           O  
ATOM    354  CB  ASN A  27      -1.808  -8.845  -0.782  1.00  0.00           C  
ATOM    355  CG  ASN A  27      -3.067  -9.587  -0.377  1.00  0.00           C  
ATOM    356  OD1 ASN A  27      -3.954  -9.024   0.265  1.00  0.00           O  
ATOM    357  ND2 ASN A  27      -3.150 -10.859  -0.750  1.00  0.00           N  
ATOM    358  H   ASN A  27      -3.054  -6.562  -0.711  1.00  0.00           H  
ATOM    359  HA  ASN A  27      -1.422  -8.060   1.171  1.00  0.00           H  
ATOM    360  HB2 ASN A  27      -1.946  -8.461  -1.782  1.00  0.00           H  
ATOM    361  HB3 ASN A  27      -0.984  -9.543  -0.780  1.00  0.00           H  
ATOM    362 HD21 ASN A  27      -2.406 -11.242  -1.260  1.00  0.00           H  
ATOM    363 HD22 ASN A  27      -3.954 -11.362  -0.502  1.00  0.00           H  
ATOM    364  N   SER A  28      -0.199  -5.946  -0.937  1.00  0.00           N  
ATOM    365  CA  SER A  28       1.011  -5.255  -1.367  1.00  0.00           C  
ATOM    366  C   SER A  28       1.777  -4.703  -0.168  1.00  0.00           C  
ATOM    367  O   SER A  28       1.180  -4.255   0.811  1.00  0.00           O  
ATOM    368  CB  SER A  28       0.660  -4.119  -2.330  1.00  0.00           C  
ATOM    369  OG  SER A  28       1.829  -3.534  -2.876  1.00  0.00           O  
ATOM    370  H   SER A  28      -1.073  -5.580  -1.185  1.00  0.00           H  
ATOM    371  HA  SER A  28       1.637  -5.970  -1.880  1.00  0.00           H  
ATOM    372  HB2 SER A  28       0.056  -4.508  -3.135  1.00  0.00           H  
ATOM    373  HB3 SER A  28       0.106  -3.359  -1.798  1.00  0.00           H  
ATOM    374  HG  SER A  28       2.447  -3.334  -2.169  1.00  0.00           H  
ATOM    375  N   PHE A  29       3.102  -4.738  -0.254  1.00  0.00           N  
ATOM    376  CA  PHE A  29       3.951  -4.243   0.824  1.00  0.00           C  
ATOM    377  C   PHE A  29       3.733  -2.749   1.044  1.00  0.00           C  
ATOM    378  O   PHE A  29       3.418  -2.012   0.109  1.00  0.00           O  
ATOM    379  CB  PHE A  29       5.423  -4.513   0.507  1.00  0.00           C  
ATOM    380  CG  PHE A  29       5.723  -5.961   0.242  1.00  0.00           C  
ATOM    381  CD1 PHE A  29       5.497  -6.919   1.218  1.00  0.00           C  
ATOM    382  CD2 PHE A  29       6.230  -6.365  -0.982  1.00  0.00           C  
ATOM    383  CE1 PHE A  29       5.773  -8.251   0.978  1.00  0.00           C  
ATOM    384  CE2 PHE A  29       6.508  -7.696  -1.229  1.00  0.00           C  
ATOM    385  CZ  PHE A  29       6.278  -8.641  -0.248  1.00  0.00           C  
ATOM    386  H   PHE A  29       3.520  -5.107  -1.060  1.00  0.00           H  
ATOM    387  HA  PHE A  29       3.683  -4.771   1.726  1.00  0.00           H  
ATOM    388  HB2 PHE A  29       5.705  -3.951  -0.371  1.00  0.00           H  
ATOM    389  HB3 PHE A  29       6.028  -4.195   1.343  1.00  0.00           H  
ATOM    390  HD1 PHE A  29       5.102  -6.616   2.177  1.00  0.00           H  
ATOM    391  HD2 PHE A  29       6.411  -5.626  -1.751  1.00  0.00           H  
ATOM    392  HE1 PHE A  29       5.592  -8.988   1.746  1.00  0.00           H  
ATOM    393  HE2 PHE A  29       6.902  -7.997  -2.188  1.00  0.00           H  
ATOM    394  HZ  PHE A  29       6.494  -9.681  -0.438  1.00  0.00           H  
ATOM    395  N   ILE A  30       3.902  -2.309   2.287  1.00  0.00           N  
ATOM    396  CA  ILE A  30       3.725  -0.904   2.631  1.00  0.00           C  
ATOM    397  C   ILE A  30       4.588  -0.009   1.748  1.00  0.00           C  
ATOM    398  O   ILE A  30       4.255   1.152   1.508  1.00  0.00           O  
ATOM    399  CB  ILE A  30       4.071  -0.638   4.107  1.00  0.00           C  
ATOM    400  CG1 ILE A  30       2.998  -1.234   5.021  1.00  0.00           C  
ATOM    401  CG2 ILE A  30       4.216   0.856   4.356  1.00  0.00           C  
ATOM    402  CD1 ILE A  30       1.839  -0.298   5.283  1.00  0.00           C  
ATOM    403  H   ILE A  30       4.153  -2.945   2.989  1.00  0.00           H  
ATOM    404  HA  ILE A  30       2.686  -0.652   2.474  1.00  0.00           H  
ATOM    405  HB  ILE A  30       5.018  -1.107   4.322  1.00  0.00           H  
ATOM    406 HG12 ILE A  30       2.604  -2.130   4.567  1.00  0.00           H  
ATOM    407 HG13 ILE A  30       3.445  -1.485   5.972  1.00  0.00           H  
ATOM    408 HG21 ILE A  30       3.621   1.400   3.637  1.00  0.00           H  
ATOM    409 HG22 ILE A  30       3.874   1.089   5.354  1.00  0.00           H  
ATOM    410 HG23 ILE A  30       5.252   1.140   4.254  1.00  0.00           H  
ATOM    411 HD11 ILE A  30       1.746   0.398   4.463  1.00  0.00           H  
ATOM    412 HD12 ILE A  30       0.928  -0.870   5.377  1.00  0.00           H  
ATOM    413 HD13 ILE A  30       2.017   0.248   6.198  1.00  0.00           H  
ATOM    414  N   LEU A  31       5.699  -0.557   1.267  1.00  0.00           N  
ATOM    415  CA  LEU A  31       6.611   0.192   0.408  1.00  0.00           C  
ATOM    416  C   LEU A  31       5.939   0.559  -0.910  1.00  0.00           C  
ATOM    417  O   LEU A  31       6.140   1.652  -1.438  1.00  0.00           O  
ATOM    418  CB  LEU A  31       7.875  -0.626   0.139  1.00  0.00           C  
ATOM    419  CG  LEU A  31       8.934   0.045  -0.736  1.00  0.00           C  
ATOM    420  CD1 LEU A  31       9.883   0.874   0.115  1.00  0.00           C  
ATOM    421  CD2 LEU A  31       9.704  -0.997  -1.535  1.00  0.00           C  
ATOM    422  H   LEU A  31       5.911  -1.486   1.493  1.00  0.00           H  
ATOM    423  HA  LEU A  31       6.882   1.100   0.926  1.00  0.00           H  
ATOM    424  HB2 LEU A  31       8.329  -0.855   1.091  1.00  0.00           H  
ATOM    425  HB3 LEU A  31       7.577  -1.545  -0.346  1.00  0.00           H  
ATOM    426  HG  LEU A  31       8.446   0.710  -1.435  1.00  0.00           H  
ATOM    427 HD11 LEU A  31       9.423   1.081   1.069  1.00  0.00           H  
ATOM    428 HD12 LEU A  31      10.101   1.803  -0.389  1.00  0.00           H  
ATOM    429 HD13 LEU A  31      10.801   0.325   0.269  1.00  0.00           H  
ATOM    430 HD21 LEU A  31      10.750  -0.952  -1.272  1.00  0.00           H  
ATOM    431 HD22 LEU A  31       9.589  -0.798  -2.591  1.00  0.00           H  
ATOM    432 HD23 LEU A  31       9.318  -1.980  -1.310  1.00  0.00           H  
ATOM    433  N   GLY A  32       5.137  -0.362  -1.438  1.00  0.00           N  
ATOM    434  CA  GLY A  32       4.446  -0.115  -2.689  1.00  0.00           C  
ATOM    435  C   GLY A  32       3.534   1.094  -2.619  1.00  0.00           C  
ATOM    436  O   GLY A  32       3.054   1.580  -3.644  1.00  0.00           O  
ATOM    437  H   GLY A  32       5.014  -1.216  -0.973  1.00  0.00           H  
ATOM    438  HA2 GLY A  32       5.178   0.044  -3.467  1.00  0.00           H  
ATOM    439  HA3 GLY A  32       3.854  -0.983  -2.938  1.00  0.00           H  
ATOM    440  N   LEU A  33       3.292   1.581  -1.407  1.00  0.00           N  
ATOM    441  CA  LEU A  33       2.429   2.740  -1.206  1.00  0.00           C  
ATOM    442  C   LEU A  33       3.237   4.034  -1.250  1.00  0.00           C  
ATOM    443  O   LEU A  33       2.774   5.050  -1.770  1.00  0.00           O  
ATOM    444  CB  LEU A  33       1.695   2.629   0.131  1.00  0.00           C  
ATOM    445  CG  LEU A  33       1.110   3.929   0.686  1.00  0.00           C  
ATOM    446  CD1 LEU A  33       0.180   4.571  -0.331  1.00  0.00           C  
ATOM    447  CD2 LEU A  33       0.377   3.668   1.993  1.00  0.00           C  
ATOM    448  H   LEU A  33       3.703   1.152  -0.628  1.00  0.00           H  
ATOM    449  HA  LEU A  33       1.704   2.756  -2.006  1.00  0.00           H  
ATOM    450  HB2 LEU A  33       0.884   1.929   0.006  1.00  0.00           H  
ATOM    451  HB3 LEU A  33       2.394   2.242   0.860  1.00  0.00           H  
ATOM    452  HG  LEU A  33       1.915   4.622   0.886  1.00  0.00           H  
ATOM    453 HD11 LEU A  33       0.520   5.573  -0.547  1.00  0.00           H  
ATOM    454 HD12 LEU A  33      -0.822   4.610   0.072  1.00  0.00           H  
ATOM    455 HD13 LEU A  33       0.179   3.986  -1.239  1.00  0.00           H  
ATOM    456 HD21 LEU A  33      -0.368   2.900   1.841  1.00  0.00           H  
ATOM    457 HD22 LEU A  33      -0.107   4.576   2.322  1.00  0.00           H  
ATOM    458 HD23 LEU A  33       1.082   3.342   2.743  1.00  0.00           H  
ATOM    459  N   LYS A  34       4.447   3.989  -0.704  1.00  0.00           N  
ATOM    460  CA  LYS A  34       5.322   5.155  -0.684  1.00  0.00           C  
ATOM    461  C   LYS A  34       5.787   5.511  -2.092  1.00  0.00           C  
ATOM    462  O   LYS A  34       5.739   6.672  -2.495  1.00  0.00           O  
ATOM    463  CB  LYS A  34       6.533   4.894   0.215  1.00  0.00           C  
ATOM    464  CG  LYS A  34       6.269   5.168   1.686  1.00  0.00           C  
ATOM    465  CD  LYS A  34       5.667   3.957   2.379  1.00  0.00           C  
ATOM    466  CE  LYS A  34       6.713   2.883   2.634  1.00  0.00           C  
ATOM    467  NZ  LYS A  34       7.411   3.086   3.934  1.00  0.00           N  
ATOM    468  H   LYS A  34       4.760   3.149  -0.306  1.00  0.00           H  
ATOM    469  HA  LYS A  34       4.759   5.985  -0.283  1.00  0.00           H  
ATOM    470  HB2 LYS A  34       6.828   3.861   0.110  1.00  0.00           H  
ATOM    471  HB3 LYS A  34       7.347   5.527  -0.107  1.00  0.00           H  
ATOM    472  HG2 LYS A  34       7.201   5.418   2.169  1.00  0.00           H  
ATOM    473  HG3 LYS A  34       5.582   5.998   1.771  1.00  0.00           H  
ATOM    474  HD2 LYS A  34       5.246   4.265   3.324  1.00  0.00           H  
ATOM    475  HD3 LYS A  34       4.887   3.546   1.753  1.00  0.00           H  
ATOM    476  HE2 LYS A  34       6.227   1.920   2.643  1.00  0.00           H  
ATOM    477  HE3 LYS A  34       7.441   2.911   1.836  1.00  0.00           H  
ATOM    478  HZ1 LYS A  34       7.237   4.050   4.285  1.00  0.00           H  
ATOM    479  HZ2 LYS A  34       8.435   2.953   3.815  1.00  0.00           H  
ATOM    480  HZ3 LYS A  34       7.063   2.404   4.637  1.00  0.00           H  
ATOM    481  N   GLN A  35       6.236   4.504  -2.834  1.00  0.00           N  
ATOM    482  CA  GLN A  35       6.709   4.712  -4.197  1.00  0.00           C  
ATOM    483  C   GLN A  35       5.740   5.590  -4.982  1.00  0.00           C  
ATOM    484  O   GLN A  35       6.153   6.518  -5.676  1.00  0.00           O  
ATOM    485  CB  GLN A  35       6.889   3.369  -4.908  1.00  0.00           C  
ATOM    486  CG  GLN A  35       7.602   3.479  -6.246  1.00  0.00           C  
ATOM    487  CD  GLN A  35       8.815   4.387  -6.188  1.00  0.00           C  
ATOM    488  OE1 GLN A  35       8.868   5.416  -6.863  1.00  0.00           O  
ATOM    489  NE2 GLN A  35       9.798   4.011  -5.378  1.00  0.00           N  
ATOM    490  H   GLN A  35       6.249   3.600  -2.456  1.00  0.00           H  
ATOM    491  HA  GLN A  35       7.665   5.211  -4.144  1.00  0.00           H  
ATOM    492  HB2 GLN A  35       7.462   2.712  -4.271  1.00  0.00           H  
ATOM    493  HB3 GLN A  35       5.916   2.933  -5.078  1.00  0.00           H  
ATOM    494  HG2 GLN A  35       7.924   2.494  -6.550  1.00  0.00           H  
ATOM    495  HG3 GLN A  35       6.910   3.872  -6.976  1.00  0.00           H  
ATOM    496 HE21 GLN A  35       9.687   3.179  -4.871  1.00  0.00           H  
ATOM    497 HE22 GLN A  35      10.594   4.579  -5.321  1.00  0.00           H  
ATOM    498  N   GLN A  36       4.451   5.290  -4.866  1.00  0.00           N  
ATOM    499  CA  GLN A  36       3.424   6.052  -5.566  1.00  0.00           C  
ATOM    500  C   GLN A  36       3.477   7.525  -5.174  1.00  0.00           C  
ATOM    501  O   GLN A  36       3.294   8.407  -6.014  1.00  0.00           O  
ATOM    502  CB  GLN A  36       2.038   5.481  -5.260  1.00  0.00           C  
ATOM    503  CG  GLN A  36       1.664   4.293  -6.131  1.00  0.00           C  
ATOM    504  CD  GLN A  36       0.220   3.869  -5.951  1.00  0.00           C  
ATOM    505  OE1 GLN A  36      -0.642   4.196  -6.767  1.00  0.00           O  
ATOM    506  NE2 GLN A  36      -0.053   3.136  -4.878  1.00  0.00           N  
ATOM    507  H   GLN A  36       4.184   4.538  -4.297  1.00  0.00           H  
ATOM    508  HA  GLN A  36       3.612   5.967  -6.625  1.00  0.00           H  
ATOM    509  HB2 GLN A  36       2.011   5.167  -4.228  1.00  0.00           H  
ATOM    510  HB3 GLN A  36       1.301   6.256  -5.412  1.00  0.00           H  
ATOM    511  HG2 GLN A  36       1.818   4.558  -7.166  1.00  0.00           H  
ATOM    512  HG3 GLN A  36       2.303   3.460  -5.874  1.00  0.00           H  
ATOM    513 HE21 GLN A  36       0.683   2.914  -4.270  1.00  0.00           H  
ATOM    514 HE22 GLN A  36      -0.979   2.849  -4.736  1.00  0.00           H  
ATOM    515  N   ILE A  37       3.730   7.784  -3.896  1.00  0.00           N  
ATOM    516  CA  ILE A  37       3.808   9.150  -3.394  1.00  0.00           C  
ATOM    517  C   ILE A  37       5.083   9.838  -3.871  1.00  0.00           C  
ATOM    518  O   ILE A  37       5.069  11.019  -4.217  1.00  0.00           O  
ATOM    519  CB  ILE A  37       3.762   9.188  -1.855  1.00  0.00           C  
ATOM    520  CG1 ILE A  37       2.465   8.556  -1.346  1.00  0.00           C  
ATOM    521  CG2 ILE A  37       3.891  10.620  -1.357  1.00  0.00           C  
ATOM    522  CD1 ILE A  37       2.544   8.088   0.090  1.00  0.00           C  
ATOM    523  H   ILE A  37       3.867   7.038  -3.275  1.00  0.00           H  
ATOM    524  HA  ILE A  37       2.955   9.693  -3.773  1.00  0.00           H  
ATOM    525  HB  ILE A  37       4.601   8.624  -1.478  1.00  0.00           H  
ATOM    526 HG12 ILE A  37       1.668   9.280  -1.415  1.00  0.00           H  
ATOM    527 HG13 ILE A  37       2.224   7.702  -1.962  1.00  0.00           H  
ATOM    528 HG21 ILE A  37       2.912  11.007  -1.115  1.00  0.00           H  
ATOM    529 HG22 ILE A  37       4.513  10.638  -0.474  1.00  0.00           H  
ATOM    530 HG23 ILE A  37       4.340  11.230  -2.126  1.00  0.00           H  
ATOM    531 HD11 ILE A  37       1.590   7.680   0.389  1.00  0.00           H  
ATOM    532 HD12 ILE A  37       3.306   7.329   0.181  1.00  0.00           H  
ATOM    533 HD13 ILE A  37       2.792   8.925   0.728  1.00  0.00           H  
ATOM    534  N   GLU A  38       6.182   9.091  -3.887  1.00  0.00           N  
ATOM    535  CA  GLU A  38       7.465   9.629  -4.323  1.00  0.00           C  
ATOM    536  C   GLU A  38       7.403  10.068  -5.783  1.00  0.00           C  
ATOM    537  O   GLU A  38       8.195  10.901  -6.226  1.00  0.00           O  
ATOM    538  CB  GLU A  38       8.570   8.587  -4.138  1.00  0.00           C  
ATOM    539  CG  GLU A  38       9.869   8.947  -4.840  1.00  0.00           C  
ATOM    540  CD  GLU A  38      10.938   7.885  -4.667  1.00  0.00           C  
ATOM    541  OE1 GLU A  38      11.547   7.830  -3.579  1.00  0.00           O  
ATOM    542  OE2 GLU A  38      11.166   7.111  -5.620  1.00  0.00           O  
ATOM    543  H   GLU A  38       6.129   8.155  -3.599  1.00  0.00           H  
ATOM    544  HA  GLU A  38       7.688  10.490  -3.710  1.00  0.00           H  
ATOM    545  HB2 GLU A  38       8.773   8.479  -3.083  1.00  0.00           H  
ATOM    546  HB3 GLU A  38       8.224   7.641  -4.528  1.00  0.00           H  
ATOM    547  HG2 GLU A  38       9.671   9.068  -5.895  1.00  0.00           H  
ATOM    548  HG3 GLU A  38      10.237   9.877  -4.434  1.00  0.00           H  
ATOM    549  N   ASP A  39       6.459   9.501  -6.525  1.00  0.00           N  
ATOM    550  CA  ASP A  39       6.292   9.833  -7.936  1.00  0.00           C  
ATOM    551  C   ASP A  39       5.283  10.963  -8.113  1.00  0.00           C  
ATOM    552  O   ASP A  39       5.335  11.705  -9.093  1.00  0.00           O  
ATOM    553  CB  ASP A  39       5.840   8.601  -8.721  1.00  0.00           C  
ATOM    554  CG  ASP A  39       6.963   7.605  -8.933  1.00  0.00           C  
ATOM    555  OD1 ASP A  39       7.559   7.160  -7.930  1.00  0.00           O  
ATOM    556  OD2 ASP A  39       7.245   7.269 -10.102  1.00  0.00           O  
ATOM    557  H   ASP A  39       5.858   8.844  -6.115  1.00  0.00           H  
ATOM    558  HA  ASP A  39       7.249  10.159  -8.315  1.00  0.00           H  
ATOM    559  HB2 ASP A  39       5.045   8.109  -8.181  1.00  0.00           H  
ATOM    560  HB3 ASP A  39       5.473   8.914  -9.688  1.00  0.00           H  
ATOM    561  N   GLN A  40       4.367  11.087  -7.158  1.00  0.00           N  
ATOM    562  CA  GLN A  40       3.345  12.126  -7.210  1.00  0.00           C  
ATOM    563  C   GLN A  40       3.874  13.439  -6.643  1.00  0.00           C  
ATOM    564  O   GLN A  40       3.885  14.461  -7.328  1.00  0.00           O  
ATOM    565  CB  GLN A  40       2.101  11.686  -6.435  1.00  0.00           C  
ATOM    566  CG  GLN A  40       1.086  10.941  -7.287  1.00  0.00           C  
ATOM    567  CD  GLN A  40       0.138  11.874  -8.014  1.00  0.00           C  
ATOM    568  OE1 GLN A  40      -0.541  12.693  -7.396  1.00  0.00           O  
ATOM    569  NE2 GLN A  40       0.087  11.754  -9.336  1.00  0.00           N  
ATOM    570  H   GLN A  40       4.378  10.465  -6.401  1.00  0.00           H  
ATOM    571  HA  GLN A  40       3.079  12.276  -8.245  1.00  0.00           H  
ATOM    572  HB2 GLN A  40       2.405  11.039  -5.627  1.00  0.00           H  
ATOM    573  HB3 GLN A  40       1.620  12.562  -6.024  1.00  0.00           H  
ATOM    574  HG2 GLN A  40       1.615  10.348  -8.018  1.00  0.00           H  
ATOM    575  HG3 GLN A  40       0.508  10.290  -6.647  1.00  0.00           H  
ATOM    576 HE21 GLN A  40       0.656  11.078  -9.761  1.00  0.00           H  
ATOM    577 HE22 GLN A  40      -0.518  12.343  -9.831  1.00  0.00           H  
ATOM    578  N   GLN A  41       4.312  13.402  -5.389  1.00  0.00           N  
ATOM    579  CA  GLN A  41       4.842  14.590  -4.730  1.00  0.00           C  
ATOM    580  C   GLN A  41       6.295  14.829  -5.125  1.00  0.00           C  
ATOM    581  O   GLN A  41       6.772  15.964  -5.122  1.00  0.00           O  
ATOM    582  CB  GLN A  41       4.730  14.450  -3.211  1.00  0.00           C  
ATOM    583  CG  GLN A  41       3.307  14.233  -2.723  1.00  0.00           C  
ATOM    584  CD  GLN A  41       3.097  14.715  -1.301  1.00  0.00           C  
ATOM    585  OE1 GLN A  41       2.315  15.633  -1.054  1.00  0.00           O  
ATOM    586  NE2 GLN A  41       3.797  14.097  -0.357  1.00  0.00           N  
ATOM    587  H   GLN A  41       4.278  12.557  -4.895  1.00  0.00           H  
ATOM    588  HA  GLN A  41       4.252  15.436  -5.048  1.00  0.00           H  
ATOM    589  HB2 GLN A  41       5.329  13.609  -2.894  1.00  0.00           H  
ATOM    590  HB3 GLN A  41       5.112  15.348  -2.749  1.00  0.00           H  
ATOM    591  HG2 GLN A  41       2.631  14.771  -3.372  1.00  0.00           H  
ATOM    592  HG3 GLN A  41       3.082  13.177  -2.767  1.00  0.00           H  
ATOM    593 HE21 GLN A  41       4.403  13.375  -0.628  1.00  0.00           H  
ATOM    594 HE22 GLN A  41       3.682  14.389   0.570  1.00  0.00           H  
ATOM    595  N   GLY A  42       6.996  13.752  -5.464  1.00  0.00           N  
ATOM    596  CA  GLY A  42       8.389  13.866  -5.856  1.00  0.00           C  
ATOM    597  C   GLY A  42       9.334  13.761  -4.676  1.00  0.00           C  
ATOM    598  O   GLY A  42      10.525  14.051  -4.796  1.00  0.00           O  
ATOM    599  H   GLY A  42       6.564  12.872  -5.448  1.00  0.00           H  
ATOM    600  HA2 GLY A  42       8.619  13.079  -6.559  1.00  0.00           H  
ATOM    601  HA3 GLY A  42       8.538  14.821  -6.338  1.00  0.00           H  
ATOM    602  N   LEU A  43       8.804  13.347  -3.530  1.00  0.00           N  
ATOM    603  CA  LEU A  43       9.608  13.206  -2.321  1.00  0.00           C  
ATOM    604  C   LEU A  43      10.182  11.797  -2.210  1.00  0.00           C  
ATOM    605  O   LEU A  43       9.516  10.804  -2.505  1.00  0.00           O  
ATOM    606  CB  LEU A  43       8.766  13.524  -1.085  1.00  0.00           C  
ATOM    607  CG  LEU A  43       9.511  14.161   0.089  1.00  0.00           C  
ATOM    608  CD1 LEU A  43       8.579  15.056   0.891  1.00  0.00           C  
ATOM    609  CD2 LEU A  43      10.121  13.088   0.979  1.00  0.00           C  
ATOM    610  H   LEU A  43       7.849  13.130  -3.496  1.00  0.00           H  
ATOM    611  HA  LEU A  43      10.424  13.910  -2.383  1.00  0.00           H  
ATOM    612  HB2 LEU A  43       7.981  14.202  -1.385  1.00  0.00           H  
ATOM    613  HB3 LEU A  43       8.327  12.600  -0.737  1.00  0.00           H  
ATOM    614  HG  LEU A  43      10.314  14.776  -0.294  1.00  0.00           H  
ATOM    615 HD11 LEU A  43       7.834  14.449   1.384  1.00  0.00           H  
ATOM    616 HD12 LEU A  43       8.091  15.755   0.228  1.00  0.00           H  
ATOM    617 HD13 LEU A  43       9.149  15.599   1.630  1.00  0.00           H  
ATOM    618 HD21 LEU A  43       9.579  13.045   1.912  1.00  0.00           H  
ATOM    619 HD22 LEU A  43      11.156  13.328   1.174  1.00  0.00           H  
ATOM    620 HD23 LEU A  43      10.060  12.131   0.482  1.00  0.00           H  
ATOM    621  N   PRO A  44      11.447  11.705  -1.773  1.00  0.00           N  
ATOM    622  CA  PRO A  44      12.137  10.423  -1.610  1.00  0.00           C  
ATOM    623  C   PRO A  44      11.575   9.604  -0.453  1.00  0.00           C  
ATOM    624  O   PRO A  44      11.000  10.153   0.487  1.00  0.00           O  
ATOM    625  CB  PRO A  44      13.584  10.832  -1.322  1.00  0.00           C  
ATOM    626  CG  PRO A  44      13.481  12.198  -0.736  1.00  0.00           C  
ATOM    627  CD  PRO A  44      12.300  12.847  -1.404  1.00  0.00           C  
ATOM    628  HA  PRO A  44      12.101   9.835  -2.516  1.00  0.00           H  
ATOM    629  HB2 PRO A  44      14.026  10.135  -0.625  1.00  0.00           H  
ATOM    630  HB3 PRO A  44      14.150  10.839  -2.241  1.00  0.00           H  
ATOM    631  HG2 PRO A  44      13.319  12.130   0.329  1.00  0.00           H  
ATOM    632  HG3 PRO A  44      14.382  12.756  -0.945  1.00  0.00           H  
ATOM    633  HD2 PRO A  44      11.789  13.503  -0.714  1.00  0.00           H  
ATOM    634  HD3 PRO A  44      12.615  13.392  -2.282  1.00  0.00           H  
ATOM    635  N   LYS A  45      11.744   8.288  -0.528  1.00  0.00           N  
ATOM    636  CA  LYS A  45      11.255   7.393   0.514  1.00  0.00           C  
ATOM    637  C   LYS A  45      12.177   7.417   1.728  1.00  0.00           C  
ATOM    638  O   LYS A  45      11.816   6.941   2.805  1.00  0.00           O  
ATOM    639  CB  LYS A  45      11.139   5.966  -0.025  1.00  0.00           C  
ATOM    640  CG  LYS A  45      10.301   5.858  -1.287  1.00  0.00           C  
ATOM    641  CD  LYS A  45      10.546   4.542  -2.008  1.00  0.00           C  
ATOM    642  CE  LYS A  45      11.805   4.599  -2.859  1.00  0.00           C  
ATOM    643  NZ  LYS A  45      13.033   4.366  -2.050  1.00  0.00           N  
ATOM    644  H   LYS A  45      12.210   7.910  -1.303  1.00  0.00           H  
ATOM    645  HA  LYS A  45      10.276   7.736   0.814  1.00  0.00           H  
ATOM    646  HB2 LYS A  45      12.130   5.594  -0.242  1.00  0.00           H  
ATOM    647  HB3 LYS A  45      10.689   5.343   0.735  1.00  0.00           H  
ATOM    648  HG2 LYS A  45       9.257   5.921  -1.022  1.00  0.00           H  
ATOM    649  HG3 LYS A  45      10.557   6.673  -1.948  1.00  0.00           H  
ATOM    650  HD2 LYS A  45      10.655   3.756  -1.276  1.00  0.00           H  
ATOM    651  HD3 LYS A  45       9.700   4.329  -2.645  1.00  0.00           H  
ATOM    652  HE2 LYS A  45      11.740   3.842  -3.625  1.00  0.00           H  
ATOM    653  HE3 LYS A  45      11.868   5.574  -3.321  1.00  0.00           H  
ATOM    654  HZ1 LYS A  45      13.385   5.267  -1.668  1.00  0.00           H  
ATOM    655  HZ2 LYS A  45      13.775   3.940  -2.641  1.00  0.00           H  
ATOM    656  HZ3 LYS A  45      12.823   3.725  -1.259  1.00  0.00           H  
ATOM    657  N   LYS A  46      13.370   7.974   1.549  1.00  0.00           N  
ATOM    658  CA  LYS A  46      14.344   8.063   2.630  1.00  0.00           C  
ATOM    659  C   LYS A  46      14.086   9.292   3.496  1.00  0.00           C  
ATOM    660  O   LYS A  46      14.890   9.631   4.363  1.00  0.00           O  
ATOM    661  CB  LYS A  46      15.764   8.116   2.062  1.00  0.00           C  
ATOM    662  CG  LYS A  46      16.153   9.482   1.524  1.00  0.00           C  
ATOM    663  CD  LYS A  46      17.602   9.509   1.067  1.00  0.00           C  
ATOM    664  CE  LYS A  46      18.540   9.869   2.209  1.00  0.00           C  
ATOM    665  NZ  LYS A  46      18.641   8.772   3.211  1.00  0.00           N  
ATOM    666  H   LYS A  46      13.600   8.336   0.667  1.00  0.00           H  
ATOM    667  HA  LYS A  46      14.243   7.179   3.242  1.00  0.00           H  
ATOM    668  HB2 LYS A  46      16.461   7.847   2.842  1.00  0.00           H  
ATOM    669  HB3 LYS A  46      15.844   7.399   1.257  1.00  0.00           H  
ATOM    670  HG2 LYS A  46      15.518   9.722   0.684  1.00  0.00           H  
ATOM    671  HG3 LYS A  46      16.017  10.218   2.303  1.00  0.00           H  
ATOM    672  HD2 LYS A  46      17.870   8.533   0.690  1.00  0.00           H  
ATOM    673  HD3 LYS A  46      17.709  10.242   0.280  1.00  0.00           H  
ATOM    674  HE2 LYS A  46      19.520  10.067   1.804  1.00  0.00           H  
ATOM    675  HE3 LYS A  46      18.166  10.757   2.697  1.00  0.00           H  
ATOM    676  HZ1 LYS A  46      19.616   8.702   3.566  1.00  0.00           H  
ATOM    677  HZ2 LYS A  46      18.378   7.865   2.775  1.00  0.00           H  
ATOM    678  HZ3 LYS A  46      18.004   8.958   4.011  1.00  0.00           H  
ATOM    679  N   GLN A  47      12.958   9.953   3.256  1.00  0.00           N  
ATOM    680  CA  GLN A  47      12.595  11.144   4.015  1.00  0.00           C  
ATOM    681  C   GLN A  47      11.157  11.051   4.517  1.00  0.00           C  
ATOM    682  O   GLN A  47      10.852  11.471   5.633  1.00  0.00           O  
ATOM    683  CB  GLN A  47      12.767  12.396   3.154  1.00  0.00           C  
ATOM    684  CG  GLN A  47      14.192  12.926   3.128  1.00  0.00           C  
ATOM    685  CD  GLN A  47      14.546  13.707   4.378  1.00  0.00           C  
ATOM    686  OE1 GLN A  47      14.815  13.129   5.431  1.00  0.00           O  
ATOM    687  NE2 GLN A  47      14.548  15.031   4.268  1.00  0.00           N  
ATOM    688  H   GLN A  47      12.357   9.633   2.551  1.00  0.00           H  
ATOM    689  HA  GLN A  47      13.256  11.209   4.865  1.00  0.00           H  
ATOM    690  HB2 GLN A  47      12.473  12.165   2.141  1.00  0.00           H  
ATOM    691  HB3 GLN A  47      12.124  13.174   3.538  1.00  0.00           H  
ATOM    692  HG2 GLN A  47      14.871  12.091   3.040  1.00  0.00           H  
ATOM    693  HG3 GLN A  47      14.306  13.573   2.271  1.00  0.00           H  
ATOM    694 HE21 GLN A  47      14.323  15.423   3.397  1.00  0.00           H  
ATOM    695 HE22 GLN A  47      14.773  15.561   5.060  1.00  0.00           H  
ATOM    696  N   GLN A  48      10.279  10.501   3.685  1.00  0.00           N  
ATOM    697  CA  GLN A  48       8.874  10.355   4.045  1.00  0.00           C  
ATOM    698  C   GLN A  48       8.678   9.195   5.016  1.00  0.00           C  
ATOM    699  O   GLN A  48       9.344   8.165   4.909  1.00  0.00           O  
ATOM    700  CB  GLN A  48       8.025  10.135   2.792  1.00  0.00           C  
ATOM    701  CG  GLN A  48       7.871   8.672   2.410  1.00  0.00           C  
ATOM    702  CD  GLN A  48       7.026   8.479   1.166  1.00  0.00           C  
ATOM    703  OE1 GLN A  48       5.846   8.136   1.250  1.00  0.00           O  
ATOM    704  NE2 GLN A  48       7.626   8.699   0.003  1.00  0.00           N  
ATOM    705  H   GLN A  48      10.583  10.186   2.809  1.00  0.00           H  
ATOM    706  HA  GLN A  48       8.559  11.268   4.527  1.00  0.00           H  
ATOM    707  HB2 GLN A  48       7.041  10.546   2.962  1.00  0.00           H  
ATOM    708  HB3 GLN A  48       8.485  10.654   1.964  1.00  0.00           H  
ATOM    709  HG2 GLN A  48       8.851   8.255   2.229  1.00  0.00           H  
ATOM    710  HG3 GLN A  48       7.404   8.147   3.230  1.00  0.00           H  
ATOM    711 HE21 GLN A  48       8.569   8.969   0.012  1.00  0.00           H  
ATOM    712 HE22 GLN A  48       7.104   8.581  -0.817  1.00  0.00           H  
ATOM    713  N   GLN A  49       7.762   9.371   5.963  1.00  0.00           N  
ATOM    714  CA  GLN A  49       7.480   8.339   6.953  1.00  0.00           C  
ATOM    715  C   GLN A  49       5.990   8.283   7.273  1.00  0.00           C  
ATOM    716  O   GLN A  49       5.424   9.237   7.809  1.00  0.00           O  
ATOM    717  CB  GLN A  49       8.279   8.597   8.232  1.00  0.00           C  
ATOM    718  CG  GLN A  49       8.035   7.566   9.321  1.00  0.00           C  
ATOM    719  CD  GLN A  49       8.943   7.756  10.520  1.00  0.00           C  
ATOM    720  OE1 GLN A  49       9.917   8.508  10.462  1.00  0.00           O  
ATOM    721  NE2 GLN A  49       8.629   7.075  11.616  1.00  0.00           N  
ATOM    722  H   GLN A  49       7.265  10.214   5.996  1.00  0.00           H  
ATOM    723  HA  GLN A  49       7.782   7.389   6.538  1.00  0.00           H  
ATOM    724  HB2 GLN A  49       9.332   8.593   7.992  1.00  0.00           H  
ATOM    725  HB3 GLN A  49       8.011   9.569   8.620  1.00  0.00           H  
ATOM    726  HG2 GLN A  49       7.009   7.644   9.651  1.00  0.00           H  
ATOM    727  HG3 GLN A  49       8.206   6.581   8.912  1.00  0.00           H  
ATOM    728 HE21 GLN A  49       7.839   6.494  11.588  1.00  0.00           H  
ATOM    729 HE22 GLN A  49       9.199   7.179  12.405  1.00  0.00           H  
ATOM    730  N   LEU A  50       5.360   7.162   6.941  1.00  0.00           N  
ATOM    731  CA  LEU A  50       3.935   6.982   7.193  1.00  0.00           C  
ATOM    732  C   LEU A  50       3.696   6.399   8.582  1.00  0.00           C  
ATOM    733  O   LEU A  50       4.362   5.447   8.988  1.00  0.00           O  
ATOM    734  CB  LEU A  50       3.321   6.067   6.131  1.00  0.00           C  
ATOM    735  CG  LEU A  50       3.256   6.635   4.713  1.00  0.00           C  
ATOM    736  CD1 LEU A  50       2.809   5.564   3.730  1.00  0.00           C  
ATOM    737  CD2 LEU A  50       2.321   7.834   4.660  1.00  0.00           C  
ATOM    738  H   LEU A  50       5.865   6.437   6.517  1.00  0.00           H  
ATOM    739  HA  LEU A  50       3.463   7.952   7.137  1.00  0.00           H  
ATOM    740  HB2 LEU A  50       3.905   5.161   6.098  1.00  0.00           H  
ATOM    741  HB3 LEU A  50       2.312   5.833   6.441  1.00  0.00           H  
ATOM    742  HG  LEU A  50       4.243   6.965   4.419  1.00  0.00           H  
ATOM    743 HD11 LEU A  50       3.002   5.898   2.721  1.00  0.00           H  
ATOM    744 HD12 LEU A  50       1.752   5.381   3.853  1.00  0.00           H  
ATOM    745 HD13 LEU A  50       3.356   4.652   3.918  1.00  0.00           H  
ATOM    746 HD21 LEU A  50       2.181   8.136   3.632  1.00  0.00           H  
ATOM    747 HD22 LEU A  50       2.752   8.651   5.219  1.00  0.00           H  
ATOM    748 HD23 LEU A  50       1.368   7.566   5.090  1.00  0.00           H  
ATOM    749  N   GLU A  51       2.741   6.975   9.304  1.00  0.00           N  
ATOM    750  CA  GLU A  51       2.414   6.511  10.648  1.00  0.00           C  
ATOM    751  C   GLU A  51       0.923   6.214  10.773  1.00  0.00           C  
ATOM    752  O   GLU A  51       0.094   6.860  10.132  1.00  0.00           O  
ATOM    753  CB  GLU A  51       2.826   7.556  11.687  1.00  0.00           C  
ATOM    754  CG  GLU A  51       4.331   7.708  11.833  1.00  0.00           C  
ATOM    755  CD  GLU A  51       4.728   9.054  12.408  1.00  0.00           C  
ATOM    756  OE1 GLU A  51       4.110   9.476  13.408  1.00  0.00           O  
ATOM    757  OE2 GLU A  51       5.656   9.684  11.859  1.00  0.00           O  
ATOM    758  H   GLU A  51       2.244   7.731   8.925  1.00  0.00           H  
ATOM    759  HA  GLU A  51       2.966   5.601  10.827  1.00  0.00           H  
ATOM    760  HB2 GLU A  51       2.414   8.513  11.401  1.00  0.00           H  
ATOM    761  HB3 GLU A  51       2.420   7.271  12.646  1.00  0.00           H  
ATOM    762  HG2 GLU A  51       4.697   6.932  12.488  1.00  0.00           H  
ATOM    763  HG3 GLU A  51       4.787   7.601  10.859  1.00  0.00           H  
ATOM    764  N   PHE A  52       0.589   5.232  11.603  1.00  0.00           N  
ATOM    765  CA  PHE A  52      -0.802   4.847  11.812  1.00  0.00           C  
ATOM    766  C   PHE A  52      -1.064   4.529  13.281  1.00  0.00           C  
ATOM    767  O   PHE A  52      -0.486   3.595  13.836  1.00  0.00           O  
ATOM    768  CB  PHE A  52      -1.154   3.636  10.946  1.00  0.00           C  
ATOM    769  CG  PHE A  52      -2.612   3.275  10.983  1.00  0.00           C  
ATOM    770  CD1 PHE A  52      -3.544   4.031  10.290  1.00  0.00           C  
ATOM    771  CD2 PHE A  52      -3.050   2.181  11.710  1.00  0.00           C  
ATOM    772  CE1 PHE A  52      -4.886   3.702  10.324  1.00  0.00           C  
ATOM    773  CE2 PHE A  52      -4.391   1.846  11.747  1.00  0.00           C  
ATOM    774  CZ  PHE A  52      -5.310   2.608  11.052  1.00  0.00           C  
ATOM    775  H   PHE A  52       1.295   4.753  12.086  1.00  0.00           H  
ATOM    776  HA  PHE A  52      -1.423   5.680  11.520  1.00  0.00           H  
ATOM    777  HB2 PHE A  52      -0.892   3.847   9.920  1.00  0.00           H  
ATOM    778  HB3 PHE A  52      -0.591   2.781  11.289  1.00  0.00           H  
ATOM    779  HD1 PHE A  52      -3.214   4.887   9.720  1.00  0.00           H  
ATOM    780  HD2 PHE A  52      -2.332   1.584  12.255  1.00  0.00           H  
ATOM    781  HE1 PHE A  52      -5.602   4.299   9.779  1.00  0.00           H  
ATOM    782  HE2 PHE A  52      -4.719   0.990  12.318  1.00  0.00           H  
ATOM    783  HZ  PHE A  52      -6.358   2.349  11.080  1.00  0.00           H  
ATOM    784  N   GLN A  53      -1.938   5.314  13.904  1.00  0.00           N  
ATOM    785  CA  GLN A  53      -2.275   5.117  15.309  1.00  0.00           C  
ATOM    786  C   GLN A  53      -1.036   5.244  16.189  1.00  0.00           C  
ATOM    787  O   GLN A  53      -0.896   4.539  17.187  1.00  0.00           O  
ATOM    788  CB  GLN A  53      -2.921   3.745  15.513  1.00  0.00           C  
ATOM    789  CG  GLN A  53      -4.366   3.678  15.045  1.00  0.00           C  
ATOM    790  CD  GLN A  53      -5.155   2.589  15.745  1.00  0.00           C  
ATOM    791  OE1 GLN A  53      -5.288   2.592  16.969  1.00  0.00           O  
ATOM    792  NE2 GLN A  53      -5.684   1.650  14.970  1.00  0.00           N  
ATOM    793  H   GLN A  53      -2.365   6.042  13.407  1.00  0.00           H  
ATOM    794  HA  GLN A  53      -2.981   5.883  15.590  1.00  0.00           H  
ATOM    795  HB2 GLN A  53      -2.353   3.008  14.965  1.00  0.00           H  
ATOM    796  HB3 GLN A  53      -2.894   3.501  16.564  1.00  0.00           H  
ATOM    797  HG2 GLN A  53      -4.839   4.628  15.243  1.00  0.00           H  
ATOM    798  HG3 GLN A  53      -4.378   3.485  13.983  1.00  0.00           H  
ATOM    799 HE21 GLN A  53      -5.536   1.711  14.003  1.00  0.00           H  
ATOM    800 HE22 GLN A  53      -6.199   0.934  15.396  1.00  0.00           H  
ATOM    801  N   GLY A  54      -0.138   6.150  15.811  1.00  0.00           N  
ATOM    802  CA  GLY A  54       1.078   6.353  16.577  1.00  0.00           C  
ATOM    803  C   GLY A  54       2.061   5.210  16.418  1.00  0.00           C  
ATOM    804  O   GLY A  54       2.613   4.717  17.402  1.00  0.00           O  
ATOM    805  H   GLY A  54      -0.303   6.684  15.006  1.00  0.00           H  
ATOM    806  HA2 GLY A  54       1.549   7.267  16.248  1.00  0.00           H  
ATOM    807  HA3 GLY A  54       0.820   6.448  17.621  1.00  0.00           H  
ATOM    808  N   GLN A  55       2.278   4.786  15.177  1.00  0.00           N  
ATOM    809  CA  GLN A  55       3.199   3.691  14.895  1.00  0.00           C  
ATOM    810  C   GLN A  55       4.011   3.975  13.635  1.00  0.00           C  
ATOM    811  O   GLN A  55       3.646   4.829  12.828  1.00  0.00           O  
ATOM    812  CB  GLN A  55       2.431   2.378  14.736  1.00  0.00           C  
ATOM    813  CG  GLN A  55       1.462   2.098  15.874  1.00  0.00           C  
ATOM    814  CD  GLN A  55       0.812   0.733  15.765  1.00  0.00           C  
ATOM    815  OE1 GLN A  55       1.182  -0.202  16.475  1.00  0.00           O  
ATOM    816  NE2 GLN A  55      -0.163   0.612  14.872  1.00  0.00           N  
ATOM    817  H   GLN A  55       1.808   5.219  14.435  1.00  0.00           H  
ATOM    818  HA  GLN A  55       3.875   3.603  15.732  1.00  0.00           H  
ATOM    819  HB2 GLN A  55       1.869   2.412  13.814  1.00  0.00           H  
ATOM    820  HB3 GLN A  55       3.139   1.564  14.687  1.00  0.00           H  
ATOM    821  HG2 GLN A  55       2.001   2.150  16.809  1.00  0.00           H  
ATOM    822  HG3 GLN A  55       0.688   2.852  15.864  1.00  0.00           H  
ATOM    823 HE21 GLN A  55      -0.404   1.399  14.340  1.00  0.00           H  
ATOM    824 HE22 GLN A  55      -0.600  -0.260  14.780  1.00  0.00           H  
ATOM    825  N   VAL A  56       5.115   3.252  13.474  1.00  0.00           N  
ATOM    826  CA  VAL A  56       5.979   3.425  12.312  1.00  0.00           C  
ATOM    827  C   VAL A  56       5.796   2.285  11.317  1.00  0.00           C  
ATOM    828  O   VAL A  56       6.210   1.152  11.570  1.00  0.00           O  
ATOM    829  CB  VAL A  56       7.461   3.502  12.722  1.00  0.00           C  
ATOM    830  CG1 VAL A  56       8.343   3.710  11.500  1.00  0.00           C  
ATOM    831  CG2 VAL A  56       7.676   4.611  13.740  1.00  0.00           C  
ATOM    832  H   VAL A  56       5.354   2.586  14.152  1.00  0.00           H  
ATOM    833  HA  VAL A  56       5.711   4.355  11.832  1.00  0.00           H  
ATOM    834  HB  VAL A  56       7.736   2.563  13.180  1.00  0.00           H  
ATOM    835 HG11 VAL A  56       8.961   2.838  11.349  1.00  0.00           H  
ATOM    836 HG12 VAL A  56       7.722   3.868  10.630  1.00  0.00           H  
ATOM    837 HG13 VAL A  56       8.973   4.574  11.654  1.00  0.00           H  
ATOM    838 HG21 VAL A  56       8.735   4.761  13.891  1.00  0.00           H  
ATOM    839 HG22 VAL A  56       7.232   5.526  13.375  1.00  0.00           H  
ATOM    840 HG23 VAL A  56       7.213   4.336  14.676  1.00  0.00           H  
ATOM    841  N   LEU A  57       5.174   2.590  10.183  1.00  0.00           N  
ATOM    842  CA  LEU A  57       4.937   1.591   9.147  1.00  0.00           C  
ATOM    843  C   LEU A  57       6.229   1.252   8.411  1.00  0.00           C  
ATOM    844  O   LEU A  57       6.888   2.131   7.858  1.00  0.00           O  
ATOM    845  CB  LEU A  57       3.888   2.096   8.155  1.00  0.00           C  
ATOM    846  CG  LEU A  57       2.638   2.731   8.764  1.00  0.00           C  
ATOM    847  CD1 LEU A  57       1.683   3.184   7.671  1.00  0.00           C  
ATOM    848  CD2 LEU A  57       1.949   1.755   9.706  1.00  0.00           C  
ATOM    849  H   LEU A  57       4.868   3.509  10.038  1.00  0.00           H  
ATOM    850  HA  LEU A  57       4.565   0.698   9.628  1.00  0.00           H  
ATOM    851  HB2 LEU A  57       4.359   2.833   7.523  1.00  0.00           H  
ATOM    852  HB3 LEU A  57       3.574   1.256   7.552  1.00  0.00           H  
ATOM    853  HG  LEU A  57       2.927   3.602   9.336  1.00  0.00           H  
ATOM    854 HD11 LEU A  57       2.166   3.930   7.058  1.00  0.00           H  
ATOM    855 HD12 LEU A  57       0.796   3.607   8.120  1.00  0.00           H  
ATOM    856 HD13 LEU A  57       1.407   2.337   7.060  1.00  0.00           H  
ATOM    857 HD21 LEU A  57       2.589   0.901   9.870  1.00  0.00           H  
ATOM    858 HD22 LEU A  57       1.018   1.427   9.267  1.00  0.00           H  
ATOM    859 HD23 LEU A  57       1.751   2.243  10.649  1.00  0.00           H  
ATOM    860  N   GLN A  58       6.584  -0.029   8.408  1.00  0.00           N  
ATOM    861  CA  GLN A  58       7.796  -0.484   7.738  1.00  0.00           C  
ATOM    862  C   GLN A  58       7.568  -0.625   6.237  1.00  0.00           C  
ATOM    863  O   GLN A  58       6.503  -0.281   5.726  1.00  0.00           O  
ATOM    864  CB  GLN A  58       8.257  -1.820   8.324  1.00  0.00           C  
ATOM    865  CG  GLN A  58       8.944  -1.688   9.674  1.00  0.00           C  
ATOM    866  CD  GLN A  58       9.824  -0.457   9.762  1.00  0.00           C  
ATOM    867  OE1 GLN A  58      10.622  -0.184   8.865  1.00  0.00           O  
ATOM    868  NE2 GLN A  58       9.684   0.295  10.848  1.00  0.00           N  
ATOM    869  H   GLN A  58       6.017  -0.683   8.867  1.00  0.00           H  
ATOM    870  HA  GLN A  58       8.564   0.256   7.905  1.00  0.00           H  
ATOM    871  HB2 GLN A  58       7.398  -2.463   8.443  1.00  0.00           H  
ATOM    872  HB3 GLN A  58       8.950  -2.281   7.636  1.00  0.00           H  
ATOM    873  HG2 GLN A  58       8.189  -1.627  10.443  1.00  0.00           H  
ATOM    874  HG3 GLN A  58       9.555  -2.563   9.839  1.00  0.00           H  
ATOM    875 HE21 GLN A  58       9.029   0.015  11.522  1.00  0.00           H  
ATOM    876 HE22 GLN A  58      10.241   1.096  10.932  1.00  0.00           H  
ATOM    877  N   ASP A  59       8.576  -1.133   5.536  1.00  0.00           N  
ATOM    878  CA  ASP A  59       8.486  -1.321   4.093  1.00  0.00           C  
ATOM    879  C   ASP A  59       8.217  -2.783   3.750  1.00  0.00           C  
ATOM    880  O   ASP A  59       7.379  -3.087   2.902  1.00  0.00           O  
ATOM    881  CB  ASP A  59       9.775  -0.854   3.415  1.00  0.00           C  
ATOM    882  CG  ASP A  59      11.005  -1.133   4.256  1.00  0.00           C  
ATOM    883  OD1 ASP A  59      11.111  -0.560   5.360  1.00  0.00           O  
ATOM    884  OD2 ASP A  59      11.861  -1.924   3.809  1.00  0.00           O  
ATOM    885  H   ASP A  59       9.401  -1.389   6.001  1.00  0.00           H  
ATOM    886  HA  ASP A  59       7.663  -0.722   3.732  1.00  0.00           H  
ATOM    887  HB2 ASP A  59       9.884  -1.368   2.470  1.00  0.00           H  
ATOM    888  HB3 ASP A  59       9.716   0.210   3.236  1.00  0.00           H  
ATOM    889  N   TRP A  60       8.933  -3.682   4.416  1.00  0.00           N  
ATOM    890  CA  TRP A  60       8.772  -5.112   4.181  1.00  0.00           C  
ATOM    891  C   TRP A  60       7.520  -5.640   4.873  1.00  0.00           C  
ATOM    892  O   TRP A  60       7.206  -6.828   4.788  1.00  0.00           O  
ATOM    893  CB  TRP A  60      10.003  -5.873   4.677  1.00  0.00           C  
ATOM    894  CG  TRP A  60       9.924  -6.251   6.125  1.00  0.00           C  
ATOM    895  CD1 TRP A  60       9.357  -7.378   6.648  1.00  0.00           C  
ATOM    896  CD2 TRP A  60      10.428  -5.500   7.235  1.00  0.00           C  
ATOM    897  NE1 TRP A  60       9.478  -7.372   8.017  1.00  0.00           N  
ATOM    898  CE2 TRP A  60      10.131  -6.232   8.401  1.00  0.00           C  
ATOM    899  CE3 TRP A  60      11.102  -4.282   7.357  1.00  0.00           C  
ATOM    900  CZ2 TRP A  60      10.485  -5.783   9.671  1.00  0.00           C  
ATOM    901  CZ3 TRP A  60      11.452  -3.838   8.618  1.00  0.00           C  
ATOM    902  CH2 TRP A  60      11.145  -4.588   9.761  1.00  0.00           C  
ATOM    903  H   TRP A  60       9.586  -3.377   5.081  1.00  0.00           H  
ATOM    904  HA  TRP A  60       8.671  -5.263   3.116  1.00  0.00           H  
ATOM    905  HB2 TRP A  60      10.114  -6.780   4.101  1.00  0.00           H  
ATOM    906  HB3 TRP A  60      10.878  -5.254   4.540  1.00  0.00           H  
ATOM    907  HD1 TRP A  60       8.885  -8.150   6.060  1.00  0.00           H  
ATOM    908  HE1 TRP A  60       9.150  -8.073   8.619  1.00  0.00           H  
ATOM    909  HE3 TRP A  60      11.348  -3.690   6.488  1.00  0.00           H  
ATOM    910  HZ2 TRP A  60      10.256  -6.350  10.562  1.00  0.00           H  
ATOM    911  HZ3 TRP A  60      11.973  -2.899   8.732  1.00  0.00           H  
ATOM    912  HH2 TRP A  60      11.437  -4.202  10.726  1.00  0.00           H  
ATOM    913  N   LEU A  61       6.809  -4.751   5.557  1.00  0.00           N  
ATOM    914  CA  LEU A  61       5.589  -5.128   6.264  1.00  0.00           C  
ATOM    915  C   LEU A  61       4.354  -4.798   5.433  1.00  0.00           C  
ATOM    916  O   LEU A  61       4.125  -3.643   5.074  1.00  0.00           O  
ATOM    917  CB  LEU A  61       5.517  -4.412   7.614  1.00  0.00           C  
ATOM    918  CG  LEU A  61       6.493  -4.900   8.685  1.00  0.00           C  
ATOM    919  CD1 LEU A  61       6.093  -4.369  10.053  1.00  0.00           C  
ATOM    920  CD2 LEU A  61       6.554  -6.421   8.699  1.00  0.00           C  
ATOM    921  H   LEU A  61       7.109  -3.820   5.589  1.00  0.00           H  
ATOM    922  HA  LEU A  61       5.620  -6.195   6.432  1.00  0.00           H  
ATOM    923  HB2 LEU A  61       5.710  -3.365   7.443  1.00  0.00           H  
ATOM    924  HB3 LEU A  61       4.514  -4.534   7.998  1.00  0.00           H  
ATOM    925  HG  LEU A  61       7.482  -4.527   8.459  1.00  0.00           H  
ATOM    926 HD11 LEU A  61       6.980  -4.155  10.630  1.00  0.00           H  
ATOM    927 HD12 LEU A  61       5.499  -5.110  10.567  1.00  0.00           H  
ATOM    928 HD13 LEU A  61       5.514  -3.464   9.933  1.00  0.00           H  
ATOM    929 HD21 LEU A  61       6.817  -6.761   9.690  1.00  0.00           H  
ATOM    930 HD22 LEU A  61       7.300  -6.757   7.993  1.00  0.00           H  
ATOM    931 HD23 LEU A  61       5.590  -6.822   8.424  1.00  0.00           H  
ATOM    932  N   GLY A  62       3.558  -5.820   5.132  1.00  0.00           N  
ATOM    933  CA  GLY A  62       2.354  -5.616   4.348  1.00  0.00           C  
ATOM    934  C   GLY A  62       1.409  -4.617   4.985  1.00  0.00           C  
ATOM    935  O   GLY A  62       1.741  -3.992   5.993  1.00  0.00           O  
ATOM    936  H   GLY A  62       3.790  -6.719   5.446  1.00  0.00           H  
ATOM    937  HA2 GLY A  62       2.632  -5.259   3.368  1.00  0.00           H  
ATOM    938  HA3 GLY A  62       1.843  -6.562   4.243  1.00  0.00           H  
ATOM    939  N   LEU A  63       0.227  -4.465   4.397  1.00  0.00           N  
ATOM    940  CA  LEU A  63      -0.770  -3.533   4.913  1.00  0.00           C  
ATOM    941  C   LEU A  63      -1.592  -4.176   6.025  1.00  0.00           C  
ATOM    942  O   LEU A  63      -1.923  -3.530   7.018  1.00  0.00           O  
ATOM    943  CB  LEU A  63      -1.692  -3.066   3.785  1.00  0.00           C  
ATOM    944  CG  LEU A  63      -1.197  -1.877   2.962  1.00  0.00           C  
ATOM    945  CD1 LEU A  63      -0.228  -2.339   1.884  1.00  0.00           C  
ATOM    946  CD2 LEU A  63      -2.370  -1.132   2.342  1.00  0.00           C  
ATOM    947  H   LEU A  63       0.020  -4.991   3.597  1.00  0.00           H  
ATOM    948  HA  LEU A  63      -0.247  -2.678   5.316  1.00  0.00           H  
ATOM    949  HB2 LEU A  63      -1.836  -3.897   3.111  1.00  0.00           H  
ATOM    950  HB3 LEU A  63      -2.640  -2.794   4.226  1.00  0.00           H  
ATOM    951  HG  LEU A  63      -0.670  -1.192   3.612  1.00  0.00           H  
ATOM    952 HD11 LEU A  63       0.022  -1.506   1.245  1.00  0.00           H  
ATOM    953 HD12 LEU A  63      -0.689  -3.119   1.296  1.00  0.00           H  
ATOM    954 HD13 LEU A  63       0.670  -2.721   2.348  1.00  0.00           H  
ATOM    955 HD21 LEU A  63      -2.010  -0.244   1.844  1.00  0.00           H  
ATOM    956 HD22 LEU A  63      -3.068  -0.850   3.118  1.00  0.00           H  
ATOM    957 HD23 LEU A  63      -2.865  -1.771   1.627  1.00  0.00           H  
ATOM    958  N   GLY A  64      -1.917  -5.453   5.851  1.00  0.00           N  
ATOM    959  CA  GLY A  64      -2.697  -6.163   6.848  1.00  0.00           C  
ATOM    960  C   GLY A  64      -1.987  -6.249   8.185  1.00  0.00           C  
ATOM    961  O   GLY A  64      -2.630  -6.319   9.233  1.00  0.00           O  
ATOM    962  H   GLY A  64      -1.626  -5.917   5.038  1.00  0.00           H  
ATOM    963  HA2 GLY A  64      -3.638  -5.652   6.984  1.00  0.00           H  
ATOM    964  HA3 GLY A  64      -2.890  -7.164   6.492  1.00  0.00           H  
ATOM    965  N   ILE A  65      -0.659  -6.245   8.149  1.00  0.00           N  
ATOM    966  CA  ILE A  65       0.138  -6.324   9.367  1.00  0.00           C  
ATOM    967  C   ILE A  65      -0.276  -5.248  10.365  1.00  0.00           C  
ATOM    968  O   ILE A  65      -0.349  -5.498  11.568  1.00  0.00           O  
ATOM    969  CB  ILE A  65       1.642  -6.179   9.067  1.00  0.00           C  
ATOM    970  CG1 ILE A  65       2.091  -7.252   8.073  1.00  0.00           C  
ATOM    971  CG2 ILE A  65       2.450  -6.268  10.352  1.00  0.00           C  
ATOM    972  CD1 ILE A  65       2.029  -8.657   8.632  1.00  0.00           C  
ATOM    973  H   ILE A  65      -0.204  -6.187   7.283  1.00  0.00           H  
ATOM    974  HA  ILE A  65      -0.028  -7.295   9.811  1.00  0.00           H  
ATOM    975  HB  ILE A  65       1.807  -5.205   8.633  1.00  0.00           H  
ATOM    976 HG12 ILE A  65       1.459  -7.214   7.201  1.00  0.00           H  
ATOM    977 HG13 ILE A  65       3.113  -7.056   7.781  1.00  0.00           H  
ATOM    978 HG21 ILE A  65       2.962  -7.218  10.391  1.00  0.00           H  
ATOM    979 HG22 ILE A  65       3.175  -5.468  10.378  1.00  0.00           H  
ATOM    980 HG23 ILE A  65       1.788  -6.181  11.201  1.00  0.00           H  
ATOM    981 HD11 ILE A  65       1.557  -9.310   7.912  1.00  0.00           H  
ATOM    982 HD12 ILE A  65       3.028  -9.008   8.837  1.00  0.00           H  
ATOM    983 HD13 ILE A  65       1.453  -8.655   9.546  1.00  0.00           H  
ATOM    984  N   TYR A  66      -0.546  -4.051   9.857  1.00  0.00           N  
ATOM    985  CA  TYR A  66      -0.953  -2.935  10.704  1.00  0.00           C  
ATOM    986  C   TYR A  66      -2.472  -2.799  10.734  1.00  0.00           C  
ATOM    987  O   TYR A  66      -3.005  -1.723  11.002  1.00  0.00           O  
ATOM    988  CB  TYR A  66      -0.322  -1.634  10.206  1.00  0.00           C  
ATOM    989  CG  TYR A  66       1.135  -1.485  10.579  1.00  0.00           C  
ATOM    990  CD1 TYR A  66       1.523  -1.343  11.905  1.00  0.00           C  
ATOM    991  CD2 TYR A  66       2.126  -1.489   9.604  1.00  0.00           C  
ATOM    992  CE1 TYR A  66       2.854  -1.207  12.250  1.00  0.00           C  
ATOM    993  CE2 TYR A  66       3.459  -1.354   9.939  1.00  0.00           C  
ATOM    994  CZ  TYR A  66       3.818  -1.213  11.264  1.00  0.00           C  
ATOM    995  OH  TYR A  66       5.145  -1.079  11.603  1.00  0.00           O  
ATOM    996  H   TYR A  66      -0.470  -3.913   8.890  1.00  0.00           H  
ATOM    997  HA  TYR A  66      -0.601  -3.134  11.706  1.00  0.00           H  
ATOM    998  HB2 TYR A  66      -0.395  -1.595   9.130  1.00  0.00           H  
ATOM    999  HB3 TYR A  66      -0.860  -0.797  10.628  1.00  0.00           H  
ATOM   1000  HD1 TYR A  66       0.765  -1.339  12.675  1.00  0.00           H  
ATOM   1001  HD2 TYR A  66       1.841  -1.600   8.567  1.00  0.00           H  
ATOM   1002  HE1 TYR A  66       3.135  -1.096  13.287  1.00  0.00           H  
ATOM   1003  HE2 TYR A  66       4.214  -1.359   9.167  1.00  0.00           H  
ATOM   1004  HH  TYR A  66       5.691  -1.481  10.923  1.00  0.00           H  
ATOM   1005  N   GLY A  67      -3.164  -3.900  10.457  1.00  0.00           N  
ATOM   1006  CA  GLY A  67      -4.615  -3.884  10.457  1.00  0.00           C  
ATOM   1007  C   GLY A  67      -5.182  -2.731   9.654  1.00  0.00           C  
ATOM   1008  O   GLY A  67      -6.285  -2.256   9.930  1.00  0.00           O  
ATOM   1009  H   GLY A  67      -2.685  -4.730  10.250  1.00  0.00           H  
ATOM   1010  HA2 GLY A  67      -4.975  -4.812  10.039  1.00  0.00           H  
ATOM   1011  HA3 GLY A  67      -4.962  -3.802  11.477  1.00  0.00           H  
ATOM   1012  N   ILE A  68      -4.428  -2.278   8.658  1.00  0.00           N  
ATOM   1013  CA  ILE A  68      -4.862  -1.172   7.813  1.00  0.00           C  
ATOM   1014  C   ILE A  68      -6.048  -1.578   6.944  1.00  0.00           C  
ATOM   1015  O   ILE A  68      -6.003  -2.595   6.252  1.00  0.00           O  
ATOM   1016  CB  ILE A  68      -3.721  -0.675   6.906  1.00  0.00           C  
ATOM   1017  CG1 ILE A  68      -2.590  -0.085   7.750  1.00  0.00           C  
ATOM   1018  CG2 ILE A  68      -4.243   0.354   5.915  1.00  0.00           C  
ATOM   1019  CD1 ILE A  68      -1.323   0.177   6.964  1.00  0.00           C  
ATOM   1020  H   ILE A  68      -3.559  -2.697   8.488  1.00  0.00           H  
ATOM   1021  HA  ILE A  68      -5.163  -0.359   8.457  1.00  0.00           H  
ATOM   1022  HB  ILE A  68      -3.342  -1.517   6.347  1.00  0.00           H  
ATOM   1023 HG12 ILE A  68      -2.916   0.852   8.173  1.00  0.00           H  
ATOM   1024 HG13 ILE A  68      -2.350  -0.772   8.548  1.00  0.00           H  
ATOM   1025 HG21 ILE A  68      -3.755   1.302   6.090  1.00  0.00           H  
ATOM   1026 HG22 ILE A  68      -4.033   0.024   4.909  1.00  0.00           H  
ATOM   1027 HG23 ILE A  68      -5.309   0.469   6.042  1.00  0.00           H  
ATOM   1028 HD11 ILE A  68      -0.786   1.001   7.410  1.00  0.00           H  
ATOM   1029 HD12 ILE A  68      -0.703  -0.707   6.976  1.00  0.00           H  
ATOM   1030 HD13 ILE A  68      -1.578   0.424   5.944  1.00  0.00           H  
ATOM   1031  N   GLN A  69      -7.106  -0.774   6.984  1.00  0.00           N  
ATOM   1032  CA  GLN A  69      -8.303  -1.049   6.199  1.00  0.00           C  
ATOM   1033  C   GLN A  69      -8.554   0.059   5.181  1.00  0.00           C  
ATOM   1034  O   GLN A  69      -7.827   1.052   5.139  1.00  0.00           O  
ATOM   1035  CB  GLN A  69      -9.517  -1.199   7.117  1.00  0.00           C  
ATOM   1036  CG  GLN A  69     -10.014   0.119   7.689  1.00  0.00           C  
ATOM   1037  CD  GLN A  69     -11.213  -0.055   8.600  1.00  0.00           C  
ATOM   1038  OE1 GLN A  69     -12.359   0.004   8.153  1.00  0.00           O  
ATOM   1039  NE2 GLN A  69     -10.956  -0.271   9.884  1.00  0.00           N  
ATOM   1040  H   GLN A  69      -7.081   0.021   7.555  1.00  0.00           H  
ATOM   1041  HA  GLN A  69      -8.147  -1.977   5.670  1.00  0.00           H  
ATOM   1042  HB2 GLN A  69     -10.323  -1.650   6.557  1.00  0.00           H  
ATOM   1043  HB3 GLN A  69      -9.254  -1.847   7.939  1.00  0.00           H  
ATOM   1044  HG2 GLN A  69      -9.215   0.574   8.256  1.00  0.00           H  
ATOM   1045  HG3 GLN A  69     -10.291   0.769   6.873  1.00  0.00           H  
ATOM   1046 HE21 GLN A  69     -10.018  -0.304  10.168  1.00  0.00           H  
ATOM   1047 HE22 GLN A  69     -11.712  -0.386  10.495  1.00  0.00           H  
ATOM   1048  N   ASP A  70      -9.586  -0.117   4.364  1.00  0.00           N  
ATOM   1049  CA  ASP A  70      -9.933   0.868   3.347  1.00  0.00           C  
ATOM   1050  C   ASP A  70     -10.491   2.136   3.986  1.00  0.00           C  
ATOM   1051  O   ASP A  70     -10.937   2.119   5.134  1.00  0.00           O  
ATOM   1052  CB  ASP A  70     -10.952   0.285   2.367  1.00  0.00           C  
ATOM   1053  CG  ASP A  70     -12.251  -0.104   3.046  1.00  0.00           C  
ATOM   1054  OD1 ASP A  70     -12.268  -1.140   3.743  1.00  0.00           O  
ATOM   1055  OD2 ASP A  70     -13.250   0.627   2.880  1.00  0.00           O  
ATOM   1056  H   ASP A  70     -10.128  -0.930   4.447  1.00  0.00           H  
ATOM   1057  HA  ASP A  70      -9.032   1.120   2.807  1.00  0.00           H  
ATOM   1058  HB2 ASP A  70     -11.172   1.019   1.606  1.00  0.00           H  
ATOM   1059  HB3 ASP A  70     -10.532  -0.595   1.902  1.00  0.00           H  
ATOM   1060  N   SER A  71     -10.463   3.233   3.237  1.00  0.00           N  
ATOM   1061  CA  SER A  71     -10.962   4.510   3.732  1.00  0.00           C  
ATOM   1062  C   SER A  71     -10.248   4.910   5.020  1.00  0.00           C  
ATOM   1063  O   SER A  71     -10.854   5.477   5.929  1.00  0.00           O  
ATOM   1064  CB  SER A  71     -12.470   4.433   3.975  1.00  0.00           C  
ATOM   1065  OG  SER A  71     -13.192   4.652   2.775  1.00  0.00           O  
ATOM   1066  H   SER A  71     -10.095   3.182   2.329  1.00  0.00           H  
ATOM   1067  HA  SER A  71     -10.765   5.258   2.978  1.00  0.00           H  
ATOM   1068  HB2 SER A  71     -12.721   3.456   4.359  1.00  0.00           H  
ATOM   1069  HB3 SER A  71     -12.755   5.187   4.695  1.00  0.00           H  
ATOM   1070  HG  SER A  71     -14.116   4.430   2.912  1.00  0.00           H  
ATOM   1071  N   ASP A  72      -8.955   4.610   5.089  1.00  0.00           N  
ATOM   1072  CA  ASP A  72      -8.156   4.938   6.265  1.00  0.00           C  
ATOM   1073  C   ASP A  72      -7.372   6.228   6.046  1.00  0.00           C  
ATOM   1074  O   ASP A  72      -7.266   6.720   4.922  1.00  0.00           O  
ATOM   1075  CB  ASP A  72      -7.197   3.792   6.591  1.00  0.00           C  
ATOM   1076  CG  ASP A  72      -6.002   3.754   5.659  1.00  0.00           C  
ATOM   1077  OD1 ASP A  72      -6.163   4.111   4.474  1.00  0.00           O  
ATOM   1078  OD2 ASP A  72      -4.906   3.367   6.115  1.00  0.00           O  
ATOM   1079  H   ASP A  72      -8.528   4.157   4.332  1.00  0.00           H  
ATOM   1080  HA  ASP A  72      -8.831   5.078   7.095  1.00  0.00           H  
ATOM   1081  HB2 ASP A  72      -6.837   3.911   7.603  1.00  0.00           H  
ATOM   1082  HB3 ASP A  72      -7.726   2.854   6.509  1.00  0.00           H  
ATOM   1083  N   THR A  73      -6.825   6.773   7.128  1.00  0.00           N  
ATOM   1084  CA  THR A  73      -6.052   8.006   7.055  1.00  0.00           C  
ATOM   1085  C   THR A  73      -4.612   7.780   7.498  1.00  0.00           C  
ATOM   1086  O   THR A  73      -4.360   7.194   8.552  1.00  0.00           O  
ATOM   1087  CB  THR A  73      -6.678   9.113   7.925  1.00  0.00           C  
ATOM   1088  OG1 THR A  73      -8.046   9.313   7.555  1.00  0.00           O  
ATOM   1089  CG2 THR A  73      -5.911  10.418   7.775  1.00  0.00           C  
ATOM   1090  H   THR A  73      -6.945   6.333   7.995  1.00  0.00           H  
ATOM   1091  HA  THR A  73      -6.055   8.341   6.027  1.00  0.00           H  
ATOM   1092  HB  THR A  73      -6.634   8.804   8.960  1.00  0.00           H  
ATOM   1093  HG1 THR A  73      -8.553   9.572   8.328  1.00  0.00           H  
ATOM   1094 HG21 THR A  73      -6.607  11.242   7.733  1.00  0.00           H  
ATOM   1095 HG22 THR A  73      -5.329  10.391   6.866  1.00  0.00           H  
ATOM   1096 HG23 THR A  73      -5.252  10.547   8.621  1.00  0.00           H  
ATOM   1097  N   LEU A  74      -3.668   8.248   6.688  1.00  0.00           N  
ATOM   1098  CA  LEU A  74      -2.251   8.098   6.998  1.00  0.00           C  
ATOM   1099  C   LEU A  74      -1.549   9.452   7.012  1.00  0.00           C  
ATOM   1100  O   LEU A  74      -1.684  10.241   6.076  1.00  0.00           O  
ATOM   1101  CB  LEU A  74      -1.581   7.174   5.979  1.00  0.00           C  
ATOM   1102  CG  LEU A  74      -2.261   5.824   5.748  1.00  0.00           C  
ATOM   1103  CD1 LEU A  74      -1.651   5.118   4.547  1.00  0.00           C  
ATOM   1104  CD2 LEU A  74      -2.155   4.954   6.992  1.00  0.00           C  
ATOM   1105  H   LEU A  74      -3.930   8.706   5.863  1.00  0.00           H  
ATOM   1106  HA  LEU A  74      -2.171   7.655   7.980  1.00  0.00           H  
ATOM   1107  HB2 LEU A  74      -1.548   7.694   5.033  1.00  0.00           H  
ATOM   1108  HB3 LEU A  74      -0.573   6.984   6.318  1.00  0.00           H  
ATOM   1109  HG  LEU A  74      -3.310   5.987   5.541  1.00  0.00           H  
ATOM   1110 HD11 LEU A  74      -0.575   5.173   4.606  1.00  0.00           H  
ATOM   1111 HD12 LEU A  74      -1.987   5.596   3.639  1.00  0.00           H  
ATOM   1112 HD13 LEU A  74      -1.960   4.083   4.543  1.00  0.00           H  
ATOM   1113 HD21 LEU A  74      -1.616   5.489   7.760  1.00  0.00           H  
ATOM   1114 HD22 LEU A  74      -1.626   4.043   6.749  1.00  0.00           H  
ATOM   1115 HD23 LEU A  74      -3.145   4.712   7.347  1.00  0.00           H  
ATOM   1116  N   ILE A  75      -0.799   9.713   8.077  1.00  0.00           N  
ATOM   1117  CA  ILE A  75      -0.074  10.971   8.210  1.00  0.00           C  
ATOM   1118  C   ILE A  75       1.303  10.883   7.561  1.00  0.00           C  
ATOM   1119  O   ILE A  75       1.964   9.845   7.620  1.00  0.00           O  
ATOM   1120  CB  ILE A  75       0.092  11.371   9.688  1.00  0.00           C  
ATOM   1121  CG1 ILE A  75      -1.236  11.217  10.433  1.00  0.00           C  
ATOM   1122  CG2 ILE A  75       0.604  12.800   9.796  1.00  0.00           C  
ATOM   1123  CD1 ILE A  75      -2.304  12.183   9.970  1.00  0.00           C  
ATOM   1124  H   ILE A  75      -0.731   9.045   8.790  1.00  0.00           H  
ATOM   1125  HA  ILE A  75      -0.647  11.740   7.712  1.00  0.00           H  
ATOM   1126  HB  ILE A  75       0.825  10.717  10.135  1.00  0.00           H  
ATOM   1127 HG12 ILE A  75      -1.609  10.216  10.288  1.00  0.00           H  
ATOM   1128 HG13 ILE A  75      -1.070  11.386  11.487  1.00  0.00           H  
ATOM   1129 HG21 ILE A  75       1.650  12.828   9.531  1.00  0.00           H  
ATOM   1130 HG22 ILE A  75       0.046  13.433   9.123  1.00  0.00           H  
ATOM   1131 HG23 ILE A  75       0.479  13.152  10.809  1.00  0.00           H  
ATOM   1132 HD11 ILE A  75      -2.811  11.773   9.109  1.00  0.00           H  
ATOM   1133 HD12 ILE A  75      -3.015  12.343  10.766  1.00  0.00           H  
ATOM   1134 HD13 ILE A  75      -1.846  13.124   9.701  1.00  0.00           H  
ATOM   1135  N   LEU A  76       1.731  11.979   6.944  1.00  0.00           N  
ATOM   1136  CA  LEU A  76       3.031  12.027   6.285  1.00  0.00           C  
ATOM   1137  C   LEU A  76       3.927  13.084   6.924  1.00  0.00           C  
ATOM   1138  O   LEU A  76       3.531  14.240   7.071  1.00  0.00           O  
ATOM   1139  CB  LEU A  76       2.858  12.322   4.794  1.00  0.00           C  
ATOM   1140  CG  LEU A  76       4.143  12.373   3.966  1.00  0.00           C  
ATOM   1141  CD1 LEU A  76       4.645  10.967   3.672  1.00  0.00           C  
ATOM   1142  CD2 LEU A  76       3.915  13.141   2.673  1.00  0.00           C  
ATOM   1143  H   LEU A  76       1.160  12.774   6.931  1.00  0.00           H  
ATOM   1144  HA  LEU A  76       3.497  11.060   6.400  1.00  0.00           H  
ATOM   1145  HB2 LEU A  76       2.226  11.554   4.376  1.00  0.00           H  
ATOM   1146  HB3 LEU A  76       2.367  13.280   4.702  1.00  0.00           H  
ATOM   1147  HG  LEU A  76       4.908  12.888   4.532  1.00  0.00           H  
ATOM   1148 HD11 LEU A  76       3.880  10.251   3.931  1.00  0.00           H  
ATOM   1149 HD12 LEU A  76       5.533  10.773   4.255  1.00  0.00           H  
ATOM   1150 HD13 LEU A  76       4.878  10.881   2.621  1.00  0.00           H  
ATOM   1151 HD21 LEU A  76       4.101  14.192   2.841  1.00  0.00           H  
ATOM   1152 HD22 LEU A  76       2.893  13.004   2.349  1.00  0.00           H  
ATOM   1153 HD23 LEU A  76       4.587  12.773   1.912  1.00  0.00           H  
ATOM   1154  N   SER A  77       5.136  12.679   7.300  1.00  0.00           N  
ATOM   1155  CA  SER A  77       6.087  13.590   7.924  1.00  0.00           C  
ATOM   1156  C   SER A  77       7.512  13.278   7.477  1.00  0.00           C  
ATOM   1157  O   SER A  77       7.939  12.123   7.484  1.00  0.00           O  
ATOM   1158  CB  SER A  77       5.987  13.500   9.448  1.00  0.00           C  
ATOM   1159  OG  SER A  77       4.691  13.856   9.896  1.00  0.00           O  
ATOM   1160  H   SER A  77       5.392  11.744   7.156  1.00  0.00           H  
ATOM   1161  HA  SER A  77       5.837  14.594   7.614  1.00  0.00           H  
ATOM   1162  HB2 SER A  77       6.198  12.489   9.761  1.00  0.00           H  
ATOM   1163  HB3 SER A  77       6.707  14.172   9.893  1.00  0.00           H  
ATOM   1164  HG  SER A  77       4.738  14.676  10.394  1.00  0.00           H  
ATOM   1165  N   LYS A  78       8.244  14.316   7.088  1.00  0.00           N  
ATOM   1166  CA  LYS A  78       9.622  14.156   6.638  1.00  0.00           C  
ATOM   1167  C   LYS A  78      10.560  13.950   7.823  1.00  0.00           C  
ATOM   1168  O   LYS A  78      10.369  14.534   8.890  1.00  0.00           O  
ATOM   1169  CB  LYS A  78      10.063  15.380   5.833  1.00  0.00           C  
ATOM   1170  CG  LYS A  78      10.189  16.644   6.666  1.00  0.00           C  
ATOM   1171  CD  LYS A  78      10.211  17.887   5.793  1.00  0.00           C  
ATOM   1172  CE  LYS A  78      11.436  17.915   4.892  1.00  0.00           C  
ATOM   1173  NZ  LYS A  78      12.611  18.526   5.573  1.00  0.00           N  
ATOM   1174  H   LYS A  78       7.848  15.213   7.105  1.00  0.00           H  
ATOM   1175  HA  LYS A  78       9.665  13.284   6.004  1.00  0.00           H  
ATOM   1176  HB2 LYS A  78      11.022  15.173   5.382  1.00  0.00           H  
ATOM   1177  HB3 LYS A  78       9.339  15.561   5.051  1.00  0.00           H  
ATOM   1178  HG2 LYS A  78       9.348  16.705   7.340  1.00  0.00           H  
ATOM   1179  HG3 LYS A  78      11.107  16.598   7.235  1.00  0.00           H  
ATOM   1180  HD2 LYS A  78       9.325  17.900   5.176  1.00  0.00           H  
ATOM   1181  HD3 LYS A  78      10.222  18.762   6.428  1.00  0.00           H  
ATOM   1182  HE2 LYS A  78      11.681  16.903   4.609  1.00  0.00           H  
ATOM   1183  HE3 LYS A  78      11.204  18.490   4.008  1.00  0.00           H  
ATOM   1184  HZ1 LYS A  78      12.305  19.036   6.426  1.00  0.00           H  
ATOM   1185  HZ2 LYS A  78      13.085  19.196   4.934  1.00  0.00           H  
ATOM   1186  HZ3 LYS A  78      13.290  17.787   5.848  1.00  0.00           H  
ATOM   1187  N   LYS A  79      11.576  13.116   7.629  1.00  0.00           N  
ATOM   1188  CA  LYS A  79      12.547  12.834   8.680  1.00  0.00           C  
ATOM   1189  C   LYS A  79      13.384  14.070   8.993  1.00  0.00           C  
ATOM   1190  O   LYS A  79      13.815  14.786   8.089  1.00  0.00           O  
ATOM   1191  CB  LYS A  79      13.460  11.678   8.262  1.00  0.00           C  
ATOM   1192  CG  LYS A  79      12.709  10.477   7.716  1.00  0.00           C  
ATOM   1193  CD  LYS A  79      13.450   9.180   7.997  1.00  0.00           C  
ATOM   1194  CE  LYS A  79      12.604   7.967   7.647  1.00  0.00           C  
ATOM   1195  NZ  LYS A  79      13.353   6.694   7.837  1.00  0.00           N  
ATOM   1196  H   LYS A  79      11.676  12.680   6.756  1.00  0.00           H  
ATOM   1197  HA  LYS A  79      12.002  12.548   9.567  1.00  0.00           H  
ATOM   1198  HB2 LYS A  79      14.139  12.029   7.500  1.00  0.00           H  
ATOM   1199  HB3 LYS A  79      14.031  11.359   9.122  1.00  0.00           H  
ATOM   1200  HG2 LYS A  79      11.735  10.430   8.181  1.00  0.00           H  
ATOM   1201  HG3 LYS A  79      12.594  10.591   6.647  1.00  0.00           H  
ATOM   1202  HD2 LYS A  79      14.354   9.157   7.407  1.00  0.00           H  
ATOM   1203  HD3 LYS A  79      13.703   9.141   9.048  1.00  0.00           H  
ATOM   1204  HE2 LYS A  79      11.730   7.958   8.280  1.00  0.00           H  
ATOM   1205  HE3 LYS A  79      12.298   8.044   6.613  1.00  0.00           H  
ATOM   1206  HZ1 LYS A  79      13.888   6.462   6.975  1.00  0.00           H  
ATOM   1207  HZ2 LYS A  79      12.692   5.917   8.040  1.00  0.00           H  
ATOM   1208  HZ3 LYS A  79      14.018   6.786   8.631  1.00  0.00           H  
ATOM   1209  N   LYS A  80      13.614  14.313  10.279  1.00  0.00           N  
ATOM   1210  CA  LYS A  80      14.402  15.460  10.712  1.00  0.00           C  
ATOM   1211  C   LYS A  80      15.884  15.108  10.779  1.00  0.00           C  
ATOM   1212  O   LYS A  80      16.367  14.603  11.792  1.00  0.00           O  
ATOM   1213  CB  LYS A  80      13.920  15.949  12.080  1.00  0.00           C  
ATOM   1214  CG  LYS A  80      14.113  17.440  12.296  1.00  0.00           C  
ATOM   1215  CD  LYS A  80      15.467  17.744  12.914  1.00  0.00           C  
ATOM   1216  CE  LYS A  80      15.403  17.727  14.433  1.00  0.00           C  
ATOM   1217  NZ  LYS A  80      14.518  18.800  14.964  1.00  0.00           N  
ATOM   1218  H   LYS A  80      13.244  13.705  10.953  1.00  0.00           H  
ATOM   1219  HA  LYS A  80      14.264  16.250   9.989  1.00  0.00           H  
ATOM   1220  HB2 LYS A  80      12.869  15.724  12.179  1.00  0.00           H  
ATOM   1221  HB3 LYS A  80      14.466  15.422  12.850  1.00  0.00           H  
ATOM   1222  HG2 LYS A  80      14.042  17.944  11.344  1.00  0.00           H  
ATOM   1223  HG3 LYS A  80      13.337  17.802  12.956  1.00  0.00           H  
ATOM   1224  HD2 LYS A  80      16.178  17.000  12.586  1.00  0.00           H  
ATOM   1225  HD3 LYS A  80      15.791  18.722  12.587  1.00  0.00           H  
ATOM   1226  HE2 LYS A  80      15.024  16.768  14.753  1.00  0.00           H  
ATOM   1227  HE3 LYS A  80      16.400  17.868  14.824  1.00  0.00           H  
ATOM   1228  HZ1 LYS A  80      13.871  18.409  15.678  1.00  0.00           H  
ATOM   1229  HZ2 LYS A  80      13.956  19.214  14.192  1.00  0.00           H  
ATOM   1230  HZ3 LYS A  80      15.090  19.550  15.402  1.00  0.00           H  
ATOM   1231  N   GLY A  81      16.603  15.379   9.693  1.00  0.00           N  
ATOM   1232  CA  GLY A  81      18.023  15.085   9.651  1.00  0.00           C  
ATOM   1233  C   GLY A  81      18.310  13.598   9.728  1.00  0.00           C  
ATOM   1234  O   GLY A  81      17.437  12.808  10.087  1.00  0.00           O  
ATOM   1235  H   GLY A  81      16.164  15.782   8.915  1.00  0.00           H  
ATOM   1236  HA2 GLY A  81      18.433  15.473   8.730  1.00  0.00           H  
ATOM   1237  HA3 GLY A  81      18.506  15.576  10.483  1.00  0.00           H  
ATOM   1238  N   SER A  82      19.537  13.215   9.388  1.00  0.00           N  
ATOM   1239  CA  SER A  82      19.935  11.813   9.415  1.00  0.00           C  
ATOM   1240  C   SER A  82      21.357  11.662   9.945  1.00  0.00           C  
ATOM   1241  O   SER A  82      22.163  12.588   9.866  1.00  0.00           O  
ATOM   1242  CB  SER A  82      19.832  11.205   8.015  1.00  0.00           C  
ATOM   1243  OG  SER A  82      20.628  11.923   7.088  1.00  0.00           O  
ATOM   1244  H   SER A  82      20.189  13.893   9.110  1.00  0.00           H  
ATOM   1245  HA  SER A  82      19.260  11.289  10.076  1.00  0.00           H  
ATOM   1246  HB2 SER A  82      20.171  10.181   8.044  1.00  0.00           H  
ATOM   1247  HB3 SER A  82      18.803  11.234   7.687  1.00  0.00           H  
ATOM   1248  HG  SER A  82      21.426  12.233   7.523  1.00  0.00           H  
ATOM   1249  N   GLY A  83      21.659  10.485  10.485  1.00  0.00           N  
ATOM   1250  CA  GLY A  83      22.984  10.233  11.021  1.00  0.00           C  
ATOM   1251  C   GLY A  83      23.577   8.934  10.512  1.00  0.00           C  
ATOM   1252  O   GLY A  83      23.622   7.928  11.221  1.00  0.00           O  
ATOM   1253  H   GLY A  83      20.977   9.783  10.521  1.00  0.00           H  
ATOM   1254  HA2 GLY A  83      23.635  11.048  10.740  1.00  0.00           H  
ATOM   1255  HA3 GLY A  83      22.922  10.189  12.098  1.00  0.00           H  
ATOM   1256  N   PRO A  84      24.045   8.944   9.255  1.00  0.00           N  
ATOM   1257  CA  PRO A  84      24.645   7.765   8.624  1.00  0.00           C  
ATOM   1258  C   PRO A  84      25.999   7.410   9.229  1.00  0.00           C  
ATOM   1259  O   PRO A  84      26.328   6.235   9.393  1.00  0.00           O  
ATOM   1260  CB  PRO A  84      24.807   8.188   7.162  1.00  0.00           C  
ATOM   1261  CG  PRO A  84      24.894   9.675   7.206  1.00  0.00           C  
ATOM   1262  CD  PRO A  84      24.023  10.107   8.353  1.00  0.00           C  
ATOM   1263  HA  PRO A  84      23.991   6.907   8.682  1.00  0.00           H  
ATOM   1264  HB2 PRO A  84      25.707   7.750   6.755  1.00  0.00           H  
ATOM   1265  HB3 PRO A  84      23.951   7.860   6.592  1.00  0.00           H  
ATOM   1266  HG2 PRO A  84      25.916   9.978   7.376  1.00  0.00           H  
ATOM   1267  HG3 PRO A  84      24.527  10.091   6.280  1.00  0.00           H  
ATOM   1268  HD2 PRO A  84      24.441  10.978   8.837  1.00  0.00           H  
ATOM   1269  HD3 PRO A  84      23.020  10.310   8.009  1.00  0.00           H  
ATOM   1270  N   SER A  85      26.781   8.433   9.558  1.00  0.00           N  
ATOM   1271  CA  SER A  85      28.102   8.229  10.142  1.00  0.00           C  
ATOM   1272  C   SER A  85      28.001   7.475  11.465  1.00  0.00           C  
ATOM   1273  O   SER A  85      27.872   8.081  12.529  1.00  0.00           O  
ATOM   1274  CB  SER A  85      28.800   9.573  10.360  1.00  0.00           C  
ATOM   1275  OG  SER A  85      30.202   9.406  10.477  1.00  0.00           O  
ATOM   1276  H   SER A  85      26.463   9.347   9.403  1.00  0.00           H  
ATOM   1277  HA  SER A  85      28.683   7.639   9.449  1.00  0.00           H  
ATOM   1278  HB2 SER A  85      28.595  10.222   9.522  1.00  0.00           H  
ATOM   1279  HB3 SER A  85      28.426  10.026  11.267  1.00  0.00           H  
ATOM   1280  HG  SER A  85      30.472   8.617  10.002  1.00  0.00           H  
ATOM   1281  N   SER A  86      28.059   6.149  11.389  1.00  0.00           N  
ATOM   1282  CA  SER A  86      27.970   5.311  12.579  1.00  0.00           C  
ATOM   1283  C   SER A  86      29.330   5.188  13.259  1.00  0.00           C  
ATOM   1284  O   SER A  86      30.371   5.255  12.607  1.00  0.00           O  
ATOM   1285  CB  SER A  86      27.443   3.922  12.212  1.00  0.00           C  
ATOM   1286  OG  SER A  86      28.404   3.191  11.471  1.00  0.00           O  
ATOM   1287  H   SER A  86      28.162   5.725  10.511  1.00  0.00           H  
ATOM   1288  HA  SER A  86      27.279   5.780  13.263  1.00  0.00           H  
ATOM   1289  HB2 SER A  86      27.212   3.378  13.114  1.00  0.00           H  
ATOM   1290  HB3 SER A  86      26.548   4.026  11.615  1.00  0.00           H  
ATOM   1291  HG  SER A  86      27.968   2.718  10.759  1.00  0.00           H  
ATOM   1292  N   GLY A  87      29.312   5.006  14.576  1.00  0.00           N  
ATOM   1293  CA  GLY A  87      30.549   4.876  15.324  1.00  0.00           C  
ATOM   1294  C   GLY A  87      30.555   5.719  16.584  1.00  0.00           C  
ATOM   1295  O   GLY A  87      31.614   6.005  17.142  1.00  0.00           O  
ATOM   1296  H   GLY A  87      28.452   4.960  15.043  1.00  0.00           H  
ATOM   1297  HA2 GLY A  87      30.685   3.840  15.596  1.00  0.00           H  
ATOM   1298  HA3 GLY A  87      31.371   5.184  14.695  1.00  0.00           H  
ATOM      1  N   GLY A   1      -4.518   4.504 -16.160  1.00  0.00           N  
ATOM      2  CA  GLY A   1      -5.290   3.624 -17.017  1.00  0.00           C  
ATOM      3  C   GLY A   1      -4.716   2.222 -17.077  1.00  0.00           C  
ATOM      4  O   GLY A   1      -4.549   1.658 -18.158  1.00  0.00           O  
ATOM      5  H1  GLY A   1      -4.792   5.438 -16.046  1.00  0.00           H  
ATOM      6  HA2 GLY A   1      -6.302   3.572 -16.643  1.00  0.00           H  
ATOM      7  HA3 GLY A   1      -5.307   4.036 -18.015  1.00  0.00           H  
ATOM      8  N   SER A   2      -4.411   1.659 -15.912  1.00  0.00           N  
ATOM      9  CA  SER A   2      -3.846   0.317 -15.836  1.00  0.00           C  
ATOM     10  C   SER A   2      -4.663  -0.564 -14.896  1.00  0.00           C  
ATOM     11  O   SER A   2      -5.209  -0.089 -13.900  1.00  0.00           O  
ATOM     12  CB  SER A   2      -2.393   0.378 -15.362  1.00  0.00           C  
ATOM     13  OG  SER A   2      -1.630   1.259 -16.168  1.00  0.00           O  
ATOM     14  H   SER A   2      -4.567   2.160 -15.084  1.00  0.00           H  
ATOM     15  HA  SER A   2      -3.875  -0.111 -16.827  1.00  0.00           H  
ATOM     16  HB2 SER A   2      -2.365   0.728 -14.341  1.00  0.00           H  
ATOM     17  HB3 SER A   2      -1.958  -0.609 -15.417  1.00  0.00           H  
ATOM     18  HG  SER A   2      -1.025   1.757 -15.614  1.00  0.00           H  
ATOM     19  N   SER A   3      -4.744  -1.850 -15.221  1.00  0.00           N  
ATOM     20  CA  SER A   3      -5.497  -2.798 -14.409  1.00  0.00           C  
ATOM     21  C   SER A   3      -5.215  -2.586 -12.924  1.00  0.00           C  
ATOM     22  O   SER A   3      -4.116  -2.859 -12.445  1.00  0.00           O  
ATOM     23  CB  SER A   3      -5.147  -4.234 -14.806  1.00  0.00           C  
ATOM     24  OG  SER A   3      -6.118  -5.147 -14.326  1.00  0.00           O  
ATOM     25  H   SER A   3      -4.287  -2.169 -16.028  1.00  0.00           H  
ATOM     26  HA  SER A   3      -6.548  -2.630 -14.591  1.00  0.00           H  
ATOM     27  HB2 SER A   3      -5.103  -4.306 -15.882  1.00  0.00           H  
ATOM     28  HB3 SER A   3      -4.186  -4.496 -14.388  1.00  0.00           H  
ATOM     29  HG  SER A   3      -6.272  -5.827 -14.985  1.00  0.00           H  
ATOM     30  N   GLY A   4      -6.218  -2.097 -12.202  1.00  0.00           N  
ATOM     31  CA  GLY A   4      -6.060  -1.855 -10.780  1.00  0.00           C  
ATOM     32  C   GLY A   4      -7.388  -1.719 -10.063  1.00  0.00           C  
ATOM     33  O   GLY A   4      -7.549  -0.857  -9.198  1.00  0.00           O  
ATOM     34  H   GLY A   4      -7.073  -1.898 -12.638  1.00  0.00           H  
ATOM     35  HA2 GLY A   4      -5.511  -2.677 -10.345  1.00  0.00           H  
ATOM     36  HA3 GLY A   4      -5.494  -0.945 -10.642  1.00  0.00           H  
ATOM     37  N   SER A   5      -8.344  -2.569 -10.424  1.00  0.00           N  
ATOM     38  CA  SER A   5      -9.667  -2.536  -9.813  1.00  0.00           C  
ATOM     39  C   SER A   5      -9.596  -2.931  -8.341  1.00  0.00           C  
ATOM     40  O   SER A   5      -9.961  -2.153  -7.459  1.00  0.00           O  
ATOM     41  CB  SER A   5     -10.620  -3.472 -10.559  1.00  0.00           C  
ATOM     42  OG  SER A   5     -11.111  -2.864 -11.741  1.00  0.00           O  
ATOM     43  H   SER A   5      -8.154  -3.233 -11.120  1.00  0.00           H  
ATOM     44  HA  SER A   5     -10.040  -1.525  -9.884  1.00  0.00           H  
ATOM     45  HB2 SER A   5     -10.096  -4.377 -10.825  1.00  0.00           H  
ATOM     46  HB3 SER A   5     -11.456  -3.714  -9.919  1.00  0.00           H  
ATOM     47  HG  SER A   5     -12.070  -2.821 -11.705  1.00  0.00           H  
ATOM     48  N   SER A   6      -9.124  -4.147  -8.083  1.00  0.00           N  
ATOM     49  CA  SER A   6      -9.008  -4.649  -6.719  1.00  0.00           C  
ATOM     50  C   SER A   6      -7.976  -3.847  -5.931  1.00  0.00           C  
ATOM     51  O   SER A   6      -6.884  -3.567  -6.423  1.00  0.00           O  
ATOM     52  CB  SER A   6      -8.622  -6.129  -6.729  1.00  0.00           C  
ATOM     53  OG  SER A   6      -8.276  -6.574  -5.429  1.00  0.00           O  
ATOM     54  H   SER A   6      -8.849  -4.720  -8.829  1.00  0.00           H  
ATOM     55  HA  SER A   6      -9.971  -4.540  -6.243  1.00  0.00           H  
ATOM     56  HB2 SER A   6      -9.456  -6.714  -7.086  1.00  0.00           H  
ATOM     57  HB3 SER A   6      -7.774  -6.272  -7.384  1.00  0.00           H  
ATOM     58  HG  SER A   6      -7.342  -6.795  -5.404  1.00  0.00           H  
ATOM     59  N   GLY A   7      -8.332  -3.481  -4.704  1.00  0.00           N  
ATOM     60  CA  GLY A   7      -7.427  -2.715  -3.866  1.00  0.00           C  
ATOM     61  C   GLY A   7      -8.160  -1.777  -2.928  1.00  0.00           C  
ATOM     62  O   GLY A   7      -9.301  -1.393  -3.189  1.00  0.00           O  
ATOM     63  H   GLY A   7      -9.216  -3.732  -4.364  1.00  0.00           H  
ATOM     64  HA2 GLY A   7      -6.830  -3.398  -3.282  1.00  0.00           H  
ATOM     65  HA3 GLY A   7      -6.774  -2.133  -4.500  1.00  0.00           H  
ATOM     66  N   ILE A   8      -7.505  -1.407  -1.833  1.00  0.00           N  
ATOM     67  CA  ILE A   8      -8.102  -0.509  -0.852  1.00  0.00           C  
ATOM     68  C   ILE A   8      -7.703   0.939  -1.119  1.00  0.00           C  
ATOM     69  O   ILE A   8      -6.745   1.205  -1.845  1.00  0.00           O  
ATOM     70  CB  ILE A   8      -7.690  -0.887   0.582  1.00  0.00           C  
ATOM     71  CG1 ILE A   8      -6.187  -0.674   0.778  1.00  0.00           C  
ATOM     72  CG2 ILE A   8      -8.069  -2.330   0.879  1.00  0.00           C  
ATOM     73  CD1 ILE A   8      -5.802  -0.360   2.207  1.00  0.00           C  
ATOM     74  H   ILE A   8      -6.598  -1.747  -1.681  1.00  0.00           H  
ATOM     75  HA  ILE A   8      -9.176  -0.596  -0.932  1.00  0.00           H  
ATOM     76  HB  ILE A   8      -8.228  -0.251   1.268  1.00  0.00           H  
ATOM     77 HG12 ILE A   8      -5.662  -1.569   0.483  1.00  0.00           H  
ATOM     78 HG13 ILE A   8      -5.864   0.149   0.157  1.00  0.00           H  
ATOM     79 HG21 ILE A   8      -8.007  -2.913  -0.029  1.00  0.00           H  
ATOM     80 HG22 ILE A   8      -7.389  -2.737   1.613  1.00  0.00           H  
ATOM     81 HG23 ILE A   8      -9.077  -2.367   1.262  1.00  0.00           H  
ATOM     82 HD11 ILE A   8      -6.494   0.362   2.616  1.00  0.00           H  
ATOM     83 HD12 ILE A   8      -5.833  -1.264   2.796  1.00  0.00           H  
ATOM     84 HD13 ILE A   8      -4.802   0.049   2.228  1.00  0.00           H  
ATOM     85  N   GLN A   9      -8.443   1.869  -0.525  1.00  0.00           N  
ATOM     86  CA  GLN A   9      -8.165   3.290  -0.698  1.00  0.00           C  
ATOM     87  C   GLN A   9      -7.599   3.894   0.583  1.00  0.00           C  
ATOM     88  O   GLN A   9      -8.103   3.640   1.677  1.00  0.00           O  
ATOM     89  CB  GLN A   9      -9.437   4.034  -1.107  1.00  0.00           C  
ATOM     90  CG  GLN A   9      -9.262   5.542  -1.186  1.00  0.00           C  
ATOM     91  CD  GLN A   9     -10.559   6.265  -1.492  1.00  0.00           C  
ATOM     92  OE1 GLN A   9     -11.358   6.536  -0.595  1.00  0.00           O  
ATOM     93  NE2 GLN A   9     -10.774   6.583  -2.763  1.00  0.00           N  
ATOM     94  H   GLN A   9      -9.193   1.594   0.041  1.00  0.00           H  
ATOM     95  HA  GLN A   9      -7.432   3.392  -1.483  1.00  0.00           H  
ATOM     96  HB2 GLN A   9      -9.752   3.679  -2.077  1.00  0.00           H  
ATOM     97  HB3 GLN A   9     -10.213   3.821  -0.386  1.00  0.00           H  
ATOM     98  HG2 GLN A   9      -8.885   5.898  -0.239  1.00  0.00           H  
ATOM     99  HG3 GLN A   9      -8.548   5.768  -1.964  1.00  0.00           H  
ATOM    100 HE21 GLN A   9     -10.093   6.334  -3.423  1.00  0.00           H  
ATOM    101 HE22 GLN A   9     -11.605   7.050  -2.989  1.00  0.00           H  
ATOM    102  N   VAL A  10      -6.547   4.694   0.440  1.00  0.00           N  
ATOM    103  CA  VAL A  10      -5.912   5.335   1.586  1.00  0.00           C  
ATOM    104  C   VAL A  10      -5.693   6.822   1.332  1.00  0.00           C  
ATOM    105  O   VAL A  10      -5.219   7.217   0.266  1.00  0.00           O  
ATOM    106  CB  VAL A  10      -4.560   4.677   1.919  1.00  0.00           C  
ATOM    107  CG1 VAL A  10      -4.765   3.251   2.406  1.00  0.00           C  
ATOM    108  CG2 VAL A  10      -3.640   4.708   0.707  1.00  0.00           C  
ATOM    109  H   VAL A  10      -6.190   4.858  -0.458  1.00  0.00           H  
ATOM    110  HA  VAL A  10      -6.565   5.217   2.438  1.00  0.00           H  
ATOM    111  HB  VAL A  10      -4.094   5.241   2.713  1.00  0.00           H  
ATOM    112 HG11 VAL A  10      -4.968   2.608   1.561  1.00  0.00           H  
ATOM    113 HG12 VAL A  10      -3.874   2.911   2.913  1.00  0.00           H  
ATOM    114 HG13 VAL A  10      -5.602   3.221   3.088  1.00  0.00           H  
ATOM    115 HG21 VAL A  10      -4.227   4.594  -0.192  1.00  0.00           H  
ATOM    116 HG22 VAL A  10      -3.115   5.652   0.677  1.00  0.00           H  
ATOM    117 HG23 VAL A  10      -2.926   3.901   0.776  1.00  0.00           H  
ATOM    118  N   PHE A  11      -6.040   7.642   2.318  1.00  0.00           N  
ATOM    119  CA  PHE A  11      -5.881   9.087   2.202  1.00  0.00           C  
ATOM    120  C   PHE A  11      -4.563   9.541   2.821  1.00  0.00           C  
ATOM    121  O   PHE A  11      -4.372   9.455   4.034  1.00  0.00           O  
ATOM    122  CB  PHE A  11      -7.050   9.806   2.878  1.00  0.00           C  
ATOM    123  CG  PHE A  11      -8.397   9.333   2.411  1.00  0.00           C  
ATOM    124  CD1 PHE A  11      -8.846   9.632   1.134  1.00  0.00           C  
ATOM    125  CD2 PHE A  11      -9.214   8.590   3.247  1.00  0.00           C  
ATOM    126  CE1 PHE A  11     -10.084   9.197   0.700  1.00  0.00           C  
ATOM    127  CE2 PHE A  11     -10.453   8.153   2.819  1.00  0.00           C  
ATOM    128  CZ  PHE A  11     -10.889   8.458   1.544  1.00  0.00           C  
ATOM    129  H   PHE A  11      -6.412   7.267   3.143  1.00  0.00           H  
ATOM    130  HA  PHE A  11      -5.876   9.336   1.152  1.00  0.00           H  
ATOM    131  HB2 PHE A  11      -6.994   9.644   3.944  1.00  0.00           H  
ATOM    132  HB3 PHE A  11      -6.979  10.864   2.675  1.00  0.00           H  
ATOM    133  HD1 PHE A  11      -8.216  10.211   0.473  1.00  0.00           H  
ATOM    134  HD2 PHE A  11      -8.874   8.351   4.245  1.00  0.00           H  
ATOM    135  HE1 PHE A  11     -10.422   9.438  -0.297  1.00  0.00           H  
ATOM    136  HE2 PHE A  11     -11.080   7.575   3.481  1.00  0.00           H  
ATOM    137  HZ  PHE A  11     -11.857   8.117   1.207  1.00  0.00           H  
ATOM    138  N   VAL A  12      -3.655  10.025   1.979  1.00  0.00           N  
ATOM    139  CA  VAL A  12      -2.355  10.493   2.442  1.00  0.00           C  
ATOM    140  C   VAL A  12      -2.372  11.996   2.701  1.00  0.00           C  
ATOM    141  O   VAL A  12      -2.386  12.798   1.768  1.00  0.00           O  
ATOM    142  CB  VAL A  12      -1.246  10.172   1.422  1.00  0.00           C  
ATOM    143  CG1 VAL A  12       0.050  10.870   1.804  1.00  0.00           C  
ATOM    144  CG2 VAL A  12      -1.040   8.669   1.316  1.00  0.00           C  
ATOM    145  H   VAL A  12      -3.866  10.069   1.023  1.00  0.00           H  
ATOM    146  HA  VAL A  12      -2.125   9.981   3.365  1.00  0.00           H  
ATOM    147  HB  VAL A  12      -1.557  10.541   0.456  1.00  0.00           H  
ATOM    148 HG11 VAL A  12       0.888  10.310   1.417  1.00  0.00           H  
ATOM    149 HG12 VAL A  12       0.059  11.867   1.387  1.00  0.00           H  
ATOM    150 HG13 VAL A  12       0.123  10.929   2.880  1.00  0.00           H  
ATOM    151 HG21 VAL A  12      -0.575   8.305   2.220  1.00  0.00           H  
ATOM    152 HG22 VAL A  12      -1.996   8.182   1.182  1.00  0.00           H  
ATOM    153 HG23 VAL A  12      -0.405   8.451   0.470  1.00  0.00           H  
ATOM    154  N   LYS A  13      -2.371  12.371   3.976  1.00  0.00           N  
ATOM    155  CA  LYS A  13      -2.384  13.777   4.361  1.00  0.00           C  
ATOM    156  C   LYS A  13      -0.970  14.349   4.381  1.00  0.00           C  
ATOM    157  O   LYS A  13      -0.190  14.066   5.289  1.00  0.00           O  
ATOM    158  CB  LYS A  13      -3.034  13.945   5.736  1.00  0.00           C  
ATOM    159  CG  LYS A  13      -3.365  15.386   6.081  1.00  0.00           C  
ATOM    160  CD  LYS A  13      -4.316  15.473   7.262  1.00  0.00           C  
ATOM    161  CE  LYS A  13      -4.493  16.909   7.731  1.00  0.00           C  
ATOM    162  NZ  LYS A  13      -5.545  17.621   6.954  1.00  0.00           N  
ATOM    163  H   LYS A  13      -2.359  11.684   4.676  1.00  0.00           H  
ATOM    164  HA  LYS A  13      -2.967  14.315   3.628  1.00  0.00           H  
ATOM    165  HB2 LYS A  13      -3.949  13.371   5.761  1.00  0.00           H  
ATOM    166  HB3 LYS A  13      -2.359  13.563   6.488  1.00  0.00           H  
ATOM    167  HG2 LYS A  13      -2.451  15.907   6.329  1.00  0.00           H  
ATOM    168  HG3 LYS A  13      -3.826  15.855   5.223  1.00  0.00           H  
ATOM    169  HD2 LYS A  13      -5.279  15.082   6.967  1.00  0.00           H  
ATOM    170  HD3 LYS A  13      -3.920  14.884   8.076  1.00  0.00           H  
ATOM    171  HE2 LYS A  13      -4.771  16.902   8.774  1.00  0.00           H  
ATOM    172  HE3 LYS A  13      -3.555  17.431   7.612  1.00  0.00           H  
ATOM    173  HZ1 LYS A  13      -5.948  18.393   7.523  1.00  0.00           H  
ATOM    174  HZ2 LYS A  13      -6.307  16.962   6.697  1.00  0.00           H  
ATOM    175  HZ3 LYS A  13      -5.139  18.021   6.084  1.00  0.00           H  
ATOM    176  N   ASN A  14      -0.649  15.156   3.376  1.00  0.00           N  
ATOM    177  CA  ASN A  14       0.671  15.769   3.279  1.00  0.00           C  
ATOM    178  C   ASN A  14       0.848  16.850   4.341  1.00  0.00           C  
ATOM    179  O   ASN A  14      -0.109  17.495   4.772  1.00  0.00           O  
ATOM    180  CB  ASN A  14       0.878  16.368   1.887  1.00  0.00           C  
ATOM    181  CG  ASN A  14      -0.143  17.440   1.561  1.00  0.00           C  
ATOM    182  OD1 ASN A  14      -0.817  17.962   2.449  1.00  0.00           O  
ATOM    183  ND2 ASN A  14      -0.263  17.774   0.281  1.00  0.00           N  
ATOM    184  H   ASN A  14      -1.315  15.345   2.681  1.00  0.00           H  
ATOM    185  HA  ASN A  14       1.408  14.997   3.443  1.00  0.00           H  
ATOM    186  HB2 ASN A  14       1.863  16.808   1.834  1.00  0.00           H  
ATOM    187  HB3 ASN A  14       0.799  15.584   1.149  1.00  0.00           H  
ATOM    188 HD21 ASN A  14       0.306  17.315  -0.372  1.00  0.00           H  
ATOM    189 HD22 ASN A  14      -0.915  18.465   0.042  1.00  0.00           H  
ATOM    190  N   PRO A  15       2.100  17.056   4.774  1.00  0.00           N  
ATOM    191  CA  PRO A  15       2.432  18.059   5.790  1.00  0.00           C  
ATOM    192  C   PRO A  15       2.274  19.484   5.271  1.00  0.00           C  
ATOM    193  O   PRO A  15       2.498  20.449   6.002  1.00  0.00           O  
ATOM    194  CB  PRO A  15       3.900  17.767   6.111  1.00  0.00           C  
ATOM    195  CG  PRO A  15       4.433  17.110   4.884  1.00  0.00           C  
ATOM    196  CD  PRO A  15       3.289  16.324   4.305  1.00  0.00           C  
ATOM    197  HA  PRO A  15       1.836  17.934   6.682  1.00  0.00           H  
ATOM    198  HB2 PRO A  15       4.417  18.693   6.321  1.00  0.00           H  
ATOM    199  HB3 PRO A  15       3.962  17.112   6.967  1.00  0.00           H  
ATOM    200  HG2 PRO A  15       4.766  17.860   4.182  1.00  0.00           H  
ATOM    201  HG3 PRO A  15       5.247  16.450   5.145  1.00  0.00           H  
ATOM    202  HD2 PRO A  15       3.340  16.322   3.227  1.00  0.00           H  
ATOM    203  HD3 PRO A  15       3.295  15.314   4.687  1.00  0.00           H  
ATOM    204  N   ASP A  16       1.888  19.608   4.006  1.00  0.00           N  
ATOM    205  CA  ASP A  16       1.698  20.916   3.389  1.00  0.00           C  
ATOM    206  C   ASP A  16       0.254  21.384   3.541  1.00  0.00           C  
ATOM    207  O   ASP A  16      -0.019  22.583   3.589  1.00  0.00           O  
ATOM    208  CB  ASP A  16       2.078  20.865   1.909  1.00  0.00           C  
ATOM    209  CG  ASP A  16       3.567  20.678   1.699  1.00  0.00           C  
ATOM    210  OD1 ASP A  16       4.348  21.497   2.228  1.00  0.00           O  
ATOM    211  OD2 ASP A  16       3.953  19.714   1.005  1.00  0.00           O  
ATOM    212  H   ASP A  16       1.725  18.801   3.474  1.00  0.00           H  
ATOM    213  HA  ASP A  16       2.345  21.617   3.893  1.00  0.00           H  
ATOM    214  HB2 ASP A  16       1.561  20.040   1.439  1.00  0.00           H  
ATOM    215  HB3 ASP A  16       1.778  21.788   1.435  1.00  0.00           H  
ATOM    216  N   GLY A  17      -0.668  20.429   3.616  1.00  0.00           N  
ATOM    217  CA  GLY A  17      -2.073  20.763   3.761  1.00  0.00           C  
ATOM    218  C   GLY A  17      -2.931  20.142   2.677  1.00  0.00           C  
ATOM    219  O   GLY A  17      -3.081  20.706   1.594  1.00  0.00           O  
ATOM    220  H   GLY A  17      -0.392  19.489   3.573  1.00  0.00           H  
ATOM    221  HA2 GLY A  17      -2.417  20.415   4.723  1.00  0.00           H  
ATOM    222  HA3 GLY A  17      -2.181  21.837   3.718  1.00  0.00           H  
ATOM    223  N   GLY A  18      -3.496  18.974   2.968  1.00  0.00           N  
ATOM    224  CA  GLY A  18      -4.335  18.294   1.999  1.00  0.00           C  
ATOM    225  C   GLY A  18      -4.166  16.788   2.042  1.00  0.00           C  
ATOM    226  O   GLY A  18      -3.226  16.279   2.652  1.00  0.00           O  
ATOM    227  H   GLY A  18      -3.341  18.571   3.848  1.00  0.00           H  
ATOM    228  HA2 GLY A  18      -5.368  18.536   2.200  1.00  0.00           H  
ATOM    229  HA3 GLY A  18      -4.080  18.644   1.010  1.00  0.00           H  
ATOM    230  N   SER A  19      -5.081  16.073   1.394  1.00  0.00           N  
ATOM    231  CA  SER A  19      -5.032  14.616   1.365  1.00  0.00           C  
ATOM    232  C   SER A  19      -5.486  14.084   0.009  1.00  0.00           C  
ATOM    233  O   SER A  19      -6.413  14.617  -0.601  1.00  0.00           O  
ATOM    234  CB  SER A  19      -5.911  14.033   2.474  1.00  0.00           C  
ATOM    235  OG  SER A  19      -5.421  12.775   2.905  1.00  0.00           O  
ATOM    236  H   SER A  19      -5.807  16.537   0.926  1.00  0.00           H  
ATOM    237  HA  SER A  19      -4.009  14.315   1.533  1.00  0.00           H  
ATOM    238  HB2 SER A  19      -5.920  14.709   3.315  1.00  0.00           H  
ATOM    239  HB3 SER A  19      -6.918  13.907   2.103  1.00  0.00           H  
ATOM    240  HG  SER A  19      -4.766  12.905   3.594  1.00  0.00           H  
ATOM    241  N   TYR A  20      -4.826  13.030  -0.456  1.00  0.00           N  
ATOM    242  CA  TYR A  20      -5.158  12.426  -1.741  1.00  0.00           C  
ATOM    243  C   TYR A  20      -5.547  10.960  -1.570  1.00  0.00           C  
ATOM    244  O   TYR A  20      -5.025  10.266  -0.699  1.00  0.00           O  
ATOM    245  CB  TYR A  20      -3.976  12.542  -2.704  1.00  0.00           C  
ATOM    246  CG  TYR A  20      -3.305  13.897  -2.679  1.00  0.00           C  
ATOM    247  CD1 TYR A  20      -4.045  15.063  -2.829  1.00  0.00           C  
ATOM    248  CD2 TYR A  20      -1.932  14.011  -2.504  1.00  0.00           C  
ATOM    249  CE1 TYR A  20      -3.437  16.303  -2.808  1.00  0.00           C  
ATOM    250  CE2 TYR A  20      -1.315  15.247  -2.480  1.00  0.00           C  
ATOM    251  CZ  TYR A  20      -2.071  16.390  -2.633  1.00  0.00           C  
ATOM    252  OH  TYR A  20      -1.462  17.623  -2.609  1.00  0.00           O  
ATOM    253  H   TYR A  20      -4.096  12.649   0.076  1.00  0.00           H  
ATOM    254  HA  TYR A  20      -5.999  12.964  -2.153  1.00  0.00           H  
ATOM    255  HB2 TYR A  20      -3.235  11.802  -2.445  1.00  0.00           H  
ATOM    256  HB3 TYR A  20      -4.322  12.361  -3.712  1.00  0.00           H  
ATOM    257  HD1 TYR A  20      -5.115  14.992  -2.966  1.00  0.00           H  
ATOM    258  HD2 TYR A  20      -1.341  13.114  -2.385  1.00  0.00           H  
ATOM    259  HE1 TYR A  20      -4.029  17.198  -2.927  1.00  0.00           H  
ATOM    260  HE2 TYR A  20      -0.245  15.315  -2.343  1.00  0.00           H  
ATOM    261  HH  TYR A  20      -1.658  18.061  -1.777  1.00  0.00           H  
ATOM    262  N   ALA A  21      -6.467  10.497  -2.410  1.00  0.00           N  
ATOM    263  CA  ALA A  21      -6.925   9.115  -2.355  1.00  0.00           C  
ATOM    264  C   ALA A  21      -6.037   8.208  -3.201  1.00  0.00           C  
ATOM    265  O   ALA A  21      -6.074   8.259  -4.431  1.00  0.00           O  
ATOM    266  CB  ALA A  21      -8.372   9.019  -2.815  1.00  0.00           C  
ATOM    267  H   ALA A  21      -6.846  11.100  -3.083  1.00  0.00           H  
ATOM    268  HA  ALA A  21      -6.878   8.788  -1.326  1.00  0.00           H  
ATOM    269  HB1 ALA A  21      -9.025   9.035  -1.954  1.00  0.00           H  
ATOM    270  HB2 ALA A  21      -8.601   9.856  -3.457  1.00  0.00           H  
ATOM    271  HB3 ALA A  21      -8.516   8.098  -3.359  1.00  0.00           H  
ATOM    272  N   TYR A  22      -5.240   7.380  -2.535  1.00  0.00           N  
ATOM    273  CA  TYR A  22      -4.341   6.465  -3.227  1.00  0.00           C  
ATOM    274  C   TYR A  22      -4.980   5.089  -3.385  1.00  0.00           C  
ATOM    275  O   TYR A  22      -5.936   4.752  -2.687  1.00  0.00           O  
ATOM    276  CB  TYR A  22      -3.020   6.341  -2.464  1.00  0.00           C  
ATOM    277  CG  TYR A  22      -2.107   7.534  -2.637  1.00  0.00           C  
ATOM    278  CD1 TYR A  22      -2.359   8.729  -1.974  1.00  0.00           C  
ATOM    279  CD2 TYR A  22      -0.992   7.466  -3.463  1.00  0.00           C  
ATOM    280  CE1 TYR A  22      -1.528   9.821  -2.130  1.00  0.00           C  
ATOM    281  CE2 TYR A  22      -0.155   8.553  -3.624  1.00  0.00           C  
ATOM    282  CZ  TYR A  22      -0.427   9.729  -2.955  1.00  0.00           C  
ATOM    283  OH  TYR A  22       0.404  10.814  -3.112  1.00  0.00           O  
ATOM    284  H   TYR A  22      -5.256   7.386  -1.555  1.00  0.00           H  
ATOM    285  HA  TYR A  22      -4.142   6.872  -4.207  1.00  0.00           H  
ATOM    286  HB2 TYR A  22      -3.229   6.234  -1.411  1.00  0.00           H  
ATOM    287  HB3 TYR A  22      -2.492   5.466  -2.813  1.00  0.00           H  
ATOM    288  HD1 TYR A  22      -3.222   8.798  -1.328  1.00  0.00           H  
ATOM    289  HD2 TYR A  22      -0.781   6.544  -3.986  1.00  0.00           H  
ATOM    290  HE1 TYR A  22      -1.741  10.741  -1.606  1.00  0.00           H  
ATOM    291  HE2 TYR A  22       0.707   8.481  -4.271  1.00  0.00           H  
ATOM    292  HH  TYR A  22       1.318  10.522  -3.100  1.00  0.00           H  
ATOM    293  N   ALA A  23      -4.444   4.297  -4.308  1.00  0.00           N  
ATOM    294  CA  ALA A  23      -4.959   2.956  -4.558  1.00  0.00           C  
ATOM    295  C   ALA A  23      -3.855   1.912  -4.429  1.00  0.00           C  
ATOM    296  O   ALA A  23      -2.924   1.877  -5.233  1.00  0.00           O  
ATOM    297  CB  ALA A  23      -5.598   2.885  -5.936  1.00  0.00           C  
ATOM    298  H   ALA A  23      -3.682   4.622  -4.833  1.00  0.00           H  
ATOM    299  HA  ALA A  23      -5.723   2.750  -3.822  1.00  0.00           H  
ATOM    300  HB1 ALA A  23      -5.843   1.858  -6.166  1.00  0.00           H  
ATOM    301  HB2 ALA A  23      -6.498   3.481  -5.947  1.00  0.00           H  
ATOM    302  HB3 ALA A  23      -4.906   3.263  -6.674  1.00  0.00           H  
ATOM    303  N   ILE A  24      -3.966   1.063  -3.413  1.00  0.00           N  
ATOM    304  CA  ILE A  24      -2.978   0.017  -3.180  1.00  0.00           C  
ATOM    305  C   ILE A  24      -3.612  -1.202  -2.520  1.00  0.00           C  
ATOM    306  O   ILE A  24      -4.434  -1.072  -1.614  1.00  0.00           O  
ATOM    307  CB  ILE A  24      -1.821   0.522  -2.297  1.00  0.00           C  
ATOM    308  CG1 ILE A  24      -0.762  -0.570  -2.132  1.00  0.00           C  
ATOM    309  CG2 ILE A  24      -2.347   0.967  -0.940  1.00  0.00           C  
ATOM    310  CD1 ILE A  24       0.598  -0.038  -1.741  1.00  0.00           C  
ATOM    311  H   ILE A  24      -4.731   1.141  -2.806  1.00  0.00           H  
ATOM    312  HA  ILE A  24      -2.572  -0.276  -4.138  1.00  0.00           H  
ATOM    313  HB  ILE A  24      -1.375   1.377  -2.782  1.00  0.00           H  
ATOM    314 HG12 ILE A  24      -1.081  -1.259  -1.367  1.00  0.00           H  
ATOM    315 HG13 ILE A  24      -0.655  -1.101  -3.067  1.00  0.00           H  
ATOM    316 HG21 ILE A  24      -2.772   0.119  -0.423  1.00  0.00           H  
ATOM    317 HG22 ILE A  24      -1.535   1.374  -0.356  1.00  0.00           H  
ATOM    318 HG23 ILE A  24      -3.105   1.723  -1.078  1.00  0.00           H  
ATOM    319 HD11 ILE A  24       0.535   1.028  -1.577  1.00  0.00           H  
ATOM    320 HD12 ILE A  24       0.929  -0.524  -0.835  1.00  0.00           H  
ATOM    321 HD13 ILE A  24       1.305  -0.237  -2.534  1.00  0.00           H  
ATOM    322  N   ASN A  25      -3.223  -2.387  -2.979  1.00  0.00           N  
ATOM    323  CA  ASN A  25      -3.753  -3.631  -2.432  1.00  0.00           C  
ATOM    324  C   ASN A  25      -3.202  -3.887  -1.032  1.00  0.00           C  
ATOM    325  O   ASN A  25      -2.052  -3.575  -0.724  1.00  0.00           O  
ATOM    326  CB  ASN A  25      -3.408  -4.804  -3.351  1.00  0.00           C  
ATOM    327  CG  ASN A  25      -4.397  -4.956  -4.490  1.00  0.00           C  
ATOM    328  OD1 ASN A  25      -5.109  -4.014  -4.839  1.00  0.00           O  
ATOM    329  ND2 ASN A  25      -4.446  -6.147  -5.077  1.00  0.00           N  
ATOM    330  H   ASN A  25      -2.564  -2.426  -3.704  1.00  0.00           H  
ATOM    331  HA  ASN A  25      -4.827  -3.535  -2.372  1.00  0.00           H  
ATOM    332  HB2 ASN A  25      -2.425  -4.648  -3.771  1.00  0.00           H  
ATOM    333  HB3 ASN A  25      -3.407  -5.717  -2.775  1.00  0.00           H  
ATOM    334 HD21 ASN A  25      -3.850  -6.851  -4.746  1.00  0.00           H  
ATOM    335 HD22 ASN A  25      -5.076  -6.272  -5.817  1.00  0.00           H  
ATOM    336  N   PRO A  26      -4.042  -4.471  -0.164  1.00  0.00           N  
ATOM    337  CA  PRO A  26      -3.661  -4.784   1.216  1.00  0.00           C  
ATOM    338  C   PRO A  26      -2.639  -5.913   1.294  1.00  0.00           C  
ATOM    339  O   PRO A  26      -1.948  -6.069   2.300  1.00  0.00           O  
ATOM    340  CB  PRO A  26      -4.982  -5.213   1.860  1.00  0.00           C  
ATOM    341  CG  PRO A  26      -5.813  -5.705   0.726  1.00  0.00           C  
ATOM    342  CD  PRO A  26      -5.427  -4.871  -0.463  1.00  0.00           C  
ATOM    343  HA  PRO A  26      -3.275  -3.915   1.728  1.00  0.00           H  
ATOM    344  HB2 PRO A  26      -4.796  -5.994   2.583  1.00  0.00           H  
ATOM    345  HB3 PRO A  26      -5.441  -4.366   2.347  1.00  0.00           H  
ATOM    346  HG2 PRO A  26      -5.600  -6.747   0.540  1.00  0.00           H  
ATOM    347  HG3 PRO A  26      -6.860  -5.570   0.954  1.00  0.00           H  
ATOM    348  HD2 PRO A  26      -5.471  -5.460  -1.368  1.00  0.00           H  
ATOM    349  HD3 PRO A  26      -6.069  -4.006  -0.542  1.00  0.00           H  
ATOM    350  N   ASN A  27      -2.549  -6.698   0.226  1.00  0.00           N  
ATOM    351  CA  ASN A  27      -1.611  -7.814   0.174  1.00  0.00           C  
ATOM    352  C   ASN A  27      -0.206  -7.327  -0.166  1.00  0.00           C  
ATOM    353  O   ASN A  27       0.786  -7.955   0.204  1.00  0.00           O  
ATOM    354  CB  ASN A  27      -2.070  -8.845  -0.859  1.00  0.00           C  
ATOM    355  CG  ASN A  27      -3.423  -9.440  -0.521  1.00  0.00           C  
ATOM    356  OD1 ASN A  27      -3.783  -9.566   0.650  1.00  0.00           O  
ATOM    357  ND2 ASN A  27      -4.180  -9.809  -1.547  1.00  0.00           N  
ATOM    358  H   ASN A  27      -3.127  -6.524  -0.546  1.00  0.00           H  
ATOM    359  HA  ASN A  27      -1.593  -8.277   1.149  1.00  0.00           H  
ATOM    360  HB2 ASN A  27      -2.139  -8.370  -1.827  1.00  0.00           H  
ATOM    361  HB3 ASN A  27      -1.346  -9.645  -0.906  1.00  0.00           H  
ATOM    362 HD21 ASN A  27      -3.828  -9.679  -2.453  1.00  0.00           H  
ATOM    363 HD22 ASN A  27      -5.060 -10.196  -1.357  1.00  0.00           H  
ATOM    364  N   SER A  28      -0.129  -6.204  -0.874  1.00  0.00           N  
ATOM    365  CA  SER A  28       1.155  -5.635  -1.267  1.00  0.00           C  
ATOM    366  C   SER A  28       1.961  -5.216  -0.041  1.00  0.00           C  
ATOM    367  O   SER A  28       1.495  -5.332   1.092  1.00  0.00           O  
ATOM    368  CB  SER A  28       0.942  -4.431  -2.187  1.00  0.00           C  
ATOM    369  OG  SER A  28       2.085  -4.195  -2.990  1.00  0.00           O  
ATOM    370  H   SER A  28      -0.956  -5.750  -1.139  1.00  0.00           H  
ATOM    371  HA  SER A  28       1.704  -6.394  -1.802  1.00  0.00           H  
ATOM    372  HB2 SER A  28       0.097  -4.619  -2.832  1.00  0.00           H  
ATOM    373  HB3 SER A  28       0.749  -3.553  -1.588  1.00  0.00           H  
ATOM    374  HG  SER A  28       2.569  -5.015  -3.108  1.00  0.00           H  
ATOM    375  N   PHE A  29       3.174  -4.727  -0.278  1.00  0.00           N  
ATOM    376  CA  PHE A  29       4.047  -4.291   0.805  1.00  0.00           C  
ATOM    377  C   PHE A  29       3.938  -2.784   1.020  1.00  0.00           C  
ATOM    378  O   PHE A  29       3.771  -2.022   0.067  1.00  0.00           O  
ATOM    379  CB  PHE A  29       5.499  -4.670   0.503  1.00  0.00           C  
ATOM    380  CG  PHE A  29       5.672  -6.108   0.104  1.00  0.00           C  
ATOM    381  CD1 PHE A  29       5.442  -7.126   1.015  1.00  0.00           C  
ATOM    382  CD2 PHE A  29       6.064  -6.441  -1.182  1.00  0.00           C  
ATOM    383  CE1 PHE A  29       5.601  -8.450   0.650  1.00  0.00           C  
ATOM    384  CE2 PHE A  29       6.225  -7.763  -1.553  1.00  0.00           C  
ATOM    385  CZ  PHE A  29       5.992  -8.768  -0.636  1.00  0.00           C  
ATOM    386  H   PHE A  29       3.490  -4.659  -1.204  1.00  0.00           H  
ATOM    387  HA  PHE A  29       3.733  -4.795   1.707  1.00  0.00           H  
ATOM    388  HB2 PHE A  29       5.863  -4.056  -0.306  1.00  0.00           H  
ATOM    389  HB3 PHE A  29       6.100  -4.494   1.382  1.00  0.00           H  
ATOM    390  HD1 PHE A  29       5.135  -6.879   2.020  1.00  0.00           H  
ATOM    391  HD2 PHE A  29       6.247  -5.654  -1.901  1.00  0.00           H  
ATOM    392  HE1 PHE A  29       5.418  -9.234   1.369  1.00  0.00           H  
ATOM    393  HE2 PHE A  29       6.531  -8.008  -2.559  1.00  0.00           H  
ATOM    394  HZ  PHE A  29       6.118  -9.802  -0.923  1.00  0.00           H  
ATOM    395  N   ILE A  30       4.032  -2.363   2.276  1.00  0.00           N  
ATOM    396  CA  ILE A  30       3.944  -0.948   2.616  1.00  0.00           C  
ATOM    397  C   ILE A  30       4.607  -0.084   1.548  1.00  0.00           C  
ATOM    398  O   ILE A  30       3.991   0.835   1.007  1.00  0.00           O  
ATOM    399  CB  ILE A  30       4.599  -0.654   3.978  1.00  0.00           C  
ATOM    400  CG1 ILE A  30       3.782  -1.283   5.108  1.00  0.00           C  
ATOM    401  CG2 ILE A  30       4.736   0.846   4.188  1.00  0.00           C  
ATOM    402  CD1 ILE A  30       2.420  -0.651   5.293  1.00  0.00           C  
ATOM    403  H   ILE A  30       4.165  -3.019   2.992  1.00  0.00           H  
ATOM    404  HA  ILE A  30       2.898  -0.685   2.678  1.00  0.00           H  
ATOM    405  HB  ILE A  30       5.589  -1.085   3.977  1.00  0.00           H  
ATOM    406 HG12 ILE A  30       3.635  -2.331   4.898  1.00  0.00           H  
ATOM    407 HG13 ILE A  30       4.325  -1.180   6.036  1.00  0.00           H  
ATOM    408 HG21 ILE A  30       5.772   1.131   4.086  1.00  0.00           H  
ATOM    409 HG22 ILE A  30       4.146   1.367   3.449  1.00  0.00           H  
ATOM    410 HG23 ILE A  30       4.386   1.105   5.176  1.00  0.00           H  
ATOM    411 HD11 ILE A  30       1.729  -1.067   4.575  1.00  0.00           H  
ATOM    412 HD12 ILE A  30       2.063  -0.849   6.293  1.00  0.00           H  
ATOM    413 HD13 ILE A  30       2.495   0.416   5.142  1.00  0.00           H  
ATOM    414  N   LEU A  31       5.865  -0.387   1.249  1.00  0.00           N  
ATOM    415  CA  LEU A  31       6.613   0.361   0.244  1.00  0.00           C  
ATOM    416  C   LEU A  31       5.733   0.689  -0.958  1.00  0.00           C  
ATOM    417  O   LEU A  31       5.699   1.827  -1.423  1.00  0.00           O  
ATOM    418  CB  LEU A  31       7.837  -0.438  -0.209  1.00  0.00           C  
ATOM    419  CG  LEU A  31       8.552   0.080  -1.457  1.00  0.00           C  
ATOM    420  CD1 LEU A  31       9.564   1.153  -1.087  1.00  0.00           C  
ATOM    421  CD2 LEU A  31       9.232  -1.064  -2.195  1.00  0.00           C  
ATOM    422  H   LEU A  31       6.303  -1.130   1.713  1.00  0.00           H  
ATOM    423  HA  LEU A  31       6.943   1.285   0.695  1.00  0.00           H  
ATOM    424  HB2 LEU A  31       8.548  -0.440   0.602  1.00  0.00           H  
ATOM    425  HB3 LEU A  31       7.515  -1.450  -0.406  1.00  0.00           H  
ATOM    426  HG  LEU A  31       7.825   0.523  -2.123  1.00  0.00           H  
ATOM    427 HD11 LEU A  31       9.958   0.951  -0.103  1.00  0.00           H  
ATOM    428 HD12 LEU A  31       9.081   2.119  -1.090  1.00  0.00           H  
ATOM    429 HD13 LEU A  31      10.370   1.152  -1.806  1.00  0.00           H  
ATOM    430 HD21 LEU A  31      10.075  -0.682  -2.752  1.00  0.00           H  
ATOM    431 HD22 LEU A  31       8.529  -1.521  -2.877  1.00  0.00           H  
ATOM    432 HD23 LEU A  31       9.574  -1.800  -1.483  1.00  0.00           H  
ATOM    433  N   GLY A  32       5.020  -0.318  -1.455  1.00  0.00           N  
ATOM    434  CA  GLY A  32       4.147  -0.116  -2.597  1.00  0.00           C  
ATOM    435  C   GLY A  32       3.406   1.205  -2.533  1.00  0.00           C  
ATOM    436  O   GLY A  32       3.268   1.898  -3.543  1.00  0.00           O  
ATOM    437  H   GLY A  32       5.087  -1.204  -1.043  1.00  0.00           H  
ATOM    438  HA2 GLY A  32       4.740  -0.141  -3.498  1.00  0.00           H  
ATOM    439  HA3 GLY A  32       3.425  -0.919  -2.630  1.00  0.00           H  
ATOM    440  N   LEU A  33       2.925   1.556  -1.345  1.00  0.00           N  
ATOM    441  CA  LEU A  33       2.192   2.802  -1.154  1.00  0.00           C  
ATOM    442  C   LEU A  33       3.130   4.003  -1.230  1.00  0.00           C  
ATOM    443  O   LEU A  33       2.934   4.907  -2.042  1.00  0.00           O  
ATOM    444  CB  LEU A  33       1.469   2.790   0.194  1.00  0.00           C  
ATOM    445  CG  LEU A  33       0.864   4.121   0.643  1.00  0.00           C  
ATOM    446  CD1 LEU A  33      -0.171   4.603  -0.362  1.00  0.00           C  
ATOM    447  CD2 LEU A  33       0.244   3.985   2.026  1.00  0.00           C  
ATOM    448  H   LEU A  33       3.067   0.963  -0.578  1.00  0.00           H  
ATOM    449  HA  LEU A  33       1.461   2.881  -1.945  1.00  0.00           H  
ATOM    450  HB2 LEU A  33       0.670   2.067   0.134  1.00  0.00           H  
ATOM    451  HB3 LEU A  33       2.179   2.477   0.946  1.00  0.00           H  
ATOM    452  HG  LEU A  33       1.647   4.865   0.698  1.00  0.00           H  
ATOM    453 HD11 LEU A  33      -1.094   4.826   0.152  1.00  0.00           H  
ATOM    454 HD12 LEU A  33      -0.346   3.831  -1.097  1.00  0.00           H  
ATOM    455 HD13 LEU A  33       0.193   5.492  -0.854  1.00  0.00           H  
ATOM    456 HD21 LEU A  33       0.332   4.923   2.553  1.00  0.00           H  
ATOM    457 HD22 LEU A  33       0.761   3.213   2.578  1.00  0.00           H  
ATOM    458 HD23 LEU A  33      -0.798   3.722   1.929  1.00  0.00           H  
ATOM    459  N   LYS A  34       4.151   4.004  -0.380  1.00  0.00           N  
ATOM    460  CA  LYS A  34       5.123   5.091  -0.352  1.00  0.00           C  
ATOM    461  C   LYS A  34       5.646   5.389  -1.753  1.00  0.00           C  
ATOM    462  O   LYS A  34       5.583   6.526  -2.220  1.00  0.00           O  
ATOM    463  CB  LYS A  34       6.288   4.737   0.575  1.00  0.00           C  
ATOM    464  CG  LYS A  34       5.869   4.504   2.017  1.00  0.00           C  
ATOM    465  CD  LYS A  34       6.784   3.508   2.709  1.00  0.00           C  
ATOM    466  CE  LYS A  34       7.963   4.202   3.373  1.00  0.00           C  
ATOM    467  NZ  LYS A  34       9.149   3.307   3.472  1.00  0.00           N  
ATOM    468  H   LYS A  34       4.254   3.255   0.244  1.00  0.00           H  
ATOM    469  HA  LYS A  34       4.625   5.971   0.028  1.00  0.00           H  
ATOM    470  HB2 LYS A  34       6.762   3.839   0.210  1.00  0.00           H  
ATOM    471  HB3 LYS A  34       7.005   5.546   0.557  1.00  0.00           H  
ATOM    472  HG2 LYS A  34       5.908   5.442   2.550  1.00  0.00           H  
ATOM    473  HG3 LYS A  34       4.858   4.122   2.031  1.00  0.00           H  
ATOM    474  HD2 LYS A  34       6.221   2.979   3.463  1.00  0.00           H  
ATOM    475  HD3 LYS A  34       7.156   2.805   1.976  1.00  0.00           H  
ATOM    476  HE2 LYS A  34       8.227   5.071   2.791  1.00  0.00           H  
ATOM    477  HE3 LYS A  34       7.670   4.509   4.366  1.00  0.00           H  
ATOM    478  HZ1 LYS A  34       9.434   2.986   2.524  1.00  0.00           H  
ATOM    479  HZ2 LYS A  34       8.922   2.475   4.053  1.00  0.00           H  
ATOM    480  HZ3 LYS A  34       9.945   3.815   3.908  1.00  0.00           H  
ATOM    481  N   GLN A  35       6.161   4.360  -2.418  1.00  0.00           N  
ATOM    482  CA  GLN A  35       6.695   4.513  -3.767  1.00  0.00           C  
ATOM    483  C   GLN A  35       5.790   5.402  -4.613  1.00  0.00           C  
ATOM    484  O   GLN A  35       6.259   6.324  -5.281  1.00  0.00           O  
ATOM    485  CB  GLN A  35       6.853   3.146  -4.433  1.00  0.00           C  
ATOM    486  CG  GLN A  35       7.830   3.146  -5.599  1.00  0.00           C  
ATOM    487  CD  GLN A  35       7.292   3.881  -6.811  1.00  0.00           C  
ATOM    488  OE1 GLN A  35       6.202   3.581  -7.299  1.00  0.00           O  
ATOM    489  NE2 GLN A  35       8.055   4.850  -7.303  1.00  0.00           N  
ATOM    490  H   GLN A  35       6.184   3.478  -1.993  1.00  0.00           H  
ATOM    491  HA  GLN A  35       7.665   4.980  -3.688  1.00  0.00           H  
ATOM    492  HB2 GLN A  35       7.205   2.438  -3.697  1.00  0.00           H  
ATOM    493  HB3 GLN A  35       5.890   2.823  -4.800  1.00  0.00           H  
ATOM    494  HG2 GLN A  35       8.745   3.625  -5.284  1.00  0.00           H  
ATOM    495  HG3 GLN A  35       8.037   2.124  -5.878  1.00  0.00           H  
ATOM    496 HE21 GLN A  35       8.911   5.033  -6.862  1.00  0.00           H  
ATOM    497 HE22 GLN A  35       7.732   5.340  -8.086  1.00  0.00           H  
ATOM    498  N   GLN A  36       4.491   5.119  -4.579  1.00  0.00           N  
ATOM    499  CA  GLN A  36       3.521   5.894  -5.344  1.00  0.00           C  
ATOM    500  C   GLN A  36       3.585   7.370  -4.968  1.00  0.00           C  
ATOM    501  O   GLN A  36       3.404   8.245  -5.815  1.00  0.00           O  
ATOM    502  CB  GLN A  36       2.109   5.356  -5.109  1.00  0.00           C  
ATOM    503  CG  GLN A  36       1.727   4.221  -6.046  1.00  0.00           C  
ATOM    504  CD  GLN A  36       0.286   3.782  -5.873  1.00  0.00           C  
ATOM    505  OE1 GLN A  36      -0.614   4.286  -6.546  1.00  0.00           O  
ATOM    506  NE2 GLN A  36       0.059   2.836  -4.969  1.00  0.00           N  
ATOM    507  H   GLN A  36       4.179   4.373  -4.028  1.00  0.00           H  
ATOM    508  HA  GLN A  36       3.766   5.791  -6.390  1.00  0.00           H  
ATOM    509  HB2 GLN A  36       2.038   4.996  -4.094  1.00  0.00           H  
ATOM    510  HB3 GLN A  36       1.402   6.161  -5.248  1.00  0.00           H  
ATOM    511  HG2 GLN A  36       1.866   4.550  -7.065  1.00  0.00           H  
ATOM    512  HG3 GLN A  36       2.371   3.377  -5.850  1.00  0.00           H  
ATOM    513 HE21 GLN A  36       0.825   2.481  -4.470  1.00  0.00           H  
ATOM    514 HE22 GLN A  36      -0.862   2.534  -4.836  1.00  0.00           H  
ATOM    515  N   ILE A  37       3.842   7.640  -3.692  1.00  0.00           N  
ATOM    516  CA  ILE A  37       3.930   9.011  -3.205  1.00  0.00           C  
ATOM    517  C   ILE A  37       5.210   9.685  -3.687  1.00  0.00           C  
ATOM    518  O   ILE A  37       5.231  10.889  -3.941  1.00  0.00           O  
ATOM    519  CB  ILE A  37       3.883   9.065  -1.666  1.00  0.00           C  
ATOM    520  CG1 ILE A  37       2.583   8.445  -1.152  1.00  0.00           C  
ATOM    521  CG2 ILE A  37       4.019  10.501  -1.183  1.00  0.00           C  
ATOM    522  CD1 ILE A  37       2.681   7.925   0.266  1.00  0.00           C  
ATOM    523  H   ILE A  37       3.977   6.900  -3.065  1.00  0.00           H  
ATOM    524  HA  ILE A  37       3.081   9.557  -3.590  1.00  0.00           H  
ATOM    525  HB  ILE A  37       4.720   8.501  -1.283  1.00  0.00           H  
ATOM    526 HG12 ILE A  37       1.802   9.188  -1.178  1.00  0.00           H  
ATOM    527 HG13 ILE A  37       2.310   7.618  -1.791  1.00  0.00           H  
ATOM    528 HG21 ILE A  37       3.962  11.172  -2.027  1.00  0.00           H  
ATOM    529 HG22 ILE A  37       3.221  10.725  -0.491  1.00  0.00           H  
ATOM    530 HG23 ILE A  37       4.971  10.626  -0.687  1.00  0.00           H  
ATOM    531 HD11 ILE A  37       2.215   8.628   0.940  1.00  0.00           H  
ATOM    532 HD12 ILE A  37       2.179   6.972   0.335  1.00  0.00           H  
ATOM    533 HD13 ILE A  37       3.721   7.805   0.534  1.00  0.00           H  
ATOM    534  N   GLU A  38       6.275   8.900  -3.814  1.00  0.00           N  
ATOM    535  CA  GLU A  38       7.559   9.421  -4.267  1.00  0.00           C  
ATOM    536  C   GLU A  38       7.524   9.729  -5.761  1.00  0.00           C  
ATOM    537  O   GLU A  38       8.232  10.615  -6.241  1.00  0.00           O  
ATOM    538  CB  GLU A  38       8.676   8.420  -3.967  1.00  0.00           C  
ATOM    539  CG  GLU A  38      10.005   8.779  -4.612  1.00  0.00           C  
ATOM    540  CD  GLU A  38      10.903   7.574  -4.808  1.00  0.00           C  
ATOM    541  OE1 GLU A  38      10.490   6.635  -5.521  1.00  0.00           O  
ATOM    542  OE2 GLU A  38      12.019   7.569  -4.248  1.00  0.00           O  
ATOM    543  H   GLU A  38       6.196   7.947  -3.596  1.00  0.00           H  
ATOM    544  HA  GLU A  38       7.754  10.336  -3.728  1.00  0.00           H  
ATOM    545  HB2 GLU A  38       8.820   8.368  -2.898  1.00  0.00           H  
ATOM    546  HB3 GLU A  38       8.377   7.447  -4.328  1.00  0.00           H  
ATOM    547  HG2 GLU A  38       9.813   9.227  -5.575  1.00  0.00           H  
ATOM    548  HG3 GLU A  38      10.515   9.492  -3.980  1.00  0.00           H  
ATOM    549  N   ASP A  39       6.696   8.990  -6.492  1.00  0.00           N  
ATOM    550  CA  ASP A  39       6.567   9.183  -7.932  1.00  0.00           C  
ATOM    551  C   ASP A  39       5.497  10.224  -8.247  1.00  0.00           C  
ATOM    552  O   ASP A  39       5.551  10.888  -9.282  1.00  0.00           O  
ATOM    553  CB  ASP A  39       6.226   7.859  -8.617  1.00  0.00           C  
ATOM    554  CG  ASP A  39       6.766   7.783 -10.032  1.00  0.00           C  
ATOM    555  OD1 ASP A  39       6.378   8.633 -10.860  1.00  0.00           O  
ATOM    556  OD2 ASP A  39       7.575   6.874 -10.310  1.00  0.00           O  
ATOM    557  H   ASP A  39       6.157   8.299  -6.052  1.00  0.00           H  
ATOM    558  HA  ASP A  39       7.516   9.537  -8.305  1.00  0.00           H  
ATOM    559  HB2 ASP A  39       6.650   7.046  -8.046  1.00  0.00           H  
ATOM    560  HB3 ASP A  39       5.152   7.746  -8.653  1.00  0.00           H  
ATOM    561  N   GLN A  40       4.527  10.358  -7.349  1.00  0.00           N  
ATOM    562  CA  GLN A  40       3.443  11.317  -7.533  1.00  0.00           C  
ATOM    563  C   GLN A  40       3.830  12.687  -6.986  1.00  0.00           C  
ATOM    564  O   GLN A  40       3.545  13.714  -7.602  1.00  0.00           O  
ATOM    565  CB  GLN A  40       2.172  10.820  -6.844  1.00  0.00           C  
ATOM    566  CG  GLN A  40       1.365   9.844  -7.686  1.00  0.00           C  
ATOM    567  CD  GLN A  40       0.804  10.482  -8.942  1.00  0.00           C  
ATOM    568  OE1 GLN A  40      -0.026  11.390  -8.873  1.00  0.00           O  
ATOM    569  NE2 GLN A  40       1.256  10.011 -10.098  1.00  0.00           N  
ATOM    570  H   GLN A  40       4.539   9.800  -6.545  1.00  0.00           H  
ATOM    571  HA  GLN A  40       3.256  11.406  -8.593  1.00  0.00           H  
ATOM    572  HB2 GLN A  40       2.444  10.327  -5.923  1.00  0.00           H  
ATOM    573  HB3 GLN A  40       1.544  11.669  -6.616  1.00  0.00           H  
ATOM    574  HG2 GLN A  40       2.004   9.022  -7.973  1.00  0.00           H  
ATOM    575  HG3 GLN A  40       0.544   9.470  -7.092  1.00  0.00           H  
ATOM    576 HE21 GLN A  40       1.916   9.286 -10.076  1.00  0.00           H  
ATOM    577 HE22 GLN A  40       0.910  10.404 -10.925  1.00  0.00           H  
ATOM    578  N   GLN A  41       4.479  12.694  -5.827  1.00  0.00           N  
ATOM    579  CA  GLN A  41       4.904  13.939  -5.197  1.00  0.00           C  
ATOM    580  C   GLN A  41       6.350  14.264  -5.554  1.00  0.00           C  
ATOM    581  O   GLN A  41       6.701  15.423  -5.770  1.00  0.00           O  
ATOM    582  CB  GLN A  41       4.750  13.844  -3.678  1.00  0.00           C  
ATOM    583  CG  GLN A  41       3.326  13.562  -3.227  1.00  0.00           C  
ATOM    584  CD  GLN A  41       3.073  13.986  -1.793  1.00  0.00           C  
ATOM    585  OE1 GLN A  41       3.906  14.647  -1.173  1.00  0.00           O  
ATOM    586  NE2 GLN A  41       1.918  13.607  -1.259  1.00  0.00           N  
ATOM    587  H   GLN A  41       4.677  11.843  -5.384  1.00  0.00           H  
ATOM    588  HA  GLN A  41       4.269  14.730  -5.565  1.00  0.00           H  
ATOM    589  HB2 GLN A  41       5.385  13.051  -3.312  1.00  0.00           H  
ATOM    590  HB3 GLN A  41       5.065  14.779  -3.238  1.00  0.00           H  
ATOM    591  HG2 GLN A  41       2.645  14.100  -3.870  1.00  0.00           H  
ATOM    592  HG3 GLN A  41       3.139  12.502  -3.312  1.00  0.00           H  
ATOM    593 HE21 GLN A  41       1.303  13.081  -1.812  1.00  0.00           H  
ATOM    594 HE22 GLN A  41       1.729  13.867  -0.334  1.00  0.00           H  
ATOM    595  N   GLY A  42       7.186  13.232  -5.615  1.00  0.00           N  
ATOM    596  CA  GLY A  42       8.586  13.429  -5.946  1.00  0.00           C  
ATOM    597  C   GLY A  42       9.494  13.266  -4.744  1.00  0.00           C  
ATOM    598  O   GLY A  42      10.703  13.080  -4.891  1.00  0.00           O  
ATOM    599  H   GLY A  42       6.850  12.329  -5.434  1.00  0.00           H  
ATOM    600  HA2 GLY A  42       8.871  12.711  -6.700  1.00  0.00           H  
ATOM    601  HA3 GLY A  42       8.712  14.425  -6.345  1.00  0.00           H  
ATOM    602  N   LEU A  43       8.914  13.336  -3.551  1.00  0.00           N  
ATOM    603  CA  LEU A  43       9.680  13.196  -2.318  1.00  0.00           C  
ATOM    604  C   LEU A  43      10.163  11.761  -2.137  1.00  0.00           C  
ATOM    605  O   LEU A  43       9.440  10.799  -2.395  1.00  0.00           O  
ATOM    606  CB  LEU A  43       8.830  13.616  -1.117  1.00  0.00           C  
ATOM    607  CG  LEU A  43       9.590  14.227   0.061  1.00  0.00           C  
ATOM    608  CD1 LEU A  43       8.701  15.199   0.822  1.00  0.00           C  
ATOM    609  CD2 LEU A  43      10.105  13.136   0.988  1.00  0.00           C  
ATOM    610  H   LEU A  43       7.947  13.486  -3.498  1.00  0.00           H  
ATOM    611  HA  LEU A  43      10.539  13.847  -2.386  1.00  0.00           H  
ATOM    612  HB2 LEU A  43       8.110  14.343  -1.459  1.00  0.00           H  
ATOM    613  HB3 LEU A  43       8.311  12.738  -0.757  1.00  0.00           H  
ATOM    614  HG  LEU A  43      10.441  14.778  -0.314  1.00  0.00           H  
ATOM    615 HD11 LEU A  43       8.868  16.201   0.457  1.00  0.00           H  
ATOM    616 HD12 LEU A  43       8.939  15.156   1.875  1.00  0.00           H  
ATOM    617 HD13 LEU A  43       7.665  14.930   0.676  1.00  0.00           H  
ATOM    618 HD21 LEU A  43      10.582  12.363   0.403  1.00  0.00           H  
ATOM    619 HD22 LEU A  43       9.279  12.712   1.540  1.00  0.00           H  
ATOM    620 HD23 LEU A  43      10.821  13.558   1.678  1.00  0.00           H  
ATOM    621  N   PRO A  44      11.416  11.612  -1.681  1.00  0.00           N  
ATOM    622  CA  PRO A  44      12.023  10.297  -1.452  1.00  0.00           C  
ATOM    623  C   PRO A  44      11.400   9.568  -0.267  1.00  0.00           C  
ATOM    624  O   PRO A  44      10.759  10.183   0.587  1.00  0.00           O  
ATOM    625  CB  PRO A  44      13.490  10.629  -1.164  1.00  0.00           C  
ATOM    626  CG  PRO A  44      13.466  12.024  -0.641  1.00  0.00           C  
ATOM    627  CD  PRO A  44      12.335  12.714  -1.352  1.00  0.00           C  
ATOM    628  HA  PRO A  44      11.960   9.673  -2.331  1.00  0.00           H  
ATOM    629  HB2 PRO A  44      13.881   9.938  -0.431  1.00  0.00           H  
ATOM    630  HB3 PRO A  44      14.064  10.559  -2.076  1.00  0.00           H  
ATOM    631  HG2 PRO A  44      13.290  12.014   0.423  1.00  0.00           H  
ATOM    632  HG3 PRO A  44      14.403  12.515  -0.864  1.00  0.00           H  
ATOM    633  HD2 PRO A  44      11.860  13.430  -0.698  1.00  0.00           H  
ATOM    634  HD3 PRO A  44      12.692  13.198  -2.249  1.00  0.00           H  
ATOM    635  N   LYS A  45      11.591   8.254  -0.219  1.00  0.00           N  
ATOM    636  CA  LYS A  45      11.049   7.441   0.863  1.00  0.00           C  
ATOM    637  C   LYS A  45      11.876   7.604   2.134  1.00  0.00           C  
ATOM    638  O   LYS A  45      11.332   7.686   3.235  1.00  0.00           O  
ATOM    639  CB  LYS A  45      11.012   5.967   0.451  1.00  0.00           C  
ATOM    640  CG  LYS A  45      10.202   5.707  -0.806  1.00  0.00           C  
ATOM    641  CD  LYS A  45      10.334   4.265  -1.266  1.00  0.00           C  
ATOM    642  CE  LYS A  45      11.636   4.037  -2.019  1.00  0.00           C  
ATOM    643  NZ  LYS A  45      11.506   4.370  -3.465  1.00  0.00           N  
ATOM    644  H   LYS A  45      12.110   7.821  -0.929  1.00  0.00           H  
ATOM    645  HA  LYS A  45      10.041   7.776   1.058  1.00  0.00           H  
ATOM    646  HB2 LYS A  45      12.024   5.629   0.279  1.00  0.00           H  
ATOM    647  HB3 LYS A  45      10.582   5.391   1.258  1.00  0.00           H  
ATOM    648  HG2 LYS A  45       9.162   5.914  -0.603  1.00  0.00           H  
ATOM    649  HG3 LYS A  45      10.554   6.360  -1.592  1.00  0.00           H  
ATOM    650  HD2 LYS A  45      10.313   3.617  -0.403  1.00  0.00           H  
ATOM    651  HD3 LYS A  45       9.505   4.026  -1.918  1.00  0.00           H  
ATOM    652  HE2 LYS A  45      12.402   4.659  -1.583  1.00  0.00           H  
ATOM    653  HE3 LYS A  45      11.917   2.999  -1.921  1.00  0.00           H  
ATOM    654  HZ1 LYS A  45      11.006   5.275  -3.579  1.00  0.00           H  
ATOM    655  HZ2 LYS A  45      10.970   3.626  -3.956  1.00  0.00           H  
ATOM    656  HZ3 LYS A  45      12.447   4.448  -3.900  1.00  0.00           H  
ATOM    657  N   LYS A  46      13.194   7.653   1.974  1.00  0.00           N  
ATOM    658  CA  LYS A  46      14.098   7.811   3.108  1.00  0.00           C  
ATOM    659  C   LYS A  46      13.751   9.060   3.911  1.00  0.00           C  
ATOM    660  O   LYS A  46      14.213   9.231   5.038  1.00  0.00           O  
ATOM    661  CB  LYS A  46      15.547   7.888   2.624  1.00  0.00           C  
ATOM    662  CG  LYS A  46      15.779   8.951   1.564  1.00  0.00           C  
ATOM    663  CD  LYS A  46      17.256   9.272   1.409  1.00  0.00           C  
ATOM    664  CE  LYS A  46      17.821   9.919   2.664  1.00  0.00           C  
ATOM    665  NZ  LYS A  46      19.088  10.652   2.388  1.00  0.00           N  
ATOM    666  H   LYS A  46      13.569   7.583   1.070  1.00  0.00           H  
ATOM    667  HA  LYS A  46      13.985   6.946   3.744  1.00  0.00           H  
ATOM    668  HB2 LYS A  46      16.185   8.106   3.468  1.00  0.00           H  
ATOM    669  HB3 LYS A  46      15.828   6.930   2.210  1.00  0.00           H  
ATOM    670  HG2 LYS A  46      15.398   8.593   0.619  1.00  0.00           H  
ATOM    671  HG3 LYS A  46      15.252   9.851   1.849  1.00  0.00           H  
ATOM    672  HD2 LYS A  46      17.796   8.357   1.216  1.00  0.00           H  
ATOM    673  HD3 LYS A  46      17.383   9.949   0.576  1.00  0.00           H  
ATOM    674  HE2 LYS A  46      17.092  10.613   3.054  1.00  0.00           H  
ATOM    675  HE3 LYS A  46      18.012   9.149   3.396  1.00  0.00           H  
ATOM    676  HZ1 LYS A  46      19.740  10.553   3.192  1.00  0.00           H  
ATOM    677  HZ2 LYS A  46      18.891  11.662   2.238  1.00  0.00           H  
ATOM    678  HZ3 LYS A  46      19.544  10.269   1.536  1.00  0.00           H  
ATOM    679  N   GLN A  47      12.934   9.928   3.322  1.00  0.00           N  
ATOM    680  CA  GLN A  47      12.526  11.161   3.985  1.00  0.00           C  
ATOM    681  C   GLN A  47      11.098  11.050   4.510  1.00  0.00           C  
ATOM    682  O   GLN A  47      10.818  11.413   5.652  1.00  0.00           O  
ATOM    683  CB  GLN A  47      12.636  12.344   3.021  1.00  0.00           C  
ATOM    684  CG  GLN A  47      14.069  12.718   2.679  1.00  0.00           C  
ATOM    685  CD  GLN A  47      14.783  13.403   3.828  1.00  0.00           C  
ATOM    686  OE1 GLN A  47      15.680  12.829   4.447  1.00  0.00           O  
ATOM    687  NE2 GLN A  47      14.389  14.637   4.119  1.00  0.00           N  
ATOM    688  H   GLN A  47      12.599   9.735   2.423  1.00  0.00           H  
ATOM    689  HA  GLN A  47      13.191  11.326   4.819  1.00  0.00           H  
ATOM    690  HB2 GLN A  47      12.123  12.094   2.104  1.00  0.00           H  
ATOM    691  HB3 GLN A  47      12.160  13.204   3.468  1.00  0.00           H  
ATOM    692  HG2 GLN A  47      14.612  11.820   2.423  1.00  0.00           H  
ATOM    693  HG3 GLN A  47      14.061  13.386   1.830  1.00  0.00           H  
ATOM    694 HE21 GLN A  47      13.667  15.030   3.584  1.00  0.00           H  
ATOM    695 HE22 GLN A  47      14.832  15.103   4.858  1.00  0.00           H  
ATOM    696  N   GLN A  48      10.201  10.546   3.669  1.00  0.00           N  
ATOM    697  CA  GLN A  48       8.802  10.389   4.049  1.00  0.00           C  
ATOM    698  C   GLN A  48       8.654   9.362   5.167  1.00  0.00           C  
ATOM    699  O   GLN A  48       9.359   8.353   5.192  1.00  0.00           O  
ATOM    700  CB  GLN A  48       7.967   9.966   2.839  1.00  0.00           C  
ATOM    701  CG  GLN A  48       7.868   8.459   2.665  1.00  0.00           C  
ATOM    702  CD  GLN A  48       7.204   8.066   1.360  1.00  0.00           C  
ATOM    703  OE1 GLN A  48       6.160   7.412   1.353  1.00  0.00           O  
ATOM    704  NE2 GLN A  48       7.808   8.462   0.245  1.00  0.00           N  
ATOM    705  H   GLN A  48      10.486  10.275   2.772  1.00  0.00           H  
ATOM    706  HA  GLN A  48       8.446  11.344   4.405  1.00  0.00           H  
ATOM    707  HB2 GLN A  48       6.969  10.361   2.950  1.00  0.00           H  
ATOM    708  HB3 GLN A  48       8.413  10.381   1.947  1.00  0.00           H  
ATOM    709  HG2 GLN A  48       8.863   8.041   2.685  1.00  0.00           H  
ATOM    710  HG3 GLN A  48       7.291   8.053   3.482  1.00  0.00           H  
ATOM    711 HE21 GLN A  48       8.637   8.978   0.327  1.00  0.00           H  
ATOM    712 HE22 GLN A  48       7.402   8.220  -0.612  1.00  0.00           H  
ATOM    713  N   GLN A  49       7.735   9.627   6.089  1.00  0.00           N  
ATOM    714  CA  GLN A  49       7.496   8.726   7.210  1.00  0.00           C  
ATOM    715  C   GLN A  49       6.008   8.644   7.536  1.00  0.00           C  
ATOM    716  O   GLN A  49       5.418   9.601   8.039  1.00  0.00           O  
ATOM    717  CB  GLN A  49       8.274   9.192   8.442  1.00  0.00           C  
ATOM    718  CG  GLN A  49       8.240   8.202   9.594  1.00  0.00           C  
ATOM    719  CD  GLN A  49       9.014   8.688  10.804  1.00  0.00           C  
ATOM    720  OE1 GLN A  49       9.784   9.644  10.720  1.00  0.00           O  
ATOM    721  NE2 GLN A  49       8.812   8.029  11.940  1.00  0.00           N  
ATOM    722  H   GLN A  49       7.205  10.447   6.014  1.00  0.00           H  
ATOM    723  HA  GLN A  49       7.844   7.744   6.926  1.00  0.00           H  
ATOM    724  HB2 GLN A  49       9.305   9.352   8.162  1.00  0.00           H  
ATOM    725  HB3 GLN A  49       7.855  10.126   8.786  1.00  0.00           H  
ATOM    726  HG2 GLN A  49       7.212   8.042   9.884  1.00  0.00           H  
ATOM    727  HG3 GLN A  49       8.669   7.268   9.262  1.00  0.00           H  
ATOM    728 HE21 GLN A  49       8.184   7.276  11.932  1.00  0.00           H  
ATOM    729 HE22 GLN A  49       9.299   8.321  12.737  1.00  0.00           H  
ATOM    730  N   LEU A  50       5.406   7.496   7.245  1.00  0.00           N  
ATOM    731  CA  LEU A  50       3.986   7.288   7.506  1.00  0.00           C  
ATOM    732  C   LEU A  50       3.774   6.614   8.857  1.00  0.00           C  
ATOM    733  O   LEU A  50       4.574   5.779   9.277  1.00  0.00           O  
ATOM    734  CB  LEU A  50       3.362   6.441   6.396  1.00  0.00           C  
ATOM    735  CG  LEU A  50       3.525   6.973   4.972  1.00  0.00           C  
ATOM    736  CD1 LEU A  50       3.353   5.851   3.960  1.00  0.00           C  
ATOM    737  CD2 LEU A  50       2.530   8.093   4.704  1.00  0.00           C  
ATOM    738  H   LEU A  50       5.929   6.770   6.845  1.00  0.00           H  
ATOM    739  HA  LEU A  50       3.508   8.256   7.521  1.00  0.00           H  
ATOM    740  HB2 LEU A  50       3.812   5.461   6.436  1.00  0.00           H  
ATOM    741  HB3 LEU A  50       2.304   6.358   6.600  1.00  0.00           H  
ATOM    742  HG  LEU A  50       4.522   7.376   4.857  1.00  0.00           H  
ATOM    743 HD11 LEU A  50       4.292   5.332   3.835  1.00  0.00           H  
ATOM    744 HD12 LEU A  50       3.042   6.266   3.013  1.00  0.00           H  
ATOM    745 HD13 LEU A  50       2.603   5.160   4.313  1.00  0.00           H  
ATOM    746 HD21 LEU A  50       2.571   8.810   5.510  1.00  0.00           H  
ATOM    747 HD22 LEU A  50       1.534   7.681   4.639  1.00  0.00           H  
ATOM    748 HD23 LEU A  50       2.781   8.582   3.774  1.00  0.00           H  
ATOM    749  N   GLU A  51       2.690   6.981   9.533  1.00  0.00           N  
ATOM    750  CA  GLU A  51       2.372   6.410  10.836  1.00  0.00           C  
ATOM    751  C   GLU A  51       0.865   6.242  11.004  1.00  0.00           C  
ATOM    752  O   GLU A  51       0.092   7.162  10.736  1.00  0.00           O  
ATOM    753  CB  GLU A  51       2.925   7.296  11.954  1.00  0.00           C  
ATOM    754  CG  GLU A  51       4.410   7.097  12.210  1.00  0.00           C  
ATOM    755  CD  GLU A  51       4.900   7.862  13.425  1.00  0.00           C  
ATOM    756  OE1 GLU A  51       4.843   7.302  14.540  1.00  0.00           O  
ATOM    757  OE2 GLU A  51       5.339   9.019  13.261  1.00  0.00           O  
ATOM    758  H   GLU A  51       2.089   7.652   9.146  1.00  0.00           H  
ATOM    759  HA  GLU A  51       2.839   5.438  10.895  1.00  0.00           H  
ATOM    760  HB2 GLU A  51       2.761   8.331  11.692  1.00  0.00           H  
ATOM    761  HB3 GLU A  51       2.392   7.076  12.868  1.00  0.00           H  
ATOM    762  HG2 GLU A  51       4.598   6.046  12.366  1.00  0.00           H  
ATOM    763  HG3 GLU A  51       4.960   7.436  11.344  1.00  0.00           H  
ATOM    764  N   PHE A  52       0.453   5.059  11.448  1.00  0.00           N  
ATOM    765  CA  PHE A  52      -0.961   4.768  11.651  1.00  0.00           C  
ATOM    766  C   PHE A  52      -1.236   4.390  13.103  1.00  0.00           C  
ATOM    767  O   PHE A  52      -0.908   3.287  13.541  1.00  0.00           O  
ATOM    768  CB  PHE A  52      -1.409   3.636  10.724  1.00  0.00           C  
ATOM    769  CG  PHE A  52      -2.893   3.404  10.734  1.00  0.00           C  
ATOM    770  CD1 PHE A  52      -3.770   4.430  10.423  1.00  0.00           C  
ATOM    771  CD2 PHE A  52      -3.410   2.159  11.055  1.00  0.00           C  
ATOM    772  CE1 PHE A  52      -5.136   4.219  10.433  1.00  0.00           C  
ATOM    773  CE2 PHE A  52      -4.775   1.942  11.066  1.00  0.00           C  
ATOM    774  CZ  PHE A  52      -5.639   2.973  10.753  1.00  0.00           C  
ATOM    775  H   PHE A  52       1.117   4.364  11.644  1.00  0.00           H  
ATOM    776  HA  PHE A  52      -1.520   5.660  11.411  1.00  0.00           H  
ATOM    777  HB2 PHE A  52      -1.118   3.873   9.711  1.00  0.00           H  
ATOM    778  HB3 PHE A  52      -0.926   2.720  11.027  1.00  0.00           H  
ATOM    779  HD1 PHE A  52      -3.378   5.404  10.171  1.00  0.00           H  
ATOM    780  HD2 PHE A  52      -2.735   1.351  11.299  1.00  0.00           H  
ATOM    781  HE1 PHE A  52      -5.809   5.027  10.188  1.00  0.00           H  
ATOM    782  HE2 PHE A  52      -5.165   0.966  11.317  1.00  0.00           H  
ATOM    783  HZ  PHE A  52      -6.706   2.806  10.762  1.00  0.00           H  
ATOM    784  N   GLN A  53      -1.841   5.313  13.844  1.00  0.00           N  
ATOM    785  CA  GLN A  53      -2.159   5.077  15.248  1.00  0.00           C  
ATOM    786  C   GLN A  53      -0.887   4.957  16.081  1.00  0.00           C  
ATOM    787  O   GLN A  53      -0.824   4.171  17.026  1.00  0.00           O  
ATOM    788  CB  GLN A  53      -3.001   3.809  15.395  1.00  0.00           C  
ATOM    789  CG  GLN A  53      -4.244   3.799  14.520  1.00  0.00           C  
ATOM    790  CD  GLN A  53      -5.165   4.970  14.800  1.00  0.00           C  
ATOM    791  OE1 GLN A  53      -4.993   5.687  15.786  1.00  0.00           O  
ATOM    792  NE2 GLN A  53      -6.149   5.171  13.932  1.00  0.00           N  
ATOM    793  H   GLN A  53      -2.078   6.172  13.438  1.00  0.00           H  
ATOM    794  HA  GLN A  53      -2.730   5.921  15.604  1.00  0.00           H  
ATOM    795  HB2 GLN A  53      -2.395   2.955  15.132  1.00  0.00           H  
ATOM    796  HB3 GLN A  53      -3.313   3.715  16.425  1.00  0.00           H  
ATOM    797  HG2 GLN A  53      -3.940   3.840  13.484  1.00  0.00           H  
ATOM    798  HG3 GLN A  53      -4.787   2.882  14.698  1.00  0.00           H  
ATOM    799 HE21 GLN A  53      -6.225   4.558  13.170  1.00  0.00           H  
ATOM    800 HE22 GLN A  53      -6.759   5.920  14.089  1.00  0.00           H  
ATOM    801  N   GLY A  54       0.125   5.742  15.725  1.00  0.00           N  
ATOM    802  CA  GLY A  54       1.381   5.708  16.450  1.00  0.00           C  
ATOM    803  C   GLY A  54       2.201   4.473  16.131  1.00  0.00           C  
ATOM    804  O   GLY A  54       2.922   3.962  16.987  1.00  0.00           O  
ATOM    805  H   GLY A  54       0.017   6.349  14.963  1.00  0.00           H  
ATOM    806  HA2 GLY A  54       1.956   6.585  16.194  1.00  0.00           H  
ATOM    807  HA3 GLY A  54       1.172   5.723  17.510  1.00  0.00           H  
ATOM    808  N   GLN A  55       2.090   3.993  14.897  1.00  0.00           N  
ATOM    809  CA  GLN A  55       2.825   2.810  14.468  1.00  0.00           C  
ATOM    810  C   GLN A  55       3.599   3.085  13.183  1.00  0.00           C  
ATOM    811  O   GLN A  55       3.017   3.448  12.161  1.00  0.00           O  
ATOM    812  CB  GLN A  55       1.867   1.636  14.259  1.00  0.00           C  
ATOM    813  CG  GLN A  55       1.283   1.570  12.857  1.00  0.00           C  
ATOM    814  CD  GLN A  55       0.122   0.600  12.754  1.00  0.00           C  
ATOM    815  OE1 GLN A  55       0.134  -0.315  11.931  1.00  0.00           O  
ATOM    816  NE2 GLN A  55      -0.890   0.797  13.591  1.00  0.00           N  
ATOM    817  H   GLN A  55       1.499   4.445  14.260  1.00  0.00           H  
ATOM    818  HA  GLN A  55       3.527   2.555  15.249  1.00  0.00           H  
ATOM    819  HB2 GLN A  55       2.398   0.715  14.449  1.00  0.00           H  
ATOM    820  HB3 GLN A  55       1.052   1.723  14.962  1.00  0.00           H  
ATOM    821  HG2 GLN A  55       0.936   2.554  12.579  1.00  0.00           H  
ATOM    822  HG3 GLN A  55       2.057   1.256  12.173  1.00  0.00           H  
ATOM    823 HE21 GLN A  55      -0.831   1.548  14.219  1.00  0.00           H  
ATOM    824 HE22 GLN A  55      -1.654   0.186  13.546  1.00  0.00           H  
ATOM    825  N   VAL A  56       4.916   2.910  13.242  1.00  0.00           N  
ATOM    826  CA  VAL A  56       5.770   3.139  12.083  1.00  0.00           C  
ATOM    827  C   VAL A  56       5.763   1.934  11.149  1.00  0.00           C  
ATOM    828  O   VAL A  56       6.118   0.824  11.548  1.00  0.00           O  
ATOM    829  CB  VAL A  56       7.220   3.440  12.505  1.00  0.00           C  
ATOM    830  CG1 VAL A  56       8.048   3.868  11.303  1.00  0.00           C  
ATOM    831  CG2 VAL A  56       7.249   4.506  13.590  1.00  0.00           C  
ATOM    832  H   VAL A  56       5.322   2.620  14.085  1.00  0.00           H  
ATOM    833  HA  VAL A  56       5.387   3.997  11.550  1.00  0.00           H  
ATOM    834  HB  VAL A  56       7.652   2.535  12.908  1.00  0.00           H  
ATOM    835 HG11 VAL A  56       7.510   3.639  10.395  1.00  0.00           H  
ATOM    836 HG12 VAL A  56       8.235   4.931  11.354  1.00  0.00           H  
ATOM    837 HG13 VAL A  56       8.989   3.337  11.307  1.00  0.00           H  
ATOM    838 HG21 VAL A  56       6.369   5.127  13.506  1.00  0.00           H  
ATOM    839 HG22 VAL A  56       7.264   4.032  14.561  1.00  0.00           H  
ATOM    840 HG23 VAL A  56       8.133   5.115  13.474  1.00  0.00           H  
ATOM    841  N   LEU A  57       5.359   2.160   9.904  1.00  0.00           N  
ATOM    842  CA  LEU A  57       5.307   1.092   8.911  1.00  0.00           C  
ATOM    843  C   LEU A  57       6.677   0.867   8.281  1.00  0.00           C  
ATOM    844  O   LEU A  57       7.504   1.778   8.229  1.00  0.00           O  
ATOM    845  CB  LEU A  57       4.283   1.428   7.826  1.00  0.00           C  
ATOM    846  CG  LEU A  57       2.937   1.965   8.316  1.00  0.00           C  
ATOM    847  CD1 LEU A  57       2.175   2.618   7.173  1.00  0.00           C  
ATOM    848  CD2 LEU A  57       2.113   0.848   8.939  1.00  0.00           C  
ATOM    849  H   LEU A  57       5.089   3.065   9.645  1.00  0.00           H  
ATOM    850  HA  LEU A  57       5.002   0.187   9.414  1.00  0.00           H  
ATOM    851  HB2 LEU A  57       4.719   2.173   7.178  1.00  0.00           H  
ATOM    852  HB3 LEU A  57       4.095   0.527   7.260  1.00  0.00           H  
ATOM    853  HG  LEU A  57       3.111   2.716   9.073  1.00  0.00           H  
ATOM    854 HD11 LEU A  57       2.504   3.640   7.060  1.00  0.00           H  
ATOM    855 HD12 LEU A  57       1.118   2.602   7.390  1.00  0.00           H  
ATOM    856 HD13 LEU A  57       2.363   2.075   6.258  1.00  0.00           H  
ATOM    857 HD21 LEU A  57       2.266  -0.065   8.383  1.00  0.00           H  
ATOM    858 HD22 LEU A  57       1.066   1.114   8.910  1.00  0.00           H  
ATOM    859 HD23 LEU A  57       2.420   0.702   9.963  1.00  0.00           H  
ATOM    860  N   GLN A  58       6.910  -0.350   7.801  1.00  0.00           N  
ATOM    861  CA  GLN A  58       8.180  -0.694   7.173  1.00  0.00           C  
ATOM    862  C   GLN A  58       7.958  -1.292   5.788  1.00  0.00           C  
ATOM    863  O   GLN A  58       6.922  -1.902   5.523  1.00  0.00           O  
ATOM    864  CB  GLN A  58       8.957  -1.679   8.049  1.00  0.00           C  
ATOM    865  CG  GLN A  58       9.278  -1.139   9.433  1.00  0.00           C  
ATOM    866  CD  GLN A  58      10.608  -0.413   9.482  1.00  0.00           C  
ATOM    867  OE1 GLN A  58      11.208  -0.122   8.447  1.00  0.00           O  
ATOM    868  NE2 GLN A  58      11.076  -0.115  10.689  1.00  0.00           N  
ATOM    869  H   GLN A  58       6.212  -1.033   7.873  1.00  0.00           H  
ATOM    870  HA  GLN A  58       8.755   0.214   7.071  1.00  0.00           H  
ATOM    871  HB2 GLN A  58       8.372  -2.579   8.163  1.00  0.00           H  
ATOM    872  HB3 GLN A  58       9.887  -1.923   7.557  1.00  0.00           H  
ATOM    873  HG2 GLN A  58       8.499  -0.451   9.728  1.00  0.00           H  
ATOM    874  HG3 GLN A  58       9.309  -1.965  10.129  1.00  0.00           H  
ATOM    875 HE21 GLN A  58      10.544  -0.379  11.469  1.00  0.00           H  
ATOM    876 HE22 GLN A  58      11.934   0.354  10.750  1.00  0.00           H  
ATOM    877  N   ASP A  59       8.937  -1.114   4.908  1.00  0.00           N  
ATOM    878  CA  ASP A  59       8.849  -1.638   3.550  1.00  0.00           C  
ATOM    879  C   ASP A  59       8.599  -3.142   3.562  1.00  0.00           C  
ATOM    880  O   ASP A  59       7.621  -3.624   2.990  1.00  0.00           O  
ATOM    881  CB  ASP A  59      10.132  -1.328   2.777  1.00  0.00           C  
ATOM    882  CG  ASP A  59      10.435  -2.369   1.717  1.00  0.00           C  
ATOM    883  OD1 ASP A  59      10.654  -3.543   2.084  1.00  0.00           O  
ATOM    884  OD2 ASP A  59      10.453  -2.010   0.521  1.00  0.00           O  
ATOM    885  H   ASP A  59       9.739  -0.620   5.179  1.00  0.00           H  
ATOM    886  HA  ASP A  59       8.019  -1.152   3.060  1.00  0.00           H  
ATOM    887  HB2 ASP A  59      10.030  -0.367   2.293  1.00  0.00           H  
ATOM    888  HB3 ASP A  59      10.961  -1.291   3.468  1.00  0.00           H  
ATOM    889  N   TRP A  60       9.489  -3.879   4.217  1.00  0.00           N  
ATOM    890  CA  TRP A  60       9.365  -5.330   4.303  1.00  0.00           C  
ATOM    891  C   TRP A  60       7.998  -5.728   4.849  1.00  0.00           C  
ATOM    892  O   TRP A  60       7.515  -6.832   4.595  1.00  0.00           O  
ATOM    893  CB  TRP A  60      10.470  -5.905   5.190  1.00  0.00           C  
ATOM    894  CG  TRP A  60      10.077  -6.014   6.633  1.00  0.00           C  
ATOM    895  CD1 TRP A  60       9.306  -6.988   7.200  1.00  0.00           C  
ATOM    896  CD2 TRP A  60      10.434  -5.116   7.689  1.00  0.00           C  
ATOM    897  NE1 TRP A  60       9.163  -6.749   8.546  1.00  0.00           N  
ATOM    898  CE2 TRP A  60       9.846  -5.607   8.870  1.00  0.00           C  
ATOM    899  CE3 TRP A  60      11.195  -3.946   7.751  1.00  0.00           C  
ATOM    900  CZ2 TRP A  60       9.995  -4.967  10.098  1.00  0.00           C  
ATOM    901  CZ3 TRP A  60      11.342  -3.311   8.970  1.00  0.00           C  
ATOM    902  CH2 TRP A  60      10.745  -3.823  10.130  1.00  0.00           C  
ATOM    903  H   TRP A  60      10.248  -3.438   4.653  1.00  0.00           H  
ATOM    904  HA  TRP A  60       9.472  -5.730   3.306  1.00  0.00           H  
ATOM    905  HB2 TRP A  60      10.727  -6.893   4.840  1.00  0.00           H  
ATOM    906  HB3 TRP A  60      11.340  -5.267   5.129  1.00  0.00           H  
ATOM    907  HD1 TRP A  60       8.878  -7.818   6.659  1.00  0.00           H  
ATOM    908  HE1 TRP A  60       8.655  -7.308   9.172  1.00  0.00           H  
ATOM    909  HE3 TRP A  60      11.663  -3.536   6.868  1.00  0.00           H  
ATOM    910  HZ2 TRP A  60       9.542  -5.349  11.001  1.00  0.00           H  
ATOM    911  HZ3 TRP A  60      11.926  -2.405   9.038  1.00  0.00           H  
ATOM    912  HH2 TRP A  60      10.886  -3.295  11.060  1.00  0.00           H  
ATOM    913  N   LEU A  61       7.380  -4.824   5.600  1.00  0.00           N  
ATOM    914  CA  LEU A  61       6.067  -5.081   6.182  1.00  0.00           C  
ATOM    915  C   LEU A  61       4.962  -4.850   5.157  1.00  0.00           C  
ATOM    916  O   LEU A  61       5.152  -4.133   4.175  1.00  0.00           O  
ATOM    917  CB  LEU A  61       5.843  -4.185   7.401  1.00  0.00           C  
ATOM    918  CG  LEU A  61       6.749  -4.450   8.604  1.00  0.00           C  
ATOM    919  CD1 LEU A  61       6.622  -3.330   9.625  1.00  0.00           C  
ATOM    920  CD2 LEU A  61       6.414  -5.792   9.238  1.00  0.00           C  
ATOM    921  H   LEU A  61       7.815  -3.962   5.768  1.00  0.00           H  
ATOM    922  HA  LEU A  61       6.040  -6.114   6.495  1.00  0.00           H  
ATOM    923  HB2 LEU A  61       5.995  -3.162   7.092  1.00  0.00           H  
ATOM    924  HB3 LEU A  61       4.819  -4.314   7.722  1.00  0.00           H  
ATOM    925  HG  LEU A  61       7.778  -4.483   8.272  1.00  0.00           H  
ATOM    926 HD11 LEU A  61       6.227  -2.447   9.144  1.00  0.00           H  
ATOM    927 HD12 LEU A  61       7.594  -3.109  10.041  1.00  0.00           H  
ATOM    928 HD13 LEU A  61       5.954  -3.638  10.417  1.00  0.00           H  
ATOM    929 HD21 LEU A  61       7.273  -6.156   9.783  1.00  0.00           H  
ATOM    930 HD22 LEU A  61       6.153  -6.500   8.465  1.00  0.00           H  
ATOM    931 HD23 LEU A  61       5.582  -5.673   9.915  1.00  0.00           H  
ATOM    932  N   GLY A  62       3.805  -5.461   5.393  1.00  0.00           N  
ATOM    933  CA  GLY A  62       2.685  -5.307   4.483  1.00  0.00           C  
ATOM    934  C   GLY A  62       1.517  -4.579   5.118  1.00  0.00           C  
ATOM    935  O   GLY A  62       1.448  -4.447   6.340  1.00  0.00           O  
ATOM    936  H   GLY A  62       3.710  -6.020   6.192  1.00  0.00           H  
ATOM    937  HA2 GLY A  62       3.013  -4.753   3.616  1.00  0.00           H  
ATOM    938  HA3 GLY A  62       2.355  -6.286   4.167  1.00  0.00           H  
ATOM    939  N   LEU A  63       0.596  -4.103   4.287  1.00  0.00           N  
ATOM    940  CA  LEU A  63      -0.575  -3.382   4.774  1.00  0.00           C  
ATOM    941  C   LEU A  63      -1.342  -4.217   5.795  1.00  0.00           C  
ATOM    942  O   LEU A  63      -1.672  -3.739   6.879  1.00  0.00           O  
ATOM    943  CB  LEU A  63      -1.493  -3.013   3.607  1.00  0.00           C  
ATOM    944  CG  LEU A  63      -1.021  -1.859   2.721  1.00  0.00           C  
ATOM    945  CD1 LEU A  63      -0.138  -2.376   1.596  1.00  0.00           C  
ATOM    946  CD2 LEU A  63      -2.213  -1.097   2.159  1.00  0.00           C  
ATOM    947  H   LEU A  63       0.705  -4.239   3.323  1.00  0.00           H  
ATOM    948  HA  LEU A  63      -0.231  -2.477   5.252  1.00  0.00           H  
ATOM    949  HB2 LEU A  63      -1.601  -3.886   2.982  1.00  0.00           H  
ATOM    950  HB3 LEU A  63      -2.456  -2.745   4.017  1.00  0.00           H  
ATOM    951  HG  LEU A  63      -0.435  -1.173   3.317  1.00  0.00           H  
ATOM    952 HD11 LEU A  63       0.850  -1.953   1.691  1.00  0.00           H  
ATOM    953 HD12 LEU A  63      -0.563  -2.091   0.645  1.00  0.00           H  
ATOM    954 HD13 LEU A  63      -0.076  -3.453   1.654  1.00  0.00           H  
ATOM    955 HD21 LEU A  63      -2.913  -0.887   2.955  1.00  0.00           H  
ATOM    956 HD22 LEU A  63      -2.698  -1.696   1.402  1.00  0.00           H  
ATOM    957 HD23 LEU A  63      -1.873  -0.170   1.724  1.00  0.00           H  
ATOM    958  N   GLY A  64      -1.620  -5.468   5.441  1.00  0.00           N  
ATOM    959  CA  GLY A  64      -2.344  -6.349   6.338  1.00  0.00           C  
ATOM    960  C   GLY A  64      -1.560  -6.667   7.596  1.00  0.00           C  
ATOM    961  O   GLY A  64      -2.134  -6.786   8.679  1.00  0.00           O  
ATOM    962  H   GLY A  64      -1.331  -5.795   4.563  1.00  0.00           H  
ATOM    963  HA2 GLY A  64      -3.274  -5.877   6.616  1.00  0.00           H  
ATOM    964  HA3 GLY A  64      -2.560  -7.272   5.820  1.00  0.00           H  
ATOM    965  N   ILE A  65      -0.246  -6.806   7.453  1.00  0.00           N  
ATOM    966  CA  ILE A  65       0.616  -7.113   8.587  1.00  0.00           C  
ATOM    967  C   ILE A  65       0.282  -6.232   9.786  1.00  0.00           C  
ATOM    968  O   ILE A  65       0.451  -6.640  10.936  1.00  0.00           O  
ATOM    969  CB  ILE A  65       2.103  -6.931   8.229  1.00  0.00           C  
ATOM    970  CG1 ILE A  65       2.478  -7.823   7.044  1.00  0.00           C  
ATOM    971  CG2 ILE A  65       2.980  -7.243   9.432  1.00  0.00           C  
ATOM    972  CD1 ILE A  65       1.812  -9.181   7.076  1.00  0.00           C  
ATOM    973  H   ILE A  65       0.152  -6.700   6.564  1.00  0.00           H  
ATOM    974  HA  ILE A  65       0.456  -8.147   8.857  1.00  0.00           H  
ATOM    975  HB  ILE A  65       2.261  -5.898   7.957  1.00  0.00           H  
ATOM    976 HG12 ILE A  65       2.188  -7.334   6.127  1.00  0.00           H  
ATOM    977 HG13 ILE A  65       3.547  -7.977   7.043  1.00  0.00           H  
ATOM    978 HG21 ILE A  65       3.995  -6.934   9.228  1.00  0.00           H  
ATOM    979 HG22 ILE A  65       2.609  -6.710  10.295  1.00  0.00           H  
ATOM    980 HG23 ILE A  65       2.959  -8.305   9.627  1.00  0.00           H  
ATOM    981 HD11 ILE A  65       0.825  -9.109   6.644  1.00  0.00           H  
ATOM    982 HD12 ILE A  65       2.403  -9.886   6.510  1.00  0.00           H  
ATOM    983 HD13 ILE A  65       1.733  -9.519   8.099  1.00  0.00           H  
ATOM    984  N   TYR A  66      -0.194  -5.023   9.510  1.00  0.00           N  
ATOM    985  CA  TYR A  66      -0.552  -4.084  10.566  1.00  0.00           C  
ATOM    986  C   TYR A  66      -2.056  -4.102  10.826  1.00  0.00           C  
ATOM    987  O   TYR A  66      -2.501  -4.035  11.971  1.00  0.00           O  
ATOM    988  CB  TYR A  66      -0.105  -2.670  10.193  1.00  0.00           C  
ATOM    989  CG  TYR A  66       1.346  -2.389  10.512  1.00  0.00           C  
ATOM    990  CD1 TYR A  66       1.793  -2.346  11.826  1.00  0.00           C  
ATOM    991  CD2 TYR A  66       2.270  -2.168   9.498  1.00  0.00           C  
ATOM    992  CE1 TYR A  66       3.118  -2.089  12.122  1.00  0.00           C  
ATOM    993  CE2 TYR A  66       3.597  -1.912   9.784  1.00  0.00           C  
ATOM    994  CZ  TYR A  66       4.016  -1.873  11.098  1.00  0.00           C  
ATOM    995  OH  TYR A  66       5.336  -1.618  11.388  1.00  0.00           O  
ATOM    996  H   TYR A  66      -0.307  -4.756   8.575  1.00  0.00           H  
ATOM    997  HA  TYR A  66      -0.039  -4.386  11.468  1.00  0.00           H  
ATOM    998  HB2 TYR A  66      -0.245  -2.523   9.133  1.00  0.00           H  
ATOM    999  HB3 TYR A  66      -0.708  -1.954  10.733  1.00  0.00           H  
ATOM   1000  HD1 TYR A  66       1.087  -2.516  12.626  1.00  0.00           H  
ATOM   1001  HD2 TYR A  66       1.939  -2.199   8.470  1.00  0.00           H  
ATOM   1002  HE1 TYR A  66       3.446  -2.059  13.150  1.00  0.00           H  
ATOM   1003  HE2 TYR A  66       4.301  -1.742   8.982  1.00  0.00           H  
ATOM   1004  HH  TYR A  66       5.462  -1.626  12.340  1.00  0.00           H  
ATOM   1005  N   GLY A  67      -2.834  -4.195   9.751  1.00  0.00           N  
ATOM   1006  CA  GLY A  67      -4.279  -4.222   9.882  1.00  0.00           C  
ATOM   1007  C   GLY A  67      -4.931  -2.956   9.364  1.00  0.00           C  
ATOM   1008  O   GLY A  67      -5.928  -2.491   9.918  1.00  0.00           O  
ATOM   1009  H   GLY A  67      -2.423  -4.246   8.863  1.00  0.00           H  
ATOM   1010  HA2 GLY A  67      -4.664  -5.065   9.330  1.00  0.00           H  
ATOM   1011  HA3 GLY A  67      -4.532  -4.341  10.926  1.00  0.00           H  
ATOM   1012  N   ILE A  68      -4.368  -2.395   8.299  1.00  0.00           N  
ATOM   1013  CA  ILE A  68      -4.901  -1.175   7.706  1.00  0.00           C  
ATOM   1014  C   ILE A  68      -6.145  -1.466   6.874  1.00  0.00           C  
ATOM   1015  O   ILE A  68      -6.163  -2.401   6.074  1.00  0.00           O  
ATOM   1016  CB  ILE A  68      -3.855  -0.476   6.818  1.00  0.00           C  
ATOM   1017  CG1 ILE A  68      -2.572  -0.217   7.611  1.00  0.00           C  
ATOM   1018  CG2 ILE A  68      -4.414   0.826   6.264  1.00  0.00           C  
ATOM   1019  CD1 ILE A  68      -1.326  -0.195   6.753  1.00  0.00           C  
ATOM   1020  H   ILE A  68      -3.575  -2.812   7.902  1.00  0.00           H  
ATOM   1021  HA  ILE A  68      -5.168  -0.503   8.510  1.00  0.00           H  
ATOM   1022  HB  ILE A  68      -3.630  -1.126   5.986  1.00  0.00           H  
ATOM   1023 HG12 ILE A  68      -2.650   0.737   8.107  1.00  0.00           H  
ATOM   1024 HG13 ILE A  68      -2.452  -0.995   8.351  1.00  0.00           H  
ATOM   1025 HG21 ILE A  68      -3.747   1.211   5.508  1.00  0.00           H  
ATOM   1026 HG22 ILE A  68      -5.385   0.643   5.828  1.00  0.00           H  
ATOM   1027 HG23 ILE A  68      -4.507   1.546   7.063  1.00  0.00           H  
ATOM   1028 HD11 ILE A  68      -0.502  -0.624   7.304  1.00  0.00           H  
ATOM   1029 HD12 ILE A  68      -1.496  -0.767   5.854  1.00  0.00           H  
ATOM   1030 HD13 ILE A  68      -1.089   0.826   6.490  1.00  0.00           H  
ATOM   1031  N   GLN A  69      -7.182  -0.658   7.067  1.00  0.00           N  
ATOM   1032  CA  GLN A  69      -8.430  -0.828   6.333  1.00  0.00           C  
ATOM   1033  C   GLN A  69      -8.538   0.186   5.199  1.00  0.00           C  
ATOM   1034  O   GLN A  69      -7.636   0.998   4.992  1.00  0.00           O  
ATOM   1035  CB  GLN A  69      -9.626  -0.685   7.276  1.00  0.00           C  
ATOM   1036  CG  GLN A  69      -9.993  -1.974   7.993  1.00  0.00           C  
ATOM   1037  CD  GLN A  69     -11.308  -1.872   8.741  1.00  0.00           C  
ATOM   1038  OE1 GLN A  69     -11.468  -1.030   9.626  1.00  0.00           O  
ATOM   1039  NE2 GLN A  69     -12.258  -2.730   8.389  1.00  0.00           N  
ATOM   1040  H   GLN A  69      -7.107   0.070   7.718  1.00  0.00           H  
ATOM   1041  HA  GLN A  69      -8.434  -1.822   5.911  1.00  0.00           H  
ATOM   1042  HB2 GLN A  69      -9.394   0.062   8.021  1.00  0.00           H  
ATOM   1043  HB3 GLN A  69     -10.483  -0.359   6.706  1.00  0.00           H  
ATOM   1044  HG2 GLN A  69     -10.073  -2.766   7.264  1.00  0.00           H
[truncated: 1,704,164 more chars]
