# Supplementary material for: Bisphenol A: Unveiling Its Role in Glioma Progression and Tumor Growth
Source: Int J Mol Sci. 2024 Feb 21;25(5):2504. doi: 10.3390/ijms25052504 (PMC10931199; doi:10.3390/ijms25052504)
Supplement: Supplementary file 1 [file ijms-25-02504-s001.zip › ijms-2766183-supplementary/molecular docking/POSTN.pdb]

HEADER    CELL ADHESION                           09-DEC-16   5WT7              
TITLE     FAS1-IV DOMAIN OF HUMAN PERIOSTIN                                     
COMPND    MOL_ID: 1;                                                            
COMPND   2 MOLECULE: PERIOSTIN;                                                 
COMPND   3 CHAIN: A;                                                            
COMPND   4 FRAGMENT: FAS1-IV DOMAIN, UNP RESIDUES 496-632;                      
COMPND   5 SYNONYM: PN,OSTEOBLAST-SPECIFIC FACTOR 2,OSF-2;                      
COMPND   6 ENGINEERED: YES                                                      
SOURCE    MOL_ID: 1;                                                            
SOURCE   2 ORGANISM_SCIENTIFIC: HOMO SAPIENS;                                   
SOURCE   3 ORGANISM_COMMON: HUMAN;                                              
SOURCE   4 ORGANISM_TAXID: 9606;                                                
SOURCE   5 GENE: POSTN, OSF2;                                                   
SOURCE   6 EXPRESSION_SYSTEM: ESCHERICHIA COLI;                                 
SOURCE   7 EXPRESSION_SYSTEM_TAXID: 562                                         
KEYWDS    PERIOSTIN, INTEGRIN, CELL ADHESION, CANCER, CHRONIC ALLERGIC          
KEYWDS   2 INFLAMMATION DISEASE                                                 
EXPDTA    SOLUTION NMR                                                          
NUMMDL    23                                                                    
AUTHOR    H.YUN,C.W.LEE                                                         
REVDAT   4   14-JUN-23 5WT7    1       REMARK                                   
REVDAT   3   13-JUN-18 5WT7    1       JRNL                                     
REVDAT   2   04-APR-18 5WT7    1       JRNL                                     
REVDAT   1   13-DEC-17 5WT7    0                                                
JRNL        AUTH   H.YUN,E.H.KIM,C.W.LEE                                        
JRNL        TITL   1H,13C, AND 15N RESONANCE ASSIGNMENTS OF FAS1-IV DOMAIN OF   
JRNL        TITL 2 HUMAN PERIOSTIN, A COMPONENT OF EXTRACELLULAR MATRIX         
JRNL        TITL 3 PROTEINS.                                                    
JRNL        REF    BIOMOL NMR ASSIGN             V.  12    95 2018              
JRNL        REFN                   ESSN 1874-270X                               
JRNL        PMID   29086898                                                     
JRNL        DOI    10.1007/S12104-017-9786-Z                                    
REMARK   2                                                                      
REMARK   2 RESOLUTION. NOT APPLICABLE.                                          
REMARK   3                                                                      
REMARK   3 REFINEMENT.                                                          
REMARK   3   PROGRAM     : X-PLOR NIH                                           
REMARK   3   AUTHORS     : SCHWIETERS, KUSZEWSKI, TJANDRA AND CLORE             
REMARK   3                                                                      
REMARK   3  OTHER REFINEMENT REMARKS: NULL                                      
REMARK   4                                                                      
REMARK   4 5WT7 COMPLIES WITH FORMAT V. 3.30, 13-JUL-11                         
REMARK 100                                                                      
REMARK 100 THIS ENTRY HAS BEEN PROCESSED BY PDBJ ON 15-DEC-16.                  
REMARK 100 THE DEPOSITION ID IS D_1300002318.                                   
REMARK 210                                                                      
REMARK 210 EXPERIMENTAL DETAILS                                                 
REMARK 210  EXPERIMENT TYPE                : NMR                                
REMARK 210  TEMPERATURE           (KELVIN) : 288; 288; 288                      
REMARK 210  PH                             : 7.0; 7.0; 7.0                      
REMARK 210  IONIC STRENGTH                 : NULL; NULL; NULL                   
REMARK 210  PRESSURE                       : AMBIENT ATM; AMBIENT ATM;          
REMARK 210                                   AMBIENT ATM                        
REMARK 210  SAMPLE CONTENTS                : 524 UM [U-99% 15N] FASCICLIN1      
REMARK 210                                   -IV, 90% H2O/10% D2O; 587 UM [U-   
REMARK 210                                   99% 13C; U-99% 15N] FASCICLIN1-    
REMARK 210                                   IV, 90% H2O/10% D2O; 587 UM [U-    
REMARK 210                                   100% 13C] FASCICLIN1-IV, 100% D2O  
REMARK 210                                                                      
REMARK 210  NMR EXPERIMENTS CONDUCTED      : 2D 1H-15N HSQC; 3D HCCH-TOCSY;     
REMARK 210                                   3D HCCH-COSY; 3D CCH-TOCSY; 3D     
REMARK 210                                   HNCA; 3D HN(CO)CA; 3D HNCACB; 3D   
REMARK 210                                   CBCA(CO)NH; 3D HNCO; 3D 1H-15N     
REMARK 210                                   NOESY-HSQC; 3D 1H-15N TOCSY-HSQC;  
REMARK 210                                   2D 1H-13C HSQC; 3D 1H-13C NOESY-   
REMARK 210                                   HSQC                               
REMARK 210  SPECTROMETER FIELD STRENGTH    : 700 MHZ; 800 MHZ; 900 MHZ          
REMARK 210  SPECTROMETER MODEL             : AVANCE III                         
REMARK 210  SPECTROMETER MANUFACTURER      : BRUKER                             
REMARK 210                                                                      
REMARK 210  STRUCTURE DETERMINATION.                                            
REMARK 210   SOFTWARE USED                 : CYANA, NMRVIEW, NMRPIPE            
REMARK 210   METHOD USED                   : DGSA-DISTANCE GEOMETRY SIMULATED   
REMARK 210                                   ANNEALING                          
REMARK 210                                                                      
REMARK 210 CONFORMERS, NUMBER CALCULATED   : 100                                
REMARK 210 CONFORMERS, NUMBER SUBMITTED    : 23                                 
REMARK 210 CONFORMERS, SELECTION CRITERIA  : STRUCTURES WITH THE LOWEST         
REMARK 210                                   ENERGY                             
REMARK 210                                                                      
REMARK 210 BEST REPRESENTATIVE CONFORMER IN THIS ENSEMBLE : 1                   
REMARK 210                                                                      
REMARK 210 REMARK: NULL                                                         
REMARK 215                                                                      
REMARK 215 NMR STUDY                                                            
REMARK 215 THE COORDINATES IN THIS ENTRY WERE GENERATED FROM SOLUTION           
REMARK 215 NMR DATA.  PROTEIN DATA BANK CONVENTIONS REQUIRE THAT                
REMARK 215 CRYST1 AND SCALE RECORDS BE INCLUDED, BUT THE VALUES ON              
REMARK 215 THESE RECORDS ARE MEANINGLESS.                                       
REMARK 300                                                                      
REMARK 300 BIOMOLECULE: 1                                                       
REMARK 300 SEE REMARK 350 FOR THE AUTHOR PROVIDED AND/OR PROGRAM                
REMARK 300 GENERATED ASSEMBLY INFORMATION FOR THE STRUCTURE IN                  
REMARK 300 THIS ENTRY. THE REMARK MAY ALSO PROVIDE INFORMATION ON               
REMARK 300 BURIED SURFACE AREA.                                                 
REMARK 350                                                                      
REMARK 350 COORDINATES FOR A COMPLETE MULTIMER REPRESENTING THE KNOWN           
REMARK 350 BIOLOGICALLY SIGNIFICANT OLIGOMERIZATION STATE OF THE                
REMARK 350 MOLECULE CAN BE GENERATED BY APPLYING BIOMT TRANSFORMATIONS          
REMARK 350 GIVEN BELOW.  BOTH NON-CRYSTALLOGRAPHIC AND                          
REMARK 350 CRYSTALLOGRAPHIC OPERATIONS ARE GIVEN.                               
REMARK 350                                                                      
REMARK 350 BIOMOLECULE: 1                                                       
REMARK 350 AUTHOR DETERMINED BIOLOGICAL UNIT: MONOMERIC                         
REMARK 350 APPLY THE FOLLOWING TO CHAINS: A                                     
REMARK 350   BIOMT1   1  1.000000  0.000000  0.000000        0.00000            
REMARK 350   BIOMT2   1  0.000000  1.000000  0.000000        0.00000            
REMARK 350   BIOMT3   1  0.000000  0.000000  1.000000        0.00000            
REMARK 500                                                                      
REMARK 500 GEOMETRY AND STEREOCHEMISTRY                                         
REMARK 500 SUBTOPIC: CLOSE CONTACTS                                             
REMARK 500                                                                      
REMARK 500 THE FOLLOWING ATOMS ARE IN CLOSE CONTACT.                            
REMARK 500                                                                      
REMARK 500  ATM1  RES C  SSEQI   ATM2  RES C  SSEQI           DISTANCE          
REMARK 500   H    LEU A     7    HD22  ASN A   126              1.27            
REMARK 500                                                                      
REMARK 500 REMARK: NULL                                                         
REMARK 500                                                                      
REMARK 500 GEOMETRY AND STEREOCHEMISTRY                                         
REMARK 500 SUBTOPIC: TORSION ANGLES                                             
REMARK 500                                                                      
REMARK 500 TORSION ANGLES OUTSIDE THE EXPECTED RAMACHANDRAN REGIONS:            
REMARK 500 (M=MODEL NUMBER; RES=RESIDUE NAME; C=CHAIN IDENTIFIER;               
REMARK 500 SSEQ=SEQUENCE NUMBER; I=INSERTION CODE).                             
REMARK 500                                                                      
REMARK 500 STANDARD TABLE:                                                      
REMARK 500 FORMAT:(10X,I3,1X,A3,1X,A1,I4,A1,4X,F7.2,3X,F7.2)                    
REMARK 500                                                                      
REMARK 500 EXPECTED VALUES: GJ KLEYWEGT AND TA JONES (1996). PHI/PSI-           
REMARK 500 CHOLOGY: RAMACHANDRAN REVISITED. STRUCTURE 4, 1395 - 1400            
REMARK 500                                                                      
REMARK 500  M RES CSSEQI        PSI       PHI                                   
REMARK 500  1 LYS A   5      129.42     56.50                                   
REMARK 500  1 ASP A  28       45.82     75.99                                   
REMARK 500  1 GLN A  35      158.31    -43.11                                   
REMARK 500  1 MET A  52      120.84    -38.89                                   
REMARK 500  1 ASN A 113       76.23    -42.56                                   
REMARK 500  1 GLU A 114      -46.74    175.43                                   
REMARK 500  1 LEU A 115     -152.25    157.04                                   
REMARK 500  1 GLU A 119      123.07   -170.32                                   
REMARK 500  1 ASP A 121       -8.43     78.38                                   
REMARK 500  1 LYS A 134      138.95   -171.66                                   
REMARK 500  1 PRO A 138     -164.06    -72.26                                   
REMARK 500  2 MET A   3       18.86   -143.81                                   
REMARK 500  2 GLU A   4     -119.83   -175.73                                   
REMARK 500  2 LYS A   5      133.07     59.22                                   
REMARK 500  2 ASP A  28       40.79     78.90                                   
REMARK 500  2 ASN A 107       61.54     32.23                                   
REMARK 500  2 ASN A 113       39.57     31.66                                   
REMARK 500  2 GLU A 119      119.82   -176.66                                   
REMARK 500  2 ASP A 121       -0.41     83.48                                   
REMARK 500  2 PRO A 138     -174.54    -44.93                                   
REMARK 500  2 ALA A 139      177.91     75.63                                   
REMARK 500  3 GLU A   4     -151.28   -103.90                                   
REMARK 500  3 ASP A  28       40.59     83.14                                   
REMARK 500  3 LYS A  50      107.60    -38.32                                   
REMARK 500  3 MET A  52      170.54    -41.64                                   
REMARK 500  3 LEU A  72       -8.05    -50.21                                   
REMARK 500  3 GLU A 119      142.51   -175.04                                   
REMARK 500  3 ASP A 121        8.54     80.62                                   
REMARK 500  3 MET A 123      104.22     59.71                                   
REMARK 500  3 PRO A 138      176.27    -43.12                                   
REMARK 500  3 ALA A 139     -132.48     51.97                                   
REMARK 500  4 GLU A   4     -166.54    -72.63                                   
REMARK 500  4 LEU A  72       -5.60    -56.56                                   
REMARK 500  4 ASP A 121       -2.01     83.12                                   
REMARK 500  5 ALA A   2      -83.64   -139.87                                   
REMARK 500  5 LYS A   5      113.63     55.59                                   
REMARK 500  5 ASP A  28       41.53     76.33                                   
REMARK 500  5 LYS A  50      106.39    -37.95                                   
REMARK 500  5 LEU A  72       -7.71    -57.35                                   
REMARK 500  5 ASN A 113       19.89     46.42                                   
REMARK 500  5 GLU A 114       45.15     77.83                                   
REMARK 500  5 ASP A 121       -6.08     84.02                                   
REMARK 500  5 LYS A 134      142.24   -170.07                                   
REMARK 500  5 LEU A 136       88.95    -69.81                                   
REMARK 500  5 PRO A 138     -147.46    -49.80                                   
REMARK 500  5 ALA A 139     -123.52   -111.83                                   
REMARK 500  6 MET A   3      -15.67     67.19                                   
REMARK 500  6 ASP A  28       52.79     84.81                                   
REMARK 500  6 PRO A  36      133.98    -36.51                                   
REMARK 500  6 LEU A  72       -1.10    -56.26                                   
REMARK 500                                                                      
REMARK 500 THIS ENTRY HAS     239 RAMACHANDRAN OUTLIERS.                        
REMARK 500                                                                      
REMARK 500 REMARK: NULL                                                         
REMARK 900                                                                      
REMARK 900 RELATED ENTRIES                                                      
REMARK 900 RELATED ID: 36039   RELATED DB: BMRB                                 
DBREF  5WT7 A    4   140  UNP    Q15063   POSTN_HUMAN    496    632             
SEQADV 5WT7 GLY A    1  UNP  Q15063              EXPRESSION TAG                 
SEQADV 5WT7 ALA A    2  UNP  Q15063              EXPRESSION TAG                 
SEQADV 5WT7 MET A    3  UNP  Q15063              EXPRESSION TAG                 
SEQRES   1 A  140  GLY ALA MET GLU LYS SER LEU HIS GLU LYS LEU LYS GLN          
SEQRES   2 A  140  ASP LYS ARG PHE SER THR PHE LEU SER LEU LEU GLU ALA          
SEQRES   3 A  140  ALA ASP LEU LYS GLU LEU LEU THR GLN PRO GLY ASP TRP          
SEQRES   4 A  140  THR LEU PHE VAL PRO THR ASN ASP ALA PHE LYS GLY MET          
SEQRES   5 A  140  THR SER GLU GLU LYS GLU ILE LEU ILE ARG ASP LYS ASN          
SEQRES   6 A  140  ALA LEU GLN ASN ILE ILE LEU TYR HIS LEU THR PRO GLY          
SEQRES   7 A  140  VAL PHE ILE GLY LYS GLY PHE GLU PRO GLY VAL THR ASN          
SEQRES   8 A  140  ILE LEU LYS THR THR GLN GLY SER LYS ILE PHE LEU LYS          
SEQRES   9 A  140  GLU VAL ASN ASP THR LEU LEU VAL ASN GLU LEU LYS SER          
SEQRES  10 A  140  LYS GLU SER ASP ILE MET THR THR ASN GLY VAL ILE HIS          
SEQRES  11 A  140  VAL VAL ASP LYS LEU LEU TYR PRO ALA ASP                      
HELIX    1 AA1 SER A    6  ASP A   14  1                                   9    
HELIX    2 AA2 PHE A   17  ALA A   27  1                                  11    
HELIX    3 AA3 ASP A   28  GLN A   35  1                                   8    
HELIX    4 AA4 THR A   45  LYS A   50  1                                   6    
HELIX    5 AA5 THR A   53  ARG A   62  1                                  10    
HELIX    6 AA6 ASP A   63  LEU A   72  1                                  10    
SHEET    1 AA1 4 THR A  76  PRO A  77  0                                        
SHEET    2 AA1 4 TRP A  39  PRO A  44 -1  N  THR A  40   O  THR A  76           
SHEET    3 AA1 4 GLY A 127  VAL A 132  1  O  HIS A 130   N  VAL A  43           
SHEET    4 AA1 4 GLU A 119  THR A 124 -1  N  THR A 124   O  GLY A 127           
SHEET    1 AA2 4 ASN A  91  LYS A  94  0                                        
SHEET    2 AA2 4 LYS A 100  VAL A 106 -1  O  ILE A 101   N  LEU A  93           
SHEET    3 AA2 4 THR A 109  VAL A 112 -1  O  LEU A 111   N  LYS A 104           
SHEET    4 AA2 4 LEU A 115  LYS A 116 -1  O  LEU A 115   N  VAL A 112           
CRYST1    1.000    1.000    1.000  90.00  90.00  90.00 P 1           1          
ORIGX1      1.000000  0.000000  0.000000        0.00000                         
ORIGX2      0.000000  1.000000  0.000000        0.00000                         
ORIGX3      0.000000  0.000000  1.000000        0.00000                         
SCALE1      1.000000  0.000000  0.000000        0.00000                         
SCALE2      0.000000  1.000000  0.000000        0.00000                         
SCALE3      0.000000  0.000000  1.000000        0.00000                         
MODEL        1                                                                  
ATOM      1  N   GLY A   1     -22.383  15.031   2.284  1.00  0.00           N  
ATOM      2  CA  GLY A   1     -21.798  14.479   3.500  1.00  0.00           C  
ATOM      3  C   GLY A   1     -20.583  13.616   3.176  1.00  0.00           C  
ATOM      4  O   GLY A   1     -19.985  13.745   2.107  1.00  0.00           O  
ATOM      5  H   GLY A   1     -22.465  14.475   1.482  1.00  0.00           H  
ATOM      6  HA2 GLY A   1     -21.497  15.288   4.149  1.00  0.00           H  
ATOM      7  HA3 GLY A   1     -22.535  13.873   4.005  1.00  0.00           H  
ATOM      8  N   ALA A   2     -20.223  12.736   4.105  1.00  0.00           N  
ATOM      9  CA  ALA A   2     -19.078  11.857   3.906  1.00  0.00           C  
ATOM     10  C   ALA A   2     -17.886  12.643   3.370  1.00  0.00           C  
ATOM     11  O   ALA A   2     -17.238  12.229   2.408  1.00  0.00           O  
ATOM     12  CB  ALA A   2     -19.439  10.741   2.923  1.00  0.00           C  
ATOM     13  H   ALA A   2     -20.737  12.677   4.937  1.00  0.00           H  
ATOM     14  HA  ALA A   2     -18.807  11.413   4.853  1.00  0.00           H  
ATOM     15  HB1 ALA A   2     -19.227  11.068   1.916  1.00  0.00           H  
ATOM     16  HB2 ALA A   2     -18.855   9.861   3.147  1.00  0.00           H  
ATOM     17  HB3 ALA A   2     -20.490  10.509   3.013  1.00  0.00           H  
ATOM     18  N   MET A   3     -17.601  13.778   3.997  1.00  0.00           N  
ATOM     19  CA  MET A   3     -16.484  14.612   3.574  1.00  0.00           C  
ATOM     20  C   MET A   3     -15.174  14.063   4.125  1.00  0.00           C  
ATOM     21  O   MET A   3     -14.147  14.743   4.100  1.00  0.00           O  
ATOM     22  CB  MET A   3     -16.685  16.046   4.067  1.00  0.00           C  
ATOM     23  CG  MET A   3     -17.308  16.888   2.952  1.00  0.00           C  
ATOM     24  SD  MET A   3     -18.056  18.375   3.662  1.00  0.00           S  
ATOM     25  CE  MET A   3     -18.691  19.068   2.115  1.00  0.00           C  
ATOM     26  H   MET A   3     -18.152  14.060   4.757  1.00  0.00           H  
ATOM     27  HA  MET A   3     -16.437  14.615   2.496  1.00  0.00           H  
ATOM     28  HB2 MET A   3     -17.341  16.043   4.926  1.00  0.00           H  
ATOM     29  HB3 MET A   3     -15.731  16.468   4.344  1.00  0.00           H  
ATOM     30  HG2 MET A   3     -16.541  17.173   2.246  1.00  0.00           H  
ATOM     31  HG3 MET A   3     -18.066  16.309   2.446  1.00  0.00           H  
ATOM     32  HE1 MET A   3     -19.041  20.073   2.287  1.00  0.00           H  
ATOM     33  HE2 MET A   3     -17.901  19.085   1.378  1.00  0.00           H  
ATOM     34  HE3 MET A   3     -19.512  18.459   1.759  1.00  0.00           H  
ATOM     35  N   GLU A   4     -15.214  12.833   4.627  1.00  0.00           N  
ATOM     36  CA  GLU A   4     -14.018  12.214   5.187  1.00  0.00           C  
ATOM     37  C   GLU A   4     -13.354  11.295   4.174  1.00  0.00           C  
ATOM     38  O   GLU A   4     -12.213  10.873   4.360  1.00  0.00           O  
ATOM     39  CB  GLU A   4     -14.373  11.415   6.441  1.00  0.00           C  
ATOM     40  CG  GLU A   4     -15.112  12.316   7.432  1.00  0.00           C  
ATOM     41  CD  GLU A   4     -14.180  13.413   7.931  1.00  0.00           C  
ATOM     42  OE1 GLU A   4     -13.421  13.146   8.849  1.00  0.00           O  
ATOM     43  OE2 GLU A   4     -14.235  14.504   7.389  1.00  0.00           O  
ATOM     44  H   GLU A   4     -16.059  12.338   4.625  1.00  0.00           H  
ATOM     45  HA  GLU A   4     -13.326  12.987   5.448  1.00  0.00           H  
ATOM     46  HB2 GLU A   4     -15.005  10.582   6.169  1.00  0.00           H  
ATOM     47  HB3 GLU A   4     -13.469  11.045   6.900  1.00  0.00           H  
ATOM     48  HG2 GLU A   4     -15.965  12.763   6.941  1.00  0.00           H  
ATOM     49  HG3 GLU A   4     -15.451  11.725   8.269  1.00  0.00           H  
ATOM     50  N   LYS A   5     -14.081  10.999   3.110  1.00  0.00           N  
ATOM     51  CA  LYS A   5     -13.578  10.125   2.053  1.00  0.00           C  
ATOM     52  C   LYS A   5     -13.160   8.768   2.623  1.00  0.00           C  
ATOM     53  O   LYS A   5     -12.408   8.693   3.592  1.00  0.00           O  
ATOM     54  CB  LYS A   5     -12.382  10.780   1.355  1.00  0.00           C  
ATOM     55  CG  LYS A   5     -12.868  11.950   0.496  1.00  0.00           C  
ATOM     56  CD  LYS A   5     -13.023  11.493  -0.957  1.00  0.00           C  
ATOM     57  CE  LYS A   5     -13.508  12.663  -1.815  1.00  0.00           C  
ATOM     58  NZ  LYS A   5     -12.719  12.708  -3.078  1.00  0.00           N  
ATOM     59  H   LYS A   5     -14.976  11.379   3.034  1.00  0.00           H  
ATOM     60  HA  LYS A   5     -14.362   9.971   1.327  1.00  0.00           H  
ATOM     61  HB2 LYS A   5     -11.684  11.141   2.096  1.00  0.00           H  
ATOM     62  HB3 LYS A   5     -11.893  10.051   0.726  1.00  0.00           H  
ATOM     63  HG2 LYS A   5     -13.820  12.299   0.868  1.00  0.00           H  
ATOM     64  HG3 LYS A   5     -12.146  12.754   0.542  1.00  0.00           H  
ATOM     65  HD2 LYS A   5     -12.071  11.145  -1.329  1.00  0.00           H  
ATOM     66  HD3 LYS A   5     -13.744  10.690  -1.006  1.00  0.00           H  
ATOM     67  HE2 LYS A   5     -14.555  12.530  -2.048  1.00  0.00           H  
ATOM     68  HE3 LYS A   5     -13.375  13.588  -1.274  1.00  0.00           H  
ATOM     69  HZ1 LYS A   5     -12.072  13.523  -3.052  1.00  0.00           H  
ATOM     70  HZ2 LYS A   5     -12.170  11.831  -3.176  1.00  0.00           H  
ATOM     71  HZ3 LYS A   5     -13.365  12.801  -3.888  1.00  0.00           H  
ATOM     72  N   SER A   6     -13.651   7.694   2.009  1.00  0.00           N  
ATOM     73  CA  SER A   6     -13.314   6.347   2.463  1.00  0.00           C  
ATOM     74  C   SER A   6     -12.284   5.716   1.533  1.00  0.00           C  
ATOM     75  O   SER A   6     -12.004   6.241   0.454  1.00  0.00           O  
ATOM     76  CB  SER A   6     -14.567   5.474   2.500  1.00  0.00           C  
ATOM     77  OG  SER A   6     -15.698   6.289   2.770  1.00  0.00           O  
ATOM     78  H   SER A   6     -14.244   7.808   1.238  1.00  0.00           H  
ATOM     79  HA  SER A   6     -12.898   6.402   3.458  1.00  0.00           H  
ATOM     80  HB2 SER A   6     -14.697   4.989   1.549  1.00  0.00           H  
ATOM     81  HB3 SER A   6     -14.458   4.721   3.270  1.00  0.00           H  
ATOM     82  HG  SER A   6     -15.712   6.998   2.124  1.00  0.00           H  
ATOM     83  N   LEU A   7     -11.711   4.595   1.955  1.00  0.00           N  
ATOM     84  CA  LEU A   7     -10.710   3.921   1.142  1.00  0.00           C  
ATOM     85  C   LEU A   7     -11.229   3.664  -0.270  1.00  0.00           C  
ATOM     86  O   LEU A   7     -10.701   4.207  -1.244  1.00  0.00           O  
ATOM     87  CB  LEU A   7     -10.341   2.585   1.788  1.00  0.00           C  
ATOM     88  CG  LEU A   7      -8.833   2.510   2.010  1.00  0.00           C  
ATOM     89  CD1 LEU A   7      -8.507   1.223   2.763  1.00  0.00           C  
ATOM     90  CD2 LEU A   7      -8.118   2.497   0.657  1.00  0.00           C  
ATOM     91  H   LEU A   7     -11.958   4.219   2.832  1.00  0.00           H  
ATOM     92  HA  LEU A   7      -9.827   4.538   1.085  1.00  0.00           H  
ATOM     93  HB2 LEU A   7     -10.850   2.491   2.735  1.00  0.00           H  
ATOM     94  HB3 LEU A   7     -10.645   1.780   1.138  1.00  0.00           H  
ATOM     95  HG  LEU A   7      -8.505   3.361   2.593  1.00  0.00           H  
ATOM     96 HD11 LEU A   7      -9.380   0.590   2.776  1.00  0.00           H  
ATOM     97 HD12 LEU A   7      -7.695   0.710   2.268  1.00  0.00           H  
ATOM     98 HD13 LEU A   7      -8.217   1.460   3.777  1.00  0.00           H  
ATOM     99 HD21 LEU A   7      -8.832   2.670  -0.133  1.00  0.00           H  
ATOM    100 HD22 LEU A   7      -7.368   3.272   0.638  1.00  0.00           H  
ATOM    101 HD23 LEU A   7      -7.652   1.537   0.509  1.00  0.00           H  
ATOM    102  N   HIS A   8     -12.265   2.838  -0.376  1.00  0.00           N  
ATOM    103  CA  HIS A   8     -12.837   2.517  -1.679  1.00  0.00           C  
ATOM    104  C   HIS A   8     -13.221   3.792  -2.421  1.00  0.00           C  
ATOM    105  O   HIS A   8     -13.028   3.899  -3.632  1.00  0.00           O  
ATOM    106  CB  HIS A   8     -14.071   1.635  -1.508  1.00  0.00           C  
ATOM    107  CG  HIS A   8     -14.797   2.020  -0.247  1.00  0.00           C  
ATOM    108  ND1 HIS A   8     -15.894   2.870  -0.254  1.00  0.00           N  
ATOM    109  CD2 HIS A   8     -14.595   1.682   1.068  1.00  0.00           C  
ATOM    110  CE1 HIS A   8     -16.305   3.010   1.019  1.00  0.00           C  
ATOM    111  NE2 HIS A   8     -15.547   2.309   1.866  1.00  0.00           N  
ATOM    112  H   HIS A   8     -12.647   2.434   0.432  1.00  0.00           H  
ATOM    113  HA  HIS A   8     -12.105   1.979  -2.264  1.00  0.00           H  
ATOM    114  HB2 HIS A   8     -14.720   1.769  -2.357  1.00  0.00           H  
ATOM    115  HB3 HIS A   8     -13.769   0.599  -1.447  1.00  0.00           H  
ATOM    116  HD1 HIS A   8     -16.295   3.289  -1.043  1.00  0.00           H  
ATOM    117  HD2 HIS A   8     -13.815   1.028   1.429  1.00  0.00           H  
ATOM    118  HE1 HIS A   8     -17.145   3.620   1.320  1.00  0.00           H  
ATOM    119  HE2 HIS A   8     -15.641   2.249   2.839  1.00  0.00           H  
ATOM    120  N   GLU A   9     -13.760   4.758  -1.686  1.00  0.00           N  
ATOM    121  CA  GLU A   9     -14.164   6.024  -2.284  1.00  0.00           C  
ATOM    122  C   GLU A   9     -12.999   6.641  -3.049  1.00  0.00           C  
ATOM    123  O   GLU A   9     -13.152   7.086  -4.186  1.00  0.00           O  
ATOM    124  CB  GLU A   9     -14.629   6.992  -1.195  1.00  0.00           C  
ATOM    125  CG  GLU A   9     -16.006   7.553  -1.559  1.00  0.00           C  
ATOM    126  CD  GLU A   9     -16.448   8.566  -0.509  1.00  0.00           C  
ATOM    127  OE1 GLU A   9     -17.059   8.154   0.463  1.00  0.00           O  
ATOM    128  OE2 GLU A   9     -16.171   9.739  -0.695  1.00  0.00           O  
ATOM    129  H   GLU A   9     -13.886   4.617  -0.725  1.00  0.00           H  
ATOM    130  HA  GLU A   9     -14.980   5.847  -2.968  1.00  0.00           H  
ATOM    131  HB2 GLU A   9     -14.690   6.470  -0.252  1.00  0.00           H  
ATOM    132  HB3 GLU A   9     -13.923   7.805  -1.111  1.00  0.00           H  
ATOM    133  HG2 GLU A   9     -15.952   8.035  -2.522  1.00  0.00           H  
ATOM    134  HG3 GLU A   9     -16.722   6.746  -1.599  1.00  0.00           H  
ATOM    135  N   LYS A  10     -11.832   6.665  -2.417  1.00  0.00           N  
ATOM    136  CA  LYS A  10     -10.650   7.233  -3.050  1.00  0.00           C  
ATOM    137  C   LYS A  10     -10.273   6.439  -4.296  1.00  0.00           C  
ATOM    138  O   LYS A  10     -10.167   6.999  -5.387  1.00  0.00           O  
ATOM    139  CB  LYS A  10      -9.474   7.229  -2.071  1.00  0.00           C  
ATOM    140  CG  LYS A  10      -8.403   8.210  -2.555  1.00  0.00           C  
ATOM    141  CD  LYS A  10      -8.520   9.519  -1.772  1.00  0.00           C  
ATOM    142  CE  LYS A  10      -7.511  10.533  -2.314  1.00  0.00           C  
ATOM    143  NZ  LYS A  10      -8.234  11.604  -3.059  1.00  0.00           N  
ATOM    144  H   LYS A  10     -11.765   6.299  -1.511  1.00  0.00           H  
ATOM    145  HA  LYS A  10     -10.864   8.253  -3.335  1.00  0.00           H  
ATOM    146  HB2 LYS A  10      -9.820   7.526  -1.092  1.00  0.00           H  
ATOM    147  HB3 LYS A  10      -9.052   6.237  -2.020  1.00  0.00           H  
ATOM    148  HG2 LYS A  10      -7.425   7.781  -2.397  1.00  0.00           H  
ATOM    149  HG3 LYS A  10      -8.544   8.410  -3.608  1.00  0.00           H  
ATOM    150  HD2 LYS A  10      -9.521   9.914  -1.878  1.00  0.00           H  
ATOM    151  HD3 LYS A  10      -8.315   9.334  -0.729  1.00  0.00           H  
ATOM    152  HE2 LYS A  10      -6.966  10.973  -1.493  1.00  0.00           H  
ATOM    153  HE3 LYS A  10      -6.822  10.035  -2.980  1.00  0.00           H  
ATOM    154  HZ1 LYS A  10      -8.115  12.511  -2.562  1.00  0.00           H  
ATOM    155  HZ2 LYS A  10      -7.847  11.680  -4.020  1.00  0.00           H  
ATOM    156  HZ3 LYS A  10      -9.245  11.368  -3.111  1.00  0.00           H  
ATOM    157  N   LEU A  11     -10.063   5.136  -4.129  1.00  0.00           N  
ATOM    158  CA  LEU A  11      -9.687   4.288  -5.261  1.00  0.00           C  
ATOM    159  C   LEU A  11     -10.717   4.385  -6.380  1.00  0.00           C  
ATOM    160  O   LEU A  11     -10.384   4.240  -7.556  1.00  0.00           O  
ATOM    161  CB  LEU A  11      -9.558   2.831  -4.810  1.00  0.00           C  
ATOM    162  CG  LEU A  11      -8.725   2.764  -3.530  1.00  0.00           C  
ATOM    163  CD1 LEU A  11      -8.494   1.304  -3.141  1.00  0.00           C  
ATOM    164  CD2 LEU A  11      -7.376   3.451  -3.757  1.00  0.00           C  
ATOM    165  H   LEU A  11     -10.160   4.741  -3.233  1.00  0.00           H  
ATOM    166  HA  LEU A  11      -8.732   4.618  -5.643  1.00  0.00           H  
ATOM    167  HB2 LEU A  11     -10.543   2.424  -4.623  1.00  0.00           H  
ATOM    168  HB3 LEU A  11      -9.073   2.256  -5.584  1.00  0.00           H  
ATOM    169  HG  LEU A  11      -9.258   3.260  -2.738  1.00  0.00           H  
ATOM    170 HD11 LEU A  11      -8.627   1.191  -2.075  1.00  0.00           H  
ATOM    171 HD12 LEU A  11      -9.202   0.676  -3.661  1.00  0.00           H  
ATOM    172 HD13 LEU A  11      -7.490   1.016  -3.412  1.00  0.00           H  
ATOM    173 HD21 LEU A  11      -7.036   3.257  -4.764  1.00  0.00           H  
ATOM    174 HD22 LEU A  11      -7.484   4.517  -3.613  1.00  0.00           H  
ATOM    175 HD23 LEU A  11      -6.653   3.066  -3.053  1.00  0.00           H  
ATOM    176  N   LYS A  12     -11.967   4.629  -6.007  1.00  0.00           N  
ATOM    177  CA  LYS A  12     -13.040   4.738  -6.988  1.00  0.00           C  
ATOM    178  C   LYS A  12     -13.056   6.128  -7.618  1.00  0.00           C  
ATOM    179  O   LYS A  12     -13.510   6.303  -8.749  1.00  0.00           O  
ATOM    180  CB  LYS A  12     -14.384   4.469  -6.313  1.00  0.00           C  
ATOM    181  CG  LYS A  12     -14.615   2.956  -6.223  1.00  0.00           C  
ATOM    182  CD  LYS A  12     -15.777   2.649  -5.270  1.00  0.00           C  
ATOM    183  CE  LYS A  12     -17.108   2.873  -5.991  1.00  0.00           C  
ATOM    184  NZ  LYS A  12     -17.199   1.954  -7.159  1.00  0.00           N  
ATOM    185  H   LYS A  12     -12.174   4.732  -5.056  1.00  0.00           H  
ATOM    186  HA  LYS A  12     -12.884   4.002  -7.762  1.00  0.00           H  
ATOM    187  HB2 LYS A  12     -14.375   4.896  -5.322  1.00  0.00           H  
ATOM    188  HB3 LYS A  12     -15.175   4.920  -6.893  1.00  0.00           H  
ATOM    189  HG2 LYS A  12     -14.845   2.571  -7.205  1.00  0.00           H  
ATOM    190  HG3 LYS A  12     -13.717   2.481  -5.855  1.00  0.00           H  
ATOM    191  HD2 LYS A  12     -15.712   1.620  -4.950  1.00  0.00           H  
ATOM    192  HD3 LYS A  12     -15.725   3.295  -4.406  1.00  0.00           H  
ATOM    193  HE2 LYS A  12     -17.922   2.671  -5.310  1.00  0.00           H  
ATOM    194  HE3 LYS A  12     -17.170   3.894  -6.331  1.00  0.00           H  
ATOM    195  HZ1 LYS A  12     -18.183   1.634  -7.272  1.00  0.00           H  
ATOM    196  HZ2 LYS A  12     -16.895   2.454  -8.018  1.00  0.00           H  
ATOM    197  HZ3 LYS A  12     -16.583   1.132  -7.003  1.00  0.00           H  
ATOM    198  N   GLN A  13     -12.568   7.115  -6.873  1.00  0.00           N  
ATOM    199  CA  GLN A  13     -12.541   8.488  -7.363  1.00  0.00           C  
ATOM    200  C   GLN A  13     -11.183   8.826  -7.972  1.00  0.00           C  
ATOM    201  O   GLN A  13     -11.040   9.837  -8.659  1.00  0.00           O  
ATOM    202  CB  GLN A  13     -12.842   9.454  -6.214  1.00  0.00           C  
ATOM    203  CG  GLN A  13     -14.355   9.653  -6.089  1.00  0.00           C  
ATOM    204  CD  GLN A  13     -14.665  10.593  -4.929  1.00  0.00           C  
ATOM    205  OE1 GLN A  13     -15.150  11.705  -5.143  1.00  0.00           O  
ATOM    206  NE2 GLN A  13     -14.412  10.213  -3.708  1.00  0.00           N  
ATOM    207  H   GLN A  13     -12.228   6.919  -5.978  1.00  0.00           H  
ATOM    208  HA  GLN A  13     -13.300   8.601  -8.121  1.00  0.00           H  
ATOM    209  HB2 GLN A  13     -12.455   9.046  -5.290  1.00  0.00           H  
ATOM    210  HB3 GLN A  13     -12.371  10.402  -6.411  1.00  0.00           H  
ATOM    211  HG2 GLN A  13     -14.737  10.078  -7.006  1.00  0.00           H  
ATOM    212  HG3 GLN A  13     -14.829   8.700  -5.912  1.00  0.00           H  
ATOM    213 HE21 GLN A  13     -14.027   9.328  -3.540  1.00  0.00           H  
ATOM    214 HE22 GLN A  13     -14.609  10.813  -2.957  1.00  0.00           H  
ATOM    215  N   ASP A  14     -10.193   7.977  -7.715  1.00  0.00           N  
ATOM    216  CA  ASP A  14      -8.851   8.197  -8.242  1.00  0.00           C  
ATOM    217  C   ASP A  14      -8.548   7.216  -9.368  1.00  0.00           C  
ATOM    218  O   ASP A  14      -8.284   6.040  -9.122  1.00  0.00           O  
ATOM    219  CB  ASP A  14      -7.819   8.027  -7.130  1.00  0.00           C  
ATOM    220  CG  ASP A  14      -7.704   9.315  -6.323  1.00  0.00           C  
ATOM    221  OD1 ASP A  14      -8.684  10.038  -6.256  1.00  0.00           O  
ATOM    222  OD2 ASP A  14      -6.637   9.561  -5.784  1.00  0.00           O  
ATOM    223  H   ASP A  14     -10.364   7.189  -7.161  1.00  0.00           H  
ATOM    224  HA  ASP A  14      -8.785   9.202  -8.625  1.00  0.00           H  
ATOM    225  HB2 ASP A  14      -8.122   7.223  -6.482  1.00  0.00           H  
ATOM    226  HB3 ASP A  14      -6.863   7.792  -7.566  1.00  0.00           H  
ATOM    227  N   LYS A  15      -8.583   7.707 -10.601  1.00  0.00           N  
ATOM    228  CA  LYS A  15      -8.309   6.863 -11.757  1.00  0.00           C  
ATOM    229  C   LYS A  15      -6.876   6.341 -11.710  1.00  0.00           C  
ATOM    230  O   LYS A  15      -6.534   5.370 -12.383  1.00  0.00           O  
ATOM    231  CB  LYS A  15      -8.522   7.657 -13.047  1.00  0.00           C  
ATOM    232  CG  LYS A  15      -9.752   7.117 -13.782  1.00  0.00           C  
ATOM    233  CD  LYS A  15      -9.966   7.905 -15.078  1.00  0.00           C  
ATOM    234  CE  LYS A  15     -10.986   9.023 -14.846  1.00  0.00           C  
ATOM    235  NZ  LYS A  15     -10.466   9.968 -13.820  1.00  0.00           N  
ATOM    236  H   LYS A  15      -8.797   8.654 -10.737  1.00  0.00           H  
ATOM    237  HA  LYS A  15      -8.987   6.023 -11.749  1.00  0.00           H  
ATOM    238  HB2 LYS A  15      -8.674   8.700 -12.805  1.00  0.00           H  
ATOM    239  HB3 LYS A  15      -7.653   7.556 -13.678  1.00  0.00           H  
ATOM    240  HG2 LYS A  15      -9.598   6.073 -14.016  1.00  0.00           H  
ATOM    241  HG3 LYS A  15     -10.621   7.219 -13.151  1.00  0.00           H  
ATOM    242  HD2 LYS A  15      -9.028   8.335 -15.399  1.00  0.00           H  
ATOM    243  HD3 LYS A  15     -10.334   7.239 -15.844  1.00  0.00           H  
ATOM    244  HE2 LYS A  15     -11.152   9.556 -15.772  1.00  0.00           H  
ATOM    245  HE3 LYS A  15     -11.919   8.598 -14.506  1.00  0.00           H  
ATOM    246  HZ1 LYS A  15      -9.520  10.301 -14.103  1.00  0.00           H  
ATOM    247  HZ2 LYS A  15     -11.109  10.782 -13.739  1.00  0.00           H  
ATOM    248  HZ3 LYS A  15     -10.405   9.485 -12.902  1.00  0.00           H  
ATOM    249  N   ARG A  16      -6.042   6.993 -10.908  1.00  0.00           N  
ATOM    250  CA  ARG A  16      -4.647   6.586 -10.780  1.00  0.00           C  
ATOM    251  C   ARG A  16      -4.554   5.165 -10.235  1.00  0.00           C  
ATOM    252  O   ARG A  16      -3.589   4.450 -10.505  1.00  0.00           O  
ATOM    253  CB  ARG A  16      -3.912   7.543  -9.841  1.00  0.00           C  
ATOM    254  CG  ARG A  16      -4.161   8.982 -10.292  1.00  0.00           C  
ATOM    255  CD  ARG A  16      -3.457   9.948  -9.337  1.00  0.00           C  
ATOM    256  NE  ARG A  16      -3.032  11.148 -10.052  1.00  0.00           N  
ATOM    257  CZ  ARG A  16      -2.094  11.948  -9.553  1.00  0.00           C  
ATOM    258  NH1 ARG A  16      -1.541  11.669  -8.405  1.00  0.00           N  
ATOM    259  NH2 ARG A  16      -1.726  13.013 -10.212  1.00  0.00           N  
ATOM    260  H   ARG A  16      -6.368   7.760 -10.394  1.00  0.00           H  
ATOM    261  HA  ARG A  16      -4.179   6.621 -11.751  1.00  0.00           H  
ATOM    262  HB2 ARG A  16      -4.279   7.412  -8.833  1.00  0.00           H  
ATOM    263  HB3 ARG A  16      -2.854   7.336  -9.870  1.00  0.00           H  
ATOM    264  HG2 ARG A  16      -3.774   9.113 -11.291  1.00  0.00           H  
ATOM    265  HG3 ARG A  16      -5.221   9.184 -10.288  1.00  0.00           H  
ATOM    266  HD2 ARG A  16      -4.136  10.229  -8.548  1.00  0.00           H  
ATOM    267  HD3 ARG A  16      -2.594   9.460  -8.908  1.00  0.00           H  
ATOM    268  HE  ARG A  16      -3.446  11.369 -10.913  1.00  0.00           H  
ATOM    269 HH11 ARG A  16      -1.821  10.852  -7.900  1.00  0.00           H  
ATOM    270 HH12 ARG A  16      -0.836  12.271  -8.030  1.00  0.00           H  
ATOM    271 HH21 ARG A  16      -2.150  13.228 -11.092  1.00  0.00           H  
ATOM    272 HH22 ARG A  16      -1.021  13.615  -9.836  1.00  0.00           H  
ATOM    273  N   PHE A  17      -5.565   4.769  -9.464  1.00  0.00           N  
ATOM    274  CA  PHE A  17      -5.594   3.433  -8.877  1.00  0.00           C  
ATOM    275  C   PHE A  17      -6.674   2.573  -9.522  1.00  0.00           C  
ATOM    276  O   PHE A  17      -7.215   1.662  -8.893  1.00  0.00           O  
ATOM    277  CB  PHE A  17      -5.844   3.526  -7.367  1.00  0.00           C  
ATOM    278  CG  PHE A  17      -4.906   4.539  -6.741  1.00  0.00           C  
ATOM    279  CD1 PHE A  17      -3.521   4.452  -6.954  1.00  0.00           C  
ATOM    280  CD2 PHE A  17      -5.424   5.565  -5.940  1.00  0.00           C  
ATOM    281  CE1 PHE A  17      -2.662   5.389  -6.369  1.00  0.00           C  
ATOM    282  CE2 PHE A  17      -4.561   6.503  -5.355  1.00  0.00           C  
ATOM    283  CZ  PHE A  17      -3.181   6.415  -5.571  1.00  0.00           C  
ATOM    284  H   PHE A  17      -6.300   5.390  -9.284  1.00  0.00           H  
ATOM    285  HA  PHE A  17      -4.647   2.957  -9.043  1.00  0.00           H  
ATOM    286  HB2 PHE A  17      -6.866   3.828  -7.196  1.00  0.00           H  
ATOM    287  HB3 PHE A  17      -5.679   2.559  -6.917  1.00  0.00           H  
ATOM    288  HD1 PHE A  17      -3.114   3.664  -7.568  1.00  0.00           H  
ATOM    289  HD2 PHE A  17      -6.487   5.636  -5.771  1.00  0.00           H  
ATOM    290  HE1 PHE A  17      -1.597   5.319  -6.533  1.00  0.00           H  
ATOM    291  HE2 PHE A  17      -4.961   7.295  -4.739  1.00  0.00           H  
ATOM    292  HZ  PHE A  17      -2.517   7.138  -5.119  1.00  0.00           H  
ATOM    293  N   SER A  18      -6.970   2.849 -10.785  1.00  0.00           N  
ATOM    294  CA  SER A  18      -7.969   2.081 -11.507  1.00  0.00           C  
ATOM    295  C   SER A  18      -7.539   0.618 -11.587  1.00  0.00           C  
ATOM    296  O   SER A  18      -8.350  -0.303 -11.415  1.00  0.00           O  
ATOM    297  CB  SER A  18      -8.114   2.650 -12.914  1.00  0.00           C  
ATOM    298  OG  SER A  18      -9.185   3.584 -12.941  1.00  0.00           O  
ATOM    299  H   SER A  18      -6.500   3.572 -11.247  1.00  0.00           H  
ATOM    300  HA  SER A  18      -8.919   2.150 -10.998  1.00  0.00           H  
ATOM    301  HB2 SER A  18      -7.202   3.148 -13.195  1.00  0.00           H  
ATOM    302  HB3 SER A  18      -8.305   1.845 -13.605  1.00  0.00           H  
ATOM    303  HG  SER A  18      -9.866   3.270 -12.343  1.00  0.00           H  
ATOM    304  N   THR A  19      -6.251   0.406 -11.837  1.00  0.00           N  
ATOM    305  CA  THR A  19      -5.728  -0.946 -11.927  1.00  0.00           C  
ATOM    306  C   THR A  19      -6.050  -1.714 -10.652  1.00  0.00           C  
ATOM    307  O   THR A  19      -6.474  -2.870 -10.699  1.00  0.00           O  
ATOM    308  CB  THR A  19      -4.216  -0.916 -12.141  1.00  0.00           C  
ATOM    309  OG1 THR A  19      -3.912  -0.104 -13.265  1.00  0.00           O  
ATOM    310  CG2 THR A  19      -3.717  -2.339 -12.386  1.00  0.00           C  
ATOM    311  H   THR A  19      -5.645   1.174 -11.952  1.00  0.00           H  
ATOM    312  HA  THR A  19      -6.189  -1.447 -12.767  1.00  0.00           H  
ATOM    313  HB  THR A  19      -3.734  -0.518 -11.261  1.00  0.00           H  
ATOM    314  HG1 THR A  19      -3.428   0.664 -12.955  1.00  0.00           H  
ATOM    315 HG21 THR A  19      -2.953  -2.585 -11.662  1.00  0.00           H  
ATOM    316 HG22 THR A  19      -4.542  -3.026 -12.285  1.00  0.00           H  
ATOM    317 HG23 THR A  19      -3.306  -2.410 -13.382  1.00  0.00           H  
ATOM    318  N   PHE A  20      -5.853  -1.060  -9.517  1.00  0.00           N  
ATOM    319  CA  PHE A  20      -6.138  -1.680  -8.236  1.00  0.00           C  
ATOM    320  C   PHE A  20      -7.577  -2.151  -8.199  1.00  0.00           C  
ATOM    321  O   PHE A  20      -7.853  -3.304  -7.888  1.00  0.00           O  
ATOM    322  CB  PHE A  20      -5.883  -0.683  -7.104  1.00  0.00           C  
ATOM    323  CG  PHE A  20      -4.597  -1.041  -6.394  1.00  0.00           C  
ATOM    324  CD1 PHE A  20      -4.540  -1.028  -4.994  1.00  0.00           C  
ATOM    325  CD2 PHE A  20      -3.464  -1.388  -7.137  1.00  0.00           C  
ATOM    326  CE1 PHE A  20      -3.351  -1.369  -4.339  1.00  0.00           C  
ATOM    327  CE2 PHE A  20      -2.273  -1.726  -6.483  1.00  0.00           C  
ATOM    328  CZ  PHE A  20      -2.218  -1.717  -5.083  1.00  0.00           C  
ATOM    329  H   PHE A  20      -5.519  -0.137  -9.543  1.00  0.00           H  
ATOM    330  HA  PHE A  20      -5.505  -2.532  -8.098  1.00  0.00           H  
ATOM    331  HB2 PHE A  20      -5.805   0.310  -7.516  1.00  0.00           H  
ATOM    332  HB3 PHE A  20      -6.700  -0.718  -6.403  1.00  0.00           H  
ATOM    333  HD1 PHE A  20      -5.415  -0.761  -4.420  1.00  0.00           H  
ATOM    334  HD2 PHE A  20      -3.514  -1.397  -8.220  1.00  0.00           H  
ATOM    335  HE1 PHE A  20      -3.307  -1.358  -3.261  1.00  0.00           H  
ATOM    336  HE2 PHE A  20      -1.398  -1.994  -7.056  1.00  0.00           H  
ATOM    337  HZ  PHE A  20      -1.304  -1.984  -4.574  1.00  0.00           H  
ATOM    338  N   LEU A  21      -8.489  -1.263  -8.523  1.00  0.00           N  
ATOM    339  CA  LEU A  21      -9.895  -1.614  -8.515  1.00  0.00           C  
ATOM    340  C   LEU A  21     -10.124  -2.879  -9.332  1.00  0.00           C  
ATOM    341  O   LEU A  21     -10.964  -3.705  -8.988  1.00  0.00           O  
ATOM    342  CB  LEU A  21     -10.730  -0.466  -9.101  1.00  0.00           C  
ATOM    343  CG  LEU A  21     -11.782   0.003  -8.084  1.00  0.00           C  
ATOM    344  CD1 LEU A  21     -12.712  -1.150  -7.711  1.00  0.00           C  
ATOM    345  CD2 LEU A  21     -11.090   0.493  -6.817  1.00  0.00           C  
ATOM    346  H   LEU A  21      -8.216  -0.361  -8.781  1.00  0.00           H  
ATOM    347  HA  LEU A  21     -10.204  -1.801  -7.501  1.00  0.00           H  
ATOM    348  HB2 LEU A  21     -10.078   0.358  -9.350  1.00  0.00           H  
ATOM    349  HB3 LEU A  21     -11.229  -0.809  -9.997  1.00  0.00           H  
ATOM    350  HG  LEU A  21     -12.365   0.809  -8.509  1.00  0.00           H  
ATOM    351 HD11 LEU A  21     -12.527  -1.434  -6.684  1.00  0.00           H  
ATOM    352 HD12 LEU A  21     -13.737  -0.832  -7.816  1.00  0.00           H  
ATOM    353 HD13 LEU A  21     -12.526  -1.994  -8.359  1.00  0.00           H  
ATOM    354 HD21 LEU A  21     -11.327  -0.182  -6.008  1.00  0.00           H  
ATOM    355 HD22 LEU A  21     -10.020   0.512  -6.970  1.00  0.00           H  
ATOM    356 HD23 LEU A  21     -11.438   1.488  -6.576  1.00  0.00           H  
ATOM    357  N   SER A  22      -9.383  -3.018 -10.423  1.00  0.00           N  
ATOM    358  CA  SER A  22      -9.560  -4.178 -11.284  1.00  0.00           C  
ATOM    359  C   SER A  22      -9.081  -5.471 -10.631  1.00  0.00           C  
ATOM    360  O   SER A  22      -9.838  -6.436 -10.513  1.00  0.00           O  
ATOM    361  CB  SER A  22      -8.812  -3.963 -12.600  1.00  0.00           C  
ATOM    362  OG  SER A  22      -9.262  -4.907 -13.560  1.00  0.00           O  
ATOM    363  H   SER A  22      -8.720  -2.326 -10.658  1.00  0.00           H  
ATOM    364  HA  SER A  22     -10.610  -4.276 -11.501  1.00  0.00           H  
ATOM    365  HB2 SER A  22      -9.004  -2.968 -12.965  1.00  0.00           H  
ATOM    366  HB3 SER A  22      -7.748  -4.082 -12.433  1.00  0.00           H  
ATOM    367  HG  SER A  22      -9.827  -4.448 -14.186  1.00  0.00           H  
ATOM    368  N   LEU A  23      -7.813  -5.492 -10.243  1.00  0.00           N  
ATOM    369  CA  LEU A  23      -7.214  -6.684  -9.638  1.00  0.00           C  
ATOM    370  C   LEU A  23      -7.708  -6.925  -8.221  1.00  0.00           C  
ATOM    371  O   LEU A  23      -7.895  -8.073  -7.807  1.00  0.00           O  
ATOM    372  CB  LEU A  23      -5.680  -6.547  -9.623  1.00  0.00           C  
ATOM    373  CG  LEU A  23      -5.277  -5.184  -9.016  1.00  0.00           C  
ATOM    374  CD1 LEU A  23      -4.811  -5.406  -7.577  1.00  0.00           C  
ATOM    375  CD2 LEU A  23      -4.129  -4.526  -9.804  1.00  0.00           C  
ATOM    376  H   LEU A  23      -7.259  -4.698 -10.384  1.00  0.00           H  
ATOM    377  HA  LEU A  23      -7.477  -7.535 -10.241  1.00  0.00           H  
ATOM    378  HB2 LEU A  23      -5.257  -7.343  -9.024  1.00  0.00           H  
ATOM    379  HB3 LEU A  23      -5.310  -6.625 -10.631  1.00  0.00           H  
ATOM    380  HG  LEU A  23      -6.135  -4.526  -9.003  1.00  0.00           H  
ATOM    381 HD11 LEU A  23      -4.668  -4.453  -7.094  1.00  0.00           H  
ATOM    382 HD12 LEU A  23      -5.559  -5.972  -7.042  1.00  0.00           H  
ATOM    383 HD13 LEU A  23      -3.882  -5.952  -7.581  1.00  0.00           H  
ATOM    384 HD21 LEU A  23      -4.171  -4.806 -10.841  1.00  0.00           H  
ATOM    385 HD22 LEU A  23      -4.213  -3.453  -9.725  1.00  0.00           H  
ATOM    386 HD23 LEU A  23      -3.185  -4.838  -9.384  1.00  0.00           H  
ATOM    387  N   LEU A  24      -7.911  -5.852  -7.471  1.00  0.00           N  
ATOM    388  CA  LEU A  24      -8.362  -5.998  -6.096  1.00  0.00           C  
ATOM    389  C   LEU A  24      -9.791  -6.497  -6.065  1.00  0.00           C  
ATOM    390  O   LEU A  24     -10.153  -7.318  -5.223  1.00  0.00           O  
ATOM    391  CB  LEU A  24      -8.205  -4.674  -5.343  1.00  0.00           C  
ATOM    392  CG  LEU A  24      -9.492  -3.850  -5.402  1.00  0.00           C  
ATOM    393  CD1 LEU A  24     -10.514  -4.340  -4.378  1.00  0.00           C  
ATOM    394  CD2 LEU A  24      -9.163  -2.409  -5.063  1.00  0.00           C  
ATOM    395  H   LEU A  24      -7.755  -4.960  -7.839  1.00  0.00           H  
ATOM    396  HA  LEU A  24      -7.737  -6.734  -5.621  1.00  0.00           H  
ATOM    397  HB2 LEU A  24      -7.938  -4.875  -4.318  1.00  0.00           H  
ATOM    398  HB3 LEU A  24      -7.408  -4.110  -5.802  1.00  0.00           H  
ATOM    399  HG  LEU A  24      -9.909  -3.893  -6.397  1.00  0.00           H  
ATOM    400 HD11 LEU A  24     -10.743  -3.532  -3.706  1.00  0.00           H  
ATOM    401 HD12 LEU A  24     -11.416  -4.655  -4.882  1.00  0.00           H  
ATOM    402 HD13 LEU A  24     -10.111  -5.159  -3.820  1.00  0.00           H  
ATOM    403 HD21 LEU A  24      -8.651  -2.372  -4.119  1.00  0.00           H  
ATOM    404 HD22 LEU A  24      -8.535  -2.007  -5.825  1.00  0.00           H  
ATOM    405 HD23 LEU A  24     -10.075  -1.839  -5.005  1.00  0.00           H  
ATOM    406  N   GLU A  25     -10.600  -6.020  -6.999  1.00  0.00           N  
ATOM    407  CA  GLU A  25     -11.981  -6.451  -7.069  1.00  0.00           C  
ATOM    408  C   GLU A  25     -12.064  -7.903  -7.539  1.00  0.00           C  
ATOM    409  O   GLU A  25     -12.950  -8.651  -7.124  1.00  0.00           O  
ATOM    410  CB  GLU A  25     -12.732  -5.541  -8.031  1.00  0.00           C  
ATOM    411  CG  GLU A  25     -14.191  -5.958  -8.090  1.00  0.00           C  
ATOM    412  CD  GLU A  25     -14.507  -6.557  -9.457  1.00  0.00           C  
ATOM    413  OE1 GLU A  25     -14.737  -7.751  -9.519  1.00  0.00           O  
ATOM    414  OE2 GLU A  25     -14.512  -5.806 -10.419  1.00  0.00           O  
ATOM    415  H   GLU A  25     -10.265  -5.367  -7.658  1.00  0.00           H  
ATOM    416  HA  GLU A  25     -12.423  -6.376  -6.086  1.00  0.00           H  
ATOM    417  HB2 GLU A  25     -12.666  -4.523  -7.680  1.00  0.00           H  
ATOM    418  HB3 GLU A  25     -12.297  -5.620  -9.014  1.00  0.00           H  
ATOM    419  HG2 GLU A  25     -14.375  -6.689  -7.322  1.00  0.00           H  
ATOM    420  HG3 GLU A  25     -14.808  -5.091  -7.920  1.00  0.00           H  
ATOM    421  N   ALA A  26     -11.130  -8.307  -8.391  1.00  0.00           N  
ATOM    422  CA  ALA A  26     -11.111  -9.677  -8.882  1.00  0.00           C  
ATOM    423  C   ALA A  26     -10.892 -10.648  -7.724  1.00  0.00           C  
ATOM    424  O   ALA A  26     -11.529 -11.702  -7.659  1.00  0.00           O  
ATOM    425  CB  ALA A  26      -9.996  -9.848  -9.916  1.00  0.00           C  
ATOM    426  H   ALA A  26     -10.435  -7.678  -8.686  1.00  0.00           H  
ATOM    427  HA  ALA A  26     -12.057  -9.900  -9.355  1.00  0.00           H  
ATOM    428  HB1 ALA A  26      -9.098 -10.189  -9.424  1.00  0.00           H  
ATOM    429  HB2 ALA A  26     -10.299 -10.575 -10.657  1.00  0.00           H  
ATOM    430  HB3 ALA A  26      -9.807  -8.901 -10.399  1.00  0.00           H  
ATOM    431  N   ALA A  27      -9.998 -10.284  -6.806  1.00  0.00           N  
ATOM    432  CA  ALA A  27      -9.719 -11.134  -5.648  1.00  0.00           C  
ATOM    433  C   ALA A  27     -10.855 -11.042  -4.630  1.00  0.00           C  
ATOM    434  O   ALA A  27     -10.906 -11.815  -3.674  1.00  0.00           O  
ATOM    435  CB  ALA A  27      -8.411 -10.707  -4.985  1.00  0.00           C  
ATOM    436  H   ALA A  27      -9.525  -9.425  -6.905  1.00  0.00           H  
ATOM    437  HA  ALA A  27      -9.621 -12.159  -5.971  1.00  0.00           H  
ATOM    438  HB1 ALA A  27      -7.574 -11.133  -5.520  1.00  0.00           H  
ATOM    439  HB2 ALA A  27      -8.343  -9.632  -4.996  1.00  0.00           H  
ATOM    440  HB3 ALA A  27      -8.397 -11.057  -3.962  1.00  0.00           H  
ATOM    441  N   ASP A  28     -11.761 -10.086  -4.841  1.00  0.00           N  
ATOM    442  CA  ASP A  28     -12.891  -9.884  -3.944  1.00  0.00           C  
ATOM    443  C   ASP A  28     -12.444  -9.187  -2.658  1.00  0.00           C  
ATOM    444  O   ASP A  28     -12.826  -9.598  -1.562  1.00  0.00           O  
ATOM    445  CB  ASP A  28     -13.550 -11.229  -3.608  1.00  0.00           C  
ATOM    446  CG  ASP A  28     -13.482 -12.161  -4.817  1.00  0.00           C  
ATOM    447  OD1 ASP A  28     -13.008 -13.272  -4.655  1.00  0.00           O  
ATOM    448  OD2 ASP A  28     -13.898 -11.743  -5.884  1.00  0.00           O  
ATOM    449  H   ASP A  28     -11.665  -9.502  -5.621  1.00  0.00           H  
ATOM    450  HA  ASP A  28     -13.618  -9.261  -4.442  1.00  0.00           H  
ATOM    451  HB2 ASP A  28     -13.038 -11.684  -2.773  1.00  0.00           H  
ATOM    452  HB3 ASP A  28     -14.586 -11.067  -3.344  1.00  0.00           H  
ATOM    453  N   LEU A  29     -11.635  -8.129  -2.791  1.00  0.00           N  
ATOM    454  CA  LEU A  29     -11.161  -7.391  -1.617  1.00  0.00           C  
ATOM    455  C   LEU A  29     -11.897  -6.063  -1.501  1.00  0.00           C  
ATOM    456  O   LEU A  29     -11.785  -5.358  -0.504  1.00  0.00           O  
ATOM    457  CB  LEU A  29      -9.647  -7.135  -1.688  1.00  0.00           C  
ATOM    458  CG  LEU A  29      -8.867  -8.381  -1.216  1.00  0.00           C  
ATOM    459  CD1 LEU A  29      -8.892  -8.504   0.310  1.00  0.00           C  
ATOM    460  CD2 LEU A  29      -9.482  -9.652  -1.807  1.00  0.00           C  
ATOM    461  H   LEU A  29     -11.361  -7.837  -3.687  1.00  0.00           H  
ATOM    462  HA  LEU A  29     -11.371  -7.969  -0.741  1.00  0.00           H  
ATOM    463  HB2 LEU A  29      -9.366  -6.904  -2.710  1.00  0.00           H  
ATOM    464  HB3 LEU A  29      -9.397  -6.288  -1.049  1.00  0.00           H  
ATOM    465  HG  LEU A  29      -7.841  -8.298  -1.545  1.00  0.00           H  
ATOM    466 HD11 LEU A  29      -9.820  -8.954   0.620  1.00  0.00           H  
ATOM    467 HD12 LEU A  29      -8.068  -9.126   0.630  1.00  0.00           H  
ATOM    468 HD13 LEU A  29      -8.795  -7.535   0.754  1.00  0.00           H  
ATOM    469 HD21 LEU A  29      -8.780 -10.456  -1.708  1.00  0.00           H  
ATOM    470 HD22 LEU A  29     -10.380  -9.907  -1.272  1.00  0.00           H  
ATOM    471 HD23 LEU A  29      -9.707  -9.499  -2.852  1.00  0.00           H  
ATOM    472  N   LYS A  30     -12.660  -5.736  -2.527  1.00  0.00           N  
ATOM    473  CA  LYS A  30     -13.424  -4.506  -2.538  1.00  0.00           C  
ATOM    474  C   LYS A  30     -14.197  -4.353  -1.234  1.00  0.00           C  
ATOM    475  O   LYS A  30     -14.453  -3.239  -0.791  1.00  0.00           O  
ATOM    476  CB  LYS A  30     -14.385  -4.486  -3.747  1.00  0.00           C  
ATOM    477  CG  LYS A  30     -14.963  -5.889  -4.060  1.00  0.00           C  
ATOM    478  CD  LYS A  30     -16.250  -6.116  -3.264  1.00  0.00           C  
ATOM    479  CE  LYS A  30     -16.404  -7.604  -2.936  1.00  0.00           C  
ATOM    480  NZ  LYS A  30     -16.366  -8.401  -4.196  1.00  0.00           N  
ATOM    481  H   LYS A  30     -12.717  -6.338  -3.292  1.00  0.00           H  
ATOM    482  HA  LYS A  30     -12.745  -3.667  -2.623  1.00  0.00           H  
ATOM    483  HB2 LYS A  30     -15.200  -3.809  -3.541  1.00  0.00           H  
ATOM    484  HB3 LYS A  30     -13.844  -4.130  -4.614  1.00  0.00           H  
ATOM    485  HG2 LYS A  30     -15.189  -5.945  -5.114  1.00  0.00           H  
ATOM    486  HG3 LYS A  30     -14.258  -6.662  -3.817  1.00  0.00           H  
ATOM    487  HD2 LYS A  30     -16.204  -5.551  -2.349  1.00  0.00           H  
ATOM    488  HD3 LYS A  30     -17.097  -5.787  -3.847  1.00  0.00           H  
ATOM    489  HE2 LYS A  30     -15.596  -7.917  -2.291  1.00  0.00           H  
ATOM    490  HE3 LYS A  30     -17.347  -7.765  -2.437  1.00  0.00           H  
ATOM    491  HZ1 LYS A  30     -15.849  -9.289  -4.027  1.00  0.00           H  
ATOM    492  HZ2 LYS A  30     -17.336  -8.616  -4.501  1.00  0.00           H  
ATOM    493  HZ3 LYS A  30     -15.885  -7.855  -4.937  1.00  0.00           H  
ATOM    494  N   GLU A  31     -14.554  -5.477  -0.621  1.00  0.00           N  
ATOM    495  CA  GLU A  31     -15.289  -5.454   0.640  1.00  0.00           C  
ATOM    496  C   GLU A  31     -14.331  -5.301   1.822  1.00  0.00           C  
ATOM    497  O   GLU A  31     -14.708  -4.830   2.901  1.00  0.00           O  
ATOM    498  CB  GLU A  31     -16.095  -6.742   0.793  1.00  0.00           C  
ATOM    499  CG  GLU A  31     -17.556  -6.461   0.448  1.00  0.00           C  
ATOM    500  CD  GLU A  31     -18.382  -7.737   0.565  1.00  0.00           C  
ATOM    501  OE1 GLU A  31     -18.648  -8.343  -0.460  1.00  0.00           O  
ATOM    502  OE2 GLU A  31     -18.741  -8.086   1.677  1.00  0.00           O  
ATOM    503  H   GLU A  31     -14.312  -6.339  -1.022  1.00  0.00           H  
ATOM    504  HA  GLU A  31     -15.972  -4.620   0.630  1.00  0.00           H  
ATOM    505  HB2 GLU A  31     -15.700  -7.493   0.124  1.00  0.00           H  
ATOM    506  HB3 GLU A  31     -16.025  -7.093   1.812  1.00  0.00           H  
ATOM    507  HG2 GLU A  31     -17.948  -5.719   1.127  1.00  0.00           H  
ATOM    508  HG3 GLU A  31     -17.613  -6.088  -0.564  1.00  0.00           H  
ATOM    509  N   LEU A  32     -13.090  -5.713   1.607  1.00  0.00           N  
ATOM    510  CA  LEU A  32     -12.064  -5.645   2.632  1.00  0.00           C  
ATOM    511  C   LEU A  32     -11.682  -4.198   2.930  1.00  0.00           C  
ATOM    512  O   LEU A  32     -11.298  -3.859   4.047  1.00  0.00           O  
ATOM    513  CB  LEU A  32     -10.839  -6.421   2.152  1.00  0.00           C  
ATOM    514  CG  LEU A  32      -9.740  -6.315   3.211  1.00  0.00           C  
ATOM    515  CD1 LEU A  32      -9.051  -7.650   3.447  1.00  0.00           C  
ATOM    516  CD2 LEU A  32      -8.657  -5.334   2.766  1.00  0.00           C  
ATOM    517  H   LEU A  32     -12.857  -6.079   0.737  1.00  0.00           H  
ATOM    518  HA  LEU A  32     -12.436  -6.105   3.532  1.00  0.00           H  
ATOM    519  HB2 LEU A  32     -11.120  -7.448   1.992  1.00  0.00           H  
ATOM    520  HB3 LEU A  32     -10.485  -6.006   1.230  1.00  0.00           H  
ATOM    521  HG  LEU A  32     -10.180  -5.963   4.125  1.00  0.00           H  
ATOM    522 HD11 LEU A  32      -9.107  -7.903   4.494  1.00  0.00           H  
ATOM    523 HD12 LEU A  32      -9.506  -8.423   2.862  1.00  0.00           H  
ATOM    524 HD13 LEU A  32      -8.023  -7.546   3.155  1.00  0.00           H  
ATOM    525 HD21 LEU A  32      -9.065  -4.343   2.731  1.00  0.00           H  
ATOM    526 HD22 LEU A  32      -7.839  -5.371   3.473  1.00  0.00           H  
ATOM    527 HD23 LEU A  32      -8.290  -5.604   1.792  1.00  0.00           H  
ATOM    528  N   LEU A  33     -11.798  -3.360   1.916  1.00  0.00           N  
ATOM    529  CA  LEU A  33     -11.470  -1.940   2.047  1.00  0.00           C  
ATOM    530  C   LEU A  33     -12.574  -1.199   2.778  1.00  0.00           C  
ATOM    531  O   LEU A  33     -12.412  -0.041   3.164  1.00  0.00           O  
ATOM    532  CB  LEU A  33     -11.298  -1.294   0.672  1.00  0.00           C  
ATOM    533  CG  LEU A  33     -10.831  -2.323  -0.348  1.00  0.00           C  
ATOM    534  CD1 LEU A  33     -10.535  -1.635  -1.679  1.00  0.00           C  
ATOM    535  CD2 LEU A  33      -9.560  -2.995   0.160  1.00  0.00           C  
ATOM    536  H   LEU A  33     -12.110  -3.708   1.064  1.00  0.00           H  
ATOM    537  HA  LEU A  33     -10.551  -1.841   2.603  1.00  0.00           H  
ATOM    538  HB2 LEU A  33     -12.241  -0.876   0.351  1.00  0.00           H  
ATOM    539  HB3 LEU A  33     -10.570  -0.511   0.742  1.00  0.00           H  
ATOM    540  HG  LEU A  33     -11.599  -3.064  -0.488  1.00  0.00           H  
ATOM    541 HD11 LEU A  33     -11.366  -1.777  -2.352  1.00  0.00           H  
ATOM    542 HD12 LEU A  33     -10.377  -0.580  -1.522  1.00  0.00           H  
ATOM    543 HD13 LEU A  33      -9.647  -2.069  -2.105  1.00  0.00           H  
ATOM    544 HD21 LEU A  33      -9.823  -3.912   0.649  1.00  0.00           H  
ATOM    545 HD22 LEU A  33      -8.904  -3.204  -0.673  1.00  0.00           H  
ATOM    546 HD23 LEU A  33      -9.059  -2.340   0.859  1.00  0.00           H  
ATOM    547  N   THR A  34     -13.701  -1.867   2.947  1.00  0.00           N  
ATOM    548  CA  THR A  34     -14.842  -1.262   3.612  1.00  0.00           C  
ATOM    549  C   THR A  34     -14.949  -1.775   5.031  1.00  0.00           C  
ATOM    550  O   THR A  34     -15.557  -1.136   5.889  1.00  0.00           O  
ATOM    551  CB  THR A  34     -16.132  -1.595   2.859  1.00  0.00           C  
ATOM    552  OG1 THR A  34     -16.719  -2.755   3.428  1.00  0.00           O  
ATOM    553  CG2 THR A  34     -15.830  -1.849   1.384  1.00  0.00           C  
ATOM    554  H   THR A  34     -13.772  -2.785   2.606  1.00  0.00           H  
ATOM    555  HA  THR A  34     -14.713  -0.190   3.628  1.00  0.00           H  
ATOM    556  HB  THR A  34     -16.812  -0.774   2.937  1.00  0.00           H  
ATOM    557  HG1 THR A  34     -17.174  -2.493   4.232  1.00  0.00           H  
ATOM    558 HG21 THR A  34     -15.423  -0.953   0.937  1.00  0.00           H  
ATOM    559 HG22 THR A  34     -15.118  -2.646   1.306  1.00  0.00           H  
ATOM    560 HG23 THR A  34     -16.741  -2.127   0.872  1.00  0.00           H  
ATOM    561  N   GLN A  35     -14.371  -2.944   5.269  1.00  0.00           N  
ATOM    562  CA  GLN A  35     -14.425  -3.543   6.594  1.00  0.00           C  
ATOM    563  C   GLN A  35     -14.168  -2.488   7.676  1.00  0.00           C  
ATOM    564  O   GLN A  35     -13.571  -1.448   7.393  1.00  0.00           O  
ATOM    565  CB  GLN A  35     -13.387  -4.660   6.708  1.00  0.00           C  
ATOM    566  CG  GLN A  35     -14.081  -6.026   6.695  1.00  0.00           C  
ATOM    567  CD  GLN A  35     -14.694  -6.306   5.325  1.00  0.00           C  
ATOM    568  OE1 GLN A  35     -14.213  -7.176   4.600  1.00  0.00           O  
ATOM    569  NE2 GLN A  35     -15.741  -5.634   4.928  1.00  0.00           N  
ATOM    570  H   GLN A  35     -13.909  -3.417   4.532  1.00  0.00           H  
ATOM    571  HA  GLN A  35     -15.403  -3.951   6.725  1.00  0.00           H  
ATOM    572  HB2 GLN A  35     -12.700  -4.598   5.879  1.00  0.00           H  
ATOM    573  HB3 GLN A  35     -12.841  -4.546   7.635  1.00  0.00           H  
ATOM    574  HG2 GLN A  35     -13.356  -6.790   6.920  1.00  0.00           H  
ATOM    575  HG3 GLN A  35     -14.859  -6.044   7.444  1.00  0.00           H  
ATOM    576 HE21 GLN A  35     -16.136  -4.952   5.506  1.00  0.00           H  
ATOM    577 HE22 GLN A  35     -16.128  -5.809   4.045  1.00  0.00           H  
ATOM    578  N   PRO A  36     -14.596  -2.730   8.905  1.00  0.00           N  
ATOM    579  CA  PRO A  36     -14.387  -1.772  10.025  1.00  0.00           C  
ATOM    580  C   PRO A  36     -13.074  -2.003  10.766  1.00  0.00           C  
ATOM    581  O   PRO A  36     -12.871  -3.055  11.375  1.00  0.00           O  
ATOM    582  CB  PRO A  36     -15.563  -2.072  10.943  1.00  0.00           C  
ATOM    583  CG  PRO A  36     -15.818  -3.538  10.778  1.00  0.00           C  
ATOM    584  CD  PRO A  36     -15.329  -3.927   9.371  1.00  0.00           C  
ATOM    585  HA  PRO A  36     -14.453  -0.755   9.675  1.00  0.00           H  
ATOM    586  HB2 PRO A  36     -15.303  -1.848  11.968  1.00  0.00           H  
ATOM    587  HB3 PRO A  36     -16.428  -1.509  10.639  1.00  0.00           H  
ATOM    588  HG2 PRO A  36     -15.271  -4.091  11.529  1.00  0.00           H  
ATOM    589  HG3 PRO A  36     -16.873  -3.741  10.860  1.00  0.00           H  
ATOM    590  HD2 PRO A  36     -14.672  -4.785   9.424  1.00  0.00           H  
ATOM    591  HD3 PRO A  36     -16.175  -4.130   8.742  1.00  0.00           H  
ATOM    592  N   GLY A  37     -12.191  -1.013  10.726  1.00  0.00           N  
ATOM    593  CA  GLY A  37     -10.912  -1.118  11.412  1.00  0.00           C  
ATOM    594  C   GLY A  37      -9.886  -0.192  10.778  1.00  0.00           C  
ATOM    595  O   GLY A  37     -10.000   0.158   9.607  1.00  0.00           O  
ATOM    596  H   GLY A  37     -12.406  -0.193  10.232  1.00  0.00           H  
ATOM    597  HA2 GLY A  37     -11.043  -0.846  12.450  1.00  0.00           H  
ATOM    598  HA3 GLY A  37     -10.560  -2.134  11.355  1.00  0.00           H  
ATOM    599  N   ASP A  38      -8.892   0.205  11.560  1.00  0.00           N  
ATOM    600  CA  ASP A  38      -7.849   1.101  11.068  1.00  0.00           C  
ATOM    601  C   ASP A  38      -6.630   0.314  10.599  1.00  0.00           C  
ATOM    602  O   ASP A  38      -5.968  -0.357  11.394  1.00  0.00           O  
ATOM    603  CB  ASP A  38      -7.434   2.069  12.177  1.00  0.00           C  
ATOM    604  CG  ASP A  38      -8.418   1.980  13.339  1.00  0.00           C  
ATOM    605  OD1 ASP A  38      -7.968   1.791  14.457  1.00  0.00           O  
ATOM    606  OD2 ASP A  38      -9.606   2.106  13.094  1.00  0.00           O  
ATOM    607  H   ASP A  38      -8.863  -0.106  12.485  1.00  0.00           H  
ATOM    608  HA  ASP A  38      -8.236   1.673  10.241  1.00  0.00           H  
ATOM    609  HB2 ASP A  38      -6.444   1.812  12.525  1.00  0.00           H  
ATOM    610  HB3 ASP A  38      -7.431   3.074  11.790  1.00  0.00           H  
ATOM    611  N   TRP A  39      -6.333   0.408   9.306  1.00  0.00           N  
ATOM    612  CA  TRP A  39      -5.178  -0.294   8.750  1.00  0.00           C  
ATOM    613  C   TRP A  39      -4.473   0.568   7.704  1.00  0.00           C  
ATOM    614  O   TRP A  39      -5.030   1.558   7.224  1.00  0.00           O  
ATOM    615  CB  TRP A  39      -5.616  -1.614   8.107  1.00  0.00           C  
ATOM    616  CG  TRP A  39      -7.057  -1.869   8.392  1.00  0.00           C  
ATOM    617  CD1 TRP A  39      -7.545  -2.319   9.569  1.00  0.00           C  
ATOM    618  CD2 TRP A  39      -8.202  -1.707   7.508  1.00  0.00           C  
ATOM    619  NE1 TRP A  39      -8.915  -2.448   9.463  1.00  0.00           N  
ATOM    620  CE2 TRP A  39      -9.369  -2.078   8.213  1.00  0.00           C  
ATOM    621  CE3 TRP A  39      -8.339  -1.274   6.178  1.00  0.00           C  
ATOM    622  CZ2 TRP A  39     -10.630  -2.025   7.620  1.00  0.00           C  
ATOM    623  CZ3 TRP A  39      -9.606  -1.222   5.576  1.00  0.00           C  
ATOM    624  CH2 TRP A  39     -10.750  -1.594   6.296  1.00  0.00           C  
ATOM    625  H   TRP A  39      -6.897   0.960   8.719  1.00  0.00           H  
ATOM    626  HA  TRP A  39      -4.485  -0.511   9.548  1.00  0.00           H  
ATOM    627  HB2 TRP A  39      -5.466  -1.562   7.040  1.00  0.00           H  
ATOM    628  HB3 TRP A  39      -5.029  -2.422   8.513  1.00  0.00           H  
ATOM    629  HD1 TRP A  39      -6.958  -2.548  10.447  1.00  0.00           H  
ATOM    630  HE1 TRP A  39      -9.508  -2.760  10.173  1.00  0.00           H  
ATOM    631  HE3 TRP A  39      -7.465  -0.984   5.614  1.00  0.00           H  
ATOM    632  HZ2 TRP A  39     -11.508  -2.315   8.179  1.00  0.00           H  
ATOM    633  HZ3 TRP A  39      -9.701  -0.888   4.555  1.00  0.00           H  
ATOM    634  HH2 TRP A  39     -11.722  -1.552   5.827  1.00  0.00           H  
ATOM    635  N   THR A  40      -3.246   0.177   7.350  1.00  0.00           N  
ATOM    636  CA  THR A  40      -2.472   0.911   6.349  1.00  0.00           C  
ATOM    637  C   THR A  40      -2.224   0.044   5.124  1.00  0.00           C  
ATOM    638  O   THR A  40      -2.000  -1.154   5.245  1.00  0.00           O  
ATOM    639  CB  THR A  40      -1.130   1.373   6.923  1.00  0.00           C  
ATOM    640  OG1 THR A  40      -1.361   2.271   8.000  1.00  0.00           O  
ATOM    641  CG2 THR A  40      -0.320   2.081   5.830  1.00  0.00           C  
ATOM    642  H   THR A  40      -2.861  -0.625   7.762  1.00  0.00           H  
ATOM    643  HA  THR A  40      -3.026   1.772   6.049  1.00  0.00           H  
ATOM    644  HB  THR A  40      -0.577   0.521   7.274  1.00  0.00           H  
ATOM    645  HG1 THR A  40      -1.638   1.757   8.761  1.00  0.00           H  
ATOM    646 HG21 THR A  40      -0.021   1.365   5.078  1.00  0.00           H  
ATOM    647 HG22 THR A  40      -0.924   2.850   5.373  1.00  0.00           H  
ATOM    648 HG23 THR A  40       0.561   2.525   6.266  1.00  0.00           H  
ATOM    649  N   LEU A  41      -2.264   0.666   3.948  1.00  0.00           N  
ATOM    650  CA  LEU A  41      -2.041  -0.049   2.696  1.00  0.00           C  
ATOM    651  C   LEU A  41      -1.008   0.679   1.840  1.00  0.00           C  
ATOM    652  O   LEU A  41      -0.955   1.911   1.824  1.00  0.00           O  
ATOM    653  CB  LEU A  41      -3.366  -0.174   1.936  1.00  0.00           C  
ATOM    654  CG  LEU A  41      -3.636   1.108   1.127  1.00  0.00           C  
ATOM    655  CD1 LEU A  41      -3.023   1.016  -0.276  1.00  0.00           C  
ATOM    656  CD2 LEU A  41      -5.138   1.305   0.983  1.00  0.00           C  
ATOM    657  H   LEU A  41      -2.445   1.629   3.924  1.00  0.00           H  
ATOM    658  HA  LEU A  41      -1.675  -1.040   2.919  1.00  0.00           H  
ATOM    659  HB2 LEU A  41      -3.328  -1.028   1.277  1.00  0.00           H  
ATOM    660  HB3 LEU A  41      -4.166  -0.314   2.648  1.00  0.00           H  
ATOM    661  HG  LEU A  41      -3.226   1.960   1.645  1.00  0.00           H  
ATOM    662 HD11 LEU A  41      -2.521   1.943  -0.508  1.00  0.00           H  
ATOM    663 HD12 LEU A  41      -2.315   0.201  -0.326  1.00  0.00           H  
ATOM    664 HD13 LEU A  41      -3.813   0.847  -0.991  1.00  0.00           H  
ATOM    665 HD21 LEU A  41      -5.617   0.345   0.855  1.00  0.00           H  
ATOM    666 HD22 LEU A  41      -5.523   1.787   1.868  1.00  0.00           H  
ATOM    667 HD23 LEU A  41      -5.335   1.925   0.119  1.00  0.00           H  
ATOM    668  N   PHE A  42      -0.190  -0.094   1.129  1.00  0.00           N  
ATOM    669  CA  PHE A  42       0.842   0.474   0.270  1.00  0.00           C  
ATOM    670  C   PHE A  42       0.470   0.300  -1.196  1.00  0.00           C  
ATOM    671  O   PHE A  42       0.658  -0.772  -1.767  1.00  0.00           O  
ATOM    672  CB  PHE A  42       2.168  -0.220   0.550  1.00  0.00           C  
ATOM    673  CG  PHE A  42       2.910   0.553   1.603  1.00  0.00           C  
ATOM    674  CD1 PHE A  42       2.329   0.755   2.863  1.00  0.00           C  
ATOM    675  CD2 PHE A  42       4.176   1.073   1.324  1.00  0.00           C  
ATOM    676  CE1 PHE A  42       3.018   1.478   3.841  1.00  0.00           C  
ATOM    677  CE2 PHE A  42       4.859   1.793   2.303  1.00  0.00           C  
ATOM    678  CZ  PHE A  42       4.283   1.995   3.559  1.00  0.00           C  
ATOM    679  H   PHE A  42      -0.284  -1.068   1.185  1.00  0.00           H  
ATOM    680  HA  PHE A  42       0.944   1.527   0.488  1.00  0.00           H  
ATOM    681  HB2 PHE A  42       1.981  -1.223   0.904  1.00  0.00           H  
ATOM    682  HB3 PHE A  42       2.755  -0.257  -0.354  1.00  0.00           H  
ATOM    683  HD1 PHE A  42       1.350   0.352   3.077  1.00  0.00           H  
ATOM    684  HD2 PHE A  42       4.626   0.918   0.352  1.00  0.00           H  
ATOM    685  HE1 PHE A  42       2.574   1.641   4.812  1.00  0.00           H  
ATOM    686  HE2 PHE A  42       5.826   2.201   2.087  1.00  0.00           H  
ATOM    687  HZ  PHE A  42       4.814   2.552   4.313  1.00  0.00           H  
ATOM    688  N   VAL A  43      -0.060   1.358  -1.799  1.00  0.00           N  
ATOM    689  CA  VAL A  43      -0.468   1.295  -3.196  1.00  0.00           C  
ATOM    690  C   VAL A  43       0.563   1.965  -4.116  1.00  0.00           C  
ATOM    691  O   VAL A  43       0.783   3.173  -4.007  1.00  0.00           O  
ATOM    692  CB  VAL A  43      -1.825   1.977  -3.380  1.00  0.00           C  
ATOM    693  CG1 VAL A  43      -1.786   3.414  -2.862  1.00  0.00           C  
ATOM    694  CG2 VAL A  43      -2.172   1.991  -4.863  1.00  0.00           C  
ATOM    695  H   VAL A  43      -0.181   2.192  -1.295  1.00  0.00           H  
ATOM    696  HA  VAL A  43      -0.583   0.265  -3.467  1.00  0.00           H  
ATOM    697  HB  VAL A  43      -2.570   1.426  -2.842  1.00  0.00           H  
ATOM    698 HG11 VAL A  43      -2.791   3.747  -2.639  1.00  0.00           H  
ATOM    699 HG12 VAL A  43      -1.192   3.457  -1.970  1.00  0.00           H  
ATOM    700 HG13 VAL A  43      -1.353   4.052  -3.613  1.00  0.00           H  
ATOM    701 HG21 VAL A  43      -1.872   2.934  -5.292  1.00  0.00           H  
ATOM    702 HG22 VAL A  43      -1.651   1.186  -5.358  1.00  0.00           H  
ATOM    703 HG23 VAL A  43      -3.236   1.862  -4.985  1.00  0.00           H  
ATOM    704  N   PRO A  44       1.189   1.231  -5.025  1.00  0.00           N  
ATOM    705  CA  PRO A  44       2.179   1.823  -5.961  1.00  0.00           C  
ATOM    706  C   PRO A  44       1.497   2.501  -7.150  1.00  0.00           C  
ATOM    707  O   PRO A  44       0.389   2.128  -7.532  1.00  0.00           O  
ATOM    708  CB  PRO A  44       2.995   0.622  -6.420  1.00  0.00           C  
ATOM    709  CG  PRO A  44       2.065  -0.542  -6.352  1.00  0.00           C  
ATOM    710  CD  PRO A  44       1.035  -0.223  -5.263  1.00  0.00           C  
ATOM    711  HA  PRO A  44       2.814   2.520  -5.446  1.00  0.00           H  
ATOM    712  HB2 PRO A  44       3.328   0.773  -7.431  1.00  0.00           H  
ATOM    713  HB3 PRO A  44       3.836   0.463  -5.763  1.00  0.00           H  
ATOM    714  HG2 PRO A  44       1.570  -0.673  -7.305  1.00  0.00           H  
ATOM    715  HG3 PRO A  44       2.606  -1.434  -6.086  1.00  0.00           H  
ATOM    716  HD2 PRO A  44       0.042  -0.448  -5.616  1.00  0.00           H  
ATOM    717  HD3 PRO A  44       1.259  -0.778  -4.364  1.00  0.00           H  
ATOM    718  N   THR A  45       2.159   3.499  -7.731  1.00  0.00           N  
ATOM    719  CA  THR A  45       1.584   4.210  -8.872  1.00  0.00           C  
ATOM    720  C   THR A  45       2.058   3.604 -10.191  1.00  0.00           C  
ATOM    721  O   THR A  45       2.858   2.677 -10.208  1.00  0.00           O  
ATOM    722  CB  THR A  45       1.977   5.685  -8.815  1.00  0.00           C  
ATOM    723  OG1 THR A  45       3.306   5.798  -8.327  1.00  0.00           O  
ATOM    724  CG2 THR A  45       1.027   6.431  -7.878  1.00  0.00           C  
ATOM    725  H   THR A  45       3.045   3.764  -7.385  1.00  0.00           H  
ATOM    726  HA  THR A  45       0.509   4.133  -8.825  1.00  0.00           H  
ATOM    727  HB  THR A  45       1.915   6.117  -9.801  1.00  0.00           H  
ATOM    728  HG1 THR A  45       3.375   5.263  -7.534  1.00  0.00           H  
ATOM    729 HG21 THR A  45       0.221   6.868  -8.450  1.00  0.00           H  
ATOM    730 HG22 THR A  45       0.622   5.743  -7.152  1.00  0.00           H  
ATOM    731 HG23 THR A  45       1.570   7.210  -7.365  1.00  0.00           H  
ATOM    732  N   ASN A  46       1.556   4.132 -11.300  1.00  0.00           N  
ATOM    733  CA  ASN A  46       1.944   3.625 -12.610  1.00  0.00           C  
ATOM    734  C   ASN A  46       3.462   3.680 -12.780  1.00  0.00           C  
ATOM    735  O   ASN A  46       4.070   2.751 -13.320  1.00  0.00           O  
ATOM    736  CB  ASN A  46       1.278   4.457 -13.709  1.00  0.00           C  
ATOM    737  CG  ASN A  46       1.600   3.866 -15.077  1.00  0.00           C  
ATOM    738  OD1 ASN A  46       1.335   2.689 -15.324  1.00  0.00           O  
ATOM    739  ND2 ASN A  46       2.160   4.616 -15.985  1.00  0.00           N  
ATOM    740  H   ASN A  46       0.913   4.871 -11.236  1.00  0.00           H  
ATOM    741  HA  ASN A  46       1.617   2.601 -12.703  1.00  0.00           H  
ATOM    742  HB2 ASN A  46       0.209   4.458 -13.560  1.00  0.00           H  
ATOM    743  HB3 ASN A  46       1.647   5.472 -13.663  1.00  0.00           H  
ATOM    744 HD21 ASN A  46       2.371   5.552 -15.784  1.00  0.00           H  
ATOM    745 HD22 ASN A  46       2.369   4.245 -16.867  1.00  0.00           H  
ATOM    746  N   ASP A  47       4.060   4.779 -12.321  1.00  0.00           N  
ATOM    747  CA  ASP A  47       5.505   4.961 -12.429  1.00  0.00           C  
ATOM    748  C   ASP A  47       6.246   3.785 -11.803  1.00  0.00           C  
ATOM    749  O   ASP A  47       7.422   3.555 -12.087  1.00  0.00           O  
ATOM    750  CB  ASP A  47       5.922   6.257 -11.728  1.00  0.00           C  
ATOM    751  CG  ASP A  47       5.285   7.456 -12.423  1.00  0.00           C  
ATOM    752  OD1 ASP A  47       4.526   7.242 -13.354  1.00  0.00           O  
ATOM    753  OD2 ASP A  47       5.565   8.570 -12.014  1.00  0.00           O  
ATOM    754  H   ASP A  47       3.516   5.483 -11.903  1.00  0.00           H  
ATOM    755  HA  ASP A  47       5.773   5.028 -13.471  1.00  0.00           H  
ATOM    756  HB2 ASP A  47       5.600   6.227 -10.698  1.00  0.00           H  
ATOM    757  HB3 ASP A  47       6.997   6.353 -11.765  1.00  0.00           H  
ATOM    758  N   ALA A  48       5.547   3.046 -10.953  1.00  0.00           N  
ATOM    759  CA  ALA A  48       6.133   1.892 -10.284  1.00  0.00           C  
ATOM    760  C   ALA A  48       6.021   0.650 -11.161  1.00  0.00           C  
ATOM    761  O   ALA A  48       6.831  -0.271 -11.059  1.00  0.00           O  
ATOM    762  CB  ALA A  48       5.393   1.630  -8.980  1.00  0.00           C  
ATOM    763  H   ALA A  48       4.615   3.280 -10.771  1.00  0.00           H  
ATOM    764  HA  ALA A  48       7.175   2.088 -10.061  1.00  0.00           H  
ATOM    765  HB1 ALA A  48       4.920   0.663  -9.037  1.00  0.00           H  
ATOM    766  HB2 ALA A  48       6.084   1.644  -8.166  1.00  0.00           H  
ATOM    767  HB3 ALA A  48       4.648   2.391  -8.825  1.00  0.00           H  
ATOM    768  N   PHE A  49       4.999   0.629 -12.012  1.00  0.00           N  
ATOM    769  CA  PHE A  49       4.771  -0.511 -12.895  1.00  0.00           C  
ATOM    770  C   PHE A  49       5.810  -0.536 -14.002  1.00  0.00           C  
ATOM    771  O   PHE A  49       6.180  -1.603 -14.495  1.00  0.00           O  
ATOM    772  CB  PHE A  49       3.367  -0.436 -13.505  1.00  0.00           C  
ATOM    773  CG  PHE A  49       3.457  -0.565 -15.007  1.00  0.00           C  
ATOM    774  CD1 PHE A  49       3.726   0.563 -15.793  1.00  0.00           C  
ATOM    775  CD2 PHE A  49       3.270  -1.813 -15.617  1.00  0.00           C  
ATOM    776  CE1 PHE A  49       3.808   0.444 -17.186  1.00  0.00           C  
ATOM    777  CE2 PHE A  49       3.352  -1.932 -17.011  1.00  0.00           C  
ATOM    778  CZ  PHE A  49       3.621  -0.803 -17.795  1.00  0.00           C  
ATOM    779  H   PHE A  49       4.384   1.391 -12.042  1.00  0.00           H  
ATOM    780  HA  PHE A  49       4.852  -1.420 -12.318  1.00  0.00           H  
ATOM    781  HB2 PHE A  49       2.761  -1.239 -13.110  1.00  0.00           H  
ATOM    782  HB3 PHE A  49       2.915   0.512 -13.252  1.00  0.00           H  
ATOM    783  HD1 PHE A  49       3.870   1.525 -15.324  1.00  0.00           H  
ATOM    784  HD2 PHE A  49       3.064  -2.684 -15.013  1.00  0.00           H  
ATOM    785  HE1 PHE A  49       4.014   1.314 -17.792  1.00  0.00           H  
ATOM    786  HE2 PHE A  49       3.208  -2.894 -17.480  1.00  0.00           H  
ATOM    787  HZ  PHE A  49       3.683  -0.895 -18.869  1.00  0.00           H  
ATOM    788  N   LYS A  50       6.272   0.646 -14.387  1.00  0.00           N  
ATOM    789  CA  LYS A  50       7.272   0.756 -15.442  1.00  0.00           C  
ATOM    790  C   LYS A  50       8.517  -0.051 -15.086  1.00  0.00           C  
ATOM    791  O   LYS A  50       9.259   0.310 -14.171  1.00  0.00           O  
ATOM    792  CB  LYS A  50       7.659   2.222 -15.653  1.00  0.00           C  
ATOM    793  CG  LYS A  50       6.396   3.082 -15.719  1.00  0.00           C  
ATOM    794  CD  LYS A  50       6.785   4.551 -15.895  1.00  0.00           C  
ATOM    795  CE  LYS A  50       7.485   4.749 -17.244  1.00  0.00           C  
ATOM    796  NZ  LYS A  50       7.149   6.098 -17.782  1.00  0.00           N  
ATOM    797  H   LYS A  50       5.931   1.460 -13.953  1.00  0.00           H  
ATOM    798  HA  LYS A  50       6.857   0.370 -16.360  1.00  0.00           H  
ATOM    799  HB2 LYS A  50       8.277   2.551 -14.831  1.00  0.00           H  
ATOM    800  HB3 LYS A  50       8.206   2.320 -16.578  1.00  0.00           H  
ATOM    801  HG2 LYS A  50       5.782   2.763 -16.549  1.00  0.00           H  
ATOM    802  HG3 LYS A  50       5.840   2.974 -14.804  1.00  0.00           H  
ATOM    803  HD2 LYS A  50       5.895   5.161 -15.853  1.00  0.00           H  
ATOM    804  HD3 LYS A  50       7.456   4.840 -15.099  1.00  0.00           H  
ATOM    805  HE2 LYS A  50       8.554   4.672 -17.108  1.00  0.00           H  
ATOM    806  HE3 LYS A  50       7.156   3.993 -17.941  1.00  0.00           H  
ATOM    807  HZ1 LYS A  50       6.537   5.995 -18.618  1.00  0.00           H  
ATOM    808  HZ2 LYS A  50       6.652   6.649 -17.054  1.00  0.00           H  
ATOM    809  HZ3 LYS A  50       8.023   6.593 -18.051  1.00  0.00           H  
ATOM    810  N   GLY A  51       8.737  -1.142 -15.813  1.00  0.00           N  
ATOM    811  CA  GLY A  51       9.895  -1.997 -15.569  1.00  0.00           C  
ATOM    812  C   GLY A  51       9.479  -3.457 -15.423  1.00  0.00           C  
ATOM    813  O   GLY A  51      10.133  -4.353 -15.954  1.00  0.00           O  
ATOM    814  H   GLY A  51       8.108  -1.377 -16.528  1.00  0.00           H  
ATOM    815  HA2 GLY A  51      10.583  -1.905 -16.398  1.00  0.00           H  
ATOM    816  HA3 GLY A  51      10.389  -1.679 -14.663  1.00  0.00           H  
ATOM    817  N   MET A  52       8.387  -3.686 -14.697  1.00  0.00           N  
ATOM    818  CA  MET A  52       7.884  -5.034 -14.482  1.00  0.00           C  
ATOM    819  C   MET A  52       8.026  -5.871 -15.748  1.00  0.00           C  
ATOM    820  O   MET A  52       7.482  -5.528 -16.797  1.00  0.00           O  
ATOM    821  CB  MET A  52       6.414  -4.972 -14.070  1.00  0.00           C  
ATOM    822  CG  MET A  52       6.222  -5.712 -12.745  1.00  0.00           C  
ATOM    823  SD  MET A  52       7.065  -4.812 -11.418  1.00  0.00           S  
ATOM    824  CE  MET A  52       5.590  -4.171 -10.582  1.00  0.00           C  
ATOM    825  H   MET A  52       7.910  -2.933 -14.300  1.00  0.00           H  
ATOM    826  HA  MET A  52       8.450  -5.498 -13.687  1.00  0.00           H  
ATOM    827  HB2 MET A  52       6.116  -3.941 -13.953  1.00  0.00           H  
ATOM    828  HB3 MET A  52       5.807  -5.440 -14.831  1.00  0.00           H  
ATOM    829  HG2 MET A  52       5.169  -5.780 -12.524  1.00  0.00           H  
ATOM    830  HG3 MET A  52       6.638  -6.704 -12.827  1.00  0.00           H  
ATOM    831  HE1 MET A  52       4.894  -3.794 -11.313  1.00  0.00           H  
ATOM    832  HE2 MET A  52       5.120  -4.964 -10.015  1.00  0.00           H  
ATOM    833  HE3 MET A  52       5.877  -3.369  -9.915  1.00  0.00           H  
ATOM    834  N   THR A  53       8.764  -6.970 -15.643  1.00  0.00           N  
ATOM    835  CA  THR A  53       8.971  -7.845 -16.787  1.00  0.00           C  
ATOM    836  C   THR A  53       7.737  -8.698 -17.040  1.00  0.00           C  
ATOM    837  O   THR A  53       6.929  -8.922 -16.139  1.00  0.00           O  
ATOM    838  CB  THR A  53      10.179  -8.740 -16.548  1.00  0.00           C  
ATOM    839  OG1 THR A  53       9.856  -9.726 -15.577  1.00  0.00           O  
ATOM    840  CG2 THR A  53      11.335  -7.880 -16.046  1.00  0.00           C  
ATOM    841  H   THR A  53       9.176  -7.195 -14.782  1.00  0.00           H  
ATOM    842  HA  THR A  53       9.162  -7.239 -17.655  1.00  0.00           H  
ATOM    843  HB  THR A  53      10.465  -9.218 -17.471  1.00  0.00           H  
ATOM    844  HG1 THR A  53      10.550 -10.387 -15.582  1.00  0.00           H  
ATOM    845 HG21 THR A  53      11.316  -7.859 -14.973  1.00  0.00           H  
ATOM    846 HG22 THR A  53      12.271  -8.297 -16.386  1.00  0.00           H  
ATOM    847 HG23 THR A  53      11.226  -6.874 -16.428  1.00  0.00           H  
ATOM    848  N   SER A  54       7.597  -9.160 -18.274  1.00  0.00           N  
ATOM    849  CA  SER A  54       6.452  -9.981 -18.645  1.00  0.00           C  
ATOM    850  C   SER A  54       6.411 -11.259 -17.812  1.00  0.00           C  
ATOM    851  O   SER A  54       5.342 -11.724 -17.410  1.00  0.00           O  
ATOM    852  CB  SER A  54       6.525 -10.340 -20.129  1.00  0.00           C  
ATOM    853  OG  SER A  54       5.577  -9.563 -20.849  1.00  0.00           O  
ATOM    854  H   SER A  54       8.272  -8.941 -18.949  1.00  0.00           H  
ATOM    855  HA  SER A  54       5.552  -9.416 -18.468  1.00  0.00           H  
ATOM    856  HB2 SER A  54       7.512 -10.130 -20.505  1.00  0.00           H  
ATOM    857  HB3 SER A  54       6.312 -11.394 -20.254  1.00  0.00           H  
ATOM    858  HG  SER A  54       6.005  -9.232 -21.643  1.00  0.00           H  
ATOM    859  N   GLU A  55       7.584 -11.823 -17.555  1.00  0.00           N  
ATOM    860  CA  GLU A  55       7.669 -13.047 -16.771  1.00  0.00           C  
ATOM    861  C   GLU A  55       7.316 -12.774 -15.315  1.00  0.00           C  
ATOM    862  O   GLU A  55       6.623 -13.562 -14.676  1.00  0.00           O  
ATOM    863  CB  GLU A  55       9.082 -13.627 -16.861  1.00  0.00           C  
ATOM    864  CG  GLU A  55       9.024 -15.144 -16.677  1.00  0.00           C  
ATOM    865  CD  GLU A  55      10.433 -15.725 -16.697  1.00  0.00           C  
ATOM    866  OE1 GLU A  55      11.144 -15.534 -15.724  1.00  0.00           O  
ATOM    867  OE2 GLU A  55      10.779 -16.351 -17.684  1.00  0.00           O  
ATOM    868  H   GLU A  55       8.404 -11.409 -17.896  1.00  0.00           H  
ATOM    869  HA  GLU A  55       6.972 -13.767 -17.172  1.00  0.00           H  
ATOM    870  HB2 GLU A  55       9.504 -13.396 -17.828  1.00  0.00           H  
ATOM    871  HB3 GLU A  55       9.698 -13.196 -16.087  1.00  0.00           H  
ATOM    872  HG2 GLU A  55       8.554 -15.372 -15.732  1.00  0.00           H  
ATOM    873  HG3 GLU A  55       8.445 -15.579 -17.478  1.00  0.00           H  
ATOM    874  N   GLU A  56       7.795 -11.649 -14.800  1.00  0.00           N  
ATOM    875  CA  GLU A  56       7.520 -11.281 -13.419  1.00  0.00           C  
ATOM    876  C   GLU A  56       6.018 -11.220 -13.167  1.00  0.00           C  
ATOM    877  O   GLU A  56       5.500 -11.905 -12.287  1.00  0.00           O  
ATOM    878  CB  GLU A  56       8.147  -9.920 -13.103  1.00  0.00           C  
ATOM    879  CG  GLU A  56       9.638 -10.097 -12.808  1.00  0.00           C  
ATOM    880  CD  GLU A  56       9.864 -10.194 -11.302  1.00  0.00           C  
ATOM    881  OE1 GLU A  56       9.150 -10.949 -10.663  1.00  0.00           O  
ATOM    882  OE2 GLU A  56      10.749  -9.512 -10.812  1.00  0.00           O  
ATOM    883  H   GLU A  56       8.340 -11.057 -15.358  1.00  0.00           H  
ATOM    884  HA  GLU A  56       7.953 -12.024 -12.766  1.00  0.00           H  
ATOM    885  HB2 GLU A  56       8.023  -9.262 -13.951  1.00  0.00           H  
ATOM    886  HB3 GLU A  56       7.660  -9.491 -12.240  1.00  0.00           H  
ATOM    887  HG2 GLU A  56       9.993 -11.000 -13.284  1.00  0.00           H  
ATOM    888  HG3 GLU A  56      10.183  -9.249 -13.197  1.00  0.00           H  
ATOM    889  N   LYS A  57       5.320 -10.394 -13.938  1.00  0.00           N  
ATOM    890  CA  LYS A  57       3.877 -10.261 -13.764  1.00  0.00           C  
ATOM    891  C   LYS A  57       3.189 -11.618 -13.892  1.00  0.00           C  
ATOM    892  O   LYS A  57       2.204 -11.889 -13.201  1.00  0.00           O  
ATOM    893  CB  LYS A  57       3.309  -9.290 -14.805  1.00  0.00           C  
ATOM    894  CG  LYS A  57       3.684  -9.774 -16.205  1.00  0.00           C  
ATOM    895  CD  LYS A  57       3.099  -8.833 -17.260  1.00  0.00           C  
ATOM    896  CE  LYS A  57       2.859  -9.604 -18.565  1.00  0.00           C  
ATOM    897  NZ  LYS A  57       1.440 -10.056 -18.623  1.00  0.00           N  
ATOM    898  H   LYS A  57       5.776  -9.865 -14.627  1.00  0.00           H  
ATOM    899  HA  LYS A  57       3.682  -9.866 -12.778  1.00  0.00           H  
ATOM    900  HB2 LYS A  57       2.234  -9.249 -14.711  1.00  0.00           H  
ATOM    901  HB3 LYS A  57       3.724  -8.307 -14.643  1.00  0.00           H  
ATOM    902  HG2 LYS A  57       4.757  -9.790 -16.296  1.00  0.00           H  
ATOM    903  HG3 LYS A  57       3.292 -10.765 -16.355  1.00  0.00           H  
ATOM    904  HD2 LYS A  57       2.163  -8.430 -16.903  1.00  0.00           H  
ATOM    905  HD3 LYS A  57       3.791  -8.025 -17.445  1.00  0.00           H  
ATOM    906  HE2 LYS A  57       3.067  -8.959 -19.402  1.00  0.00           H  
ATOM    907  HE3 LYS A  57       3.509 -10.466 -18.609  1.00  0.00           H  
ATOM    908  HZ1 LYS A  57       1.412 -11.077 -18.814  1.00  0.00           H  
ATOM    909  HZ2 LYS A  57       0.977  -9.860 -17.713  1.00  0.00           H  
ATOM    910  HZ3 LYS A  57       0.945  -9.546 -19.380  1.00  0.00           H  
ATOM    911  N   GLU A  58       3.704 -12.463 -14.781  1.00  0.00           N  
ATOM    912  CA  GLU A  58       3.123 -13.778 -14.990  1.00  0.00           C  
ATOM    913  C   GLU A  58       3.386 -14.682 -13.791  1.00  0.00           C  
ATOM    914  O   GLU A  58       2.488 -15.374 -13.315  1.00  0.00           O  
ATOM    915  CB  GLU A  58       3.722 -14.400 -16.248  1.00  0.00           C  
ATOM    916  CG  GLU A  58       3.348 -15.877 -16.305  1.00  0.00           C  
ATOM    917  CD  GLU A  58       3.220 -16.329 -17.756  1.00  0.00           C  
ATOM    918  OE1 GLU A  58       2.110 -16.322 -18.262  1.00  0.00           O  
ATOM    919  OE2 GLU A  58       4.235 -16.674 -18.340  1.00  0.00           O  
ATOM    920  H   GLU A  58       4.485 -12.196 -15.313  1.00  0.00           H  
ATOM    921  HA  GLU A  58       2.057 -13.672 -15.124  1.00  0.00           H  
ATOM    922  HB2 GLU A  58       3.335 -13.893 -17.120  1.00  0.00           H  
ATOM    923  HB3 GLU A  58       4.797 -14.303 -16.221  1.00  0.00           H  
ATOM    924  HG2 GLU A  58       4.116 -16.455 -15.814  1.00  0.00           H  
ATOM    925  HG3 GLU A  58       2.408 -16.024 -15.800  1.00  0.00           H  
ATOM    926  N   ILE A  59       4.617 -14.672 -13.303  1.00  0.00           N  
ATOM    927  CA  ILE A  59       4.970 -15.496 -12.156  1.00  0.00           C  
ATOM    928  C   ILE A  59       4.099 -15.134 -10.957  1.00  0.00           C  
ATOM    929  O   ILE A  59       3.901 -15.944 -10.054  1.00  0.00           O  
ATOM    930  CB  ILE A  59       6.441 -15.289 -11.803  1.00  0.00           C  
ATOM    931  CG1 ILE A  59       7.313 -15.927 -12.885  1.00  0.00           C  
ATOM    932  CG2 ILE A  59       6.738 -15.945 -10.453  1.00  0.00           C  
ATOM    933  CD1 ILE A  59       8.659 -15.204 -12.951  1.00  0.00           C  
ATOM    934  H   ILE A  59       5.296 -14.104 -13.719  1.00  0.00           H  
ATOM    935  HA  ILE A  59       4.813 -16.534 -12.406  1.00  0.00           H  
ATOM    936  HB  ILE A  59       6.651 -14.231 -11.743  1.00  0.00           H  
ATOM    937 HG12 ILE A  59       7.475 -16.969 -12.649  1.00  0.00           H  
ATOM    938 HG13 ILE A  59       6.817 -15.848 -13.840  1.00  0.00           H  
ATOM    939 HG21 ILE A  59       6.128 -16.830 -10.341  1.00  0.00           H  
ATOM    940 HG22 ILE A  59       7.782 -16.218 -10.407  1.00  0.00           H  
ATOM    941 HG23 ILE A  59       6.512 -15.250  -9.658  1.00  0.00           H  
ATOM    942 HD11 ILE A  59       8.989 -14.964 -11.951  1.00  0.00           H  
ATOM    943 HD12 ILE A  59       9.388 -15.842 -13.427  1.00  0.00           H  
ATOM    944 HD13 ILE A  59       8.550 -14.294 -13.523  1.00  0.00           H  
ATOM    945  N   LEU A  60       3.581 -13.910 -10.958  1.00  0.00           N  
ATOM    946  CA  LEU A  60       2.732 -13.447  -9.866  1.00  0.00           C  
ATOM    947  C   LEU A  60       1.316 -14.002 -10.011  1.00  0.00           C  
ATOM    948  O   LEU A  60       0.804 -14.670  -9.114  1.00  0.00           O  
ATOM    949  CB  LEU A  60       2.680 -11.916  -9.859  1.00  0.00           C  
ATOM    950  CG  LEU A  60       3.649 -11.368  -8.807  1.00  0.00           C  
ATOM    951  CD1 LEU A  60       5.038 -11.977  -9.010  1.00  0.00           C  
ATOM    952  CD2 LEU A  60       3.744  -9.846  -8.946  1.00  0.00           C  
ATOM    953  H   LEU A  60       3.774 -13.305 -11.707  1.00  0.00           H  
ATOM    954  HA  LEU A  60       3.149 -13.787  -8.930  1.00  0.00           H  
ATOM    955  HB2 LEU A  60       2.957 -11.543 -10.835  1.00  0.00           H  
ATOM    956  HB3 LEU A  60       1.677 -11.593  -9.623  1.00  0.00           H  
ATOM    957  HG  LEU A  60       3.288 -11.618  -7.820  1.00  0.00           H  
ATOM    958 HD11 LEU A  60       5.791 -11.222  -8.836  1.00  0.00           H  
ATOM    959 HD12 LEU A  60       5.178 -12.792  -8.317  1.00  0.00           H  
ATOM    960 HD13 LEU A  60       5.126 -12.345 -10.020  1.00  0.00           H  
ATOM    961 HD21 LEU A  60       4.342  -9.448  -8.139  1.00  0.00           H  
ATOM    962 HD22 LEU A  60       4.204  -9.598  -9.890  1.00  0.00           H  
ATOM    963 HD23 LEU A  60       2.753  -9.418  -8.904  1.00  0.00           H  
ATOM    964  N   ILE A  61       0.690 -13.720 -11.150  1.00  0.00           N  
ATOM    965  CA  ILE A  61      -0.668 -14.189 -11.407  1.00  0.00           C  
ATOM    966  C   ILE A  61      -0.680 -15.702 -11.614  1.00  0.00           C  
ATOM    967  O   ILE A  61      -1.741 -16.329 -11.634  1.00  0.00           O  
ATOM    968  CB  ILE A  61      -1.245 -13.493 -12.651  1.00  0.00           C  
ATOM    969  CG1 ILE A  61      -0.544 -14.003 -13.912  1.00  0.00           C  
ATOM    970  CG2 ILE A  61      -1.032 -11.980 -12.550  1.00  0.00           C  
ATOM    971  CD1 ILE A  61      -1.452 -14.992 -14.642  1.00  0.00           C  
ATOM    972  H   ILE A  61       1.147 -13.184 -11.828  1.00  0.00           H  
ATOM    973  HA  ILE A  61      -1.289 -13.949 -10.555  1.00  0.00           H  
ATOM    974  HB  ILE A  61      -2.303 -13.701 -12.719  1.00  0.00           H  
ATOM    975 HG12 ILE A  61      -0.327 -13.167 -14.563  1.00  0.00           H  
ATOM    976 HG13 ILE A  61       0.375 -14.492 -13.642  1.00  0.00           H  
ATOM    977 HG21 ILE A  61      -1.666 -11.577 -11.774  1.00  0.00           H  
ATOM    978 HG22 ILE A  61       0.001 -11.774 -12.316  1.00  0.00           H  
ATOM    979 HG23 ILE A  61      -1.282 -11.522 -13.494  1.00  0.00           H  
ATOM    980 HD11 ILE A  61      -1.887 -15.676 -13.928  1.00  0.00           H  
ATOM    981 HD12 ILE A  61      -2.240 -14.452 -15.146  1.00  0.00           H  
ATOM    982 HD13 ILE A  61      -0.873 -15.546 -15.366  1.00  0.00           H  
ATOM    983  N   ARG A  62       0.506 -16.279 -11.772  1.00  0.00           N  
ATOM    984  CA  ARG A  62       0.626 -17.717 -11.985  1.00  0.00           C  
ATOM    985  C   ARG A  62       0.186 -18.486 -10.745  1.00  0.00           C  
ATOM    986  O   ARG A  62      -0.222 -19.643 -10.838  1.00  0.00           O  
ATOM    987  CB  ARG A  62       2.075 -18.072 -12.319  1.00  0.00           C  
ATOM    988  CG  ARG A  62       2.273 -19.587 -12.202  1.00  0.00           C  
ATOM    989  CD  ARG A  62       3.444 -20.028 -13.084  1.00  0.00           C  
ATOM    990  NE  ARG A  62       4.189 -21.105 -12.440  1.00  0.00           N  
ATOM    991  CZ  ARG A  62       3.695 -22.337 -12.366  1.00  0.00           C  
ATOM    992  NH1 ARG A  62       2.516 -22.601 -12.859  1.00  0.00           N  
ATOM    993  NH2 ARG A  62       4.397 -23.286 -11.808  1.00  0.00           N  
ATOM    994  H   ARG A  62       1.316 -15.726 -11.751  1.00  0.00           H  
ATOM    995  HA  ARG A  62      -0.001 -18.001 -12.814  1.00  0.00           H  
ATOM    996  HB2 ARG A  62       2.296 -17.752 -13.328  1.00  0.00           H  
ATOM    997  HB3 ARG A  62       2.738 -17.570 -11.629  1.00  0.00           H  
ATOM    998  HG2 ARG A  62       2.480 -19.841 -11.172  1.00  0.00           H  
ATOM    999  HG3 ARG A  62       1.373 -20.091 -12.522  1.00  0.00           H  
ATOM   1000  HD2 ARG A  62       3.065 -20.378 -14.031  1.00  0.00           H  
ATOM   1001  HD3 ARG A  62       4.103 -19.189 -13.253  1.00  0.00           H  
ATOM   1002  HE  ARG A  62       5.069 -20.916 -12.054  1.00  0.00           H  
ATOM   1003 HH11 ARG A  62       1.983 -21.876 -13.294  1.00  0.00           H  
ATOM   1004 HH12 ARG A  62       2.146 -23.528 -12.800  1.00  0.00           H  
ATOM   1005 HH21 ARG A  62       5.305 -23.086 -11.438  1.00  0.00           H  
ATOM   1006 HH22 ARG A  62       4.027 -24.214 -11.750  1.00  0.00           H  
ATOM   1007  N   ASP A  63       0.268 -17.834  -9.590  1.00  0.00           N  
ATOM   1008  CA  ASP A  63      -0.129 -18.463  -8.335  1.00  0.00           C  
ATOM   1009  C   ASP A  63      -1.153 -17.599  -7.614  1.00  0.00           C  
ATOM   1010  O   ASP A  63      -0.970 -16.388  -7.474  1.00  0.00           O  
ATOM   1011  CB  ASP A  63       1.088 -18.661  -7.437  1.00  0.00           C  
ATOM   1012  CG  ASP A  63       1.338 -20.150  -7.228  1.00  0.00           C  
ATOM   1013  OD1 ASP A  63       2.473 -20.568  -7.387  1.00  0.00           O  
ATOM   1014  OD2 ASP A  63       0.390 -20.851  -6.915  1.00  0.00           O  
ATOM   1015  H   ASP A  63       0.599 -16.912  -9.581  1.00  0.00           H  
ATOM   1016  HA  ASP A  63      -0.569 -19.426  -8.545  1.00  0.00           H  
ATOM   1017  HB2 ASP A  63       1.955 -18.211  -7.901  1.00  0.00           H  
ATOM   1018  HB3 ASP A  63       0.907 -18.193  -6.482  1.00  0.00           H  
ATOM   1019  N   LYS A  64      -2.231 -18.225  -7.159  1.00  0.00           N  
ATOM   1020  CA  LYS A  64      -3.275 -17.495  -6.457  1.00  0.00           C  
ATOM   1021  C   LYS A  64      -2.731 -16.932  -5.152  1.00  0.00           C  
ATOM   1022  O   LYS A  64      -3.076 -15.831  -4.747  1.00  0.00           O  
ATOM   1023  CB  LYS A  64      -4.472 -18.430  -6.189  1.00  0.00           C  
ATOM   1024  CG  LYS A  64      -5.377 -17.906  -5.053  1.00  0.00           C  
ATOM   1025  CD  LYS A  64      -5.983 -16.548  -5.422  1.00  0.00           C  
ATOM   1026  CE  LYS A  64      -7.507 -16.641  -5.332  1.00  0.00           C  
ATOM   1027  NZ  LYS A  64      -8.105 -15.342  -5.738  1.00  0.00           N  
ATOM   1028  H   LYS A  64      -2.327 -19.189  -7.299  1.00  0.00           H  
ATOM   1029  HA  LYS A  64      -3.596 -16.680  -7.081  1.00  0.00           H  
ATOM   1030  HB2 LYS A  64      -5.059 -18.517  -7.091  1.00  0.00           H  
ATOM   1031  HB3 LYS A  64      -4.100 -19.407  -5.918  1.00  0.00           H  
ATOM   1032  HG2 LYS A  64      -6.180 -18.614  -4.897  1.00  0.00           H  
ATOM   1033  HG3 LYS A  64      -4.815 -17.815  -4.136  1.00  0.00           H  
ATOM   1034  HD2 LYS A  64      -5.624 -15.793  -4.734  1.00  0.00           H  
ATOM   1035  HD3 LYS A  64      -5.703 -16.280  -6.426  1.00  0.00           H  
ATOM   1036  HE2 LYS A  64      -7.861 -17.420  -5.993  1.00  0.00           H  
ATOM   1037  HE3 LYS A  64      -7.796 -16.872  -4.317  1.00  0.00           H  
ATOM   1038  HZ1 LYS A  64      -7.388 -14.770  -6.228  1.00  0.00           H  
ATOM   1039  HZ2 LYS A  64      -8.908 -15.514  -6.374  1.00  0.00           H  
ATOM   1040  HZ3 LYS A  64      -8.436 -14.835  -4.893  1.00  0.00           H  
ATOM   1041  N   ASN A  65      -1.885 -17.696  -4.489  1.00  0.00           N  
ATOM   1042  CA  ASN A  65      -1.323 -17.252  -3.226  1.00  0.00           C  
ATOM   1043  C   ASN A  65      -0.329 -16.113  -3.443  1.00  0.00           C  
ATOM   1044  O   ASN A  65      -0.131 -15.270  -2.564  1.00  0.00           O  
ATOM   1045  CB  ASN A  65      -0.633 -18.423  -2.531  1.00  0.00           C  
ATOM   1046  CG  ASN A  65      -1.233 -18.624  -1.145  1.00  0.00           C  
ATOM   1047  OD1 ASN A  65      -1.378 -17.665  -0.386  1.00  0.00           O  
ATOM   1048  ND2 ASN A  65      -1.595 -19.819  -0.767  1.00  0.00           N  
ATOM   1049  H   ASN A  65      -1.641 -18.573  -4.846  1.00  0.00           H  
ATOM   1050  HA  ASN A  65      -2.123 -16.901  -2.597  1.00  0.00           H  
ATOM   1051  HB2 ASN A  65      -0.777 -19.320  -3.118  1.00  0.00           H  
ATOM   1052  HB3 ASN A  65       0.423 -18.219  -2.441  1.00  0.00           H  
ATOM   1053 HD21 ASN A  65      -1.482 -20.580  -1.374  1.00  0.00           H  
ATOM   1054 HD22 ASN A  65      -1.985 -19.955   0.121  1.00  0.00           H  
ATOM   1055  N   ALA A  66       0.294 -16.093  -4.615  1.00  0.00           N  
ATOM   1056  CA  ALA A  66       1.274 -15.062  -4.930  1.00  0.00           C  
ATOM   1057  C   ALA A  66       0.612 -13.703  -5.095  1.00  0.00           C  
ATOM   1058  O   ALA A  66       0.900 -12.752  -4.348  1.00  0.00           O  
ATOM   1059  CB  ALA A  66       1.992 -15.434  -6.223  1.00  0.00           C  
ATOM   1060  H   ALA A  66       0.097 -16.785  -5.278  1.00  0.00           H  
ATOM   1061  HA  ALA A  66       1.992 -15.010  -4.134  1.00  0.00           H  
ATOM   1062  HB1 ALA A  66       2.511 -14.570  -6.610  1.00  0.00           H  
ATOM   1063  HB2 ALA A  66       2.700 -16.224  -6.026  1.00  0.00           H  
ATOM   1064  HB3 ALA A  66       1.265 -15.773  -6.948  1.00  0.00           H  
ATOM   1065  N   LEU A  67      -0.286 -13.606  -6.068  1.00  0.00           N  
ATOM   1066  CA  LEU A  67      -0.967 -12.348  -6.287  1.00  0.00           C  
ATOM   1067  C   LEU A  67      -1.676 -11.937  -5.008  1.00  0.00           C  
ATOM   1068  O   LEU A  67      -1.757 -10.753  -4.690  1.00  0.00           O  
ATOM   1069  CB  LEU A  67      -1.949 -12.437  -7.479  1.00  0.00           C  
ATOM   1070  CG  LEU A  67      -3.422 -12.504  -7.023  1.00  0.00           C  
ATOM   1071  CD1 LEU A  67      -4.331 -12.329  -8.239  1.00  0.00           C  
ATOM   1072  CD2 LEU A  67      -3.707 -13.863  -6.381  1.00  0.00           C  
ATOM   1073  H   LEU A  67      -0.490 -14.384  -6.636  1.00  0.00           H  
ATOM   1074  HA  LEU A  67      -0.227 -11.600  -6.522  1.00  0.00           H  
ATOM   1075  HB2 LEU A  67      -1.815 -11.561  -8.096  1.00  0.00           H  
ATOM   1076  HB3 LEU A  67      -1.712 -13.314  -8.066  1.00  0.00           H  
ATOM   1077  HG  LEU A  67      -3.638 -11.714  -6.329  1.00  0.00           H  
ATOM   1078 HD11 LEU A  67      -5.316 -12.714  -8.013  1.00  0.00           H  
ATOM   1079 HD12 LEU A  67      -4.405 -11.279  -8.490  1.00  0.00           H  
ATOM   1080 HD13 LEU A  67      -3.914 -12.867  -9.070  1.00  0.00           H  
ATOM   1081 HD21 LEU A  67      -4.605 -14.267  -6.787  1.00  0.00           H  
ATOM   1082 HD22 LEU A  67      -2.878 -14.538  -6.561  1.00  0.00           H  
ATOM   1083 HD23 LEU A  67      -3.848 -13.742  -5.338  1.00  0.00           H  
ATOM   1084  N   GLN A  68      -2.213 -12.917  -4.285  1.00  0.00           N  
ATOM   1085  CA  GLN A  68      -2.941 -12.617  -3.059  1.00  0.00           C  
ATOM   1086  C   GLN A  68      -2.035 -11.882  -2.081  1.00  0.00           C  
ATOM   1087  O   GLN A  68      -2.406 -10.846  -1.507  1.00  0.00           O  
ATOM   1088  CB  GLN A  68      -3.477 -13.890  -2.394  1.00  0.00           C  
ATOM   1089  CG  GLN A  68      -4.977 -14.043  -2.685  1.00  0.00           C  
ATOM   1090  CD  GLN A  68      -5.792 -13.170  -1.747  1.00  0.00           C  
ATOM   1091  OE1 GLN A  68      -6.414 -13.664  -0.806  1.00  0.00           O  
ATOM   1092  NE2 GLN A  68      -5.810 -11.886  -1.955  1.00  0.00           N  
ATOM   1093  H   GLN A  68      -2.144 -13.850  -4.595  1.00  0.00           H  
ATOM   1094  HA  GLN A  68      -3.770 -11.990  -3.315  1.00  0.00           H  
ATOM   1095  HB2 GLN A  68      -2.944 -14.742  -2.769  1.00  0.00           H  
ATOM   1096  HB3 GLN A  68      -3.331 -13.821  -1.326  1.00  0.00           H  
ATOM   1097  HG2 GLN A  68      -5.190 -13.739  -3.693  1.00  0.00           H  
ATOM   1098  HG3 GLN A  68      -5.267 -15.069  -2.565  1.00  0.00           H  
ATOM   1099 HE21 GLN A  68      -5.303 -11.507  -2.702  1.00  0.00           H  
ATOM   1100 HE22 GLN A  68      -6.350 -11.306  -1.389  1.00  0.00           H  
ATOM   1101  N   ASN A  69      -0.837 -12.422  -1.892  1.00  0.00           N  
ATOM   1102  CA  ASN A  69       0.107 -11.810  -0.990  1.00  0.00           C  
ATOM   1103  C   ASN A  69       0.305 -10.347  -1.361  1.00  0.00           C  
ATOM   1104  O   ASN A  69       0.320  -9.471  -0.498  1.00  0.00           O  
ATOM   1105  CB  ASN A  69       1.441 -12.542  -1.052  1.00  0.00           C  
ATOM   1106  CG  ASN A  69       2.522 -11.601  -1.566  1.00  0.00           C  
ATOM   1107  OD1 ASN A  69       2.952 -10.697  -0.851  1.00  0.00           O  
ATOM   1108  ND2 ASN A  69       2.986 -11.758  -2.775  1.00  0.00           N  
ATOM   1109  H   ASN A  69      -0.588 -13.243  -2.373  1.00  0.00           H  
ATOM   1110  HA  ASN A  69      -0.280 -11.873   0.011  1.00  0.00           H  
ATOM   1111  HB2 ASN A  69       1.708 -12.890  -0.063  1.00  0.00           H  
ATOM   1112  HB3 ASN A  69       1.355 -13.385  -1.718  1.00  0.00           H  
ATOM   1113 HD21 ASN A  69       2.639 -12.477  -3.344  1.00  0.00           H  
ATOM   1114 HD22 ASN A  69       3.680 -11.156  -3.114  1.00  0.00           H  
ATOM   1115  N   ILE A  70       0.456 -10.085  -2.654  1.00  0.00           N  
ATOM   1116  CA  ILE A  70       0.651  -8.712  -3.112  1.00  0.00           C  
ATOM   1117  C   ILE A  70      -0.647  -7.912  -3.028  1.00  0.00           C  
ATOM   1118  O   ILE A  70      -0.631  -6.725  -2.711  1.00  0.00           O  
ATOM   1119  CB  ILE A  70       1.165  -8.705  -4.550  1.00  0.00           C  
ATOM   1120  CG1 ILE A  70       2.664  -9.030  -4.562  1.00  0.00           C  
ATOM   1121  CG2 ILE A  70       0.933  -7.321  -5.159  1.00  0.00           C  
ATOM   1122  CD1 ILE A  70       2.951 -10.038  -5.673  1.00  0.00           C  
ATOM   1123  H   ILE A  70       0.435 -10.824  -3.307  1.00  0.00           H  
ATOM   1124  HA  ILE A  70       1.383  -8.233  -2.479  1.00  0.00           H  
ATOM   1125  HB  ILE A  70       0.629  -9.445  -5.128  1.00  0.00           H  
ATOM   1126 HG12 ILE A  70       3.228  -8.127  -4.738  1.00  0.00           H  
ATOM   1127 HG13 ILE A  70       2.952  -9.458  -3.613  1.00  0.00           H  
ATOM   1128 HG21 ILE A  70      -0.092  -7.241  -5.492  1.00  0.00           H  
ATOM   1129 HG22 ILE A  70       1.129  -6.564  -4.416  1.00  0.00           H  
ATOM   1130 HG23 ILE A  70       1.594  -7.180  -5.996  1.00  0.00           H  
ATOM   1131 HD11 ILE A  70       2.477  -9.712  -6.586  1.00  0.00           H  
ATOM   1132 HD12 ILE A  70       4.018 -10.112  -5.827  1.00  0.00           H  
ATOM   1133 HD13 ILE A  70       2.560 -11.004  -5.391  1.00  0.00           H  
ATOM   1134  N   ILE A  71      -1.768  -8.561  -3.314  1.00  0.00           N  
ATOM   1135  CA  ILE A  71      -3.058  -7.882  -3.265  1.00  0.00           C  
ATOM   1136  C   ILE A  71      -3.221  -7.130  -1.955  1.00  0.00           C  
ATOM   1137  O   ILE A  71      -3.646  -5.974  -1.941  1.00  0.00           O  
ATOM   1138  CB  ILE A  71      -4.187  -8.899  -3.409  1.00  0.00           C  
ATOM   1139  CG1 ILE A  71      -4.378  -9.242  -4.893  1.00  0.00           C  
ATOM   1140  CG2 ILE A  71      -5.485  -8.337  -2.827  1.00  0.00           C  
ATOM   1141  CD1 ILE A  71      -5.351  -8.256  -5.537  1.00  0.00           C  
ATOM   1142  H   ILE A  71      -1.729  -9.505  -3.565  1.00  0.00           H  
ATOM   1143  HA  ILE A  71      -3.113  -7.180  -4.082  1.00  0.00           H  
ATOM   1144  HB  ILE A  71      -3.926  -9.787  -2.865  1.00  0.00           H  
ATOM   1145 HG12 ILE A  71      -3.427  -9.186  -5.400  1.00  0.00           H  
ATOM   1146 HG13 ILE A  71      -4.776 -10.240  -4.979  1.00  0.00           H  
ATOM   1147 HG21 ILE A  71      -5.584  -7.297  -3.105  1.00  0.00           H  
ATOM   1148 HG22 ILE A  71      -6.325  -8.894  -3.214  1.00  0.00           H  
ATOM   1149 HG23 ILE A  71      -5.466  -8.423  -1.752  1.00  0.00           H  
ATOM   1150 HD11 ILE A  71      -5.180  -7.267  -5.144  1.00  0.00           H  
ATOM   1151 HD12 ILE A  71      -5.204  -8.251  -6.608  1.00  0.00           H  
ATOM   1152 HD13 ILE A  71      -6.358  -8.559  -5.316  1.00  0.00           H  
ATOM   1153  N   LEU A  72      -2.892  -7.785  -0.845  1.00  0.00           N  
ATOM   1154  CA  LEU A  72      -3.029  -7.134   0.450  1.00  0.00           C  
ATOM   1155  C   LEU A  72      -2.248  -5.830   0.487  1.00  0.00           C  
ATOM   1156  O   LEU A  72      -2.438  -5.011   1.385  1.00  0.00           O  
ATOM   1157  CB  LEU A  72      -2.542  -8.071   1.535  1.00  0.00           C  
ATOM   1158  CG  LEU A  72      -3.469  -9.279   1.549  1.00  0.00           C  
ATOM   1159  CD1 LEU A  72      -2.634 -10.547   1.618  1.00  0.00           C  
ATOM   1160  CD2 LEU A  72      -4.442  -9.192   2.743  1.00  0.00           C  
ATOM   1161  H   LEU A  72      -2.558  -8.718  -0.891  1.00  0.00           H  
ATOM   1162  HA  LEU A  72      -4.072  -6.918   0.620  1.00  0.00           H  
ATOM   1163  HB2 LEU A  72      -1.537  -8.376   1.311  1.00  0.00           H  
ATOM   1164  HB3 LEU A  72      -2.564  -7.582   2.488  1.00  0.00           H  
ATOM   1165  HG  LEU A  72      -4.026  -9.293   0.637  1.00  0.00           H  
ATOM   1166 HD11 LEU A  72      -2.121 -10.580   2.561  1.00  0.00           H  
ATOM   1167 HD12 LEU A  72      -3.276 -11.409   1.504  1.00  0.00           H  
ATOM   1168 HD13 LEU A  72      -1.911 -10.539   0.823  1.00  0.00           H  
ATOM   1169 HD21 LEU A  72      -5.322  -9.770   2.531  1.00  0.00           H  
ATOM   1170 HD22 LEU A  72      -3.976  -9.582   3.625  1.00  0.00           H  
ATOM   1171 HD23 LEU A  72      -4.725  -8.160   2.909  1.00  0.00           H  
ATOM   1172  N   TYR A  73      -1.374  -5.640  -0.496  1.00  0.00           N  
ATOM   1173  CA  TYR A  73      -0.578  -4.423  -0.568  1.00  0.00           C  
ATOM   1174  C   TYR A  73       0.165  -4.189   0.737  1.00  0.00           C  
ATOM   1175  O   TYR A  73       0.377  -3.047   1.142  1.00  0.00           O  
ATOM   1176  CB  TYR A  73      -1.476  -3.216  -0.866  1.00  0.00           C  
ATOM   1177  CG  TYR A  73      -2.513  -3.588  -1.900  1.00  0.00           C  
ATOM   1178  CD1 TYR A  73      -2.118  -4.149  -3.121  1.00  0.00           C  
ATOM   1179  CD2 TYR A  73      -3.872  -3.371  -1.637  1.00  0.00           C  
ATOM   1180  CE1 TYR A  73      -3.079  -4.492  -4.077  1.00  0.00           C  
ATOM   1181  CE2 TYR A  73      -4.831  -3.714  -2.594  1.00  0.00           C  
ATOM   1182  CZ  TYR A  73      -4.434  -4.275  -3.813  1.00  0.00           C  
ATOM   1183  OH  TYR A  73      -5.382  -4.613  -4.755  1.00  0.00           O  
ATOM   1184  H   TYR A  73      -1.263  -6.329  -1.186  1.00  0.00           H  
ATOM   1185  HA  TYR A  73       0.144  -4.524  -1.363  1.00  0.00           H  
ATOM   1186  HB2 TYR A  73      -1.971  -2.901   0.042  1.00  0.00           H  
ATOM   1187  HB3 TYR A  73      -0.876  -2.406  -1.243  1.00  0.00           H  
ATOM   1188  HD1 TYR A  73      -1.071  -4.314  -3.327  1.00  0.00           H  
ATOM   1189  HD2 TYR A  73      -4.179  -2.937  -0.697  1.00  0.00           H  
ATOM   1190  HE1 TYR A  73      -2.773  -4.925  -5.018  1.00  0.00           H  
ATOM   1191  HE2 TYR A  73      -5.879  -3.546  -2.392  1.00  0.00           H  
ATOM   1192  HH  TYR A  73      -5.860  -3.815  -4.989  1.00  0.00           H  
ATOM   1193  N   HIS A  74       0.564  -5.275   1.393  1.00  0.00           N  
ATOM   1194  CA  HIS A  74       1.287  -5.156   2.652  1.00  0.00           C  
ATOM   1195  C   HIS A  74       0.384  -4.565   3.729  1.00  0.00           C  
ATOM   1196  O   HIS A  74       0.854  -3.874   4.632  1.00  0.00           O  
ATOM   1197  CB  HIS A  74       2.524  -4.267   2.473  1.00  0.00           C  
ATOM   1198  CG  HIS A  74       2.988  -4.313   1.038  1.00  0.00           C  
ATOM   1199  ND1 HIS A  74       2.775  -5.414   0.223  1.00  0.00           N  
ATOM   1200  CD2 HIS A  74       3.633  -3.389   0.254  1.00  0.00           C  
ATOM   1201  CE1 HIS A  74       3.275  -5.126  -0.991  1.00  0.00           C  
ATOM   1202  NE2 HIS A  74       3.807  -3.903  -1.028  1.00  0.00           N  
ATOM   1203  H   HIS A  74       0.366  -6.169   1.027  1.00  0.00           H  
ATOM   1204  HA  HIS A  74       1.609  -6.127   2.962  1.00  0.00           H  
ATOM   1205  HB2 HIS A  74       2.272  -3.252   2.735  1.00  0.00           H  
ATOM   1206  HB3 HIS A  74       3.317  -4.619   3.118  1.00  0.00           H  
ATOM   1207  HD1 HIS A  74       2.350  -6.251   0.484  1.00  0.00           H  
ATOM   1208  HD2 HIS A  74       3.961  -2.416   0.582  1.00  0.00           H  
ATOM   1209  HE1 HIS A  74       3.242  -5.801  -1.833  1.00  0.00           H  
ATOM   1210  HE2 HIS A  74       4.228  -3.461  -1.795  1.00  0.00           H  
ATOM   1211  N   LEU A  75      -0.919  -4.844   3.630  1.00  0.00           N  
ATOM   1212  CA  LEU A  75      -1.874  -4.332   4.610  1.00  0.00           C  
ATOM   1213  C   LEU A  75      -1.331  -4.556   6.010  1.00  0.00           C  
ATOM   1214  O   LEU A  75      -0.941  -5.671   6.346  1.00  0.00           O  
ATOM   1215  CB  LEU A  75      -3.236  -5.029   4.438  1.00  0.00           C  
ATOM   1216  CG  LEU A  75      -3.900  -5.330   5.797  1.00  0.00           C  
ATOM   1217  CD1 LEU A  75      -4.150  -4.026   6.550  1.00  0.00           C  
ATOM   1218  CD2 LEU A  75      -5.244  -6.015   5.562  1.00  0.00           C  
ATOM   1219  H   LEU A  75      -1.239  -5.406   2.895  1.00  0.00           H  
ATOM   1220  HA  LEU A  75      -2.001  -3.277   4.444  1.00  0.00           H  
ATOM   1221  HB2 LEU A  75      -3.889  -4.390   3.863  1.00  0.00           H  
ATOM   1222  HB3 LEU A  75      -3.088  -5.944   3.906  1.00  0.00           H  
ATOM   1223  HG  LEU A  75      -3.277  -5.986   6.389  1.00  0.00           H  
ATOM   1224 HD11 LEU A  75      -5.212  -3.903   6.704  1.00  0.00           H  
ATOM   1225 HD12 LEU A  75      -3.651  -4.061   7.505  1.00  0.00           H  
ATOM   1226 HD13 LEU A  75      -3.770  -3.193   5.976  1.00  0.00           H  
ATOM   1227 HD21 LEU A  75      -5.387  -6.784   6.307  1.00  0.00           H  
ATOM   1228 HD22 LEU A  75      -6.035  -5.286   5.640  1.00  0.00           H  
ATOM   1229 HD23 LEU A  75      -5.257  -6.458   4.579  1.00  0.00           H  
ATOM   1230  N   THR A  76      -1.313  -3.505   6.820  1.00  0.00           N  
ATOM   1231  CA  THR A  76      -0.805  -3.623   8.183  1.00  0.00           C  
ATOM   1232  C   THR A  76      -1.861  -3.180   9.198  1.00  0.00           C  
ATOM   1233  O   THR A  76      -2.750  -2.408   8.853  1.00  0.00           O  
ATOM   1234  CB  THR A  76       0.476  -2.783   8.342  1.00  0.00           C  
ATOM   1235  OG1 THR A  76       1.502  -3.611   8.868  1.00  0.00           O  
ATOM   1236  CG2 THR A  76       0.251  -1.604   9.297  1.00  0.00           C  
ATOM   1237  H   THR A  76      -1.650  -2.646   6.499  1.00  0.00           H  
ATOM   1238  HA  THR A  76      -0.562  -4.648   8.346  1.00  0.00           H  
ATOM   1239  HB  THR A  76       0.778  -2.400   7.374  1.00  0.00           H  
ATOM   1240  HG1 THR A  76       2.167  -3.046   9.267  1.00  0.00           H  
ATOM   1241 HG21 THR A  76      -0.596  -1.017   8.970  1.00  0.00           H  
ATOM   1242 HG22 THR A  76       0.081  -1.974  10.296  1.00  0.00           H  
ATOM   1243 HG23 THR A  76       1.130  -0.983   9.300  1.00  0.00           H  
ATOM   1244  N   PRO A  77      -1.781  -3.617  10.444  1.00  0.00           N  
ATOM   1245  CA  PRO A  77      -2.762  -3.221  11.487  1.00  0.00           C  
ATOM   1246  C   PRO A  77      -2.358  -1.927  12.186  1.00  0.00           C  
ATOM   1247  O   PRO A  77      -1.176  -1.686  12.424  1.00  0.00           O  
ATOM   1248  CB  PRO A  77      -2.740  -4.405  12.473  1.00  0.00           C  
ATOM   1249  CG  PRO A  77      -1.659  -5.329  11.996  1.00  0.00           C  
ATOM   1250  CD  PRO A  77      -0.788  -4.519  11.040  1.00  0.00           C  
ATOM   1251  HA  PRO A  77      -3.741  -3.118  11.059  1.00  0.00           H  
ATOM   1252  HB2 PRO A  77      -2.514  -4.053  13.469  1.00  0.00           H  
ATOM   1253  HB3 PRO A  77      -3.690  -4.915  12.463  1.00  0.00           H  
ATOM   1254  HG2 PRO A  77      -1.076  -5.686  12.834  1.00  0.00           H  
ATOM   1255  HG3 PRO A  77      -2.096  -6.162  11.464  1.00  0.00           H  
ATOM   1256  HD2 PRO A  77      -0.036  -3.961  11.592  1.00  0.00           H  
ATOM   1257  HD3 PRO A  77      -0.334  -5.154  10.312  1.00  0.00           H  
ATOM   1258  N   GLY A  78      -3.345  -1.103  12.504  1.00  0.00           N  
ATOM   1259  CA  GLY A  78      -3.079   0.165  13.172  1.00  0.00           C  
ATOM   1260  C   GLY A  78      -2.553   1.195  12.182  1.00  0.00           C  
ATOM   1261  O   GLY A  78      -1.495   1.009  11.577  1.00  0.00           O  
ATOM   1262  H   GLY A  78      -4.270  -1.349  12.286  1.00  0.00           H  
ATOM   1263  HA2 GLY A  78      -3.995   0.533  13.613  1.00  0.00           H  
ATOM   1264  HA3 GLY A  78      -2.346   0.012  13.950  1.00  0.00           H  
ATOM   1265  N   VAL A  79      -3.295   2.279  12.025  1.00  0.00           N  
ATOM   1266  CA  VAL A  79      -2.896   3.334  11.103  1.00  0.00           C  
ATOM   1267  C   VAL A  79      -1.440   3.725  11.346  1.00  0.00           C  
ATOM   1268  O   VAL A  79      -1.041   4.007  12.476  1.00  0.00           O  
ATOM   1269  CB  VAL A  79      -3.795   4.558  11.291  1.00  0.00           C  
ATOM   1270  CG1 VAL A  79      -5.150   4.292  10.633  1.00  0.00           C  
ATOM   1271  CG2 VAL A  79      -4.001   4.828  12.784  1.00  0.00           C  
ATOM   1272  H   VAL A  79      -4.128   2.366  12.529  1.00  0.00           H  
ATOM   1273  HA  VAL A  79      -2.999   2.977  10.090  1.00  0.00           H  
ATOM   1274  HB  VAL A  79      -3.333   5.419  10.826  1.00  0.00           H  
ATOM   1275 HG11 VAL A  79      -5.932   4.753  11.217  1.00  0.00           H  
ATOM   1276 HG12 VAL A  79      -5.155   4.705   9.637  1.00  0.00           H  
ATOM   1277 HG13 VAL A  79      -5.321   3.227  10.582  1.00  0.00           H  
ATOM   1278 HG21 VAL A  79      -4.599   5.718  12.909  1.00  0.00           H  
ATOM   1279 HG22 VAL A  79      -4.508   3.988  13.235  1.00  0.00           H  
ATOM   1280 HG23 VAL A  79      -3.042   4.969  13.260  1.00  0.00           H  
ATOM   1281  N   PHE A  80      -0.647   3.726  10.278  1.00  0.00           N  
ATOM   1282  CA  PHE A  80       0.765   4.067  10.389  1.00  0.00           C  
ATOM   1283  C   PHE A  80       0.944   5.532  10.774  1.00  0.00           C  
ATOM   1284  O   PHE A  80       0.429   6.430  10.106  1.00  0.00           O  
ATOM   1285  CB  PHE A  80       1.469   3.809   9.058  1.00  0.00           C  
ATOM   1286  CG  PHE A  80       2.006   5.111   8.526  1.00  0.00           C  
ATOM   1287  CD1 PHE A  80       1.288   5.814   7.557  1.00  0.00           C  
ATOM   1288  CD2 PHE A  80       3.210   5.627   9.020  1.00  0.00           C  
ATOM   1289  CE1 PHE A  80       1.769   7.034   7.077  1.00  0.00           C  
ATOM   1290  CE2 PHE A  80       3.697   6.847   8.537  1.00  0.00           C  
ATOM   1291  CZ  PHE A  80       2.975   7.552   7.565  1.00  0.00           C  
ATOM   1292  H   PHE A  80      -1.016   3.485   9.403  1.00  0.00           H  
ATOM   1293  HA  PHE A  80       1.214   3.445  11.145  1.00  0.00           H  
ATOM   1294  HB2 PHE A  80       2.281   3.110   9.203  1.00  0.00           H  
ATOM   1295  HB3 PHE A  80       0.762   3.399   8.357  1.00  0.00           H  
ATOM   1296  HD1 PHE A  80       0.361   5.414   7.175  1.00  0.00           H  
ATOM   1297  HD2 PHE A  80       3.765   5.081   9.769  1.00  0.00           H  
ATOM   1298  HE1 PHE A  80       1.210   7.577   6.330  1.00  0.00           H  
ATOM   1299  HE2 PHE A  80       4.627   7.245   8.915  1.00  0.00           H  
ATOM   1300  HZ  PHE A  80       3.348   8.495   7.197  1.00  0.00           H  
ATOM   1301  N   ILE A  81       1.689   5.764  11.851  1.00  0.00           N  
ATOM   1302  CA  ILE A  81       1.952   7.125  12.313  1.00  0.00           C  
ATOM   1303  C   ILE A  81       3.442   7.332  12.503  1.00  0.00           C  
ATOM   1304  O   ILE A  81       4.181   6.387  12.787  1.00  0.00           O  
ATOM   1305  CB  ILE A  81       1.245   7.387  13.641  1.00  0.00           C  
ATOM   1306  CG1 ILE A  81       0.082   6.404  13.782  1.00  0.00           C  
ATOM   1307  CG2 ILE A  81       0.722   8.823  13.671  1.00  0.00           C  
ATOM   1308  CD1 ILE A  81      -0.786   6.774  14.988  1.00  0.00           C  
ATOM   1309  H   ILE A  81       2.078   5.010  12.337  1.00  0.00           H  
ATOM   1310  HA  ILE A  81       1.592   7.826  11.576  1.00  0.00           H  
ATOM   1311  HB  ILE A  81       1.949   7.248  14.456  1.00  0.00           H  
ATOM   1312 HG12 ILE A  81      -0.518   6.434  12.885  1.00  0.00           H  
ATOM   1313 HG13 ILE A  81       0.477   5.410  13.916  1.00  0.00           H  
ATOM   1314 HG21 ILE A  81      -0.237   8.872  13.175  1.00  0.00           H  
ATOM   1315 HG22 ILE A  81       0.616   9.136  14.698  1.00  0.00           H  
ATOM   1316 HG23 ILE A  81       1.422   9.476  13.172  1.00  0.00           H  
ATOM   1317 HD11 ILE A  81      -1.060   5.874  15.520  1.00  0.00           H  
ATOM   1318 HD12 ILE A  81      -0.233   7.425  15.646  1.00  0.00           H  
ATOM   1319 HD13 ILE A  81      -1.680   7.276  14.648  1.00  0.00           H  
ATOM   1320  N   GLY A  82       3.881   8.574  12.379  1.00  0.00           N  
ATOM   1321  CA  GLY A  82       5.286   8.888  12.573  1.00  0.00           C  
ATOM   1322  C   GLY A  82       5.758   8.381  13.935  1.00  0.00           C  
ATOM   1323  O   GLY A  82       6.937   8.488  14.273  1.00  0.00           O  
ATOM   1324  H   GLY A  82       3.247   9.293  12.175  1.00  0.00           H  
ATOM   1325  HA2 GLY A  82       5.870   8.419  11.792  1.00  0.00           H  
ATOM   1326  HA3 GLY A  82       5.421   9.957  12.527  1.00  0.00           H  
ATOM   1327  N   LYS A  83       4.831   7.826  14.719  1.00  0.00           N  
ATOM   1328  CA  LYS A  83       5.172   7.304  16.036  1.00  0.00           C  
ATOM   1329  C   LYS A  83       5.948   8.345  16.818  1.00  0.00           C  
ATOM   1330  O   LYS A  83       6.677   8.023  17.759  1.00  0.00           O  
ATOM   1331  CB  LYS A  83       6.011   6.042  15.877  1.00  0.00           C  
ATOM   1332  CG  LYS A  83       5.107   4.815  15.951  1.00  0.00           C  
ATOM   1333  CD  LYS A  83       5.834   3.616  15.347  1.00  0.00           C  
ATOM   1334  CE  LYS A  83       4.910   2.401  15.367  1.00  0.00           C  
ATOM   1335  NZ  LYS A  83       5.678   1.200  15.799  1.00  0.00           N  
ATOM   1336  H   LYS A  83       3.907   7.763  14.406  1.00  0.00           H  
ATOM   1337  HA  LYS A  83       4.265   7.061  16.568  1.00  0.00           H  
ATOM   1338  HB2 LYS A  83       6.504   6.066  14.917  1.00  0.00           H  
ATOM   1339  HB3 LYS A  83       6.747   5.991  16.660  1.00  0.00           H  
ATOM   1340  HG2 LYS A  83       4.864   4.609  16.984  1.00  0.00           H  
ATOM   1341  HG3 LYS A  83       4.199   5.001  15.396  1.00  0.00           H  
ATOM   1342  HD2 LYS A  83       6.113   3.840  14.327  1.00  0.00           H  
ATOM   1343  HD3 LYS A  83       6.720   3.402  15.926  1.00  0.00           H  
ATOM   1344  HE2 LYS A  83       4.099   2.576  16.057  1.00  0.00           H  
ATOM   1345  HE3 LYS A  83       4.511   2.238  14.377  1.00  0.00           H  
ATOM   1346  HZ1 LYS A  83       6.195   1.416  16.677  1.00  0.00           H  
ATOM   1347  HZ2 LYS A  83       5.023   0.410  15.967  1.00  0.00           H  
ATOM   1348  HZ3 LYS A  83       6.354   0.933  15.055  1.00  0.00           H  
ATOM   1349  N   GLY A  84       5.777   9.593  16.409  1.00  0.00           N  
ATOM   1350  CA  GLY A  84       6.471  10.704  17.065  1.00  0.00           C  
ATOM   1351  C   GLY A  84       7.866  10.272  17.532  1.00  0.00           C  
ATOM   1352  O   GLY A  84       8.364  10.747  18.551  1.00  0.00           O  
ATOM   1353  H   GLY A  84       5.163   9.766  15.645  1.00  0.00           H  
ATOM   1354  HA2 GLY A  84       6.564  11.526  16.370  1.00  0.00           H  
ATOM   1355  HA3 GLY A  84       5.900  11.026  17.923  1.00  0.00           H  
ATOM   1356  N   PHE A  85       8.477   9.354  16.777  1.00  0.00           N  
ATOM   1357  CA  PHE A  85       9.804   8.834  17.111  1.00  0.00           C  
ATOM   1358  C   PHE A  85      10.902   9.616  16.400  1.00  0.00           C  
ATOM   1359  O   PHE A  85      10.623  10.529  15.622  1.00  0.00           O  
ATOM   1360  CB  PHE A  85       9.913   7.359  16.729  1.00  0.00           C  
ATOM   1361  CG  PHE A  85      11.034   6.711  17.515  1.00  0.00           C  
ATOM   1362  CD1 PHE A  85      12.164   6.216  16.850  1.00  0.00           C  
ATOM   1363  CD2 PHE A  85      10.943   6.602  18.907  1.00  0.00           C  
ATOM   1364  CE1 PHE A  85      13.200   5.616  17.579  1.00  0.00           C  
ATOM   1365  CE2 PHE A  85      11.976   6.002  19.635  1.00  0.00           C  
ATOM   1366  CZ  PHE A  85      13.104   5.509  18.972  1.00  0.00           C  
ATOM   1367  H   PHE A  85       8.019   9.008  15.983  1.00  0.00           H  
ATOM   1368  HA  PHE A  85       9.950   8.928  18.178  1.00  0.00           H  
ATOM   1369  HB2 PHE A  85       8.982   6.858  16.949  1.00  0.00           H  
ATOM   1370  HB3 PHE A  85      10.124   7.282  15.673  1.00  0.00           H  
ATOM   1371  HD1 PHE A  85      12.239   6.298  15.777  1.00  0.00           H  
ATOM   1372  HD2 PHE A  85      10.075   6.983  19.420  1.00  0.00           H  
ATOM   1373  HE1 PHE A  85      14.072   5.235  17.067  1.00  0.00           H  
ATOM   1374  HE2 PHE A  85      11.901   5.920  20.711  1.00  0.00           H  
ATOM   1375  HZ  PHE A  85      13.901   5.045  19.535  1.00  0.00           H  
ATOM   1376  N   GLU A  86      12.153   9.257  16.682  1.00  0.00           N  
ATOM   1377  CA  GLU A  86      13.283   9.946  16.070  1.00  0.00           C  
ATOM   1378  C   GLU A  86      13.302   9.733  14.546  1.00  0.00           C  
ATOM   1379  O   GLU A  86      13.312   8.586  14.087  1.00  0.00           O  
ATOM   1380  CB  GLU A  86      14.602   9.453  16.680  1.00  0.00           C  
ATOM   1381  CG  GLU A  86      15.746   9.667  15.685  1.00  0.00           C  
ATOM   1382  CD  GLU A  86      17.088   9.633  16.408  1.00  0.00           C  
ATOM   1383  OE1 GLU A  86      18.040  10.178  15.872  1.00  0.00           O  
ATOM   1384  OE2 GLU A  86      17.148   9.061  17.484  1.00  0.00           O  
ATOM   1385  H   GLU A  86      12.316   8.523  17.317  1.00  0.00           H  
ATOM   1386  HA  GLU A  86      13.186  10.984  16.283  1.00  0.00           H  
ATOM   1387  HB2 GLU A  86      14.806  10.012  17.584  1.00  0.00           H  
ATOM   1388  HB3 GLU A  86      14.524   8.405  16.916  1.00  0.00           H  
ATOM   1389  HG2 GLU A  86      15.721   8.890  14.941  1.00  0.00           H  
ATOM   1390  HG3 GLU A  86      15.630  10.627  15.206  1.00  0.00           H  
ATOM   1391  N   PRO A  87      13.327  10.797  13.753  1.00  0.00           N  
ATOM   1392  CA  PRO A  87      13.371  10.678  12.267  1.00  0.00           C  
ATOM   1393  C   PRO A  87      14.770  10.319  11.770  1.00  0.00           C  
ATOM   1394  O   PRO A  87      15.727  11.054  12.008  1.00  0.00           O  
ATOM   1395  CB  PRO A  87      12.973  12.069  11.782  1.00  0.00           C  
ATOM   1396  CG  PRO A  87      13.400  13.000  12.865  1.00  0.00           C  
ATOM   1397  CD  PRO A  87      13.311  12.220  14.175  1.00  0.00           C  
ATOM   1398  HA  PRO A  87      12.651   9.953  11.917  1.00  0.00           H  
ATOM   1399  HB2 PRO A  87      13.490  12.303  10.864  1.00  0.00           H  
ATOM   1400  HB3 PRO A  87      11.906  12.130  11.642  1.00  0.00           H  
ATOM   1401  HG2 PRO A  87      14.419  13.316  12.694  1.00  0.00           H  
ATOM   1402  HG3 PRO A  87      12.745  13.854  12.903  1.00  0.00           H  
ATOM   1403  HD2 PRO A  87      14.162  12.447  14.801  1.00  0.00           H  
ATOM   1404  HD3 PRO A  87      12.389  12.447  14.685  1.00  0.00           H  
ATOM   1405  N   GLY A  88      14.877   9.187  11.084  1.00  0.00           N  
ATOM   1406  CA  GLY A  88      16.163   8.739  10.562  1.00  0.00           C  
ATOM   1407  C   GLY A  88      16.393   7.268  10.877  1.00  0.00           C  
ATOM   1408  O   GLY A  88      17.239   6.617  10.265  1.00  0.00           O  
ATOM   1409  H   GLY A  88      14.077   8.642  10.927  1.00  0.00           H  
ATOM   1410  HA2 GLY A  88      16.180   8.881   9.490  1.00  0.00           H  
ATOM   1411  HA3 GLY A  88      16.953   9.324  11.010  1.00  0.00           H  
ATOM   1412  N   VAL A  89      15.641   6.746  11.841  1.00  0.00           N  
ATOM   1413  CA  VAL A  89      15.784   5.349  12.224  1.00  0.00           C  
ATOM   1414  C   VAL A  89      14.728   4.490  11.531  1.00  0.00           C  
ATOM   1415  O   VAL A  89      13.560   4.866  11.457  1.00  0.00           O  
ATOM   1416  CB  VAL A  89      15.649   5.216  13.739  1.00  0.00           C  
ATOM   1417  CG1 VAL A  89      16.757   6.020  14.420  1.00  0.00           C  
ATOM   1418  CG2 VAL A  89      14.288   5.755  14.179  1.00  0.00           C  
ATOM   1419  H   VAL A  89      14.982   7.309  12.307  1.00  0.00           H  
ATOM   1420  HA  VAL A  89      16.765   5.004  11.930  1.00  0.00           H  
ATOM   1421  HB  VAL A  89      15.735   4.179  14.016  1.00  0.00           H  
ATOM   1422 HG11 VAL A  89      17.268   6.622  13.684  1.00  0.00           H  
ATOM   1423 HG12 VAL A  89      16.324   6.662  15.173  1.00  0.00           H  
ATOM   1424 HG13 VAL A  89      17.460   5.345  14.884  1.00  0.00           H  
ATOM   1425 HG21 VAL A  89      13.674   4.938  14.530  1.00  0.00           H  
ATOM   1426 HG22 VAL A  89      14.427   6.470  14.977  1.00  0.00           H  
ATOM   1427 HG23 VAL A  89      13.804   6.238  13.345  1.00  0.00           H  
ATOM   1428  N   THR A  90      15.149   3.334  11.024  1.00  0.00           N  
ATOM   1429  CA  THR A  90      14.225   2.432  10.342  1.00  0.00           C  
ATOM   1430  C   THR A  90      13.444   1.604  11.358  1.00  0.00           C  
ATOM   1431  O   THR A  90      14.016   0.769  12.060  1.00  0.00           O  
ATOM   1432  CB  THR A  90      14.999   1.496   9.406  1.00  0.00           C  
ATOM   1433  OG1 THR A  90      16.389   1.771   9.510  1.00  0.00           O  
ATOM   1434  CG2 THR A  90      14.541   1.713   7.960  1.00  0.00           C  
ATOM   1435  H   THR A  90      16.092   3.083  11.111  1.00  0.00           H  
ATOM   1436  HA  THR A  90      13.531   3.019   9.756  1.00  0.00           H  
ATOM   1437  HB  THR A  90      14.813   0.472   9.687  1.00  0.00           H  
ATOM   1438  HG1 THR A  90      16.506   2.723   9.481  1.00  0.00           H  
ATOM   1439 HG21 THR A  90      15.006   0.974   7.323  1.00  0.00           H  
ATOM   1440 HG22 THR A  90      13.468   1.613   7.901  1.00  0.00           H  
ATOM   1441 HG23 THR A  90      14.831   2.701   7.636  1.00  0.00           H  
ATOM   1442  N   ASN A  91      12.138   1.834  11.430  1.00  0.00           N  
ATOM   1443  CA  ASN A  91      11.293   1.098  12.363  1.00  0.00           C  
ATOM   1444  C   ASN A  91      10.707  -0.137  11.675  1.00  0.00           C  
ATOM   1445  O   ASN A  91      10.156  -0.046  10.579  1.00  0.00           O  
ATOM   1446  CB  ASN A  91      10.164   2.002  12.874  1.00  0.00           C  
ATOM   1447  CG  ASN A  91      10.543   3.473  12.693  1.00  0.00           C  
ATOM   1448  OD1 ASN A  91      10.318   4.041  11.626  1.00  0.00           O  
ATOM   1449  ND2 ASN A  91      11.095   4.137  13.678  1.00  0.00           N  
ATOM   1450  H   ASN A  91      11.732   2.508  10.843  1.00  0.00           H  
ATOM   1451  HA  ASN A  91      11.892   0.780  13.202  1.00  0.00           H  
ATOM   1452  HB2 ASN A  91       9.264   1.796  12.318  1.00  0.00           H  
ATOM   1453  HB3 ASN A  91       9.993   1.803  13.922  1.00  0.00           H  
ATOM   1454 HD21 ASN A  91      11.269   3.695  14.537  1.00  0.00           H  
ATOM   1455 HD22 ASN A  91      11.338   5.078  13.556  1.00  0.00           H  
ATOM   1456  N   ILE A  92      10.849  -1.293  12.320  1.00  0.00           N  
ATOM   1457  CA  ILE A  92      10.348  -2.547  11.758  1.00  0.00           C  
ATOM   1458  C   ILE A  92       8.887  -2.764  12.125  1.00  0.00           C  
ATOM   1459  O   ILE A  92       8.506  -2.656  13.291  1.00  0.00           O  
ATOM   1460  CB  ILE A  92      11.179  -3.717  12.288  1.00  0.00           C  
ATOM   1461  CG1 ILE A  92      12.659  -3.311  12.360  1.00  0.00           C  
ATOM   1462  CG2 ILE A  92      11.020  -4.918  11.356  1.00  0.00           C  
ATOM   1463  CD1 ILE A  92      13.106  -2.715  11.021  1.00  0.00           C  
ATOM   1464  H   ILE A  92      11.309  -1.307  13.185  1.00  0.00           H  
ATOM   1465  HA  ILE A  92      10.438  -2.518  10.682  1.00  0.00           H  
ATOM   1466  HB  ILE A  92      10.832  -3.983  13.276  1.00  0.00           H  
ATOM   1467 HG12 ILE A  92      12.788  -2.575  13.140  1.00  0.00           H  
ATOM   1468 HG13 ILE A  92      13.257  -4.179  12.583  1.00  0.00           H  
ATOM   1469 HG21 ILE A  92      11.401  -4.667  10.377  1.00  0.00           H  
ATOM   1470 HG22 ILE A  92      11.570  -5.759  11.753  1.00  0.00           H  
ATOM   1471 HG23 ILE A  92       9.974  -5.177  11.280  1.00  0.00           H  
ATOM   1472 HD11 ILE A  92      12.701  -3.301  10.211  1.00  0.00           H  
ATOM   1473 HD12 ILE A  92      12.755  -1.698  10.941  1.00  0.00           H  
ATOM   1474 HD13 ILE A  92      14.185  -2.726  10.968  1.00  0.00           H  
ATOM   1475  N   LEU A  93       8.074  -3.076  11.122  1.00  0.00           N  
ATOM   1476  CA  LEU A  93       6.656  -3.316  11.351  1.00  0.00           C  
ATOM   1477  C   LEU A  93       6.201  -4.557  10.590  1.00  0.00           C  
ATOM   1478  O   LEU A  93       6.662  -4.820   9.480  1.00  0.00           O  
ATOM   1479  CB  LEU A  93       5.829  -2.103  10.908  1.00  0.00           C  
ATOM   1480  CG  LEU A  93       6.055  -0.921  11.868  1.00  0.00           C  
ATOM   1481  CD1 LEU A  93       7.369  -0.195  11.545  1.00  0.00           C  
ATOM   1482  CD2 LEU A  93       4.893   0.063  11.730  1.00  0.00           C  
ATOM   1483  H   LEU A  93       8.433  -3.150  10.212  1.00  0.00           H  
ATOM   1484  HA  LEU A  93       6.495  -3.485  12.404  1.00  0.00           H  
ATOM   1485  HB2 LEU A  93       6.111  -1.820   9.903  1.00  0.00           H  
ATOM   1486  HB3 LEU A  93       4.783  -2.369  10.917  1.00  0.00           H  
ATOM   1487  HG  LEU A  93       6.093  -1.280  12.885  1.00  0.00           H  
ATOM   1488 HD11 LEU A  93       7.981  -0.153  12.434  1.00  0.00           H  
ATOM   1489 HD12 LEU A  93       7.904  -0.719  10.767  1.00  0.00           H  
ATOM   1490 HD13 LEU A  93       7.151   0.810  11.214  1.00  0.00           H  
ATOM   1491 HD21 LEU A  93       5.257   1.072  11.855  1.00  0.00           H  
ATOM   1492 HD22 LEU A  93       4.446  -0.041  10.752  1.00  0.00           H  
ATOM   1493 HD23 LEU A  93       4.152  -0.148  12.488  1.00  0.00           H  
ATOM   1494  N   LYS A  94       5.298  -5.316  11.200  1.00  0.00           N  
ATOM   1495  CA  LYS A  94       4.787  -6.530  10.581  1.00  0.00           C  
ATOM   1496  C   LYS A  94       3.439  -6.267   9.927  1.00  0.00           C  
ATOM   1497  O   LYS A  94       2.609  -5.543  10.477  1.00  0.00           O  
ATOM   1498  CB  LYS A  94       4.641  -7.626  11.635  1.00  0.00           C  
ATOM   1499  CG  LYS A  94       5.685  -8.714  11.380  1.00  0.00           C  
ATOM   1500  CD  LYS A  94       5.568  -9.803  12.448  1.00  0.00           C  
ATOM   1501  CE  LYS A  94       4.657 -10.922  11.940  1.00  0.00           C  
ATOM   1502  NZ  LYS A  94       5.447 -11.857  11.089  1.00  0.00           N  
ATOM   1503  H   LYS A  94       4.973  -5.055  12.086  1.00  0.00           H  
ATOM   1504  HA  LYS A  94       5.483  -6.864   9.828  1.00  0.00           H  
ATOM   1505  HB2 LYS A  94       4.791  -7.201  12.617  1.00  0.00           H  
ATOM   1506  HB3 LYS A  94       3.652  -8.056  11.576  1.00  0.00           H  
ATOM   1507  HG2 LYS A  94       5.519  -9.147  10.403  1.00  0.00           H  
ATOM   1508  HG3 LYS A  94       6.672  -8.279  11.418  1.00  0.00           H  
ATOM   1509  HD2 LYS A  94       6.549 -10.205  12.658  1.00  0.00           H  
ATOM   1510  HD3 LYS A  94       5.150  -9.384  13.350  1.00  0.00           H  
ATOM   1511  HE2 LYS A  94       4.245 -11.460  12.781  1.00  0.00           H  
ATOM   1512  HE3 LYS A  94       3.853 -10.496  11.356  1.00  0.00           H  
ATOM   1513  HZ1 LYS A  94       4.854 -12.671  10.826  1.00  0.00           H  
ATOM   1514  HZ2 LYS A  94       5.760 -11.363  10.230  1.00  0.00           H  
ATOM   1515  HZ3 LYS A  94       6.277 -12.188  11.618  1.00  0.00           H  
ATOM   1516  N   THR A  95       3.228  -6.861   8.754  1.00  0.00           N  
ATOM   1517  CA  THR A  95       1.970  -6.679   8.034  1.00  0.00           C  
ATOM   1518  C   THR A  95       1.257  -8.019   7.854  1.00  0.00           C  
ATOM   1519  O   THR A  95       1.813  -9.074   8.158  1.00  0.00           O  
ATOM   1520  CB  THR A  95       2.236  -6.040   6.668  1.00  0.00           C  
ATOM   1521  OG1 THR A  95       2.813  -7.003   5.800  1.00  0.00           O  
ATOM   1522  CG2 THR A  95       3.188  -4.855   6.827  1.00  0.00           C  
ATOM   1523  H   THR A  95       3.931  -7.429   8.365  1.00  0.00           H  
ATOM   1524  HA  THR A  95       1.329  -6.021   8.603  1.00  0.00           H  
ATOM   1525  HB  THR A  95       1.310  -5.685   6.251  1.00  0.00           H  
ATOM   1526  HG1 THR A  95       2.501  -6.823   4.910  1.00  0.00           H  
ATOM   1527 HG21 THR A  95       2.771  -3.992   6.329  1.00  0.00           H  
ATOM   1528 HG22 THR A  95       3.325  -4.635   7.874  1.00  0.00           H  
ATOM   1529 HG23 THR A  95       4.137  -5.098   6.384  1.00  0.00           H  
ATOM   1530  N   THR A  96       0.022  -7.970   7.363  1.00  0.00           N  
ATOM   1531  CA  THR A  96      -0.758  -9.187   7.154  1.00  0.00           C  
ATOM   1532  C   THR A  96      -0.130 -10.065   6.078  1.00  0.00           C  
ATOM   1533  O   THR A  96      -0.286 -11.286   6.089  1.00  0.00           O  
ATOM   1534  CB  THR A  96      -2.186  -8.837   6.725  1.00  0.00           C  
ATOM   1535  OG1 THR A  96      -3.010  -9.986   6.858  1.00  0.00           O  
ATOM   1536  CG2 THR A  96      -2.184  -8.371   5.270  1.00  0.00           C  
ATOM   1537  H   THR A  96      -0.373  -7.101   7.143  1.00  0.00           H  
ATOM   1538  HA  THR A  96      -0.800  -9.742   8.079  1.00  0.00           H  
ATOM   1539  HB  THR A  96      -2.575  -8.046   7.342  1.00  0.00           H  
ATOM   1540  HG1 THR A  96      -3.248 -10.075   7.786  1.00  0.00           H  
ATOM   1541 HG21 THR A  96      -3.146  -7.946   5.034  1.00  0.00           H  
ATOM   1542 HG22 THR A  96      -1.417  -7.624   5.130  1.00  0.00           H  
ATOM   1543 HG23 THR A  96      -1.991  -9.207   4.618  1.00  0.00           H  
ATOM   1544  N   GLN A  97       0.563  -9.434   5.135  1.00  0.00           N  
ATOM   1545  CA  GLN A  97       1.182 -10.170   4.039  1.00  0.00           C  
ATOM   1546  C   GLN A  97       2.051 -11.299   4.594  1.00  0.00           C  
ATOM   1547  O   GLN A  97       2.268 -12.311   3.929  1.00  0.00           O  
ATOM   1548  CB  GLN A  97       2.068  -9.224   3.222  1.00  0.00           C  
ATOM   1549  CG  GLN A  97       1.630  -9.218   1.760  1.00  0.00           C  
ATOM   1550  CD  GLN A  97       2.647  -8.460   0.909  1.00  0.00           C  
ATOM   1551  OE1 GLN A  97       2.477  -8.344  -0.306  1.00  0.00           O  
ATOM   1552  NE2 GLN A  97       3.701  -7.935   1.475  1.00  0.00           N  
ATOM   1553  H   GLN A  97       0.635  -8.458   5.162  1.00  0.00           H  
ATOM   1554  HA  GLN A  97       0.403 -10.575   3.394  1.00  0.00           H  
ATOM   1555  HB2 GLN A  97       1.979  -8.232   3.621  1.00  0.00           H  
ATOM   1556  HB3 GLN A  97       3.094  -9.546   3.284  1.00  0.00           H  
ATOM   1557  HG2 GLN A  97       1.549 -10.234   1.402  1.00  0.00           H  
ATOM   1558  HG3 GLN A  97       0.675  -8.733   1.684  1.00  0.00           H  
ATOM   1559 HE21 GLN A  97       3.836  -8.027   2.440  1.00  0.00           H  
ATOM   1560 HE22 GLN A  97       4.357  -7.447   0.932  1.00  0.00           H  
ATOM   1561  N   GLY A  98       2.540 -11.118   5.821  1.00  0.00           N  
ATOM   1562  CA  GLY A  98       3.379 -12.127   6.461  1.00  0.00           C  
ATOM   1563  C   GLY A  98       4.841 -11.696   6.486  1.00  0.00           C  
ATOM   1564  O   GLY A  98       5.703 -12.427   6.977  1.00  0.00           O  
ATOM   1565  H   GLY A  98       2.332 -10.290   6.305  1.00  0.00           H  
ATOM   1566  HA2 GLY A  98       3.036 -12.279   7.474  1.00  0.00           H  
ATOM   1567  HA3 GLY A  98       3.294 -13.057   5.916  1.00  0.00           H  
ATOM   1568  N   SER A  99       5.113 -10.506   5.956  1.00  0.00           N  
ATOM   1569  CA  SER A  99       6.474  -9.983   5.921  1.00  0.00           C  
ATOM   1570  C   SER A  99       6.581  -8.707   6.755  1.00  0.00           C  
ATOM   1571  O   SER A  99       5.578  -8.193   7.265  1.00  0.00           O  
ATOM   1572  CB  SER A  99       6.886  -9.690   4.477  1.00  0.00           C  
ATOM   1573  OG  SER A  99       5.726  -9.663   3.654  1.00  0.00           O  
ATOM   1574  H   SER A  99       4.383  -9.970   5.580  1.00  0.00           H  
ATOM   1575  HA  SER A  99       7.147 -10.722   6.328  1.00  0.00           H  
ATOM   1576  HB2 SER A  99       7.379  -8.735   4.426  1.00  0.00           H  
ATOM   1577  HB3 SER A  99       7.563 -10.462   4.134  1.00  0.00           H  
ATOM   1578  HG  SER A  99       5.014 -10.099   4.128  1.00  0.00           H  
ATOM   1579  N   LYS A 100       7.808  -8.207   6.890  1.00  0.00           N  
ATOM   1580  CA  LYS A 100       8.054  -6.994   7.660  1.00  0.00           C  
ATOM   1581  C   LYS A 100       8.388  -5.834   6.734  1.00  0.00           C  
ATOM   1582  O   LYS A 100       8.894  -6.033   5.630  1.00  0.00           O  
ATOM   1583  CB  LYS A 100       9.209  -7.212   8.642  1.00  0.00           C  
ATOM   1584  CG  LYS A 100      10.322  -8.003   7.949  1.00  0.00           C  
ATOM   1585  CD  LYS A 100      11.504  -8.179   8.908  1.00  0.00           C  
ATOM   1586  CE  LYS A 100      12.651  -8.887   8.182  1.00  0.00           C  
ATOM   1587  NZ  LYS A 100      13.491  -7.878   7.476  1.00  0.00           N  
ATOM   1588  H   LYS A 100       8.563  -8.663   6.461  1.00  0.00           H  
ATOM   1589  HA  LYS A 100       7.165  -6.748   8.218  1.00  0.00           H  
ATOM   1590  HB2 LYS A 100       9.594  -6.250   8.968  1.00  0.00           H  
ATOM   1591  HB3 LYS A 100       8.853  -7.765   9.497  1.00  0.00           H  
ATOM   1592  HG2 LYS A 100       9.947  -8.976   7.661  1.00  0.00           H  
ATOM   1593  HG3 LYS A 100      10.651  -7.469   7.071  1.00  0.00           H  
ATOM   1594  HD2 LYS A 100      11.836  -7.210   9.251  1.00  0.00           H  
ATOM   1595  HD3 LYS A 100      11.195  -8.775   9.754  1.00  0.00           H  
ATOM   1596  HE2 LYS A 100      13.255  -9.422   8.899  1.00  0.00           H  
ATOM   1597  HE3 LYS A 100      12.245  -9.583   7.462  1.00  0.00           H  
ATOM   1598  HZ1 LYS A 100      13.140  -6.922   7.693  1.00  0.00           H  
ATOM   1599  HZ2 LYS A 100      14.478  -7.965   7.794  1.00  0.00           H  
ATOM   1600  HZ3 LYS A 100      13.444  -8.042   6.451  1.00  0.00           H  
ATOM   1601  N   ILE A 101       8.098  -4.624   7.195  1.00  0.00           N  
ATOM   1602  CA  ILE A 101       8.368  -3.427   6.412  1.00  0.00           C  
ATOM   1603  C   ILE A 101       9.113  -2.398   7.266  1.00  0.00           C  
ATOM   1604  O   ILE A 101       8.773  -2.183   8.430  1.00  0.00           O  
ATOM   1605  CB  ILE A 101       7.048  -2.847   5.889  1.00  0.00           C  
ATOM   1606  CG1 ILE A 101       7.346  -1.733   4.877  1.00  0.00           C  
ATOM   1607  CG2 ILE A 101       6.231  -2.289   7.056  1.00  0.00           C  
ATOM   1608  CD1 ILE A 101       6.050  -1.265   4.199  1.00  0.00           C  
ATOM   1609  H   ILE A 101       7.695  -4.536   8.084  1.00  0.00           H  
ATOM   1610  HA  ILE A 101       8.988  -3.691   5.569  1.00  0.00           H  
ATOM   1611  HB  ILE A 101       6.486  -3.634   5.407  1.00  0.00           H  
ATOM   1612 HG12 ILE A 101       7.806  -0.898   5.386  1.00  0.00           H  
ATOM   1613 HG13 ILE A 101       8.024  -2.107   4.123  1.00  0.00           H  
ATOM   1614 HG21 ILE A 101       6.704  -1.400   7.435  1.00  0.00           H  
ATOM   1615 HG22 ILE A 101       5.233  -2.049   6.718  1.00  0.00           H  
ATOM   1616 HG23 ILE A 101       6.177  -3.028   7.842  1.00  0.00           H  
ATOM   1617 HD11 ILE A 101       5.348  -2.086   4.133  1.00  0.00           H  
ATOM   1618 HD12 ILE A 101       5.611  -0.461   4.777  1.00  0.00           H  
ATOM   1619 HD13 ILE A 101       6.275  -0.906   3.203  1.00  0.00           H  
ATOM   1620  N   PHE A 102      10.143  -1.786   6.684  1.00  0.00           N  
ATOM   1621  CA  PHE A 102      10.941  -0.796   7.402  1.00  0.00           C  
ATOM   1622  C   PHE A 102      10.481   0.609   7.050  1.00  0.00           C  
ATOM   1623  O   PHE A 102      10.448   0.984   5.880  1.00  0.00           O  
ATOM   1624  CB  PHE A 102      12.420  -0.953   7.046  1.00  0.00           C  
ATOM   1625  CG  PHE A 102      12.698  -2.385   6.658  1.00  0.00           C  
ATOM   1626  CD1 PHE A 102      13.536  -2.666   5.573  1.00  0.00           C  
ATOM   1627  CD2 PHE A 102      12.120  -3.432   7.385  1.00  0.00           C  
ATOM   1628  CE1 PHE A 102      13.796  -3.993   5.215  1.00  0.00           C  
ATOM   1629  CE2 PHE A 102      12.379  -4.759   7.027  1.00  0.00           C  
ATOM   1630  CZ  PHE A 102      13.217  -5.041   5.942  1.00  0.00           C  
ATOM   1631  H   PHE A 102      10.375  -2.011   5.759  1.00  0.00           H  
ATOM   1632  HA  PHE A 102      10.818  -0.949   8.464  1.00  0.00           H  
ATOM   1633  HB2 PHE A 102      12.665  -0.301   6.221  1.00  0.00           H  
ATOM   1634  HB3 PHE A 102      13.026  -0.692   7.901  1.00  0.00           H  
ATOM   1635  HD1 PHE A 102      13.981  -1.858   5.011  1.00  0.00           H  
ATOM   1636  HD2 PHE A 102      11.472  -3.215   8.222  1.00  0.00           H  
ATOM   1637  HE1 PHE A 102      14.443  -4.210   4.378  1.00  0.00           H  
ATOM   1638  HE2 PHE A 102      11.932  -5.567   7.587  1.00  0.00           H  
ATOM   1639  HZ  PHE A 102      13.420  -6.065   5.667  1.00  0.00           H  
ATOM   1640  N   LEU A 103      10.111   1.378   8.068  1.00  0.00           N  
ATOM   1641  CA  LEU A 103       9.635   2.737   7.850  1.00  0.00           C  
ATOM   1642  C   LEU A 103      10.624   3.757   8.391  1.00  0.00           C  
ATOM   1643  O   LEU A 103      11.172   3.593   9.479  1.00  0.00           O  
ATOM   1644  CB  LEU A 103       8.285   2.929   8.549  1.00  0.00           C  
ATOM   1645  CG  LEU A 103       7.114   2.533   7.634  1.00  0.00           C  
ATOM   1646  CD1 LEU A 103       6.843   3.641   6.624  1.00  0.00           C  
ATOM   1647  CD2 LEU A 103       7.416   1.219   6.906  1.00  0.00           C  
ATOM   1648  H   LEU A 103      10.145   1.021   8.980  1.00  0.00           H  
ATOM   1649  HA  LEU A 103       9.522   2.907   6.797  1.00  0.00           H  
ATOM   1650  HB2 LEU A 103       8.258   2.317   9.439  1.00  0.00           H  
ATOM   1651  HB3 LEU A 103       8.179   3.965   8.832  1.00  0.00           H  
ATOM   1652  HG  LEU A 103       6.234   2.403   8.238  1.00  0.00           H  
ATOM   1653 HD11 LEU A 103       6.048   4.270   6.992  1.00  0.00           H  
ATOM   1654 HD12 LEU A 103       7.737   4.227   6.483  1.00  0.00           H  
ATOM   1655 HD13 LEU A 103       6.547   3.209   5.688  1.00  0.00           H  
ATOM   1656 HD21 LEU A 103       7.937   0.551   7.576  1.00  0.00           H  
ATOM   1657 HD22 LEU A 103       6.487   0.764   6.594  1.00  0.00           H  
ATOM   1658 HD23 LEU A 103       8.026   1.407   6.037  1.00  0.00           H  
ATOM   1659  N   LYS A 104      10.844   4.816   7.620  1.00  0.00           N  
ATOM   1660  CA  LYS A 104      11.761   5.859   8.036  1.00  0.00           C  
ATOM   1661  C   LYS A 104      11.318   7.218   7.507  1.00  0.00           C  
ATOM   1662  O   LYS A 104      11.257   7.441   6.297  1.00  0.00           O  
ATOM   1663  CB  LYS A 104      13.165   5.533   7.539  1.00  0.00           C  
ATOM   1664  CG  LYS A 104      14.085   6.722   7.805  1.00  0.00           C  
ATOM   1665  CD  LYS A 104      15.544   6.275   7.698  1.00  0.00           C  
ATOM   1666  CE  LYS A 104      15.848   5.832   6.266  1.00  0.00           C  
ATOM   1667  NZ  LYS A 104      17.321   5.860   6.045  1.00  0.00           N  
ATOM   1668  H   LYS A 104      10.380   4.896   6.759  1.00  0.00           H  
ATOM   1669  HA  LYS A 104      11.774   5.900   9.110  1.00  0.00           H  
ATOM   1670  HB2 LYS A 104      13.536   4.663   8.064  1.00  0.00           H  
ATOM   1671  HB3 LYS A 104      13.135   5.330   6.480  1.00  0.00           H  
ATOM   1672  HG2 LYS A 104      13.889   7.498   7.081  1.00  0.00           H  
ATOM   1673  HG3 LYS A 104      13.901   7.103   8.799  1.00  0.00           H  
ATOM   1674  HD2 LYS A 104      16.191   7.098   7.965  1.00  0.00           H  
ATOM   1675  HD3 LYS A 104      15.717   5.448   8.372  1.00  0.00           H  
ATOM   1676  HE2 LYS A 104      15.479   4.827   6.112  1.00  0.00           H  
ATOM   1677  HE3 LYS A 104      15.366   6.502   5.570  1.00  0.00           H  
ATOM   1678  HZ1 LYS A 104      17.613   4.999   5.538  1.00  0.00           H  
ATOM   1679  HZ2 LYS A 104      17.571   6.696   5.481  1.00  0.00           H  
ATOM   1680  HZ3 LYS A 104      17.808   5.906   6.962  1.00  0.00           H  
ATOM   1681  N   GLU A 105      11.009   8.123   8.433  1.00  0.00           N  
ATOM   1682  CA  GLU A 105      10.571   9.465   8.072  1.00  0.00           C  
ATOM   1683  C   GLU A 105      11.657  10.487   8.395  1.00  0.00           C  
ATOM   1684  O   GLU A 105      12.087  10.614   9.542  1.00  0.00           O  
ATOM   1685  CB  GLU A 105       9.291   9.824   8.829  1.00  0.00           C  
ATOM   1686  CG  GLU A 105       8.637  11.040   8.168  1.00  0.00           C  
ATOM   1687  CD  GLU A 105       8.097  11.988   9.234  1.00  0.00           C  
ATOM   1688  OE1 GLU A 105       6.897  12.216   9.241  1.00  0.00           O  
ATOM   1689  OE2 GLU A 105       8.888  12.472  10.025  1.00  0.00           O  
ATOM   1690  H   GLU A 105      11.079   7.879   9.378  1.00  0.00           H  
ATOM   1691  HA  GLU A 105      10.367   9.496   7.013  1.00  0.00           H  
ATOM   1692  HB2 GLU A 105       8.609   8.987   8.801  1.00  0.00           H  
ATOM   1693  HB3 GLU A 105       9.532  10.060   9.854  1.00  0.00           H  
ATOM   1694  HG2 GLU A 105       9.370  11.558   7.568  1.00  0.00           H  
ATOM   1695  HG3 GLU A 105       7.824  10.711   7.537  1.00  0.00           H  
ATOM   1696  N   VAL A 106      12.095  11.206   7.369  1.00  0.00           N  
ATOM   1697  CA  VAL A 106      13.134  12.216   7.531  1.00  0.00           C  
ATOM   1698  C   VAL A 106      12.755  13.504   6.809  1.00  0.00           C  
ATOM   1699  O   VAL A 106      12.129  13.470   5.750  1.00  0.00           O  
ATOM   1700  CB  VAL A 106      14.457  11.688   6.980  1.00  0.00           C  
ATOM   1701  CG1 VAL A 106      15.415  12.855   6.735  1.00  0.00           C  
ATOM   1702  CG2 VAL A 106      15.072  10.726   7.996  1.00  0.00           C  
ATOM   1703  H   VAL A 106      11.716  11.051   6.486  1.00  0.00           H  
ATOM   1704  HA  VAL A 106      13.256  12.428   8.579  1.00  0.00           H  
ATOM   1705  HB  VAL A 106      14.279  11.168   6.049  1.00  0.00           H  
ATOM   1706 HG11 VAL A 106      15.156  13.345   5.807  1.00  0.00           H  
ATOM   1707 HG12 VAL A 106      15.337  13.560   7.549  1.00  0.00           H  
ATOM   1708 HG13 VAL A 106      16.427  12.485   6.676  1.00  0.00           H  
ATOM   1709 HG21 VAL A 106      15.716  11.274   8.667  1.00  0.00           H  
ATOM   1710 HG22 VAL A 106      14.282  10.253   8.561  1.00  0.00           H  
ATOM   1711 HG23 VAL A 106      15.646   9.971   7.478  1.00  0.00           H  
ATOM   1712  N   ASN A 107      13.138  14.636   7.389  1.00  0.00           N  
ATOM   1713  CA  ASN A 107      12.834  15.931   6.791  1.00  0.00           C  
ATOM   1714  C   ASN A 107      11.355  16.015   6.415  1.00  0.00           C  
ATOM   1715  O   ASN A 107      11.002  16.416   5.306  1.00  0.00           O  
ATOM   1716  CB  ASN A 107      13.709  16.144   5.550  1.00  0.00           C  
ATOM   1717  CG  ASN A 107      15.071  16.701   5.960  1.00  0.00           C  
ATOM   1718  OD1 ASN A 107      15.303  17.906   5.865  1.00  0.00           O  
ATOM   1719  ND2 ASN A 107      15.989  15.891   6.412  1.00  0.00           N  
ATOM   1720  H   ASN A 107      13.633  14.601   8.234  1.00  0.00           H  
ATOM   1721  HA  ASN A 107      13.056  16.708   7.508  1.00  0.00           H  
ATOM   1722  HB2 ASN A 107      13.845  15.201   5.042  1.00  0.00           H  
ATOM   1723  HB3 ASN A 107      13.230  16.844   4.880  1.00  0.00           H  
ATOM   1724 HD21 ASN A 107      15.802  14.932   6.485  1.00  0.00           H  
ATOM   1725 HD22 ASN A 107      16.865  16.242   6.679  1.00  0.00           H  
ATOM   1726  N   ASP A 108      10.489  15.638   7.350  1.00  0.00           N  
ATOM   1727  CA  ASP A 108       9.054  15.679   7.101  1.00  0.00           C  
ATOM   1728  C   ASP A 108       8.704  14.882   5.850  1.00  0.00           C  
ATOM   1729  O   ASP A 108       7.649  15.087   5.251  1.00  0.00           O  
ATOM   1730  CB  ASP A 108       8.600  17.127   6.919  1.00  0.00           C  
ATOM   1731  CG  ASP A 108       7.256  17.347   7.606  1.00  0.00           C  
ATOM   1732  OD1 ASP A 108       6.243  17.106   6.971  1.00  0.00           O  
ATOM   1733  OD2 ASP A 108       7.261  17.756   8.756  1.00  0.00           O  
ATOM   1734  H   ASP A 108      10.820  15.327   8.218  1.00  0.00           H  
ATOM   1735  HA  ASP A 108       8.535  15.253   7.946  1.00  0.00           H  
ATOM   1736  HB2 ASP A 108       9.337  17.790   7.350  1.00  0.00           H  
ATOM   1737  HB3 ASP A 108       8.500  17.340   5.865  1.00  0.00           H  
ATOM   1738  N   THR A 109       9.595  13.974   5.463  1.00  0.00           N  
ATOM   1739  CA  THR A 109       9.368  13.148   4.284  1.00  0.00           C  
ATOM   1740  C   THR A 109       9.312  11.677   4.671  1.00  0.00           C  
ATOM   1741  O   THR A 109      10.187  11.184   5.383  1.00  0.00           O  
ATOM   1742  CB  THR A 109      10.494  13.347   3.271  1.00  0.00           C  
ATOM   1743  OG1 THR A 109      10.773  14.735   3.141  1.00  0.00           O  
ATOM   1744  CG2 THR A 109      10.048  12.780   1.923  1.00  0.00           C  
ATOM   1745  H   THR A 109      10.416  13.854   5.982  1.00  0.00           H  
ATOM   1746  HA  THR A 109       8.433  13.432   3.825  1.00  0.00           H  
ATOM   1747  HB  THR A 109      11.382  12.820   3.604  1.00  0.00           H  
ATOM   1748  HG1 THR A 109      11.725  14.845   3.106  1.00  0.00           H  
ATOM   1749 HG21 THR A 109       9.227  12.095   2.074  1.00  0.00           H  
ATOM   1750 HG22 THR A 109       9.727  13.587   1.282  1.00  0.00           H  
ATOM   1751 HG23 THR A 109      10.870  12.255   1.463  1.00  0.00           H  
ATOM   1752  N   LEU A 110       8.294  10.973   4.200  1.00  0.00           N  
ATOM   1753  CA  LEU A 110       8.170   9.560   4.517  1.00  0.00           C  
ATOM   1754  C   LEU A 110       9.031   8.729   3.585  1.00  0.00           C  
ATOM   1755  O   LEU A 110       8.765   8.649   2.382  1.00  0.00           O  
ATOM   1756  CB  LEU A 110       6.719   9.109   4.374  1.00  0.00           C  
ATOM   1757  CG  LEU A 110       6.294   8.185   5.534  1.00  0.00           C  
ATOM   1758  CD1 LEU A 110       5.028   7.436   5.127  1.00  0.00           C  
ATOM   1759  CD2 LEU A 110       7.363   7.139   5.881  1.00  0.00           C  
ATOM   1760  H   LEU A 110       7.621  11.406   3.635  1.00  0.00           H  
ATOM   1761  HA  LEU A 110       8.496   9.408   5.529  1.00  0.00           H  
ATOM   1762  HB2 LEU A 110       6.082   9.980   4.369  1.00  0.00           H  
ATOM   1763  HB3 LEU A 110       6.605   8.585   3.436  1.00  0.00           H  
ATOM   1764  HG  LEU A 110       6.088   8.783   6.406  1.00  0.00           H  
ATOM   1765 HD11 LEU A 110       4.781   6.699   5.880  1.00  0.00           H  
ATOM   1766 HD12 LEU A 110       4.218   8.129   5.017  1.00  0.00           H  
ATOM   1767 HD13 LEU A 110       5.195   6.948   4.189  1.00  0.00           H  
ATOM   1768 HD21 LEU A 110       6.864   6.247   6.195  1.00  0.00           H  
ATOM   1769 HD22 LEU A 110       7.975   6.922   5.020  1.00  0.00           H  
ATOM   1770 HD23 LEU A 110       7.982   7.501   6.689  1.00  0.00           H  
ATOM   1771  N   LEU A 111      10.039   8.079   4.160  1.00  0.00           N  
ATOM   1772  CA  LEU A 111      10.922   7.220   3.387  1.00  0.00           C  
ATOM   1773  C   LEU A 111      10.817   5.788   3.876  1.00  0.00           C  
ATOM   1774  O   LEU A 111      11.364   5.428   4.921  1.00  0.00           O  
ATOM   1775  CB  LEU A 111      12.380   7.684   3.473  1.00  0.00           C  
ATOM   1776  CG  LEU A 111      12.439   9.193   3.218  1.00  0.00           C  
ATOM   1777  CD1 LEU A 111      13.866   9.708   3.238  1.00  0.00           C  
ATOM   1778  CD2 LEU A 111      11.890   9.482   1.842  1.00  0.00           C  
ATOM   1779  H   LEU A 111      10.168   8.159   5.127  1.00  0.00           H  
ATOM   1780  HA  LEU A 111      10.618   7.252   2.354  1.00  0.00           H  
ATOM   1781  HB2 LEU A 111      12.773   7.462   4.452  1.00  0.00           H  
ATOM   1782  HB3 LEU A 111      12.959   7.159   2.718  1.00  0.00           H  
ATOM   1783  HG  LEU A 111      11.850   9.710   3.959  1.00  0.00           H  
ATOM   1784 HD11 LEU A 111      13.892  10.677   3.717  1.00  0.00           H  
ATOM   1785 HD12 LEU A 111      14.507   9.017   3.763  1.00  0.00           H  
ATOM   1786 HD13 LEU A 111      14.191   9.810   2.215  1.00  0.00           H  
ATOM   1787 HD21 LEU A 111      10.824   9.523   1.892  1.00  0.00           H  
ATOM   1788 HD22 LEU A 111      12.277  10.426   1.491  1.00  0.00           H  
ATOM   1789 HD23 LEU A 111      12.199   8.701   1.166  1.00  0.00           H  
ATOM   1790  N   VAL A 112      10.120   4.971   3.101  1.00  0.00           N  
ATOM   1791  CA  VAL A 112       9.966   3.562   3.435  1.00  0.00           C  
ATOM   1792  C   VAL A 112      10.984   2.761   2.633  1.00  0.00           C  
ATOM   1793  O   VAL A 112      11.468   3.249   1.618  1.00  0.00           O  
ATOM   1794  CB  VAL A 112       8.549   3.081   3.119  1.00  0.00           C  
ATOM   1795  CG1 VAL A 112       8.099   3.604   1.749  1.00  0.00           C  
ATOM   1796  CG2 VAL A 112       8.524   1.546   3.145  1.00  0.00           C  
ATOM   1797  H   VAL A 112       9.719   5.321   2.270  1.00  0.00           H  
ATOM   1798  HA  VAL A 112      10.153   3.421   4.494  1.00  0.00           H  
ATOM   1799  HB  VAL A 112       7.878   3.458   3.870  1.00  0.00           H  
ATOM   1800 HG11 VAL A 112       7.790   2.776   1.128  1.00  0.00           H  
ATOM   1801 HG12 VAL A 112       7.266   4.293   1.881  1.00  0.00           H  
ATOM   1802 HG13 VAL A 112       8.914   4.114   1.267  1.00  0.00           H  
ATOM   1803 HG21 VAL A 112       9.121   1.192   3.969  1.00  0.00           H  
ATOM   1804 HG22 VAL A 112       7.510   1.199   3.268  1.00  0.00           H  
ATOM   1805 HG23 VAL A 112       8.925   1.161   2.223  1.00  0.00           H  
ATOM   1806  N   ASN A 113      11.320   1.559   3.102  1.00  0.00           N  
ATOM   1807  CA  ASN A 113      12.297   0.712   2.418  1.00  0.00           C  
ATOM   1808  C   ASN A 113      12.079   0.731   0.915  1.00  0.00           C  
ATOM   1809  O   ASN A 113      11.553  -0.227   0.350  1.00  0.00           O  
ATOM   1810  CB  ASN A 113      12.176  -0.732   2.907  1.00  0.00           C  
ATOM   1811  CG  ASN A 113      13.335  -1.570   2.371  1.00  0.00           C  
ATOM   1812  OD1 ASN A 113      13.357  -2.788   2.553  1.00  0.00           O  
ATOM   1813  ND2 ASN A 113      14.302  -0.989   1.713  1.00  0.00           N  
ATOM   1814  H   ASN A 113      10.911   1.238   3.930  1.00  0.00           H  
ATOM   1815  HA  ASN A 113      13.289   1.070   2.632  1.00  0.00           H  
ATOM   1816  HB2 ASN A 113      12.190  -0.749   3.986  1.00  0.00           H  
ATOM   1817  HB3 ASN A 113      11.244  -1.152   2.556  1.00  0.00           H  
ATOM   1818 HD21 ASN A 113      14.282  -0.021   1.565  1.00  0.00           H  
ATOM   1819 HD22 ASN A 113      15.050  -1.524   1.368  1.00  0.00           H  
ATOM   1820  N   GLU A 114      12.496   1.821   0.282  1.00  0.00           N  
ATOM   1821  CA  GLU A 114      12.352   1.956  -1.155  1.00  0.00           C  
ATOM   1822  C   GLU A 114      12.793   3.328  -1.665  1.00  0.00           C  
ATOM   1823  O   GLU A 114      13.485   3.394  -2.675  1.00  0.00           O  
ATOM   1824  CB  GLU A 114      10.891   1.726  -1.597  1.00  0.00           C  
ATOM   1825  CG  GLU A 114       9.920   2.467  -0.672  1.00  0.00           C  
ATOM   1826  CD  GLU A 114       8.567   2.646  -1.359  1.00  0.00           C  
ATOM   1827  OE1 GLU A 114       8.430   3.601  -2.104  1.00  0.00           O  
ATOM   1828  OE2 GLU A 114       7.687   1.832  -1.120  1.00  0.00           O  
ATOM   1829  H   GLU A 114      12.912   2.543   0.797  1.00  0.00           H  
ATOM   1830  HA  GLU A 114      12.967   1.205  -1.622  1.00  0.00           H  
ATOM   1831  HB2 GLU A 114      10.765   2.097  -2.605  1.00  0.00           H  
ATOM   1832  HB3 GLU A 114      10.668   0.673  -1.579  1.00  0.00           H  
ATOM   1833  HG2 GLU A 114       9.790   1.900   0.232  1.00  0.00           H  
ATOM   1834  HG3 GLU A 114      10.318   3.432  -0.433  1.00  0.00           H  
ATOM   1835  N   LEU A 115      12.351   4.421  -0.999  1.00  0.00           N  
ATOM   1836  CA  LEU A 115      12.651   5.788  -1.446  1.00  0.00           C  
ATOM   1837  C   LEU A 115      11.595   6.736  -0.877  1.00  0.00           C  
ATOM   1838  O   LEU A 115      11.015   6.474   0.176  1.00  0.00           O  
ATOM   1839  CB  LEU A 115      12.649   5.892  -2.991  1.00  0.00           C  
ATOM   1840  CG  LEU A 115      11.357   5.276  -3.578  1.00  0.00           C  
ATOM   1841  CD1 LEU A 115      10.182   6.250  -3.462  1.00  0.00           C  
ATOM   1842  CD2 LEU A 115      11.588   4.935  -5.049  1.00  0.00           C  
ATOM   1843  H   LEU A 115      11.783   4.317  -0.195  1.00  0.00           H  
ATOM   1844  HA  LEU A 115      13.608   6.082  -1.081  1.00  0.00           H  
ATOM   1845  HB2 LEU A 115      12.719   6.927  -3.281  1.00  0.00           H  
ATOM   1846  HB3 LEU A 115      13.504   5.378  -3.391  1.00  0.00           H  
ATOM   1847  HG  LEU A 115      11.101   4.378  -3.046  1.00  0.00           H  
ATOM   1848 HD11 LEU A 115       9.749   6.189  -2.471  1.00  0.00           H  
ATOM   1849 HD12 LEU A 115      10.515   7.250  -3.659  1.00  0.00           H  
ATOM   1850 HD13 LEU A 115       9.448   5.988  -4.176  1.00  0.00           H  
ATOM   1851 HD21 LEU A 115      12.392   5.542  -5.439  1.00  0.00           H  
ATOM   1852 HD22 LEU A 115      11.847   3.890  -5.140  1.00  0.00           H  
ATOM   1853 HD23 LEU A 115      10.687   5.134  -5.604  1.00  0.00           H  
ATOM   1854  N   LYS A 116      11.351   7.838  -1.584  1.00  0.00           N  
ATOM   1855  CA  LYS A 116      10.375   8.829  -1.169  1.00  0.00           C  
ATOM   1856  C   LYS A 116       8.969   8.505  -1.653  1.00  0.00           C  
ATOM   1857  O   LYS A 116       8.730   8.333  -2.843  1.00  0.00           O  
ATOM   1858  CB  LYS A 116      10.790  10.186  -1.715  1.00  0.00           C  
ATOM   1859  CG  LYS A 116      12.319  10.303  -1.694  1.00  0.00           C  
ATOM   1860  CD  LYS A 116      12.753  11.711  -1.271  1.00  0.00           C  
ATOM   1861  CE  LYS A 116      12.316  12.748  -2.308  1.00  0.00           C  
ATOM   1862  NZ  LYS A 116      13.320  12.808  -3.407  1.00  0.00           N  
ATOM   1863  H   LYS A 116      11.849   7.999  -2.401  1.00  0.00           H  
ATOM   1864  HA  LYS A 116      10.360   8.875  -0.110  1.00  0.00           H  
ATOM   1865  HB2 LYS A 116      10.435  10.288  -2.731  1.00  0.00           H  
ATOM   1866  HB3 LYS A 116      10.361  10.950  -1.112  1.00  0.00           H  
ATOM   1867  HG2 LYS A 116      12.721   9.594  -0.990  1.00  0.00           H  
ATOM   1868  HG3 LYS A 116      12.704  10.092  -2.680  1.00  0.00           H  
ATOM   1869  HD2 LYS A 116      12.312  11.949  -0.317  1.00  0.00           H  
ATOM   1870  HD3 LYS A 116      13.829  11.735  -1.179  1.00  0.00           H  
ATOM   1871  HE2 LYS A 116      11.354  12.480  -2.712  1.00  0.00           H  
ATOM   1872  HE3 LYS A 116      12.249  13.715  -1.830  1.00  0.00           H  
ATOM   1873  HZ1 LYS A 116      13.908  11.952  -3.386  1.00  0.00           H  
ATOM   1874  HZ2 LYS A 116      12.831  12.871  -4.322  1.00  0.00           H  
ATOM   1875  HZ3 LYS A 116      13.924  13.647  -3.282  1.00  0.00           H  
ATOM   1876  N   SER A 117       8.035   8.446  -0.718  1.00  0.00           N  
ATOM   1877  CA  SER A 117       6.647   8.151  -1.067  1.00  0.00           C  
ATOM   1878  C   SER A 117       6.054   9.265  -1.922  1.00  0.00           C  
ATOM   1879  O   SER A 117       6.521  10.405  -1.889  1.00  0.00           O  
ATOM   1880  CB  SER A 117       5.814   7.975   0.201  1.00  0.00           C  
ATOM   1881  OG  SER A 117       6.155   8.993   1.133  1.00  0.00           O  
ATOM   1882  H   SER A 117       8.281   8.614   0.219  1.00  0.00           H  
ATOM   1883  HA  SER A 117       6.617   7.228  -1.631  1.00  0.00           H  
ATOM   1884  HB2 SER A 117       4.767   8.048  -0.039  1.00  0.00           H  
ATOM   1885  HB3 SER A 117       6.016   7.004   0.625  1.00  0.00           H  
ATOM   1886  HG  SER A 117       5.562   9.734   0.994  1.00  0.00           H  
ATOM   1887  N   LYS A 118       5.019   8.925  -2.683  1.00  0.00           N  
ATOM   1888  CA  LYS A 118       4.360   9.898  -3.545  1.00  0.00           C  
ATOM   1889  C   LYS A 118       3.274  10.635  -2.775  1.00  0.00           C  
ATOM   1890  O   LYS A 118       3.096  11.843  -2.934  1.00  0.00           O  
ATOM   1891  CB  LYS A 118       3.739   9.193  -4.756  1.00  0.00           C  
ATOM   1892  CG  LYS A 118       4.838   8.806  -5.755  1.00  0.00           C  
ATOM   1893  CD  LYS A 118       4.811   9.743  -6.971  1.00  0.00           C  
ATOM   1894  CE  LYS A 118       5.213  11.157  -6.545  1.00  0.00           C  
ATOM   1895  NZ  LYS A 118       5.442  11.992  -7.759  1.00  0.00           N  
ATOM   1896  H   LYS A 118       4.690   8.003  -2.664  1.00  0.00           H  
ATOM   1897  HA  LYS A 118       5.089  10.615  -3.891  1.00  0.00           H  
ATOM   1898  HB2 LYS A 118       3.226   8.300  -4.424  1.00  0.00           H  
ATOM   1899  HB3 LYS A 118       3.032   9.854  -5.233  1.00  0.00           H  
ATOM   1900  HG2 LYS A 118       5.802   8.871  -5.272  1.00  0.00           H  
ATOM   1901  HG3 LYS A 118       4.674   7.791  -6.088  1.00  0.00           H  
ATOM   1902  HD2 LYS A 118       5.508   9.382  -7.713  1.00  0.00           H  
ATOM   1903  HD3 LYS A 118       3.817   9.763  -7.395  1.00  0.00           H  
ATOM   1904  HE2 LYS A 118       4.423  11.592  -5.951  1.00  0.00           H  
ATOM   1905  HE3 LYS A 118       6.121  11.112  -5.962  1.00  0.00           H  
ATOM   1906  HZ1 LYS A 118       4.936  12.896  -7.659  1.00  0.00           H  
ATOM   1907  HZ2 LYS A 118       6.460  12.175  -7.868  1.00  0.00           H  
ATOM   1908  HZ3 LYS A 118       5.092  11.490  -8.599  1.00  0.00           H  
ATOM   1909  N   GLU A 119       2.545   9.903  -1.937  1.00  0.00           N  
ATOM   1910  CA  GLU A 119       1.478  10.515  -1.154  1.00  0.00           C  
ATOM   1911  C   GLU A 119       0.952   9.542  -0.106  1.00  0.00           C  
ATOM   1912  O   GLU A 119       0.520   8.440  -0.428  1.00  0.00           O  
ATOM   1913  CB  GLU A 119       0.339  10.950  -2.080  1.00  0.00           C  
ATOM   1914  CG  GLU A 119      -0.737  11.680  -1.275  1.00  0.00           C  
ATOM   1915  CD  GLU A 119      -1.174  12.949  -2.002  1.00  0.00           C  
ATOM   1916  OE1 GLU A 119      -2.367  13.120  -2.186  1.00  0.00           O  
ATOM   1917  OE2 GLU A 119      -0.309  13.731  -2.361  1.00  0.00           O  
ATOM   1918  H   GLU A 119       2.728   8.941  -1.846  1.00  0.00           H  
ATOM   1919  HA  GLU A 119       1.874  11.386  -0.654  1.00  0.00           H  
ATOM   1920  HB2 GLU A 119       0.726  11.608  -2.844  1.00  0.00           H  
ATOM   1921  HB3 GLU A 119      -0.097  10.079  -2.546  1.00  0.00           H  
ATOM   1922  HG2 GLU A 119      -1.587  11.028  -1.154  1.00  0.00           H  
ATOM   1923  HG3 GLU A 119      -0.346  11.944  -0.304  1.00  0.00           H  
ATOM   1924  N   SER A 120       0.998   9.950   1.151  1.00  0.00           N  
ATOM   1925  CA  SER A 120       0.529   9.093   2.232  1.00  0.00           C  
ATOM   1926  C   SER A 120      -0.032   9.930   3.372  1.00  0.00           C  
ATOM   1927  O   SER A 120      -0.146  11.149   3.258  1.00  0.00           O  
ATOM   1928  CB  SER A 120       1.689   8.249   2.754  1.00  0.00           C  
ATOM   1929  OG  SER A 120       2.639   9.099   3.379  1.00  0.00           O  
ATOM   1930  H   SER A 120       1.357  10.837   1.359  1.00  0.00           H  
ATOM   1931  HA  SER A 120      -0.245   8.440   1.856  1.00  0.00           H  
ATOM   1932  HB2 SER A 120       1.327   7.536   3.475  1.00  0.00           H  
ATOM   1933  HB3 SER A 120       2.152   7.723   1.930  1.00  0.00           H  
ATOM   1934  HG  SER A 120       3.156   9.524   2.691  1.00  0.00           H  
ATOM   1935  N   ASP A 121      -0.370   9.269   4.474  1.00  0.00           N  
ATOM   1936  CA  ASP A 121      -0.907   9.962   5.649  1.00  0.00           C  
ATOM   1937  C   ASP A 121      -2.373  10.304   5.451  1.00  0.00           C  
ATOM   1938  O   ASP A 121      -3.048  10.745   6.380  1.00  0.00           O  
ATOM   1939  CB  ASP A 121      -0.118  11.251   5.927  1.00  0.00           C  
ATOM   1940  CG  ASP A 121      -0.911  12.475   5.463  1.00  0.00           C  
ATOM   1941  OD1 ASP A 121      -0.503  13.087   4.490  1.00  0.00           O  
ATOM   1942  OD2 ASP A 121      -1.905  12.790   6.095  1.00  0.00           O  
ATOM   1943  H   ASP A 121      -0.251   8.291   4.501  1.00  0.00           H  
ATOM   1944  HA  ASP A 121      -0.816   9.312   6.506  1.00  0.00           H  
ATOM   1945  HB2 ASP A 121       0.065  11.331   6.989  1.00  0.00           H  
ATOM   1946  HB3 ASP A 121       0.827  11.220   5.408  1.00  0.00           H  
ATOM   1947  N   ILE A 122      -2.860  10.094   4.238  1.00  0.00           N  
ATOM   1948  CA  ILE A 122      -4.249  10.382   3.926  1.00  0.00           C  
ATOM   1949  C   ILE A 122      -5.156   9.643   4.897  1.00  0.00           C  
ATOM   1950  O   ILE A 122      -5.206   8.416   4.904  1.00  0.00           O  
ATOM   1951  CB  ILE A 122      -4.590   9.957   2.496  1.00  0.00           C  
ATOM   1952  CG1 ILE A 122      -3.315   9.671   1.677  1.00  0.00           C  
ATOM   1953  CG2 ILE A 122      -5.404  11.042   1.803  1.00  0.00           C  
ATOM   1954  CD1 ILE A 122      -2.472  10.944   1.511  1.00  0.00           C  
ATOM   1955  H   ILE A 122      -2.276   9.736   3.545  1.00  0.00           H  
ATOM   1956  HA  ILE A 122      -4.418  11.444   4.024  1.00  0.00           H  
ATOM   1957  HB  ILE A 122      -5.191   9.076   2.546  1.00  0.00           H  
ATOM   1958 HG12 ILE A 122      -2.728   8.912   2.169  1.00  0.00           H  
ATOM   1959 HG13 ILE A 122      -3.601   9.312   0.697  1.00  0.00           H  
ATOM   1960 HG21 ILE A 122      -6.311  11.217   2.363  1.00  0.00           H  
ATOM   1961 HG22 ILE A 122      -4.830  11.953   1.748  1.00  0.00           H  
ATOM   1962 HG23 ILE A 122      -5.651  10.707   0.807  1.00  0.00           H  
ATOM   1963 HD11 ILE A 122      -2.861  11.527   0.689  1.00  0.00           H  
ATOM   1964 HD12 ILE A 122      -2.505  11.536   2.411  1.00  0.00           H  
ATOM   1965 HD13 ILE A 122      -1.451  10.665   1.304  1.00  0.00           H  
ATOM   1966  N   MET A 123      -5.858  10.406   5.712  1.00  0.00           N  
ATOM   1967  CA  MET A 123      -6.763   9.844   6.706  1.00  0.00           C  
ATOM   1968  C   MET A 123      -8.060   9.386   6.053  1.00  0.00           C  
ATOM   1969  O   MET A 123      -8.779  10.183   5.451  1.00  0.00           O  
ATOM   1970  CB  MET A 123      -7.077  10.886   7.783  1.00  0.00           C  
ATOM   1971  CG  MET A 123      -6.580  10.394   9.142  1.00  0.00           C  
ATOM   1972  SD  MET A 123      -7.511   8.915   9.614  1.00  0.00           S  
ATOM   1973  CE  MET A 123      -6.100   7.813   9.877  1.00  0.00           C  
ATOM   1974  H   MET A 123      -5.760  11.370   5.642  1.00  0.00           H  
ATOM   1975  HA  MET A 123      -6.289   8.996   7.172  1.00  0.00           H  
ATOM   1976  HB2 MET A 123      -6.589  11.816   7.536  1.00  0.00           H  
ATOM   1977  HB3 MET A 123      -8.143  11.040   7.832  1.00  0.00           H  
ATOM   1978  HG2 MET A 123      -5.527  10.159   9.078  1.00  0.00           H  
ATOM   1979  HG3 MET A 123      -6.732  11.165   9.883  1.00  0.00           H  
ATOM   1980  HE1 MET A 123      -5.551   8.131  10.748  1.00  0.00           H  
ATOM   1981  HE2 MET A 123      -6.462   6.809  10.026  1.00  0.00           H  
ATOM   1982  HE3 MET A 123      -5.450   7.839   9.013  1.00  0.00           H  
ATOM   1983  N   THR A 124      -8.349   8.095   6.183  1.00  0.00           N  
ATOM   1984  CA  THR A 124      -9.565   7.531   5.608  1.00  0.00           C  
ATOM   1985  C   THR A 124     -10.551   7.154   6.704  1.00  0.00           C  
ATOM   1986  O   THR A 124     -10.298   7.376   7.889  1.00  0.00           O  
ATOM   1987  CB  THR A 124      -9.233   6.296   4.776  1.00  0.00           C  
ATOM   1988  OG1 THR A 124      -8.482   5.381   5.560  1.00  0.00           O  
ATOM   1989  CG2 THR A 124      -8.420   6.712   3.555  1.00  0.00           C  
ATOM   1990  H   THR A 124      -7.735   7.513   6.678  1.00  0.00           H  
ATOM   1991  HA  THR A 124     -10.023   8.263   4.965  1.00  0.00           H  
ATOM   1992  HB  THR A 124     -10.148   5.825   4.449  1.00  0.00           H  
ATOM   1993  HG1 THR A 124      -7.793   5.010   5.004  1.00  0.00           H  
ATOM   1994 HG21 THR A 124      -8.441   5.921   2.830  1.00  0.00           H  
ATOM   1995 HG22 THR A 124      -8.841   7.606   3.118  1.00  0.00           H  
ATOM   1996 HG23 THR A 124      -7.404   6.903   3.853  1.00  0.00           H  
ATOM   1997  N   THR A 125     -11.678   6.588   6.297  1.00  0.00           N  
ATOM   1998  CA  THR A 125     -12.707   6.184   7.249  1.00  0.00           C  
ATOM   1999  C   THR A 125     -12.446   4.768   7.758  1.00  0.00           C  
ATOM   2000  O   THR A 125     -13.156   4.275   8.634  1.00  0.00           O  
ATOM   2001  CB  THR A 125     -14.087   6.245   6.587  1.00  0.00           C  
ATOM   2002  OG1 THR A 125     -14.184   5.226   5.603  1.00  0.00           O  
ATOM   2003  CG2 THR A 125     -14.289   7.612   5.927  1.00  0.00           C  
ATOM   2004  H   THR A 125     -11.820   6.441   5.339  1.00  0.00           H  
ATOM   2005  HA  THR A 125     -12.693   6.865   8.087  1.00  0.00           H  
ATOM   2006  HB  THR A 125     -14.851   6.096   7.336  1.00  0.00           H  
ATOM   2007  HG1 THR A 125     -14.568   5.614   4.814  1.00  0.00           H  
ATOM   2008 HG21 THR A 125     -13.410   8.221   6.075  1.00  0.00           H  
ATOM   2009 HG22 THR A 125     -14.462   7.480   4.869  1.00  0.00           H  
ATOM   2010 HG23 THR A 125     -15.142   8.102   6.372  1.00  0.00           H  
ATOM   2011  N   ASN A 126     -11.428   4.123   7.199  1.00  0.00           N  
ATOM   2012  CA  ASN A 126     -11.080   2.762   7.596  1.00  0.00           C  
ATOM   2013  C   ASN A 126      -9.592   2.663   7.912  1.00  0.00           C  
ATOM   2014  O   ASN A 126      -9.039   1.570   8.043  1.00  0.00           O  
ATOM   2015  CB  ASN A 126     -11.445   1.782   6.482  1.00  0.00           C  
ATOM   2016  CG  ASN A 126     -11.938   2.545   5.253  1.00  0.00           C  
ATOM   2017  OD1 ASN A 126     -12.965   2.189   4.675  1.00  0.00           O  
ATOM   2018  ND2 ASN A 126     -11.271   3.583   4.823  1.00  0.00           N  
ATOM   2019  H   ASN A 126     -10.900   4.568   6.502  1.00  0.00           H  
ATOM   2020  HA  ASN A 126     -11.641   2.502   8.481  1.00  0.00           H  
ATOM   2021  HB2 ASN A 126     -10.577   1.196   6.223  1.00  0.00           H  
ATOM   2022  HB3 ASN A 126     -12.228   1.124   6.827  1.00  0.00           H  
ATOM   2023 HD21 ASN A 126     -10.455   3.868   5.283  1.00  0.00           H  
ATOM   2024 HD22 ASN A 126     -11.589   4.078   4.038  1.00  0.00           H  
ATOM   2025  N   GLY A 127      -8.949   3.814   8.043  1.00  0.00           N  
ATOM   2026  CA  GLY A 127      -7.529   3.841   8.365  1.00  0.00           C  
ATOM   2027  C   GLY A 127      -6.803   4.957   7.625  1.00  0.00           C  
ATOM   2028  O   GLY A 127      -7.314   6.070   7.499  1.00  0.00           O  
ATOM   2029  H   GLY A 127      -9.439   4.656   7.926  1.00  0.00           H  
ATOM   2030  HA2 GLY A 127      -7.418   3.993   9.427  1.00  0.00           H  
ATOM   2031  HA3 GLY A 127      -7.086   2.893   8.096  1.00  0.00           H  
ATOM   2032  N   VAL A 128      -5.605   4.646   7.141  1.00  0.00           N  
ATOM   2033  CA  VAL A 128      -4.800   5.619   6.409  1.00  0.00           C  
ATOM   2034  C   VAL A 128      -4.349   5.032   5.084  1.00  0.00           C  
ATOM   2035  O   VAL A 128      -4.452   3.825   4.861  1.00  0.00           O  
ATOM   2036  CB  VAL A 128      -3.576   6.020   7.236  1.00  0.00           C  
ATOM   2037  CG1 VAL A 128      -2.474   4.975   7.059  1.00  0.00           C  
ATOM   2038  CG2 VAL A 128      -3.052   7.387   6.779  1.00  0.00           C  
ATOM   2039  H   VAL A 128      -5.253   3.740   7.278  1.00  0.00           H  
ATOM   2040  HA  VAL A 128      -5.398   6.494   6.217  1.00  0.00           H  
ATOM   2041  HB  VAL A 128      -3.851   6.070   8.272  1.00  0.00           H  
ATOM   2042 HG11 VAL A 128      -2.915   3.993   6.986  1.00  0.00           H  
ATOM   2043 HG12 VAL A 128      -1.918   5.190   6.158  1.00  0.00           H  
ATOM   2044 HG13 VAL A 128      -1.810   5.008   7.908  1.00  0.00           H  
ATOM   2045 HG21 VAL A 128      -3.856   8.110   6.797  1.00  0.00           H  
ATOM   2046 HG22 VAL A 128      -2.263   7.711   7.449  1.00  0.00           H  
ATOM   2047 HG23 VAL A 128      -2.661   7.307   5.775  1.00  0.00           H  
ATOM   2048  N   ILE A 129      -3.856   5.898   4.211  1.00  0.00           N  
ATOM   2049  CA  ILE A 129      -3.398   5.467   2.902  1.00  0.00           C  
ATOM   2050  C   ILE A 129      -1.922   5.790   2.700  1.00  0.00           C  
ATOM   2051  O   ILE A 129      -1.403   6.780   3.237  1.00  0.00           O  
ATOM   2052  CB  ILE A 129      -4.213   6.172   1.816  1.00  0.00           C  
ATOM   2053  CG1 ILE A 129      -5.604   5.543   1.714  1.00  0.00           C  
ATOM   2054  CG2 ILE A 129      -3.503   6.042   0.467  1.00  0.00           C  
ATOM   2055  CD1 ILE A 129      -6.520   6.467   0.910  1.00  0.00           C  
ATOM   2056  H   ILE A 129      -3.810   6.845   4.448  1.00  0.00           H  
ATOM   2057  HA  ILE A 129      -3.541   4.404   2.813  1.00  0.00           H  
ATOM   2058  HB  ILE A 129      -4.309   7.215   2.070  1.00  0.00           H  
ATOM   2059 HG12 ILE A 129      -5.529   4.585   1.218  1.00  0.00           H  
ATOM   2060 HG13 ILE A 129      -6.011   5.404   2.704  1.00  0.00           H  
ATOM   2061 HG21 ILE A 129      -3.105   5.043   0.364  1.00  0.00           H  
ATOM   2062 HG22 ILE A 129      -4.208   6.232  -0.331  1.00  0.00           H  
ATOM   2063 HG23 ILE A 129      -2.698   6.759   0.412  1.00  0.00           H  
ATOM   2064 HD11 ILE A 129      -6.850   7.281   1.538  1.00  0.00           H  
ATOM   2065 HD12 ILE A 129      -5.978   6.863   0.063  1.00  0.00           H  
ATOM   2066 HD13 ILE A 129      -7.378   5.912   0.560  1.00  0.00           H  
ATOM   2067  N   HIS A 130      -1.255   4.956   1.899  1.00  0.00           N  
ATOM   2068  CA  HIS A 130       0.150   5.166   1.599  1.00  0.00           C  
ATOM   2069  C   HIS A 130       0.418   4.884   0.129  1.00  0.00           C  
ATOM   2070  O   HIS A 130       0.351   3.738  -0.315  1.00  0.00           O  
ATOM   2071  CB  HIS A 130       1.009   4.255   2.470  1.00  0.00           C  
ATOM   2072  CG  HIS A 130       2.465   4.621   2.358  1.00  0.00           C  
ATOM   2073  ND1 HIS A 130       3.333   4.437   3.418  1.00  0.00           N  
ATOM   2074  CD2 HIS A 130       3.237   5.099   1.324  1.00  0.00           C  
ATOM   2075  CE1 HIS A 130       4.561   4.789   3.007  1.00  0.00           C  
ATOM   2076  NE2 HIS A 130       4.560   5.200   1.739  1.00  0.00           N  
ATOM   2077  H   HIS A 130      -1.724   4.192   1.496  1.00  0.00           H  
ATOM   2078  HA  HIS A 130       0.403   6.191   1.809  1.00  0.00           H  
ATOM   2079  HB2 HIS A 130       0.699   4.352   3.496  1.00  0.00           H  
ATOM   2080  HB3 HIS A 130       0.881   3.233   2.155  1.00  0.00           H  
ATOM   2081  HD1 HIS A 130       3.093   4.110   4.309  1.00  0.00           H  
ATOM   2082  HD2 HIS A 130       2.882   5.350   0.340  1.00  0.00           H  
ATOM   2083  HE1 HIS A 130       5.446   4.720   3.621  1.00  0.00           H  
ATOM   2084  HE2 HIS A 130       5.327   5.505   1.213  1.00  0.00           H  
ATOM   2085  N   VAL A 131       0.742   5.944  -0.612  1.00  0.00           N  
ATOM   2086  CA  VAL A 131       1.040   5.827  -2.039  1.00  0.00           C  
ATOM   2087  C   VAL A 131       2.546   5.892  -2.269  1.00  0.00           C  
ATOM   2088  O   VAL A 131       3.193   6.889  -1.934  1.00  0.00           O  
ATOM   2089  CB  VAL A 131       0.367   6.956  -2.827  1.00  0.00           C  
ATOM   2090  CG1 VAL A 131       0.472   6.660  -4.323  1.00  0.00           C  
ATOM   2091  CG2 VAL A 131      -1.112   7.070  -2.431  1.00  0.00           C  
ATOM   2092  H   VAL A 131       0.793   6.821  -0.182  1.00  0.00           H  
ATOM   2093  HA  VAL A 131       0.667   4.880  -2.399  1.00  0.00           H  
ATOM   2094  HB  VAL A 131       0.870   7.887  -2.622  1.00  0.00           H  
ATOM   2095 HG11 VAL A 131       0.006   7.459  -4.882  1.00  0.00           H  
ATOM   2096 HG12 VAL A 131       1.512   6.585  -4.602  1.00  0.00           H  
ATOM   2097 HG13 VAL A 131      -0.027   5.730  -4.542  1.00  0.00           H  
ATOM   2098 HG21 VAL A 131      -1.647   6.197  -2.771  1.00  0.00           H  
ATOM   2099 HG22 VAL A 131      -1.198   7.148  -1.357  1.00  0.00           H  
ATOM   2100 HG23 VAL A 131      -1.539   7.950  -2.889  1.00  0.00           H  
ATOM   2101  N   VAL A 132       3.089   4.822  -2.842  1.00  0.00           N  
ATOM   2102  CA  VAL A 132       4.526   4.747  -3.118  1.00  0.00           C  
ATOM   2103  C   VAL A 132       4.783   4.659  -4.618  1.00  0.00           C  
ATOM   2104  O   VAL A 132       3.848   4.605  -5.416  1.00  0.00           O  
ATOM   2105  CB  VAL A 132       5.119   3.520  -2.423  1.00  0.00           C  
ATOM   2106  CG1 VAL A 132       4.915   3.635  -0.911  1.00  0.00           C  
ATOM   2107  CG2 VAL A 132       4.426   2.252  -2.928  1.00  0.00           C  
ATOM   2108  H   VAL A 132       2.507   4.061  -3.083  1.00  0.00           H  
ATOM   2109  HA  VAL A 132       5.018   5.636  -2.734  1.00  0.00           H  
ATOM   2110  HB  VAL A 132       6.172   3.464  -2.638  1.00  0.00           H  
ATOM   2111 HG11 VAL A 132       5.015   4.668  -0.610  1.00  0.00           H  
ATOM   2112 HG12 VAL A 132       3.927   3.280  -0.654  1.00  0.00           H  
ATOM   2113 HG13 VAL A 132       5.656   3.038  -0.401  1.00  0.00           H  
ATOM   2114 HG21 VAL A 132       4.599   2.144  -3.988  1.00  0.00           H  
ATOM   2115 HG22 VAL A 132       4.827   1.393  -2.410  1.00  0.00           H  
ATOM   2116 HG23 VAL A 132       3.365   2.321  -2.741  1.00  0.00           H  
ATOM   2117  N   ASP A 133       6.061   4.650  -4.992  1.00  0.00           N  
ATOM   2118  CA  ASP A 133       6.441   4.569  -6.399  1.00  0.00           C  
ATOM   2119  C   ASP A 133       7.314   3.342  -6.648  1.00  0.00           C  
ATOM   2120  O   ASP A 133       8.222   3.370  -7.480  1.00  0.00           O  
ATOM   2121  CB  ASP A 133       7.201   5.829  -6.807  1.00  0.00           C  
ATOM   2122  CG  ASP A 133       7.160   5.998  -8.322  1.00  0.00           C  
ATOM   2123  OD1 ASP A 133       7.345   5.010  -9.013  1.00  0.00           O  
ATOM   2124  OD2 ASP A 133       6.943   7.113  -8.768  1.00  0.00           O  
ATOM   2125  H   ASP A 133       6.761   4.701  -4.308  1.00  0.00           H  
ATOM   2126  HA  ASP A 133       5.550   4.490  -7.004  1.00  0.00           H  
ATOM   2127  HB2 ASP A 133       6.748   6.689  -6.337  1.00  0.00           H  
ATOM   2128  HB3 ASP A 133       8.226   5.743  -6.487  1.00  0.00           H  
ATOM   2129  N   LYS A 134       7.032   2.263  -5.924  1.00  0.00           N  
ATOM   2130  CA  LYS A 134       7.793   1.028  -6.073  1.00  0.00           C  
ATOM   2131  C   LYS A 134       7.135  -0.098  -5.283  1.00  0.00           C  
ATOM   2132  O   LYS A 134       6.675   0.106  -4.160  1.00  0.00           O  
ATOM   2133  CB  LYS A 134       9.225   1.238  -5.588  1.00  0.00           C  
ATOM   2134  CG  LYS A 134       9.855  -0.112  -5.248  1.00  0.00           C  
ATOM   2135  CD  LYS A 134      11.373   0.031  -5.199  1.00  0.00           C  
ATOM   2136  CE  LYS A 134      11.939  -0.988  -4.212  1.00  0.00           C  
ATOM   2137  NZ  LYS A 134      13.366  -1.257  -4.539  1.00  0.00           N  
ATOM   2138  H   LYS A 134       6.298   2.297  -5.278  1.00  0.00           H  
ATOM   2139  HA  LYS A 134       7.821   0.752  -7.113  1.00  0.00           H  
ATOM   2140  HB2 LYS A 134       9.802   1.718  -6.367  1.00  0.00           H  
ATOM   2141  HB3 LYS A 134       9.217   1.863  -4.714  1.00  0.00           H  
ATOM   2142  HG2 LYS A 134       9.495  -0.447  -4.285  1.00  0.00           H  
ATOM   2143  HG3 LYS A 134       9.588  -0.834  -6.006  1.00  0.00           H  
ATOM   2144  HD2 LYS A 134      11.785  -0.146  -6.183  1.00  0.00           H  
ATOM   2145  HD3 LYS A 134      11.631   1.028  -4.873  1.00  0.00           H  
ATOM   2146  HE2 LYS A 134      11.865  -0.595  -3.209  1.00  0.00           H  
ATOM   2147  HE3 LYS A 134      11.373  -1.905  -4.281  1.00  0.00           H  
ATOM   2148  HZ1 LYS A 134      13.547  -2.280  -4.479  1.00  0.00           H  
ATOM   2149  HZ2 LYS A 134      13.570  -0.924  -5.503  1.00  0.00           H  
ATOM   2150  HZ3 LYS A 134      13.977  -0.755  -3.864  1.00  0.00           H  
ATOM   2151  N   LEU A 135       7.095  -1.288  -5.874  1.00  0.00           N  
ATOM   2152  CA  LEU A 135       6.492  -2.437  -5.210  1.00  0.00           C  
ATOM   2153  C   LEU A 135       7.469  -3.033  -4.205  1.00  0.00           C  
ATOM   2154  O   LEU A 135       8.674  -3.098  -4.460  1.00  0.00           O  
ATOM   2155  CB  LEU A 135       6.106  -3.502  -6.246  1.00  0.00           C  
ATOM   2156  CG  LEU A 135       5.281  -4.617  -5.581  1.00  0.00           C  
ATOM   2157  CD1 LEU A 135       3.836  -4.159  -5.345  1.00  0.00           C  
ATOM   2158  CD2 LEU A 135       5.272  -5.846  -6.491  1.00  0.00           C  
ATOM   2159  H   LEU A 135       7.477  -1.394  -6.769  1.00  0.00           H  
ATOM   2160  HA  LEU A 135       5.606  -2.115  -4.689  1.00  0.00           H  
ATOM   2161  HB2 LEU A 135       5.533  -3.042  -7.037  1.00  0.00           H  
ATOM   2162  HB3 LEU A 135       7.005  -3.930  -6.665  1.00  0.00           H  
ATOM   2163  HG  LEU A 135       5.727  -4.881  -4.634  1.00  0.00           H  
ATOM   2164 HD11 LEU A 135       3.486  -3.599  -6.197  1.00  0.00           H  
ATOM   2165 HD12 LEU A 135       3.206  -5.024  -5.204  1.00  0.00           H  
ATOM   2166 HD13 LEU A 135       3.790  -3.538  -4.462  1.00  0.00           H  
ATOM   2167 HD21 LEU A 135       4.553  -6.561  -6.121  1.00  0.00           H  
ATOM   2168 HD22 LEU A 135       5.002  -5.549  -7.493  1.00  0.00           H  
ATOM   2169 HD23 LEU A 135       6.255  -6.293  -6.501  1.00  0.00           H  
ATOM   2170  N   LEU A 136       6.946  -3.471  -3.064  1.00  0.00           N  
ATOM   2171  CA  LEU A 136       7.794  -4.063  -2.038  1.00  0.00           C  
ATOM   2172  C   LEU A 136       7.717  -5.585  -2.101  1.00  0.00           C  
ATOM   2173  O   LEU A 136       6.714  -6.181  -1.714  1.00  0.00           O  
ATOM   2174  CB  LEU A 136       7.358  -3.577  -0.652  1.00  0.00           C  
ATOM   2175  CG  LEU A 136       7.424  -2.046  -0.594  1.00  0.00           C  
ATOM   2176  CD1 LEU A 136       6.959  -1.566   0.781  1.00  0.00           C  
ATOM   2177  CD2 LEU A 136       8.863  -1.576  -0.831  1.00  0.00           C  
ATOM   2178  H   LEU A 136       5.972  -3.397  -2.913  1.00  0.00           H  
ATOM   2179  HA  LEU A 136       8.816  -3.760  -2.211  1.00  0.00           H  
ATOM   2180  HB2 LEU A 136       6.345  -3.901  -0.464  1.00  0.00           H  
ATOM   2181  HB3 LEU A 136       8.015  -3.993   0.097  1.00  0.00           H  
ATOM   2182  HG  LEU A 136       6.777  -1.630  -1.352  1.00  0.00           H  
ATOM   2183 HD11 LEU A 136       7.804  -1.182   1.332  1.00  0.00           H  
ATOM   2184 HD12 LEU A 136       6.223  -0.785   0.660  1.00  0.00           H  
ATOM   2185 HD13 LEU A 136       6.521  -2.393   1.322  1.00  0.00           H  
ATOM   2186 HD21 LEU A 136       9.028  -1.442  -1.891  1.00  0.00           H  
ATOM   2187 HD22 LEU A 136       9.024  -0.638  -0.320  1.00  0.00           H  
ATOM   2188 HD23 LEU A 136       9.552  -2.316  -0.451  1.00  0.00           H  
ATOM   2189  N   TYR A 137       8.783  -6.208  -2.600  1.00  0.00           N  
ATOM   2190  CA  TYR A 137       8.819  -7.658  -2.714  1.00  0.00           C  
ATOM   2191  C   TYR A 137       8.846  -8.307  -1.328  1.00  0.00           C  
ATOM   2192  O   TYR A 137       9.309  -7.694  -0.362  1.00  0.00           O  
ATOM   2193  CB  TYR A 137      10.070  -8.064  -3.498  1.00  0.00           C  
ATOM   2194  CG  TYR A 137       9.790  -7.937  -4.973  1.00  0.00           C  
ATOM   2195  CD1 TYR A 137       9.759  -6.671  -5.569  1.00  0.00           C  
ATOM   2196  CD2 TYR A 137       9.560  -9.080  -5.742  1.00  0.00           C  
ATOM   2197  CE1 TYR A 137       9.497  -6.550  -6.938  1.00  0.00           C  
ATOM   2198  CE2 TYR A 137       9.298  -8.960  -7.113  1.00  0.00           C  
ATOM   2199  CZ  TYR A 137       9.266  -7.694  -7.710  1.00  0.00           C  
ATOM   2200  OH  TYR A 137       9.009  -7.574  -9.060  1.00  0.00           O  
ATOM   2201  H   TYR A 137       9.553  -5.685  -2.902  1.00  0.00           H  
ATOM   2202  HA  TYR A 137       7.945  -7.986  -3.252  1.00  0.00           H  
ATOM   2203  HB2 TYR A 137      10.886  -7.409  -3.230  1.00  0.00           H  
ATOM   2204  HB3 TYR A 137      10.337  -9.085  -3.266  1.00  0.00           H  
ATOM   2205  HD1 TYR A 137       9.936  -5.789  -4.973  1.00  0.00           H  
ATOM   2206  HD2 TYR A 137       9.584 -10.053  -5.280  1.00  0.00           H  
ATOM   2207  HE1 TYR A 137       9.473  -5.573  -7.398  1.00  0.00           H  
ATOM   2208  HE2 TYR A 137       9.119  -9.843  -7.709  1.00  0.00           H  
ATOM   2209  HH  TYR A 137       9.849  -7.485  -9.515  1.00  0.00           H  
ATOM   2210  N   PRO A 138       8.376  -9.530  -1.205  1.00  0.00           N  
ATOM   2211  CA  PRO A 138       8.370 -10.257   0.099  1.00  0.00           C  
ATOM   2212  C   PRO A 138       9.772 -10.696   0.526  1.00  0.00           C  
ATOM   2213  O   PRO A 138      10.771 -10.210  -0.002  1.00  0.00           O  
ATOM   2214  CB  PRO A 138       7.473 -11.469  -0.164  1.00  0.00           C  
ATOM   2215  CG  PRO A 138       7.574 -11.716  -1.632  1.00  0.00           C  
ATOM   2216  CD  PRO A 138       7.789 -10.350  -2.287  1.00  0.00           C  
ATOM   2217  HA  PRO A 138       7.927  -9.642   0.867  1.00  0.00           H  
ATOM   2218  HB2 PRO A 138       7.829 -12.326   0.389  1.00  0.00           H  
ATOM   2219  HB3 PRO A 138       6.453 -11.244   0.104  1.00  0.00           H  
ATOM   2220  HG2 PRO A 138       8.414 -12.368  -1.838  1.00  0.00           H  
ATOM   2221  HG3 PRO A 138       6.661 -12.155  -1.999  1.00  0.00           H  
ATOM   2222  HD2 PRO A 138       8.470 -10.436  -3.122  1.00  0.00           H  
ATOM   2223  HD3 PRO A 138       6.847  -9.932  -2.601  1.00  0.00           H  
ATOM   2224  N   ALA A 139       9.834 -11.617   1.483  1.00  0.00           N  
ATOM   2225  CA  ALA A 139      11.112 -12.118   1.975  1.00  0.00           C  
ATOM   2226  C   ALA A 139      11.395 -13.509   1.416  1.00  0.00           C  
ATOM   2227  O   ALA A 139      10.474 -14.251   1.075  1.00  0.00           O  
ATOM   2228  CB  ALA A 139      11.093 -12.177   3.504  1.00  0.00           C  
ATOM   2229  H   ALA A 139       9.002 -11.967   1.866  1.00  0.00           H  
ATOM   2230  HA  ALA A 139      11.897 -11.447   1.660  1.00  0.00           H  
ATOM   2231  HB1 ALA A 139      11.231 -13.200   3.826  1.00  0.00           H  
ATOM   2232  HB2 ALA A 139      11.891 -11.565   3.898  1.00  0.00           H  
ATOM   2233  HB3 ALA A 139      10.144 -11.811   3.867  1.00  0.00           H  
ATOM   2234  N   ASP A 140      12.675 -13.856   1.328  1.00  0.00           N  
ATOM   2235  CA  ASP A 140      13.067 -15.162   0.812  1.00  0.00           C  
ATOM   2236  C   ASP A 140      12.167 -16.257   1.379  1.00  0.00           C  
ATOM   2237  O   ASP A 140      11.638 -16.130   2.484  1.00  0.00           O  
ATOM   2238  CB  ASP A 140      14.523 -15.452   1.184  1.00  0.00           C  
ATOM   2239  CG  ASP A 140      14.996 -14.466   2.246  1.00  0.00           C  
ATOM   2240  OD1 ASP A 140      14.326 -14.350   3.259  1.00  0.00           O  
ATOM   2241  OD2 ASP A 140      16.020 -13.841   2.030  1.00  0.00           O  
ATOM   2242  H   ASP A 140      13.365 -13.224   1.616  1.00  0.00           H  
ATOM   2243  HA  ASP A 140      12.978 -15.157  -0.264  1.00  0.00           H  
ATOM   2244  HB2 ASP A 140      14.600 -16.459   1.569  1.00  0.00           H  
ATOM   2245  HB3 ASP A 140      15.143 -15.356   0.305  1.00  0.00           H  
TER    2246      ASP A 140                                                      
ENDMDL                                                                          
MODEL        2                                                                  
ATOM      1  N   GLY A   1     -12.367  19.737   2.645  1.00  0.00           N  
ATOM      2  CA  GLY A   1     -12.323  18.383   2.109  1.00  0.00           C  
ATOM      3  C   GLY A   1     -11.282  17.541   2.838  1.00  0.00           C  
ATOM      4  O   GLY A   1     -10.733  17.960   3.857  1.00  0.00           O  
ATOM      5  H   GLY A   1     -11.733  20.010   3.341  1.00  0.00           H  
ATOM      6  HA2 GLY A   1     -13.295  17.924   2.224  1.00  0.00           H  
ATOM      7  HA3 GLY A   1     -12.071  18.422   1.060  1.00  0.00           H  
ATOM      8  N   ALA A   2     -11.014  16.351   2.309  1.00  0.00           N  
ATOM      9  CA  ALA A   2     -10.037  15.457   2.918  1.00  0.00           C  
ATOM     10  C   ALA A   2     -10.277  15.343   4.419  1.00  0.00           C  
ATOM     11  O   ALA A   2      -9.405  15.674   5.223  1.00  0.00           O  
ATOM     12  CB  ALA A   2      -8.621  15.981   2.664  1.00  0.00           C  
ATOM     13  H   ALA A   2     -11.483  16.070   1.496  1.00  0.00           H  
ATOM     14  HA  ALA A   2     -10.131  14.480   2.471  1.00  0.00           H  
ATOM     15  HB1 ALA A   2      -8.606  17.055   2.783  1.00  0.00           H  
ATOM     16  HB2 ALA A   2      -7.939  15.531   3.370  1.00  0.00           H  
ATOM     17  HB3 ALA A   2      -8.319  15.727   1.659  1.00  0.00           H  
ATOM     18  N   MET A   3     -11.463  14.873   4.795  1.00  0.00           N  
ATOM     19  CA  MET A   3     -11.798  14.723   6.208  1.00  0.00           C  
ATOM     20  C   MET A   3     -12.653  13.480   6.431  1.00  0.00           C  
ATOM     21  O   MET A   3     -13.327  13.351   7.453  1.00  0.00           O  
ATOM     22  CB  MET A   3     -12.559  15.956   6.698  1.00  0.00           C  
ATOM     23  CG  MET A   3     -12.503  16.025   8.227  1.00  0.00           C  
ATOM     24  SD  MET A   3     -14.148  16.398   8.881  1.00  0.00           S  
ATOM     25  CE  MET A   3     -13.854  15.797  10.564  1.00  0.00           C  
ATOM     26  H   MET A   3     -12.121  14.625   4.113  1.00  0.00           H  
ATOM     27  HA  MET A   3     -10.884  14.627   6.772  1.00  0.00           H  
ATOM     28  HB2 MET A   3     -12.109  16.845   6.279  1.00  0.00           H  
ATOM     29  HB3 MET A   3     -13.590  15.892   6.381  1.00  0.00           H  
ATOM     30  HG2 MET A   3     -12.168  15.079   8.623  1.00  0.00           H  
ATOM     31  HG3 MET A   3     -11.815  16.800   8.522  1.00  0.00           H  
ATOM     32  HE1 MET A   3     -13.752  14.724  10.552  1.00  0.00           H  
ATOM     33  HE2 MET A   3     -12.944  16.238  10.947  1.00  0.00           H  
ATOM     34  HE3 MET A   3     -14.689  16.070  11.195  1.00  0.00           H  
ATOM     35  N   GLU A   4     -12.622  12.573   5.464  1.00  0.00           N  
ATOM     36  CA  GLU A   4     -13.399  11.341   5.551  1.00  0.00           C  
ATOM     37  C   GLU A   4     -13.097  10.437   4.360  1.00  0.00           C  
ATOM     38  O   GLU A   4     -11.955  10.028   4.154  1.00  0.00           O  
ATOM     39  CB  GLU A   4     -14.895  11.673   5.601  1.00  0.00           C  
ATOM     40  CG  GLU A   4     -15.250  12.648   4.477  1.00  0.00           C  
ATOM     41  CD  GLU A   4     -16.698  12.438   4.044  1.00  0.00           C  
ATOM     42  OE1 GLU A   4     -16.933  12.362   2.850  1.00  0.00           O  
ATOM     43  OE2 GLU A   4     -17.550  12.352   4.914  1.00  0.00           O  
ATOM     44  H   GLU A   4     -12.068  12.736   4.674  1.00  0.00           H  
ATOM     45  HA  GLU A   4     -13.133  10.820   6.452  1.00  0.00           H  
ATOM     46  HB2 GLU A   4     -15.471  10.766   5.490  1.00  0.00           H  
ATOM     47  HB3 GLU A   4     -15.129  12.127   6.553  1.00  0.00           H  
ATOM     48  HG2 GLU A   4     -15.129  13.662   4.831  1.00  0.00           H  
ATOM     49  HG3 GLU A   4     -14.597  12.483   3.635  1.00  0.00           H  
ATOM     50  N   LYS A   5     -14.128  10.137   3.587  1.00  0.00           N  
ATOM     51  CA  LYS A   5     -13.980   9.285   2.410  1.00  0.00           C  
ATOM     52  C   LYS A   5     -13.440   7.915   2.799  1.00  0.00           C  
ATOM     53  O   LYS A   5     -12.478   7.805   3.557  1.00  0.00           O  
ATOM     54  CB  LYS A   5     -13.040   9.942   1.395  1.00  0.00           C  
ATOM     55  CG  LYS A   5     -13.595  11.311   0.998  1.00  0.00           C  
ATOM     56  CD  LYS A   5     -13.565  11.446  -0.525  1.00  0.00           C  
ATOM     57  CE  LYS A   5     -13.919  12.880  -0.921  1.00  0.00           C  
ATOM     58  NZ  LYS A   5     -12.668  13.651  -1.166  1.00  0.00           N  
ATOM     59  H   LYS A   5     -15.005  10.496   3.812  1.00  0.00           H  
ATOM     60  HA  LYS A   5     -14.948   9.157   1.949  1.00  0.00           H  
ATOM     61  HB2 LYS A   5     -12.059  10.062   1.828  1.00  0.00           H  
ATOM     62  HB3 LYS A   5     -12.969   9.319   0.515  1.00  0.00           H  
ATOM     63  HG2 LYS A   5     -14.613  11.403   1.349  1.00  0.00           H  
ATOM     64  HG3 LYS A   5     -12.990  12.088   1.438  1.00  0.00           H  
ATOM     65  HD2 LYS A   5     -12.575  11.206  -0.886  1.00  0.00           H  
ATOM     66  HD3 LYS A   5     -14.282  10.767  -0.961  1.00  0.00           H  
ATOM     67  HE2 LYS A   5     -14.515  12.867  -1.821  1.00  0.00           H  
ATOM     68  HE3 LYS A   5     -14.480  13.346  -0.125  1.00  0.00           H  
ATOM     69  HZ1 LYS A   5     -12.180  13.264  -1.999  1.00  0.00           H  
ATOM     70  HZ2 LYS A   5     -12.902  14.649  -1.331  1.00  0.00           H  
ATOM     71  HZ3 LYS A   5     -12.047  13.577  -0.334  1.00  0.00           H  
ATOM     72  N   SER A   6     -14.070   6.870   2.274  1.00  0.00           N  
ATOM     73  CA  SER A   6     -13.645   5.510   2.570  1.00  0.00           C  
ATOM     74  C   SER A   6     -12.494   5.105   1.661  1.00  0.00           C  
ATOM     75  O   SER A   6     -12.281   5.705   0.608  1.00  0.00           O  
ATOM     76  CB  SER A   6     -14.807   4.540   2.375  1.00  0.00           C  
ATOM     77  OG  SER A   6     -15.969   5.267   2.005  1.00  0.00           O  
ATOM     78  H   SER A   6     -14.831   7.017   1.676  1.00  0.00           H  
ATOM     79  HA  SER A   6     -13.317   5.460   3.596  1.00  0.00           H  
ATOM     80  HB2 SER A   6     -14.561   3.841   1.596  1.00  0.00           H  
ATOM     81  HB3 SER A   6     -14.984   4.001   3.297  1.00  0.00           H  
ATOM     82  HG  SER A   6     -16.534   5.338   2.778  1.00  0.00           H  
ATOM     83  N   LEU A   7     -11.749   4.091   2.076  1.00  0.00           N  
ATOM     84  CA  LEU A   7     -10.618   3.627   1.284  1.00  0.00           C  
ATOM     85  C   LEU A   7     -11.024   3.395  -0.173  1.00  0.00           C  
ATOM     86  O   LEU A   7     -10.524   4.064  -1.077  1.00  0.00           O  
ATOM     87  CB  LEU A   7     -10.092   2.321   1.880  1.00  0.00           C  
ATOM     88  CG  LEU A   7      -8.755   2.560   2.594  1.00  0.00           C  
ATOM     89  CD1 LEU A   7      -8.486   1.412   3.565  1.00  0.00           C  
ATOM     90  CD2 LEU A   7      -7.623   2.620   1.569  1.00  0.00           C  
ATOM     91  H   LEU A   7     -11.955   3.651   2.931  1.00  0.00           H  
ATOM     92  HA  LEU A   7      -9.839   4.370   1.314  1.00  0.00           H  
ATOM     93  HB2 LEU A   7     -10.812   1.941   2.590  1.00  0.00           H  
ATOM     94  HB3 LEU A   7      -9.960   1.599   1.092  1.00  0.00           H  
ATOM     95  HG  LEU A   7      -8.797   3.487   3.147  1.00  0.00           H  
ATOM     96 HD11 LEU A   7      -8.850   0.494   3.137  1.00  0.00           H  
ATOM     97 HD12 LEU A   7      -7.423   1.332   3.742  1.00  0.00           H  
ATOM     98 HD13 LEU A   7      -8.993   1.603   4.499  1.00  0.00           H  
ATOM     99 HD21 LEU A   7      -7.691   1.773   0.910  1.00  0.00           H  
ATOM    100 HD22 LEU A   7      -7.698   3.526   0.994  1.00  0.00           H  
ATOM    101 HD23 LEU A   7      -6.679   2.599   2.083  1.00  0.00           H  
ATOM    102  N   HIS A   8     -11.935   2.450  -0.397  1.00  0.00           N  
ATOM    103  CA  HIS A   8     -12.393   2.151  -1.753  1.00  0.00           C  
ATOM    104  C   HIS A   8     -12.918   3.412  -2.420  1.00  0.00           C  
ATOM    105  O   HIS A   8     -12.604   3.691  -3.577  1.00  0.00           O  
ATOM    106  CB  HIS A   8     -13.495   1.097  -1.711  1.00  0.00           C  
ATOM    107  CG  HIS A   8     -14.406   1.362  -0.541  1.00  0.00           C  
ATOM    108  ND1 HIS A   8     -15.604   2.046  -0.674  1.00  0.00           N  
ATOM    109  CD2 HIS A   8     -14.302   1.043   0.789  1.00  0.00           C  
ATOM    110  CE1 HIS A   8     -16.171   2.116   0.545  1.00  0.00           C  
ATOM    111  NE2 HIS A   8     -15.419   1.519   1.474  1.00  0.00           N  
ATOM    112  H   HIS A   8     -12.304   1.946   0.358  1.00  0.00           H  
ATOM    113  HA  HIS A   8     -11.566   1.770  -2.337  1.00  0.00           H  
ATOM    114  HB2 HIS A   8     -14.059   1.139  -2.627  1.00  0.00           H  
ATOM    115  HB3 HIS A   8     -13.052   0.117  -1.606  1.00  0.00           H  
ATOM    116  HD1 HIS A   8     -15.973   2.411  -1.505  1.00  0.00           H  
ATOM    117  HD2 HIS A   8     -13.491   0.477   1.231  1.00  0.00           H  
ATOM    118  HE1 HIS A   8     -17.119   2.593   0.747  1.00  0.00           H  
ATOM    119  HE2 HIS A   8     -15.609   1.442   2.433  1.00  0.00           H  
ATOM    120  N   GLU A   9     -13.715   4.176  -1.684  1.00  0.00           N  
ATOM    121  CA  GLU A   9     -14.268   5.411  -2.222  1.00  0.00           C  
ATOM    122  C   GLU A   9     -13.167   6.214  -2.901  1.00  0.00           C  
ATOM    123  O   GLU A   9     -13.349   6.735  -4.000  1.00  0.00           O  
ATOM    124  CB  GLU A   9     -14.897   6.236  -1.099  1.00  0.00           C  
ATOM    125  CG  GLU A   9     -16.117   6.985  -1.637  1.00  0.00           C  
ATOM    126  CD  GLU A   9     -17.276   6.014  -1.842  1.00  0.00           C  
ATOM    127  OE1 GLU A   9     -17.132   4.864  -1.460  1.00  0.00           O  
ATOM    128  OE2 GLU A   9     -18.288   6.435  -2.376  1.00  0.00           O  
ATOM    129  H   GLU A   9     -13.931   3.907  -0.768  1.00  0.00           H  
ATOM    130  HA  GLU A   9     -15.026   5.167  -2.950  1.00  0.00           H  
ATOM    131  HB2 GLU A   9     -15.202   5.578  -0.298  1.00  0.00           H  
ATOM    132  HB3 GLU A   9     -14.175   6.947  -0.726  1.00  0.00           H  
ATOM    133  HG2 GLU A   9     -16.409   7.748  -0.931  1.00  0.00           H  
ATOM    134  HG3 GLU A   9     -15.867   7.447  -2.581  1.00  0.00           H  
ATOM    135  N   LYS A  10     -12.017   6.304  -2.244  1.00  0.00           N  
ATOM    136  CA  LYS A  10     -10.889   7.041  -2.805  1.00  0.00           C  
ATOM    137  C   LYS A  10     -10.360   6.331  -4.047  1.00  0.00           C  
ATOM    138  O   LYS A  10     -10.234   6.933  -5.113  1.00  0.00           O  
ATOM    139  CB  LYS A  10      -9.769   7.166  -1.763  1.00  0.00           C  
ATOM    140  CG  LYS A  10      -8.617   8.017  -2.318  1.00  0.00           C  
ATOM    141  CD  LYS A  10      -9.114   9.429  -2.637  1.00  0.00           C  
ATOM    142  CE  LYS A  10      -7.983  10.433  -2.408  1.00  0.00           C  
ATOM    143  NZ  LYS A  10      -8.239  11.651  -3.228  1.00  0.00           N  
ATOM    144  H   LYS A  10     -11.923   5.865  -1.372  1.00  0.00           H  
ATOM    145  HA  LYS A  10     -11.226   8.026  -3.083  1.00  0.00           H  
ATOM    146  HB2 LYS A  10     -10.163   7.630  -0.872  1.00  0.00           H  
ATOM    147  HB3 LYS A  10      -9.399   6.181  -1.520  1.00  0.00           H  
ATOM    148  HG2 LYS A  10      -7.831   8.074  -1.581  1.00  0.00           H  
ATOM    149  HG3 LYS A  10      -8.231   7.562  -3.218  1.00  0.00           H  
ATOM    150  HD2 LYS A  10      -9.431   9.471  -3.670  1.00  0.00           H  
ATOM    151  HD3 LYS A  10      -9.946   9.672  -1.995  1.00  0.00           H  
ATOM    152  HE2 LYS A  10      -7.945  10.704  -1.362  1.00  0.00           H  
ATOM    153  HE3 LYS A  10      -7.043   9.993  -2.702  1.00  0.00           H  
ATOM    154  HZ1 LYS A  10      -8.704  12.373  -2.640  1.00  0.00           H  
ATOM    155  HZ2 LYS A  10      -7.337  12.024  -3.587  1.00  0.00           H  
ATOM    156  HZ3 LYS A  10      -8.854  11.406  -4.028  1.00  0.00           H  
ATOM    157  N   LEU A  11     -10.051   5.045  -3.902  1.00  0.00           N  
ATOM    158  CA  LEU A  11      -9.533   4.265  -5.023  1.00  0.00           C  
ATOM    159  C   LEU A  11     -10.557   4.204  -6.145  1.00  0.00           C  
ATOM    160  O   LEU A  11     -10.216   3.947  -7.300  1.00  0.00           O  
ATOM    161  CB  LEU A  11      -9.192   2.845  -4.566  1.00  0.00           C  
ATOM    162  CG  LEU A  11      -8.309   2.910  -3.318  1.00  0.00           C  
ATOM    163  CD1 LEU A  11      -7.934   1.494  -2.881  1.00  0.00           C  
ATOM    164  CD2 LEU A  11      -7.033   3.699  -3.628  1.00  0.00           C  
ATOM    165  H   LEU A  11     -10.172   4.616  -3.029  1.00  0.00           H  
ATOM    166  HA  LEU A  11      -8.639   4.736  -5.395  1.00  0.00           H  
ATOM    167  HB2 LEU A  11     -10.104   2.313  -4.334  1.00  0.00           H  
ATOM    168  HB3 LEU A  11      -8.664   2.332  -5.353  1.00  0.00           H  
ATOM    169  HG  LEU A  11      -8.853   3.395  -2.525  1.00  0.00           H  
ATOM    170 HD11 LEU A  11      -8.578   0.781  -3.377  1.00  0.00           H  
ATOM    171 HD12 LEU A  11      -6.906   1.296  -3.146  1.00  0.00           H  
ATOM    172 HD13 LEU A  11      -8.056   1.404  -1.812  1.00  0.00           H  
ATOM    173 HD21 LEU A  11      -6.254   3.405  -2.942  1.00  0.00           H  
ATOM    174 HD22 LEU A  11      -6.718   3.492  -4.641  1.00  0.00           H  
ATOM    175 HD23 LEU A  11      -7.228   4.755  -3.520  1.00  0.00           H  
ATOM    176  N   LYS A  12     -11.813   4.442  -5.798  1.00  0.00           N  
ATOM    177  CA  LYS A  12     -12.881   4.410  -6.784  1.00  0.00           C  
ATOM    178  C   LYS A  12     -13.044   5.775  -7.445  1.00  0.00           C  
ATOM    179  O   LYS A  12     -13.441   5.868  -8.606  1.00  0.00           O  
ATOM    180  CB  LYS A  12     -14.195   3.996  -6.122  1.00  0.00           C  
ATOM    181  CG  LYS A  12     -14.302   2.472  -6.064  1.00  0.00           C  
ATOM    182  CD  LYS A  12     -15.441   2.081  -5.120  1.00  0.00           C  
ATOM    183  CE  LYS A  12     -15.507   0.559  -5.002  1.00  0.00           C  
ATOM    184  NZ  LYS A  12     -16.171  -0.003  -6.214  1.00  0.00           N  
ATOM    185  H   LYS A  12     -12.025   4.642  -4.864  1.00  0.00           H  
ATOM    186  HA  LYS A  12     -12.630   3.693  -7.540  1.00  0.00           H  
ATOM    187  HB2 LYS A  12     -14.230   4.392  -5.122  1.00  0.00           H  
ATOM    188  HB3 LYS A  12     -15.016   4.382  -6.695  1.00  0.00           H  
ATOM    189  HG2 LYS A  12     -14.512   2.090  -7.051  1.00  0.00           H  
ATOM    190  HG3 LYS A  12     -13.375   2.057  -5.700  1.00  0.00           H  
ATOM    191  HD2 LYS A  12     -15.265   2.512  -4.145  1.00  0.00           H  
ATOM    192  HD3 LYS A  12     -16.377   2.450  -5.514  1.00  0.00           H  
ATOM    193  HE2 LYS A  12     -14.507   0.159  -4.924  1.00  0.00           H  
ATOM    194  HE3 LYS A  12     -16.074   0.288  -4.124  1.00  0.00           H  
ATOM    195  HZ1 LYS A  12     -16.753  -0.821  -5.941  1.00  0.00           H  
ATOM    196  HZ2 LYS A  12     -16.775   0.725  -6.646  1.00  0.00           H  
ATOM    197  HZ3 LYS A  12     -15.449  -0.301  -6.897  1.00  0.00           H  
ATOM    198  N   GLN A  13     -12.735   6.832  -6.702  1.00  0.00           N  
ATOM    199  CA  GLN A  13     -12.855   8.184  -7.235  1.00  0.00           C  
ATOM    200  C   GLN A  13     -11.624   8.545  -8.061  1.00  0.00           C  
ATOM    201  O   GLN A  13     -11.638   9.515  -8.819  1.00  0.00           O  
ATOM    202  CB  GLN A  13     -13.016   9.184  -6.086  1.00  0.00           C  
ATOM    203  CG  GLN A  13     -13.563  10.511  -6.622  1.00  0.00           C  
ATOM    204  CD  GLN A  13     -13.926  11.431  -5.460  1.00  0.00           C  
ATOM    205  OE1 GLN A  13     -14.950  12.112  -5.505  1.00  0.00           O  
ATOM    206  NE2 GLN A  13     -13.145  11.489  -4.417  1.00  0.00           N  
ATOM    207  H   GLN A  13     -12.423   6.701  -5.782  1.00  0.00           H  
ATOM    208  HA  GLN A  13     -13.728   8.230  -7.868  1.00  0.00           H  
ATOM    209  HB2 GLN A  13     -13.702   8.782  -5.354  1.00  0.00           H  
ATOM    210  HB3 GLN A  13     -12.056   9.355  -5.622  1.00  0.00           H  
ATOM    211  HG2 GLN A  13     -12.811  10.987  -7.234  1.00  0.00           H  
ATOM    212  HG3 GLN A  13     -14.445  10.327  -7.217  1.00  0.00           H  
ATOM    213 HE21 GLN A  13     -12.331  10.946  -4.383  1.00  0.00           H  
ATOM    214 HE22 GLN A  13     -13.374  12.077  -3.666  1.00  0.00           H  
ATOM    215  N   ASP A  14     -10.561   7.759  -7.908  1.00  0.00           N  
ATOM    216  CA  ASP A  14      -9.323   8.003  -8.644  1.00  0.00           C  
ATOM    217  C   ASP A  14      -9.132   6.962  -9.742  1.00  0.00           C  
ATOM    218  O   ASP A  14      -9.272   5.762  -9.503  1.00  0.00           O  
ATOM    219  CB  ASP A  14      -8.131   7.960  -7.689  1.00  0.00           C  
ATOM    220  CG  ASP A  14      -7.676   9.377  -7.357  1.00  0.00           C  
ATOM    221  OD1 ASP A  14      -8.197   9.938  -6.407  1.00  0.00           O  
ATOM    222  OD2 ASP A  14      -6.815   9.881  -8.058  1.00  0.00           O  
ATOM    223  H   ASP A  14     -10.607   7.001  -7.289  1.00  0.00           H  
ATOM    224  HA  ASP A  14      -9.369   8.982  -9.095  1.00  0.00           H  
ATOM    225  HB2 ASP A  14      -8.421   7.455  -6.780  1.00  0.00           H  
ATOM    226  HB3 ASP A  14      -7.318   7.423  -8.154  1.00  0.00           H  
ATOM    227  N   LYS A  15      -8.812   7.428 -10.946  1.00  0.00           N  
ATOM    228  CA  LYS A  15      -8.603   6.528 -12.075  1.00  0.00           C  
ATOM    229  C   LYS A  15      -7.180   5.966 -12.063  1.00  0.00           C  
ATOM    230  O   LYS A  15      -6.897   4.947 -12.691  1.00  0.00           O  
ATOM    231  CB  LYS A  15      -8.853   7.275 -13.386  1.00  0.00           C  
ATOM    232  CG  LYS A  15     -10.350   7.562 -13.549  1.00  0.00           C  
ATOM    233  CD  LYS A  15     -10.841   6.971 -14.873  1.00  0.00           C  
ATOM    234  CE  LYS A  15     -12.293   7.386 -15.109  1.00  0.00           C  
ATOM    235  NZ  LYS A  15     -12.344   8.832 -15.462  1.00  0.00           N  
ATOM    236  H   LYS A  15      -8.713   8.393 -11.077  1.00  0.00           H  
ATOM    237  HA  LYS A  15      -9.298   5.708 -12.003  1.00  0.00           H  
ATOM    238  HB2 LYS A  15      -8.309   8.207 -13.376  1.00  0.00           H  
ATOM    239  HB3 LYS A  15      -8.514   6.671 -14.215  1.00  0.00           H  
ATOM    240  HG2 LYS A  15     -10.904   7.124 -12.732  1.00  0.00           H  
ATOM    241  HG3 LYS A  15     -10.508   8.624 -13.554  1.00  0.00           H  
ATOM    242  HD2 LYS A  15     -10.224   7.338 -15.681  1.00  0.00           H  
ATOM    243  HD3 LYS A  15     -10.778   5.894 -14.832  1.00  0.00           H  
ATOM    244  HE2 LYS A  15     -12.708   6.803 -15.919  1.00  0.00           H  
ATOM    245  HE3 LYS A  15     -12.868   7.214 -14.211  1.00  0.00           H  
ATOM    246  HZ1 LYS A  15     -12.751   9.368 -14.669  1.00  0.00           H  
ATOM    247  HZ2 LYS A  15     -11.382   9.176 -15.655  1.00  0.00           H  
ATOM    248  HZ3 LYS A  15     -12.933   8.963 -16.308  1.00  0.00           H  
ATOM    249  N   ARG A  16      -6.291   6.636 -11.341  1.00  0.00           N  
ATOM    250  CA  ARG A  16      -4.903   6.190 -11.249  1.00  0.00           C  
ATOM    251  C   ARG A  16      -4.830   4.829 -10.565  1.00  0.00           C  
ATOM    252  O   ARG A  16      -3.986   3.998 -10.903  1.00  0.00           O  
ATOM    253  CB  ARG A  16      -4.080   7.210 -10.460  1.00  0.00           C  
ATOM    254  CG  ARG A  16      -4.680   8.603 -10.653  1.00  0.00           C  
ATOM    255  CD  ARG A  16      -3.686   9.653 -10.166  1.00  0.00           C  
ATOM    256  NE  ARG A  16      -2.736   9.983 -11.224  1.00  0.00           N  
ATOM    257  CZ  ARG A  16      -2.090  11.144 -11.233  1.00  0.00           C  
ATOM    258  NH1 ARG A  16      -2.304  12.019 -10.288  1.00  0.00           N  
ATOM    259  NH2 ARG A  16      -1.237  11.410 -12.186  1.00  0.00           N  
ATOM    260  H   ARG A  16      -6.571   7.439 -10.857  1.00  0.00           H  
ATOM    261  HA  ARG A  16      -4.490   6.107 -12.242  1.00  0.00           H  
ATOM    262  HB2 ARG A  16      -4.092   6.953  -9.411  1.00  0.00           H  
ATOM    263  HB3 ARG A  16      -3.062   7.208 -10.821  1.00  0.00           H  
ATOM    264  HG2 ARG A  16      -4.891   8.763 -11.702  1.00  0.00           H  
ATOM    265  HG3 ARG A  16      -5.593   8.686 -10.084  1.00  0.00           H  
ATOM    266  HD2 ARG A  16      -4.224  10.539  -9.877  1.00  0.00           H  
ATOM    267  HD3 ARG A  16      -3.152   9.267  -9.311  1.00  0.00           H  
ATOM    268  HE  ARG A  16      -2.571   9.335 -11.941  1.00  0.00           H  
ATOM    269 HH11 ARG A  16      -2.955  11.815  -9.557  1.00  0.00           H  
ATOM    270 HH12 ARG A  16      -1.818  12.893 -10.296  1.00  0.00           H  
ATOM    271 HH21 ARG A  16      -1.071  10.740 -12.908  1.00  0.00           H  
ATOM    272 HH22 ARG A  16      -0.751  12.285 -12.192  1.00  0.00           H  
ATOM    273  N   PHE A  17      -5.719   4.609  -9.600  1.00  0.00           N  
ATOM    274  CA  PHE A  17      -5.746   3.344  -8.865  1.00  0.00           C  
ATOM    275  C   PHE A  17      -6.808   2.397  -9.422  1.00  0.00           C  
ATOM    276  O   PHE A  17      -7.293   1.499  -8.725  1.00  0.00           O  
ATOM    277  CB  PHE A  17      -6.008   3.612  -7.382  1.00  0.00           C  
ATOM    278  CG  PHE A  17      -5.138   4.760  -6.913  1.00  0.00           C  
ATOM    279  CD1 PHE A  17      -3.749   4.714  -7.103  1.00  0.00           C  
ATOM    280  CD2 PHE A  17      -5.718   5.865  -6.275  1.00  0.00           C  
ATOM    281  CE1 PHE A  17      -2.948   5.774  -6.663  1.00  0.00           C  
ATOM    282  CE2 PHE A  17      -4.913   6.924  -5.836  1.00  0.00           C  
ATOM    283  CZ  PHE A  17      -3.529   6.877  -6.026  1.00  0.00           C  
ATOM    284  H   PHE A  17      -6.363   5.313  -9.373  1.00  0.00           H  
ATOM    285  HA  PHE A  17      -4.787   2.867  -8.965  1.00  0.00           H  
ATOM    286  HB2 PHE A  17      -7.048   3.865  -7.243  1.00  0.00           H  
ATOM    287  HB3 PHE A  17      -5.773   2.727  -6.810  1.00  0.00           H  
ATOM    288  HD1 PHE A  17      -3.297   3.865  -7.595  1.00  0.00           H  
ATOM    289  HD2 PHE A  17      -6.785   5.905  -6.128  1.00  0.00           H  
ATOM    290  HE1 PHE A  17      -1.881   5.738  -6.809  1.00  0.00           H  
ATOM    291  HE2 PHE A  17      -5.362   7.775  -5.345  1.00  0.00           H  
ATOM    292  HZ  PHE A  17      -2.908   7.693  -5.686  1.00  0.00           H  
ATOM    293  N   SER A  18      -7.154   2.589 -10.687  1.00  0.00           N  
ATOM    294  CA  SER A  18      -8.143   1.739 -11.333  1.00  0.00           C  
ATOM    295  C   SER A  18      -7.638   0.301 -11.413  1.00  0.00           C  
ATOM    296  O   SER A  18      -8.396  -0.654 -11.216  1.00  0.00           O  
ATOM    297  CB  SER A  18      -8.422   2.258 -12.742  1.00  0.00           C  
ATOM    298  OG  SER A  18      -9.080   1.250 -13.496  1.00  0.00           O  
ATOM    299  H   SER A  18      -6.732   3.309 -11.200  1.00  0.00           H  
ATOM    300  HA  SER A  18      -9.058   1.760 -10.761  1.00  0.00           H  
ATOM    301  HB2 SER A  18      -9.051   3.129 -12.687  1.00  0.00           H  
ATOM    302  HB3 SER A  18      -7.485   2.523 -13.216  1.00  0.00           H  
ATOM    303  HG  SER A  18      -8.730   1.274 -14.390  1.00  0.00           H  
ATOM    304  N   THR A  19      -6.349   0.152 -11.703  1.00  0.00           N  
ATOM    305  CA  THR A  19      -5.763  -1.177 -11.808  1.00  0.00           C  
ATOM    306  C   THR A  19      -6.051  -1.977 -10.547  1.00  0.00           C  
ATOM    307  O   THR A  19      -6.494  -3.127 -10.609  1.00  0.00           O  
ATOM    308  CB  THR A  19      -4.253  -1.072 -12.022  1.00  0.00           C  
ATOM    309  OG1 THR A  19      -3.984  -0.096 -13.019  1.00  0.00           O  
ATOM    310  CG2 THR A  19      -3.710  -2.427 -12.470  1.00  0.00           C  
ATOM    311  H   THR A  19      -5.786   0.946 -11.844  1.00  0.00           H  
ATOM    312  HA  THR A  19      -6.206  -1.684 -12.653  1.00  0.00           H  
ATOM    313  HB  THR A  19      -3.778  -0.785 -11.096  1.00  0.00           H  
ATOM    314  HG1 THR A  19      -4.690   0.554 -12.997  1.00  0.00           H  
ATOM    315 HG21 THR A  19      -2.833  -2.674 -11.889  1.00  0.00           H  
ATOM    316 HG22 THR A  19      -4.468  -3.182 -12.321  1.00  0.00           H  
ATOM    317 HG23 THR A  19      -3.449  -2.381 -13.516  1.00  0.00           H  
ATOM    318  N   PHE A  20      -5.800  -1.356  -9.400  1.00  0.00           N  
ATOM    319  CA  PHE A  20      -6.042  -2.012  -8.126  1.00  0.00           C  
ATOM    320  C   PHE A  20      -7.484  -2.471  -8.042  1.00  0.00           C  
ATOM    321  O   PHE A  20      -7.769  -3.597  -7.653  1.00  0.00           O  
ATOM    322  CB  PHE A  20      -5.737  -1.058  -6.970  1.00  0.00           C  
ATOM    323  CG  PHE A  20      -4.377  -1.379  -6.395  1.00  0.00           C  
ATOM    324  CD1 PHE A  20      -4.185  -1.388  -5.007  1.00  0.00           C  
ATOM    325  CD2 PHE A  20      -3.307  -1.662  -7.250  1.00  0.00           C  
ATOM    326  CE1 PHE A  20      -2.924  -1.681  -4.477  1.00  0.00           C  
ATOM    327  CE2 PHE A  20      -2.045  -1.957  -6.719  1.00  0.00           C  
ATOM    328  CZ  PHE A  20      -1.854  -1.964  -5.333  1.00  0.00           C  
ATOM    329  H   PHE A  20      -5.450  -0.442  -9.414  1.00  0.00           H  
ATOM    330  HA  PHE A  20      -5.404  -2.869  -8.047  1.00  0.00           H  
ATOM    331  HB2 PHE A  20      -5.745  -0.041  -7.329  1.00  0.00           H  
ATOM    332  HB3 PHE A  20      -6.487  -1.175  -6.200  1.00  0.00           H  
ATOM    333  HD1 PHE A  20      -5.011  -1.170  -4.346  1.00  0.00           H  
ATOM    334  HD2 PHE A  20      -3.463  -1.661  -8.323  1.00  0.00           H  
ATOM    335  HE1 PHE A  20      -2.776  -1.688  -3.406  1.00  0.00           H  
ATOM    336  HE2 PHE A  20      -1.217  -2.174  -7.380  1.00  0.00           H  
ATOM    337  HZ  PHE A  20      -0.880  -2.189  -4.922  1.00  0.00           H  
ATOM    338  N   LEU A  21      -8.397  -1.594  -8.415  1.00  0.00           N  
ATOM    339  CA  LEU A  21      -9.805  -1.939  -8.369  1.00  0.00           C  
ATOM    340  C   LEU A  21     -10.065  -3.227  -9.143  1.00  0.00           C  
ATOM    341  O   LEU A  21     -10.885  -4.053  -8.740  1.00  0.00           O  
ATOM    342  CB  LEU A  21     -10.640  -0.799  -8.966  1.00  0.00           C  
ATOM    343  CG  LEU A  21     -11.818  -0.473  -8.040  1.00  0.00           C  
ATOM    344  CD1 LEU A  21     -12.636   0.651  -8.647  1.00  0.00           C  
ATOM    345  CD2 LEU A  21     -12.704  -1.711  -7.867  1.00  0.00           C  
ATOM    346  H   LEU A  21      -8.120  -0.706  -8.732  1.00  0.00           H  
ATOM    347  HA  LEU A  21     -10.098  -2.081  -7.343  1.00  0.00           H  
ATOM    348  HB2 LEU A  21     -10.020   0.079  -9.074  1.00  0.00           H  
ATOM    349  HB3 LEU A  21     -11.016  -1.096  -9.933  1.00  0.00           H  
ATOM    350  HG  LEU A  21     -11.453  -0.145  -7.074  1.00  0.00           H  
ATOM    351 HD11 LEU A  21     -12.520   1.525  -8.035  1.00  0.00           H  
ATOM    352 HD12 LEU A  21     -12.282   0.859  -9.648  1.00  0.00           H  
ATOM    353 HD13 LEU A  21     -13.678   0.367  -8.683  1.00  0.00           H  
ATOM    354 HD21 LEU A  21     -12.416  -2.238  -6.972  1.00  0.00           H  
ATOM    355 HD22 LEU A  21     -13.737  -1.404  -7.789  1.00  0.00           H  
ATOM    356 HD23 LEU A  21     -12.588  -2.363  -8.721  1.00  0.00           H  
ATOM    357  N   SER A  22      -9.364  -3.392 -10.260  1.00  0.00           N  
ATOM    358  CA  SER A  22      -9.550  -4.575 -11.095  1.00  0.00           C  
ATOM    359  C   SER A  22      -9.015  -5.851 -10.445  1.00  0.00           C  
ATOM    360  O   SER A  22      -9.748  -6.825 -10.274  1.00  0.00           O  
ATOM    361  CB  SER A  22      -8.851  -4.371 -12.438  1.00  0.00           C  
ATOM    362  OG  SER A  22      -9.516  -5.145 -13.426  1.00  0.00           O  
ATOM    363  H   SER A  22      -8.713  -2.702 -10.535  1.00  0.00           H  
ATOM    364  HA  SER A  22     -10.607  -4.699 -11.284  1.00  0.00           H  
ATOM    365  HB2 SER A  22      -8.888  -3.330 -12.711  1.00  0.00           H  
ATOM    366  HB3 SER A  22      -7.817  -4.684 -12.353  1.00  0.00           H  
ATOM    367  HG  SER A  22      -9.852  -5.936 -12.999  1.00  0.00           H  
ATOM    368  N   LEU A  23      -7.737  -5.843 -10.105  1.00  0.00           N  
ATOM    369  CA  LEU A  23      -7.102  -7.011  -9.503  1.00  0.00           C  
ATOM    370  C   LEU A  23      -7.643  -7.292  -8.109  1.00  0.00           C  
ATOM    371  O   LEU A  23      -7.851  -8.452  -7.743  1.00  0.00           O  
ATOM    372  CB  LEU A  23      -5.582  -6.799  -9.429  1.00  0.00           C  
ATOM    373  CG  LEU A  23      -5.274  -5.455  -8.743  1.00  0.00           C  
ATOM    374  CD1 LEU A  23      -4.942  -5.668  -7.263  1.00  0.00           C  
ATOM    375  CD2 LEU A  23      -4.077  -4.785  -9.421  1.00  0.00           C  
ATOM    376  H   LEU A  23      -7.201  -5.036 -10.270  1.00  0.00           H  
ATOM    377  HA  LEU A  23      -7.293  -7.872 -10.130  1.00  0.00           H  
ATOM    378  HB2 LEU A  23      -5.133  -7.606  -8.862  1.00  0.00           H  
ATOM    379  HB3 LEU A  23      -5.177  -6.796 -10.430  1.00  0.00           H  
ATOM    380  HG  LEU A  23      -6.135  -4.816  -8.823  1.00  0.00           H  
ATOM    381 HD11 LEU A  23      -5.562  -6.446  -6.867  1.00  0.00           H  
ATOM    382 HD12 LEU A  23      -3.906  -5.948  -7.164  1.00  0.00           H  
ATOM    383 HD13 LEU A  23      -5.116  -4.756  -6.716  1.00  0.00           H  
ATOM    384 HD21 LEU A  23      -3.578  -4.143  -8.713  1.00  0.00           H  
ATOM    385 HD22 LEU A  23      -3.383  -5.538  -9.763  1.00  0.00           H  
ATOM    386 HD23 LEU A  23      -4.418  -4.203 -10.258  1.00  0.00           H  
ATOM    387  N   LEU A  24      -7.854  -6.241  -7.328  1.00  0.00           N  
ATOM    388  CA  LEU A  24      -8.347  -6.423  -5.972  1.00  0.00           C  
ATOM    389  C   LEU A  24      -9.774  -6.953  -5.995  1.00  0.00           C  
ATOM    390  O   LEU A  24     -10.171  -7.724  -5.122  1.00  0.00           O  
ATOM    391  CB  LEU A  24      -8.252  -5.107  -5.185  1.00  0.00           C  
ATOM    392  CG  LEU A  24      -9.563  -4.302  -5.301  1.00  0.00           C  
ATOM    393  CD1 LEU A  24     -10.632  -4.815  -4.329  1.00  0.00           C  
ATOM    394  CD2 LEU A  24      -9.289  -2.849  -4.948  1.00  0.00           C  
ATOM    395  H   LEU A  24      -7.666  -5.340  -7.667  1.00  0.00           H  
ATOM    396  HA  LEU A  24      -7.725  -7.155  -5.481  1.00  0.00           H  
ATOM    397  HB2 LEU A  24      -8.036  -5.320  -4.149  1.00  0.00           H  
ATOM    398  HB3 LEU A  24      -7.444  -4.519  -5.589  1.00  0.00           H  
ATOM    399  HG  LEU A  24      -9.929  -4.360  -6.312  1.00  0.00           H  
ATOM    400 HD11 LEU A  24     -10.241  -5.607  -3.721  1.00  0.00           H  
ATOM    401 HD12 LEU A  24     -10.939  -4.003  -3.699  1.00  0.00           H  
ATOM    402 HD13 LEU A  24     -11.481  -5.173  -4.885  1.00  0.00           H  
ATOM    403 HD21 LEU A  24     -10.204  -2.290  -5.025  1.00  0.00           H  
ATOM    404 HD22 LEU A  24      -8.918  -2.792  -3.936  1.00  0.00           H  
ATOM    405 HD23 LEU A  24      -8.556  -2.448  -5.624  1.00  0.00           H  
ATOM    406  N   GLU A  25     -10.541  -6.541  -6.991  1.00  0.00           N  
ATOM    407  CA  GLU A  25     -11.917  -6.988  -7.104  1.00  0.00           C  
ATOM    408  C   GLU A  25     -11.969  -8.447  -7.554  1.00  0.00           C  
ATOM    409  O   GLU A  25     -12.840  -9.208  -7.136  1.00  0.00           O  
ATOM    410  CB  GLU A  25     -12.645  -6.110  -8.115  1.00  0.00           C  
ATOM    411  CG  GLU A  25     -13.997  -6.724  -8.448  1.00  0.00           C  
ATOM    412  CD  GLU A  25     -14.989  -5.630  -8.837  1.00  0.00           C  
ATOM    413  OE1 GLU A  25     -15.658  -5.798  -9.843  1.00  0.00           O  
ATOM    414  OE2 GLU A  25     -15.061  -4.643  -8.125  1.00  0.00           O  
ATOM    415  H   GLU A  25     -10.176  -5.919  -7.663  1.00  0.00           H  
ATOM    416  HA  GLU A  25     -12.401  -6.906  -6.136  1.00  0.00           H  
ATOM    417  HB2 GLU A  25     -12.786  -5.126  -7.696  1.00  0.00           H  
ATOM    418  HB3 GLU A  25     -12.056  -6.038  -9.020  1.00  0.00           H  
ATOM    419  HG2 GLU A  25     -13.879  -7.412  -9.271  1.00  0.00           H  
ATOM    420  HG3 GLU A  25     -14.366  -7.256  -7.587  1.00  0.00           H  
ATOM    421  N   ALA A  26     -11.021  -8.832  -8.396  1.00  0.00           N  
ATOM    422  CA  ALA A  26     -10.966 -10.204  -8.879  1.00  0.00           C  
ATOM    423  C   ALA A  26     -10.677 -11.162  -7.726  1.00  0.00           C  
ATOM    424  O   ALA A  26     -11.265 -12.239  -7.643  1.00  0.00           O  
ATOM    425  CB  ALA A  26      -9.879 -10.336  -9.942  1.00  0.00           C  
ATOM    426  H   ALA A  26     -10.348  -8.188  -8.691  1.00  0.00           H  
ATOM    427  HA  ALA A  26     -11.919 -10.456  -9.316  1.00  0.00           H  
ATOM    428  HB1 ALA A  26      -8.909 -10.261  -9.475  1.00  0.00           H  
ATOM    429  HB2 ALA A  26      -9.972 -11.292 -10.431  1.00  0.00           H  
ATOM    430  HB3 ALA A  26      -9.990  -9.545 -10.670  1.00  0.00           H  
ATOM    431  N   ALA A  27      -9.770 -10.761  -6.834  1.00  0.00           N  
ATOM    432  CA  ALA A  27      -9.415 -11.598  -5.688  1.00  0.00           C  
ATOM    433  C   ALA A  27     -10.537 -11.578  -4.656  1.00  0.00           C  
ATOM    434  O   ALA A  27     -10.549 -12.378  -3.718  1.00  0.00           O  
ATOM    435  CB  ALA A  27      -8.113 -11.106  -5.051  1.00  0.00           C  
ATOM    436  H   ALA A  27      -9.336  -9.888  -6.947  1.00  0.00           H  
ATOM    437  HA  ALA A  27      -9.271 -12.612  -6.026  1.00  0.00           H  
ATOM    438  HB1 ALA A  27      -7.265 -11.569  -5.545  1.00  0.00           H  
ATOM    439  HB2 ALA A  27      -8.051 -10.034  -5.151  1.00  0.00           H  
ATOM    440  HB3 ALA A  27      -8.099 -11.373  -4.008  1.00  0.00           H  
ATOM    441  N   ASP A  28     -11.484 -10.657  -4.838  1.00  0.00           N  
ATOM    442  CA  ASP A  28     -12.613 -10.535  -3.925  1.00  0.00           C  
ATOM    443  C   ASP A  28     -12.192  -9.792  -2.659  1.00  0.00           C  
ATOM    444  O   ASP A  28     -12.581 -10.169  -1.554  1.00  0.00           O  
ATOM    445  CB  ASP A  28     -13.136 -11.927  -3.556  1.00  0.00           C  
ATOM    446  CG  ASP A  28     -14.646 -11.881  -3.362  1.00  0.00           C  
ATOM    447  OD1 ASP A  28     -15.103 -12.317  -2.318  1.00  0.00           O  
ATOM    448  OD2 ASP A  28     -15.324 -11.412  -4.260  1.00  0.00           O  
ATOM    449  H   ASP A  28     -11.421 -10.050  -5.604  1.00  0.00           H  
ATOM    450  HA  ASP A  28     -13.406  -9.982  -4.413  1.00  0.00           H  
ATOM    451  HB2 ASP A  28     -12.901 -12.620  -4.352  1.00  0.00           H  
ATOM    452  HB3 ASP A  28     -12.666 -12.258  -2.642  1.00  0.00           H  
ATOM    453  N   LEU A  29     -11.385  -8.742  -2.820  1.00  0.00           N  
ATOM    454  CA  LEU A  29     -10.919  -7.978  -1.661  1.00  0.00           C  
ATOM    455  C   LEU A  29     -11.757  -6.724  -1.464  1.00  0.00           C  
ATOM    456  O   LEU A  29     -11.692  -6.076  -0.422  1.00  0.00           O  
ATOM    457  CB  LEU A  29      -9.440  -7.597  -1.808  1.00  0.00           C  
ATOM    458  CG  LEU A  29      -8.526  -8.723  -1.287  1.00  0.00           C  
ATOM    459  CD1 LEU A  29      -8.380  -8.615   0.232  1.00  0.00           C  
ATOM    460  CD2 LEU A  29      -9.074 -10.113  -1.658  1.00  0.00           C  
ATOM    461  H   LEU A  29     -11.096  -8.484  -3.721  1.00  0.00           H  
ATOM    462  HA  LEU A  29     -11.036  -8.584  -0.794  1.00  0.00           H  
ATOM    463  HB2 LEU A  29      -9.214  -7.405  -2.848  1.00  0.00           H  
ATOM    464  HB3 LEU A  29      -9.254  -6.702  -1.229  1.00  0.00           H  
ATOM    465  HG  LEU A  29      -7.551  -8.603  -1.726  1.00  0.00           H  
ATOM    466 HD11 LEU A  29      -8.005  -7.641   0.483  1.00  0.00           H  
ATOM    467 HD12 LEU A  29      -9.334  -8.770   0.710  1.00  0.00           H  
ATOM    468 HD13 LEU A  29      -7.684  -9.359   0.575  1.00  0.00           H  
ATOM    469 HD21 LEU A  29      -8.278 -10.829  -1.588  1.00  0.00           H  
ATOM    470 HD22 LEU A  29      -9.860 -10.407  -0.982  1.00  0.00           H  
ATOM    471 HD23 LEU A  29      -9.451 -10.094  -2.664  1.00  0.00           H  
ATOM    472  N   LYS A  30     -12.559  -6.416  -2.464  1.00  0.00           N  
ATOM    473  CA  LYS A  30     -13.436  -5.269  -2.417  1.00  0.00           C  
ATOM    474  C   LYS A  30     -14.260  -5.302  -1.134  1.00  0.00           C  
ATOM    475  O   LYS A  30     -14.549  -4.263  -0.540  1.00  0.00           O  
ATOM    476  CB  LYS A  30     -14.351  -5.267  -3.655  1.00  0.00           C  
ATOM    477  CG  LYS A  30     -14.827  -6.693  -4.040  1.00  0.00           C  
ATOM    478  CD  LYS A  30     -16.204  -6.942  -3.435  1.00  0.00           C  
ATOM    479  CE  LYS A  30     -16.484  -8.445  -3.378  1.00  0.00           C  
ATOM    480  NZ  LYS A  30     -17.932  -8.690  -3.629  1.00  0.00           N  
ATOM    481  H   LYS A  30     -12.576  -6.987  -3.251  1.00  0.00           H  
ATOM    482  HA  LYS A  30     -12.839  -4.365  -2.414  1.00  0.00           H  
ATOM    483  HB2 LYS A  30     -15.215  -4.658  -3.451  1.00  0.00           H  
ATOM    484  HB3 LYS A  30     -13.808  -4.845  -4.487  1.00  0.00           H  
ATOM    485  HG2 LYS A  30     -14.896  -6.766  -5.115  1.00  0.00           H  
ATOM    486  HG3 LYS A  30     -14.145  -7.446  -3.687  1.00  0.00           H  
ATOM    487  HD2 LYS A  30     -16.230  -6.532  -2.441  1.00  0.00           H  
ATOM    488  HD3 LYS A  30     -16.954  -6.463  -4.045  1.00  0.00           H  
ATOM    489  HE2 LYS A  30     -15.898  -8.949  -4.131  1.00  0.00           H  
ATOM    490  HE3 LYS A  30     -16.219  -8.824  -2.402  1.00  0.00           H  
ATOM    491  HZ1 LYS A  30     -18.338  -9.215  -2.828  1.00  0.00           H  
ATOM    492  HZ2 LYS A  30     -18.426  -7.780  -3.735  1.00  0.00           H  
ATOM    493  HZ3 LYS A  30     -18.044  -9.245  -4.501  1.00  0.00           H  
ATOM    494  N   GLU A  31     -14.622  -6.500  -0.700  1.00  0.00           N  
ATOM    495  CA  GLU A  31     -15.399  -6.634   0.524  1.00  0.00           C  
ATOM    496  C   GLU A  31     -14.524  -6.296   1.719  1.00  0.00           C  
ATOM    497  O   GLU A  31     -14.762  -5.328   2.428  1.00  0.00           O  
ATOM    498  CB  GLU A  31     -15.940  -8.062   0.646  1.00  0.00           C  
ATOM    499  CG  GLU A  31     -17.404  -8.105   0.195  1.00  0.00           C  
ATOM    500  CD  GLU A  31     -18.303  -7.529   1.282  1.00  0.00           C  
ATOM    501  OE1 GLU A  31     -18.927  -6.509   1.031  1.00  0.00           O  
ATOM    502  OE2 GLU A  31     -18.362  -8.118   2.348  1.00  0.00           O  
ATOM    503  H   GLU A  31     -14.356  -7.298  -1.199  1.00  0.00           H  
ATOM    504  HA  GLU A  31     -16.225  -5.940   0.493  1.00  0.00           H  
ATOM    505  HB2 GLU A  31     -15.352  -8.721   0.021  1.00  0.00           H  
ATOM    506  HB3 GLU A  31     -15.871  -8.384   1.673  1.00  0.00           H  
ATOM    507  HG2 GLU A  31     -17.518  -7.527  -0.711  1.00  0.00           H  
ATOM    508  HG3 GLU A  31     -17.688  -9.128   0.003  1.00  0.00           H  
ATOM    509  N   LEU A  32     -13.489  -7.073   1.925  1.00  0.00           N  
ATOM    510  CA  LEU A  32     -12.601  -6.807   3.022  1.00  0.00           C  
ATOM    511  C   LEU A  32     -12.206  -5.329   3.023  1.00  0.00           C  
ATOM    512  O   LEU A  32     -11.835  -4.770   4.050  1.00  0.00           O  
ATOM    513  CB  LEU A  32     -11.377  -7.726   2.902  1.00  0.00           C  
ATOM    514  CG  LEU A  32     -10.100  -7.009   3.367  1.00  0.00           C  
ATOM    515  CD1 LEU A  32      -9.055  -8.013   3.799  1.00  0.00           C  
ATOM    516  CD2 LEU A  32      -9.460  -6.195   2.278  1.00  0.00           C  
ATOM    517  H   LEU A  32     -13.305  -7.822   1.330  1.00  0.00           H  
ATOM    518  HA  LEU A  32     -13.107  -7.035   3.939  1.00  0.00           H  
ATOM    519  HB2 LEU A  32     -11.541  -8.591   3.530  1.00  0.00           H  
ATOM    520  HB3 LEU A  32     -11.272  -8.056   1.882  1.00  0.00           H  
ATOM    521  HG  LEU A  32     -10.329  -6.362   4.175  1.00  0.00           H  
ATOM    522 HD11 LEU A  32      -9.427  -8.599   4.612  1.00  0.00           H  
ATOM    523 HD12 LEU A  32      -8.804  -8.654   2.962  1.00  0.00           H  
ATOM    524 HD13 LEU A  32      -8.179  -7.478   4.105  1.00  0.00           H  
ATOM    525 HD21 LEU A  32      -9.660  -5.159   2.462  1.00  0.00           H  
ATOM    526 HD22 LEU A  32      -8.398  -6.367   2.319  1.00  0.00           H  
ATOM    527 HD23 LEU A  32      -9.834  -6.484   1.316  1.00  0.00           H  
ATOM    528  N   LEU A  33     -12.280  -4.694   1.872  1.00  0.00           N  
ATOM    529  CA  LEU A  33     -11.903  -3.294   1.778  1.00  0.00           C  
ATOM    530  C   LEU A  33     -12.962  -2.381   2.369  1.00  0.00           C  
ATOM    531  O   LEU A  33     -12.649  -1.461   3.122  1.00  0.00           O  
ATOM    532  CB  LEU A  33     -11.694  -2.925   0.315  1.00  0.00           C  
ATOM    533  CG  LEU A  33     -10.259  -2.459   0.088  1.00  0.00           C  
ATOM    534  CD1 LEU A  33      -9.955  -1.249   0.960  1.00  0.00           C  
ATOM    535  CD2 LEU A  33      -9.268  -3.570   0.387  1.00  0.00           C  
ATOM    536  H   LEU A  33     -12.585  -5.164   1.080  1.00  0.00           H  
ATOM    537  HA  LEU A  33     -10.982  -3.153   2.311  1.00  0.00           H  
ATOM    538  HB2 LEU A  33     -11.894  -3.783  -0.304  1.00  0.00           H  
ATOM    539  HB3 LEU A  33     -12.374  -2.130   0.050  1.00  0.00           H  
ATOM    540  HG  LEU A  33     -10.158  -2.192  -0.923  1.00  0.00           H  
ATOM    541 HD11 LEU A  33      -9.368  -1.558   1.814  1.00  0.00           H  
ATOM    542 HD12 LEU A  33      -9.400  -0.526   0.388  1.00  0.00           H  
ATOM    543 HD13 LEU A  33     -10.886  -0.814   1.294  1.00  0.00           H  
ATOM    544 HD21 LEU A  33      -9.784  -4.505   0.352  1.00  0.00           H  
ATOM    545 HD22 LEU A  33      -8.489  -3.567  -0.362  1.00  0.00           H  
ATOM    546 HD23 LEU A  33      -8.829  -3.414   1.362  1.00  0.00           H  
ATOM    547  N   THR A  34     -14.210  -2.635   2.025  1.00  0.00           N  
ATOM    548  CA  THR A  34     -15.296  -1.823   2.529  1.00  0.00           C  
ATOM    549  C   THR A  34     -15.550  -2.145   3.985  1.00  0.00           C  
ATOM    550  O   THR A  34     -16.367  -1.502   4.637  1.00  0.00           O  
ATOM    551  CB  THR A  34     -16.557  -2.065   1.701  1.00  0.00           C  
ATOM    552  OG1 THR A  34     -17.413  -0.940   1.806  1.00  0.00           O  
ATOM    553  CG2 THR A  34     -17.286  -3.309   2.204  1.00  0.00           C  
ATOM    554  H   THR A  34     -14.406  -3.379   1.419  1.00  0.00           H  
ATOM    555  HA  THR A  34     -15.023  -0.788   2.451  1.00  0.00           H  
ATOM    556  HB  THR A  34     -16.282  -2.210   0.669  1.00  0.00           H  
ATOM    557  HG1 THR A  34     -17.911  -0.872   0.988  1.00  0.00           H  
ATOM    558 HG21 THR A  34     -18.011  -3.613   1.476  1.00  0.00           H  
ATOM    559 HG22 THR A  34     -16.587  -4.103   2.358  1.00  0.00           H  
ATOM    560 HG23 THR A  34     -17.778  -3.087   3.128  1.00  0.00           H  
ATOM    561  N   GLN A  35     -14.860  -3.157   4.497  1.00  0.00           N  
ATOM    562  CA  GLN A  35     -15.073  -3.540   5.890  1.00  0.00           C  
ATOM    563  C   GLN A  35     -14.698  -2.397   6.842  1.00  0.00           C  
ATOM    564  O   GLN A  35     -13.828  -1.588   6.533  1.00  0.00           O  
ATOM    565  CB  GLN A  35     -14.255  -4.783   6.254  1.00  0.00           C  
ATOM    566  CG  GLN A  35     -14.904  -6.044   5.670  1.00  0.00           C  
ATOM    567  CD  GLN A  35     -16.305  -6.251   6.223  1.00  0.00           C  
ATOM    568  OE1 GLN A  35     -16.482  -6.529   7.408  1.00  0.00           O  
ATOM    569  NE2 GLN A  35     -17.319  -6.117   5.414  1.00  0.00           N  
ATOM    570  H   GLN A  35     -14.220  -3.660   3.929  1.00  0.00           H  
ATOM    571  HA  GLN A  35     -16.110  -3.762   6.004  1.00  0.00           H  
ATOM    572  HB2 GLN A  35     -13.258  -4.679   5.861  1.00  0.00           H  
ATOM    573  HB3 GLN A  35     -14.204  -4.876   7.327  1.00  0.00           H  
ATOM    574  HG2 GLN A  35     -14.973  -5.946   4.607  1.00  0.00           H  
ATOM    575  HG3 GLN A  35     -14.300  -6.903   5.914  1.00  0.00           H  
ATOM    576 HE21 GLN A  35     -17.165  -5.891   4.473  1.00  0.00           H  
ATOM    577 HE22 GLN A  35     -18.231  -6.245   5.741  1.00  0.00           H  
ATOM    578  N   PRO A  36     -15.336  -2.315   7.995  1.00  0.00           N  
ATOM    579  CA  PRO A  36     -15.030  -1.248   8.992  1.00  0.00           C  
ATOM    580  C   PRO A  36     -13.835  -1.601   9.869  1.00  0.00           C  
ATOM    581  O   PRO A  36     -13.921  -2.478  10.731  1.00  0.00           O  
ATOM    582  CB  PRO A  36     -16.301  -1.184   9.828  1.00  0.00           C  
ATOM    583  CG  PRO A  36     -16.839  -2.578   9.823  1.00  0.00           C  
ATOM    584  CD  PRO A  36     -16.410  -3.209   8.490  1.00  0.00           C  
ATOM    585  HA  PRO A  36     -14.874  -0.304   8.498  1.00  0.00           H  
ATOM    586  HB2 PRO A  36     -16.073  -0.871  10.837  1.00  0.00           H  
ATOM    587  HB3 PRO A  36     -17.010  -0.512   9.375  1.00  0.00           H  
ATOM    588  HG2 PRO A  36     -16.427  -3.137  10.653  1.00  0.00           H  
ATOM    589  HG3 PRO A  36     -17.918  -2.561   9.889  1.00  0.00           H  
ATOM    590  HD2 PRO A  36     -16.038  -4.217   8.650  1.00  0.00           H  
ATOM    591  HD3 PRO A  36     -17.246  -3.217   7.806  1.00  0.00           H  
ATOM    592  N   GLY A  37     -12.723  -0.912   9.652  1.00  0.00           N  
ATOM    593  CA  GLY A  37     -11.527  -1.168  10.438  1.00  0.00           C  
ATOM    594  C   GLY A  37     -10.421  -0.206  10.040  1.00  0.00           C  
ATOM    595  O   GLY A  37     -10.443   0.340   8.945  1.00  0.00           O  
ATOM    596  H   GLY A  37     -12.707  -0.219   8.954  1.00  0.00           H  
ATOM    597  HA2 GLY A  37     -11.757  -1.040  11.485  1.00  0.00           H  
ATOM    598  HA3 GLY A  37     -11.197  -2.181  10.266  1.00  0.00           H  
ATOM    599  N   ASP A  38      -9.463  -0.007  10.936  1.00  0.00           N  
ATOM    600  CA  ASP A  38      -8.348   0.898  10.666  1.00  0.00           C  
ATOM    601  C   ASP A  38      -7.090   0.112  10.313  1.00  0.00           C  
ATOM    602  O   ASP A  38      -6.556  -0.628  11.138  1.00  0.00           O  
ATOM    603  CB  ASP A  38      -8.069   1.768  11.894  1.00  0.00           C  
ATOM    604  CG  ASP A  38      -8.974   1.346  13.044  1.00  0.00           C  
ATOM    605  OD1 ASP A  38      -9.922   2.063  13.319  1.00  0.00           O  
ATOM    606  OD2 ASP A  38      -8.708   0.312  13.631  1.00  0.00           O  
ATOM    607  H   ASP A  38      -9.508  -0.472  11.791  1.00  0.00           H  
ATOM    608  HA  ASP A  38      -8.605   1.540   9.839  1.00  0.00           H  
ATOM    609  HB2 ASP A  38      -7.036   1.654  12.188  1.00  0.00           H  
ATOM    610  HB3 ASP A  38      -8.258   2.805  11.651  1.00  0.00           H  
ATOM    611  N   TRP A  39      -6.617   0.283   9.083  1.00  0.00           N  
ATOM    612  CA  TRP A  39      -5.419  -0.413   8.631  1.00  0.00           C  
ATOM    613  C   TRP A  39      -4.601   0.485   7.710  1.00  0.00           C  
ATOM    614  O   TRP A  39      -5.071   1.537   7.278  1.00  0.00           O  
ATOM    615  CB  TRP A  39      -5.799  -1.689   7.880  1.00  0.00           C  
ATOM    616  CG  TRP A  39      -7.229  -2.037   8.141  1.00  0.00           C  
ATOM    617  CD1 TRP A  39      -7.720  -2.499   9.314  1.00  0.00           C  
ATOM    618  CD2 TRP A  39      -8.355  -1.975   7.220  1.00  0.00           C  
ATOM    619  NE1 TRP A  39      -9.081  -2.708   9.175  1.00  0.00           N  
ATOM    620  CE2 TRP A  39      -9.519  -2.399   7.902  1.00  0.00           C  
ATOM    621  CE3 TRP A  39      -8.478  -1.586   5.875  1.00  0.00           C  
ATOM    622  CZ2 TRP A  39     -10.760  -2.443   7.270  1.00  0.00           C  
ATOM    623  CZ3 TRP A  39      -9.727  -1.632   5.235  1.00  0.00           C  
ATOM    624  CH2 TRP A  39     -10.866  -2.054   5.932  1.00  0.00           C  
ATOM    625  H   TRP A  39      -7.084   0.889   8.469  1.00  0.00           H  
ATOM    626  HA  TRP A  39      -4.818  -0.678   9.486  1.00  0.00           H  
ATOM    627  HB2 TRP A  39      -5.659  -1.529   6.824  1.00  0.00           H  
ATOM    628  HB3 TRP A  39      -5.168  -2.501   8.206  1.00  0.00           H  
ATOM    629  HD1 TRP A  39      -7.147  -2.675  10.212  1.00  0.00           H  
ATOM    630  HE1 TRP A  39      -9.676  -3.037   9.880  1.00  0.00           H  
ATOM    631  HE3 TRP A  39      -7.605  -1.259   5.328  1.00  0.00           H  
ATOM    632  HZ2 TRP A  39     -11.635  -2.766   7.814  1.00  0.00           H  
ATOM    633  HZ3 TRP A  39      -9.812  -1.333   4.202  1.00  0.00           H  
ATOM    634  HH2 TRP A  39     -11.823  -2.082   5.435  1.00  0.00           H  
ATOM    635  N   THR A  40      -3.377   0.057   7.412  1.00  0.00           N  
ATOM    636  CA  THR A  40      -2.502   0.827   6.535  1.00  0.00           C  
ATOM    637  C   THR A  40      -2.616   0.324   5.110  1.00  0.00           C  
ATOM    638  O   THR A  40      -2.508  -0.876   4.861  1.00  0.00           O  
ATOM    639  CB  THR A  40      -1.049   0.702   6.978  1.00  0.00           C  
ATOM    640  OG1 THR A  40      -0.933   1.100   8.333  1.00  0.00           O  
ATOM    641  CG2 THR A  40      -0.167   1.593   6.099  1.00  0.00           C  
ATOM    642  H   THR A  40      -3.058  -0.792   7.786  1.00  0.00           H  
ATOM    643  HA  THR A  40      -2.793   1.861   6.571  1.00  0.00           H  
ATOM    644  HB  THR A  40      -0.732  -0.322   6.874  1.00  0.00           H  
ATOM    645  HG1 THR A  40      -0.082   0.796   8.656  1.00  0.00           H  
ATOM    646 HG21 THR A  40      -0.170   1.217   5.085  1.00  0.00           H  
ATOM    647 HG22 THR A  40      -0.549   2.602   6.109  1.00  0.00           H  
ATOM    648 HG23 THR A  40       0.843   1.585   6.481  1.00  0.00           H  
ATOM    649  N   LEU A  41      -2.833   1.242   4.173  1.00  0.00           N  
ATOM    650  CA  LEU A  41      -2.960   0.856   2.773  1.00  0.00           C  
ATOM    651  C   LEU A  41      -1.837   1.447   1.934  1.00  0.00           C  
ATOM    652  O   LEU A  41      -1.697   2.667   1.824  1.00  0.00           O  
ATOM    653  CB  LEU A  41      -4.325   1.320   2.244  1.00  0.00           C  
ATOM    654  CG  LEU A  41      -4.523   0.995   0.741  1.00  0.00           C  
ATOM    655  CD1 LEU A  41      -3.786   1.985  -0.161  1.00  0.00           C  
ATOM    656  CD2 LEU A  41      -4.033  -0.409   0.406  1.00  0.00           C  
ATOM    657  H   LEU A  41      -2.918   2.190   4.428  1.00  0.00           H  
ATOM    658  HA  LEU A  41      -2.905  -0.216   2.712  1.00  0.00           H  
ATOM    659  HB2 LEU A  41      -5.095   0.821   2.808  1.00  0.00           H  
ATOM    660  HB3 LEU A  41      -4.416   2.387   2.402  1.00  0.00           H  
ATOM    661  HG  LEU A  41      -5.572   1.051   0.519  1.00  0.00           H  
ATOM    662 HD11 LEU A  41      -2.877   1.534  -0.526  1.00  0.00           H  
ATOM    663 HD12 LEU A  41      -4.422   2.230  -0.999  1.00  0.00           H  
ATOM    664 HD13 LEU A  41      -3.548   2.882   0.384  1.00  0.00           H  
ATOM    665 HD21 LEU A  41      -4.297  -1.084   1.197  1.00  0.00           H  
ATOM    666 HD22 LEU A  41      -4.500  -0.738  -0.509  1.00  0.00           H  
ATOM    667 HD23 LEU A  41      -2.960  -0.387   0.278  1.00  0.00           H  
ATOM    668  N   PHE A  42      -1.055   0.561   1.329  1.00  0.00           N  
ATOM    669  CA  PHE A  42       0.047   0.978   0.473  1.00  0.00           C  
ATOM    670  C   PHE A  42      -0.346   0.801  -0.986  1.00  0.00           C  
ATOM    671  O   PHE A  42      -0.372  -0.321  -1.492  1.00  0.00           O  
ATOM    672  CB  PHE A  42       1.302   0.155   0.769  1.00  0.00           C  
ATOM    673  CG  PHE A  42       2.302   1.022   1.494  1.00  0.00           C  
ATOM    674  CD1 PHE A  42       1.921   1.727   2.643  1.00  0.00           C  
ATOM    675  CD2 PHE A  42       3.612   1.125   1.012  1.00  0.00           C  
ATOM    676  CE1 PHE A  42       2.852   2.535   3.309  1.00  0.00           C  
ATOM    677  CE2 PHE A  42       4.541   1.930   1.678  1.00  0.00           C  
ATOM    678  CZ  PHE A  42       4.162   2.635   2.826  1.00  0.00           C  
ATOM    679  H   PHE A  42      -1.239  -0.395   1.446  1.00  0.00           H  
ATOM    680  HA  PHE A  42       0.256   2.013   0.655  1.00  0.00           H  
ATOM    681  HB2 PHE A  42       1.050  -0.696   1.384  1.00  0.00           H  
ATOM    682  HB3 PHE A  42       1.730  -0.188  -0.158  1.00  0.00           H  
ATOM    683  HD1 PHE A  42       0.910   1.649   3.014  1.00  0.00           H  
ATOM    684  HD2 PHE A  42       3.907   0.582   0.126  1.00  0.00           H  
ATOM    685  HE1 PHE A  42       2.560   3.080   4.195  1.00  0.00           H  
ATOM    686  HE2 PHE A  42       5.548   2.006   1.303  1.00  0.00           H  
ATOM    687  HZ  PHE A  42       4.880   3.258   3.336  1.00  0.00           H  
ATOM    688  N   VAL A  43      -0.661   1.911  -1.649  1.00  0.00           N  
ATOM    689  CA  VAL A  43      -1.074   1.867  -3.049  1.00  0.00           C  
ATOM    690  C   VAL A  43      -0.054   2.565  -3.946  1.00  0.00           C  
ATOM    691  O   VAL A  43       0.106   3.784  -3.867  1.00  0.00           O  
ATOM    692  CB  VAL A  43      -2.435   2.541  -3.226  1.00  0.00           C  
ATOM    693  CG1 VAL A  43      -2.518   3.835  -2.413  1.00  0.00           C  
ATOM    694  CG2 VAL A  43      -2.659   2.847  -4.707  1.00  0.00           C  
ATOM    695  H   VAL A  43      -0.624   2.774  -1.185  1.00  0.00           H  
ATOM    696  HA  VAL A  43      -1.182   0.839  -3.336  1.00  0.00           H  
ATOM    697  HB  VAL A  43      -3.194   1.870  -2.892  1.00  0.00           H  
ATOM    698 HG11 VAL A  43      -3.532   4.204  -2.432  1.00  0.00           H  
ATOM    699 HG12 VAL A  43      -2.227   3.644  -1.393  1.00  0.00           H  
ATOM    700 HG13 VAL A  43      -1.865   4.572  -2.843  1.00  0.00           H  
ATOM    701 HG21 VAL A  43      -2.126   3.745  -4.975  1.00  0.00           H  
ATOM    702 HG22 VAL A  43      -2.296   2.021  -5.303  1.00  0.00           H  
ATOM    703 HG23 VAL A  43      -3.716   2.985  -4.891  1.00  0.00           H  
ATOM    704  N   PRO A  44       0.639   1.844  -4.799  1.00  0.00           N  
ATOM    705  CA  PRO A  44       1.642   2.442  -5.716  1.00  0.00           C  
ATOM    706  C   PRO A  44       1.000   2.998  -6.986  1.00  0.00           C  
ATOM    707  O   PRO A  44      -0.100   2.593  -7.362  1.00  0.00           O  
ATOM    708  CB  PRO A  44       2.551   1.267  -6.051  1.00  0.00           C  
ATOM    709  CG  PRO A  44       1.678   0.062  -5.983  1.00  0.00           C  
ATOM    710  CD  PRO A  44       0.553   0.384  -4.998  1.00  0.00           C  
ATOM    711  HA  PRO A  44       2.208   3.203  -5.212  1.00  0.00           H  
ATOM    712  HB2 PRO A  44       2.945   1.381  -7.039  1.00  0.00           H  
ATOM    713  HB3 PRO A  44       3.352   1.184  -5.335  1.00  0.00           H  
ATOM    714  HG2 PRO A  44       1.269  -0.154  -6.961  1.00  0.00           H  
ATOM    715  HG3 PRO A  44       2.244  -0.785  -5.624  1.00  0.00           H  
ATOM    716  HD2 PRO A  44      -0.400   0.120  -5.427  1.00  0.00           H  
ATOM    717  HD3 PRO A  44       0.719  -0.136  -4.065  1.00  0.00           H  
ATOM    718  N   THR A  45       1.689   3.926  -7.648  1.00  0.00           N  
ATOM    719  CA  THR A  45       1.164   4.521  -8.874  1.00  0.00           C  
ATOM    720  C   THR A  45       1.702   3.791 -10.101  1.00  0.00           C  
ATOM    721  O   THR A  45       2.584   2.942  -9.993  1.00  0.00           O  
ATOM    722  CB  THR A  45       1.553   5.995  -8.941  1.00  0.00           C  
ATOM    723  OG1 THR A  45       2.893   6.149  -8.492  1.00  0.00           O  
ATOM    724  CG2 THR A  45       0.615   6.799  -8.048  1.00  0.00           C  
ATOM    725  H   THR A  45       2.561   4.218  -7.307  1.00  0.00           H  
ATOM    726  HA  THR A  45       0.086   4.448  -8.865  1.00  0.00           H  
ATOM    727  HB  THR A  45       1.468   6.348  -9.957  1.00  0.00           H  
ATOM    728  HG1 THR A  45       3.074   5.452  -7.857  1.00  0.00           H  
ATOM    729 HG21 THR A  45      -0.281   7.053  -8.599  1.00  0.00           H  
ATOM    730 HG22 THR A  45       0.352   6.206  -7.185  1.00  0.00           H  
ATOM    731 HG23 THR A  45       1.111   7.701  -7.724  1.00  0.00           H  
ATOM    732  N   ASN A  46       1.163   4.127 -11.270  1.00  0.00           N  
ATOM    733  CA  ASN A  46       1.600   3.495 -12.510  1.00  0.00           C  
ATOM    734  C   ASN A  46       3.122   3.529 -12.623  1.00  0.00           C  
ATOM    735  O   ASN A  46       3.734   2.613 -13.175  1.00  0.00           O  
ATOM    736  CB  ASN A  46       0.979   4.215 -13.708  1.00  0.00           C  
ATOM    737  CG  ASN A  46       2.023   4.396 -14.805  1.00  0.00           C  
ATOM    738  OD1 ASN A  46       2.085   3.602 -15.744  1.00  0.00           O  
ATOM    739  ND2 ASN A  46       2.853   5.402 -14.743  1.00  0.00           N  
ATOM    740  H   ASN A  46       0.461   4.811 -11.298  1.00  0.00           H  
ATOM    741  HA  ASN A  46       1.271   2.466 -12.514  1.00  0.00           H  
ATOM    742  HB2 ASN A  46       0.156   3.630 -14.092  1.00  0.00           H  
ATOM    743  HB3 ASN A  46       0.617   5.183 -13.397  1.00  0.00           H  
ATOM    744 HD21 ASN A  46       2.801   6.035 -13.997  1.00  0.00           H  
ATOM    745 HD22 ASN A  46       3.527   5.525 -15.444  1.00  0.00           H  
ATOM    746  N   ASP A  47       3.726   4.593 -12.101  1.00  0.00           N  
ATOM    747  CA  ASP A  47       5.178   4.745 -12.146  1.00  0.00           C  
ATOM    748  C   ASP A  47       5.867   3.555 -11.482  1.00  0.00           C  
ATOM    749  O   ASP A  47       7.070   3.355 -11.631  1.00  0.00           O  
ATOM    750  CB  ASP A  47       5.590   6.044 -11.450  1.00  0.00           C  
ATOM    751  CG  ASP A  47       5.953   7.098 -12.491  1.00  0.00           C  
ATOM    752  OD1 ASP A  47       5.198   7.251 -13.439  1.00  0.00           O  
ATOM    753  OD2 ASP A  47       6.980   7.736 -12.328  1.00  0.00           O  
ATOM    754  H   ASP A  47       3.186   5.291 -11.678  1.00  0.00           H  
ATOM    755  HA  ASP A  47       5.488   4.795 -13.178  1.00  0.00           H  
ATOM    756  HB2 ASP A  47       4.770   6.403 -10.847  1.00  0.00           H  
ATOM    757  HB3 ASP A  47       6.446   5.856 -10.819  1.00  0.00           H  
ATOM    758  N   ALA A  48       5.097   2.781 -10.734  1.00  0.00           N  
ATOM    759  CA  ALA A  48       5.628   1.609 -10.051  1.00  0.00           C  
ATOM    760  C   ALA A  48       5.466   0.355 -10.905  1.00  0.00           C  
ATOM    761  O   ALA A  48       6.295  -0.553 -10.858  1.00  0.00           O  
ATOM    762  CB  ALA A  48       4.878   1.405  -8.748  1.00  0.00           C  
ATOM    763  H   ALA A  48       4.145   2.995 -10.643  1.00  0.00           H  
ATOM    764  HA  ALA A  48       6.675   1.762  -9.830  1.00  0.00           H  
ATOM    765  HB1 ALA A  48       4.049   0.736  -8.920  1.00  0.00           H  
ATOM    766  HB2 ALA A  48       5.536   0.974  -8.013  1.00  0.00           H  
ATOM    767  HB3 ALA A  48       4.513   2.358  -8.397  1.00  0.00           H  
ATOM    768  N   PHE A  49       4.372   0.307 -11.661  1.00  0.00           N  
ATOM    769  CA  PHE A  49       4.076  -0.852 -12.499  1.00  0.00           C  
ATOM    770  C   PHE A  49       4.979  -0.882 -13.720  1.00  0.00           C  
ATOM    771  O   PHE A  49       5.319  -1.952 -14.223  1.00  0.00           O  
ATOM    772  CB  PHE A  49       2.609  -0.815 -12.949  1.00  0.00           C  
ATOM    773  CG  PHE A  49       2.529  -1.084 -14.435  1.00  0.00           C  
ATOM    774  CD1 PHE A  49       2.679  -0.032 -15.347  1.00  0.00           C  
ATOM    775  CD2 PHE A  49       2.307  -2.387 -14.902  1.00  0.00           C  
ATOM    776  CE1 PHE A  49       2.603  -0.281 -16.724  1.00  0.00           C  
ATOM    777  CE2 PHE A  49       2.231  -2.635 -16.278  1.00  0.00           C  
ATOM    778  CZ  PHE A  49       2.382  -1.583 -17.189  1.00  0.00           C  
ATOM    779  H   PHE A  49       3.742   1.059 -11.641  1.00  0.00           H  
ATOM    780  HA  PHE A  49       4.236  -1.750 -11.923  1.00  0.00           H  
ATOM    781  HB2 PHE A  49       2.049  -1.571 -12.417  1.00  0.00           H  
ATOM    782  HB3 PHE A  49       2.192   0.158 -12.738  1.00  0.00           H  
ATOM    783  HD1 PHE A  49       2.851   0.973 -14.987  1.00  0.00           H  
ATOM    784  HD2 PHE A  49       2.192  -3.199 -14.200  1.00  0.00           H  
ATOM    785  HE1 PHE A  49       2.719   0.531 -17.426  1.00  0.00           H  
ATOM    786  HE2 PHE A  49       2.060  -3.639 -16.637  1.00  0.00           H  
ATOM    787  HZ  PHE A  49       2.323  -1.774 -18.251  1.00  0.00           H  
ATOM    788  N   LYS A  50       5.365   0.291 -14.195  1.00  0.00           N  
ATOM    789  CA  LYS A  50       6.226   0.365 -15.364  1.00  0.00           C  
ATOM    790  C   LYS A  50       7.483  -0.476 -15.149  1.00  0.00           C  
ATOM    791  O   LYS A  50       8.154  -0.360 -14.123  1.00  0.00           O  
ATOM    792  CB  LYS A  50       6.601   1.825 -15.647  1.00  0.00           C  
ATOM    793  CG  LYS A  50       7.420   2.375 -14.475  1.00  0.00           C  
ATOM    794  CD  LYS A  50       7.606   3.890 -14.614  1.00  0.00           C  
ATOM    795  CE  LYS A  50       8.849   4.169 -15.462  1.00  0.00           C  
ATOM    796  NZ  LYS A  50      10.073   3.939 -14.639  1.00  0.00           N  
ATOM    797  H   LYS A  50       5.066   1.118 -13.754  1.00  0.00           H  
ATOM    798  HA  LYS A  50       5.689  -0.026 -16.215  1.00  0.00           H  
ATOM    799  HB2 LYS A  50       7.181   1.880 -16.556  1.00  0.00           H  
ATOM    800  HB3 LYS A  50       5.696   2.406 -15.762  1.00  0.00           H  
ATOM    801  HG2 LYS A  50       6.906   2.155 -13.557  1.00  0.00           H  
ATOM    802  HG3 LYS A  50       8.390   1.905 -14.465  1.00  0.00           H  
ATOM    803  HD2 LYS A  50       6.740   4.325 -15.085  1.00  0.00           H  
ATOM    804  HD3 LYS A  50       7.739   4.328 -13.638  1.00  0.00           H  
ATOM    805  HE2 LYS A  50       8.857   3.504 -16.312  1.00  0.00           H  
ATOM    806  HE3 LYS A  50       8.830   5.193 -15.805  1.00  0.00           H  
ATOM    807  HZ1 LYS A  50      10.837   4.563 -14.973  1.00  0.00           H  
ATOM    808  HZ2 LYS A  50       9.866   4.148 -13.642  1.00  0.00           H  
ATOM    809  HZ3 LYS A  50      10.370   2.947 -14.729  1.00  0.00           H  
ATOM    810  N   GLY A  51       7.788  -1.333 -16.122  1.00  0.00           N  
ATOM    811  CA  GLY A  51       8.962  -2.197 -16.037  1.00  0.00           C  
ATOM    812  C   GLY A  51       8.564  -3.667 -15.942  1.00  0.00           C  
ATOM    813  O   GLY A  51       9.221  -4.535 -16.517  1.00  0.00           O  
ATOM    814  H   GLY A  51       7.209  -1.387 -16.912  1.00  0.00           H  
ATOM    815  HA2 GLY A  51       9.571  -2.052 -16.916  1.00  0.00           H  
ATOM    816  HA3 GLY A  51       9.536  -1.933 -15.161  1.00  0.00           H  
ATOM    817  N   MET A  52       7.489  -3.941 -15.210  1.00  0.00           N  
ATOM    818  CA  MET A  52       7.019  -5.308 -15.046  1.00  0.00           C  
ATOM    819  C   MET A  52       7.003  -6.032 -16.386  1.00  0.00           C  
ATOM    820  O   MET A  52       6.259  -5.663 -17.295  1.00  0.00           O  
ATOM    821  CB  MET A  52       5.611  -5.311 -14.450  1.00  0.00           C  
ATOM    822  CG  MET A  52       5.601  -6.146 -13.168  1.00  0.00           C  
ATOM    823  SD  MET A  52       3.916  -6.215 -12.508  1.00  0.00           S  
ATOM    824  CE  MET A  52       4.275  -5.486 -10.891  1.00  0.00           C  
ATOM    825  H   MET A  52       7.006  -3.211 -14.775  1.00  0.00           H  
ATOM    826  HA  MET A  52       7.682  -5.830 -14.375  1.00  0.00           H  
ATOM    827  HB2 MET A  52       5.314  -4.299 -14.222  1.00  0.00           H  
ATOM    828  HB3 MET A  52       4.918  -5.737 -15.160  1.00  0.00           H  
ATOM    829  HG2 MET A  52       5.943  -7.146 -13.387  1.00  0.00           H  
ATOM    830  HG3 MET A  52       6.256  -5.693 -12.438  1.00  0.00           H  
ATOM    831  HE1 MET A  52       4.546  -4.451 -11.014  1.00  0.00           H  
ATOM    832  HE2 MET A  52       3.396  -5.554 -10.265  1.00  0.00           H  
ATOM    833  HE3 MET A  52       5.094  -6.020 -10.430  1.00  0.00           H  
ATOM    834  N   THR A  53       7.826  -7.066 -16.504  1.00  0.00           N  
ATOM    835  CA  THR A  53       7.893  -7.836 -17.738  1.00  0.00           C  
ATOM    836  C   THR A  53       6.788  -8.882 -17.769  1.00  0.00           C  
ATOM    837  O   THR A  53       6.301  -9.313 -16.725  1.00  0.00           O  
ATOM    838  CB  THR A  53       9.253  -8.520 -17.855  1.00  0.00           C  
ATOM    839  OG1 THR A  53       9.363  -9.529 -16.859  1.00  0.00           O  
ATOM    840  CG2 THR A  53      10.354  -7.483 -17.660  1.00  0.00           C  
ATOM    841  H   THR A  53       8.397  -7.318 -15.746  1.00  0.00           H  
ATOM    842  HA  THR A  53       7.768  -7.165 -18.573  1.00  0.00           H  
ATOM    843  HB  THR A  53       9.352  -8.964 -18.833  1.00  0.00           H  
ATOM    844  HG1 THR A  53      10.289  -9.607 -16.619  1.00  0.00           H  
ATOM    845 HG21 THR A  53      10.548  -7.366 -16.606  1.00  0.00           H  
ATOM    846 HG22 THR A  53      11.254  -7.812 -18.158  1.00  0.00           H  
ATOM    847 HG23 THR A  53      10.036  -6.537 -18.073  1.00  0.00           H  
ATOM    848  N   SER A  54       6.395  -9.281 -18.970  1.00  0.00           N  
ATOM    849  CA  SER A  54       5.340 -10.276 -19.125  1.00  0.00           C  
ATOM    850  C   SER A  54       5.607 -11.488 -18.235  1.00  0.00           C  
ATOM    851  O   SER A  54       4.684 -12.085 -17.683  1.00  0.00           O  
ATOM    852  CB  SER A  54       5.259 -10.722 -20.587  1.00  0.00           C  
ATOM    853  OG  SER A  54       5.767 -12.045 -20.703  1.00  0.00           O  
ATOM    854  H   SER A  54       6.818  -8.898 -19.767  1.00  0.00           H  
ATOM    855  HA  SER A  54       4.396  -9.834 -18.844  1.00  0.00           H  
ATOM    856  HB2 SER A  54       4.233 -10.707 -20.914  1.00  0.00           H  
ATOM    857  HB3 SER A  54       5.840 -10.047 -21.201  1.00  0.00           H  
ATOM    858  HG  SER A  54       6.602 -12.002 -21.176  1.00  0.00           H  
ATOM    859  N   GLU A  55       6.876 -11.842 -18.098  1.00  0.00           N  
ATOM    860  CA  GLU A  55       7.256 -12.985 -17.279  1.00  0.00           C  
ATOM    861  C   GLU A  55       7.059 -12.684 -15.799  1.00  0.00           C  
ATOM    862  O   GLU A  55       6.652 -13.551 -15.029  1.00  0.00           O  
ATOM    863  CB  GLU A  55       8.721 -13.345 -17.538  1.00  0.00           C  
ATOM    864  CG  GLU A  55       8.922 -14.847 -17.332  1.00  0.00           C  
ATOM    865  CD  GLU A  55      10.389 -15.209 -17.531  1.00  0.00           C  
ATOM    866  OE1 GLU A  55      11.203 -14.755 -16.745  1.00  0.00           O  
ATOM    867  OE2 GLU A  55      10.677 -15.935 -18.469  1.00  0.00           O  
ATOM    868  H   GLU A  55       7.570 -11.326 -18.554  1.00  0.00           H  
ATOM    869  HA  GLU A  55       6.640 -13.830 -17.549  1.00  0.00           H  
ATOM    870  HB2 GLU A  55       8.981 -13.083 -18.555  1.00  0.00           H  
ATOM    871  HB3 GLU A  55       9.353 -12.801 -16.853  1.00  0.00           H  
ATOM    872  HG2 GLU A  55       8.620 -15.114 -16.329  1.00  0.00           H  
ATOM    873  HG3 GLU A  55       8.319 -15.391 -18.044  1.00  0.00           H  
ATOM    874  N   GLU A  56       7.352 -11.451 -15.408  1.00  0.00           N  
ATOM    875  CA  GLU A  56       7.205 -11.052 -14.015  1.00  0.00           C  
ATOM    876  C   GLU A  56       5.748 -11.158 -13.574  1.00  0.00           C  
ATOM    877  O   GLU A  56       5.418 -11.897 -12.641  1.00  0.00           O  
ATOM    878  CB  GLU A  56       7.695  -9.611 -13.826  1.00  0.00           C  
ATOM    879  CG  GLU A  56       9.207  -9.598 -13.569  1.00  0.00           C  
ATOM    880  CD  GLU A  56       9.670  -8.174 -13.269  1.00  0.00           C  
ATOM    881  OE1 GLU A  56       9.702  -7.375 -14.190  1.00  0.00           O  
ATOM    882  OE2 GLU A  56       9.983  -7.904 -12.120  1.00  0.00           O  
ATOM    883  H   GLU A  56       7.672 -10.799 -16.067  1.00  0.00           H  
ATOM    884  HA  GLU A  56       7.801 -11.708 -13.399  1.00  0.00           H  
ATOM    885  HB2 GLU A  56       7.480  -9.039 -14.716  1.00  0.00           H  
ATOM    886  HB3 GLU A  56       7.187  -9.166 -12.983  1.00  0.00           H  
ATOM    887  HG2 GLU A  56       9.438 -10.231 -12.724  1.00  0.00           H  
ATOM    888  HG3 GLU A  56       9.723  -9.962 -14.444  1.00  0.00           H  
ATOM    889  N   LYS A  57       4.877 -10.418 -14.246  1.00  0.00           N  
ATOM    890  CA  LYS A  57       3.465 -10.443 -13.898  1.00  0.00           C  
ATOM    891  C   LYS A  57       2.929 -11.871 -13.950  1.00  0.00           C  
ATOM    892  O   LYS A  57       2.022 -12.231 -13.199  1.00  0.00           O  
ATOM    893  CB  LYS A  57       2.669  -9.548 -14.850  1.00  0.00           C  
ATOM    894  CG  LYS A  57       3.017  -9.901 -16.295  1.00  0.00           C  
ATOM    895  CD  LYS A  57       1.893  -9.443 -17.224  1.00  0.00           C  
ATOM    896  CE  LYS A  57       1.737  -7.925 -17.139  1.00  0.00           C  
ATOM    897  NZ  LYS A  57       1.373  -7.399 -18.484  1.00  0.00           N  
ATOM    898  H   LYS A  57       5.189  -9.849 -14.983  1.00  0.00           H  
ATOM    899  HA  LYS A  57       3.350 -10.070 -12.890  1.00  0.00           H  
ATOM    900  HB2 LYS A  57       1.612  -9.696 -14.684  1.00  0.00           H  
ATOM    901  HB3 LYS A  57       2.922  -8.514 -14.663  1.00  0.00           H  
ATOM    902  HG2 LYS A  57       3.942  -9.416 -16.572  1.00  0.00           H  
ATOM    903  HG3 LYS A  57       3.133 -10.964 -16.386  1.00  0.00           H  
ATOM    904  HD2 LYS A  57       2.131  -9.724 -18.240  1.00  0.00           H  
ATOM    905  HD3 LYS A  57       0.967  -9.915 -16.928  1.00  0.00           H  
ATOM    906  HE2 LYS A  57       0.958  -7.681 -16.432  1.00  0.00           H  
ATOM    907  HE3 LYS A  57       2.668  -7.481 -16.819  1.00  0.00           H  
ATOM    908  HZ1 LYS A  57       2.232  -7.081 -18.976  1.00  0.00           H  
ATOM    909  HZ2 LYS A  57       0.913  -8.150 -19.036  1.00  0.00           H  
ATOM    910  HZ3 LYS A  57       0.717  -6.599 -18.379  1.00  0.00           H  
ATOM    911  N   GLU A  58       3.493 -12.680 -14.844  1.00  0.00           N  
ATOM    912  CA  GLU A  58       3.060 -14.062 -14.982  1.00  0.00           C  
ATOM    913  C   GLU A  58       3.482 -14.875 -13.767  1.00  0.00           C  
ATOM    914  O   GLU A  58       2.737 -15.717 -13.281  1.00  0.00           O  
ATOM    915  CB  GLU A  58       3.666 -14.675 -16.241  1.00  0.00           C  
ATOM    916  CG  GLU A  58       2.932 -14.132 -17.462  1.00  0.00           C  
ATOM    917  CD  GLU A  58       1.762 -15.043 -17.822  1.00  0.00           C  
ATOM    918  OE1 GLU A  58       1.785 -15.601 -18.907  1.00  0.00           O  
ATOM    919  OE2 GLU A  58       0.862 -15.168 -17.009  1.00  0.00           O  
ATOM    920  H   GLU A  58       4.210 -12.338 -15.427  1.00  0.00           H  
ATOM    921  HA  GLU A  58       1.985 -14.083 -15.068  1.00  0.00           H  
ATOM    922  HB2 GLU A  58       4.712 -14.412 -16.302  1.00  0.00           H  
ATOM    923  HB3 GLU A  58       3.564 -15.749 -16.207  1.00  0.00           H  
ATOM    924  HG2 GLU A  58       2.564 -13.142 -17.240  1.00  0.00           H  
ATOM    925  HG3 GLU A  58       3.615 -14.082 -18.293  1.00  0.00           H  
ATOM    926  N   ILE A  59       4.682 -14.614 -13.280  1.00  0.00           N  
ATOM    927  CA  ILE A  59       5.188 -15.328 -12.119  1.00  0.00           C  
ATOM    928  C   ILE A  59       4.266 -15.117 -10.922  1.00  0.00           C  
ATOM    929  O   ILE A  59       4.122 -15.999 -10.076  1.00  0.00           O  
ATOM    930  CB  ILE A  59       6.589 -14.830 -11.785  1.00  0.00           C  
ATOM    931  CG1 ILE A  59       7.599 -15.469 -12.742  1.00  0.00           C  
ATOM    932  CG2 ILE A  59       6.939 -15.214 -10.347  1.00  0.00           C  
ATOM    933  CD1 ILE A  59       8.796 -14.533 -12.927  1.00  0.00           C  
ATOM    934  H   ILE A  59       5.237 -13.929 -13.703  1.00  0.00           H  
ATOM    935  HA  ILE A  59       5.236 -16.382 -12.347  1.00  0.00           H  
ATOM    936  HB  ILE A  59       6.614 -13.757 -11.893  1.00  0.00           H  
ATOM    937 HG12 ILE A  59       7.937 -16.410 -12.333  1.00  0.00           H  
ATOM    938 HG13 ILE A  59       7.128 -15.641 -13.699  1.00  0.00           H  
ATOM    939 HG21 ILE A  59       6.541 -16.196 -10.129  1.00  0.00           H  
ATOM    940 HG22 ILE A  59       8.012 -15.227 -10.227  1.00  0.00           H  
ATOM    941 HG23 ILE A  59       6.509 -14.493  -9.666  1.00  0.00           H  
ATOM    942 HD11 ILE A  59       8.939 -13.949 -12.030  1.00  0.00           H  
ATOM    943 HD12 ILE A  59       9.683 -15.118 -13.120  1.00  0.00           H  
ATOM    944 HD13 ILE A  59       8.612 -13.872 -13.761  1.00  0.00           H  
ATOM    945  N   LEU A  60       3.646 -13.942 -10.855  1.00  0.00           N  
ATOM    946  CA  LEU A  60       2.742 -13.632  -9.749  1.00  0.00           C  
ATOM    947  C   LEU A  60       1.419 -14.385  -9.891  1.00  0.00           C  
ATOM    948  O   LEU A  60       0.982 -15.090  -8.972  1.00  0.00           O  
ATOM    949  CB  LEU A  60       2.470 -12.129  -9.701  1.00  0.00           C  
ATOM    950  CG  LEU A  60       3.796 -11.372  -9.700  1.00  0.00           C  
ATOM    951  CD1 LEU A  60       3.517  -9.873  -9.686  1.00  0.00           C  
ATOM    952  CD2 LEU A  60       4.604 -11.747  -8.456  1.00  0.00           C  
ATOM    953  H   LEU A  60       3.805 -13.270 -11.558  1.00  0.00           H  
ATOM    954  HA  LEU A  60       3.215 -13.922  -8.826  1.00  0.00           H  
ATOM    955  HB2 LEU A  60       1.891 -11.841 -10.565  1.00  0.00           H  
ATOM    956  HB3 LEU A  60       1.920 -11.890  -8.801  1.00  0.00           H  
ATOM    957  HG  LEU A  60       4.356 -11.625 -10.585  1.00  0.00           H  
ATOM    958 HD11 LEU A  60       4.414  -9.336  -9.955  1.00  0.00           H  
ATOM    959 HD12 LEU A  60       2.735  -9.651 -10.395  1.00  0.00           H  
ATOM    960 HD13 LEU A  60       3.202  -9.578  -8.697  1.00  0.00           H  
ATOM    961 HD21 LEU A  60       3.932 -11.927  -7.633  1.00  0.00           H  
ATOM    962 HD22 LEU A  60       5.178 -12.639  -8.655  1.00  0.00           H  
ATOM    963 HD23 LEU A  60       5.273 -10.938  -8.204  1.00  0.00           H  
ATOM    964  N   ILE A  61       0.779 -14.231 -11.048  1.00  0.00           N  
ATOM    965  CA  ILE A  61      -0.495 -14.893 -11.300  1.00  0.00           C  
ATOM    966  C   ILE A  61      -0.288 -16.392 -11.500  1.00  0.00           C  
ATOM    967  O   ILE A  61      -1.248 -17.159 -11.556  1.00  0.00           O  
ATOM    968  CB  ILE A  61      -1.168 -14.287 -12.540  1.00  0.00           C  
ATOM    969  CG1 ILE A  61      -0.391 -14.679 -13.797  1.00  0.00           C  
ATOM    970  CG2 ILE A  61      -1.181 -12.762 -12.427  1.00  0.00           C  
ATOM    971  CD1 ILE A  61      -1.138 -15.780 -14.550  1.00  0.00           C  
ATOM    972  H   ILE A  61       1.171 -13.661 -11.742  1.00  0.00           H  
ATOM    973  HA  ILE A  61      -1.141 -14.743 -10.447  1.00  0.00           H  
ATOM    974  HB  ILE A  61      -2.183 -14.650 -12.614  1.00  0.00           H  
ATOM    975 HG12 ILE A  61      -0.281 -13.815 -14.435  1.00  0.00           H  
ATOM    976 HG13 ILE A  61       0.578 -15.038 -13.514  1.00  0.00           H  
ATOM    977 HG21 ILE A  61      -1.816 -12.465 -11.605  1.00  0.00           H  
ATOM    978 HG22 ILE A  61      -0.177 -12.405 -12.252  1.00  0.00           H  
ATOM    979 HG23 ILE A  61      -1.557 -12.339 -13.346  1.00  0.00           H  
ATOM    980 HD11 ILE A  61      -1.360 -16.592 -13.873  1.00  0.00           H  
ATOM    981 HD12 ILE A  61      -2.057 -15.381 -14.951  1.00  0.00           H  
ATOM    982 HD13 ILE A  61      -0.521 -16.144 -15.359  1.00  0.00           H  
ATOM    983  N   ARG A  62       0.973 -16.801 -11.608  1.00  0.00           N  
ATOM    984  CA  ARG A  62       1.293 -18.209 -11.803  1.00  0.00           C  
ATOM    985  C   ARG A  62       0.923 -19.015 -10.568  1.00  0.00           C  
ATOM    986  O   ARG A  62       0.750 -20.231 -10.640  1.00  0.00           O  
ATOM    987  CB  ARG A  62       2.785 -18.381 -12.091  1.00  0.00           C  
ATOM    988  CG  ARG A  62       3.153 -19.864 -12.052  1.00  0.00           C  
ATOM    989  CD  ARG A  62       4.428 -20.082 -12.866  1.00  0.00           C  
ATOM    990  NE  ARG A  62       4.828 -21.484 -12.827  1.00  0.00           N  
ATOM    991  CZ  ARG A  62       4.167 -22.405 -13.519  1.00  0.00           C  
ATOM    992  NH1 ARG A  62       3.136 -22.063 -14.244  1.00  0.00           N  
ATOM    993  NH2 ARG A  62       4.564 -23.646 -13.496  1.00  0.00           N  
ATOM    994  H   ARG A  62       1.700 -16.144 -11.557  1.00  0.00           H  
ATOM    995  HA  ARG A  62       0.730 -18.584 -12.646  1.00  0.00           H  
ATOM    996  HB2 ARG A  62       3.010 -17.988 -13.071  1.00  0.00           H  
ATOM    997  HB3 ARG A  62       3.361 -17.850 -11.348  1.00  0.00           H  
ATOM    998  HG2 ARG A  62       3.319 -20.169 -11.028  1.00  0.00           H  
ATOM    999  HG3 ARG A  62       2.351 -20.448 -12.478  1.00  0.00           H  
ATOM   1000  HD2 ARG A  62       4.251 -19.796 -13.892  1.00  0.00           H  
ATOM   1001  HD3 ARG A  62       5.220 -19.472 -12.459  1.00  0.00           H  
ATOM   1002  HE  ARG A  62       5.592 -21.751 -12.276  1.00  0.00           H  
ATOM   1003 HH11 ARG A  62       2.837 -21.109 -14.270  1.00  0.00           H  
ATOM   1004 HH12 ARG A  62       2.637 -22.758 -14.763  1.00  0.00           H  
ATOM   1005 HH21 ARG A  62       5.361 -23.906 -12.948  1.00  0.00           H  
ATOM   1006 HH22 ARG A  62       4.068 -24.340 -14.016  1.00  0.00           H  
ATOM   1007  N   ASP A  63       0.800 -18.334  -9.434  1.00  0.00           N  
ATOM   1008  CA  ASP A  63       0.445 -19.012  -8.194  1.00  0.00           C  
ATOM   1009  C   ASP A  63      -0.587 -18.204  -7.433  1.00  0.00           C  
ATOM   1010  O   ASP A  63      -0.338 -17.061  -7.057  1.00  0.00           O  
ATOM   1011  CB  ASP A  63       1.686 -19.202  -7.326  1.00  0.00           C  
ATOM   1012  CG  ASP A  63       1.964 -20.688  -7.141  1.00  0.00           C  
ATOM   1013  OD1 ASP A  63       3.069 -21.105  -7.443  1.00  0.00           O  
ATOM   1014  OD2 ASP A  63       1.066 -21.389  -6.701  1.00  0.00           O  
ATOM   1015  H   ASP A  63       0.945 -17.359  -9.431  1.00  0.00           H  
ATOM   1016  HA  ASP A  63       0.030 -19.980  -8.426  1.00  0.00           H  
ATOM   1017  HB2 ASP A  63       2.533 -18.733  -7.804  1.00  0.00           H  
ATOM   1018  HB3 ASP A  63       1.519 -18.746  -6.360  1.00  0.00           H  
ATOM   1019  N   LYS A  64      -1.748 -18.797  -7.207  1.00  0.00           N  
ATOM   1020  CA  LYS A  64      -2.800 -18.097  -6.489  1.00  0.00           C  
ATOM   1021  C   LYS A  64      -2.247 -17.502  -5.204  1.00  0.00           C  
ATOM   1022  O   LYS A  64      -2.592 -16.393  -4.828  1.00  0.00           O  
ATOM   1023  CB  LYS A  64      -3.965 -19.063  -6.177  1.00  0.00           C  
ATOM   1024  CG  LYS A  64      -4.872 -18.549  -5.029  1.00  0.00           C  
ATOM   1025  CD  LYS A  64      -5.630 -17.290  -5.456  1.00  0.00           C  
ATOM   1026  CE  LYS A  64      -7.074 -17.680  -5.754  1.00  0.00           C  
ATOM   1027  NZ  LYS A  64      -7.741 -18.066  -4.480  1.00  0.00           N  
ATOM   1028  H   LYS A  64      -1.898 -19.712  -7.529  1.00  0.00           H  
ATOM   1029  HA  LYS A  64      -3.159 -17.302  -7.117  1.00  0.00           H  
ATOM   1030  HB2 LYS A  64      -4.565 -19.181  -7.065  1.00  0.00           H  
ATOM   1031  HB3 LYS A  64      -3.558 -20.022  -5.899  1.00  0.00           H  
ATOM   1032  HG2 LYS A  64      -5.595 -19.316  -4.793  1.00  0.00           H  
ATOM   1033  HG3 LYS A  64      -4.296 -18.341  -4.143  1.00  0.00           H  
ATOM   1034  HD2 LYS A  64      -5.608 -16.556  -4.656  1.00  0.00           H  
ATOM   1035  HD3 LYS A  64      -5.189 -16.871  -6.337  1.00  0.00           H  
ATOM   1036  HE2 LYS A  64      -7.594 -16.844  -6.200  1.00  0.00           H  
ATOM   1037  HE3 LYS A  64      -7.086 -18.519  -6.435  1.00  0.00           H  
ATOM   1038  HZ1 LYS A  64      -7.910 -19.093  -4.477  1.00  0.00           H  
ATOM   1039  HZ2 LYS A  64      -7.128 -17.813  -3.680  1.00  0.00           H  
ATOM   1040  HZ3 LYS A  64      -8.645 -17.564  -4.394  1.00  0.00           H  
ATOM   1041  N   ASN A  65      -1.403 -18.253  -4.522  1.00  0.00           N  
ATOM   1042  CA  ASN A  65      -0.845 -17.786  -3.267  1.00  0.00           C  
ATOM   1043  C   ASN A  65       0.148 -16.655  -3.493  1.00  0.00           C  
ATOM   1044  O   ASN A  65       0.355 -15.815  -2.616  1.00  0.00           O  
ATOM   1045  CB  ASN A  65      -0.156 -18.945  -2.546  1.00  0.00           C  
ATOM   1046  CG  ASN A  65      -1.012 -19.422  -1.374  1.00  0.00           C  
ATOM   1047  OD1 ASN A  65      -1.148 -18.716  -0.375  1.00  0.00           O  
ATOM   1048  ND2 ASN A  65      -1.599 -20.588  -1.438  1.00  0.00           N  
ATOM   1049  H   ASN A  65      -1.166 -19.141  -4.855  1.00  0.00           H  
ATOM   1050  HA  ASN A  65      -1.648 -17.423  -2.647  1.00  0.00           H  
ATOM   1051  HB2 ASN A  65      -0.014 -19.761  -3.239  1.00  0.00           H  
ATOM   1052  HB3 ASN A  65       0.803 -18.617  -2.176  1.00  0.00           H  
ATOM   1053 HD21 ASN A  65      -1.488 -21.150  -2.233  1.00  0.00           H  
ATOM   1054 HD22 ASN A  65      -2.147 -20.903  -0.689  1.00  0.00           H  
ATOM   1055  N   ALA A  66       0.760 -16.638  -4.669  1.00  0.00           N  
ATOM   1056  CA  ALA A  66       1.737 -15.608  -4.984  1.00  0.00           C  
ATOM   1057  C   ALA A  66       1.060 -14.271  -5.209  1.00  0.00           C  
ATOM   1058  O   ALA A  66       1.288 -13.307  -4.465  1.00  0.00           O  
ATOM   1059  CB  ALA A  66       2.502 -16.009  -6.243  1.00  0.00           C  
ATOM   1060  H   ALA A  66       0.553 -17.328  -5.331  1.00  0.00           H  
ATOM   1061  HA  ALA A  66       2.428 -15.521  -4.170  1.00  0.00           H  
ATOM   1062  HB1 ALA A  66       3.216 -15.240  -6.493  1.00  0.00           H  
ATOM   1063  HB2 ALA A  66       3.017 -16.941  -6.068  1.00  0.00           H  
ATOM   1064  HB3 ALA A  66       1.805 -16.132  -7.058  1.00  0.00           H  
ATOM   1065  N   LEU A  67       0.205 -14.203  -6.218  1.00  0.00           N  
ATOM   1066  CA  LEU A  67      -0.485 -12.960  -6.473  1.00  0.00           C  
ATOM   1067  C   LEU A  67      -1.197 -12.514  -5.201  1.00  0.00           C  
ATOM   1068  O   LEU A  67      -1.319 -11.323  -4.939  1.00  0.00           O  
ATOM   1069  CB  LEU A  67      -1.469 -13.099  -7.658  1.00  0.00           C  
ATOM   1070  CG  LEU A  67      -2.943 -13.130  -7.185  1.00  0.00           C  
ATOM   1071  CD1 LEU A  67      -3.870 -12.975  -8.394  1.00  0.00           C  
ATOM   1072  CD2 LEU A  67      -3.238 -14.461  -6.495  1.00  0.00           C  
ATOM   1073  H   LEU A  67       0.037 -14.990  -6.780  1.00  0.00           H  
ATOM   1074  HA  LEU A  67       0.253 -12.214  -6.729  1.00  0.00           H  
ATOM   1075  HB2 LEU A  67      -1.335 -12.258  -8.320  1.00  0.00           H  
ATOM   1076  HB3 LEU A  67      -1.245 -14.007  -8.200  1.00  0.00           H  
ATOM   1077  HG  LEU A  67      -3.141 -12.313  -6.509  1.00  0.00           H  
ATOM   1078 HD11 LEU A  67      -4.802 -13.487  -8.204  1.00  0.00           H  
ATOM   1079 HD12 LEU A  67      -4.069 -11.927  -8.563  1.00  0.00           H  
ATOM   1080 HD13 LEU A  67      -3.394 -13.395  -9.265  1.00  0.00           H  
ATOM   1081 HD21 LEU A  67      -4.140 -14.872  -6.879  1.00  0.00           H  
ATOM   1082 HD22 LEU A  67      -2.419 -15.147  -6.660  1.00  0.00           H  
ATOM   1083 HD23 LEU A  67      -3.366 -14.303  -5.461  1.00  0.00           H  
ATOM   1084  N   GLN A  68      -1.716 -13.475  -4.436  1.00  0.00           N  
ATOM   1085  CA  GLN A  68      -2.462 -13.135  -3.229  1.00  0.00           C  
ATOM   1086  C   GLN A  68      -1.568 -12.398  -2.242  1.00  0.00           C  
ATOM   1087  O   GLN A  68      -1.899 -11.304  -1.755  1.00  0.00           O  
ATOM   1088  CB  GLN A  68      -3.025 -14.392  -2.552  1.00  0.00           C  
ATOM   1089  CG  GLN A  68      -4.530 -14.541  -2.846  1.00  0.00           C  
ATOM   1090  CD  GLN A  68      -5.338 -13.660  -1.914  1.00  0.00           C  
ATOM   1091  OE1 GLN A  68      -5.959 -14.143  -0.965  1.00  0.00           O  
ATOM   1092  NE2 GLN A  68      -5.355 -12.380  -2.133  1.00  0.00           N  
ATOM   1093  H   GLN A  68      -1.634 -14.421  -4.708  1.00  0.00           H  
ATOM   1094  HA  GLN A  68      -3.280 -12.503  -3.514  1.00  0.00           H  
ATOM   1095  HB2 GLN A  68      -2.498 -15.255  -2.910  1.00  0.00           H  
ATOM   1096  HB3 GLN A  68      -2.882 -14.311  -1.486  1.00  0.00           H  
ATOM   1097  HG2 GLN A  68      -4.742 -14.247  -3.853  1.00  0.00           H  
ATOM   1098  HG3 GLN A  68      -4.822 -15.565  -2.713  1.00  0.00           H  
ATOM   1099 HE21 GLN A  68      -4.846 -12.010  -2.882  1.00  0.00           H  
ATOM   1100 HE22 GLN A  68      -5.892 -11.794  -1.572  1.00  0.00           H  
ATOM   1101  N   ASN A  69      -0.425 -13.005  -1.950  1.00  0.00           N  
ATOM   1102  CA  ASN A  69       0.511 -12.407  -1.025  1.00  0.00           C  
ATOM   1103  C   ASN A  69       0.807 -10.980  -1.454  1.00  0.00           C  
ATOM   1104  O   ASN A  69       1.055 -10.110  -0.623  1.00  0.00           O  
ATOM   1105  CB  ASN A  69       1.803 -13.230  -0.962  1.00  0.00           C  
ATOM   1106  CG  ASN A  69       2.777 -12.802  -2.052  1.00  0.00           C  
ATOM   1107  OD1 ASN A  69       3.064 -13.571  -2.968  1.00  0.00           O  
ATOM   1108  ND2 ASN A  69       3.328 -11.625  -1.993  1.00  0.00           N  
ATOM   1109  H   ASN A  69      -0.213 -13.867  -2.365  1.00  0.00           H  
ATOM   1110  HA  ASN A  69       0.058 -12.395  -0.051  1.00  0.00           H  
ATOM   1111  HB2 ASN A  69       2.265 -13.085  -0.001  1.00  0.00           H  
ATOM   1112  HB3 ASN A  69       1.563 -14.272  -1.091  1.00  0.00           H  
ATOM   1113 HD21 ASN A  69       3.115 -11.019  -1.252  1.00  0.00           H  
ATOM   1114 HD22 ASN A  69       3.950 -11.342  -2.697  1.00  0.00           H  
ATOM   1115  N   ILE A  70       0.770 -10.745  -2.766  1.00  0.00           N  
ATOM   1116  CA  ILE A  70       1.032  -9.403  -3.288  1.00  0.00           C  
ATOM   1117  C   ILE A  70      -0.238  -8.558  -3.255  1.00  0.00           C  
ATOM   1118  O   ILE A  70      -0.183  -7.357  -3.001  1.00  0.00           O  
ATOM   1119  CB  ILE A  70       1.557  -9.485  -4.725  1.00  0.00           C  
ATOM   1120  CG1 ILE A  70       2.967 -10.104  -4.734  1.00  0.00           C  
ATOM   1121  CG2 ILE A  70       1.588  -8.090  -5.365  1.00  0.00           C  
ATOM   1122  CD1 ILE A  70       3.984  -9.235  -3.965  1.00  0.00           C  
ATOM   1123  H   ILE A  70       0.561 -11.483  -3.389  1.00  0.00           H  
ATOM   1124  HA  ILE A  70       1.776  -8.933  -2.668  1.00  0.00           H  
ATOM   1125  HB  ILE A  70       0.893 -10.113  -5.301  1.00  0.00           H  
ATOM   1126 HG12 ILE A  70       2.923 -11.079  -4.279  1.00  0.00           H  
ATOM   1127 HG13 ILE A  70       3.295 -10.207  -5.755  1.00  0.00           H  
ATOM   1128 HG21 ILE A  70       1.607  -7.333  -4.593  1.00  0.00           H  
ATOM   1129 HG22 ILE A  70       2.473  -7.998  -5.972  1.00  0.00           H  
ATOM   1130 HG23 ILE A  70       0.712  -7.955  -5.981  1.00  0.00           H  
ATOM   1131 HD11 ILE A  70       4.107  -9.611  -2.965  1.00  0.00           H  
ATOM   1132 HD12 ILE A  70       4.936  -9.273  -4.473  1.00  0.00           H  
ATOM   1133 HD13 ILE A  70       3.648  -8.216  -3.913  1.00  0.00           H  
ATOM   1134  N   ILE A  71      -1.377  -9.185  -3.511  1.00  0.00           N  
ATOM   1135  CA  ILE A  71      -2.638  -8.462  -3.501  1.00  0.00           C  
ATOM   1136  C   ILE A  71      -2.761  -7.634  -2.232  1.00  0.00           C  
ATOM   1137  O   ILE A  71      -3.169  -6.475  -2.274  1.00  0.00           O  
ATOM   1138  CB  ILE A  71      -3.807  -9.445  -3.588  1.00  0.00           C  
ATOM   1139  CG1 ILE A  71      -4.030  -9.841  -5.053  1.00  0.00           C  
ATOM   1140  CG2 ILE A  71      -5.075  -8.807  -3.007  1.00  0.00           C  
ATOM   1141  CD1 ILE A  71      -4.972  -8.843  -5.720  1.00  0.00           C  
ATOM   1142  H   ILE A  71      -1.370 -10.142  -3.710  1.00  0.00           H  
ATOM   1143  HA  ILE A  71      -2.668  -7.802  -4.350  1.00  0.00           H  
ATOM   1144  HB  ILE A  71      -3.568 -10.318  -3.015  1.00  0.00           H  
ATOM   1145 HG12 ILE A  71      -3.083  -9.838  -5.574  1.00  0.00           H  
ATOM   1146 HG13 ILE A  71      -4.462 -10.827  -5.099  1.00  0.00           H  
ATOM   1147 HG21 ILE A  71      -5.143  -7.778  -3.322  1.00  0.00           H  
ATOM   1148 HG22 ILE A  71      -5.944  -9.348  -3.354  1.00  0.00           H  
ATOM   1149 HG23 ILE A  71      -5.035  -8.849  -1.927  1.00  0.00           H  
ATOM   1150 HD11 ILE A  71      -4.735  -7.853  -5.377  1.00  0.00           H  
ATOM   1151 HD12 ILE A  71      -4.856  -8.897  -6.795  1.00  0.00           H  
ATOM   1152 HD13 ILE A  71      -5.988  -9.078  -5.456  1.00  0.00           H  
ATOM   1153  N   LEU A  72      -2.417  -8.230  -1.097  1.00  0.00           N  
ATOM   1154  CA  LEU A  72      -2.520  -7.504   0.163  1.00  0.00           C  
ATOM   1155  C   LEU A  72      -1.606  -6.290   0.172  1.00  0.00           C  
ATOM   1156  O   LEU A  72      -1.717  -5.423   1.039  1.00  0.00           O  
ATOM   1157  CB  LEU A  72      -2.148  -8.419   1.311  1.00  0.00           C  
ATOM   1158  CG  LEU A  72      -3.054  -9.643   1.279  1.00  0.00           C  
ATOM   1159  CD1 LEU A  72      -2.205 -10.893   1.428  1.00  0.00           C  
ATOM   1160  CD2 LEU A  72      -4.056  -9.551   2.428  1.00  0.00           C  
ATOM   1161  H   LEU A  72      -2.101  -9.171  -1.097  1.00  0.00           H  
ATOM   1162  HA  LEU A  72      -3.540  -7.178   0.296  1.00  0.00           H  
ATOM   1163  HB2 LEU A  72      -1.116  -8.716   1.214  1.00  0.00           H  
ATOM   1164  HB3 LEU A  72      -2.283  -7.903   2.242  1.00  0.00           H  
ATOM   1165  HG  LEU A  72      -3.584  -9.682   0.345  1.00  0.00           H  
ATOM   1166 HD11 LEU A  72      -1.764 -10.898   2.403  1.00  0.00           H  
ATOM   1167 HD12 LEU A  72      -2.822 -11.770   1.288  1.00  0.00           H  
ATOM   1168 HD13 LEU A  72      -1.425 -10.882   0.694  1.00  0.00           H  
ATOM   1169 HD21 LEU A  72      -4.582  -8.609   2.375  1.00  0.00           H  
ATOM   1170 HD22 LEU A  72      -4.760 -10.366   2.359  1.00  0.00           H  
ATOM   1171 HD23 LEU A  72      -3.528  -9.608   3.358  1.00  0.00           H  
ATOM   1172  N   TYR A  73      -0.702  -6.233  -0.793  1.00  0.00           N  
ATOM   1173  CA  TYR A  73       0.231  -5.123  -0.886  1.00  0.00           C  
ATOM   1174  C   TYR A  73       0.754  -4.730   0.489  1.00  0.00           C  
ATOM   1175  O   TYR A  73       0.786  -3.548   0.829  1.00  0.00           O  
ATOM   1176  CB  TYR A  73      -0.445  -3.917  -1.535  1.00  0.00           C  
ATOM   1177  CG  TYR A  73      -0.791  -4.256  -2.963  1.00  0.00           C  
ATOM   1178  CD1 TYR A  73      -2.129  -4.344  -3.361  1.00  0.00           C  
ATOM   1179  CD2 TYR A  73       0.233  -4.493  -3.887  1.00  0.00           C  
ATOM   1180  CE1 TYR A  73      -2.445  -4.669  -4.687  1.00  0.00           C  
ATOM   1181  CE2 TYR A  73      -0.082  -4.815  -5.209  1.00  0.00           C  
ATOM   1182  CZ  TYR A  73      -1.417  -4.904  -5.609  1.00  0.00           C  
ATOM   1183  OH  TYR A  73      -1.719  -5.220  -6.917  1.00  0.00           O  
ATOM   1184  H   TYR A  73      -0.657  -6.954  -1.455  1.00  0.00           H  
ATOM   1185  HA  TYR A  73       1.067  -5.424  -1.498  1.00  0.00           H  
ATOM   1186  HB2 TYR A  73      -1.344  -3.671  -0.991  1.00  0.00           H  
ATOM   1187  HB3 TYR A  73       0.231  -3.075  -1.520  1.00  0.00           H  
ATOM   1188  HD1 TYR A  73      -2.920  -4.159  -2.648  1.00  0.00           H  
ATOM   1189  HD2 TYR A  73       1.265  -4.425  -3.580  1.00  0.00           H  
ATOM   1190  HE1 TYR A  73      -3.477  -4.734  -4.996  1.00  0.00           H  
ATOM   1191  HE2 TYR A  73       0.706  -4.999  -5.922  1.00  0.00           H  
ATOM   1192  HH  TYR A  73      -2.226  -4.493  -7.288  1.00  0.00           H  
ATOM   1193  N   HIS A  74       1.159  -5.729   1.274  1.00  0.00           N  
ATOM   1194  CA  HIS A  74       1.688  -5.472   2.610  1.00  0.00           C  
ATOM   1195  C   HIS A  74       0.644  -4.795   3.485  1.00  0.00           C  
ATOM   1196  O   HIS A  74       0.928  -3.796   4.148  1.00  0.00           O  
ATOM   1197  CB  HIS A  74       2.947  -4.595   2.524  1.00  0.00           C  
ATOM   1198  CG  HIS A  74       4.026  -5.346   1.797  1.00  0.00           C  
ATOM   1199  ND1 HIS A  74       4.029  -5.489   0.419  1.00  0.00           N  
ATOM   1200  CD2 HIS A  74       5.145  -6.001   2.245  1.00  0.00           C  
ATOM   1201  CE1 HIS A  74       5.120  -6.205   0.089  1.00  0.00           C  
ATOM   1202  NE2 HIS A  74       5.835  -6.541   1.165  1.00  0.00           N  
ATOM   1203  H   HIS A  74       1.099  -6.657   0.950  1.00  0.00           H  
ATOM   1204  HA  HIS A  74       1.960  -6.410   3.064  1.00  0.00           H  
ATOM   1205  HB2 HIS A  74       2.724  -3.685   1.995  1.00  0.00           H  
ATOM   1206  HB3 HIS A  74       3.286  -4.354   3.515  1.00  0.00           H  
ATOM   1207  HD1 HIS A  74       3.357  -5.135  -0.203  1.00  0.00           H  
ATOM   1208  HD2 HIS A  74       5.442  -6.085   3.280  1.00  0.00           H  
ATOM   1209  HE1 HIS A  74       5.386  -6.471  -0.924  1.00  0.00           H  
ATOM   1210  HE2 HIS A  74       6.667  -7.058   1.189  1.00  0.00           H  
ATOM   1211  N   LEU A  75      -0.565  -5.347   3.496  1.00  0.00           N  
ATOM   1212  CA  LEU A  75      -1.628  -4.781   4.315  1.00  0.00           C  
ATOM   1213  C   LEU A  75      -1.266  -4.924   5.789  1.00  0.00           C  
ATOM   1214  O   LEU A  75      -1.037  -6.036   6.264  1.00  0.00           O  
ATOM   1215  CB  LEU A  75      -2.946  -5.523   4.052  1.00  0.00           C  
ATOM   1216  CG  LEU A  75      -3.979  -5.206   5.145  1.00  0.00           C  
ATOM   1217  CD1 LEU A  75      -4.181  -3.696   5.261  1.00  0.00           C  
ATOM   1218  CD2 LEU A  75      -5.306  -5.864   4.776  1.00  0.00           C  
ATOM   1219  H   LEU A  75      -0.739  -6.150   2.956  1.00  0.00           H  
ATOM   1220  HA  LEU A  75      -1.751  -3.734   4.064  1.00  0.00           H  
ATOM   1221  HB2 LEU A  75      -3.340  -5.225   3.092  1.00  0.00           H  
ATOM   1222  HB3 LEU A  75      -2.758  -6.583   4.048  1.00  0.00           H  
ATOM   1223  HG  LEU A  75      -3.647  -5.600   6.099  1.00  0.00           H  
ATOM   1224 HD11 LEU A  75      -4.391  -3.283   4.290  1.00  0.00           H  
ATOM   1225 HD12 LEU A  75      -5.006  -3.504   5.920  1.00  0.00           H  
ATOM   1226 HD13 LEU A  75      -3.299  -3.233   5.660  1.00  0.00           H  
ATOM   1227 HD21 LEU A  75      -6.054  -5.101   4.616  1.00  0.00           H  
ATOM   1228 HD22 LEU A  75      -5.177  -6.439   3.875  1.00  0.00           H  
ATOM   1229 HD23 LEU A  75      -5.622  -6.516   5.578  1.00  0.00           H  
ATOM   1230  N   THR A  76      -1.243  -3.808   6.507  1.00  0.00           N  
ATOM   1231  CA  THR A  76      -0.933  -3.830   7.931  1.00  0.00           C  
ATOM   1232  C   THR A  76      -2.143  -3.381   8.755  1.00  0.00           C  
ATOM   1233  O   THR A  76      -2.858  -2.470   8.353  1.00  0.00           O  
ATOM   1234  CB  THR A  76       0.250  -2.896   8.207  1.00  0.00           C  
ATOM   1235  OG1 THR A  76       1.384  -3.672   8.556  1.00  0.00           O  
ATOM   1236  CG2 THR A  76      -0.063  -1.917   9.354  1.00  0.00           C  
ATOM   1237  H   THR A  76      -1.453  -2.957   6.074  1.00  0.00           H  
ATOM   1238  HA  THR A  76      -0.655  -4.829   8.199  1.00  0.00           H  
ATOM   1239  HB  THR A  76       0.461  -2.337   7.312  1.00  0.00           H  
ATOM   1240  HG1 THR A  76       2.090  -3.448   7.951  1.00  0.00           H  
ATOM   1241 HG21 THR A  76      -0.872  -1.262   9.069  1.00  0.00           H  
ATOM   1242 HG22 THR A  76      -0.332  -2.468  10.246  1.00  0.00           H  
ATOM   1243 HG23 THR A  76       0.811  -1.323   9.558  1.00  0.00           H  
ATOM   1244  N   PRO A  77      -2.365  -3.969   9.911  1.00  0.00           N  
ATOM   1245  CA  PRO A  77      -3.485  -3.558  10.815  1.00  0.00           C  
ATOM   1246  C   PRO A  77      -3.175  -2.279  11.572  1.00  0.00           C  
ATOM   1247  O   PRO A  77      -2.012  -1.953  11.816  1.00  0.00           O  
ATOM   1248  CB  PRO A  77      -3.620  -4.740  11.778  1.00  0.00           C  
ATOM   1249  CG  PRO A  77      -2.251  -5.330  11.854  1.00  0.00           C  
ATOM   1250  CD  PRO A  77      -1.594  -5.086  10.494  1.00  0.00           C  
ATOM   1251  HA  PRO A  77      -4.396  -3.439  10.256  1.00  0.00           H  
ATOM   1252  HB2 PRO A  77      -3.938  -4.396  12.752  1.00  0.00           H  
ATOM   1253  HB3 PRO A  77      -4.317  -5.470  11.391  1.00  0.00           H  
ATOM   1254  HG2 PRO A  77      -1.684  -4.846  12.635  1.00  0.00           H  
ATOM   1255  HG3 PRO A  77      -2.314  -6.393  12.043  1.00  0.00           H  
ATOM   1256  HD2 PRO A  77      -0.556  -4.815  10.616  1.00  0.00           H  
ATOM   1257  HD3 PRO A  77      -1.690  -5.969   9.875  1.00  0.00           H  
ATOM   1258  N   GLY A  78      -4.221  -1.551  11.938  1.00  0.00           N  
ATOM   1259  CA  GLY A  78      -4.049  -0.302  12.660  1.00  0.00           C  
ATOM   1260  C   GLY A  78      -3.291   0.711  11.814  1.00  0.00           C  
ATOM   1261  O   GLY A  78      -2.228   0.411  11.269  1.00  0.00           O  
ATOM   1262  H   GLY A  78      -5.123  -1.858  11.716  1.00  0.00           H  
ATOM   1263  HA2 GLY A  78      -5.021   0.101  12.908  1.00  0.00           H  
ATOM   1264  HA3 GLY A  78      -3.498  -0.486  13.568  1.00  0.00           H  
ATOM   1265  N   VAL A  79      -3.845   1.910  11.713  1.00  0.00           N  
ATOM   1266  CA  VAL A  79      -3.220   2.968  10.925  1.00  0.00           C  
ATOM   1267  C   VAL A  79      -1.748   3.102  11.291  1.00  0.00           C  
ATOM   1268  O   VAL A  79      -1.370   2.981  12.457  1.00  0.00           O  
ATOM   1269  CB  VAL A  79      -3.927   4.303  11.179  1.00  0.00           C  
ATOM   1270  CG1 VAL A  79      -5.369   4.234  10.673  1.00  0.00           C  
ATOM   1271  CG2 VAL A  79      -3.934   4.602  12.676  1.00  0.00           C  
ATOM   1272  H   VAL A  79      -4.695   2.077  12.163  1.00  0.00           H  
ATOM   1273  HA  VAL A  79      -3.298   2.723   9.880  1.00  0.00           H  
ATOM   1274  HB  VAL A  79      -3.403   5.091  10.657  1.00  0.00           H  
ATOM   1275 HG11 VAL A  79      -6.003   3.829  11.448  1.00  0.00           H  
ATOM   1276 HG12 VAL A  79      -5.707   5.227  10.415  1.00  0.00           H  
ATOM   1277 HG13 VAL A  79      -5.412   3.601   9.802  1.00  0.00           H  
ATOM   1278 HG21 VAL A  79      -4.414   3.793  13.204  1.00  0.00           H  
ATOM   1279 HG22 VAL A  79      -2.919   4.709  13.027  1.00  0.00           H  
ATOM   1280 HG23 VAL A  79      -4.474   5.517  12.854  1.00  0.00           H  
ATOM   1281  N   PHE A  80      -0.922   3.347  10.280  1.00  0.00           N  
ATOM   1282  CA  PHE A  80       0.511   3.492  10.494  1.00  0.00           C  
ATOM   1283  C   PHE A  80       0.844   4.916  10.925  1.00  0.00           C  
ATOM   1284  O   PHE A  80       0.493   5.879  10.243  1.00  0.00           O  
ATOM   1285  CB  PHE A  80       1.269   3.163   9.208  1.00  0.00           C  
ATOM   1286  CG  PHE A  80       2.087   4.360   8.794  1.00  0.00           C  
ATOM   1287  CD1 PHE A  80       1.612   5.217   7.797  1.00  0.00           C  
ATOM   1288  CD2 PHE A  80       3.320   4.612   9.408  1.00  0.00           C  
ATOM   1289  CE1 PHE A  80       2.368   6.331   7.415  1.00  0.00           C  
ATOM   1290  CE2 PHE A  80       4.077   5.727   9.026  1.00  0.00           C  
ATOM   1291  CZ  PHE A  80       3.601   6.586   8.027  1.00  0.00           C  
ATOM   1292  H   PHE A  80      -1.284   3.431   9.373  1.00  0.00           H  
ATOM   1293  HA  PHE A  80       0.824   2.807  11.266  1.00  0.00           H  
ATOM   1294  HB2 PHE A  80       1.922   2.320   9.378  1.00  0.00           H  
ATOM   1295  HB3 PHE A  80       0.566   2.921   8.425  1.00  0.00           H  
ATOM   1296  HD1 PHE A  80       0.662   5.019   7.323  1.00  0.00           H  
ATOM   1297  HD2 PHE A  80       3.686   3.950  10.179  1.00  0.00           H  
ATOM   1298  HE1 PHE A  80       2.000   6.993   6.645  1.00  0.00           H  
ATOM   1299  HE2 PHE A  80       5.027   5.923   9.500  1.00  0.00           H  
ATOM   1300  HZ  PHE A  80       4.184   7.446   7.733  1.00  0.00           H  
ATOM   1301  N   ILE A  81       1.521   5.037  12.060  1.00  0.00           N  
ATOM   1302  CA  ILE A  81       1.903   6.344  12.585  1.00  0.00           C  
ATOM   1303  C   ILE A  81       3.411   6.407  12.790  1.00  0.00           C  
ATOM   1304  O   ILE A  81       4.065   5.380  12.974  1.00  0.00           O  
ATOM   1305  CB  ILE A  81       1.202   6.593  13.926  1.00  0.00           C  
ATOM   1306  CG1 ILE A  81      -0.228   6.049  13.863  1.00  0.00           C  
ATOM   1307  CG2 ILE A  81       1.160   8.094  14.217  1.00  0.00           C  
ATOM   1308  CD1 ILE A  81      -0.963   6.373  15.165  1.00  0.00           C  
ATOM   1309  H   ILE A  81       1.770   4.229  12.557  1.00  0.00           H  
ATOM   1310  HA  ILE A  81       1.604   7.111  11.884  1.00  0.00           H  
ATOM   1311  HB  ILE A  81       1.748   6.093  14.715  1.00  0.00           H  
ATOM   1312 HG12 ILE A  81      -0.747   6.505  13.033  1.00  0.00           H  
ATOM   1313 HG13 ILE A  81      -0.200   4.980  13.726  1.00  0.00           H  
ATOM   1314 HG21 ILE A  81       0.202   8.492  13.920  1.00  0.00           H  
ATOM   1315 HG22 ILE A  81       1.306   8.257  15.276  1.00  0.00           H  
ATOM   1316 HG23 ILE A  81       1.943   8.591  13.666  1.00  0.00           H  
ATOM   1317 HD11 ILE A  81      -0.252   6.691  15.913  1.00  0.00           H  
ATOM   1318 HD12 ILE A  81      -1.677   7.164  14.988  1.00  0.00           H  
ATOM   1319 HD13 ILE A  81      -1.483   5.492  15.514  1.00  0.00           H  
ATOM   1320  N   GLY A  82       3.958   7.617  12.776  1.00  0.00           N  
ATOM   1321  CA  GLY A  82       5.391   7.797  12.978  1.00  0.00           C  
ATOM   1322  C   GLY A  82       5.832   7.217  14.321  1.00  0.00           C  
ATOM   1323  O   GLY A  82       6.985   7.369  14.722  1.00  0.00           O  
ATOM   1324  H   GLY A  82       3.389   8.402  12.636  1.00  0.00           H  
ATOM   1325  HA2 GLY A  82       5.926   7.299  12.183  1.00  0.00           H  
ATOM   1326  HA3 GLY A  82       5.623   8.850  12.957  1.00  0.00           H  
ATOM   1327  N   LYS A  83       4.911   6.553  15.017  1.00  0.00           N  
ATOM   1328  CA  LYS A  83       5.228   5.962  16.310  1.00  0.00           C  
ATOM   1329  C   LYS A  83       5.844   7.007  17.227  1.00  0.00           C  
ATOM   1330  O   LYS A  83       6.738   6.708  18.019  1.00  0.00           O  
ATOM   1331  CB  LYS A  83       6.203   4.799  16.127  1.00  0.00           C  
ATOM   1332  CG  LYS A  83       5.555   3.708  15.268  1.00  0.00           C  
ATOM   1333  CD  LYS A  83       6.129   2.343  15.655  1.00  0.00           C  
ATOM   1334  CE  LYS A  83       5.342   1.772  16.837  1.00  0.00           C  
ATOM   1335  NZ  LYS A  83       6.194   0.796  17.575  1.00  0.00           N  
ATOM   1336  H   LYS A  83       4.008   6.462  14.661  1.00  0.00           H  
ATOM   1337  HA  LYS A  83       4.320   5.594  16.763  1.00  0.00           H  
ATOM   1338  HB2 LYS A  83       7.099   5.156  15.639  1.00  0.00           H  
ATOM   1339  HB3 LYS A  83       6.460   4.391  17.091  1.00  0.00           H  
ATOM   1340  HG2 LYS A  83       4.487   3.708  15.426  1.00  0.00           H  
ATOM   1341  HG3 LYS A  83       5.764   3.900  14.225  1.00  0.00           H  
ATOM   1342  HD2 LYS A  83       6.054   1.670  14.814  1.00  0.00           H  
ATOM   1343  HD3 LYS A  83       7.164   2.454  15.936  1.00  0.00           H  
ATOM   1344  HE2 LYS A  83       5.055   2.573  17.501  1.00  0.00           H  
ATOM   1345  HE3 LYS A  83       4.457   1.273  16.472  1.00  0.00           H  
ATOM   1346  HZ1 LYS A  83       6.453   1.194  18.501  1.00  0.00           H  
ATOM   1347  HZ2 LYS A  83       5.668  -0.090  17.712  1.00  0.00           H  
ATOM   1348  HZ3 LYS A  83       7.056   0.604  17.026  1.00  0.00           H  
ATOM   1349  N   GLY A  84       5.361   8.238  17.111  1.00  0.00           N  
ATOM   1350  CA  GLY A  84       5.876   9.325  17.937  1.00  0.00           C  
ATOM   1351  C   GLY A  84       7.402   9.298  17.988  1.00  0.00           C  
ATOM   1352  O   GLY A  84       8.018   9.941  18.839  1.00  0.00           O  
ATOM   1353  H   GLY A  84       4.644   8.417  16.457  1.00  0.00           H  
ATOM   1354  HA2 GLY A  84       5.547  10.269  17.529  1.00  0.00           H  
ATOM   1355  HA3 GLY A  84       5.489   9.218  18.940  1.00  0.00           H  
ATOM   1356  N   PHE A  85       8.003   8.547  17.069  1.00  0.00           N  
ATOM   1357  CA  PHE A  85       9.457   8.432  17.005  1.00  0.00           C  
ATOM   1358  C   PHE A  85      10.056   9.622  16.270  1.00  0.00           C  
ATOM   1359  O   PHE A  85       9.331  10.479  15.765  1.00  0.00           O  
ATOM   1360  CB  PHE A  85       9.859   7.139  16.297  1.00  0.00           C  
ATOM   1361  CG  PHE A  85      10.503   6.202  17.292  1.00  0.00           C  
ATOM   1362  CD1 PHE A  85       9.851   5.022  17.666  1.00  0.00           C  
ATOM   1363  CD2 PHE A  85      11.754   6.515  17.840  1.00  0.00           C  
ATOM   1364  CE1 PHE A  85      10.448   4.153  18.587  1.00  0.00           C  
ATOM   1365  CE2 PHE A  85      12.351   5.646  18.762  1.00  0.00           C  
ATOM   1366  CZ  PHE A  85      11.698   4.466  19.136  1.00  0.00           C  
ATOM   1367  H   PHE A  85       7.458   8.061  16.418  1.00  0.00           H  
ATOM   1368  HA  PHE A  85       9.848   8.411  18.012  1.00  0.00           H  
ATOM   1369  HB2 PHE A  85       8.983   6.673  15.872  1.00  0.00           H  
ATOM   1370  HB3 PHE A  85      10.564   7.366  15.510  1.00  0.00           H  
ATOM   1371  HD1 PHE A  85       8.887   4.780  17.244  1.00  0.00           H  
ATOM   1372  HD2 PHE A  85      12.257   7.427  17.553  1.00  0.00           H  
ATOM   1373  HE1 PHE A  85       9.944   3.243  18.876  1.00  0.00           H  
ATOM   1374  HE2 PHE A  85      13.315   5.887  19.186  1.00  0.00           H  
ATOM   1375  HZ  PHE A  85      12.158   3.795  19.846  1.00  0.00           H  
ATOM   1376  N   GLU A  86      11.383   9.673  16.221  1.00  0.00           N  
ATOM   1377  CA  GLU A  86      12.066  10.778  15.555  1.00  0.00           C  
ATOM   1378  C   GLU A  86      12.435  10.410  14.112  1.00  0.00           C  
ATOM   1379  O   GLU A  86      12.693   9.246  13.801  1.00  0.00           O  
ATOM   1380  CB  GLU A  86      13.327  11.163  16.346  1.00  0.00           C  
ATOM   1381  CG  GLU A  86      14.584  10.598  15.669  1.00  0.00           C  
ATOM   1382  CD  GLU A  86      15.788  10.735  16.597  1.00  0.00           C  
ATOM   1383  OE1 GLU A  86      16.808  10.130  16.307  1.00  0.00           O  
ATOM   1384  OE2 GLU A  86      15.676  11.446  17.582  1.00  0.00           O  
ATOM   1385  H   GLU A  86      11.906   8.962  16.644  1.00  0.00           H  
ATOM   1386  HA  GLU A  86      11.401  11.619  15.540  1.00  0.00           H  
ATOM   1387  HB2 GLU A  86      13.402  12.239  16.395  1.00  0.00           H  
ATOM   1388  HB3 GLU A  86      13.252  10.767  17.346  1.00  0.00           H  
ATOM   1389  HG2 GLU A  86      14.433   9.553  15.442  1.00  0.00           H  
ATOM   1390  HG3 GLU A  86      14.780  11.145  14.758  1.00  0.00           H  
ATOM   1391  N   PRO A  87      12.485  11.383  13.235  1.00  0.00           N  
ATOM   1392  CA  PRO A  87      12.857  11.146  11.810  1.00  0.00           C  
ATOM   1393  C   PRO A  87      14.303  10.691  11.685  1.00  0.00           C  
ATOM   1394  O   PRO A  87      15.193  11.235  12.341  1.00  0.00           O  
ATOM   1395  CB  PRO A  87      12.646  12.507  11.140  1.00  0.00           C  
ATOM   1396  CG  PRO A  87      12.721  13.506  12.243  1.00  0.00           C  
ATOM   1397  CD  PRO A  87      12.205  12.807  13.493  1.00  0.00           C  
ATOM   1398  HA  PRO A  87      12.193  10.419  11.371  1.00  0.00           H  
ATOM   1399  HB2 PRO A  87      13.426  12.687  10.416  1.00  0.00           H  
ATOM   1400  HB3 PRO A  87      11.675  12.548  10.667  1.00  0.00           H  
ATOM   1401  HG2 PRO A  87      13.743  13.816  12.390  1.00  0.00           H  
ATOM   1402  HG3 PRO A  87      12.098  14.357  12.018  1.00  0.00           H  
ATOM   1403  HD2 PRO A  87      12.735  13.154  14.368  1.00  0.00           H  
ATOM   1404  HD3 PRO A  87      11.141  12.962  13.608  1.00  0.00           H  
ATOM   1405  N   GLY A  88      14.529   9.687  10.846  1.00  0.00           N  
ATOM   1406  CA  GLY A  88      15.871   9.155  10.650  1.00  0.00           C  
ATOM   1407  C   GLY A  88      15.971   7.732  11.185  1.00  0.00           C  
ATOM   1408  O   GLY A  88      16.823   6.958  10.749  1.00  0.00           O  
ATOM   1409  H   GLY A  88      13.780   9.294  10.354  1.00  0.00           H  
ATOM   1410  HA2 GLY A  88      16.101   9.153   9.597  1.00  0.00           H  
ATOM   1411  HA3 GLY A  88      16.586   9.776  11.168  1.00  0.00           H  
ATOM   1412  N   VAL A  89      15.106   7.389  12.135  1.00  0.00           N  
ATOM   1413  CA  VAL A  89      15.136   6.050  12.705  1.00  0.00           C  
ATOM   1414  C   VAL A  89      14.208   5.113  11.932  1.00  0.00           C  
ATOM   1415  O   VAL A  89      13.114   5.502  11.528  1.00  0.00           O  
ATOM   1416  CB  VAL A  89      14.712   6.100  14.171  1.00  0.00           C  
ATOM   1417  CG1 VAL A  89      15.606   7.084  14.931  1.00  0.00           C  
ATOM   1418  CG2 VAL A  89      13.253   6.550  14.263  1.00  0.00           C  
ATOM   1419  H   VAL A  89      14.441   8.044  12.463  1.00  0.00           H  
ATOM   1420  HA  VAL A  89      16.145   5.672  12.650  1.00  0.00           H  
ATOM   1421  HB  VAL A  89      14.813   5.121  14.604  1.00  0.00           H  
ATOM   1422 HG11 VAL A  89      15.772   7.962  14.327  1.00  0.00           H  
ATOM   1423 HG12 VAL A  89      15.127   7.368  15.856  1.00  0.00           H  
ATOM   1424 HG13 VAL A  89      16.555   6.616  15.148  1.00  0.00           H  
ATOM   1425 HG21 VAL A  89      12.628   5.697  14.477  1.00  0.00           H  
ATOM   1426 HG22 VAL A  89      13.150   7.279  15.052  1.00  0.00           H  
ATOM   1427 HG23 VAL A  89      12.954   6.989  13.325  1.00  0.00           H  
ATOM   1428  N   THR A  90      14.648   3.874  11.730  1.00  0.00           N  
ATOM   1429  CA  THR A  90      13.835   2.901  11.008  1.00  0.00           C  
ATOM   1430  C   THR A  90      12.950   2.127  11.984  1.00  0.00           C  
ATOM   1431  O   THR A  90      13.401   1.732  13.060  1.00  0.00           O  
ATOM   1432  CB  THR A  90      14.736   1.920  10.254  1.00  0.00           C  
ATOM   1433  OG1 THR A  90      16.060   2.430  10.214  1.00  0.00           O  
ATOM   1434  CG2 THR A  90      14.214   1.730   8.828  1.00  0.00           C  
ATOM   1435  H   THR A  90      15.528   3.611  12.073  1.00  0.00           H  
ATOM   1436  HA  THR A  90      13.210   3.425  10.294  1.00  0.00           H  
ATOM   1437  HB  THR A  90      14.733   0.967  10.762  1.00  0.00           H  
ATOM   1438  HG1 THR A  90      16.618   1.772   9.793  1.00  0.00           H  
ATOM   1439 HG21 THR A  90      14.686   0.867   8.386  1.00  0.00           H  
ATOM   1440 HG22 THR A  90      13.144   1.583   8.852  1.00  0.00           H  
ATOM   1441 HG23 THR A  90      14.444   2.607   8.241  1.00  0.00           H  
ATOM   1442  N   ASN A  91      11.693   1.913  11.600  1.00  0.00           N  
ATOM   1443  CA  ASN A  91      10.754   1.181  12.447  1.00  0.00           C  
ATOM   1444  C   ASN A  91      10.278  -0.089  11.738  1.00  0.00           C  
ATOM   1445  O   ASN A  91       9.895  -0.051  10.568  1.00  0.00           O  
ATOM   1446  CB  ASN A  91       9.551   2.070  12.786  1.00  0.00           C  
ATOM   1447  CG  ASN A  91       9.865   3.528  12.448  1.00  0.00           C  
ATOM   1448  OD1 ASN A  91       9.619   3.966  11.325  1.00  0.00           O  
ATOM   1449  ND2 ASN A  91      10.392   4.316  13.352  1.00  0.00           N  
ATOM   1450  H   ASN A  91      11.392   2.251  10.733  1.00  0.00           H  
ATOM   1451  HA  ASN A  91      11.248   0.902  13.366  1.00  0.00           H  
ATOM   1452  HB2 ASN A  91       8.697   1.746  12.209  1.00  0.00           H  
ATOM   1453  HB3 ASN A  91       9.325   1.986  13.838  1.00  0.00           H  
ATOM   1454 HD21 ASN A  91      10.588   3.978  14.253  1.00  0.00           H  
ATOM   1455 HD22 ASN A  91      10.594   5.248  13.128  1.00  0.00           H  
ATOM   1456  N   ILE A  92      10.312  -1.210  12.456  1.00  0.00           N  
ATOM   1457  CA  ILE A  92       9.890  -2.493  11.894  1.00  0.00           C  
ATOM   1458  C   ILE A  92       8.407  -2.720  12.153  1.00  0.00           C  
ATOM   1459  O   ILE A  92       7.986  -2.871  13.300  1.00  0.00           O  
ATOM   1460  CB  ILE A  92      10.690  -3.631  12.529  1.00  0.00           C  
ATOM   1461  CG1 ILE A  92      12.159  -3.212  12.666  1.00  0.00           C  
ATOM   1462  CG2 ILE A  92      10.586  -4.881  11.653  1.00  0.00           C  
ATOM   1463  CD1 ILE A  92      12.674  -2.671  11.330  1.00  0.00           C  
ATOM   1464  H   ILE A  92      10.629  -1.175  13.381  1.00  0.00           H  
ATOM   1465  HA  ILE A  92      10.067  -2.493  10.828  1.00  0.00           H  
ATOM   1466  HB  ILE A  92      10.286  -3.847  13.507  1.00  0.00           H  
ATOM   1467 HG12 ILE A  92      12.242  -2.442  13.420  1.00  0.00           H  
ATOM   1468 HG13 ILE A  92      12.752  -4.065  12.959  1.00  0.00           H  
ATOM   1469 HG21 ILE A  92      11.473  -4.973  11.045  1.00  0.00           H  
ATOM   1470 HG22 ILE A  92      10.487  -5.753  12.281  1.00  0.00           H  
ATOM   1471 HG23 ILE A  92       9.718  -4.800  11.013  1.00  0.00           H  
ATOM   1472 HD11 ILE A  92      12.360  -3.326  10.534  1.00  0.00           H  
ATOM   1473 HD12 ILE A  92      12.276  -1.682  11.162  1.00  0.00           H  
ATOM   1474 HD13 ILE A  92      13.753  -2.625  11.354  1.00  0.00           H  
ATOM   1475  N   LEU A  93       7.620  -2.736  11.081  1.00  0.00           N  
ATOM   1476  CA  LEU A  93       6.182  -2.937  11.202  1.00  0.00           C  
ATOM   1477  C   LEU A  93       5.765  -4.235  10.524  1.00  0.00           C  
ATOM   1478  O   LEU A  93       6.082  -4.474   9.358  1.00  0.00           O  
ATOM   1479  CB  LEU A  93       5.434  -1.756  10.562  1.00  0.00           C  
ATOM   1480  CG  LEU A  93       5.179  -0.639  11.589  1.00  0.00           C  
ATOM   1481  CD1 LEU A  93       6.433   0.226  11.736  1.00  0.00           C  
ATOM   1482  CD2 LEU A  93       4.017   0.234  11.103  1.00  0.00           C  
ATOM   1483  H   LEU A  93       8.013  -2.606  10.192  1.00  0.00           H  
ATOM   1484  HA  LEU A  93       5.924  -3.003  12.244  1.00  0.00           H  
ATOM   1485  HB2 LEU A  93       6.027  -1.359   9.749  1.00  0.00           H  
ATOM   1486  HB3 LEU A  93       4.488  -2.103  10.173  1.00  0.00           H  
ATOM   1487  HG  LEU A  93       4.925  -1.066  12.546  1.00  0.00           H  
ATOM   1488 HD11 LEU A  93       6.359   0.817  12.636  1.00  0.00           H  
ATOM   1489 HD12 LEU A  93       7.303  -0.408  11.794  1.00  0.00           H  
ATOM   1490 HD13 LEU A  93       6.520   0.880  10.883  1.00  0.00           H  
ATOM   1491 HD21 LEU A  93       3.918   1.097  11.745  1.00  0.00           H  
ATOM   1492 HD22 LEU A  93       4.211   0.561  10.092  1.00  0.00           H  
ATOM   1493 HD23 LEU A  93       3.100  -0.338  11.126  1.00  0.00           H  
ATOM   1494  N   LYS A  94       5.053  -5.069  11.269  1.00  0.00           N  
ATOM   1495  CA  LYS A  94       4.588  -6.345  10.748  1.00  0.00           C  
ATOM   1496  C   LYS A  94       3.270  -6.170  10.008  1.00  0.00           C  
ATOM   1497  O   LYS A  94       2.376  -5.461  10.475  1.00  0.00           O  
ATOM   1498  CB  LYS A  94       4.404  -7.342  11.890  1.00  0.00           C  
ATOM   1499  CG  LYS A  94       4.459  -8.763  11.331  1.00  0.00           C  
ATOM   1500  CD  LYS A  94       4.000  -9.753  12.402  1.00  0.00           C  
ATOM   1501  CE  LYS A  94       4.704 -11.095  12.194  1.00  0.00           C  
ATOM   1502  NZ  LYS A  94       4.773 -11.400  10.736  1.00  0.00           N  
ATOM   1503  H   LYS A  94       4.836  -4.819  12.191  1.00  0.00           H  
ATOM   1504  HA  LYS A  94       5.322  -6.734  10.065  1.00  0.00           H  
ATOM   1505  HB2 LYS A  94       5.191  -7.207  12.617  1.00  0.00           H  
ATOM   1506  HB3 LYS A  94       3.446  -7.179  12.361  1.00  0.00           H  
ATOM   1507  HG2 LYS A  94       3.811  -8.837  10.470  1.00  0.00           H  
ATOM   1508  HG3 LYS A  94       5.472  -8.996  11.039  1.00  0.00           H  
ATOM   1509  HD2 LYS A  94       4.247  -9.364  13.380  1.00  0.00           H  
ATOM   1510  HD3 LYS A  94       2.932  -9.894  12.328  1.00  0.00           H  
ATOM   1511  HE2 LYS A  94       5.704 -11.044  12.598  1.00  0.00           H  
ATOM   1512  HE3 LYS A  94       4.151 -11.873  12.698  1.00  0.00           H  
ATOM   1513  HZ1 LYS A  94       5.013 -12.404  10.604  1.00  0.00           H  
ATOM   1514  HZ2 LYS A  94       3.853 -11.202  10.296  1.00  0.00           H  
ATOM   1515  HZ3 LYS A  94       5.503 -10.807  10.292  1.00  0.00           H  
ATOM   1516  N   THR A  95       3.158  -6.821   8.854  1.00  0.00           N  
ATOM   1517  CA  THR A  95       1.942  -6.734   8.055  1.00  0.00           C  
ATOM   1518  C   THR A  95       1.228  -8.077   8.006  1.00  0.00           C  
ATOM   1519  O   THR A  95       1.800  -9.113   8.345  1.00  0.00           O  
ATOM   1520  CB  THR A  95       2.275  -6.269   6.636  1.00  0.00           C  
ATOM   1521  OG1 THR A  95       2.539  -7.399   5.816  1.00  0.00           O  
ATOM   1522  CG2 THR A  95       3.505  -5.364   6.676  1.00  0.00           C  
ATOM   1523  H   THR A  95       3.904  -7.370   8.538  1.00  0.00           H  
ATOM   1524  HA  THR A  95       1.286  -6.014   8.506  1.00  0.00           H  
ATOM   1525  HB  THR A  95       1.441  -5.716   6.234  1.00  0.00           H  
ATOM   1526  HG1 THR A  95       3.273  -7.181   5.237  1.00  0.00           H  
ATOM   1527 HG21 THR A  95       3.364  -4.593   7.418  1.00  0.00           H  
ATOM   1528 HG22 THR A  95       4.373  -5.951   6.929  1.00  0.00           H  
ATOM   1529 HG23 THR A  95       3.647  -4.907   5.714  1.00  0.00           H  
ATOM   1530  N   THR A  96      -0.028  -8.051   7.581  1.00  0.00           N  
ATOM   1531  CA  THR A  96      -0.816  -9.272   7.492  1.00  0.00           C  
ATOM   1532  C   THR A  96      -0.257 -10.194   6.411  1.00  0.00           C  
ATOM   1533  O   THR A  96      -0.408 -11.412   6.486  1.00  0.00           O  
ATOM   1534  CB  THR A  96      -2.284  -8.935   7.187  1.00  0.00           C  
ATOM   1535  OG1 THR A  96      -3.126  -9.887   7.821  1.00  0.00           O  
ATOM   1536  CG2 THR A  96      -2.525  -8.976   5.680  1.00  0.00           C  
ATOM   1537  H   THR A  96      -0.430  -7.196   7.323  1.00  0.00           H  
ATOM   1538  HA  THR A  96      -0.771  -9.784   8.442  1.00  0.00           H  
ATOM   1539  HB  THR A  96      -2.516  -7.946   7.552  1.00  0.00           H  
ATOM   1540  HG1 THR A  96      -3.236  -9.626   8.738  1.00  0.00           H  
ATOM   1541 HG21 THR A  96      -3.469  -8.498   5.456  1.00  0.00           H  
ATOM   1542 HG22 THR A  96      -1.728  -8.454   5.171  1.00  0.00           H  
ATOM   1543 HG23 THR A  96      -2.556 -10.003   5.353  1.00  0.00           H  
ATOM   1544  N   GLN A  97       0.377  -9.603   5.402  1.00  0.00           N  
ATOM   1545  CA  GLN A  97       0.939 -10.381   4.305  1.00  0.00           C  
ATOM   1546  C   GLN A  97       1.861 -11.472   4.845  1.00  0.00           C  
ATOM   1547  O   GLN A  97       2.140 -12.454   4.160  1.00  0.00           O  
ATOM   1548  CB  GLN A  97       1.734  -9.459   3.375  1.00  0.00           C  
ATOM   1549  CG  GLN A  97       2.474 -10.298   2.328  1.00  0.00           C  
ATOM   1550  CD  GLN A  97       3.009  -9.397   1.221  1.00  0.00           C  
ATOM   1551  OE1 GLN A  97       3.334  -9.873   0.134  1.00  0.00           O  
ATOM   1552  NE2 GLN A  97       3.127  -8.116   1.435  1.00  0.00           N  
ATOM   1553  H   GLN A  97       0.454  -8.628   5.386  1.00  0.00           H  
ATOM   1554  HA  GLN A  97       0.134 -10.835   3.739  1.00  0.00           H  
ATOM   1555  HB2 GLN A  97       1.059  -8.777   2.881  1.00  0.00           H  
ATOM   1556  HB3 GLN A  97       2.453  -8.898   3.955  1.00  0.00           H  
ATOM   1557  HG2 GLN A  97       3.299 -10.815   2.797  1.00  0.00           H  
ATOM   1558  HG3 GLN A  97       1.794 -11.021   1.902  1.00  0.00           H  
ATOM   1559 HE21 GLN A  97       2.869  -7.741   2.301  1.00  0.00           H  
ATOM   1560 HE22 GLN A  97       3.472  -7.530   0.730  1.00  0.00           H  
ATOM   1561  N   GLY A  98       2.327 -11.293   6.080  1.00  0.00           N  
ATOM   1562  CA  GLY A  98       3.215 -12.270   6.704  1.00  0.00           C  
ATOM   1563  C   GLY A  98       4.631 -11.723   6.813  1.00  0.00           C  
ATOM   1564  O   GLY A  98       5.456 -12.248   7.563  1.00  0.00           O  
ATOM   1565  H   GLY A  98       2.070 -10.490   6.580  1.00  0.00           H  
ATOM   1566  HA2 GLY A  98       2.846 -12.500   7.693  1.00  0.00           H  
ATOM   1567  HA3 GLY A  98       3.228 -13.171   6.111  1.00  0.00           H  
ATOM   1568  N   SER A  99       4.905 -10.663   6.061  1.00  0.00           N  
ATOM   1569  CA  SER A  99       6.223 -10.044   6.082  1.00  0.00           C  
ATOM   1570  C   SER A  99       6.189  -8.741   6.874  1.00  0.00           C  
ATOM   1571  O   SER A  99       5.156  -8.367   7.433  1.00  0.00           O  
ATOM   1572  CB  SER A  99       6.698  -9.767   4.653  1.00  0.00           C  
ATOM   1573  OG  SER A  99       8.023  -9.250   4.689  1.00  0.00           O  
ATOM   1574  H   SER A  99       4.207 -10.287   5.487  1.00  0.00           H  
ATOM   1575  HA  SER A  99       6.921 -10.719   6.554  1.00  0.00           H  
ATOM   1576  HB2 SER A  99       6.692 -10.684   4.086  1.00  0.00           H  
ATOM   1577  HB3 SER A  99       6.034  -9.052   4.186  1.00  0.00           H  
ATOM   1578  HG  SER A  99       8.608  -9.908   4.306  1.00  0.00           H  
ATOM   1579  N   LYS A 100       7.330  -8.065   6.919  1.00  0.00           N  
ATOM   1580  CA  LYS A 100       7.450  -6.806   7.646  1.00  0.00           C  
ATOM   1581  C   LYS A 100       7.852  -5.679   6.703  1.00  0.00           C  
ATOM   1582  O   LYS A 100       8.453  -5.918   5.654  1.00  0.00           O  
ATOM   1583  CB  LYS A 100       8.486  -6.933   8.772  1.00  0.00           C  
ATOM   1584  CG  LYS A 100       9.553  -7.970   8.398  1.00  0.00           C  
ATOM   1585  CD  LYS A 100      10.272  -7.535   7.119  1.00  0.00           C  
ATOM   1586  CE  LYS A 100      11.643  -8.210   7.050  1.00  0.00           C  
ATOM   1587  NZ  LYS A 100      12.051  -8.341   5.624  1.00  0.00           N  
ATOM   1588  H   LYS A 100       8.109  -8.425   6.456  1.00  0.00           H  
ATOM   1589  HA  LYS A 100       6.496  -6.561   8.081  1.00  0.00           H  
ATOM   1590  HB2 LYS A 100       8.958  -5.972   8.934  1.00  0.00           H  
ATOM   1591  HB3 LYS A 100       7.991  -7.244   9.679  1.00  0.00           H  
ATOM   1592  HG2 LYS A 100      10.271  -8.047   9.201  1.00  0.00           H  
ATOM   1593  HG3 LYS A 100       9.090  -8.932   8.241  1.00  0.00           H  
ATOM   1594  HD2 LYS A 100       9.690  -7.824   6.260  1.00  0.00           H  
ATOM   1595  HD3 LYS A 100      10.399  -6.465   7.124  1.00  0.00           H  
ATOM   1596  HE2 LYS A 100      12.368  -7.610   7.579  1.00  0.00           H  
ATOM   1597  HE3 LYS A 100      11.587  -9.189   7.501  1.00  0.00           H  
ATOM   1598  HZ1 LYS A 100      13.085  -8.247   5.548  1.00  0.00           H  
ATOM   1599  HZ2 LYS A 100      11.760  -9.272   5.264  1.00  0.00           H  
ATOM   1600  HZ3 LYS A 100      11.593  -7.597   5.063  1.00  0.00           H  
ATOM   1601  N   ILE A 101       7.511  -4.453   7.087  1.00  0.00           N  
ATOM   1602  CA  ILE A 101       7.830  -3.285   6.274  1.00  0.00           C  
ATOM   1603  C   ILE A 101       8.644  -2.280   7.084  1.00  0.00           C  
ATOM   1604  O   ILE A 101       8.376  -2.054   8.267  1.00  0.00           O  
ATOM   1605  CB  ILE A 101       6.534  -2.642   5.766  1.00  0.00           C  
ATOM   1606  CG1 ILE A 101       6.871  -1.546   4.743  1.00  0.00           C  
ATOM   1607  CG2 ILE A 101       5.767  -2.034   6.942  1.00  0.00           C  
ATOM   1608  CD1 ILE A 101       5.596  -1.071   4.030  1.00  0.00           C  
ATOM   1609  H   ILE A 101       7.032  -4.331   7.932  1.00  0.00           H  
ATOM   1610  HA  ILE A 101       8.418  -3.600   5.425  1.00  0.00           H  
ATOM   1611  HB  ILE A 101       5.925  -3.403   5.298  1.00  0.00           H  
ATOM   1612 HG12 ILE A 101       7.328  -0.711   5.254  1.00  0.00           H  
ATOM   1613 HG13 ILE A 101       7.561  -1.939   4.013  1.00  0.00           H  
ATOM   1614 HG21 ILE A 101       6.285  -1.158   7.295  1.00  0.00           H  
ATOM   1615 HG22 ILE A 101       4.774  -1.761   6.623  1.00  0.00           H  
ATOM   1616 HG23 ILE A 101       5.700  -2.756   7.741  1.00  0.00           H  
ATOM   1617 HD11 ILE A 101       4.752  -1.679   4.340  1.00  0.00           H  
ATOM   1618 HD12 ILE A 101       5.408  -0.036   4.285  1.00  0.00           H  
ATOM   1619 HD13 ILE A 101       5.728  -1.158   2.958  1.00  0.00           H  
ATOM   1620  N   PHE A 102       9.647  -1.693   6.443  1.00  0.00           N  
ATOM   1621  CA  PHE A 102      10.511  -0.723   7.108  1.00  0.00           C  
ATOM   1622  C   PHE A 102      10.028   0.696   6.862  1.00  0.00           C  
ATOM   1623  O   PHE A 102       9.897   1.125   5.717  1.00  0.00           O  
ATOM   1624  CB  PHE A 102      11.943  -0.859   6.590  1.00  0.00           C  
ATOM   1625  CG  PHE A 102      12.255  -2.315   6.352  1.00  0.00           C  
ATOM   1626  CD1 PHE A 102      12.736  -2.736   5.106  1.00  0.00           C  
ATOM   1627  CD2 PHE A 102      12.071  -3.242   7.382  1.00  0.00           C  
ATOM   1628  CE1 PHE A 102      13.031  -4.088   4.893  1.00  0.00           C  
ATOM   1629  CE2 PHE A 102      12.365  -4.591   7.171  1.00  0.00           C  
ATOM   1630  CZ  PHE A 102      12.848  -5.015   5.927  1.00  0.00           C  
ATOM   1631  H   PHE A 102       9.818  -1.922   5.506  1.00  0.00           H  
ATOM   1632  HA  PHE A 102      10.508  -0.917   8.171  1.00  0.00           H  
ATOM   1633  HB2 PHE A 102      12.044  -0.309   5.667  1.00  0.00           H  
ATOM   1634  HB3 PHE A 102      12.629  -0.461   7.323  1.00  0.00           H  
ATOM   1635  HD1 PHE A 102      12.878  -2.020   4.311  1.00  0.00           H  
ATOM   1636  HD2 PHE A 102      11.698  -2.916   8.340  1.00  0.00           H  
ATOM   1637  HE1 PHE A 102      13.403  -4.415   3.934  1.00  0.00           H  
ATOM   1638  HE2 PHE A 102      12.226  -5.304   7.969  1.00  0.00           H  
ATOM   1639  HZ  PHE A 102      13.076  -6.058   5.764  1.00  0.00           H  
ATOM   1640  N   LEU A 103       9.767   1.420   7.947  1.00  0.00           N  
ATOM   1641  CA  LEU A 103       9.300   2.797   7.841  1.00  0.00           C  
ATOM   1642  C   LEU A 103      10.329   3.758   8.420  1.00  0.00           C  
ATOM   1643  O   LEU A 103      10.960   3.475   9.439  1.00  0.00           O  
ATOM   1644  CB  LEU A 103       7.970   2.966   8.585  1.00  0.00           C  
ATOM   1645  CG  LEU A 103       6.785   2.785   7.626  1.00  0.00           C  
ATOM   1646  CD1 LEU A 103       6.668   3.981   6.678  1.00  0.00           C  
ATOM   1647  CD2 LEU A 103       6.964   1.501   6.817  1.00  0.00           C  
ATOM   1648  H   LEU A 103       9.893   1.019   8.835  1.00  0.00           H  
ATOM   1649  HA  LEU A 103       9.157   3.038   6.803  1.00  0.00           H  
ATOM   1650  HB2 LEU A 103       7.906   2.225   9.367  1.00  0.00           H  
ATOM   1651  HB3 LEU A 103       7.927   3.952   9.023  1.00  0.00           H  
ATOM   1652  HG  LEU A 103       5.882   2.715   8.197  1.00  0.00           H  
ATOM   1653 HD11 LEU A 103       5.771   4.531   6.905  1.00  0.00           H  
ATOM   1654 HD12 LEU A 103       7.524   4.628   6.787  1.00  0.00           H  
ATOM   1655 HD13 LEU A 103       6.616   3.625   5.666  1.00  0.00           H  
ATOM   1656 HD21 LEU A 103       7.509   0.784   7.407  1.00  0.00           H  
ATOM   1657 HD22 LEU A 103       5.995   1.097   6.567  1.00  0.00           H  
ATOM   1658 HD23 LEU A 103       7.510   1.712   5.909  1.00  0.00           H  
ATOM   1659  N   LYS A 104      10.496   4.892   7.756  1.00  0.00           N  
ATOM   1660  CA  LYS A 104      11.454   5.891   8.202  1.00  0.00           C  
ATOM   1661  C   LYS A 104      11.081   7.267   7.660  1.00  0.00           C  
ATOM   1662  O   LYS A 104      10.693   7.405   6.499  1.00  0.00           O  
ATOM   1663  CB  LYS A 104      12.856   5.498   7.736  1.00  0.00           C  
ATOM   1664  CG  LYS A 104      13.865   6.555   8.190  1.00  0.00           C  
ATOM   1665  CD  LYS A 104      15.285   6.076   7.877  1.00  0.00           C  
ATOM   1666  CE  LYS A 104      15.997   7.108   7.001  1.00  0.00           C  
ATOM   1667  NZ  LYS A 104      17.332   6.582   6.599  1.00  0.00           N  
ATOM   1668  H   LYS A 104       9.971   5.059   6.946  1.00  0.00           H  
ATOM   1669  HA  LYS A 104      11.443   5.926   9.281  1.00  0.00           H  
ATOM   1670  HB2 LYS A 104      13.120   4.541   8.160  1.00  0.00           H  
ATOM   1671  HB3 LYS A 104      12.871   5.426   6.664  1.00  0.00           H  
ATOM   1672  HG2 LYS A 104      13.673   7.483   7.672  1.00  0.00           H  
ATOM   1673  HG3 LYS A 104      13.766   6.709   9.253  1.00  0.00           H  
ATOM   1674  HD2 LYS A 104      15.832   5.950   8.800  1.00  0.00           H  
ATOM   1675  HD3 LYS A 104      15.241   5.133   7.354  1.00  0.00           H  
ATOM   1676  HE2 LYS A 104      15.406   7.303   6.117  1.00  0.00           H  
ATOM   1677  HE3 LYS A 104      16.125   8.024   7.557  1.00  0.00           H  
ATOM   1678  HZ1 LYS A 104      17.675   5.918   7.322  1.00  0.00           H  
ATOM   1679  HZ2 LYS A 104      17.251   6.091   5.686  1.00  0.00           H  
ATOM   1680  HZ3 LYS A 104      18.004   7.372   6.506  1.00  0.00           H  
ATOM   1681  N   GLU A 105      11.201   8.277   8.513  1.00  0.00           N  
ATOM   1682  CA  GLU A 105      10.880   9.645   8.130  1.00  0.00           C  
ATOM   1683  C   GLU A 105      12.123  10.524   8.207  1.00  0.00           C  
ATOM   1684  O   GLU A 105      12.908  10.429   9.150  1.00  0.00           O  
ATOM   1685  CB  GLU A 105       9.797  10.209   9.050  1.00  0.00           C  
ATOM   1686  CG  GLU A 105       8.492  10.362   8.268  1.00  0.00           C  
ATOM   1687  CD  GLU A 105       7.400  10.914   9.177  1.00  0.00           C  
ATOM   1688  OE1 GLU A 105       7.539  12.041   9.621  1.00  0.00           O  
ATOM   1689  OE2 GLU A 105       6.440  10.201   9.417  1.00  0.00           O  
ATOM   1690  H   GLU A 105      11.512   8.098   9.423  1.00  0.00           H  
ATOM   1691  HA  GLU A 105      10.511   9.652   7.114  1.00  0.00           H  
ATOM   1692  HB2 GLU A 105       9.644   9.535   9.880  1.00  0.00           H  
ATOM   1693  HB3 GLU A 105      10.107  11.175   9.422  1.00  0.00           H  
ATOM   1694  HG2 GLU A 105       8.646  11.041   7.441  1.00  0.00           H  
ATOM   1695  HG3 GLU A 105       8.187   9.399   7.889  1.00  0.00           H  
ATOM   1696  N   VAL A 106      12.297  11.371   7.204  1.00  0.00           N  
ATOM   1697  CA  VAL A 106      13.444  12.265   7.148  1.00  0.00           C  
ATOM   1698  C   VAL A 106      13.029  13.608   6.573  1.00  0.00           C  
ATOM   1699  O   VAL A 106      12.136  13.669   5.734  1.00  0.00           O  
ATOM   1700  CB  VAL A 106      14.539  11.669   6.275  1.00  0.00           C  
ATOM   1701  CG1 VAL A 106      15.770  12.563   6.332  1.00  0.00           C  
ATOM   1702  CG2 VAL A 106      14.884  10.264   6.765  1.00  0.00           C  
ATOM   1703  H   VAL A 106      11.640  11.394   6.480  1.00  0.00           H  
ATOM   1704  HA  VAL A 106      13.830  12.408   8.145  1.00  0.00           H  
ATOM   1705  HB  VAL A 106      14.193  11.626   5.264  1.00  0.00           H  
ATOM   1706 HG11 VAL A 106      15.562  13.477   5.790  1.00  0.00           H  
ATOM   1707 HG12 VAL A 106      16.003  12.797   7.361  1.00  0.00           H  
ATOM   1708 HG13 VAL A 106      16.608  12.055   5.876  1.00  0.00           H  
ATOM   1709 HG21 VAL A 106      15.082  10.289   7.826  1.00  0.00           H  
ATOM   1710 HG22 VAL A 106      14.055   9.602   6.569  1.00  0.00           H  
ATOM   1711 HG23 VAL A 106      15.760   9.910   6.242  1.00  0.00           H  
ATOM   1712  N   ASN A 107      13.681  14.673   7.040  1.00  0.00           N  
ATOM   1713  CA  ASN A 107      13.385  16.029   6.576  1.00  0.00           C  
ATOM   1714  C   ASN A 107      11.912  16.175   6.217  1.00  0.00           C  
ATOM   1715  O   ASN A 107      11.568  16.451   5.068  1.00  0.00           O  
ATOM   1716  CB  ASN A 107      14.260  16.397   5.367  1.00  0.00           C  
ATOM   1717  CG  ASN A 107      14.257  15.268   4.351  1.00  0.00           C  
ATOM   1718  OD1 ASN A 107      15.312  14.829   3.896  1.00  0.00           O  
ATOM   1719  ND2 ASN A 107      13.122  14.780   3.956  1.00  0.00           N  
ATOM   1720  H   ASN A 107      14.378  14.543   7.716  1.00  0.00           H  
ATOM   1721  HA  ASN A 107      13.607  16.713   7.370  1.00  0.00           H  
ATOM   1722  HB2 ASN A 107      13.872  17.292   4.904  1.00  0.00           H  
ATOM   1723  HB3 ASN A 107      15.273  16.576   5.697  1.00  0.00           H  
ATOM   1724 HD21 ASN A 107      12.282  15.146   4.310  1.00  0.00           H  
ATOM   1725 HD22 ASN A 107      13.100  14.041   3.327  1.00  0.00           H  
ATOM   1726  N   ASP A 108      11.048  15.978   7.208  1.00  0.00           N  
ATOM   1727  CA  ASP A 108       9.611  16.080   6.992  1.00  0.00           C  
ATOM   1728  C   ASP A 108       9.214  15.358   5.706  1.00  0.00           C  
ATOM   1729  O   ASP A 108       8.421  15.871   4.917  1.00  0.00           O  
ATOM   1730  CB  ASP A 108       9.194  17.556   6.915  1.00  0.00           C  
ATOM   1731  CG  ASP A 108       9.725  18.185   5.633  1.00  0.00           C  
ATOM   1732  OD1 ASP A 108      10.839  18.684   5.659  1.00  0.00           O  
ATOM   1733  OD2 ASP A 108       9.011  18.159   4.644  1.00  0.00           O  
ATOM   1734  H   ASP A 108      11.385  15.751   8.102  1.00  0.00           H  
ATOM   1735  HA  ASP A 108       9.100  15.619   7.824  1.00  0.00           H  
ATOM   1736  HB2 ASP A 108       8.115  17.624   6.926  1.00  0.00           H  
ATOM   1737  HB3 ASP A 108       9.593  18.087   7.766  1.00  0.00           H  
ATOM   1738  N   THR A 109       9.770  14.163   5.504  1.00  0.00           N  
ATOM   1739  CA  THR A 109       9.465  13.377   4.311  1.00  0.00           C  
ATOM   1740  C   THR A 109       9.286  11.902   4.655  1.00  0.00           C  
ATOM   1741  O   THR A 109      10.167  11.278   5.244  1.00  0.00           O  
ATOM   1742  CB  THR A 109      10.588  13.520   3.275  1.00  0.00           C  
ATOM   1743  OG1 THR A 109      10.910  14.896   3.132  1.00  0.00           O  
ATOM   1744  CG2 THR A 109      10.108  12.977   1.931  1.00  0.00           C  
ATOM   1745  H   THR A 109      10.398  13.807   6.166  1.00  0.00           H  
ATOM   1746  HA  THR A 109       8.548  13.747   3.875  1.00  0.00           H  
ATOM   1747  HB  THR A 109      11.472  12.960   3.594  1.00  0.00           H  
ATOM   1748  HG1 THR A 109      11.287  15.026   2.257  1.00  0.00           H  
ATOM   1749 HG21 THR A 109       9.320  12.260   2.090  1.00  0.00           H  
ATOM   1750 HG22 THR A 109       9.739  13.789   1.323  1.00  0.00           H  
ATOM   1751 HG23 THR A 109      10.929  12.501   1.430  1.00  0.00           H  
ATOM   1752  N   LEU A 110       8.144  11.343   4.270  1.00  0.00           N  
ATOM   1753  CA  LEU A 110       7.879   9.946   4.532  1.00  0.00           C  
ATOM   1754  C   LEU A 110       8.702   9.068   3.598  1.00  0.00           C  
ATOM   1755  O   LEU A 110       8.534   9.116   2.377  1.00  0.00           O  
ATOM   1756  CB  LEU A 110       6.400   9.664   4.313  1.00  0.00           C  
ATOM   1757  CG  LEU A 110       5.932   8.595   5.293  1.00  0.00           C  
ATOM   1758  CD1 LEU A 110       4.458   8.298   5.032  1.00  0.00           C  
ATOM   1759  CD2 LEU A 110       6.760   7.321   5.097  1.00  0.00           C  
ATOM   1760  H   LEU A 110       7.471  11.875   3.798  1.00  0.00           H  
ATOM   1761  HA  LEU A 110       8.137   9.718   5.554  1.00  0.00           H  
ATOM   1762  HB2 LEU A 110       5.834  10.570   4.475  1.00  0.00           H  
ATOM   1763  HB3 LEU A 110       6.249   9.319   3.302  1.00  0.00           H  
ATOM   1764  HG  LEU A 110       6.054   8.954   6.304  1.00  0.00           H  
ATOM   1765 HD11 LEU A 110       4.243   8.413   3.984  1.00  0.00           H  
ATOM   1766 HD12 LEU A 110       4.241   7.297   5.319  1.00  0.00           H  
ATOM   1767 HD13 LEU A 110       3.852   8.979   5.609  1.00  0.00           H  
ATOM   1768 HD21 LEU A 110       6.961   7.180   4.046  1.00  0.00           H  
ATOM   1769 HD22 LEU A 110       7.694   7.412   5.636  1.00  0.00           H  
ATOM   1770 HD23 LEU A 110       6.209   6.472   5.476  1.00  0.00           H  
ATOM   1771  N   LEU A 111       9.586   8.268   4.184  1.00  0.00           N  
ATOM   1772  CA  LEU A 111      10.430   7.368   3.409  1.00  0.00           C  
ATOM   1773  C   LEU A 111      10.182   5.932   3.833  1.00  0.00           C  
ATOM   1774  O   LEU A 111      10.344   5.585   5.005  1.00  0.00           O  
ATOM   1775  CB  LEU A 111      11.890   7.714   3.617  1.00  0.00           C  
ATOM   1776  CG  LEU A 111      12.180   8.963   2.803  1.00  0.00           C  
ATOM   1777  CD1 LEU A 111      13.208   9.819   3.493  1.00  0.00           C  
ATOM   1778  CD2 LEU A 111      12.722   8.562   1.452  1.00  0.00           C  
ATOM   1779  H   LEU A 111       9.665   8.274   5.159  1.00  0.00           H  
ATOM   1780  HA  LEU A 111      10.197   7.486   2.359  1.00  0.00           H  
ATOM   1781  HB2 LEU A 111      12.077   7.894   4.666  1.00  0.00           H  
ATOM   1782  HB3 LEU A 111      12.510   6.903   3.268  1.00  0.00           H  
ATOM   1783  HG  LEU A 111      11.270   9.526   2.674  1.00  0.00           H  
ATOM   1784 HD11 LEU A 111      12.882  10.028   4.498  1.00  0.00           H  
ATOM   1785 HD12 LEU A 111      14.156   9.303   3.513  1.00  0.00           H  
ATOM   1786 HD13 LEU A 111      13.304  10.733   2.938  1.00  0.00           H  
ATOM   1787 HD21 LEU A 111      12.066   7.853   1.012  1.00  0.00           H  
ATOM   1788 HD22 LEU A 111      12.796   9.428   0.822  1.00  0.00           H  
ATOM   1789 HD23 LEU A 111      13.688   8.122   1.578  1.00  0.00           H  
ATOM   1790  N   VAL A 112       9.784   5.103   2.880  1.00  0.00           N  
ATOM   1791  CA  VAL A 112       9.504   3.696   3.163  1.00  0.00           C  
ATOM   1792  C   VAL A 112      10.395   2.790   2.316  1.00  0.00           C  
ATOM   1793  O   VAL A 112      10.829   3.185   1.240  1.00  0.00           O  
ATOM   1794  CB  VAL A 112       8.026   3.389   2.878  1.00  0.00           C  
ATOM   1795  CG1 VAL A 112       7.637   3.841   1.466  1.00  0.00           C  
ATOM   1796  CG2 VAL A 112       7.785   1.884   3.032  1.00  0.00           C  
ATOM   1797  H   VAL A 112       9.677   5.444   1.963  1.00  0.00           H  
ATOM   1798  HA  VAL A 112       9.694   3.503   4.212  1.00  0.00           H  
ATOM   1799  HB  VAL A 112       7.416   3.921   3.585  1.00  0.00           H  
ATOM   1800 HG11 VAL A 112       7.840   3.054   0.759  1.00  0.00           H  
ATOM   1801 HG12 VAL A 112       6.580   4.080   1.445  1.00  0.00           H  
ATOM   1802 HG13 VAL A 112       8.199   4.719   1.197  1.00  0.00           H  
ATOM   1803 HG21 VAL A 112       8.471   1.483   3.764  1.00  0.00           H  
ATOM   1804 HG22 VAL A 112       6.772   1.715   3.363  1.00  0.00           H  
ATOM   1805 HG23 VAL A 112       7.941   1.392   2.082  1.00  0.00           H  
ATOM   1806  N   ASN A 113      10.654   1.572   2.797  1.00  0.00           N  
ATOM   1807  CA  ASN A 113      11.482   0.616   2.056  1.00  0.00           C  
ATOM   1808  C   ASN A 113      12.548   1.330   1.230  1.00  0.00           C  
ATOM   1809  O   ASN A 113      12.828   0.946   0.093  1.00  0.00           O  
ATOM   1810  CB  ASN A 113      10.600  -0.216   1.126  1.00  0.00           C  
ATOM   1811  CG  ASN A 113      11.154  -1.629   1.008  1.00  0.00           C  
ATOM   1812  OD1 ASN A 113      12.179  -1.845   0.361  1.00  0.00           O  
ATOM   1813  ND2 ASN A 113      10.534  -2.613   1.599  1.00  0.00           N  
ATOM   1814  H   ASN A 113      10.272   1.304   3.662  1.00  0.00           H  
ATOM   1815  HA  ASN A 113      11.969  -0.048   2.756  1.00  0.00           H  
ATOM   1816  HB2 ASN A 113       9.596  -0.255   1.524  1.00  0.00           H  
ATOM   1817  HB3 ASN A 113      10.579   0.242   0.148  1.00  0.00           H  
ATOM   1818 HD21 ASN A 113       9.717  -2.438   2.113  1.00  0.00           H  
ATOM   1819 HD22 ASN A 113      10.883  -3.525   1.530  1.00  0.00           H  
ATOM   1820  N   GLU A 114      13.128   2.376   1.809  1.00  0.00           N  
ATOM   1821  CA  GLU A 114      14.159   3.155   1.129  1.00  0.00           C  
ATOM   1822  C   GLU A 114      13.619   3.772  -0.160  1.00  0.00           C  
ATOM   1823  O   GLU A 114      14.154   3.536  -1.243  1.00  0.00           O  
ATOM   1824  CB  GLU A 114      15.369   2.270   0.813  1.00  0.00           C  
ATOM   1825  CG  GLU A 114      15.891   1.636   2.105  1.00  0.00           C  
ATOM   1826  CD  GLU A 114      17.208   2.287   2.504  1.00  0.00           C  
ATOM   1827  OE1 GLU A 114      18.138   2.228   1.715  1.00  0.00           O  
ATOM   1828  OE2 GLU A 114      17.270   2.841   3.589  1.00  0.00           O  
ATOM   1829  H   GLU A 114      12.853   2.633   2.713  1.00  0.00           H  
ATOM   1830  HA  GLU A 114      14.478   3.951   1.786  1.00  0.00           H  
ATOM   1831  HB2 GLU A 114      15.081   1.495   0.120  1.00  0.00           H  
ATOM   1832  HB3 GLU A 114      16.149   2.872   0.372  1.00  0.00           H  
ATOM   1833  HG2 GLU A 114      15.167   1.779   2.894  1.00  0.00           H  
ATOM   1834  HG3 GLU A 114      16.047   0.579   1.948  1.00  0.00           H  
ATOM   1835  N   LEU A 115      12.557   4.564  -0.037  1.00  0.00           N  
ATOM   1836  CA  LEU A 115      11.957   5.212  -1.202  1.00  0.00           C  
ATOM   1837  C   LEU A 115      11.078   6.379  -0.766  1.00  0.00           C  
ATOM   1838  O   LEU A 115      10.417   6.318   0.272  1.00  0.00           O  
ATOM   1839  CB  LEU A 115      11.143   4.182  -2.003  1.00  0.00           C  
ATOM   1840  CG  LEU A 115       9.700   4.093  -1.462  1.00  0.00           C  
ATOM   1841  CD1 LEU A 115       8.791   5.158  -2.095  1.00  0.00           C  
ATOM   1842  CD2 LEU A 115       9.132   2.700  -1.745  1.00  0.00           C  
ATOM   1843  H   LEU A 115      12.173   4.719   0.852  1.00  0.00           H  
ATOM   1844  HA  LEU A 115      12.750   5.594  -1.830  1.00  0.00           H  
ATOM   1845  HB2 LEU A 115      11.134   4.457  -3.048  1.00  0.00           H  
ATOM   1846  HB3 LEU A 115      11.616   3.217  -1.901  1.00  0.00           H  
ATOM   1847  HG  LEU A 115       9.719   4.242  -0.408  1.00  0.00           H  
ATOM   1848 HD11 LEU A 115       9.379   5.858  -2.669  1.00  0.00           H  
ATOM   1849 HD12 LEU A 115       8.070   4.678  -2.737  1.00  0.00           H  
ATOM   1850 HD13 LEU A 115       8.271   5.689  -1.313  1.00  0.00           H  
ATOM   1851 HD21 LEU A 115       9.316   2.059  -0.894  1.00  0.00           H  
ATOM   1852 HD22 LEU A 115       8.069   2.773  -1.917  1.00  0.00           H  
ATOM   1853 HD23 LEU A 115       9.610   2.286  -2.615  1.00  0.00           H  
ATOM   1854  N   LYS A 116      11.086   7.451  -1.544  1.00  0.00           N  
ATOM   1855  CA  LYS A 116      10.293   8.623  -1.207  1.00  0.00           C  
ATOM   1856  C   LYS A 116       8.843   8.424  -1.624  1.00  0.00           C  
ATOM   1857  O   LYS A 116       8.563   8.109  -2.780  1.00  0.00           O  
ATOM   1858  CB  LYS A 116      10.858   9.853  -1.912  1.00  0.00           C  
ATOM   1859  CG  LYS A 116      10.719  11.057  -0.988  1.00  0.00           C  
ATOM   1860  CD  LYS A 116      11.279  12.302  -1.667  1.00  0.00           C  
ATOM   1861  CE  LYS A 116      12.748  12.495  -1.276  1.00  0.00           C  
ATOM   1862  NZ  LYS A 116      13.270  13.740  -1.909  1.00  0.00           N  
ATOM   1863  H   LYS A 116      11.639   7.458  -2.352  1.00  0.00           H  
ATOM   1864  HA  LYS A 116      10.335   8.785  -0.136  1.00  0.00           H  
ATOM   1865  HB2 LYS A 116      11.900   9.690  -2.148  1.00  0.00           H  
ATOM   1866  HB3 LYS A 116      10.305  10.033  -2.821  1.00  0.00           H  
ATOM   1867  HG2 LYS A 116       9.675  11.212  -0.757  1.00  0.00           H  
ATOM   1868  HG3 LYS A 116      11.262  10.872  -0.081  1.00  0.00           H  
ATOM   1869  HD2 LYS A 116      11.201  12.189  -2.737  1.00  0.00           H  
ATOM   1870  HD3 LYS A 116      10.710  13.161  -1.351  1.00  0.00           H  
ATOM   1871  HE2 LYS A 116      12.829  12.579  -0.202  1.00  0.00           H  
ATOM   1872  HE3 LYS A 116      13.327  11.648  -1.615  1.00  0.00           H  
ATOM   1873  HZ1 LYS A 116      12.605  14.058  -2.644  1.00  0.00           H  
ATOM   1874  HZ2 LYS A 116      13.369  14.481  -1.186  1.00  0.00           H  
ATOM   1875  HZ3 LYS A 116      14.197  13.549  -2.338  1.00  0.00           H  
ATOM   1876  N   SER A 117       7.924   8.614  -0.682  1.00  0.00           N  
ATOM   1877  CA  SER A 117       6.502   8.452  -0.984  1.00  0.00           C  
ATOM   1878  C   SER A 117       5.976   9.655  -1.750  1.00  0.00           C  
ATOM   1879  O   SER A 117       6.612  10.709  -1.786  1.00  0.00           O  
ATOM   1880  CB  SER A 117       5.690   8.295   0.300  1.00  0.00           C  
ATOM   1881  OG  SER A 117       5.705   9.519   1.020  1.00  0.00           O  
ATOM   1882  H   SER A 117       8.208   8.869   0.228  1.00  0.00           H  
ATOM   1883  HA  SER A 117       6.371   7.568  -1.589  1.00  0.00           H  
ATOM   1884  HB2 SER A 117       4.674   8.039   0.055  1.00  0.00           H  
ATOM   1885  HB3 SER A 117       6.117   7.510   0.896  1.00  0.00           H  
ATOM   1886  HG  SER A 117       6.519   9.555   1.525  1.00  0.00           H  
ATOM   1887  N   LYS A 118       4.807   9.500  -2.360  1.00  0.00           N  
ATOM   1888  CA  LYS A 118       4.212  10.591  -3.114  1.00  0.00           C  
ATOM   1889  C   LYS A 118       3.258  11.387  -2.233  1.00  0.00           C  
ATOM   1890  O   LYS A 118       3.231  12.615  -2.287  1.00  0.00           O  
ATOM   1891  CB  LYS A 118       3.444  10.048  -4.318  1.00  0.00           C  
ATOM   1892  CG  LYS A 118       4.418   9.353  -5.276  1.00  0.00           C  
ATOM   1893  CD  LYS A 118       4.490  10.095  -6.617  1.00  0.00           C  
ATOM   1894  CE  LYS A 118       5.275  11.395  -6.445  1.00  0.00           C  
ATOM   1895  NZ  LYS A 118       5.442  12.052  -7.773  1.00  0.00           N  
ATOM   1896  H   LYS A 118       4.336   8.640  -2.298  1.00  0.00           H  
ATOM   1897  HA  LYS A 118       4.997  11.245  -3.464  1.00  0.00           H  
ATOM   1898  HB2 LYS A 118       2.707   9.336  -3.975  1.00  0.00           H  
ATOM   1899  HB3 LYS A 118       2.949  10.863  -4.819  1.00  0.00           H  
ATOM   1900  HG2 LYS A 118       5.401   9.333  -4.828  1.00  0.00           H  
ATOM   1901  HG3 LYS A 118       4.085   8.340  -5.447  1.00  0.00           H  
ATOM   1902  HD2 LYS A 118       4.991   9.473  -7.343  1.00  0.00           H  
ATOM   1903  HD3 LYS A 118       3.494  10.320  -6.971  1.00  0.00           H  
ATOM   1904  HE2 LYS A 118       4.739  12.056  -5.781  1.00  0.00           H  
ATOM   1905  HE3 LYS A 118       6.246  11.175  -6.028  1.00  0.00           H  
ATOM   1906  HZ1 LYS A 118       6.390  12.478  -7.832  1.00  0.00           H  
ATOM   1907  HZ2 LYS A 118       5.335  11.344  -8.528  1.00  0.00           H  
ATOM   1908  HZ3 LYS A 118       4.722  12.790  -7.889  1.00  0.00           H  
ATOM   1909  N   GLU A 119       2.479  10.672  -1.423  1.00  0.00           N  
ATOM   1910  CA  GLU A 119       1.517  11.322  -0.532  1.00  0.00           C  
ATOM   1911  C   GLU A 119       0.807  10.297   0.349  1.00  0.00           C  
ATOM   1912  O   GLU A 119       0.133   9.398  -0.152  1.00  0.00           O  
ATOM   1913  CB  GLU A 119       0.460  12.077  -1.351  1.00  0.00           C  
ATOM   1914  CG  GLU A 119      -0.393  12.940  -0.416  1.00  0.00           C  
ATOM   1915  CD  GLU A 119      -0.174  14.417  -0.725  1.00  0.00           C  
ATOM   1916  OE1 GLU A 119      -1.121  15.062  -1.148  1.00  0.00           O  
ATOM   1917  OE2 GLU A 119       0.936  14.883  -0.530  1.00  0.00           O  
ATOM   1918  H   GLU A 119       2.556   9.689  -1.422  1.00  0.00           H  
ATOM   1919  HA  GLU A 119       2.040  12.027   0.096  1.00  0.00           H  
ATOM   1920  HB2 GLU A 119       0.943  12.709  -2.081  1.00  0.00           H  
ATOM   1921  HB3 GLU A 119      -0.175  11.367  -1.858  1.00  0.00           H  
ATOM   1922  HG2 GLU A 119      -1.435  12.695  -0.554  1.00  0.00           H  
ATOM   1923  HG3 GLU A 119      -0.114  12.747   0.607  1.00  0.00           H  
ATOM   1924  N   SER A 120       0.956  10.440   1.659  1.00  0.00           N  
ATOM   1925  CA  SER A 120       0.318   9.525   2.595  1.00  0.00           C  
ATOM   1926  C   SER A 120      -0.272  10.290   3.771  1.00  0.00           C  
ATOM   1927  O   SER A 120      -0.246  11.519   3.794  1.00  0.00           O  
ATOM   1928  CB  SER A 120       1.356   8.554   3.139  1.00  0.00           C  
ATOM   1929  OG  SER A 120       2.075   9.205   4.174  1.00  0.00           O  
ATOM   1930  H   SER A 120       1.506  11.169   2.007  1.00  0.00           H  
ATOM   1931  HA  SER A 120      -0.458   8.980   2.091  1.00  0.00           H  
ATOM   1932  HB2 SER A 120       0.870   7.685   3.545  1.00  0.00           H  
ATOM   1933  HB3 SER A 120       2.029   8.258   2.344  1.00  0.00           H  
ATOM   1934  HG  SER A 120       1.751   8.872   5.011  1.00  0.00           H  
ATOM   1935  N   ASP A 121      -0.782   9.546   4.755  1.00  0.00           N  
ATOM   1936  CA  ASP A 121      -1.353  10.158   5.956  1.00  0.00           C  
ATOM   1937  C   ASP A 121      -2.794  10.572   5.715  1.00  0.00           C  
ATOM   1938  O   ASP A 121      -3.458  11.107   6.603  1.00  0.00           O  
ATOM   1939  CB  ASP A 121      -0.538  11.387   6.365  1.00  0.00           C  
ATOM   1940  CG  ASP A 121      -0.549  11.549   7.880  1.00  0.00           C  
ATOM   1941  OD1 ASP A 121      -1.437  12.222   8.377  1.00  0.00           O  
ATOM   1942  OD2 ASP A 121       0.335  11.005   8.521  1.00  0.00           O  
ATOM   1943  H   ASP A 121      -0.766   8.564   4.674  1.00  0.00           H  
ATOM   1944  HA  ASP A 121      -1.325   9.439   6.760  1.00  0.00           H  
ATOM   1945  HB2 ASP A 121       0.482  11.271   6.027  1.00  0.00           H  
ATOM   1946  HB3 ASP A 121      -0.969  12.263   5.909  1.00  0.00           H  
ATOM   1947  N   ILE A 122      -3.262  10.325   4.505  1.00  0.00           N  
ATOM   1948  CA  ILE A 122      -4.623  10.670   4.133  1.00  0.00           C  
ATOM   1949  C   ILE A 122      -5.603   9.913   5.024  1.00  0.00           C  
ATOM   1950  O   ILE A 122      -5.675   8.683   4.987  1.00  0.00           O  
ATOM   1951  CB  ILE A 122      -4.882  10.311   2.665  1.00  0.00           C  
ATOM   1952  CG1 ILE A 122      -3.571  10.228   1.862  1.00  0.00           C  
ATOM   1953  CG2 ILE A 122      -5.801  11.326   2.007  1.00  0.00           C  
ATOM   1954  CD1 ILE A 122      -2.837  11.574   1.860  1.00  0.00           C  
ATOM   1955  H   ILE A 122      -2.679   9.903   3.849  1.00  0.00           H  
ATOM   1956  HA  ILE A 122      -4.770  11.731   4.271  1.00  0.00           H  
ATOM   1957  HB  ILE A 122      -5.366   9.370   2.640  1.00  0.00           H  
ATOM   1958 HG12 ILE A 122      -2.931   9.474   2.286  1.00  0.00           H  
ATOM   1959 HG13 ILE A 122      -3.800   9.958   0.845  1.00  0.00           H  
ATOM   1960 HG21 ILE A 122      -6.732  11.380   2.554  1.00  0.00           H  
ATOM   1961 HG22 ILE A 122      -5.329  12.295   1.995  1.00  0.00           H  
ATOM   1962 HG23 ILE A 122      -5.992  11.004   0.992  1.00  0.00           H  
ATOM   1963 HD11 ILE A 122      -3.396  12.294   1.282  1.00  0.00           H  
ATOM   1964 HD12 ILE A 122      -2.727  11.933   2.869  1.00  0.00           H  
ATOM   1965 HD13 ILE A 122      -1.861  11.439   1.419  1.00  0.00           H  
ATOM   1966  N   MET A 123      -6.343  10.659   5.825  1.00  0.00           N  
ATOM   1967  CA  MET A 123      -7.312  10.081   6.741  1.00  0.00           C  
ATOM   1968  C   MET A 123      -8.417   9.364   5.987  1.00  0.00           C  
ATOM   1969  O   MET A 123      -9.024   9.922   5.072  1.00  0.00           O  
ATOM   1970  CB  MET A 123      -7.913  11.187   7.600  1.00  0.00           C  
ATOM   1971  CG  MET A 123      -8.326  10.611   8.950  1.00  0.00           C  
ATOM   1972  SD  MET A 123      -6.919  10.657  10.089  1.00  0.00           S  
ATOM   1973  CE  MET A 123      -6.880   8.892  10.488  1.00  0.00           C  
ATOM   1974  H   MET A 123      -6.234  11.623   5.804  1.00  0.00           H  
ATOM   1975  HA  MET A 123      -6.815   9.371   7.388  1.00  0.00           H  
ATOM   1976  HB2 MET A 123      -7.178  11.967   7.750  1.00  0.00           H  
ATOM   1977  HB3 MET A 123      -8.780  11.599   7.106  1.00  0.00           H  
ATOM   1978  HG2 MET A 123      -9.133  11.201   9.353  1.00  0.00           H  
ATOM   1979  HG3 MET A 123      -8.655   9.592   8.822  1.00  0.00           H  
ATOM   1980  HE1 MET A 123      -6.210   8.722  11.316  1.00  0.00           H  
ATOM   1981  HE2 MET A 123      -7.874   8.562  10.758  1.00  0.00           H  
ATOM   1982  HE3 MET A 123      -6.533   8.336   9.628  1.00  0.00           H  
ATOM   1983  N   THR A 124      -8.674   8.127   6.391  1.00  0.00           N  
ATOM   1984  CA  THR A 124      -9.715   7.328   5.763  1.00  0.00           C  
ATOM   1985  C   THR A 124     -10.655   6.754   6.817  1.00  0.00           C  
ATOM   1986  O   THR A 124     -10.248   6.483   7.946  1.00  0.00           O  
ATOM   1987  CB  THR A 124      -9.092   6.190   4.945  1.00  0.00           C  
ATOM   1988  OG1 THR A 124      -7.771   5.940   5.402  1.00  0.00           O  
ATOM   1989  CG2 THR A 124      -9.043   6.589   3.475  1.00  0.00           C  
ATOM   1990  H   THR A 124      -8.154   7.747   7.132  1.00  0.00           H  
ATOM   1991  HA  THR A 124     -10.287   7.960   5.101  1.00  0.00           H  
ATOM   1992  HB  THR A 124      -9.690   5.299   5.052  1.00  0.00           H  
ATOM   1993  HG1 THR A 124      -7.177   6.033   4.653  1.00  0.00           H  
ATOM   1994 HG21 THR A 124      -8.439   7.472   3.369  1.00  0.00           H  
ATOM   1995 HG22 THR A 124      -8.612   5.788   2.898  1.00  0.00           H  
ATOM   1996 HG23 THR A 124     -10.040   6.791   3.121  1.00  0.00           H  
ATOM   1997  N   THR A 125     -11.915   6.582   6.438  1.00  0.00           N  
ATOM   1998  CA  THR A 125     -12.913   6.045   7.355  1.00  0.00           C  
ATOM   1999  C   THR A 125     -12.607   4.591   7.687  1.00  0.00           C  
ATOM   2000  O   THR A 125     -13.289   3.982   8.511  1.00  0.00           O  
ATOM   2001  CB  THR A 125     -14.308   6.149   6.739  1.00  0.00           C  
ATOM   2002  OG1 THR A 125     -14.416   5.235   5.657  1.00  0.00           O  
ATOM   2003  CG2 THR A 125     -14.543   7.573   6.234  1.00  0.00           C  
ATOM   2004  H   THR A 125     -12.181   6.822   5.524  1.00  0.00           H  
ATOM   2005  HA  THR A 125     -12.892   6.624   8.267  1.00  0.00           H  
ATOM   2006  HB  THR A 125     -15.049   5.913   7.485  1.00  0.00           H  
ATOM   2007  HG1 THR A 125     -15.063   5.582   5.039  1.00  0.00           H  
ATOM   2008 HG21 THR A 125     -14.532   8.257   7.067  1.00  0.00           H  
ATOM   2009 HG22 THR A 125     -13.762   7.844   5.536  1.00  0.00           H  
ATOM   2010 HG23 THR A 125     -15.500   7.626   5.736  1.00  0.00           H  
ATOM   2011  N   ASN A 126     -11.576   4.042   7.045  1.00  0.00           N  
ATOM   2012  CA  ASN A 126     -11.186   2.659   7.288  1.00  0.00           C  
ATOM   2013  C   ASN A 126      -9.705   2.573   7.629  1.00  0.00           C  
ATOM   2014  O   ASN A 126      -9.099   1.502   7.553  1.00  0.00           O  
ATOM   2015  CB  ASN A 126     -11.496   1.786   6.075  1.00  0.00           C  
ATOM   2016  CG  ASN A 126     -12.999   1.577   5.946  1.00  0.00           C  
ATOM   2017  OD1 ASN A 126     -13.775   2.140   6.717  1.00  0.00           O  
ATOM   2018  ND2 ASN A 126     -13.457   0.795   5.008  1.00  0.00           N  
ATOM   2019  H   ASN A 126     -11.067   4.580   6.404  1.00  0.00           H  
ATOM   2020  HA  ASN A 126     -11.750   2.284   8.130  1.00  0.00           H  
ATOM   2021  HB2 ASN A 126     -11.128   2.264   5.193  1.00  0.00           H  
ATOM   2022  HB3 ASN A 126     -11.016   0.827   6.190  1.00  0.00           H  
ATOM   2023 HD21 ASN A 126     -12.835   0.351   4.394  1.00  0.00           H  
ATOM   2024 HD22 ASN A 126     -14.421   0.651   4.916  1.00  0.00           H  
ATOM   2025  N   GLY A 127      -9.121   3.703   8.012  1.00  0.00           N  
ATOM   2026  CA  GLY A 127      -7.714   3.730   8.388  1.00  0.00           C  
ATOM   2027  C   GLY A 127      -6.978   4.899   7.747  1.00  0.00           C  
ATOM   2028  O   GLY A 127      -7.478   6.024   7.727  1.00  0.00           O  
ATOM   2029  H   GLY A 127      -9.648   4.535   8.048  1.00  0.00           H  
ATOM   2030  HA2 GLY A 127      -7.653   3.822   9.462  1.00  0.00           H  
ATOM   2031  HA3 GLY A 127      -7.244   2.808   8.084  1.00  0.00           H  
ATOM   2032  N   VAL A 128      -5.783   4.619   7.232  1.00  0.00           N  
ATOM   2033  CA  VAL A 128      -4.970   5.647   6.591  1.00  0.00           C  
ATOM   2034  C   VAL A 128      -4.498   5.165   5.232  1.00  0.00           C  
ATOM   2035  O   VAL A 128      -4.234   3.972   5.039  1.00  0.00           O  
ATOM   2036  CB  VAL A 128      -3.758   5.994   7.465  1.00  0.00           C  
ATOM   2037  CG1 VAL A 128      -2.548   5.139   7.070  1.00  0.00           C  
ATOM   2038  CG2 VAL A 128      -3.402   7.473   7.301  1.00  0.00           C  
ATOM   2039  H   VAL A 128      -5.440   3.701   7.286  1.00  0.00           H  
ATOM   2040  HA  VAL A 128      -5.570   6.537   6.459  1.00  0.00           H  
ATOM   2041  HB  VAL A 128      -4.005   5.799   8.489  1.00  0.00           H  
ATOM   2042 HG11 VAL A 128      -1.804   5.193   7.851  1.00  0.00           H  
ATOM   2043 HG12 VAL A 128      -2.855   4.116   6.940  1.00  0.00           H  
ATOM   2044 HG13 VAL A 128      -2.123   5.508   6.149  1.00  0.00           H  
ATOM   2045 HG21 VAL A 128      -4.242   8.081   7.611  1.00  0.00           H  
ATOM   2046 HG22 VAL A 128      -2.535   7.703   7.915  1.00  0.00           H  
ATOM   2047 HG23 VAL A 128      -3.172   7.676   6.263  1.00  0.00           H  
ATOM   2048  N   ILE A 129      -4.385   6.098   4.298  1.00  0.00           N  
ATOM   2049  CA  ILE A 129      -3.940   5.762   2.955  1.00  0.00           C  
ATOM   2050  C   ILE A 129      -2.482   6.162   2.755  1.00  0.00           C  
ATOM   2051  O   ILE A 129      -1.983   7.108   3.384  1.00  0.00           O  
ATOM   2052  CB  ILE A 129      -4.834   6.473   1.919  1.00  0.00           C  
ATOM   2053  CG1 ILE A 129      -5.979   5.548   1.503  1.00  0.00           C  
ATOM   2054  CG2 ILE A 129      -4.037   6.865   0.662  1.00  0.00           C  
ATOM   2055  CD1 ILE A 129      -7.005   6.345   0.685  1.00  0.00           C  
ATOM   2056  H   ILE A 129      -4.607   7.030   4.517  1.00  0.00           H  
ATOM   2057  HA  ILE A 129      -4.030   4.698   2.823  1.00  0.00           H  
ATOM   2058  HB  ILE A 129      -5.245   7.357   2.370  1.00  0.00           H  
ATOM   2059 HG12 ILE A 129      -5.586   4.741   0.902  1.00  0.00           H  
ATOM   2060 HG13 ILE A 129      -6.454   5.143   2.381  1.00  0.00           H  
ATOM   2061 HG21 ILE A 129      -3.348   7.660   0.893  1.00  0.00           H  
ATOM   2062 HG22 ILE A 129      -3.493   6.013   0.296  1.00  0.00           H  
ATOM   2063 HG23 ILE A 129      -4.717   7.207  -0.104  1.00  0.00           H  
ATOM   2064 HD11 ILE A 129      -7.924   5.785   0.605  1.00  0.00           H  
ATOM   2065 HD12 ILE A 129      -7.203   7.289   1.167  1.00  0.00           H  
ATOM   2066 HD13 ILE A 129      -6.610   6.526  -0.305  1.00  0.00           H  
ATOM   2067  N   HIS A 130      -1.813   5.444   1.861  1.00  0.00           N  
ATOM   2068  CA  HIS A 130      -0.422   5.734   1.553  1.00  0.00           C  
ATOM   2069  C   HIS A 130      -0.154   5.553   0.066  1.00  0.00           C  
ATOM   2070  O   HIS A 130      -0.215   4.443  -0.461  1.00  0.00           O  
ATOM   2071  CB  HIS A 130       0.509   4.843   2.378  1.00  0.00           C  
ATOM   2072  CG  HIS A 130       1.931   5.345   2.291  1.00  0.00           C  
ATOM   2073  ND1 HIS A 130       2.784   5.312   3.381  1.00  0.00           N  
ATOM   2074  CD2 HIS A 130       2.672   5.868   1.256  1.00  0.00           C  
ATOM   2075  CE1 HIS A 130       3.975   5.792   2.983  1.00  0.00           C  
ATOM   2076  NE2 HIS A 130       3.961   6.144   1.697  1.00  0.00           N  
ATOM   2077  H   HIS A 130      -2.273   4.709   1.386  1.00  0.00           H  
ATOM   2078  HA  HIS A 130      -0.223   6.752   1.800  1.00  0.00           H  
ATOM   2079  HB2 HIS A 130       0.190   4.857   3.408  1.00  0.00           H  
ATOM   2080  HB3 HIS A 130       0.462   3.837   2.007  1.00  0.00           H  
ATOM   2081  HD1 HIS A 130       2.557   5.000   4.282  1.00  0.00           H  
ATOM   2082  HD2 HIS A 130       2.316   6.032   0.253  1.00  0.00           H  
ATOM   2083  HE1 HIS A 130       4.843   5.861   3.618  1.00  0.00           H  
ATOM   2084  HE2 HIS A 130       4.697   6.520   1.176  1.00  0.00           H  
ATOM   2085  N   VAL A 131       0.159   6.666  -0.597  1.00  0.00           N  
ATOM   2086  CA  VAL A 131       0.458   6.649  -2.026  1.00  0.00           C  
ATOM   2087  C   VAL A 131       1.960   6.680  -2.255  1.00  0.00           C  
ATOM   2088  O   VAL A 131       2.639   7.647  -1.888  1.00  0.00           O  
ATOM   2089  CB  VAL A 131      -0.179   7.851  -2.727  1.00  0.00           C  
ATOM   2090  CG1 VAL A 131      -0.021   7.693  -4.241  1.00  0.00           C  
ATOM   2091  CG2 VAL A 131      -1.663   7.922  -2.380  1.00  0.00           C  
ATOM   2092  H   VAL A 131       0.200   7.514  -0.110  1.00  0.00           H  
ATOM   2093  HA  VAL A 131       0.064   5.747  -2.454  1.00  0.00           H  
ATOM   2094  HB  VAL A 131       0.315   8.759  -2.408  1.00  0.00           H  
ATOM   2095 HG11 VAL A 131      -0.596   8.454  -4.745  1.00  0.00           H  
ATOM   2096 HG12 VAL A 131       1.021   7.791  -4.508  1.00  0.00           H  
ATOM   2097 HG13 VAL A 131      -0.376   6.717  -4.537  1.00  0.00           H  
ATOM   2098 HG21 VAL A 131      -1.994   6.957  -2.025  1.00  0.00           H  
ATOM   2099 HG22 VAL A 131      -1.819   8.663  -1.611  1.00  0.00           H  
ATOM   2100 HG23 VAL A 131      -2.222   8.193  -3.264  1.00  0.00           H  
ATOM   2101  N   VAL A 132       2.468   5.617  -2.869  1.00  0.00           N  
ATOM   2102  CA  VAL A 132       3.901   5.522  -3.154  1.00  0.00           C  
ATOM   2103  C   VAL A 132       4.153   5.380  -4.655  1.00  0.00           C  
ATOM   2104  O   VAL A 132       3.216   5.288  -5.447  1.00  0.00           O  
ATOM   2105  CB  VAL A 132       4.501   4.321  -2.418  1.00  0.00           C  
ATOM   2106  CG1 VAL A 132       4.329   4.497  -0.907  1.00  0.00           C  
ATOM   2107  CG2 VAL A 132       3.785   3.048  -2.860  1.00  0.00           C  
ATOM   2108  H   VAL A 132       1.864   4.879  -3.138  1.00  0.00           H  
ATOM   2109  HA  VAL A 132       4.389   6.419  -2.807  1.00  0.00           H  
ATOM   2110  HB  VAL A 132       5.553   4.244  -2.652  1.00  0.00           H  
ATOM   2111 HG11 VAL A 132       4.412   5.542  -0.654  1.00  0.00           H  
ATOM   2112 HG12 VAL A 132       3.359   4.128  -0.610  1.00  0.00           H  
ATOM   2113 HG13 VAL A 132       5.098   3.940  -0.391  1.00  0.00           H  
ATOM   2114 HG21 VAL A 132       4.083   2.805  -3.867  1.00  0.00           H  
ATOM   2115 HG22 VAL A 132       4.051   2.235  -2.200  1.00  0.00           H  
ATOM   2116 HG23 VAL A 132       2.718   3.205  -2.827  1.00  0.00           H  
ATOM   2117  N   ASP A 133       5.428   5.366  -5.036  1.00  0.00           N  
ATOM   2118  CA  ASP A 133       5.801   5.237  -6.444  1.00  0.00           C  
ATOM   2119  C   ASP A 133       6.740   4.057  -6.643  1.00  0.00           C  
ATOM   2120  O   ASP A 133       7.698   4.134  -7.411  1.00  0.00           O  
ATOM   2121  CB  ASP A 133       6.479   6.516  -6.931  1.00  0.00           C  
ATOM   2122  CG  ASP A 133       7.558   6.951  -5.943  1.00  0.00           C  
ATOM   2123  OD1 ASP A 133       8.305   6.097  -5.496  1.00  0.00           O  
ATOM   2124  OD2 ASP A 133       7.619   8.134  -5.649  1.00  0.00           O  
ATOM   2125  H   ASP A 133       6.133   5.445  -4.358  1.00  0.00           H  
ATOM   2126  HA  ASP A 133       4.911   5.070  -7.030  1.00  0.00           H  
ATOM   2127  HB2 ASP A 133       6.931   6.337  -7.896  1.00  0.00           H  
ATOM   2128  HB3 ASP A 133       5.743   7.297  -7.021  1.00  0.00           H  
ATOM   2129  N   LYS A 134       6.460   2.966  -5.951  1.00  0.00           N  
ATOM   2130  CA  LYS A 134       7.291   1.778  -6.065  1.00  0.00           C  
ATOM   2131  C   LYS A 134       6.556   0.563  -5.505  1.00  0.00           C  
ATOM   2132  O   LYS A 134       5.885   0.649  -4.477  1.00  0.00           O  
ATOM   2133  CB  LYS A 134       8.590   1.977  -5.280  1.00  0.00           C  
ATOM   2134  CG  LYS A 134       9.828   1.613  -6.120  1.00  0.00           C  
ATOM   2135  CD  LYS A 134       9.993   0.091  -6.156  1.00  0.00           C  
ATOM   2136  CE  LYS A 134      10.787  -0.368  -4.931  1.00  0.00           C  
ATOM   2137  NZ  LYS A 134      12.239  -0.360  -5.266  1.00  0.00           N  
ATOM   2138  H   LYS A 134       5.682   2.959  -5.354  1.00  0.00           H  
ATOM   2139  HA  LYS A 134       7.519   1.608  -7.101  1.00  0.00           H  
ATOM   2140  HB2 LYS A 134       8.664   3.005  -4.965  1.00  0.00           H  
ATOM   2141  HB3 LYS A 134       8.556   1.341  -4.417  1.00  0.00           H  
ATOM   2142  HG2 LYS A 134       9.726   1.995  -7.125  1.00  0.00           H  
ATOM   2143  HG3 LYS A 134      10.705   2.050  -5.666  1.00  0.00           H  
ATOM   2144  HD2 LYS A 134       9.027  -0.376  -6.149  1.00  0.00           H  
ATOM   2145  HD3 LYS A 134      10.525  -0.194  -7.052  1.00  0.00           H  
ATOM   2146  HE2 LYS A 134      10.601   0.302  -4.104  1.00  0.00           H  
ATOM   2147  HE3 LYS A 134      10.482  -1.367  -4.658  1.00  0.00           H  
ATOM   2148  HZ1 LYS A 134      12.357  -0.192  -6.286  1.00  0.00           H  
ATOM   2149  HZ2 LYS A 134      12.716   0.392  -4.731  1.00  0.00           H  
ATOM   2150  HZ3 LYS A 134      12.658  -1.278  -5.016  1.00  0.00           H  
ATOM   2151  N   LEU A 135       6.701  -0.569  -6.180  1.00  0.00           N  
ATOM   2152  CA  LEU A 135       6.062  -1.801  -5.738  1.00  0.00           C  
ATOM   2153  C   LEU A 135       6.940  -2.529  -4.723  1.00  0.00           C  
ATOM   2154  O   LEU A 135       8.107  -2.820  -4.986  1.00  0.00           O  
ATOM   2155  CB  LEU A 135       5.807  -2.713  -6.942  1.00  0.00           C  
ATOM   2156  CG  LEU A 135       5.001  -3.945  -6.508  1.00  0.00           C  
ATOM   2157  CD1 LEU A 135       3.615  -3.524  -6.011  1.00  0.00           C  
ATOM   2158  CD2 LEU A 135       4.842  -4.889  -7.701  1.00  0.00           C  
ATOM   2159  H   LEU A 135       7.257  -0.578  -6.986  1.00  0.00           H  
ATOM   2160  HA  LEU A 135       5.122  -1.559  -5.274  1.00  0.00           H  
ATOM   2161  HB2 LEU A 135       5.258  -2.168  -7.694  1.00  0.00           H  
ATOM   2162  HB3 LEU A 135       6.752  -3.034  -7.352  1.00  0.00           H  
ATOM   2163  HG  LEU A 135       5.523  -4.458  -5.714  1.00  0.00           H  
ATOM   2164 HD11 LEU A 135       2.915  -4.320  -6.198  1.00  0.00           H  
ATOM   2165 HD12 LEU A 135       3.654  -3.326  -4.951  1.00  0.00           H  
ATOM   2166 HD13 LEU A 135       3.297  -2.637  -6.533  1.00  0.00           H  
ATOM   2167 HD21 LEU A 135       4.696  -4.310  -8.600  1.00  0.00           H  
ATOM   2168 HD22 LEU A 135       5.731  -5.494  -7.802  1.00  0.00           H  
ATOM   2169 HD23 LEU A 135       3.988  -5.530  -7.542  1.00  0.00           H  
ATOM   2170  N   LEU A 136       6.362  -2.827  -3.565  1.00  0.00           N  
ATOM   2171  CA  LEU A 136       7.091  -3.530  -2.517  1.00  0.00           C  
ATOM   2172  C   LEU A 136       6.893  -5.032  -2.657  1.00  0.00           C  
ATOM   2173  O   LEU A 136       5.821  -5.491  -3.049  1.00  0.00           O  
ATOM   2174  CB  LEU A 136       6.602  -3.079  -1.137  1.00  0.00           C  
ATOM   2175  CG  LEU A 136       6.524  -1.551  -1.091  1.00  0.00           C  
ATOM   2176  CD1 LEU A 136       6.246  -1.095   0.341  1.00  0.00           C  
ATOM   2177  CD2 LEU A 136       7.848  -0.954  -1.569  1.00  0.00           C  
ATOM   2178  H   LEU A 136       5.424  -2.578  -3.418  1.00  0.00           H  
ATOM   2179  HA  LEU A 136       8.144  -3.306  -2.608  1.00  0.00           H  
ATOM   2180  HB2 LEU A 136       5.623  -3.496  -0.951  1.00  0.00           H  
ATOM   2181  HB3 LEU A 136       7.290  -3.424  -0.381  1.00  0.00           H  
ATOM   2182  HG  LEU A 136       5.725  -1.214  -1.730  1.00  0.00           H  
ATOM   2183 HD11 LEU A 136       6.312  -0.017   0.395  1.00  0.00           H  
ATOM   2184 HD12 LEU A 136       5.255  -1.409   0.634  1.00  0.00           H  
ATOM   2185 HD13 LEU A 136       6.974  -1.534   1.006  1.00  0.00           H  
ATOM   2186 HD21 LEU A 136       7.887  -0.981  -2.648  1.00  0.00           H  
ATOM   2187 HD22 LEU A 136       7.925   0.068  -1.232  1.00  0.00           H  
ATOM   2188 HD23 LEU A 136       8.670  -1.529  -1.165  1.00  0.00           H  
ATOM   2189  N   TYR A 137       7.932  -5.794  -2.338  1.00  0.00           N  
ATOM   2190  CA  TYR A 137       7.859  -7.246  -2.435  1.00  0.00           C  
ATOM   2191  C   TYR A 137       8.558  -7.903  -1.244  1.00  0.00           C  
ATOM   2192  O   TYR A 137       9.417  -7.287  -0.614  1.00  0.00           O  
ATOM   2193  CB  TYR A 137       8.526  -7.719  -3.728  1.00  0.00           C  
ATOM   2194  CG  TYR A 137       9.302  -6.578  -4.338  1.00  0.00           C  
ATOM   2195  CD1 TYR A 137       8.831  -5.954  -5.498  1.00  0.00           C  
ATOM   2196  CD2 TYR A 137      10.493  -6.144  -3.743  1.00  0.00           C  
ATOM   2197  CE1 TYR A 137       9.548  -4.895  -6.063  1.00  0.00           C  
ATOM   2198  CE2 TYR A 137      11.211  -5.084  -4.309  1.00  0.00           C  
ATOM   2199  CZ  TYR A 137      10.738  -4.460  -5.469  1.00  0.00           C  
ATOM   2200  OH  TYR A 137      11.445  -3.413  -6.026  1.00  0.00           O  
ATOM   2201  H   TYR A 137       8.762  -5.374  -2.034  1.00  0.00           H  
ATOM   2202  HA  TYR A 137       6.825  -7.532  -2.455  1.00  0.00           H  
ATOM   2203  HB2 TYR A 137       9.201  -8.534  -3.505  1.00  0.00           H  
ATOM   2204  HB3 TYR A 137       7.772  -8.054  -4.422  1.00  0.00           H  
ATOM   2205  HD1 TYR A 137       7.913  -6.290  -5.956  1.00  0.00           H  
ATOM   2206  HD2 TYR A 137      10.857  -6.627  -2.847  1.00  0.00           H  
ATOM   2207  HE1 TYR A 137       9.185  -4.414  -6.959  1.00  0.00           H  
ATOM   2208  HE2 TYR A 137      12.130  -4.749  -3.850  1.00  0.00           H  
ATOM   2209  HH  TYR A 137      12.081  -3.781  -6.645  1.00  0.00           H  
ATOM   2210  N   PRO A 138       8.213  -9.133  -0.930  1.00  0.00           N  
ATOM   2211  CA  PRO A 138       8.843  -9.885   0.200  1.00  0.00           C  
ATOM   2212  C   PRO A 138      10.365  -9.746   0.222  1.00  0.00           C  
ATOM   2213  O   PRO A 138      10.945  -9.005  -0.569  1.00  0.00           O  
ATOM   2214  CB  PRO A 138       8.447 -11.337  -0.070  1.00  0.00           C  
ATOM   2215  CG  PRO A 138       7.166 -11.266  -0.831  1.00  0.00           C  
ATOM   2216  CD  PRO A 138       7.181  -9.946  -1.607  1.00  0.00           C  
ATOM   2217  HA  PRO A 138       8.424  -9.569   1.141  1.00  0.00           H  
ATOM   2218  HB2 PRO A 138       9.208 -11.827  -0.662  1.00  0.00           H  
ATOM   2219  HB3 PRO A 138       8.294 -11.864   0.858  1.00  0.00           H  
ATOM   2220  HG2 PRO A 138       7.098 -12.101  -1.516  1.00  0.00           H  
ATOM   2221  HG3 PRO A 138       6.330 -11.276  -0.149  1.00  0.00           H  
ATOM   2222  HD2 PRO A 138       7.445 -10.119  -2.643  1.00  0.00           H  
ATOM   2223  HD3 PRO A 138       6.217  -9.469  -1.533  1.00  0.00           H  
ATOM   2224  N   ALA A 139      11.011 -10.475   1.128  1.00  0.00           N  
ATOM   2225  CA  ALA A 139      12.465 -10.429   1.242  1.00  0.00           C  
ATOM   2226  C   ALA A 139      12.902  -9.140   1.927  1.00  0.00           C  
ATOM   2227  O   ALA A 139      12.074  -8.293   2.262  1.00  0.00           O  
ATOM   2228  CB  ALA A 139      13.108 -10.507  -0.143  1.00  0.00           C  
ATOM   2229  H   ALA A 139      10.502 -11.056   1.729  1.00  0.00           H  
ATOM   2230  HA  ALA A 139      12.799 -11.270   1.830  1.00  0.00           H  
ATOM   2231  HB1 ALA A 139      13.384  -9.513  -0.466  1.00  0.00           H  
ATOM   2232  HB2 ALA A 139      13.991 -11.127  -0.095  1.00  0.00           H  
ATOM   2233  HB3 ALA A 139      12.404 -10.934  -0.843  1.00  0.00           H  
ATOM   2234  N   ASP A 140      14.206  -8.997   2.130  1.00  0.00           N  
ATOM   2235  CA  ASP A 140      14.742  -7.806   2.777  1.00  0.00           C  
ATOM   2236  C   ASP A 140      15.014  -6.712   1.750  1.00  0.00           C  
ATOM   2237  O   ASP A 140      14.106  -6.268   1.046  1.00  0.00           O  
ATOM   2238  CB  ASP A 140      16.036  -8.156   3.510  1.00  0.00           C  
ATOM   2239  CG  ASP A 140      17.126  -8.514   2.505  1.00  0.00           C  
ATOM   2240  OD1 ASP A 140      16.811  -9.172   1.528  1.00  0.00           O  
ATOM   2241  OD2 ASP A 140      18.261  -8.126   2.730  1.00  0.00           O  
ATOM   2242  H   ASP A 140      14.819  -9.706   1.840  1.00  0.00           H  
ATOM   2243  HA  ASP A 140      14.022  -7.443   3.494  1.00  0.00           H  
ATOM   2244  HB2 ASP A 140      16.353  -7.309   4.099  1.00  0.00           H  
ATOM   2245  HB3 ASP A 140      15.859  -8.999   4.160  1.00  0.00           H  
TER    2246      ASP A 140                                                      
ENDMDL                                                                          
MODEL        3                                                                  
ATOM      1  N   GLY A   1     -22.258  17.127   8.088  1.00  0.00           N  
ATOM      2  CA  GLY A   1     -22.554  15.731   7.787  1.00  0.00           C  
ATOM      3  C   GLY A   1     -21.335  15.029   7.199  1.00  0.00           C  
ATOM      4  O   GLY A   1     -20.254  15.612   7.107  1.00  0.00           O  
ATOM      5  H   GLY A   1     -22.989  17.766   8.220  1.00  0.00           H  
ATOM      6  HA2 GLY A   1     -22.850  15.228   8.696  1.00  0.00           H  
ATOM      7  HA3 GLY A   1     -23.364  15.685   7.075  1.00  0.00           H  
ATOM      8  N   ALA A   2     -21.515  13.774   6.802  1.00  0.00           N  
ATOM      9  CA  ALA A   2     -20.423  12.999   6.224  1.00  0.00           C  
ATOM     10  C   ALA A   2     -20.302  13.272   4.727  1.00  0.00           C  
ATOM     11  O   ALA A   2     -21.079  12.748   3.929  1.00  0.00           O  
ATOM     12  CB  ALA A   2     -20.663  11.506   6.454  1.00  0.00           C  
ATOM     13  H   ALA A   2     -22.399  13.361   6.900  1.00  0.00           H  
ATOM     14  HA  ALA A   2     -19.499  13.282   6.707  1.00  0.00           H  
ATOM     15  HB1 ALA A   2     -20.199  10.940   5.660  1.00  0.00           H  
ATOM     16  HB2 ALA A   2     -20.235  11.215   7.402  1.00  0.00           H  
ATOM     17  HB3 ALA A   2     -21.724  11.309   6.464  1.00  0.00           H  
ATOM     18  N   MET A   3     -19.325  14.095   4.358  1.00  0.00           N  
ATOM     19  CA  MET A   3     -19.108  14.434   2.958  1.00  0.00           C  
ATOM     20  C   MET A   3     -17.640  14.245   2.580  1.00  0.00           C  
ATOM     21  O   MET A   3     -17.082  15.028   1.812  1.00  0.00           O  
ATOM     22  CB  MET A   3     -19.516  15.885   2.708  1.00  0.00           C  
ATOM     23  CG  MET A   3     -18.728  16.808   3.640  1.00  0.00           C  
ATOM     24  SD  MET A   3     -17.579  17.809   2.664  1.00  0.00           S  
ATOM     25  CE  MET A   3     -16.850  18.729   4.041  1.00  0.00           C  
ATOM     26  H   MET A   3     -18.740  14.484   5.039  1.00  0.00           H  
ATOM     27  HA  MET A   3     -19.714  13.790   2.339  1.00  0.00           H  
ATOM     28  HB2 MET A   3     -19.306  16.144   1.683  1.00  0.00           H  
ATOM     29  HB3 MET A   3     -20.572  16.001   2.900  1.00  0.00           H  
ATOM     30  HG2 MET A   3     -19.413  17.456   4.168  1.00  0.00           H  
ATOM     31  HG3 MET A   3     -18.174  16.214   4.351  1.00  0.00           H  
ATOM     32  HE1 MET A   3     -16.443  18.040   4.762  1.00  0.00           H  
ATOM     33  HE2 MET A   3     -16.059  19.366   3.669  1.00  0.00           H  
ATOM     34  HE3 MET A   3     -17.613  19.334   4.513  1.00  0.00           H  
ATOM     35  N   GLU A   4     -17.025  13.200   3.126  1.00  0.00           N  
ATOM     36  CA  GLU A   4     -15.623  12.915   2.838  1.00  0.00           C  
ATOM     37  C   GLU A   4     -15.504  11.750   1.862  1.00  0.00           C  
ATOM     38  O   GLU A   4     -16.391  11.523   1.041  1.00  0.00           O  
ATOM     39  CB  GLU A   4     -14.881  12.574   4.133  1.00  0.00           C  
ATOM     40  CG  GLU A   4     -15.209  13.619   5.200  1.00  0.00           C  
ATOM     41  CD  GLU A   4     -14.149  13.595   6.296  1.00  0.00           C  
ATOM     42  OE1 GLU A   4     -14.154  14.496   7.118  1.00  0.00           O  
ATOM     43  OE2 GLU A   4     -13.346  12.676   6.295  1.00  0.00           O  
ATOM     44  H   GLU A   4     -17.522  12.611   3.730  1.00  0.00           H  
ATOM     45  HA  GLU A   4     -15.169  13.789   2.399  1.00  0.00           H  
ATOM     46  HB2 GLU A   4     -15.189  11.596   4.477  1.00  0.00           H  
ATOM     47  HB3 GLU A   4     -13.817  12.572   3.949  1.00  0.00           H  
ATOM     48  HG2 GLU A   4     -15.234  14.599   4.747  1.00  0.00           H  
ATOM     49  HG3 GLU A   4     -16.175  13.399   5.633  1.00  0.00           H  
ATOM     50  N   LYS A   5     -14.400  11.015   1.956  1.00  0.00           N  
ATOM     51  CA  LYS A   5     -14.178   9.877   1.074  1.00  0.00           C  
ATOM     52  C   LYS A   5     -13.474   8.747   1.819  1.00  0.00           C  
ATOM     53  O   LYS A   5     -12.563   8.986   2.612  1.00  0.00           O  
ATOM     54  CB  LYS A   5     -13.323  10.299  -0.123  1.00  0.00           C  
ATOM     55  CG  LYS A   5     -14.221  10.683  -1.306  1.00  0.00           C  
ATOM     56  CD  LYS A   5     -13.349  11.022  -2.517  1.00  0.00           C  
ATOM     57  CE  LYS A   5     -12.472  12.239  -2.203  1.00  0.00           C  
ATOM     58  NZ  LYS A   5     -12.185  12.984  -3.462  1.00  0.00           N  
ATOM     59  H   LYS A   5     -13.726  11.243   2.630  1.00  0.00           H  
ATOM     60  HA  LYS A   5     -15.131   9.519   0.717  1.00  0.00           H  
ATOM     61  HB2 LYS A   5     -12.714  11.148   0.155  1.00  0.00           H  
ATOM     62  HB3 LYS A   5     -12.684   9.480  -0.412  1.00  0.00           H  
ATOM     63  HG2 LYS A   5     -14.870   9.855  -1.554  1.00  0.00           H  
ATOM     64  HG3 LYS A   5     -14.820  11.541  -1.042  1.00  0.00           H  
ATOM     65  HD2 LYS A   5     -12.718  10.176  -2.751  1.00  0.00           H  
ATOM     66  HD3 LYS A   5     -13.980  11.242  -3.364  1.00  0.00           H  
ATOM     67  HE2 LYS A   5     -12.988  12.889  -1.512  1.00  0.00           H  
ATOM     68  HE3 LYS A   5     -11.544  11.908  -1.762  1.00  0.00           H  
ATOM     69  HZ1 LYS A   5     -12.802  13.821  -3.516  1.00  0.00           H  
ATOM     70  HZ2 LYS A   5     -11.190  13.285  -3.467  1.00  0.00           H  
ATOM     71  HZ3 LYS A   5     -12.362  12.367  -4.279  1.00  0.00           H  
ATOM     72  N   SER A   6     -13.899   7.518   1.553  1.00  0.00           N  
ATOM     73  CA  SER A   6     -13.301   6.355   2.196  1.00  0.00           C  
ATOM     74  C   SER A   6     -12.200   5.775   1.324  1.00  0.00           C  
ATOM     75  O   SER A   6     -11.869   6.331   0.277  1.00  0.00           O  
ATOM     76  CB  SER A   6     -14.370   5.292   2.452  1.00  0.00           C  
ATOM     77  OG  SER A   6     -15.020   5.567   3.686  1.00  0.00           O  
ATOM     78  H   SER A   6     -14.626   7.390   0.908  1.00  0.00           H  
ATOM     79  HA  SER A   6     -12.871   6.655   3.141  1.00  0.00           H  
ATOM     80  HB2 SER A   6     -15.096   5.312   1.657  1.00  0.00           H  
ATOM     81  HB3 SER A   6     -13.904   4.316   2.488  1.00  0.00           H  
ATOM     82  HG  SER A   6     -15.763   4.965   3.771  1.00  0.00           H  
ATOM     83  N   LEU A   7     -11.628   4.663   1.767  1.00  0.00           N  
ATOM     84  CA  LEU A   7     -10.553   4.024   1.023  1.00  0.00           C  
ATOM     85  C   LEU A   7     -10.990   3.711  -0.402  1.00  0.00           C  
ATOM     86  O   LEU A   7     -10.458   4.269  -1.358  1.00  0.00           O  
ATOM     87  CB  LEU A   7     -10.153   2.725   1.723  1.00  0.00           C  
ATOM     88  CG  LEU A   7      -8.665   2.762   2.077  1.00  0.00           C  
ATOM     89  CD1 LEU A   7      -8.288   1.502   2.863  1.00  0.00           C  
ATOM     90  CD2 LEU A   7      -7.839   2.818   0.792  1.00  0.00           C  
ATOM     91  H   LEU A   7     -11.928   4.269   2.613  1.00  0.00           H  
ATOM     92  HA  LEU A   7      -9.699   4.683   0.996  1.00  0.00           H  
ATOM     93  HB2 LEU A   7     -10.739   2.614   2.624  1.00  0.00           H  
ATOM     94  HB3 LEU A   7     -10.344   1.889   1.066  1.00  0.00           H  
ATOM     95  HG  LEU A   7      -8.459   3.634   2.680  1.00  0.00           H  
ATOM     96 HD11 LEU A   7      -9.129   1.182   3.461  1.00  0.00           H  
ATOM     97 HD12 LEU A   7      -8.018   0.715   2.174  1.00  0.00           H  
ATOM     98 HD13 LEU A   7      -7.451   1.718   3.508  1.00  0.00           H  
ATOM     99 HD21 LEU A   7      -7.244   3.716   0.787  1.00  0.00           H  
ATOM    100 HD22 LEU A   7      -7.189   1.956   0.743  1.00  0.00           H  
ATOM    101 HD23 LEU A   7      -8.499   2.819  -0.062  1.00  0.00           H  
ATOM    102  N   HIS A   8     -11.972   2.829  -0.537  1.00  0.00           N  
ATOM    103  CA  HIS A   8     -12.469   2.453  -1.857  1.00  0.00           C  
ATOM    104  C   HIS A   8     -12.890   3.684  -2.643  1.00  0.00           C  
ATOM    105  O   HIS A   8     -12.547   3.829  -3.815  1.00  0.00           O  
ATOM    106  CB  HIS A   8     -13.660   1.512  -1.719  1.00  0.00           C  
ATOM    107  CG  HIS A   8     -14.582   2.031  -0.654  1.00  0.00           C  
ATOM    108  ND1 HIS A   8     -15.666   2.845  -0.944  1.00  0.00           N  
ATOM    109  CD2 HIS A   8     -14.591   1.863   0.708  1.00  0.00           C  
ATOM    110  CE1 HIS A   8     -16.278   3.136   0.220  1.00  0.00           C  
ATOM    111  NE2 HIS A   8     -15.662   2.561   1.258  1.00  0.00           N  
ATOM    112  H   HIS A   8     -12.368   2.424   0.262  1.00  0.00           H  
ATOM    113  HA  HIS A   8     -11.686   1.942  -2.399  1.00  0.00           H  
ATOM    114  HB2 HIS A   8     -14.182   1.464  -2.661  1.00  0.00           H  
ATOM    115  HB3 HIS A   8     -13.313   0.527  -1.447  1.00  0.00           H  
ATOM    116  HD1 HIS A   8     -15.936   3.156  -1.833  1.00  0.00           H  
ATOM    117  HD2 HIS A   8     -13.874   1.278   1.265  1.00  0.00           H  
ATOM    118  HE1 HIS A   8     -17.157   3.755   0.303  1.00  0.00           H  
ATOM    119  HE2 HIS A   8     -15.912   2.621   2.204  1.00  0.00           H  
ATOM    120  N   GLU A   9     -13.635   4.565  -1.993  1.00  0.00           N  
ATOM    121  CA  GLU A   9     -14.096   5.780  -2.647  1.00  0.00           C  
ATOM    122  C   GLU A   9     -12.926   6.478  -3.332  1.00  0.00           C  
ATOM    123  O   GLU A   9     -12.993   6.812  -4.515  1.00  0.00           O  
ATOM    124  CB  GLU A   9     -14.730   6.718  -1.619  1.00  0.00           C  
ATOM    125  CG  GLU A   9     -16.176   7.025  -2.020  1.00  0.00           C  
ATOM    126  CD  GLU A   9     -16.211   7.721  -3.377  1.00  0.00           C  
ATOM    127  OE1 GLU A   9     -15.254   8.408  -3.694  1.00  0.00           O  
ATOM    128  OE2 GLU A   9     -17.193   7.553  -4.082  1.00  0.00           O  
ATOM    129  H   GLU A   9     -13.880   4.397  -1.058  1.00  0.00           H  
ATOM    130  HA  GLU A   9     -14.834   5.519  -3.390  1.00  0.00           H  
ATOM    131  HB2 GLU A   9     -14.721   6.244  -0.647  1.00  0.00           H  
ATOM    132  HB3 GLU A   9     -14.168   7.637  -1.575  1.00  0.00           H  
ATOM    133  HG2 GLU A   9     -16.735   6.101  -2.078  1.00  0.00           H  
ATOM    134  HG3 GLU A   9     -16.625   7.669  -1.279  1.00  0.00           H  
ATOM    135  N   LYS A  10     -11.853   6.693  -2.580  1.00  0.00           N  
ATOM    136  CA  LYS A  10     -10.672   7.348  -3.126  1.00  0.00           C  
ATOM    137  C   LYS A  10     -10.149   6.597  -4.345  1.00  0.00           C  
ATOM    138  O   LYS A  10     -10.005   7.175  -5.420  1.00  0.00           O  
ATOM    139  CB  LYS A  10      -9.571   7.418  -2.068  1.00  0.00           C  
ATOM    140  CG  LYS A  10      -8.440   8.320  -2.569  1.00  0.00           C  
ATOM    141  CD  LYS A  10      -8.405   9.599  -1.733  1.00  0.00           C  
ATOM    142  CE  LYS A  10      -7.259  10.494  -2.208  1.00  0.00           C  
ATOM    143  NZ  LYS A  10      -7.815  11.782  -2.711  1.00  0.00           N  
ATOM    144  H   LYS A  10     -11.854   6.404  -1.645  1.00  0.00           H  
ATOM    145  HA  LYS A  10     -10.936   8.354  -3.420  1.00  0.00           H  
ATOM    146  HB2 LYS A  10      -9.976   7.820  -1.151  1.00  0.00           H  
ATOM    147  HB3 LYS A  10      -9.184   6.427  -1.887  1.00  0.00           H  
ATOM    148  HG2 LYS A  10      -7.497   7.801  -2.477  1.00  0.00           H  
ATOM    149  HG3 LYS A  10      -8.611   8.575  -3.604  1.00  0.00           H  
ATOM    150  HD2 LYS A  10      -9.342  10.124  -1.843  1.00  0.00           H  
ATOM    151  HD3 LYS A  10      -8.254   9.345  -0.694  1.00  0.00           H  
ATOM    152  HE2 LYS A  10      -6.588  10.688  -1.384  1.00  0.00           H  
ATOM    153  HE3 LYS A  10      -6.721   9.999  -3.003  1.00  0.00           H  
ATOM    154  HZ1 LYS A  10      -7.982  11.710  -3.736  1.00  0.00           H  
ATOM    155  HZ2 LYS A  10      -8.712  11.985  -2.226  1.00  0.00           H  
ATOM    156  HZ3 LYS A  10      -7.140  12.549  -2.521  1.00  0.00           H  
ATOM    157  N   LEU A  11      -9.858   5.310  -4.171  1.00  0.00           N  
ATOM    158  CA  LEU A  11      -9.341   4.506  -5.278  1.00  0.00           C  
ATOM    159  C   LEU A  11     -10.295   4.550  -6.468  1.00  0.00           C  
ATOM    160  O   LEU A  11      -9.865   4.541  -7.621  1.00  0.00           O  
ATOM    161  CB  LEU A  11      -9.143   3.051  -4.839  1.00  0.00           C  
ATOM    162  CG  LEU A  11      -8.357   3.013  -3.530  1.00  0.00           C  
ATOM    163  CD1 LEU A  11      -8.147   1.562  -3.093  1.00  0.00           C  
ATOM    164  CD2 LEU A  11      -7.001   3.691  -3.725  1.00  0.00           C  
ATOM    165  H   LEU A  11      -9.986   4.897  -3.288  1.00  0.00           H  
ATOM    166  HA  LEU A  11      -8.387   4.909  -5.582  1.00  0.00           H  
ATOM    167  HB2 LEU A  11     -10.107   2.585  -4.695  1.00  0.00           H  
ATOM    168  HB3 LEU A  11      -8.595   2.517  -5.600  1.00  0.00           H  
ATOM    169  HG  LEU A  11      -8.911   3.531  -2.773  1.00  0.00           H  
ATOM    170 HD11 LEU A  11      -8.487   0.898  -3.873  1.00  0.00           H  
ATOM    171 HD12 LEU A  11      -7.098   1.391  -2.905  1.00  0.00           H  
ATOM    172 HD13 LEU A  11      -8.709   1.376  -2.189  1.00  0.00           H  
ATOM    173 HD21 LEU A  11      -6.666   3.539  -4.739  1.00  0.00           H  
ATOM    174 HD22 LEU A  11      -7.098   4.749  -3.533  1.00  0.00           H  
ATOM    175 HD23 LEU A  11      -6.283   3.265  -3.039  1.00  0.00           H  
ATOM    176  N   LYS A  12     -11.591   4.593  -6.182  1.00  0.00           N  
ATOM    177  CA  LYS A  12     -12.596   4.631  -7.237  1.00  0.00           C  
ATOM    178  C   LYS A  12     -12.546   5.958  -7.988  1.00  0.00           C  
ATOM    179  O   LYS A  12     -12.757   6.005  -9.200  1.00  0.00           O  
ATOM    180  CB  LYS A  12     -13.987   4.432  -6.634  1.00  0.00           C  
ATOM    181  CG  LYS A  12     -14.223   2.942  -6.383  1.00  0.00           C  
ATOM    182  CD  LYS A  12     -15.505   2.759  -5.568  1.00  0.00           C  
ATOM    183  CE  LYS A  12     -16.303   1.580  -6.128  1.00  0.00           C  
ATOM    184  NZ  LYS A  12     -16.641   1.839  -7.556  1.00  0.00           N  
ATOM    185  H   LYS A  12     -11.875   4.595  -5.245  1.00  0.00           H  
ATOM    186  HA  LYS A  12     -12.403   3.831  -7.932  1.00  0.00           H  
ATOM    187  HB2 LYS A  12     -14.054   4.971  -5.700  1.00  0.00           H  
ATOM    188  HB3 LYS A  12     -14.734   4.803  -7.319  1.00  0.00           H  
ATOM    189  HG2 LYS A  12     -14.318   2.430  -7.329  1.00  0.00           H  
ATOM    190  HG3 LYS A  12     -13.388   2.533  -5.834  1.00  0.00           H  
ATOM    191  HD2 LYS A  12     -15.249   2.565  -4.536  1.00  0.00           H  
ATOM    192  HD3 LYS A  12     -16.101   3.656  -5.629  1.00  0.00           H  
ATOM    193  HE2 LYS A  12     -15.713   0.678  -6.055  1.00  0.00           H  
ATOM    194  HE3 LYS A  12     -17.213   1.460  -5.558  1.00  0.00           H  
ATOM    195  HZ1 LYS A  12     -16.379   2.816  -7.802  1.00  0.00           H  
ATOM    196  HZ2 LYS A  12     -16.117   1.177  -8.162  1.00  0.00           H  
ATOM    197  HZ3 LYS A  12     -17.661   1.705  -7.701  1.00  0.00           H  
ATOM    198  N   GLN A  13     -12.266   7.033  -7.262  1.00  0.00           N  
ATOM    199  CA  GLN A  13     -12.194   8.356  -7.872  1.00  0.00           C  
ATOM    200  C   GLN A  13     -10.807   8.602  -8.468  1.00  0.00           C  
ATOM    201  O   GLN A  13     -10.637   9.468  -9.325  1.00  0.00           O  
ATOM    202  CB  GLN A  13     -12.509   9.430  -6.823  1.00  0.00           C  
ATOM    203  CG  GLN A  13     -13.145  10.652  -7.495  1.00  0.00           C  
ATOM    204  CD  GLN A  13     -13.533  11.684  -6.440  1.00  0.00           C  
ATOM    205  OE1 GLN A  13     -12.676  12.408  -5.934  1.00  0.00           O  
ATOM    206  NE2 GLN A  13     -14.782  11.796  -6.077  1.00  0.00           N  
ATOM    207  H   GLN A  13     -12.109   6.935  -6.301  1.00  0.00           H  
ATOM    208  HA  GLN A  13     -12.926   8.415  -8.663  1.00  0.00           H  
ATOM    209  HB2 GLN A  13     -13.195   9.024  -6.093  1.00  0.00           H  
ATOM    210  HB3 GLN A  13     -11.597   9.728  -6.330  1.00  0.00           H  
ATOM    211  HG2 GLN A  13     -12.438  11.091  -8.182  1.00  0.00           H  
ATOM    212  HG3 GLN A  13     -14.030  10.350  -8.036  1.00  0.00           H  
ATOM    213 HE21 GLN A  13     -15.464  11.220  -6.483  1.00  0.00           H  
ATOM    214 HE22 GLN A  13     -15.039  12.456  -5.399  1.00  0.00           H  
ATOM    215  N   ASP A  14      -9.818   7.834  -8.011  1.00  0.00           N
[truncated: 3,806,515 more chars]
