# Supplementary material for: Bisphenol A: Unveiling Its Role in Glioma Progression and Tumor Growth
Source: Int J Mol Sci. 2024 Feb 21;25(5):2504. doi: 10.3390/ijms25052504 (PMC10931199; doi:10.3390/ijms25052504)
Supplement: Supplementary file 1 [file ijms-25-02504-s001.zip › ijms-2766183-supplementary/molecular docking/postn╜ß╣√.pdb]

ATOM      1  N   GLY A   1     -22.383  15.031   2.284  1.00  0.00           N  
ATOM      2  CA  GLY A   1     -21.798  14.479   3.500  1.00  0.00           C  
ATOM      3  C   GLY A   1     -20.583  13.616   3.176  1.00  0.00           C  
ATOM      4  O   GLY A   1     -19.985  13.745   2.107  1.00  0.00           O  
ATOM      5  H   GLY A   1     -22.465  14.475   1.482  1.00  0.00           H  
ATOM      6  HA2 GLY A   1     -21.497  15.288   4.149  1.00  0.00           H  
ATOM      7  HA3 GLY A   1     -22.535  13.873   4.005  1.00  0.00           H  
ATOM      8  N   ALA A   2     -20.223  12.736   4.105  1.00  0.00           N  
ATOM      9  CA  ALA A   2     -19.078  11.857   3.906  1.00  0.00           C  
ATOM     10  C   ALA A   2     -17.886  12.643   3.370  1.00  0.00           C  
ATOM     11  O   ALA A   2     -17.238  12.229   2.408  1.00  0.00           O  
ATOM     12  CB  ALA A   2     -19.439  10.741   2.923  1.00  0.00           C  
ATOM     13  H   ALA A   2     -20.737  12.677   4.937  1.00  0.00           H  
ATOM     14  HA  ALA A   2     -18.807  11.413   4.853  1.00  0.00           H  
ATOM     15  HB1 ALA A   2     -19.227  11.068   1.916  1.00  0.00           H  
ATOM     16  HB2 ALA A   2     -18.855   9.861   3.147  1.00  0.00           H  
ATOM     17  HB3 ALA A   2     -20.490  10.509   3.013  1.00  0.00           H  
ATOM     18  N   MET A   3     -17.601  13.778   3.997  1.00  0.00           N  
ATOM     19  CA  MET A   3     -16.484  14.612   3.574  1.00  0.00           C  
ATOM     20  C   MET A   3     -15.174  14.063   4.125  1.00  0.00           C  
ATOM     21  O   MET A   3     -14.147  14.743   4.100  1.00  0.00           O  
ATOM     22  CB  MET A   3     -16.685  16.046   4.067  1.00  0.00           C  
ATOM     23  CG  MET A   3     -17.308  16.888   2.952  1.00  0.00           C  
ATOM     24  SD  MET A   3     -18.056  18.375   3.662  1.00  0.00           S  
ATOM     25  CE  MET A   3     -18.691  19.068   2.115  1.00  0.00           C  
ATOM     26  H   MET A   3     -18.152  14.060   4.757  1.00  0.00           H  
ATOM     27  HA  MET A   3     -16.437  14.615   2.496  1.00  0.00           H  
ATOM     28  HB2 MET A   3     -17.341  16.043   4.926  1.00  0.00           H  
ATOM     29  HB3 MET A   3     -15.731  16.468   4.344  1.00  0.00           H  
ATOM     30  HG2 MET A   3     -16.541  17.173   2.246  1.00  0.00           H  
ATOM     31  HG3 MET A   3     -18.066  16.309   2.446  1.00  0.00           H  
ATOM     32  HE1 MET A   3     -19.041  20.073   2.287  1.00  0.00           H  
ATOM     33  HE2 MET A   3     -17.901  19.085   1.378  1.00  0.00           H  
ATOM     34  HE3 MET A   3     -19.512  18.459   1.759  1.00  0.00           H  
ATOM     35  N   GLU A   4     -15.214  12.833   4.627  1.00  0.00           N  
ATOM     36  CA  GLU A   4     -14.018  12.214   5.187  1.00  0.00           C  
ATOM     37  C   GLU A   4     -13.354  11.295   4.174  1.00  0.00           C  
ATOM     38  O   GLU A   4     -12.213  10.873   4.360  1.00  0.00           O  
ATOM     39  CB  GLU A   4     -14.373  11.415   6.441  1.00  0.00           C  
ATOM     40  CG  GLU A   4     -15.112  12.316   7.432  1.00  0.00           C  
ATOM     41  CD  GLU A   4     -14.180  13.413   7.931  1.00  0.00           C  
ATOM     42  OE1 GLU A   4     -13.421  13.146   8.849  1.00  0.00           O  
ATOM     43  OE2 GLU A   4     -14.235  14.504   7.389  1.00  0.00           O  
ATOM     44  H   GLU A   4     -16.059  12.338   4.625  1.00  0.00           H  
ATOM     45  HA  GLU A   4     -13.326  12.987   5.448  1.00  0.00           H  
ATOM     46  HB2 GLU A   4     -15.005  10.582   6.169  1.00  0.00           H  
ATOM     47  HB3 GLU A   4     -13.469  11.045   6.900  1.00  0.00           H  
ATOM     48  HG2 GLU A   4     -15.965  12.763   6.941  1.00  0.00           H  
ATOM     49  HG3 GLU A   4     -15.451  11.725   8.269  1.00  0.00           H  
ATOM     50  N   LYS A   5     -14.081  10.999   3.110  1.00  0.00           N  
ATOM     51  CA  LYS A   5     -13.578  10.125   2.053  1.00  0.00           C  
ATOM     52  C   LYS A   5     -13.160   8.768   2.623  1.00  0.00           C  
ATOM     53  O   LYS A   5     -12.408   8.693   3.592  1.00  0.00           O  
ATOM     54  CB  LYS A   5     -12.382  10.780   1.355  1.00  0.00           C  
ATOM     55  CG  LYS A   5     -12.868  11.950   0.496  1.00  0.00           C  
ATOM     56  CD  LYS A   5     -13.023  11.493  -0.957  1.00  0.00           C  
ATOM     57  CE  LYS A   5     -13.508  12.663  -1.815  1.00  0.00           C  
ATOM     58  NZ  LYS A   5     -12.719  12.708  -3.078  1.00  0.00           N  
ATOM     59  H   LYS A   5     -14.976  11.379   3.034  1.00  0.00           H  
ATOM     60  HA  LYS A   5     -14.362   9.971   1.327  1.00  0.00           H  
ATOM     61  HB2 LYS A   5     -11.684  11.141   2.096  1.00  0.00           H  
ATOM     62  HB3 LYS A   5     -11.893  10.051   0.726  1.00  0.00           H  
ATOM     63  HG2 LYS A   5     -13.820  12.299   0.868  1.00  0.00           H  
ATOM     64  HG3 LYS A   5     -12.146  12.754   0.542  1.00  0.00           H  
ATOM     65  HD2 LYS A   5     -12.071  11.145  -1.329  1.00  0.00           H  
ATOM     66  HD3 LYS A   5     -13.744  10.690  -1.006  1.00  0.00           H  
ATOM     67  HE2 LYS A   5     -14.555  12.530  -2.048  1.00  0.00           H  
ATOM     68  HE3 LYS A   5     -13.375  13.588  -1.274  1.00  0.00           H  
ATOM     69  HZ1 LYS A   5     -12.072  13.523  -3.052  1.00  0.00           H  
ATOM     70  HZ2 LYS A   5     -12.170  11.831  -3.176  1.00  0.00           H  
ATOM     71  HZ3 LYS A   5     -13.365  12.801  -3.888  1.00  0.00           H  
ATOM     72  N   SER A   6     -13.651   7.694   2.009  1.00  0.00           N  
ATOM     73  CA  SER A   6     -13.314   6.347   2.463  1.00  0.00           C  
ATOM     74  C   SER A   6     -12.284   5.716   1.533  1.00  0.00           C  
ATOM     75  O   SER A   6     -12.004   6.241   0.454  1.00  0.00           O  
ATOM     76  CB  SER A   6     -14.567   5.474   2.500  1.00  0.00           C  
ATOM     77  OG  SER A   6     -15.698   6.289   2.770  1.00  0.00           O  
ATOM     78  H   SER A   6     -14.244   7.808   1.238  1.00  0.00           H  
ATOM     79  HA  SER A   6     -12.898   6.402   3.458  1.00  0.00           H  
ATOM     80  HB2 SER A   6     -14.697   4.989   1.549  1.00  0.00           H  
ATOM     81  HB3 SER A   6     -14.458   4.721   3.270  1.00  0.00           H  
ATOM     82  HG  SER A   6     -15.712   6.998   2.124  1.00  0.00           H  
ATOM     83  N   LEU A   7     -11.711   4.595   1.955  1.00  0.00           N  
ATOM     84  CA  LEU A   7     -10.710   3.921   1.142  1.00  0.00           C  
ATOM     85  C   LEU A   7     -11.229   3.664  -0.270  1.00  0.00           C  
ATOM     86  O   LEU A   7     -10.701   4.207  -1.244  1.00  0.00           O  
ATOM     87  CB  LEU A   7     -10.341   2.585   1.788  1.00  0.00           C  
ATOM     88  CG  LEU A   7      -8.833   2.510   2.010  1.00  0.00           C  
ATOM     89  CD1 LEU A   7      -8.507   1.223   2.763  1.00  0.00           C  
ATOM     90  CD2 LEU A   7      -8.118   2.497   0.657  1.00  0.00           C  
ATOM     91  H   LEU A   7     -11.958   4.219   2.832  1.00  0.00           H  
ATOM     92  HA  LEU A   7      -9.827   4.538   1.085  1.00  0.00           H  
ATOM     93  HB2 LEU A   7     -10.850   2.491   2.735  1.00  0.00           H  
ATOM     94  HB3 LEU A   7     -10.645   1.780   1.138  1.00  0.00           H  
ATOM     95  HG  LEU A   7      -8.505   3.361   2.593  1.00  0.00           H  
ATOM     96 HD11 LEU A   7      -9.380   0.590   2.776  1.00  0.00           H  
ATOM     97 HD12 LEU A   7      -7.695   0.710   2.268  1.00  0.00           H  
ATOM     98 HD13 LEU A   7      -8.217   1.460   3.777  1.00  0.00           H  
ATOM     99 HD21 LEU A   7      -8.832   2.670  -0.133  1.00  0.00           H  
ATOM    100 HD22 LEU A   7      -7.368   3.272   0.638  1.00  0.00           H  
ATOM    101 HD23 LEU A   7      -7.652   1.537   0.509  1.00  0.00           H  
ATOM    102  N   HIS A   8     -12.265   2.838  -0.376  1.00  0.00           N  
ATOM    103  CA  HIS A   8     -12.837   2.517  -1.679  1.00  0.00           C  
ATOM    104  C   HIS A   8     -13.221   3.792  -2.421  1.00  0.00           C  
ATOM    105  O   HIS A   8     -13.028   3.899  -3.632  1.00  0.00           O  
ATOM    106  CB  HIS A   8     -14.071   1.635  -1.508  1.00  0.00           C  
ATOM    107  CG  HIS A   8     -14.797   2.020  -0.247  1.00  0.00           C  
ATOM    108  ND1 HIS A   8     -15.894   2.870  -0.254  1.00  0.00           N  
ATOM    109  CD2 HIS A   8     -14.595   1.682   1.068  1.00  0.00           C  
ATOM    110  CE1 HIS A   8     -16.305   3.010   1.019  1.00  0.00           C  
ATOM    111  NE2 HIS A   8     -15.547   2.309   1.866  1.00  0.00           N  
ATOM    112  H   HIS A   8     -12.647   2.434   0.432  1.00  0.00           H  
ATOM    113  HA  HIS A   8     -12.105   1.979  -2.264  1.00  0.00           H  
ATOM    114  HB2 HIS A   8     -14.720   1.769  -2.357  1.00  0.00           H  
ATOM    115  HB3 HIS A   8     -13.769   0.599  -1.447  1.00  0.00           H  
ATOM    116  HD1 HIS A   8     -16.295   3.289  -1.043  1.00  0.00           H  
ATOM    117  HD2 HIS A   8     -13.815   1.028   1.429  1.00  0.00           H  
ATOM    118  HE1 HIS A   8     -17.145   3.620   1.320  1.00  0.00           H  
ATOM    119  HE2 HIS A   8     -15.641   2.249   2.839  1.00  0.00           H  
ATOM    120  N   GLU A   9     -13.760   4.758  -1.686  1.00  0.00           N  
ATOM    121  CA  GLU A   9     -14.164   6.024  -2.284  1.00  0.00           C  
ATOM    122  C   GLU A   9     -12.999   6.641  -3.049  1.00  0.00           C  
ATOM    123  O   GLU A   9     -13.152   7.086  -4.186  1.00  0.00           O  
ATOM    124  CB  GLU A   9     -14.629   6.992  -1.195  1.00  0.00           C  
ATOM    125  CG  GLU A   9     -16.006   7.553  -1.559  1.00  0.00           C  
ATOM    126  CD  GLU A   9     -16.448   8.566  -0.509  1.00  0.00           C  
ATOM    127  OE1 GLU A   9     -17.059   8.154   0.463  1.00  0.00           O  
ATOM    128  OE2 GLU A   9     -16.171   9.739  -0.695  1.00  0.00           O  
ATOM    129  H   GLU A   9     -13.886   4.617  -0.725  1.00  0.00           H  
ATOM    130  HA  GLU A   9     -14.980   5.847  -2.968  1.00  0.00           H  
ATOM    131  HB2 GLU A   9     -14.690   6.470  -0.252  1.00  0.00           H  
ATOM    132  HB3 GLU A   9     -13.923   7.805  -1.111  1.00  0.00           H  
ATOM    133  HG2 GLU A   9     -15.952   8.035  -2.522  1.00  0.00           H  
ATOM    134  HG3 GLU A   9     -16.722   6.746  -1.599  1.00  0.00           H  
ATOM    135  N   LYS A  10     -11.832   6.665  -2.417  1.00  0.00           N  
ATOM    136  CA  LYS A  10     -10.650   7.233  -3.050  1.00  0.00           C  
ATOM    137  C   LYS A  10     -10.273   6.439  -4.296  1.00  0.00           C  
ATOM    138  O   LYS A  10     -10.167   6.999  -5.387  1.00  0.00           O  
ATOM    139  CB  LYS A  10      -9.474   7.229  -2.071  1.00  0.00           C  
ATOM    140  CG  LYS A  10      -8.403   8.210  -2.555  1.00  0.00           C  
ATOM    141  CD  LYS A  10      -8.520   9.519  -1.772  1.00  0.00           C  
ATOM    142  CE  LYS A  10      -7.511  10.533  -2.314  1.00  0.00           C  
ATOM    143  NZ  LYS A  10      -8.234  11.604  -3.059  1.00  0.00           N  
ATOM    144  H   LYS A  10     -11.765   6.299  -1.511  1.00  0.00           H  
ATOM    145  HA  LYS A  10     -10.864   8.253  -3.335  1.00  0.00           H  
ATOM    146  HB2 LYS A  10      -9.820   7.526  -1.092  1.00  0.00           H  
ATOM    147  HB3 LYS A  10      -9.052   6.237  -2.020  1.00  0.00           H  
ATOM    148  HG2 LYS A  10      -7.425   7.781  -2.397  1.00  0.00           H  
ATOM    149  HG3 LYS A  10      -8.544   8.410  -3.608  1.00  0.00           H  
ATOM    150  HD2 LYS A  10      -9.521   9.914  -1.878  1.00  0.00           H  
ATOM    151  HD3 LYS A  10      -8.315   9.334  -0.729  1.00  0.00           H  
ATOM    152  HE2 LYS A  10      -6.966  10.973  -1.493  1.00  0.00           H  
ATOM    153  HE3 LYS A  10      -6.822  10.035  -2.980  1.00  0.00           H  
ATOM    154  HZ1 LYS A  10      -8.115  12.511  -2.562  1.00  0.00           H  
ATOM    155  HZ2 LYS A  10      -7.847  11.680  -4.020  1.00  0.00           H  
ATOM    156  HZ3 LYS A  10      -9.245  11.368  -3.111  1.00  0.00           H  
ATOM    157  N   LEU A  11     -10.063   5.136  -4.129  1.00  0.00           N  
ATOM    158  CA  LEU A  11      -9.687   4.288  -5.261  1.00  0.00           C  
ATOM    159  C   LEU A  11     -10.717   4.385  -6.380  1.00  0.00           C  
ATOM    160  O   LEU A  11     -10.384   4.240  -7.556  1.00  0.00           O  
ATOM    161  CB  LEU A  11      -9.558   2.831  -4.810  1.00  0.00           C  
ATOM    162  CG  LEU A  11      -8.725   2.764  -3.530  1.00  0.00           C  
ATOM    163  CD1 LEU A  11      -8.494   1.304  -3.141  1.00  0.00           C  
ATOM    164  CD2 LEU A  11      -7.376   3.451  -3.757  1.00  0.00           C  
ATOM    165  H   LEU A  11     -10.160   4.741  -3.233  1.00  0.00           H  
ATOM    166  HA  LEU A  11      -8.732   4.618  -5.643  1.00  0.00           H  
ATOM    167  HB2 LEU A  11     -10.543   2.424  -4.623  1.00  0.00           H  
ATOM    168  HB3 LEU A  11      -9.073   2.256  -5.584  1.00  0.00           H  
ATOM    169  HG  LEU A  11      -9.258   3.260  -2.738  1.00  0.00           H  
ATOM    170 HD11 LEU A  11      -8.627   1.191  -2.075  1.00  0.00           H  
ATOM    171 HD12 LEU A  11      -9.202   0.676  -3.661  1.00  0.00           H  
ATOM    172 HD13 LEU A  11      -7.490   1.016  -3.412  1.00  0.00           H  
ATOM    173 HD21 LEU A  11      -7.036   3.257  -4.764  1.00  0.00           H  
ATOM    174 HD22 LEU A  11      -7.484   4.517  -3.613  1.00  0.00           H  
ATOM    175 HD23 LEU A  11      -6.653   3.066  -3.053  1.00  0.00           H  
ATOM    176  N   LYS A  12     -11.967   4.629  -6.007  1.00  0.00           N  
ATOM    177  CA  LYS A  12     -13.040   4.738  -6.988  1.00  0.00           C  
ATOM    178  C   LYS A  12     -13.056   6.128  -7.618  1.00  0.00           C  
ATOM    179  O   LYS A  12     -13.510   6.303  -8.749  1.00  0.00           O  
ATOM    180  CB  LYS A  12     -14.384   4.469  -6.313  1.00  0.00           C  
ATOM    181  CG  LYS A  12     -14.615   2.956  -6.223  1.00  0.00           C  
ATOM    182  CD  LYS A  12     -15.777   2.649  -5.270  1.00  0.00           C  
ATOM    183  CE  LYS A  12     -17.108   2.873  -5.991  1.00  0.00           C  
ATOM    184  NZ  LYS A  12     -17.199   1.954  -7.159  1.00  0.00           N  
ATOM    185  H   LYS A  12     -12.174   4.732  -5.056  1.00  0.00           H  
ATOM    186  HA  LYS A  12     -12.884   4.002  -7.762  1.00  0.00           H  
ATOM    187  HB2 LYS A  12     -14.375   4.896  -5.322  1.00  0.00           H  
ATOM    188  HB3 LYS A  12     -15.175   4.920  -6.893  1.00  0.00           H  
ATOM    189  HG2 LYS A  12     -14.845   2.571  -7.205  1.00  0.00           H  
ATOM    190  HG3 LYS A  12     -13.717   2.481  -5.855  1.00  0.00           H  
ATOM    191  HD2 LYS A  12     -15.712   1.620  -4.950  1.00  0.00           H  
ATOM    192  HD3 LYS A  12     -15.725   3.295  -4.406  1.00  0.00           H  
ATOM    193  HE2 LYS A  12     -17.922   2.671  -5.310  1.00  0.00           H  
ATOM    194  HE3 LYS A  12     -17.170   3.894  -6.331  1.00  0.00           H  
ATOM    195  HZ1 LYS A  12     -18.183   1.634  -7.272  1.00  0.00           H  
ATOM    196  HZ2 LYS A  12     -16.895   2.454  -8.018  1.00  0.00           H  
ATOM    197  HZ3 LYS A  12     -16.583   1.132  -7.003  1.00  0.00           H  
ATOM    198  N   GLN A  13     -12.568   7.115  -6.873  1.00  0.00           N  
ATOM    199  CA  GLN A  13     -12.541   8.488  -7.363  1.00  0.00           C  
ATOM    200  C   GLN A  13     -11.183   8.826  -7.972  1.00  0.00           C  
ATOM    201  O   GLN A  13     -11.040   9.837  -8.659  1.00  0.00           O  
ATOM    202  CB  GLN A  13     -12.842   9.454  -6.214  1.00  0.00           C  
ATOM    203  CG  GLN A  13     -14.355   9.653  -6.089  1.00  0.00           C  
ATOM    204  CD  GLN A  13     -14.665  10.593  -4.929  1.00  0.00           C  
ATOM    205  OE1 GLN A  13     -15.150  11.705  -5.143  1.00  0.00           O  
ATOM    206  NE2 GLN A  13     -14.412  10.213  -3.708  1.00  0.00           N  
ATOM    207  H   GLN A  13     -12.228   6.919  -5.978  1.00  0.00           H  
ATOM    208  HA  GLN A  13     -13.300   8.601  -8.121  1.00  0.00           H  
ATOM    209  HB2 GLN A  13     -12.455   9.046  -5.290  1.00  0.00           H  
ATOM    210  HB3 GLN A  13     -12.371  10.402  -6.411  1.00  0.00           H  
ATOM    211  HG2 GLN A  13     -14.737  10.078  -7.006  1.00  0.00           H  
ATOM    212  HG3 GLN A  13     -14.829   8.700  -5.912  1.00  0.00           H  
ATOM    213 HE21 GLN A  13     -14.027   9.328  -3.540  1.00  0.00           H  
ATOM    214 HE22 GLN A  13     -14.609  10.813  -2.957  1.00  0.00           H  
ATOM    215  N   ASP A  14     -10.193   7.977  -7.715  1.00  0.00           N  
ATOM    216  CA  ASP A  14      -8.851   8.197  -8.242  1.00  0.00           C  
ATOM    217  C   ASP A  14      -8.548   7.216  -9.368  1.00  0.00           C  
ATOM    218  O   ASP A  14      -8.284   6.040  -9.122  1.00  0.00           O  
ATOM    219  CB  ASP A  14      -7.819   8.027  -7.130  1.00  0.00           C  
ATOM    220  CG  ASP A  14      -7.704   9.315  -6.323  1.00  0.00           C  
ATOM    221  OD1 ASP A  14      -8.684  10.038  -6.256  1.00  0.00           O  
ATOM    222  OD2 ASP A  14      -6.637   9.561  -5.784  1.00  0.00           O  
ATOM    223  H   ASP A  14     -10.364   7.189  -7.161  1.00  0.00           H  
ATOM    224  HA  ASP A  14      -8.785   9.202  -8.625  1.00  0.00           H  
ATOM    225  HB2 ASP A  14      -8.122   7.223  -6.482  1.00  0.00           H  
ATOM    226  HB3 ASP A  14      -6.863   7.792  -7.566  1.00  0.00           H  
ATOM    227  N   LYS A  15      -8.583   7.707 -10.601  1.00  0.00           N  
ATOM    228  CA  LYS A  15      -8.309   6.863 -11.757  1.00  0.00           C  
ATOM    229  C   LYS A  15      -6.876   6.341 -11.710  1.00  0.00           C  
ATOM    230  O   LYS A  15      -6.534   5.370 -12.383  1.00  0.00           O  
ATOM    231  CB  LYS A  15      -8.522   7.657 -13.047  1.00  0.00           C  
ATOM    232  CG  LYS A  15      -9.752   7.117 -13.782  1.00  0.00           C  
ATOM    233  CD  LYS A  15      -9.966   7.905 -15.078  1.00  0.00           C  
ATOM    234  CE  LYS A  15     -10.986   9.023 -14.846  1.00  0.00           C  
ATOM    235  NZ  LYS A  15     -10.466   9.968 -13.820  1.00  0.00           N  
ATOM    236  H   LYS A  15      -8.797   8.654 -10.737  1.00  0.00           H  
ATOM    237  HA  LYS A  15      -8.987   6.023 -11.749  1.00  0.00           H  
ATOM    238  HB2 LYS A  15      -8.674   8.700 -12.805  1.00  0.00           H  
ATOM    239  HB3 LYS A  15      -7.653   7.556 -13.678  1.00  0.00           H  
ATOM    240  HG2 LYS A  15      -9.598   6.073 -14.016  1.00  0.00           H  
ATOM    241  HG3 LYS A  15     -10.621   7.219 -13.151  1.00  0.00           H  
ATOM    242  HD2 LYS A  15      -9.028   8.335 -15.399  1.00  0.00           H  
ATOM    243  HD3 LYS A  15     -10.334   7.239 -15.844  1.00  0.00           H  
ATOM    244  HE2 LYS A  15     -11.152   9.556 -15.772  1.00  0.00           H  
ATOM    245  HE3 LYS A  15     -11.919   8.598 -14.506  1.00  0.00           H  
ATOM    246  HZ1 LYS A  15      -9.520  10.301 -14.103  1.00  0.00           H  
ATOM    247  HZ2 LYS A  15     -11.109  10.782 -13.739  1.00  0.00           H  
ATOM    248  HZ3 LYS A  15     -10.405   9.485 -12.902  1.00  0.00           H  
ATOM    249  N   ARG A  16      -6.042   6.993 -10.908  1.00  0.00           N  
ATOM    250  CA  ARG A  16      -4.647   6.586 -10.780  1.00  0.00           C  
ATOM    251  C   ARG A  16      -4.554   5.165 -10.235  1.00  0.00           C  
ATOM    252  O   ARG A  16      -3.589   4.450 -10.505  1.00  0.00           O  
ATOM    253  CB  ARG A  16      -3.912   7.543  -9.841  1.00  0.00           C  
ATOM    254  CG  ARG A  16      -4.161   8.982 -10.292  1.00  0.00           C  
ATOM    255  CD  ARG A  16      -3.457   9.948  -9.337  1.00  0.00           C  
ATOM    256  NE  ARG A  16      -3.032  11.148 -10.052  1.00  0.00           N  
ATOM    257  CZ  ARG A  16      -2.094  11.948  -9.553  1.00  0.00           C  
ATOM    258  NH1 ARG A  16      -1.541  11.669  -8.405  1.00  0.00           N  
ATOM    259  NH2 ARG A  16      -1.726  13.013 -10.212  1.00  0.00           N  
ATOM    260  H   ARG A  16      -6.368   7.760 -10.394  1.00  0.00           H  
ATOM    261  HA  ARG A  16      -4.179   6.621 -11.751  1.00  0.00           H  
ATOM    262  HB2 ARG A  16      -4.279   7.412  -8.833  1.00  0.00           H  
ATOM    263  HB3 ARG A  16      -2.854   7.336  -9.870  1.00  0.00           H  
ATOM    264  HG2 ARG A  16      -3.774   9.113 -11.291  1.00  0.00           H  
ATOM    265  HG3 ARG A  16      -5.221   9.184 -10.288  1.00  0.00           H  
ATOM    266  HD2 ARG A  16      -4.136  10.229  -8.548  1.00  0.00           H  
ATOM    267  HD3 ARG A  16      -2.594   9.460  -8.908  1.00  0.00           H  
ATOM    268  HE  ARG A  16      -3.446  11.369 -10.913  1.00  0.00           H  
ATOM    269 HH11 ARG A  16      -1.821  10.852  -7.900  1.00  0.00           H  
ATOM    270 HH12 ARG A  16      -0.836  12.271  -8.030  1.00  0.00           H  
ATOM    271 HH21 ARG A  16      -2.150  13.228 -11.092  1.00  0.00           H  
ATOM    272 HH22 ARG A  16      -1.021  13.615  -9.836  1.00  0.00           H  
ATOM    273  N   PHE A  17      -5.565   4.769  -9.464  1.00  0.00           N  
ATOM    274  CA  PHE A  17      -5.594   3.433  -8.877  1.00  0.00           C  
ATOM    275  C   PHE A  17      -6.674   2.573  -9.522  1.00  0.00           C  
ATOM    276  O   PHE A  17      -7.215   1.662  -8.893  1.00  0.00           O  
ATOM    277  CB  PHE A  17      -5.844   3.526  -7.367  1.00  0.00           C  
ATOM    278  CG  PHE A  17      -4.906   4.539  -6.741  1.00  0.00           C  
ATOM    279  CD1 PHE A  17      -3.521   4.452  -6.954  1.00  0.00           C  
ATOM    280  CD2 PHE A  17      -5.424   5.565  -5.940  1.00  0.00           C  
ATOM    281  CE1 PHE A  17      -2.662   5.389  -6.369  1.00  0.00           C  
ATOM    282  CE2 PHE A  17      -4.561   6.503  -5.355  1.00  0.00           C  
ATOM    283  CZ  PHE A  17      -3.181   6.415  -5.571  1.00  0.00           C  
ATOM    284  H   PHE A  17      -6.300   5.390  -9.284  1.00  0.00           H  
ATOM    285  HA  PHE A  17      -4.647   2.957  -9.043  1.00  0.00           H  
ATOM    286  HB2 PHE A  17      -6.866   3.828  -7.196  1.00  0.00           H  
ATOM    287  HB3 PHE A  17      -5.679   2.559  -6.917  1.00  0.00           H  
ATOM    288  HD1 PHE A  17      -3.114   3.664  -7.568  1.00  0.00           H  
ATOM    289  HD2 PHE A  17      -6.487   5.636  -5.771  1.00  0.00           H  
ATOM    290  HE1 PHE A  17      -1.597   5.319  -6.533  1.00  0.00           H  
ATOM    291  HE2 PHE A  17      -4.961   7.295  -4.739  1.00  0.00           H  
ATOM    292  HZ  PHE A  17      -2.517   7.138  -5.119  1.00  0.00           H  
ATOM    293  N   SER A  18      -6.970   2.849 -10.785  1.00  0.00           N  
ATOM    294  CA  SER A  18      -7.969   2.081 -11.507  1.00  0.00           C  
ATOM    295  C   SER A  18      -7.539   0.618 -11.587  1.00  0.00           C  
ATOM    296  O   SER A  18      -8.350  -0.303 -11.415  1.00  0.00           O  
ATOM    297  CB  SER A  18      -8.114   2.650 -12.914  1.00  0.00           C  
ATOM    298  OG  SER A  18      -9.185   3.584 -12.941  1.00  0.00           O  
ATOM    299  H   SER A  18      -6.500   3.572 -11.247  1.00  0.00           H  
ATOM    300  HA  SER A  18      -8.919   2.150 -10.998  1.00  0.00           H  
ATOM    301  HB2 SER A  18      -7.202   3.148 -13.195  1.00  0.00           H  
ATOM    302  HB3 SER A  18      -8.305   1.845 -13.605  1.00  0.00           H  
ATOM    303  HG  SER A  18      -9.866   3.270 -12.343  1.00  0.00           H  
ATOM    304  N   THR A  19      -6.251   0.406 -11.837  1.00  0.00           N  
ATOM    305  CA  THR A  19      -5.728  -0.946 -11.927  1.00  0.00           C  
ATOM    306  C   THR A  19      -6.050  -1.714 -10.652  1.00  0.00           C  
ATOM    307  O   THR A  19      -6.474  -2.870 -10.699  1.00  0.00           O  
ATOM    308  CB  THR A  19      -4.216  -0.916 -12.141  1.00  0.00           C  
ATOM    309  OG1 THR A  19      -3.912  -0.104 -13.265  1.00  0.00           O  
ATOM    310  CG2 THR A  19      -3.717  -2.339 -12.386  1.00  0.00           C  
ATOM    311  H   THR A  19      -5.645   1.174 -11.952  1.00  0.00           H  
ATOM    312  HA  THR A  19      -6.189  -1.447 -12.767  1.00  0.00           H  
ATOM    313  HB  THR A  19      -3.734  -0.518 -11.261  1.00  0.00           H  
ATOM    314  HG1 THR A  19      -3.428   0.664 -12.955  1.00  0.00           H  
ATOM    315 HG21 THR A  19      -2.953  -2.585 -11.662  1.00  0.00           H  
ATOM    316 HG22 THR A  19      -4.542  -3.026 -12.285  1.00  0.00           H  
ATOM    317 HG23 THR A  19      -3.306  -2.410 -13.382  1.00  0.00           H  
ATOM    318  N   PHE A  20      -5.853  -1.060  -9.517  1.00  0.00           N  
ATOM    319  CA  PHE A  20      -6.138  -1.680  -8.236  1.00  0.00           C  
ATOM    320  C   PHE A  20      -7.577  -2.151  -8.199  1.00  0.00           C  
ATOM    321  O   PHE A  20      -7.853  -3.304  -7.888  1.00  0.00           O  
ATOM    322  CB  PHE A  20      -5.883  -0.683  -7.104  1.00  0.00           C  
ATOM    323  CG  PHE A  20      -4.597  -1.041  -6.394  1.00  0.00           C  
ATOM    324  CD1 PHE A  20      -4.540  -1.028  -4.994  1.00  0.00           C  
ATOM    325  CD2 PHE A  20      -3.464  -1.388  -7.137  1.00  0.00           C  
ATOM    326  CE1 PHE A  20      -3.351  -1.369  -4.339  1.00  0.00           C  
ATOM    327  CE2 PHE A  20      -2.273  -1.726  -6.483  1.00  0.00           C  
ATOM    328  CZ  PHE A  20      -2.218  -1.717  -5.083  1.00  0.00           C  
ATOM    329  H   PHE A  20      -5.519  -0.137  -9.543  1.00  0.00           H  
ATOM    330  HA  PHE A  20      -5.505  -2.532  -8.098  1.00  0.00           H  
ATOM    331  HB2 PHE A  20      -5.805   0.310  -7.516  1.00  0.00           H  
ATOM    332  HB3 PHE A  20      -6.700  -0.718  -6.403  1.00  0.00           H  
ATOM    333  HD1 PHE A  20      -5.415  -0.761  -4.420  1.00  0.00           H  
ATOM    334  HD2 PHE A  20      -3.514  -1.397  -8.220  1.00  0.00           H  
ATOM    335  HE1 PHE A  20      -3.307  -1.358  -3.261  1.00  0.00           H  
ATOM    336  HE2 PHE A  20      -1.398  -1.994  -7.056  1.00  0.00           H  
ATOM    337  HZ  PHE A  20      -1.304  -1.984  -4.574  1.00  0.00           H  
ATOM    338  N   LEU A  21      -8.489  -1.263  -8.523  1.00  0.00           N  
ATOM    339  CA  LEU A  21      -9.895  -1.614  -8.515  1.00  0.00           C  
ATOM    340  C   LEU A  21     -10.124  -2.879  -9.332  1.00  0.00           C  
ATOM    341  O   LEU A  21     -10.964  -3.705  -8.988  1.00  0.00           O  
ATOM    342  CB  LEU A  21     -10.730  -0.466  -9.101  1.00  0.00           C  
ATOM    343  CG  LEU A  21     -11.782   0.003  -8.084  1.00  0.00           C  
ATOM    344  CD1 LEU A  21     -12.712  -1.150  -7.711  1.00  0.00           C  
ATOM    345  CD2 LEU A  21     -11.090   0.493  -6.817  1.00  0.00           C  
ATOM    346  H   LEU A  21      -8.216  -0.361  -8.781  1.00  0.00           H  
ATOM    347  HA  LEU A  21     -10.204  -1.801  -7.501  1.00  0.00           H  
ATOM    348  HB2 LEU A  21     -10.078   0.358  -9.350  1.00  0.00           H  
ATOM    349  HB3 LEU A  21     -11.229  -0.809  -9.997  1.00  0.00           H  
ATOM    350  HG  LEU A  21     -12.365   0.809  -8.509  1.00  0.00           H  
ATOM    351 HD11 LEU A  21     -12.527  -1.434  -6.684  1.00  0.00           H  
ATOM    352 HD12 LEU A  21     -13.737  -0.832  -7.816  1.00  0.00           H  
ATOM    353 HD13 LEU A  21     -12.526  -1.994  -8.359  1.00  0.00           H  
ATOM    354 HD21 LEU A  21     -11.327  -0.182  -6.008  1.00  0.00           H  
ATOM    355 HD22 LEU A  21     -10.020   0.512  -6.970  1.00  0.00           H  
ATOM    356 HD23 LEU A  21     -11.438   1.488  -6.576  1.00  0.00           H  
ATOM    357  N   SER A  22      -9.383  -3.018 -10.423  1.00  0.00           N  
ATOM    358  CA  SER A  22      -9.560  -4.178 -11.284  1.00  0.00           C  
ATOM    359  C   SER A  22      -9.081  -5.471 -10.631  1.00  0.00           C  
ATOM    360  O   SER A  22      -9.838  -6.436 -10.513  1.00  0.00           O  
ATOM    361  CB  SER A  22      -8.812  -3.963 -12.600  1.00  0.00           C  
ATOM    362  OG  SER A  22      -9.262  -4.907 -13.560  1.00  0.00           O  
ATOM    363  H   SER A  22      -8.720  -2.326 -10.658  1.00  0.00           H  
ATOM    364  HA  SER A  22     -10.610  -4.276 -11.501  1.00  0.00           H  
ATOM    365  HB2 SER A  22      -9.004  -2.968 -12.965  1.00  0.00           H  
ATOM    366  HB3 SER A  22      -7.748  -4.082 -12.433  1.00  0.00           H  
ATOM    367  HG  SER A  22      -9.827  -4.448 -14.186  1.00  0.00           H  
ATOM    368  N   LEU A  23      -7.813  -5.492 -10.243  1.00  0.00           N  
ATOM    369  CA  LEU A  23      -7.214  -6.684  -9.638  1.00  0.00           C  
ATOM    370  C   LEU A  23      -7.708  -6.925  -8.221  1.00  0.00           C  
ATOM    371  O   LEU A  23      -7.895  -8.073  -7.807  1.00  0.00           O  
ATOM    372  CB  LEU A  23      -5.680  -6.547  -9.623  1.00  0.00           C  
ATOM    373  CG  LEU A  23      -5.277  -5.184  -9.016  1.00  0.00           C  
ATOM    374  CD1 LEU A  23      -4.811  -5.406  -7.577  1.00  0.00           C  
ATOM    375  CD2 LEU A  23      -4.129  -4.526  -9.804  1.00  0.00           C  
ATOM    376  H   LEU A  23      -7.259  -4.698 -10.384  1.00  0.00           H  
ATOM    377  HA  LEU A  23      -7.477  -7.535 -10.241  1.00  0.00           H  
ATOM    378  HB2 LEU A  23      -5.257  -7.343  -9.024  1.00  0.00           H  
ATOM    379  HB3 LEU A  23      -5.310  -6.625 -10.631  1.00  0.00           H  
ATOM    380  HG  LEU A  23      -6.135  -4.526  -9.003  1.00  0.00           H  
ATOM    381 HD11 LEU A  23      -4.668  -4.453  -7.094  1.00  0.00           H  
ATOM    382 HD12 LEU A  23      -5.559  -5.972  -7.042  1.00  0.00           H  
ATOM    383 HD13 LEU A  23      -3.882  -5.952  -7.581  1.00  0.00           H  
ATOM    384 HD21 LEU A  23      -4.171  -4.806 -10.841  1.00  0.00           H  
ATOM    385 HD22 LEU A  23      -4.213  -3.453  -9.725  1.00  0.00           H  
ATOM    386 HD23 LEU A  23      -3.185  -4.838  -9.384  1.00  0.00           H  
ATOM    387  N   LEU A  24      -7.911  -5.852  -7.471  1.00  0.00           N  
ATOM    388  CA  LEU A  24      -8.362  -5.998  -6.096  1.00  0.00           C  
ATOM    389  C   LEU A  24      -9.791  -6.497  -6.065  1.00  0.00           C  
ATOM    390  O   LEU A  24     -10.153  -7.318  -5.223  1.00  0.00           O  
ATOM    391  CB  LEU A  24      -8.205  -4.674  -5.343  1.00  0.00           C  
ATOM    392  CG  LEU A  24      -9.492  -3.850  -5.402  1.00  0.00           C  
ATOM    393  CD1 LEU A  24     -10.514  -4.340  -4.378  1.00  0.00           C  
ATOM    394  CD2 LEU A  24      -9.163  -2.409  -5.063  1.00  0.00           C  
ATOM    395  H   LEU A  24      -7.755  -4.960  -7.839  1.00  0.00           H  
ATOM    396  HA  LEU A  24      -7.737  -6.734  -5.621  1.00  0.00           H  
ATOM    397  HB2 LEU A  24      -7.938  -4.875  -4.318  1.00  0.00           H  
ATOM    398  HB3 LEU A  24      -7.408  -4.110  -5.802  1.00  0.00           H  
ATOM    399  HG  LEU A  24      -9.909  -3.893  -6.397  1.00  0.00           H  
ATOM    400 HD11 LEU A  24     -10.743  -3.532  -3.706  1.00  0.00           H  
ATOM    401 HD12 LEU A  24     -11.416  -4.655  -4.882  1.00  0.00           H  
ATOM    402 HD13 LEU A  24     -10.111  -5.159  -3.820  1.00  0.00           H  
ATOM    403 HD21 LEU A  24      -8.651  -2.372  -4.119  1.00  0.00           H  
ATOM    404 HD22 LEU A  24      -8.535  -2.007  -5.825  1.00  0.00           H  
ATOM    405 HD23 LEU A  24     -10.075  -1.839  -5.005  1.00  0.00           H  
ATOM    406  N   GLU A  25     -10.600  -6.020  -6.999  1.00  0.00           N  
ATOM    407  CA  GLU A  25     -11.981  -6.451  -7.069  1.00  0.00           C  
ATOM    408  C   GLU A  25     -12.064  -7.903  -7.539  1.00  0.00           C  
ATOM    409  O   GLU A  25     -12.950  -8.651  -7.124  1.00  0.00           O  
ATOM    410  CB  GLU A  25     -12.732  -5.541  -8.031  1.00  0.00           C  
ATOM    411  CG  GLU A  25     -14.191  -5.958  -8.090  1.00  0.00           C  
ATOM    412  CD  GLU A  25     -14.507  -6.557  -9.457  1.00  0.00           C  
ATOM    413  OE1 GLU A  25     -14.737  -7.751  -9.519  1.00  0.00           O  
ATOM    414  OE2 GLU A  25     -14.512  -5.806 -10.419  1.00  0.00           O  
ATOM    415  H   GLU A  25     -10.265  -5.367  -7.658  1.00  0.00           H  
ATOM    416  HA  GLU A  25     -12.423  -6.376  -6.086  1.00  0.00           H  
ATOM    417  HB2 GLU A  25     -12.666  -4.523  -7.680  1.00  0.00           H  
ATOM    418  HB3 GLU A  25     -12.297  -5.620  -9.014  1.00  0.00           H  
ATOM    419  HG2 GLU A  25     -14.375  -6.689  -7.322  1.00  0.00           H  
ATOM    420  HG3 GLU A  25     -14.808  -5.091  -7.920  1.00  0.00           H  
ATOM    421  N   ALA A  26     -11.130  -8.307  -8.391  1.00  0.00           N  
ATOM    422  CA  ALA A  26     -11.111  -9.677  -8.882  1.00  0.00           C  
ATOM    423  C   ALA A  26     -10.892 -10.648  -7.724  1.00  0.00           C  
ATOM    424  O   ALA A  26     -11.529 -11.702  -7.659  1.00  0.00           O  
ATOM    425  CB  ALA A  26      -9.996  -9.848  -9.916  1.00  0.00           C  
ATOM    426  H   ALA A  26     -10.435  -7.678  -8.686  1.00  0.00           H  
ATOM    427  HA  ALA A  26     -12.057  -9.900  -9.355  1.00  0.00           H  
ATOM    428  HB1 ALA A  26      -9.098 -10.189  -9.424  1.00  0.00           H  
ATOM    429  HB2 ALA A  26     -10.299 -10.575 -10.657  1.00  0.00           H  
ATOM    430  HB3 ALA A  26      -9.807  -8.901 -10.399  1.00  0.00           H  
ATOM    431  N   ALA A  27      -9.998 -10.284  -6.806  1.00  0.00           N  
ATOM    432  CA  ALA A  27      -9.719 -11.134  -5.648  1.00  0.00           C  
ATOM    433  C   ALA A  27     -10.855 -11.042  -4.630  1.00  0.00           C  
ATOM    434  O   ALA A  27     -10.906 -11.815  -3.674  1.00  0.00           O  
ATOM    435  CB  ALA A  27      -8.411 -10.707  -4.985  1.00  0.00           C  
ATOM    436  H   ALA A  27      -9.525  -9.425  -6.905  1.00  0.00           H  
ATOM    437  HA  ALA A  27      -9.621 -12.159  -5.971  1.00  0.00           H  
ATOM    438  HB1 ALA A  27      -7.574 -11.133  -5.520  1.00  0.00           H  
ATOM    439  HB2 ALA A  27      -8.343  -9.632  -4.996  1.00  0.00           H  
ATOM    440  HB3 ALA A  27      -8.397 -11.057  -3.962  1.00  0.00           H  
ATOM    441  N   ASP A  28     -11.761 -10.086  -4.841  1.00  0.00           N  
ATOM    442  CA  ASP A  28     -12.891  -9.884  -3.944  1.00  0.00           C  
ATOM    443  C   ASP A  28     -12.444  -9.187  -2.658  1.00  0.00           C  
ATOM    444  O   ASP A  28     -12.826  -9.598  -1.562  1.00  0.00           O  
ATOM    445  CB  ASP A  28     -13.550 -11.229  -3.608  1.00  0.00           C  
ATOM    446  CG  ASP A  28     -13.482 -12.161  -4.817  1.00  0.00           C  
ATOM    447  OD1 ASP A  28     -13.008 -13.272  -4.655  1.00  0.00           O  
ATOM    448  OD2 ASP A  28     -13.898 -11.743  -5.884  1.00  0.00           O  
ATOM    449  H   ASP A  28     -11.665  -9.502  -5.621  1.00  0.00           H  
ATOM    450  HA  ASP A  28     -13.618  -9.261  -4.442  1.00  0.00           H  
ATOM    451  HB2 ASP A  28     -13.038 -11.684  -2.773  1.00  0.00           H  
ATOM    452  HB3 ASP A  28     -14.586 -11.067  -3.344  1.00  0.00           H  
ATOM    453  N   LEU A  29     -11.635  -8.129  -2.791  1.00  0.00           N  
ATOM    454  CA  LEU A  29     -11.161  -7.391  -1.617  1.00  0.00           C  
ATOM    455  C   LEU A  29     -11.897  -6.063  -1.501  1.00  0.00           C  
ATOM    456  O   LEU A  29     -11.785  -5.358  -0.504  1.00  0.00           O  
ATOM    457  CB  LEU A  29      -9.647  -7.135  -1.688  1.00  0.00           C  
ATOM    458  CG  LEU A  29      -8.867  -8.381  -1.216  1.00  0.00           C  
ATOM    459  CD1 LEU A  29      -8.892  -8.504   0.310  1.00  0.00           C  
ATOM    460  CD2 LEU A  29      -9.482  -9.652  -1.807  1.00  0.00           C  
ATOM    461  H   LEU A  29     -11.361  -7.837  -3.687  1.00  0.00           H  
ATOM    462  HA  LEU A  29     -11.371  -7.969  -0.741  1.00  0.00           H  
ATOM    463  HB2 LEU A  29      -9.366  -6.904  -2.710  1.00  0.00           H  
ATOM    464  HB3 LEU A  29      -9.397  -6.288  -1.049  1.00  0.00           H  
ATOM    465  HG  LEU A  29      -7.841  -8.298  -1.545  1.00  0.00           H  
ATOM    466 HD11 LEU A  29      -9.820  -8.954   0.620  1.00  0.00           H  
ATOM    467 HD12 LEU A  29      -8.068  -9.126   0.630  1.00  0.00           H  
ATOM    468 HD13 LEU A  29      -8.795  -7.535   0.754  1.00  0.00           H  
ATOM    469 HD21 LEU A  29      -8.780 -10.456  -1.708  1.00  0.00           H  
ATOM    470 HD22 LEU A  29     -10.380  -9.907  -1.272  1.00  0.00           H  
ATOM    471 HD23 LEU A  29      -9.707  -9.499  -2.852  1.00  0.00           H  
ATOM    472  N   LYS A  30     -12.660  -5.736  -2.527  1.00  0.00           N  
ATOM    473  CA  LYS A  30     -13.424  -4.506  -2.538  1.00  0.00           C  
ATOM    474  C   LYS A  30     -14.197  -4.353  -1.234  1.00  0.00           C  
ATOM    475  O   LYS A  30     -14.453  -3.239  -0.791  1.00  0.00           O  
ATOM    476  CB  LYS A  30     -14.385  -4.486  -3.747  1.00  0.00           C  
ATOM    477  CG  LYS A  30     -14.963  -5.889  -4.060  1.00  0.00           C  
ATOM    478  CD  LYS A  30     -16.250  -6.116  -3.264  1.00  0.00           C  
ATOM    479  CE  LYS A  30     -16.404  -7.604  -2.936  1.00  0.00           C  
ATOM    480  NZ  LYS A  30     -16.366  -8.401  -4.196  1.00  0.00           N  
ATOM    481  H   LYS A  30     -12.717  -6.338  -3.292  1.00  0.00           H  
ATOM    482  HA  LYS A  30     -12.745  -3.667  -2.623  1.00  0.00           H  
ATOM    483  HB2 LYS A  30     -15.200  -3.809  -3.541  1.00  0.00           H  
ATOM    484  HB3 LYS A  30     -13.844  -4.130  -4.614  1.00  0.00           H  
ATOM    485  HG2 LYS A  30     -15.189  -5.945  -5.114  1.00  0.00           H  
ATOM    486  HG3 LYS A  30     -14.258  -6.662  -3.817  1.00  0.00           H  
ATOM    487  HD2 LYS A  30     -16.204  -5.551  -2.349  1.00  0.00           H  
ATOM    488  HD3 LYS A  30     -17.097  -5.787  -3.847  1.00  0.00           H  
ATOM    489  HE2 LYS A  30     -15.596  -7.917  -2.291  1.00  0.00           H  
ATOM    490  HE3 LYS A  30     -17.347  -7.765  -2.437  1.00  0.00           H  
ATOM    491  HZ1 LYS A  30     -15.849  -9.289  -4.027  1.00  0.00           H  
ATOM    492  HZ2 LYS A  30     -17.336  -8.616  -4.501  1.00  0.00           H  
ATOM    493  HZ3 LYS A  30     -15.885  -7.855  -4.937  1.00  0.00           H  
ATOM    494  N   GLU A  31     -14.554  -5.477  -0.621  1.00  0.00           N  
ATOM    495  CA  GLU A  31     -15.289  -5.454   0.640  1.00  0.00           C  
ATOM    496  C   GLU A  31     -14.331  -5.301   1.822  1.00  0.00           C  
ATOM    497  O   GLU A  31     -14.708  -4.830   2.901  1.00  0.00           O  
ATOM    498  CB  GLU A  31     -16.095  -6.742   0.793  1.00  0.00           C  
ATOM    499  CG  GLU A  31     -17.556  -6.461   0.448  1.00  0.00           C  
ATOM    500  CD  GLU A  31     -18.382  -7.737   0.565  1.00  0.00           C  
ATOM    501  OE1 GLU A  31     -18.648  -8.343  -0.460  1.00  0.00           O  
ATOM    502  OE2 GLU A  31     -18.741  -8.086   1.677  1.00  0.00           O  
ATOM    503  H   GLU A  31     -14.312  -6.339  -1.022  1.00  0.00           H  
ATOM    504  HA  GLU A  31     -15.972  -4.620   0.630  1.00  0.00           H  
ATOM    505  HB2 GLU A  31     -15.700  -7.493   0.124  1.00  0.00           H  
ATOM    506  HB3 GLU A  31     -16.025  -7.093   1.812  1.00  0.00           H  
ATOM    507  HG2 GLU A  31     -17.948  -5.719   1.127  1.00  0.00           H  
ATOM    508  HG3 GLU A  31     -17.613  -6.088  -0.564  1.00  0.00           H  
ATOM    509  N   LEU A  32     -13.090  -5.713   1.607  1.00  0.00           N  
ATOM    510  CA  LEU A  32     -12.064  -5.645   2.632  1.00  0.00           C  
ATOM    511  C   LEU A  32     -11.682  -4.198   2.930  1.00  0.00           C  
ATOM    512  O   LEU A  32     -11.298  -3.859   4.047  1.00  0.00           O  
ATOM    513  CB  LEU A  32     -10.839  -6.421   2.152  1.00  0.00           C  
ATOM    514  CG  LEU A  32      -9.740  -6.315   3.211  1.00  0.00           C  
ATOM    515  CD1 LEU A  32      -9.051  -7.650   3.447  1.00  0.00           C  
ATOM    516  CD2 LEU A  32      -8.657  -5.334   2.766  1.00  0.00           C  
ATOM    517  H   LEU A  32     -12.857  -6.079   0.737  1.00  0.00           H  
ATOM    518  HA  LEU A  32     -12.436  -6.105   3.532  1.00  0.00           H  
ATOM    519  HB2 LEU A  32     -11.120  -7.448   1.992  1.00  0.00           H  
ATOM    520  HB3 LEU A  32     -10.485  -6.006   1.230  1.00  0.00           H  
ATOM    521  HG  LEU A  32     -10.180  -5.963   4.125  1.00  0.00           H  
ATOM    522 HD11 LEU A  32      -9.107  -7.903   4.494  1.00  0.00           H  
ATOM    523 HD12 LEU A  32      -9.506  -8.423   2.862  1.00  0.00           H  
ATOM    524 HD13 LEU A  32      -8.023  -7.546   3.155  1.00  0.00           H  
ATOM    525 HD21 LEU A  32      -9.065  -4.343   2.731  1.00  0.00           H  
ATOM    526 HD22 LEU A  32      -7.839  -5.371   3.473  1.00  0.00           H  
ATOM    527 HD23 LEU A  32      -8.290  -5.604   1.792  1.00  0.00           H  
ATOM    528  N   LEU A  33     -11.798  -3.360   1.916  1.00  0.00           N  
ATOM    529  CA  LEU A  33     -11.470  -1.940   2.047  1.00  0.00           C  
ATOM    530  C   LEU A  33     -12.574  -1.199   2.778  1.00  0.00           C  
ATOM    531  O   LEU A  33     -12.412  -0.041   3.164  1.00  0.00           O  
ATOM    532  CB  LEU A  33     -11.298  -1.294   0.672  1.00  0.00           C  
ATOM    533  CG  LEU A  33     -10.831  -2.323  -0.348  1.00  0.00           C  
ATOM    534  CD1 LEU A  33     -10.535  -1.635  -1.679  1.00  0.00           C  
ATOM    535  CD2 LEU A  33      -9.560  -2.995   0.160  1.00  0.00           C  
ATOM    536  H   LEU A  33     -12.110  -3.708   1.064  1.00  0.00           H  
ATOM    537  HA  LEU A  33     -10.551  -1.841   2.603  1.00  0.00           H  
ATOM    538  HB2 LEU A  33     -12.241  -0.876   0.351  1.00  0.00           H  
ATOM    539  HB3 LEU A  33     -10.570  -0.511   0.742  1.00  0.00           H  
ATOM    540  HG  LEU A  33     -11.599  -3.064  -0.488  1.00  0.00           H  
ATOM    541 HD11 LEU A  33     -11.366  -1.777  -2.352  1.00  0.00           H  
ATOM    542 HD12 LEU A  33     -10.377  -0.580  -1.522  1.00  0.00           H  
ATOM    543 HD13 LEU A  33      -9.647  -2.069  -2.105  1.00  0.00           H  
ATOM    544 HD21 LEU A  33      -9.823  -3.912   0.649  1.00  0.00           H  
ATOM    545 HD22 LEU A  33      -8.904  -3.204  -0.673  1.00  0.00           H  
ATOM    546 HD23 LEU A  33      -9.059  -2.340   0.859  1.00  0.00           H  
ATOM    547  N   THR A  34     -13.701  -1.867   2.947  1.00  0.00           N  
ATOM    548  CA  THR A  34     -14.842  -1.262   3.612  1.00  0.00           C  
ATOM    549  C   THR A  34     -14.949  -1.775   5.031  1.00  0.00           C  
ATOM    550  O   THR A  34     -15.557  -1.136   5.889  1.00  0.00           O  
ATOM    551  CB  THR A  34     -16.132  -1.595   2.859  1.00  0.00           C  
ATOM    552  OG1 THR A  34     -16.719  -2.755   3.428  1.00  0.00           O  
ATOM    553  CG2 THR A  34     -15.830  -1.849   1.384  1.00  0.00           C  
ATOM    554  H   THR A  34     -13.772  -2.785   2.606  1.00  0.00           H  
ATOM    555  HA  THR A  34     -14.713  -0.190   3.628  1.00  0.00           H  
ATOM    556  HB  THR A  34     -16.812  -0.774   2.937  1.00  0.00           H  
ATOM    557  HG1 THR A  34     -17.174  -2.493   4.232  1.00  0.00           H  
ATOM    558 HG21 THR A  34     -15.423  -0.953   0.937  1.00  0.00           H  
ATOM    559 HG22 THR A  34     -15.118  -2.646   1.306  1.00  0.00           H  
ATOM    560 HG23 THR A  34     -16.741  -2.127   0.872  1.00  0.00           H  
ATOM    561  N   GLN A  35     -14.371  -2.944   5.269  1.00  0.00           N  
ATOM    562  CA  GLN A  35     -14.425  -3.543   6.594  1.00  0.00           C  
ATOM    563  C   GLN A  35     -14.168  -2.488   7.676  1.00  0.00           C  
ATOM    564  O   GLN A  35     -13.571  -1.448   7.393  1.00  0.00           O  
ATOM    565  CB  GLN A  35     -13.387  -4.660   6.708  1.00  0.00           C  
ATOM    566  CG  GLN A  35     -14.081  -6.026   6.695  1.00  0.00           C  
ATOM    567  CD  GLN A  35     -14.694  -6.306   5.325  1.00  0.00           C  
ATOM    568  OE1 GLN A  35     -14.213  -7.176   4.600  1.00  0.00           O  
ATOM    569  NE2 GLN A  35     -15.741  -5.634   4.928  1.00  0.00           N  
ATOM    570  H   GLN A  35     -13.909  -3.417   4.532  1.00  0.00           H  
ATOM    571  HA  GLN A  35     -15.403  -3.951   6.725  1.00  0.00           H  
ATOM    572  HB2 GLN A  35     -12.700  -4.598   5.879  1.00  0.00           H  
ATOM    573  HB3 GLN A  35     -12.841  -4.546   7.635  1.00  0.00           H  
ATOM    574  HG2 GLN A  35     -13.356  -6.790   6.920  1.00  0.00           H  
ATOM    575  HG3 GLN A  35     -14.859  -6.044   7.444  1.00  0.00           H  
ATOM    576 HE21 GLN A  35     -16.136  -4.952   5.506  1.00  0.00           H  
ATOM    577 HE22 GLN A  35     -16.128  -5.809   4.045  1.00  0.00           H  
ATOM    578  N   PRO A  36     -14.596  -2.730   8.905  1.00  0.00           N  
ATOM    579  CA  PRO A  36     -14.387  -1.772  10.025  1.00  0.00           C  
ATOM    580  C   PRO A  36     -13.074  -2.003  10.766  1.00  0.00           C  
ATOM    581  O   PRO A  36     -12.871  -3.055  11.375  1.00  0.00           O  
ATOM    582  CB  PRO A  36     -15.563  -2.072  10.943  1.00  0.00           C  
ATOM    583  CG  PRO A  36     -15.818  -3.538  10.778  1.00  0.00           C  
ATOM    584  CD  PRO A  36     -15.329  -3.927   9.371  1.00  0.00           C  
ATOM    585  HA  PRO A  36     -14.453  -0.755   9.675  1.00  0.00           H  
ATOM    586  HB2 PRO A  36     -15.303  -1.848  11.968  1.00  0.00           H  
ATOM    587  HB3 PRO A  36     -16.428  -1.509  10.639  1.00  0.00           H  
ATOM    588  HG2 PRO A  36     -15.271  -4.091  11.529  1.00  0.00           H  
ATOM    589  HG3 PRO A  36     -16.873  -3.741  10.860  1.00  0.00           H  
ATOM    590  HD2 PRO A  36     -14.672  -4.785   9.424  1.00  0.00           H  
ATOM    591  HD3 PRO A  36     -16.175  -4.130   8.742  1.00  0.00           H  
ATOM    592  N   GLY A  37     -12.191  -1.013  10.726  1.00  0.00           N  
ATOM    593  CA  GLY A  37     -10.912  -1.118  11.412  1.00  0.00           C  
ATOM    594  C   GLY A  37      -9.886  -0.192  10.778  1.00  0.00           C  
ATOM    595  O   GLY A  37     -10.000   0.158   9.607  1.00  0.00           O  
ATOM    596  H   GLY A  37     -12.406  -0.193  10.232  1.00  0.00           H  
ATOM    597  HA2 GLY A  37     -11.043  -0.846  12.450  1.00  0.00           H  
ATOM    598  HA3 GLY A  37     -10.560  -2.134  11.355  1.00  0.00           H  
ATOM    599  N   ASP A  38      -8.892   0.205  11.560  1.00  0.00           N  
ATOM    600  CA  ASP A  38      -7.849   1.101  11.068  1.00  0.00           C  
ATOM    601  C   ASP A  38      -6.630   0.314  10.599  1.00  0.00           C  
ATOM    602  O   ASP A  38      -5.968  -0.357  11.394  1.00  0.00           O  
ATOM    603  CB  ASP A  38      -7.434   2.069  12.177  1.00  0.00           C  
ATOM    604  CG  ASP A  38      -8.418   1.980  13.339  1.00  0.00           C  
ATOM    605  OD1 ASP A  38      -7.968   1.791  14.457  1.00  0.00           O  
ATOM    606  OD2 ASP A  38      -9.606   2.106  13.094  1.00  0.00           O  
ATOM    607  H   ASP A  38      -8.863  -0.106  12.485  1.00  0.00           H  
ATOM    608  HA  ASP A  38      -8.236   1.673  10.241  1.00  0.00           H  
ATOM    609  HB2 ASP A  38      -6.444   1.812  12.525  1.00  0.00           H  
ATOM    610  HB3 ASP A  38      -7.431   3.074  11.790  1.00  0.00           H  
ATOM    611  N   TRP A  39      -6.333   0.408   9.306  1.00  0.00           N  
ATOM    612  CA  TRP A  39      -5.178  -0.294   8.750  1.00  0.00           C  
ATOM    613  C   TRP A  39      -4.473   0.568   7.704  1.00  0.00           C  
ATOM    614  O   TRP A  39      -5.030   1.558   7.224  1.00  0.00           O  
ATOM    615  CB  TRP A  39      -5.616  -1.614   8.107  1.00  0.00           C  
ATOM    616  CG  TRP A  39      -7.057  -1.869   8.392  1.00  0.00           C  
ATOM    617  CD1 TRP A  39      -7.545  -2.319   9.569  1.00  0.00           C  
ATOM    618  CD2 TRP A  39      -8.202  -1.707   7.508  1.00  0.00           C  
ATOM    619  NE1 TRP A  39      -8.915  -2.448   9.463  1.00  0.00           N  
ATOM    620  CE2 TRP A  39      -9.369  -2.078   8.213  1.00  0.00           C  
ATOM    621  CE3 TRP A  39      -8.339  -1.274   6.178  1.00  0.00           C  
ATOM    622  CZ2 TRP A  39     -10.630  -2.025   7.620  1.00  0.00           C  
ATOM    623  CZ3 TRP A  39      -9.606  -1.222   5.576  1.00  0.00           C  
ATOM    624  CH2 TRP A  39     -10.750  -1.594   6.296  1.00  0.00           C  
ATOM    625  H   TRP A  39      -6.897   0.960   8.719  1.00  0.00           H  
ATOM    626  HA  TRP A  39      -4.485  -0.511   9.548  1.00  0.00           H  
ATOM    627  HB2 TRP A  39      -5.466  -1.562   7.040  1.00  0.00           H  
ATOM    628  HB3 TRP A  39      -5.029  -2.422   8.513  1.00  0.00           H  
ATOM    629  HD1 TRP A  39      -6.958  -2.548  10.447  1.00  0.00           H  
ATOM    630  HE1 TRP A  39      -9.508  -2.760  10.173  1.00  0.00           H  
ATOM    631  HE3 TRP A  39      -7.465  -0.984   5.614  1.00  0.00           H  
ATOM    632  HZ2 TRP A  39     -11.508  -2.315   8.179  1.00  0.00           H  
ATOM    633  HZ3 TRP A  39      -9.701  -0.888   4.555  1.00  0.00           H  
ATOM    634  HH2 TRP A  39     -11.722  -1.552   5.827  1.00  0.00           H  
ATOM    635  N   THR A  40      -3.246   0.177   7.350  1.00  0.00           N  
ATOM    636  CA  THR A  40      -2.472   0.911   6.349  1.00  0.00           C  
ATOM    637  C   THR A  40      -2.224   0.044   5.124  1.00  0.00           C  
ATOM    638  O   THR A  40      -2.000  -1.154   5.245  1.00  0.00           O  
ATOM    639  CB  THR A  40      -1.130   1.373   6.923  1.00  0.00           C  
ATOM    640  OG1 THR A  40      -1.361   2.271   8.000  1.00  0.00           O  
ATOM    641  CG2 THR A  40      -0.320   2.081   5.830  1.00  0.00           C  
ATOM    642  H   THR A  40      -2.861  -0.625   7.762  1.00  0.00           H  
ATOM    643  HA  THR A  40      -3.026   1.772   6.049  1.00  0.00           H  
ATOM    644  HB  THR A  40      -0.577   0.521   7.274  1.00  0.00           H  
ATOM    645  HG1 THR A  40      -1.638   1.757   8.761  1.00  0.00           H  
ATOM    646 HG21 THR A  40      -0.021   1.365   5.078  1.00  0.00           H  
ATOM    647 HG22 THR A  40      -0.924   2.850   5.373  1.00  0.00           H  
ATOM    648 HG23 THR A  40       0.561   2.525   6.266  1.00  0.00           H  
ATOM    649  N   LEU A  41      -2.264   0.666   3.948  1.00  0.00           N  
ATOM    650  CA  LEU A  41      -2.041  -0.049   2.696  1.00  0.00           C  
ATOM    651  C   LEU A  41      -1.008   0.679   1.840  1.00  0.00           C  
ATOM    652  O   LEU A  41      -0.955   1.911   1.824  1.00  0.00           O  
ATOM    653  CB  LEU A  41      -3.366  -0.174   1.936  1.00  0.00           C  
ATOM    654  CG  LEU A  41      -3.636   1.108   1.127  1.00  0.00           C  
ATOM    655  CD1 LEU A  41      -3.023   1.016  -0.276  1.00  0.00           C  
ATOM    656  CD2 LEU A  41      -5.138   1.305   0.983  1.00  0.00           C  
ATOM    657  H   LEU A  41      -2.445   1.629   3.924  1.00  0.00           H  
ATOM    658  HA  LEU A  41      -1.675  -1.040   2.919  1.00  0.00           H  
ATOM    659  HB2 LEU A  41      -3.328  -1.028   1.277  1.00  0.00           H  
ATOM    660  HB3 LEU A  41      -4.166  -0.314   2.648  1.00  0.00           H  
ATOM    661  HG  LEU A  41      -3.226   1.960   1.645  1.00  0.00           H  
ATOM    662 HD11 LEU A  41      -2.521   1.943  -0.508  1.00  0.00           H  
ATOM    663 HD12 LEU A  41      -2.315   0.201  -0.326  1.00  0.00           H  
ATOM    664 HD13 LEU A  41      -3.813   0.847  -0.991  1.00  0.00           H  
ATOM    665 HD21 LEU A  41      -5.617   0.345   0.855  1.00  0.00           H  
ATOM    666 HD22 LEU A  41      -5.523   1.787   1.868  1.00  0.00           H  
ATOM    667 HD23 LEU A  41      -5.335   1.925   0.119  1.00  0.00           H  
ATOM    668  N   PHE A  42      -0.190  -0.094   1.129  1.00  0.00           N  
ATOM    669  CA  PHE A  42       0.842   0.474   0.270  1.00  0.00           C  
ATOM    670  C   PHE A  42       0.470   0.300  -1.196  1.00  0.00           C  
ATOM    671  O   PHE A  42       0.658  -0.772  -1.767  1.00  0.00           O  
ATOM    672  CB  PHE A  42       2.168  -0.220   0.550  1.00  0.00           C  
ATOM    673  CG  PHE A  42       2.910   0.553   1.603  1.00  0.00           C  
ATOM    674  CD1 PHE A  42       2.329   0.755   2.863  1.00  0.00           C  
ATOM    675  CD2 PHE A  42       4.176   1.073   1.324  1.00  0.00           C  
ATOM    676  CE1 PHE A  42       3.018   1.478   3.841  1.00  0.00           C  
ATOM    677  CE2 PHE A  42       4.859   1.793   2.303  1.00  0.00           C  
ATOM    678  CZ  PHE A  42       4.283   1.995   3.559  1.00  0.00           C  
ATOM    679  H   PHE A  42      -0.284  -1.068   1.185  1.00  0.00           H  
ATOM    680  HA  PHE A  42       0.944   1.527   0.488  1.00  0.00           H  
ATOM    681  HB2 PHE A  42       1.981  -1.223   0.904  1.00  0.00           H  
ATOM    682  HB3 PHE A  42       2.755  -0.257  -0.354  1.00  0.00           H  
ATOM    683  HD1 PHE A  42       1.350   0.352   3.077  1.00  0.00           H  
ATOM    684  HD2 PHE A  42       4.626   0.918   0.352  1.00  0.00           H  
ATOM    685  HE1 PHE A  42       2.574   1.641   4.812  1.00  0.00           H  
ATOM    686  HE2 PHE A  42       5.826   2.201   2.087  1.00  0.00           H  
ATOM    687  HZ  PHE A  42       4.814   2.552   4.313  1.00  0.00           H  
ATOM    688  N   VAL A  43      -0.060   1.358  -1.799  1.00  0.00           N  
ATOM    689  CA  VAL A  43      -0.468   1.295  -3.196  1.00  0.00           C  
ATOM    690  C   VAL A  43       0.563   1.965  -4.116  1.00  0.00           C  
ATOM    691  O   VAL A  43       0.783   3.173  -4.007  1.00  0.00           O  
ATOM    692  CB  VAL A  43      -1.825   1.977  -3.380  1.00  0.00           C  
ATOM    693  CG1 VAL A  43      -1.786   3.414  -2.862  1.00  0.00           C  
ATOM    694  CG2 VAL A  43      -2.172   1.991  -4.863  1.00  0.00           C  
ATOM    695  H   VAL A  43      -0.181   2.192  -1.295  1.00  0.00           H  
ATOM    696  HA  VAL A  43      -0.583   0.265  -3.467  1.00  0.00           H  
ATOM    697  HB  VAL A  43      -2.570   1.426  -2.842  1.00  0.00           H  
ATOM    698 HG11 VAL A  43      -2.791   3.747  -2.639  1.00  0.00           H  
ATOM    699 HG12 VAL A  43      -1.192   3.457  -1.970  1.00  0.00           H  
ATOM    700 HG13 VAL A  43      -1.353   4.052  -3.613  1.00  0.00           H  
ATOM    701 HG21 VAL A  43      -1.872   2.934  -5.292  1.00  0.00           H  
ATOM    702 HG22 VAL A  43      -1.651   1.186  -5.358  1.00  0.00           H  
ATOM    703 HG23 VAL A  43      -3.236   1.862  -4.985  1.00  0.00           H  
ATOM    704  N   PRO A  44       1.189   1.231  -5.025  1.00  0.00           N  
ATOM    705  CA  PRO A  44       2.179   1.823  -5.961  1.00  0.00           C  
ATOM    706  C   PRO A  44       1.497   2.501  -7.150  1.00  0.00           C  
ATOM    707  O   PRO A  44       0.389   2.128  -7.532  1.00  0.00           O  
ATOM    708  CB  PRO A  44       2.995   0.622  -6.420  1.00  0.00           C  
ATOM    709  CG  PRO A  44       2.065  -0.542  -6.352  1.00  0.00           C  
ATOM    710  CD  PRO A  44       1.035  -0.223  -5.263  1.00  0.00           C  
ATOM    711  HA  PRO A  44       2.814   2.520  -5.446  1.00  0.00           H  
ATOM    712  HB2 PRO A  44       3.328   0.773  -7.431  1.00  0.00           H  
ATOM    713  HB3 PRO A  44       3.836   0.463  -5.763  1.00  0.00           H  
ATOM    714  HG2 PRO A  44       1.570  -0.673  -7.305  1.00  0.00           H  
ATOM    715  HG3 PRO A  44       2.606  -1.434  -6.086  1.00  0.00           H  
ATOM    716  HD2 PRO A  44       0.042  -0.448  -5.616  1.00  0.00           H  
ATOM    717  HD3 PRO A  44       1.259  -0.778  -4.364  1.00  0.00           H  
ATOM    718  N   THR A  45       2.159   3.499  -7.731  1.00  0.00           N  
ATOM    719  CA  THR A  45       1.584   4.210  -8.872  1.00  0.00           C  
ATOM    720  C   THR A  45       2.058   3.604 -10.191  1.00  0.00           C  
ATOM    721  O   THR A  45       2.858   2.677 -10.208  1.00  0.00           O  
ATOM    722  CB  THR A  45       1.977   5.685  -8.815  1.00  0.00           C  
ATOM    723  OG1 THR A  45       3.306   5.798  -8.327  1.00  0.00           O  
ATOM    724  CG2 THR A  45       1.027   6.431  -7.878  1.00  0.00           C  
ATOM    725  H   THR A  45       3.045   3.764  -7.385  1.00  0.00           H  
ATOM    726  HA  THR A  45       0.509   4.133  -8.825  1.00  0.00           H  
ATOM    727  HB  THR A  45       1.915   6.117  -9.801  1.00  0.00           H  
ATOM    728  HG1 THR A  45       3.375   5.263  -7.534  1.00  0.00           H  
ATOM    729 HG21 THR A  45       0.221   6.868  -8.450  1.00  0.00           H  
ATOM    730 HG22 THR A  45       0.622   5.743  -7.152  1.00  0.00           H  
ATOM    731 HG23 THR A  45       1.570   7.210  -7.365  1.00  0.00           H  
ATOM    732  N   ASN A  46       1.556   4.132 -11.300  1.00  0.00           N  
ATOM    733  CA  ASN A  46       1.944   3.625 -12.610  1.00  0.00           C  
ATOM    734  C   ASN A  46       3.462   3.680 -12.780  1.00  0.00           C  
ATOM    735  O   ASN A  46       4.070   2.751 -13.320  1.00  0.00           O  
ATOM    736  CB  ASN A  46       1.278   4.457 -13.709  1.00  0.00           C  
ATOM    737  CG  ASN A  46       1.600   3.866 -15.077  1.00  0.00           C  
ATOM    738  OD1 ASN A  46       1.335   2.689 -15.324  1.00  0.00           O  
ATOM    739  ND2 ASN A  46       2.160   4.616 -15.985  1.00  0.00           N  
ATOM    740  H   ASN A  46       0.913   4.871 -11.236  1.00  0.00           H  
ATOM    741  HA  ASN A  46       1.617   2.601 -12.703  1.00  0.00           H  
ATOM    742  HB2 ASN A  46       0.209   4.458 -13.560  1.00  0.00           H  
ATOM    743  HB3 ASN A  46       1.647   5.472 -13.663  1.00  0.00           H  
ATOM    744 HD21 ASN A  46       2.371   5.552 -15.784  1.00  0.00           H  
ATOM    745 HD22 ASN A  46       2.369   4.245 -16.867  1.00  0.00           H  
ATOM    746  N   ASP A  47       4.060   4.779 -12.321  1.00  0.00           N  
ATOM    747  CA  ASP A  47       5.505   4.961 -12.429  1.00  0.00           C  
ATOM    748  C   ASP A  47       6.246   3.785 -11.803  1.00  0.00           C  
ATOM    749  O   ASP A  47       7.422   3.555 -12.087  1.00  0.00           O  
ATOM    750  CB  ASP A  47       5.922   6.257 -11.728  1.00  0.00           C  
ATOM    751  CG  ASP A  47       5.285   7.456 -12.423  1.00  0.00           C  
ATOM    752  OD1 ASP A  47       4.526   7.242 -13.354  1.00  0.00           O  
ATOM    753  OD2 ASP A  47       5.565   8.570 -12.014  1.00  0.00           O  
ATOM    754  H   ASP A  47       3.516   5.483 -11.903  1.00  0.00           H  
ATOM    755  HA  ASP A  47       5.773   5.028 -13.471  1.00  0.00           H  
ATOM    756  HB2 ASP A  47       5.600   6.227 -10.698  1.00  0.00           H  
ATOM    757  HB3 ASP A  47       6.997   6.353 -11.765  1.00  0.00           H  
ATOM    758  N   ALA A  48       5.547   3.046 -10.953  1.00  0.00           N  
ATOM    759  CA  ALA A  48       6.133   1.892 -10.284  1.00  0.00           C  
ATOM    760  C   ALA A  48       6.021   0.650 -11.161  1.00  0.00           C  
ATOM    761  O   ALA A  48       6.831  -0.271 -11.059  1.00  0.00           O  
ATOM    762  CB  ALA A  48       5.393   1.630  -8.980  1.00  0.00           C  
ATOM    763  H   ALA A  48       4.615   3.280 -10.771  1.00  0.00           H  
ATOM    764  HA  ALA A  48       7.175   2.088 -10.061  1.00  0.00           H  
ATOM    765  HB1 ALA A  48       4.920   0.663  -9.037  1.00  0.00           H  
ATOM    766  HB2 ALA A  48       6.084   1.644  -8.166  1.00  0.00           H  
ATOM    767  HB3 ALA A  48       4.648   2.391  -8.825  1.00  0.00           H  
ATOM    768  N   PHE A  49       4.999   0.629 -12.012  1.00  0.00           N  
ATOM    769  CA  PHE A  49       4.771  -0.511 -12.895  1.00  0.00           C  
ATOM    770  C   PHE A  49       5.810  -0.536 -14.002  1.00  0.00           C  
ATOM    771  O   PHE A  49       6.180  -1.603 -14.495  1.00  0.00           O  
ATOM    772  CB  PHE A  49       3.367  -0.436 -13.505  1.00  0.00           C  
ATOM    773  CG  PHE A  49       3.457  -0.565 -15.007  1.00  0.00           C  
ATOM    774  CD1 PHE A  49       3.726   0.563 -15.793  1.00  0.00           C  
ATOM    775  CD2 PHE A  49       3.270  -1.813 -15.617  1.00  0.00           C  
ATOM    776  CE1 PHE A  49       3.808   0.444 -17.186  1.00  0.00           C  
ATOM    777  CE2 PHE A  49       3.352  -1.932 -17.011  1.00  0.00           C  
ATOM    778  CZ  PHE A  49       3.621  -0.803 -17.795  1.00  0.00           C  
ATOM    779  H   PHE A  49       4.384   1.391 -12.042  1.00  0.00           H  
ATOM    780  HA  PHE A  49       4.852  -1.420 -12.318  1.00  0.00           H  
ATOM    781  HB2 PHE A  49       2.761  -1.239 -13.110  1.00  0.00           H  
ATOM    782  HB3 PHE A  49       2.915   0.512 -13.252  1.00  0.00           H  
ATOM    783  HD1 PHE A  49       3.870   1.525 -15.324  1.00  0.00           H  
ATOM    784  HD2 PHE A  49       3.064  -2.684 -15.013  1.00  0.00           H  
ATOM    785  HE1 PHE A  49       4.014   1.314 -17.792  1.00  0.00           H  
ATOM    786  HE2 PHE A  49       3.208  -2.894 -17.480  1.00  0.00           H  
ATOM    787  HZ  PHE A  49       3.683  -0.895 -18.869  1.00  0.00           H  
ATOM    788  N   LYS A  50       6.272   0.646 -14.387  1.00  0.00           N  
ATOM    789  CA  LYS A  50       7.272   0.756 -15.442  1.00  0.00           C  
ATOM    790  C   LYS A  50       8.517  -0.051 -15.086  1.00  0.00           C  
ATOM    791  O   LYS A  50       9.259   0.310 -14.171  1.00  0.00           O  
ATOM    792  CB  LYS A  50       7.659   2.222 -15.653  1.00  0.00           C  
ATOM    793  CG  LYS A  50       6.396   3.082 -15.719  1.00  0.00           C  
ATOM    794  CD  LYS A  50       6.785   4.551 -15.895  1.00  0.00           C  
ATOM    795  CE  LYS A  50       7.485   4.749 -17.244  1.00  0.00           C  
ATOM    796  NZ  LYS A  50       7.149   6.098 -17.782  1.00  0.00           N  
ATOM    797  H   LYS A  50       5.931   1.460 -13.953  1.00  0.00           H  
ATOM    798  HA  LYS A  50       6.857   0.370 -16.360  1.00  0.00           H  
ATOM    799  HB2 LYS A  50       8.277   2.551 -14.831  1.00  0.00           H  
ATOM    800  HB3 LYS A  50       8.206   2.320 -16.578  1.00  0.00           H  
ATOM    801  HG2 LYS A  50       5.782   2.763 -16.549  1.00  0.00           H  
ATOM    802  HG3 LYS A  50       5.840   2.974 -14.804  1.00  0.00           H  
ATOM    803  HD2 LYS A  50       5.895   5.161 -15.853  1.00  0.00           H  
ATOM    804  HD3 LYS A  50       7.456   4.840 -15.099  1.00  0.00           H  
ATOM    805  HE2 LYS A  50       8.554   4.672 -17.108  1.00  0.00           H  
ATOM    806  HE3 LYS A  50       7.156   3.993 -17.941  1.00  0.00           H  
ATOM    807  HZ1 LYS A  50       6.537   5.995 -18.618  1.00  0.00           H  
ATOM    808  HZ2 LYS A  50       6.652   6.649 -17.054  1.00  0.00           H  
ATOM    809  HZ3 LYS A  50       8.023   6.593 -18.051  1.00  0.00           H  
ATOM    810  N   GLY A  51       8.737  -1.142 -15.813  1.00  0.00           N  
ATOM    811  CA  GLY A  51       9.895  -1.997 -15.569  1.00  0.00           C  
ATOM    812  C   GLY A  51       9.479  -3.457 -15.423  1.00  0.00           C  
ATOM    813  O   GLY A  51      10.133  -4.353 -15.954  1.00  0.00           O  
ATOM    814  H   GLY A  51       8.108  -1.377 -16.528  1.00  0.00           H  
ATOM    815  HA2 GLY A  51      10.583  -1.905 -16.398  1.00  0.00           H  
ATOM    816  HA3 GLY A  51      10.389  -1.679 -14.663  1.00  0.00           H  
ATOM    817  N   MET A  52       8.387  -3.686 -14.697  1.00  0.00           N  
ATOM    818  CA  MET A  52       7.884  -5.034 -14.482  1.00  0.00           C  
ATOM    819  C   MET A  52       8.026  -5.871 -15.748  1.00  0.00           C  
ATOM    820  O   MET A  52       7.482  -5.528 -16.797  1.00  0.00           O  
ATOM    821  CB  MET A  52       6.414  -4.972 -14.070  1.00  0.00           C  
ATOM    822  CG  MET A  52       6.222  -5.712 -12.745  1.00  0.00           C  
ATOM    823  SD  MET A  52       7.065  -4.812 -11.418  1.00  0.00           S  
ATOM    824  CE  MET A  52       5.590  -4.171 -10.582  1.00  0.00           C  
ATOM    825  H   MET A  52       7.910  -2.933 -14.300  1.00  0.00           H  
ATOM    826  HA  MET A  52       8.450  -5.498 -13.687  1.00  0.00           H  
ATOM    827  HB2 MET A  52       6.116  -3.941 -13.953  1.00  0.00           H  
ATOM    828  HB3 MET A  52       5.807  -5.440 -14.831  1.00  0.00           H  
ATOM    829  HG2 MET A  52       5.169  -5.780 -12.524  1.00  0.00           H  
ATOM    830  HG3 MET A  52       6.638  -6.704 -12.827  1.00  0.00           H  
ATOM    831  HE1 MET A  52       4.894  -3.794 -11.313  1.00  0.00           H  
ATOM    832  HE2 MET A  52       5.120  -4.964 -10.015  1.00  0.00           H  
ATOM    833  HE3 MET A  52       5.877  -3.369  -9.915  1.00  0.00           H  
ATOM    834  N   THR A  53       8.764  -6.970 -15.643  1.00  0.00           N  
ATOM    835  CA  THR A  53       8.971  -7.845 -16.787  1.00  0.00           C  
ATOM    836  C   THR A  53       7.737  -8.698 -17.040  1.00  0.00           C  
ATOM    837  O   THR A  53       6.929  -8.922 -16.139  1.00  0.00           O  
ATOM    838  CB  THR A  53      10.179  -8.740 -16.548  1.00  0.00           C  
ATOM    839  OG1 THR A  53       9.856  -9.726 -15.577  1.00  0.00           O  
ATOM    840  CG2 THR A  53      11.335  -7.880 -16.046  1.00  0.00           C  
ATOM    841  H   THR A  53       9.176  -7.195 -14.782  1.00  0.00           H  
ATOM    842  HA  THR A  53       9.162  -7.239 -17.655  1.00  0.00           H  
ATOM    843  HB  THR A  53      10.465  -9.218 -17.471  1.00  0.00           H  
ATOM    844  HG1 THR A  53      10.550 -10.387 -15.582  1.00  0.00           H  
ATOM    845 HG21 THR A  53      11.316  -7.859 -14.973  1.00  0.00           H  
ATOM    846 HG22 THR A  53      12.271  -8.297 -16.386  1.00  0.00           H  
ATOM    847 HG23 THR A  53      11.226  -6.874 -16.428  1.00  0.00           H  
ATOM    848  N   SER A  54       7.597  -9.160 -18.274  1.00  0.00           N  
ATOM    849  CA  SER A  54       6.452  -9.981 -18.645  1.00  0.00           C  
ATOM    850  C   SER A  54       6.411 -11.259 -17.812  1.00  0.00           C  
ATOM    851  O   SER A  54       5.342 -11.724 -17.410  1.00  0.00           O  
ATOM    852  CB  SER A  54       6.525 -10.340 -20.129  1.00  0.00           C  
ATOM    853  OG  SER A  54       5.577  -9.563 -20.849  1.00  0.00           O  
ATOM    854  H   SER A  54       8.272  -8.941 -18.949  1.00  0.00           H  
ATOM    855  HA  SER A  54       5.552  -9.416 -18.468  1.00  0.00           H  
ATOM    856  HB2 SER A  54       7.512 -10.130 -20.505  1.00  0.00           H  
ATOM    857  HB3 SER A  54       6.312 -11.394 -20.254  1.00  0.00           H  
ATOM    858  HG  SER A  54       6.005  -9.232 -21.643  1.00  0.00           H  
ATOM    859  N   GLU A  55       7.584 -11.823 -17.555  1.00  0.00           N  
ATOM    860  CA  GLU A  55       7.669 -13.047 -16.771  1.00  0.00           C  
ATOM    861  C   GLU A  55       7.316 -12.774 -15.315  1.00  0.00           C  
ATOM    862  O   GLU A  55       6.623 -13.562 -14.676  1.00  0.00           O  
ATOM    863  CB  GLU A  55       9.082 -13.627 -16.861  1.00  0.00           C  
ATOM    864  CG  GLU A  55       9.024 -15.144 -16.677  1.00  0.00           C  
ATOM    865  CD  GLU A  55      10.433 -15.725 -16.697  1.00  0.00           C  
ATOM    866  OE1 GLU A  55      11.144 -15.534 -15.724  1.00  0.00           O  
ATOM    867  OE2 GLU A  55      10.779 -16.351 -17.684  1.00  0.00           O  
ATOM    868  H   GLU A  55       8.404 -11.409 -17.896  1.00  0.00           H  
ATOM    869  HA  GLU A  55       6.972 -13.767 -17.172  1.00  0.00           H  
ATOM    870  HB2 GLU A  55       9.504 -13.396 -17.828  1.00  0.00           H  
ATOM    871  HB3 GLU A  55       9.698 -13.196 -16.087  1.00  0.00           H  
ATOM    872  HG2 GLU A  55       8.554 -15.372 -15.732  1.00  0.00           H  
ATOM    873  HG3 GLU A  55       8.445 -15.579 -17.478  1.00  0.00           H  
ATOM    874  N   GLU A  56       7.795 -11.649 -14.800  1.00  0.00           N  
ATOM    875  CA  GLU A  56       7.520 -11.281 -13.419  1.00  0.00           C  
ATOM    876  C   GLU A  56       6.018 -11.220 -13.167  1.00  0.00           C  
ATOM    877  O   GLU A  56       5.500 -11.905 -12.287  1.00  0.00           O  
ATOM    878  CB  GLU A  56       8.147  -9.920 -13.103  1.00  0.00           C  
ATOM    879  CG  GLU A  56       9.638 -10.097 -12.808  1.00  0.00           C  
ATOM    880  CD  GLU A  56       9.864 -10.194 -11.302  1.00  0.00           C  
ATOM    881  OE1 GLU A  56       9.150 -10.949 -10.663  1.00  0.00           O  
ATOM    882  OE2 GLU A  56      10.749  -9.512 -10.812  1.00  0.00           O  
ATOM    883  H   GLU A  56       8.340 -11.057 -15.358  1.00  0.00           H  
ATOM    884  HA  GLU A  56       7.953 -12.024 -12.766  1.00  0.00           H  
ATOM    885  HB2 GLU A  56       8.023  -9.262 -13.951  1.00  0.00           H  
ATOM    886  HB3 GLU A  56       7.660  -9.491 -12.240  1.00  0.00           H  
ATOM    887  HG2 GLU A  56       9.993 -11.000 -13.284  1.00  0.00           H  
ATOM    888  HG3 GLU A  56      10.183  -9.249 -13.197  1.00  0.00           H  
ATOM    889  N   LYS A  57       5.320 -10.394 -13.938  1.00  0.00           N  
ATOM    890  CA  LYS A  57       3.877 -10.261 -13.764  1.00  0.00           C  
ATOM    891  C   LYS A  57       3.189 -11.618 -13.892  1.00  0.00           C  
ATOM    892  O   LYS A  57       2.204 -11.889 -13.201  1.00  0.00           O  
ATOM    893  CB  LYS A  57       3.309  -9.290 -14.805  1.00  0.00           C  
ATOM    894  CG  LYS A  57       3.684  -9.774 -16.205  1.00  0.00           C  
ATOM    895  CD  LYS A  57       3.099  -8.833 -17.260  1.00  0.00           C  
ATOM    896  CE  LYS A  57       2.859  -9.604 -18.565  1.00  0.00           C  
ATOM    897  NZ  LYS A  57       1.440 -10.056 -18.623  1.00  0.00           N  
ATOM    898  H   LYS A  57       5.776  -9.865 -14.627  1.00  0.00           H  
ATOM    899  HA  LYS A  57       3.682  -9.866 -12.778  1.00  0.00           H  
ATOM    900  HB2 LYS A  57       2.234  -9.249 -14.711  1.00  0.00           H  
ATOM    901  HB3 LYS A  57       3.724  -8.307 -14.643  1.00  0.00           H  
ATOM    902  HG2 LYS A  57       4.757  -9.790 -16.296  1.00  0.00           H  
ATOM    903  HG3 LYS A  57       3.292 -10.765 -16.355  1.00  0.00           H  
ATOM    904  HD2 LYS A  57       2.163  -8.430 -16.903  1.00  0.00           H  
ATOM    905  HD3 LYS A  57       3.791  -8.025 -17.445  1.00  0.00           H  
ATOM    906  HE2 LYS A  57       3.067  -8.959 -19.402  1.00  0.00           H  
ATOM    907  HE3 LYS A  57       3.509 -10.466 -18.609  1.00  0.00           H  
ATOM    908  HZ1 LYS A  57       1.412 -11.077 -18.814  1.00  0.00           H  
ATOM    909  HZ2 LYS A  57       0.977  -9.860 -17.713  1.00  0.00           H  
ATOM    910  HZ3 LYS A  57       0.945  -9.546 -19.380  1.00  0.00           H  
ATOM    911  N   GLU A  58       3.704 -12.463 -14.781  1.00  0.00           N  
ATOM    912  CA  GLU A  58       3.123 -13.778 -14.990  1.00  0.00           C  
ATOM    913  C   GLU A  58       3.386 -14.682 -13.791  1.00  0.00           C  
ATOM    914  O   GLU A  58       2.488 -15.374 -13.315  1.00  0.00           O  
ATOM    915  CB  GLU A  58       3.722 -14.400 -16.248  1.00  0.00           C  
ATOM    916  CG  GLU A  58       3.348 -15.877 -16.305  1.00  0.00           C  
ATOM    917  CD  GLU A  58       3.220 -16.329 -17.756  1.00  0.00           C  
ATOM    918  OE1 GLU A  58       2.110 -16.322 -18.262  1.00  0.00           O  
ATOM    919  OE2 GLU A  58       4.235 -16.674 -18.340  1.00  0.00           O  
ATOM    920  H   GLU A  58       4.485 -12.196 -15.313  1.00  0.00           H  
ATOM    921  HA  GLU A  58       2.057 -13.672 -15.124  1.00  0.00           H  
ATOM    922  HB2 GLU A  58       3.335 -13.893 -17.120  1.00  0.00           H  
ATOM    923  HB3 GLU A  58       4.797 -14.303 -16.221  1.00  0.00           H  
ATOM    924  HG2 GLU A  58       4.116 -16.455 -15.814  1.00  0.00           H  
ATOM    925  HG3 GLU A  58       2.408 -16.024 -15.800  1.00  0.00           H  
ATOM    926  N   ILE A  59       4.617 -14.672 -13.303  1.00  0.00           N  
ATOM    927  CA  ILE A  59       4.970 -15.496 -12.156  1.00  0.00           C  
ATOM    928  C   ILE A  59       4.099 -15.134 -10.957  1.00  0.00           C  
ATOM    929  O   ILE A  59       3.901 -15.944 -10.054  1.00  0.00           O  
ATOM    930  CB  ILE A  59       6.441 -15.289 -11.803  1.00  0.00           C  
ATOM    931  CG1 ILE A  59       7.313 -15.927 -12.885  1.00  0.00           C  
ATOM    932  CG2 ILE A  59       6.738 -15.945 -10.453  1.00  0.00           C  
ATOM    933  CD1 ILE A  59       8.659 -15.204 -12.951  1.00  0.00           C  
ATOM    934  H   ILE A  59       5.296 -14.104 -13.719  1.00  0.00           H  
ATOM    935  HA  ILE A  59       4.813 -16.534 -12.406  1.00  0.00           H  
ATOM    936  HB  ILE A  59       6.651 -14.231 -11.743  1.00  0.00           H  
ATOM    937 HG12 ILE A  59       7.475 -16.969 -12.649  1.00  0.00           H  
ATOM    938 HG13 ILE A  59       6.817 -15.848 -13.840  1.00  0.00           H  
ATOM    939 HG21 ILE A  59       6.128 -16.830 -10.341  1.00  0.00           H  
ATOM    940 HG22 ILE A  59       7.782 -16.218 -10.407  1.00  0.00           H  
ATOM    941 HG23 ILE A  59       6.512 -15.250  -9.658  1.00  0.00           H  
ATOM    942 HD11 ILE A  59       8.989 -14.964 -11.951  1.00  0.00           H  
ATOM    943 HD12 ILE A  59       9.388 -15.842 -13.427  1.00  0.00           H  
ATOM    944 HD13 ILE A  59       8.550 -14.294 -13.523  1.00  0.00           H  
ATOM    945  N   LEU A  60       3.581 -13.910 -10.958  1.00  0.00           N  
ATOM    946  CA  LEU A  60       2.732 -13.447  -9.866  1.00  0.00           C  
ATOM    947  C   LEU A  60       1.316 -14.002 -10.011  1.00  0.00           C  
ATOM    948  O   LEU A  60       0.804 -14.670  -9.114  1.00  0.00           O  
ATOM    949  CB  LEU A  60       2.680 -11.916  -9.859  1.00  0.00           C  
ATOM    950  CG  LEU A  60       3.649 -11.368  -8.807  1.00  0.00           C  
ATOM    951  CD1 LEU A  60       5.038 -11.977  -9.010  1.00  0.00           C  
ATOM    952  CD2 LEU A  60       3.744  -9.846  -8.946  1.00  0.00           C  
ATOM    953  H   LEU A  60       3.774 -13.305 -11.707  1.00  0.00           H  
ATOM    954  HA  LEU A  60       3.149 -13.787  -8.930  1.00  0.00           H  
ATOM    955  HB2 LEU A  60       2.957 -11.543 -10.835  1.00  0.00           H  
ATOM    956  HB3 LEU A  60       1.677 -11.593  -9.623  1.00  0.00           H  
ATOM    957  HG  LEU A  60       3.288 -11.618  -7.820  1.00  0.00           H  
ATOM    958 HD11 LEU A  60       5.791 -11.222  -8.836  1.00  0.00           H  
ATOM    959 HD12 LEU A  60       5.178 -12.792  -8.317  1.00  0.00           H  
ATOM    960 HD13 LEU A  60       5.126 -12.345 -10.020  1.00  0.00           H  
ATOM    961 HD21 LEU A  60       4.342  -9.448  -8.139  1.00  0.00           H  
ATOM    962 HD22 LEU A  60       4.204  -9.598  -9.890  1.00  0.00           H  
ATOM    963 HD23 LEU A  60       2.753  -9.418  -8.904  1.00  0.00           H  
ATOM    964  N   ILE A  61       0.690 -13.720 -11.150  1.00  0.00           N  
ATOM    965  CA  ILE A  61      -0.668 -14.189 -11.407  1.00  0.00           C  
ATOM    966  C   ILE A  61      -0.680 -15.702 -11.614  1.00  0.00           C  
ATOM    967  O   ILE A  61      -1.741 -16.329 -11.634  1.00  0.00           O  
ATOM    968  CB  ILE A  61      -1.245 -13.493 -12.651  1.00  0.00           C  
ATOM    969  CG1 ILE A  61      -0.544 -14.003 -13.912  1.00  0.00           C  
ATOM    970  CG2 ILE A  61      -1.032 -11.980 -12.550  1.00  0.00           C  
ATOM    971  CD1 ILE A  61      -1.452 -14.992 -14.642  1.00  0.00           C  
ATOM    972  H   ILE A  61       1.147 -13.184 -11.828  1.00  0.00           H  
ATOM    973  HA  ILE A  61      -1.289 -13.949 -10.555  1.00  0.00           H  
ATOM    974  HB  ILE A  61      -2.303 -13.701 -12.719  1.00  0.00           H  
ATOM    975 HG12 ILE A  61      -0.327 -13.167 -14.563  1.00  0.00           H  
ATOM    976 HG13 ILE A  61       0.375 -14.492 -13.642  1.00  0.00           H  
ATOM    977 HG21 ILE A  61      -1.666 -11.577 -11.774  1.00  0.00           H  
ATOM    978 HG22 ILE A  61       0.001 -11.774 -12.316  1.00  0.00           H  
ATOM    979 HG23 ILE A  61      -1.282 -11.522 -13.494  1.00  0.00           H  
ATOM    980 HD11 ILE A  61      -1.887 -15.676 -13.928  1.00  0.00           H  
ATOM    981 HD12 ILE A  61      -2.240 -14.452 -15.146  1.00  0.00           H  
ATOM    982 HD13 ILE A  61      -0.873 -15.546 -15.366  1.00  0.00           H  
ATOM    983  N   ARG A  62       0.506 -16.279 -11.772  1.00  0.00           N  
ATOM    984  CA  ARG A  62       0.626 -17.717 -11.985  1.00  0.00           C  
ATOM    985  C   ARG A  62       0.186 -18.486 -10.745  1.00  0.00           C  
ATOM    986  O   ARG A  62      -0.222 -19.643 -10.838  1.00  0.00           O  
ATOM    987  CB  ARG A  62       2.075 -18.072 -12.319  1.00  0.00           C  
ATOM    988  CG  ARG A  62       2.273 -19.587 -12.202  1.00  0.00           C  
ATOM    989  CD  ARG A  62       3.444 -20.028 -13.084  1.00  0.00           C  
ATOM    990  NE  ARG A  62       4.189 -21.105 -12.440  1.00  0.00           N  
ATOM    991  CZ  ARG A  62       3.695 -22.337 -12.366  1.00  0.00           C  
ATOM    992  NH1 ARG A  62       2.516 -22.601 -12.859  1.00  0.00           N  
ATOM    993  NH2 ARG A  62       4.397 -23.286 -11.808  1.00  0.00           N  
ATOM    994  H   ARG A  62       1.316 -15.726 -11.751  1.00  0.00           H  
ATOM    995  HA  ARG A  62      -0.001 -18.001 -12.814  1.00  0.00           H  
ATOM    996  HB2 ARG A  62       2.296 -17.752 -13.328  1.00  0.00           H  
ATOM    997  HB3 ARG A  62       2.738 -17.570 -11.629  1.00  0.00           H  
ATOM    998  HG2 ARG A  62       2.480 -19.841 -11.172  1.00  0.00           H  
ATOM    999  HG3 ARG A  62       1.373 -20.091 -12.522  1.00  0.00           H  
ATOM   1000  HD2 ARG A  62       3.065 -20.378 -14.031  1.00  0.00           H  
ATOM   1001  HD3 ARG A  62       4.103 -19.189 -13.253  1.00  0.00           H  
ATOM   1002  HE  ARG A  62       5.069 -20.916 -12.054  1.00  0.00           H  
ATOM   1003 HH11 ARG A  62       1.983 -21.876 -13.294  1.00  0.00           H  
ATOM   1004 HH12 ARG A  62       2.146 -23.528 -12.800  1.00  0.00           H  
ATOM   1005 HH21 ARG A  62       5.305 -23.086 -11.438  1.00  0.00           H  
ATOM   1006 HH22 ARG A  62       4.027 -24.214 -11.750  1.00  0.00           H  
ATOM   1007  N   ASP A  63       0.268 -17.834  -9.590  1.00  0.00           N  
ATOM   1008  CA  ASP A  63      -0.129 -18.463  -8.335  1.00  0.00           C  
ATOM   1009  C   ASP A  63      -1.153 -17.599  -7.614  1.00  0.00           C  
ATOM   1010  O   ASP A  63      -0.970 -16.388  -7.474  1.00  0.00           O  
ATOM   1011  CB  ASP A  63       1.088 -18.661  -7.437  1.00  0.00           C  
ATOM   1012  CG  ASP A  63       1.338 -20.150  -7.228  1.00  0.00           C  
ATOM   1013  OD1 ASP A  63       2.473 -20.568  -7.387  1.00  0.00           O  
ATOM   1014  OD2 ASP A  63       0.390 -20.851  -6.915  1.00  0.00           O  
ATOM   1015  H   ASP A  63       0.599 -16.912  -9.581  1.00  0.00           H  
ATOM   1016  HA  ASP A  63      -0.569 -19.426  -8.545  1.00  0.00           H  
ATOM   1017  HB2 ASP A  63       1.955 -18.211  -7.901  1.00  0.00           H  
ATOM   1018  HB3 ASP A  63       0.907 -18.193  -6.482  1.00  0.00           H  
ATOM   1019  N   LYS A  64      -2.231 -18.225  -7.159  1.00  0.00           N  
ATOM   1020  CA  LYS A  64      -3.275 -17.495  -6.457  1.00  0.00           C  
ATOM   1021  C   LYS A  64      -2.731 -16.932  -5.152  1.00  0.00           C  
ATOM   1022  O   LYS A  64      -3.076 -15.831  -4.747  1.00  0.00           O  
ATOM   1023  CB  LYS A  64      -4.472 -18.430  -6.189  1.00  0.00           C  
ATOM   1024  CG  LYS A  64      -5.377 -17.906  -5.053  1.00  0.00           C  
ATOM   1025  CD  LYS A  64      -5.983 -16.548  -5.422  1.00  0.00           C  
ATOM   1026  CE  LYS A  64      -7.507 -16.641  -5.332  1.00  0.00           C  
ATOM   1027  NZ  LYS A  64      -8.105 -15.342  -5.738  1.00  0.00           N  
ATOM   1028  H   LYS A  64      -2.327 -19.189  -7.299  1.00  0.00           H  
ATOM   1029  HA  LYS A  64      -3.596 -16.680  -7.081  1.00  0.00           H  
ATOM   1030  HB2 LYS A  64      -5.059 -18.517  -7.091  1.00  0.00           H  
ATOM   1031  HB3 LYS A  64      -4.100 -19.407  -5.918  1.00  0.00           H  
ATOM   1032  HG2 LYS A  64      -6.180 -18.614  -4.897  1.00  0.00           H  
ATOM   1033  HG3 LYS A  64      -4.815 -17.815  -4.136  1.00  0.00           H  
ATOM   1034  HD2 LYS A  64      -5.624 -15.793  -4.734  1.00  0.00           H  
ATOM   1035  HD3 LYS A  64      -5.703 -16.280  -6.426  1.00  0.00           H  
ATOM   1036  HE2 LYS A  64      -7.861 -17.420  -5.993  1.00  0.00           H  
ATOM   1037  HE3 LYS A  64      -7.796 -16.872  -4.317  1.00  0.00           H  
ATOM   1038  HZ1 LYS A  64      -7.388 -14.770  -6.228  1.00  0.00           H  
ATOM   1039  HZ2 LYS A  64      -8.908 -15.514  -6.374  1.00  0.00           H  
ATOM   1040  HZ3 LYS A  64      -8.436 -14.835  -4.893  1.00  0.00           H  
ATOM   1041  N   ASN A  65      -1.885 -17.696  -4.489  1.00  0.00           N  
ATOM   1042  CA  ASN A  65      -1.323 -17.252  -3.226  1.00  0.00           C  
ATOM   1043  C   ASN A  65      -0.329 -16.113  -3.443  1.00  0.00           C  
ATOM   1044  O   ASN A  65      -0.131 -15.270  -2.564  1.00  0.00           O  
ATOM   1045  CB  ASN A  65      -0.633 -18.423  -2.531  1.00  0.00           C  
ATOM   1046  CG  ASN A  65      -1.233 -18.624  -1.145  1.00  0.00           C  
ATOM   1047  OD1 ASN A  65      -1.378 -17.665  -0.386  1.00  0.00           O  
ATOM   1048  ND2 ASN A  65      -1.595 -19.819  -0.767  1.00  0.00           N  
ATOM   1049  H   ASN A  65      -1.641 -18.573  -4.846  1.00  0.00           H  
ATOM   1050  HA  ASN A  65      -2.123 -16.901  -2.597  1.00  0.00           H  
ATOM   1051  HB2 ASN A  65      -0.777 -19.320  -3.118  1.00  0.00           H  
ATOM   1052  HB3 ASN A  65       0.423 -18.219  -2.441  1.00  0.00           H  
ATOM   1053 HD21 ASN A  65      -1.482 -20.580  -1.374  1.00  0.00           H  
ATOM   1054 HD22 ASN A  65      -1.985 -19.955   0.121  1.00  0.00           H  
ATOM   1055  N   ALA A  66       0.294 -16.093  -4.615  1.00  0.00           N  
ATOM   1056  CA  ALA A  66       1.274 -15.062  -4.930  1.00  0.00           C  
ATOM   1057  C   ALA A  66       0.612 -13.703  -5.095  1.00  0.00           C  
ATOM   1058  O   ALA A  66       0.900 -12.752  -4.348  1.00  0.00           O  
ATOM   1059  CB  ALA A  66       1.992 -15.434  -6.223  1.00  0.00           C  
ATOM   1060  H   ALA A  66       0.097 -16.785  -5.278  1.00  0.00           H  
ATOM   1061  HA  ALA A  66       1.992 -15.010  -4.134  1.00  0.00           H  
ATOM   1062  HB1 ALA A  66       2.511 -14.570  -6.610  1.00  0.00           H  
ATOM   1063  HB2 ALA A  66       2.700 -16.224  -6.026  1.00  0.00           H  
ATOM   1064  HB3 ALA A  66       1.265 -15.773  -6.948  1.00  0.00           H  
ATOM   1065  N   LEU A  67      -0.286 -13.606  -6.068  1.00  0.00           N  
ATOM   1066  CA  LEU A  67      -0.967 -12.348  -6.287  1.00  0.00           C  
ATOM   1067  C   LEU A  67      -1.676 -11.937  -5.008  1.00  0.00           C  
ATOM   1068  O   LEU A  67      -1.757 -10.753  -4.690  1.00  0.00           O  
ATOM   1069  CB  LEU A  67      -1.949 -12.437  -7.479  1.00  0.00           C  
ATOM   1070  CG  LEU A  67      -3.422 -12.504  -7.023  1.00  0.00           C  
ATOM   1071  CD1 LEU A  67      -4.331 -12.329  -8.239  1.00  0.00           C  
ATOM   1072  CD2 LEU A  67      -3.707 -13.863  -6.381  1.00  0.00           C  
ATOM   1073  H   LEU A  67      -0.490 -14.384  -6.636  1.00  0.00           H  
ATOM   1074  HA  LEU A  67      -0.227 -11.600  -6.522  1.00  0.00           H  
ATOM   1075  HB2 LEU A  67      -1.815 -11.561  -8.096  1.00  0.00           H  
ATOM   1076  HB3 LEU A  67      -1.712 -13.314  -8.066  1.00  0.00           H  
ATOM   1077  HG  LEU A  67      -3.638 -11.714  -6.329  1.00  0.00           H  
ATOM   1078 HD11 LEU A  67      -5.316 -12.714  -8.013  1.00  0.00           H  
ATOM   1079 HD12 LEU A  67      -4.405 -11.279  -8.490  1.00  0.00           H  
ATOM   1080 HD13 LEU A  67      -3.914 -12.867  -9.070  1.00  0.00           H  
ATOM   1081 HD21 LEU A  67      -4.605 -14.267  -6.787  1.00  0.00           H  
ATOM   1082 HD22 LEU A  67      -2.878 -14.538  -6.561  1.00  0.00           H  
ATOM   1083 HD23 LEU A  67      -3.848 -13.742  -5.338  1.00  0.00           H  
ATOM   1084  N   GLN A  68      -2.213 -12.917  -4.285  1.00  0.00           N  
ATOM   1085  CA  GLN A  68      -2.941 -12.617  -3.059  1.00  0.00           C  
ATOM   1086  C   GLN A  68      -2.035 -11.882  -2.081  1.00  0.00           C  
ATOM   1087  O   GLN A  68      -2.406 -10.846  -1.507  1.00  0.00           O  
ATOM   1088  CB  GLN A  68      -3.477 -13.890  -2.394  1.00  0.00           C  
ATOM   1089  CG  GLN A  68      -4.977 -14.043  -2.685  1.00  0.00           C  
ATOM   1090  CD  GLN A  68      -5.792 -13.170  -1.747  1.00  0.00           C  
ATOM   1091  OE1 GLN A  68      -6.414 -13.664  -0.806  1.00  0.00           O  
ATOM   1092  NE2 GLN A  68      -5.810 -11.886  -1.955  1.00  0.00           N  
ATOM   1093  H   GLN A  68      -2.144 -13.850  -4.595  1.00  0.00           H  
ATOM   1094  HA  GLN A  68      -3.770 -11.990  -3.315  1.00  0.00           H  
ATOM   1095  HB2 GLN A  68      -2.944 -14.742  -2.769  1.00  0.00           H  
ATOM   1096  HB3 GLN A  68      -3.331 -13.821  -1.326  1.00  0.00           H  
ATOM   1097  HG2 GLN A  68      -5.190 -13.739  -3.693  1.00  0.00           H  
ATOM   1098  HG3 GLN A  68      -5.267 -15.069  -2.565  1.00  0.00           H  
ATOM   1099 HE21 GLN A  68      -5.303 -11.507  -2.702  1.00  0.00           H  
ATOM   1100 HE22 GLN A  68      -6.350 -11.306  -1.389  1.00  0.00           H  
ATOM   1101  N   ASN A  69      -0.837 -12.422  -1.892  1.00  0.00           N  
ATOM   1102  CA  ASN A  69       0.107 -11.810  -0.990  1.00  0.00           C  
ATOM   1103  C   ASN A  69       0.305 -10.347  -1.361  1.00  0.00           C  
ATOM   1104  O   ASN A  69       0.320  -9.471  -0.498  1.00  0.00           O  
ATOM   1105  CB  ASN A  69       1.441 -12.542  -1.052  1.00  0.00           C  
ATOM   1106  CG  ASN A  69       2.522 -11.601  -1.566  1.00  0.00           C  
ATOM   1107  OD1 ASN A  69       2.952 -10.697  -0.851  1.00  0.00           O  
ATOM   1108  ND2 ASN A  69       2.986 -11.758  -2.775  1.00  0.00           N  
ATOM   1109  H   ASN A  69      -0.588 -13.243  -2.373  1.00  0.00           H  
ATOM   1110  HA  ASN A  69      -0.280 -11.873   0.011  1.00  0.00           H  
ATOM   1111  HB2 ASN A  69       1.708 -12.890  -0.063  1.00  0.00           H  
ATOM   1112  HB3 ASN A  69       1.355 -13.385  -1.718  1.00  0.00           H  
ATOM   1113 HD21 ASN A  69       2.639 -12.477  -3.344  1.00  0.00           H  
ATOM   1114 HD22 ASN A  69       3.680 -11.156  -3.114  1.00  0.00           H  
ATOM   1115  N   ILE A  70       0.456 -10.085  -2.654  1.00  0.00           N  
ATOM   1116  CA  ILE A  70       0.651  -8.712  -3.112  1.00  0.00           C  
ATOM   1117  C   ILE A  70      -0.647  -7.912  -3.028  1.00  0.00           C  
ATOM   1118  O   ILE A  70      -0.631  -6.725  -2.711  1.00  0.00           O  
ATOM   1119  CB  ILE A  70       1.165  -8.705  -4.550  1.00  0.00           C  
ATOM   1120  CG1 ILE A  70       2.664  -9.030  -4.562  1.00  0.00           C  
ATOM   1121  CG2 ILE A  70       0.933  -7.321  -5.159  1.00  0.00           C  
ATOM   1122  CD1 ILE A  70       2.951 -10.038  -5.673  1.00  0.00           C  
ATOM   1123  H   ILE A  70       0.435 -10.824  -3.307  1.00  0.00           H  
ATOM   1124  HA  ILE A  70       1.383  -8.233  -2.479  1.00  0.00           H  
ATOM   1125  HB  ILE A  70       0.629  -9.445  -5.128  1.00  0.00           H  
ATOM   1126 HG12 ILE A  70       3.228  -8.127  -4.738  1.00  0.00           H  
ATOM   1127 HG13 ILE A  70       2.952  -9.458  -3.613  1.00  0.00           H  
ATOM   1128 HG21 ILE A  70      -0.092  -7.241  -5.492  1.00  0.00           H  
ATOM   1129 HG22 ILE A  70       1.129  -6.564  -4.416  1.00  0.00           H  
ATOM   1130 HG23 ILE A  70       1.594  -7.180  -5.996  1.00  0.00           H  
ATOM   1131 HD11 ILE A  70       2.477  -9.712  -6.586  1.00  0.00           H  
ATOM   1132 HD12 ILE A  70       4.018 -10.112  -5.827  1.00  0.00           H  
ATOM   1133 HD13 ILE A  70       2.560 -11.004  -5.391  1.00  0.00           H  
ATOM   1134  N   ILE A  71      -1.768  -8.561  -3.314  1.00  0.00           N  
ATOM   1135  CA  ILE A  71      -3.058  -7.882  -3.265  1.00  0.00           C  
ATOM   1136  C   ILE A  71      -3.221  -7.130  -1.955  1.00  0.00           C  
ATOM   1137  O   ILE A  71      -3.646  -5.974  -1.941  1.00  0.00           O  
ATOM   1138  CB  ILE A  71      -4.187  -8.899  -3.409  1.00  0.00           C  
ATOM   1139  CG1 ILE A  71      -4.378  -9.242  -4.893  1.00  0.00           C  
ATOM   1140  CG2 ILE A  71      -5.485  -8.337  -2.827  1.00  0.00           C  
ATOM   1141  CD1 ILE A  71      -5.351  -8.256  -5.537  1.00  0.00           C  
ATOM   1142  H   ILE A  71      -1.729  -9.505  -3.565  1.00  0.00           H  
ATOM   1143  HA  ILE A  71      -3.113  -7.180  -4.082  1.00  0.00           H  
ATOM   1144  HB  ILE A  71      -3.926  -9.787  -2.865  1.00  0.00           H  
ATOM   1145 HG12 ILE A  71      -3.427  -9.186  -5.400  1.00  0.00           H  
ATOM   1146 HG13 ILE A  71      -4.776 -10.240  -4.979  1.00  0.00           H  
ATOM   1147 HG21 ILE A  71      -5.584  -7.297  -3.105  1.00  0.00           H  
ATOM   1148 HG22 ILE A  71      -6.325  -8.894  -3.214  1.00  0.00           H  
ATOM   1149 HG23 ILE A  71      -5.466  -8.423  -1.752  1.00  0.00           H  
ATOM   1150 HD11 ILE A  71      -5.180  -7.267  -5.144  1.00  0.00           H  
ATOM   1151 HD12 ILE A  71      -5.204  -8.251  -6.608  1.00  0.00           H  
ATOM   1152 HD13 ILE A  71      -6.358  -8.559  -5.316  1.00  0.00           H  
ATOM   1153  N   LEU A  72      -2.892  -7.785  -0.845  1.00  0.00           N  
ATOM   1154  CA  LEU A  72      -3.029  -7.134   0.450  1.00  0.00           C  
ATOM   1155  C   LEU A  72      -2.248  -5.830   0.487  1.00  0.00           C  
ATOM   1156  O   LEU A  72      -2.438  -5.011   1.385  1.00  0.00           O  
ATOM   1157  CB  LEU A  72      -2.542  -8.071   1.535  1.00  0.00           C  
ATOM   1158  CG  LEU A  72      -3.469  -9.279   1.549  1.00  0.00           C  
ATOM   1159  CD1 LEU A  72      -2.634 -10.547   1.618  1.00  0.00           C  
ATOM   1160  CD2 LEU A  72      -4.442  -9.192   2.743  1.00  0.00           C  
ATOM   1161  H   LEU A  72      -2.558  -8.718  -0.891  1.00  0.00           H  
ATOM   1162  HA  LEU A  72      -4.072  -6.918   0.620  1.00  0.00           H  
ATOM   1163  HB2 LEU A  72      -1.537  -8.376   1.311  1.00  0.00           H  
ATOM   1164  HB3 LEU A  72      -2.564  -7.582   2.488  1.00  0.00           H  
ATOM   1165  HG  LEU A  72      -4.026  -9.293   0.637  1.00  0.00           H  
ATOM   1166 HD11 LEU A  72      -2.121 -10.580   2.561  1.00  0.00           H  
ATOM   1167 HD12 LEU A  72      -3.276 -11.409   1.504  1.00  0.00           H  
ATOM   1168 HD13 LEU A  72      -1.911 -10.539   0.823  1.00  0.00           H  
ATOM   1169 HD21 LEU A  72      -5.322  -9.770   2.531  1.00  0.00           H  
ATOM   1170 HD22 LEU A  72      -3.976  -9.582   3.625  1.00  0.00           H  
ATOM   1171 HD23 LEU A  72      -4.725  -8.160   2.909  1.00  0.00           H  
ATOM   1172  N   TYR A  73      -1.374  -5.640  -0.496  1.00  0.00           N  
ATOM   1173  CA  TYR A  73      -0.578  -4.423  -0.568  1.00  0.00           C  
ATOM   1174  C   TYR A  73       0.165  -4.189   0.737  1.00  0.00           C  
ATOM   1175  O   TYR A  73       0.377  -3.047   1.142  1.00  0.00           O  
ATOM   1176  CB  TYR A  73      -1.476  -3.216  -0.866  1.00  0.00           C  
ATOM   1177  CG  TYR A  73      -2.513  -3.588  -1.900  1.00  0.00           C  
ATOM   1178  CD1 TYR A  73      -2.118  -4.149  -3.121  1.00  0.00           C  
ATOM   1179  CD2 TYR A  73      -3.872  -3.371  -1.637  1.00  0.00           C  
ATOM   1180  CE1 TYR A  73      -3.079  -4.492  -4.077  1.00  0.00           C  
ATOM   1181  CE2 TYR A  73      -4.831  -3.714  -2.594  1.00  0.00           C  
ATOM   1182  CZ  TYR A  73      -4.434  -4.275  -3.813  1.00  0.00           C  
ATOM   1183  OH  TYR A  73      -5.382  -4.613  -4.755  1.00  0.00           O  
ATOM   1184  H   TYR A  73      -1.263  -6.329  -1.186  1.00  0.00           H  
ATOM   1185  HA  TYR A  73       0.144  -4.524  -1.363  1.00  0.00           H  
ATOM   1186  HB2 TYR A  73      -1.971  -2.901   0.042  1.00  0.00           H  
ATOM   1187  HB3 TYR A  73      -0.876  -2.406  -1.243  1.00  0.00           H  
ATOM   1188  HD1 TYR A  73      -1.071  -4.314  -3.327  1.00  0.00           H  
ATOM   1189  HD2 TYR A  73      -4.179  -2.937  -0.697  1.00  0.00           H  
ATOM   1190  HE1 TYR A  73      -2.773  -4.925  -5.018  1.00  0.00           H  
ATOM   1191  HE2 TYR A  73      -5.879  -3.546  -2.392  1.00  0.00           H  
ATOM   1192  HH  TYR A  73      -5.860  -3.815  -4.989  1.00  0.00           H  
ATOM   1193  N   HIS A  74       0.564  -5.275   1.393  1.00  0.00           N  
ATOM   1194  CA  HIS A  74       1.287  -5.156   2.652  1.00  0.00           C  
ATOM   1195  C   HIS A  74       0.384  -4.565   3.729  1.00  0.00           C  
ATOM   1196  O   HIS A  74       0.854  -3.874   4.632  1.00  0.00           O  
ATOM   1197  CB  HIS A  74       2.524  -4.267   2.473  1.00  0.00           C  
ATOM   1198  CG  HIS A  74       2.988  -4.313   1.038  1.00  0.00           C  
ATOM   1199  ND1 HIS A  74       2.775  -5.414   0.223  1.00  0.00           N  
ATOM   1200  CD2 HIS A  74       3.633  -3.389   0.254  1.00  0.00           C  
ATOM   1201  CE1 HIS A  74       3.275  -5.126  -0.991  1.00  0.00           C  
ATOM   1202  NE2 HIS A  74       3.807  -3.903  -1.028  1.00  0.00           N  
ATOM   1203  H   HIS A  74       0.366  -6.169   1.027  1.00  0.00           H  
ATOM   1204  HA  HIS A  74       1.609  -6.127   2.962  1.00  0.00           H  
ATOM   1205  HB2 HIS A  74       2.272  -3.252   2.735  1.00  0.00           H  
ATOM   1206  HB3 HIS A  74       3.317  -4.619   3.118  1.00  0.00           H  
ATOM   1207  HD1 HIS A  74       2.350  -6.251   0.484  1.00  0.00           H  
ATOM   1208  HD2 HIS A  74       3.961  -2.416   0.582  1.00  0.00           H  
ATOM   1209  HE1 HIS A  74       3.242  -5.801  -1.833  1.00  0.00           H  
ATOM   1210  HE2 HIS A  74       4.228  -3.461  -1.795  1.00  0.00           H  
ATOM   1211  N   LEU A  75      -0.919  -4.844   3.630  1.00  0.00           N  
ATOM   1212  CA  LEU A  75      -1.874  -4.332   4.610  1.00  0.00           C  
ATOM   1213  C   LEU A  75      -1.331  -4.556   6.010  1.00  0.00           C  
ATOM   1214  O   LEU A  75      -0.941  -5.671   6.346  1.00  0.00           O  
ATOM   1215  CB  LEU A  75      -3.236  -5.029   4.438  1.00  0.00           C  
ATOM   1216  CG  LEU A  75      -3.900  -5.330   5.797  1.00  0.00           C  
ATOM   1217  CD1 LEU A  75      -4.150  -4.026   6.550  1.00  0.00           C  
ATOM   1218  CD2 LEU A  75      -5.244  -6.015   5.562  1.00  0.00           C  
ATOM   1219  H   LEU A  75      -1.239  -5.406   2.895  1.00  0.00           H  
ATOM   1220  HA  LEU A  75      -2.001  -3.277   4.444  1.00  0.00           H  
ATOM   1221  HB2 LEU A  75      -3.889  -4.390   3.863  1.00  0.00           H  
ATOM   1222  HB3 LEU A  75      -3.088  -5.944   3.906  1.00  0.00           H  
ATOM   1223  HG  LEU A  75      -3.277  -5.986   6.389  1.00  0.00           H  
ATOM   1224 HD11 LEU A  75      -5.212  -3.903   6.704  1.00  0.00           H  
ATOM   1225 HD12 LEU A  75      -3.651  -4.061   7.505  1.00  0.00           H  
ATOM   1226 HD13 LEU A  75      -3.770  -3.193   5.976  1.00  0.00           H  
ATOM   1227 HD21 LEU A  75      -5.387  -6.784   6.307  1.00  0.00           H  
ATOM   1228 HD22 LEU A  75      -6.035  -5.286   5.640  1.00  0.00           H  
ATOM   1229 HD23 LEU A  75      -5.257  -6.458   4.579  1.00  0.00           H  
ATOM   1230  N   THR A  76      -1.313  -3.505   6.820  1.00  0.00           N  
ATOM   1231  CA  THR A  76      -0.805  -3.623   8.183  1.00  0.00           C  
ATOM   1232  C   THR A  76      -1.861  -3.180   9.198  1.00  0.00           C  
ATOM   1233  O   THR A  76      -2.750  -2.408   8.853  1.00  0.00           O  
ATOM   1234  CB  THR A  76       0.476  -2.783   8.342  1.00  0.00           C  
ATOM   1235  OG1 THR A  76       1.502  -3.611   8.868  1.00  0.00           O  
ATOM   1236  CG2 THR A  76       0.251  -1.604   9.297  1.00  0.00           C  
ATOM   1237  H   THR A  76      -1.650  -2.646   6.499  1.00  0.00           H  
ATOM   1238  HA  THR A  76      -0.562  -4.648   8.346  1.00  0.00           H  
ATOM   1239  HB  THR A  76       0.778  -2.400   7.374  1.00  0.00           H  
ATOM   1240  HG1 THR A  76       2.167  -3.046   9.267  1.00  0.00           H  
ATOM   1241 HG21 THR A  76      -0.596  -1.017   8.970  1.00  0.00           H  
ATOM   1242 HG22 THR A  76       0.081  -1.974  10.296  1.00  0.00           H  
ATOM   1243 HG23 THR A  76       1.130  -0.983   9.300  1.00  0.00           H  
ATOM   1244  N   PRO A  77      -1.781  -3.617  10.444  1.00  0.00           N  
ATOM   1245  CA  PRO A  77      -2.762  -3.221  11.487  1.00  0.00           C  
ATOM   1246  C   PRO A  77      -2.358  -1.927  12.186  1.00  0.00           C  
ATOM   1247  O   PRO A  77      -1.176  -1.686  12.424  1.00  0.00           O  
ATOM   1248  CB  PRO A  77      -2.740  -4.405  12.473  1.00  0.00           C  
ATOM   1249  CG  PRO A  77      -1.659  -5.329  11.996  1.00  0.00           C  
ATOM   1250  CD  PRO A  77      -0.788  -4.519  11.040  1.00  0.00           C  
ATOM   1251  HA  PRO A  77      -3.741  -3.118  11.059  1.00  0.00           H  
ATOM   1252  HB2 PRO A  77      -2.514  -4.053  13.469  1.00  0.00           H  
ATOM   1253  HB3 PRO A  77      -3.690  -4.915  12.463  1.00  0.00           H  
ATOM   1254  HG2 PRO A  77      -1.076  -5.686  12.834  1.00  0.00           H  
ATOM   1255  HG3 PRO A  77      -2.096  -6.162  11.464  1.00  0.00           H  
ATOM   1256  HD2 PRO A  77      -0.036  -3.961  11.592  1.00  0.00           H  
ATOM   1257  HD3 PRO A  77      -0.334  -5.154  10.312  1.00  0.00           H  
ATOM   1258  N   GLY A  78      -3.345  -1.103  12.504  1.00  0.00           N  
ATOM   1259  CA  GLY A  78      -3.079   0.165  13.172  1.00  0.00           C  
ATOM   1260  C   GLY A  78      -2.553   1.195  12.182  1.00  0.00           C  
ATOM   1261  O   GLY A  78      -1.495   1.009  11.577  1.00  0.00           O  
ATOM   1262  H   GLY A  78      -4.270  -1.349  12.286  1.00  0.00           H  
ATOM   1263  HA2 GLY A  78      -3.995   0.533  13.613  1.00  0.00           H  
ATOM   1264  HA3 GLY A  78      -2.346   0.012  13.950  1.00  0.00           H  
ATOM   1265  N   VAL A  79      -3.295   2.279  12.025  1.00  0.00           N  
ATOM   1266  CA  VAL A  79      -2.896   3.334  11.103  1.00  0.00           C  
ATOM   1267  C   VAL A  79      -1.440   3.725  11.346  1.00  0.00           C  
ATOM   1268  O   VAL A  79      -1.041   4.007  12.476  1.00  0.00           O  
ATOM   1269  CB  VAL A  79      -3.795   4.558  11.291  1.00  0.00           C  
ATOM   1270  CG1 VAL A  79      -5.150   4.292  10.633  1.00  0.00           C  
ATOM   1271  CG2 VAL A  79      -4.001   4.828  12.784  1.00  0.00           C  
ATOM   1272  H   VAL A  79      -4.128   2.366  12.529  1.00  0.00           H  
ATOM   1273  HA  VAL A  79      -2.999   2.977  10.090  1.00  0.00           H  
ATOM   1274  HB  VAL A  79      -3.333   5.419  10.826  1.00  0.00           H  
ATOM   1275 HG11 VAL A  79      -5.932   4.753  11.217  1.00  0.00           H  
ATOM   1276 HG12 VAL A  79      -5.155   4.705   9.637  1.00  0.00           H  
ATOM   1277 HG13 VAL A  79      -5.321   3.227  10.582  1.00  0.00           H  
ATOM   1278 HG21 VAL A  79      -4.599   5.718  12.909  1.00  0.00           H  
ATOM   1279 HG22 VAL A  79      -4.508   3.988  13.235  1.00  0.00           H  
ATOM   1280 HG23 VAL A  79      -3.042   4.969  13.260  1.00  0.00           H  
ATOM   1281  N   PHE A  80      -0.647   3.726  10.278  1.00  0.00           N  
ATOM   1282  CA  PHE A  80       0.765   4.067  10.389  1.00  0.00           C  
ATOM   1283  C   PHE A  80       0.944   5.532  10.774  1.00  0.00           C  
ATOM   1284  O   PHE A  80       0.429   6.430  10.106  1.00  0.00           O  
ATOM   1285  CB  PHE A  80       1.469   3.809   9.058  1.00  0.00           C  
ATOM   1286  CG  PHE A  80       2.006   5.111   8.526  1.00  0.00           C  
ATOM   1287  CD1 PHE A  80       1.288   5.814   7.557  1.00  0.00           C  
ATOM   1288  CD2 PHE A  80       3.210   5.627   9.020  1.00  0.00           C  
ATOM   1289  CE1 PHE A  80       1.769   7.034   7.077  1.00  0.00           C  
ATOM   1290  CE2 PHE A  80       3.697   6.847   8.537  1.00  0.00           C  
ATOM   1291  CZ  PHE A  80       2.975   7.552   7.565  1.00  0.00           C  
ATOM   1292  H   PHE A  80      -1.016   3.485   9.403  1.00  0.00           H  
ATOM   1293  HA  PHE A  80       1.214   3.445  11.145  1.00  0.00           H  
ATOM   1294  HB2 PHE A  80       2.281   3.110   9.203  1.00  0.00           H  
ATOM   1295  HB3 PHE A  80       0.762   3.399   8.357  1.00  0.00           H  
ATOM   1296  HD1 PHE A  80       0.361   5.414   7.175  1.00  0.00           H  
ATOM   1297  HD2 PHE A  80       3.765   5.081   9.769  1.00  0.00           H  
ATOM   1298  HE1 PHE A  80       1.210   7.577   6.330  1.00  0.00           H  
ATOM   1299  HE2 PHE A  80       4.627   7.245   8.915  1.00  0.00           H  
ATOM   1300  HZ  PHE A  80       3.348   8.495   7.197  1.00  0.00           H  
ATOM   1301  N   ILE A  81       1.689   5.764  11.851  1.00  0.00           N  
ATOM   1302  CA  ILE A  81       1.952   7.125  12.313  1.00  0.00           C  
ATOM   1303  C   ILE A  81       3.442   7.332  12.503  1.00  0.00           C  
ATOM   1304  O   ILE A  81       4.181   6.387  12.787  1.00  0.00           O  
ATOM   1305  CB  ILE A  81       1.245   7.387  13.641  1.00  0.00           C  
ATOM   1306  CG1 ILE A  81       0.082   6.404  13.782  1.00  0.00           C  
ATOM   1307  CG2 ILE A  81       0.722   8.823  13.671  1.00  0.00           C  
ATOM   1308  CD1 ILE A  81      -0.786   6.774  14.988  1.00  0.00           C  
ATOM   1309  H   ILE A  81       2.078   5.010  12.337  1.00  0.00           H  
ATOM   1310  HA  ILE A  81       1.592   7.826  11.576  1.00  0.00           H  
ATOM   1311  HB  ILE A  81       1.949   7.248  14.456  1.00  0.00           H  
ATOM   1312 HG12 ILE A  81      -0.518   6.434  12.885  1.00  0.00           H  
ATOM   1313 HG13 ILE A  81       0.477   5.410  13.916  1.00  0.00           H  
ATOM   1314 HG21 ILE A  81      -0.237   8.872  13.175  1.00  0.00           H  
ATOM   1315 HG22 ILE A  81       0.616   9.136  14.698  1.00  0.00           H  
ATOM   1316 HG23 ILE A  81       1.422   9.476  13.172  1.00  0.00           H  
ATOM   1317 HD11 ILE A  81      -1.060   5.874  15.520  1.00  0.00           H  
ATOM   1318 HD12 ILE A  81      -0.233   7.425  15.646  1.00  0.00           H  
ATOM   1319 HD13 ILE A  81      -1.680   7.276  14.648  1.00  0.00           H  
ATOM   1320  N   GLY A  82       3.881   8.574  12.379  1.00  0.00           N  
ATOM   1321  CA  GLY A  82       5.286   8.888  12.573  1.00  0.00           C  
ATOM   1322  C   GLY A  82       5.758   8.381  13.935  1.00  0.00           C  
ATOM   1323  O   GLY A  82       6.937   8.488  14.273  1.00  0.00           O  
ATOM   1324  H   GLY A  82       3.247   9.293  12.175  1.00  0.00           H  
ATOM   1325  HA2 GLY A  82       5.870   8.419  11.792  1.00  0.00           H  
ATOM   1326  HA3 GLY A  82       5.421   9.957  12.527  1.00  0.00           H  
ATOM   1327  N   LYS A  83       4.831   7.826  14.719  1.00  0.00           N  
ATOM   1328  CA  LYS A  83       5.172   7.304  16.036  1.00  0.00           C  
ATOM   1329  C   LYS A  83       5.948   8.345  16.818  1.00  0.00           C  
ATOM   1330  O   LYS A  83       6.677   8.023  17.759  1.00  0.00           O  
ATOM   1331  CB  LYS A  83       6.011   6.042  15.877  1.00  0.00           C  
ATOM   1332  CG  LYS A  83       5.107   4.815  15.951  1.00  0.00           C  
ATOM   1333  CD  LYS A  83       5.834   3.616  15.347  1.00  0.00           C  
ATOM   1334  CE  LYS A  83       4.910   2.401  15.367  1.00  0.00           C  
ATOM   1335  NZ  LYS A  83       5.678   1.200  15.799  1.00  0.00           N  
ATOM   1336  H   LYS A  83       3.907   7.763  14.406  1.00  0.00           H  
ATOM   1337  HA  LYS A  83       4.265   7.061  16.568  1.00  0.00           H  
ATOM   1338  HB2 LYS A  83       6.504   6.066  14.917  1.00  0.00           H  
ATOM   1339  HB3 LYS A  83       6.747   5.991  16.660  1.00  0.00           H  
ATOM   1340  HG2 LYS A  83       4.864   4.609  16.984  1.00  0.00           H  
ATOM   1341  HG3 LYS A  83       4.199   5.001  15.396  1.00  0.00           H  
ATOM   1342  HD2 LYS A  83       6.113   3.840  14.327  1.00  0.00           H  
ATOM   1343  HD3 LYS A  83       6.720   3.402  15.926  1.00  0.00           H  
ATOM   1344  HE2 LYS A  83       4.099   2.576  16.057  1.00  0.00           H  
ATOM   1345  HE3 LYS A  83       4.511   2.238  14.377  1.00  0.00           H  
ATOM   1346  HZ1 LYS A  83       6.195   1.416  16.677  1.00  0.00           H  
ATOM   1347  HZ2 LYS A  83       5.023   0.410  15.967  1.00  0.00           H  
ATOM   1348  HZ3 LYS A  83       6.354   0.933  15.055  1.00  0.00           H  
ATOM   1349  N   GLY A  84       5.777   9.593  16.409  1.00  0.00           N  
ATOM   1350  CA  GLY A  84       6.471  10.704  17.065  1.00  0.00           C  
ATOM   1351  C   GLY A  84       7.866  10.272  17.532  1.00  0.00           C  
ATOM   1352  O   GLY A  84       8.364  10.747  18.551  1.00  0.00           O  
ATOM   1353  H   GLY A  84       5.163   9.766  15.645  1.00  0.00           H  
ATOM   1354  HA2 GLY A  84       6.564  11.526  16.370  1.00  0.00           H  
ATOM   1355  HA3 GLY A  84       5.900  11.026  17.923  1.00  0.00           H  
ATOM   1356  N   PHE A  85       8.477   9.354  16.777  1.00  0.00           N  
ATOM   1357  CA  PHE A  85       9.804   8.834  17.111  1.00  0.00           C  
ATOM   1358  C   PHE A  85      10.902   9.616  16.400  1.00  0.00           C  
ATOM   1359  O   PHE A  85      10.623  10.529  15.622  1.00  0.00           O  
ATOM   1360  CB  PHE A  85       9.913   7.359  16.729  1.00  0.00           C  
ATOM   1361  CG  PHE A  85      11.034   6.711  17.515  1.00  0.00           C  
ATOM   1362  CD1 PHE A  85      12.164   6.216  16.850  1.00  0.00           C  
ATOM   1363  CD2 PHE A  85      10.943   6.602  18.907  1.00  0.00           C  
ATOM   1364  CE1 PHE A  85      13.200   5.616  17.579  1.00  0.00           C  
ATOM   1365  CE2 PHE A  85      11.976   6.002  19.635  1.00  0.00           C  
ATOM   1366  CZ  PHE A  85      13.104   5.509  18.972  1.00  0.00           C  
ATOM   1367  H   PHE A  85       8.019   9.008  15.983  1.00  0.00           H  
ATOM   1368  HA  PHE A  85       9.950   8.928  18.178  1.00  0.00           H  
ATOM   1369  HB2 PHE A  85       8.982   6.858  16.949  1.00  0.00           H  
ATOM   1370  HB3 PHE A  85      10.124   7.282  15.673  1.00  0.00           H  
ATOM   1371  HD1 PHE A  85      12.239   6.298  15.777  1.00  0.00           H  
ATOM   1372  HD2 PHE A  85      10.075   6.983  19.420  1.00  0.00           H  
ATOM   1373  HE1 PHE A  85      14.072   5.235  17.067  1.00  0.00           H  
ATOM   1374  HE2 PHE A  85      11.901   5.920  20.711  1.00  0.00           H  
ATOM   1375  HZ  PHE A  85      13.901   5.045  19.535  1.00  0.00           H  
ATOM   1376  N   GLU A  86      12.153   9.257  16.682  1.00  0.00           N  
ATOM   1377  CA  GLU A  86      13.283   9.946  16.070  1.00  0.00           C  
ATOM   1378  C   GLU A  86      13.302   9.733  14.546  1.00  0.00           C  
ATOM   1379  O   GLU A  86      13.312   8.586  14.087  1.00  0.00           O  
ATOM   1380  CB  GLU A  86      14.602   9.453  16.680  1.00  0.00           C  
ATOM   1381  CG  GLU A  86      15.746   9.667  15.685  1.00  0.00           C  
ATOM   1382  CD  GLU A  86      17.088   9.633  16.408  1.00  0.00           C  
ATOM   1383  OE1 GLU A  86      18.040  10.178  15.872  1.00  0.00           O  
ATOM   1384  OE2 GLU A  86      17.148   9.061  17.484  1.00  0.00           O  
ATOM   1385  H   GLU A  86      12.316   8.523  17.317  1.00  0.00           H  
ATOM   1386  HA  GLU A  86      13.186  10.984  16.283  1.00  0.00           H  
ATOM   1387  HB2 GLU A  86      14.806  10.012  17.584  1.00  0.00           H  
ATOM   1388  HB3 GLU A  86      14.524   8.405  16.916  1.00  0.00           H  
ATOM   1389  HG2 GLU A  86      15.721   8.890  14.941  1.00  0.00           H  
ATOM   1390  HG3 GLU A  86      15.630  10.627  15.206  1.00  0.00           H  
ATOM   1391  N   PRO A  87      13.327  10.797  13.753  1.00  0.00           N  
ATOM   1392  CA  PRO A  87      13.371  10.678  12.267  1.00  0.00           C  
ATOM   1393  C   PRO A  87      14.770  10.319  11.770  1.00  0.00           C  
ATOM   1394  O   PRO A  87      15.727  11.054  12.008  1.00  0.00           O  
ATOM   1395  CB  PRO A  87      12.973  12.069  11.782  1.00  0.00           C  
ATOM   1396  CG  PRO A  87      13.400  13.000  12.865  1.00  0.00           C  
ATOM   1397  CD  PRO A  87      13.311  12.220  14.175  1.00  0.00           C  
ATOM   1398  HA  PRO A  87      12.651   9.953  11.917  1.00  0.00           H  
ATOM   1399  HB2 PRO A  87      13.490  12.303  10.864  1.00  0.00           H  
ATOM   1400  HB3 PRO A  87      11.906  12.130  11.642  1.00  0.00           H  
ATOM   1401  HG2 PRO A  87      14.419  13.316  12.694  1.00  0.00           H  
ATOM   1402  HG3 PRO A  87      12.745  13.854  12.903  1.00  0.00           H  
ATOM   1403  HD2 PRO A  87      14.162  12.447  14.801  1.00  0.00           H  
ATOM   1404  HD3 PRO A  87      12.389  12.447  14.685  1.00  0.00           H  
ATOM   1405  N   GLY A  88      14.877   9.187  11.084  1.00  0.00           N  
ATOM   1406  CA  GLY A  88      16.163   8.739  10.562  1.00  0.00           C  
ATOM   1407  C   GLY A  88      16.393   7.268  10.877  1.00  0.00           C  
ATOM   1408  O   GLY A  88      17.239   6.617  10.265  1.00  0.00           O  
ATOM   1409  H   GLY A  88      14.077   8.642  10.927  1.00  0.00           H  
ATOM   1410  HA2 GLY A  88      16.180   8.881   9.490  1.00  0.00           H  
ATOM   1411  HA3 GLY A  88      16.953   9.324  11.010  1.00  0.00           H  
ATOM   1412  N   VAL A  89      15.641   6.746  11.841  1.00  0.00           N  
ATOM   1413  CA  VAL A  89      15.784   5.349  12.224  1.00  0.00           C  
ATOM   1414  C   VAL A  89      14.728   4.490  11.531  1.00  0.00           C  
ATOM   1415  O   VAL A  89      13.560   4.866  11.457  1.00  0.00           O  
ATOM   1416  CB  VAL A  89      15.649   5.216  13.739  1.00  0.00           C  
ATOM   1417  CG1 VAL A  89      16.757   6.020  14.420  1.00  0.00           C  
ATOM   1418  CG2 VAL A  89      14.288   5.755  14.179  1.00  0.00           C  
ATOM   1419  H   VAL A  89      14.982   7.309  12.307  1.00  0.00           H  
ATOM   1420  HA  VAL A  89      16.765   5.004  11.930  1.00  0.00           H  
ATOM   1421  HB  VAL A  89      15.735   4.179  14.016  1.00  0.00           H  
ATOM   1422 HG11 VAL A  89      17.268   6.622  13.684  1.00  0.00           H  
ATOM   1423 HG12 VAL A  89      16.324   6.662  15.173  1.00  0.00           H  
ATOM   1424 HG13 VAL A  89      17.460   5.345  14.884  1.00  0.00           H  
ATOM   1425 HG21 VAL A  89      13.674   4.938  14.530  1.00  0.00           H  
ATOM   1426 HG22 VAL A  89      14.427   6.470  14.977  1.00  0.00           H  
ATOM   1427 HG23 VAL A  89      13.804   6.238  13.345  1.00  0.00           H  
ATOM   1428  N   THR A  90      15.149   3.334  11.024  1.00  0.00           N  
ATOM   1429  CA  THR A  90      14.225   2.432  10.342  1.00  0.00           C  
ATOM   1430  C   THR A  90      13.444   1.604  11.358  1.00  0.00           C  
ATOM   1431  O   THR A  90      14.016   0.769  12.060  1.00  0.00           O  
ATOM   1432  CB  THR A  90      14.999   1.496   9.406  1.00  0.00           C  
ATOM   1433  OG1 THR A  90      16.389   1.771   9.510  1.00  0.00           O  
ATOM   1434  CG2 THR A  90      14.541   1.713   7.960  1.00  0.00           C  
ATOM   1435  H   THR A  90      16.092   3.083  11.111  1.00  0.00           H  
ATOM   1436  HA  THR A  90      13.531   3.019   9.756  1.00  0.00           H  
ATOM   1437  HB  THR A  90      14.813   0.472   9.687  1.00  0.00           H  
ATOM   1438  HG1 THR A  90      16.506   2.723   9.481  1.00  0.00           H  
ATOM   1439 HG21 THR A  90      15.006   0.974   7.323  1.00  0.00           H  
ATOM   1440 HG22 THR A  90      13.468   1.613   7.901  1.00  0.00           H  
ATOM   1441 HG23 THR A  90      14.831   2.701   7.636  1.00  0.00           H  
ATOM   1442  N   ASN A  91      12.138   1.834  11.430  1.00  0.00           N  
ATOM   1443  CA  ASN A  91      11.293   1.098  12.363  1.00  0.00           C  
ATOM   1444  C   ASN A  91      10.707  -0.137  11.675  1.00  0.00           C  
ATOM   1445  O   ASN A  91      10.156  -0.046  10.579  1.00  0.00           O  
ATOM   1446  CB  ASN A  91      10.164   2.002  12.874  1.00  0.00           C  
ATOM   1447  CG  ASN A  91      10.543   3.473  12.693  1.00  0.00           C  
ATOM   1448  OD1 ASN A  91      10.318   4.041  11.626  1.00  0.00           O  
ATOM   1449  ND2 ASN A  91      11.095   4.137  13.678  1.00  0.00           N  
ATOM   1450  H   ASN A  91      11.732   2.508  10.843  1.00  0.00           H  
ATOM   1451  HA  ASN A  91      11.892   0.780  13.202  1.00  0.00           H  
ATOM   1452  HB2 ASN A  91       9.264   1.796  12.318  1.00  0.00           H  
ATOM   1453  HB3 ASN A  91       9.993   1.803  13.922  1.00  0.00           H  
ATOM   1454 HD21 ASN A  91      11.269   3.695  14.537  1.00  0.00           H  
ATOM   1455 HD22 ASN A  91      11.338   5.078  13.556  1.00  0.00           H  
ATOM   1456  N   ILE A  92      10.849  -1.293  12.320  1.00  0.00           N  
ATOM   1457  CA  ILE A  92      10.348  -2.547  11.758  1.00  0.00           C  
ATOM   1458  C   ILE A  92       8.887  -2.764  12.125  1.00  0.00           C  
ATOM   1459  O   ILE A  92       8.506  -2.656  13.291  1.00  0.00           O  
ATOM   1460  CB  ILE A  92      11.179  -3.717  12.288  1.00  0.00           C  
ATOM   1461  CG1 ILE A  92      12.659  -3.311  12.360  1.00  0.00           C  
ATOM   1462  CG2 ILE A  92      11.020  -4.918  11.356  1.00  0.00           C  
ATOM   1463  CD1 ILE A  92      13.106  -2.715  11.021  1.00  0.00           C  
ATOM   1464  H   ILE A  92      11.309  -1.307  13.185  1.00  0.00           H  
ATOM   1465  HA  ILE A  92      10.438  -2.518  10.682  1.00  0.00           H  
ATOM   1466  HB  ILE A  92      10.832  -3.983  13.276  1.00  0.00           H  
ATOM   1467 HG12 ILE A  92      12.788  -2.575  13.140  1.00  0.00           H  
ATOM   1468 HG13 ILE A  92      13.257  -4.179  12.583  1.00  0.00           H  
ATOM   1469 HG21 ILE A  92      11.401  -4.667  10.377  1.00  0.00           H  
ATOM   1470 HG22 ILE A  92      11.570  -5.759  11.753  1.00  0.00           H  
ATOM   1471 HG23 ILE A  92       9.974  -5.177  11.280  1.00  0.00           H  
ATOM   1472 HD11 ILE A  92      12.701  -3.301  10.211  1.00  0.00           H  
ATOM   1473 HD12 ILE A  92      12.755  -1.698  10.941  1.00  0.00           H  
ATOM   1474 HD13 ILE A  92      14.185  -2.726  10.968  1.00  0.00           H  
ATOM   1475  N   LEU A  93       8.074  -3.076  11.122  1.00  0.00           N  
ATOM   1476  CA  LEU A  93       6.656  -3.316  11.351  1.00  0.00           C  
ATOM   1477  C   LEU A  93       6.201  -4.557  10.590  1.00  0.00           C  
ATOM   1478  O   LEU A  93       6.662  -4.820   9.480  1.00  0.00           O  
ATOM   1479  CB  LEU A  93       5.829  -2.103  10.908  1.00  0.00           C  
ATOM   1480  CG  LEU A  93       6.055  -0.921  11.868  1.00  0.00           C  
ATOM   1481  CD1 LEU A  93       7.369  -0.195  11.545  1.00  0.00           C  
ATOM   1482  CD2 LEU A  93       4.893   0.063  11.730  1.00  0.00           C  
ATOM   1483  H   LEU A  93       8.433  -3.150  10.212  1.00  0.00           H  
ATOM   1484  HA  LEU A  93       6.495  -3.485  12.404  1.00  0.00           H  
ATOM   1485  HB2 LEU A  93       6.111  -1.820   9.903  1.00  0.00           H  
ATOM   1486  HB3 LEU A  93       4.783  -2.369  10.917  1.00  0.00           H  
ATOM   1487  HG  LEU A  93       6.093  -1.280  12.885  1.00  0.00           H  
ATOM   1488 HD11 LEU A  93       7.981  -0.153  12.434  1.00  0.00           H  
ATOM   1489 HD12 LEU A  93       7.904  -0.719  10.767  1.00  0.00           H  
ATOM   1490 HD13 LEU A  93       7.151   0.810  11.214  1.00  0.00           H  
ATOM   1491 HD21 LEU A  93       5.257   1.072  11.855  1.00  0.00           H  
ATOM   1492 HD22 LEU A  93       4.446  -0.041  10.752  1.00  0.00           H  
ATOM   1493 HD23 LEU A  93       4.152  -0.148  12.488  1.00  0.00           H  
ATOM   1494  N   LYS A  94       5.298  -5.316  11.200  1.00  0.00           N  
ATOM   1495  CA  LYS A  94       4.787  -6.530  10.581  1.00  0.00           C  
ATOM   1496  C   LYS A  94       3.439  -6.267   9.927  1.00  0.00           C  
ATOM   1497  O   LYS A  94       2.609  -5.543  10.477  1.00  0.00           O  
ATOM   1498  CB  LYS A  94       4.641  -7.626  11.635  1.00  0.00           C  
ATOM   1499  CG  LYS A  94       5.685  -8.714  11.380  1.00  0.00           C  
ATOM   1500  CD  LYS A  94       5.568  -9.803  12.448  1.00  0.00           C  
ATOM   1501  CE  LYS A  94       4.657 -10.922  11.940  1.00  0.00           C  
ATOM   1502  NZ  LYS A  94       5.447 -11.857  11.089  1.00  0.00           N  
ATOM   1503  H   LYS A  94       4.973  -5.055  12.086  1.00  0.00           H  
ATOM   1504  HA  LYS A  94       5.483  -6.864   9.828  1.00  0.00           H  
ATOM   1505  HB2 LYS A  94       4.791  -7.201  12.617  1.00  0.00           H  
ATOM   1506  HB3 LYS A  94       3.652  -8.056  11.576  1.00  0.00           H  
ATOM   1507  HG2 LYS A  94       5.519  -9.147  10.403  1.00  0.00           H  
ATOM   1508  HG3 LYS A  94       6.672  -8.279  11.418  1.00  0.00           H  
ATOM   1509  HD2 LYS A  94       6.549 -10.205  12.658  1.00  0.00           H  
ATOM   1510  HD3 LYS A  94       5.150  -9.384  13.350  1.00  0.00           H  
ATOM   1511  HE2 LYS A  94       4.245 -11.460  12.781  1.00  0.00           H  
ATOM   1512  HE3 LYS A  94       3.853 -10.496  11.356  1.00  0.00           H  
ATOM   1513  HZ1 LYS A  94       4.854 -12.671  10.826  1.00  0.00           H  
ATOM   1514  HZ2 LYS A  94       5.760 -11.363  10.230  1.00  0.00           H  
ATOM   1515  HZ3 LYS A  94       6.277 -12.188  11.618  1.00  0.00           H  
ATOM   1516  N   THR A  95       3.228  -6.861   8.754  1.00  0.00           N  
ATOM   1517  CA  THR A  95       1.970  -6.679   8.034  1.00  0.00           C  
ATOM   1518  C   THR A  95       1.257  -8.019   7.854  1.00  0.00           C  
ATOM   1519  O   THR A  95       1.813  -9.074   8.158  1.00  0.00           O  
ATOM   1520  CB  THR A  95       2.236  -6.040   6.668  1.00  0.00           C  
ATOM   1521  OG1 THR A  95       2.813  -7.003   5.800  1.00  0.00           O  
ATOM   1522  CG2 THR A  95       3.188  -4.855   6.827  1.00  0.00           C  
ATOM   1523  H   THR A  95       3.931  -7.429   8.365  1.00  0.00           H  
ATOM   1524  HA  THR A  95       1.329  -6.021   8.603  1.00  0.00           H  
ATOM   1525  HB  THR A  95       1.310  -5.685   6.251  1.00  0.00           H  
ATOM   1526  HG1 THR A  95       2.501  -6.823   4.910  1.00  0.00           H  
ATOM   1527 HG21 THR A  95       2.771  -3.992   6.329  1.00  0.00           H  
ATOM   1528 HG22 THR A  95       3.325  -4.635   7.874  1.00  0.00           H  
ATOM   1529 HG23 THR A  95       4.137  -5.098   6.384  1.00  0.00           H  
ATOM   1530  N   THR A  96       0.022  -7.970   7.363  1.00  0.00           N  
ATOM   1531  CA  THR A  96      -0.758  -9.187   7.154  1.00  0.00           C  
ATOM   1532  C   THR A  96      -0.130 -10.065   6.078  1.00  0.00           C  
ATOM   1533  O   THR A  96      -0.286 -11.286   6.089  1.00  0.00           O  
ATOM   1534  CB  THR A  96      -2.186  -8.837   6.725  1.00  0.00           C  
ATOM   1535  OG1 THR A  96      -3.010  -9.986   6.858  1.00  0.00           O  
ATOM   1536  CG2 THR A  96      -2.184  -8.371   5.270  1.00  0.00           C  
ATOM   1537  H   THR A  96      -0.373  -7.101   7.143  1.00  0.00           H  
ATOM   1538  HA  THR A  96      -0.800  -9.742   8.079  1.00  0.00           H  
ATOM   1539  HB  THR A  96      -2.575  -8.046   7.342  1.00  0.00           H  
ATOM   1540  HG1 THR A  96      -3.248 -10.075   7.786  1.00  0.00           H  
ATOM   1541 HG21 THR A  96      -3.146  -7.946   5.034  1.00  0.00           H  
ATOM   1542 HG22 THR A  96      -1.417  -7.624   5.130  1.00  0.00           H  
ATOM   1543 HG23 THR A  96      -1.991  -9.207   4.618  1.00  0.00           H  
ATOM   1544  N   GLN A  97       0.563  -9.434   5.135  1.00  0.00           N  
ATOM   1545  CA  GLN A  97       1.182 -10.170   4.039  1.00  0.00           C  
ATOM   1546  C   GLN A  97       2.051 -11.299   4.594  1.00  0.00           C  
ATOM   1547  O   GLN A  97       2.268 -12.311   3.929  1.00  0.00           O  
ATOM   1548  CB  GLN A  97       2.068  -9.224   3.222  1.00  0.00           C  
ATOM   1549  CG  GLN A  97       1.630  -9.218   1.760  1.00  0.00           C  
ATOM   1550  CD  GLN A  97       2.647  -8.460   0.909  1.00  0.00           C  
ATOM   1551  OE1 GLN A  97       2.477  -8.344  -0.306  1.00  0.00           O  
ATOM   1552  NE2 GLN A  97       3.701  -7.935   1.475  1.00  0.00           N  
ATOM   1553  H   GLN A  97       0.635  -8.458   5.162  1.00  0.00           H  
ATOM   1554  HA  GLN A  97       0.403 -10.575   3.394  1.00  0.00           H  
ATOM   1555  HB2 GLN A  97       1.979  -8.232   3.621  1.00  0.00           H  
ATOM   1556  HB3 GLN A  97       3.094  -9.546   3.284  1.00  0.00           H  
ATOM   1557  HG2 GLN A  97       1.549 -10.234   1.402  1.00  0.00           H  
ATOM   1558  HG3 GLN A  97       0.675  -8.733   1.684  1.00  0.00           H  
ATOM   1559 HE21 GLN A  97       3.836  -8.027   2.440  1.00  0.00           H  
ATOM   1560 HE22 GLN A  97       4.357  -7.447   0.932  1.00  0.00           H  
ATOM   1561  N   GLY A  98       2.540 -11.118   5.821  1.00  0.00           N  
ATOM   1562  CA  GLY A  98       3.379 -12.127   6.461  1.00  0.00           C  
ATOM   1563  C   GLY A  98       4.841 -11.696   6.486  1.00  0.00           C  
ATOM   1564  O   GLY A  98       5.703 -12.427   6.977  1.00  0.00           O  
ATOM   1565  H   GLY A  98       2.332 -10.290   6.305  1.00  0.00           H  
ATOM   1566  HA2 GLY A  98       3.036 -12.279   7.474  1.00  0.00           H  
ATOM   1567  HA3 GLY A  98       3.294 -13.057   5.916  1.00  0.00           H  
ATOM   1568  N   SER A  99       5.113 -10.506   5.956  1.00  0.00           N  
ATOM   1569  CA  SER A  99       6.474  -9.983   5.921  1.00  0.00           C  
ATOM   1570  C   SER A  99       6.581  -8.707   6.755  1.00  0.00           C  
ATOM   1571  O   SER A  99       5.578  -8.193   7.265  1.00  0.00           O  
ATOM   1572  CB  SER A  99       6.886  -9.690   4.477  1.00  0.00           C  
ATOM   1573  OG  SER A  99       5.726  -9.663   3.654  1.00  0.00           O  
ATOM   1574  H   SER A  99       4.383  -9.970   5.580  1.00  0.00           H  
ATOM   1575  HA  SER A  99       7.147 -10.722   6.328  1.00  0.00           H  
ATOM   1576  HB2 SER A  99       7.379  -8.735   4.426  1.00  0.00           H  
ATOM   1577  HB3 SER A  99       7.563 -10.462   4.134  1.00  0.00           H  
ATOM   1578  HG  SER A  99       5.014 -10.099   4.128  1.00  0.00           H  
ATOM   1579  N   LYS A 100       7.808  -8.207   6.890  1.00  0.00           N  
ATOM   1580  CA  LYS A 100       8.054  -6.994   7.660  1.00  0.00           C  
ATOM   1581  C   LYS A 100       8.388  -5.834   6.734  1.00  0.00           C  
ATOM   1582  O   LYS A 100       8.894  -6.033   5.630  1.00  0.00           O  
ATOM   1583  CB  LYS A 100       9.209  -7.212   8.642  1.00  0.00           C  
ATOM   1584  CG  LYS A 100      10.322  -8.003   7.949  1.00  0.00           C  
ATOM   1585  CD  LYS A 100      11.504  -8.179   8.908  1.00  0.00           C  
ATOM   1586  CE  LYS A 100      12.651  -8.887   8.182  1.00  0.00           C  
ATOM   1587  NZ  LYS A 100      13.491  -7.878   7.476  1.00  0.00           N  
ATOM   1588  H   LYS A 100       8.563  -8.663   6.461  1.00  0.00           H  
ATOM   1589  HA  LYS A 100       7.165  -6.748   8.218  1.00  0.00           H  
ATOM   1590  HB2 LYS A 100       9.594  -6.250   8.968  1.00  0.00           H  
ATOM   1591  HB3 LYS A 100       8.853  -7.765   9.497  1.00  0.00           H  
ATOM   1592  HG2 LYS A 100       9.947  -8.976   7.661  1.00  0.00           H  
ATOM   1593  HG3 LYS A 100      10.651  -7.469   7.071  1.00  0.00           H  
ATOM   1594  HD2 LYS A 100      11.836  -7.210   9.251  1.00  0.00           H  
ATOM   1595  HD3 LYS A 100      11.195  -8.775   9.754  1.00  0.00           H  
ATOM   1596  HE2 LYS A 100      13.255  -9.422   8.899  1.00  0.00           H  
ATOM   1597  HE3 LYS A 100      12.245  -9.583   7.462  1.00  0.00           H  
ATOM   1598  HZ1 LYS A 100      13.140  -6.922   7.693  1.00  0.00           H  
ATOM   1599  HZ2 LYS A 100      14.478  -7.965   7.794  1.00  0.00           H  
ATOM   1600  HZ3 LYS A 100      13.444  -8.042   6.451  1.00  0.00           H  
ATOM   1601  N   ILE A 101       8.098  -4.624   7.195  1.00  0.00           N  
ATOM   1602  CA  ILE A 101       8.368  -3.427   6.412  1.00  0.00           C  
ATOM   1603  C   ILE A 101       9.113  -2.398   7.266  1.00  0.00           C  
ATOM   1604  O   ILE A 101       8.773  -2.183   8.430  1.00  0.00           O  
ATOM   1605  CB  ILE A 101       7.048  -2.847   5.889  1.00  0.00           C  
ATOM   1606  CG1 ILE A 101       7.346  -1.733   4.877  1.00  0.00           C  
ATOM   1607  CG2 ILE A 101       6.231  -2.289   7.056  1.00  0.00           C  
ATOM   1608  CD1 ILE A 101       6.050  -1.265   4.199  1.00  0.00           C  
ATOM   1609  H   ILE A 101       7.695  -4.536   8.084  1.00  0.00           H  
ATOM   1610  HA  ILE A 101       8.988  -3.691   5.569  1.00  0.00           H  
ATOM   1611  HB  ILE A 101       6.486  -3.634   5.407  1.00  0.00           H  
ATOM   1612 HG12 ILE A 101       7.806  -0.898   5.386  1.00  0.00           H  
ATOM   1613 HG13 ILE A 101       8.024  -2.107   4.123  1.00  0.00           H  
ATOM   1614 HG21 ILE A 101       6.704  -1.400   7.435  1.00  0.00           H  
ATOM   1615 HG22 ILE A 101       5.233  -2.049   6.718  1.00  0.00           H  
ATOM   1616 HG23 ILE A 101       6.177  -3.028   7.842  1.00  0.00           H  
ATOM   1617 HD11 ILE A 101       5.348  -2.086   4.133  1.00  0.00           H  
ATOM   1618 HD12 ILE A 101       5.611  -0.461   4.777  1.00  0.00           H  
ATOM   1619 HD13 ILE A 101       6.275  -0.906   3.203  1.00  0.00           H  
ATOM   1620  N   PHE A 102      10.143  -1.786   6.684  1.00  0.00           N  
ATOM   1621  CA  PHE A 102      10.941  -0.796   7.402  1.00  0.00           C  
ATOM   1622  C   PHE A 102      10.481   0.609   7.050  1.00  0.00           C  
ATOM   1623  O   PHE A 102      10.448   0.984   5.880  1.00  0.00           O  
ATOM   1624  CB  PHE A 102      12.420  -0.953   7.046  1.00  0.00           C  
ATOM   1625  CG  PHE A 102      12.698  -2.385   6.658  1.00  0.00           C  
ATOM   1626  CD1 PHE A 102      13.536  -2.666   5.573  1.00  0.00           C  
ATOM   1627  CD2 PHE A 102      12.120  -3.432   7.385  1.00  0.00           C  
ATOM   1628  CE1 PHE A 102      13.796  -3.993   5.215  1.00  0.00           C  
ATOM   1629  CE2 PHE A 102      12.379  -4.759   7.027  1.00  0.00           C  
ATOM   1630  CZ  PHE A 102      13.217  -5.041   5.942  1.00  0.00           C  
ATOM   1631  H   PHE A 102      10.375  -2.011   5.759  1.00  0.00           H  
ATOM   1632  HA  PHE A 102      10.818  -0.949   8.464  1.00  0.00           H  
ATOM   1633  HB2 PHE A 102      12.665  -0.301   6.221  1.00  0.00           H  
ATOM   1634  HB3 PHE A 102      13.026  -0.692   7.901  1.00  0.00           H  
ATOM   1635  HD1 PHE A 102      13.981  -1.858   5.011  1.00  0.00           H  
ATOM   1636  HD2 PHE A 102      11.472  -3.215   8.222  1.00  0.00           H  
ATOM   1637  HE1 PHE A 102      14.443  -4.210   4.378  1.00  0.00           H  
ATOM   1638  HE2 PHE A 102      11.932  -5.567   7.587  1.00  0.00           H  
ATOM   1639  HZ  PHE A 102      13.420  -6.065   5.667  1.00  0.00           H  
ATOM   1640  N   LEU A 103      10.111   1.378   8.068  1.00  0.00           N  
ATOM   1641  CA  LEU A 103       9.635   2.737   7.850  1.00  0.00           C  
ATOM   1642  C   LEU A 103      10.624   3.757   8.391  1.00  0.00           C  
ATOM   1643  O   LEU A 103      11.172   3.593   9.479  1.00  0.00           O  
ATOM   1644  CB  LEU A 103       8.285   2.929   8.549  1.00  0.00           C  
ATOM   1645  CG  LEU A 103       7.114   2.533   7.634  1.00  0.00           C  
ATOM   1646  CD1 LEU A 103       6.843   3.641   6.624  1.00  0.00           C  
ATOM   1647  CD2 LEU A 103       7.416   1.219   6.906  1.00  0.00           C  
ATOM   1648  H   LEU A 103      10.145   1.021   8.980  1.00  0.00           H  
ATOM   1649  HA  LEU A 103       9.522   2.907   6.797  1.00  0.00           H  
ATOM   1650  HB2 LEU A 103       8.258   2.317   9.439  1.00  0.00           H  
ATOM   1651  HB3 LEU A 103       8.179   3.965   8.832  1.00  0.00           H  
ATOM   1652  HG  LEU A 103       6.234   2.403   8.238  1.00  0.00           H  
ATOM   1653 HD11 LEU A 103       6.048   4.270   6.992  1.00  0.00           H  
ATOM   1654 HD12 LEU A 103       7.737   4.227   6.483  1.00  0.00           H  
ATOM   1655 HD13 LEU A 103       6.547   3.209   5.688  1.00  0.00           H  
ATOM   1656 HD21 LEU A 103       7.937   0.551   7.576  1.00  0.00           H  
ATOM   1657 HD22 LEU A 103       6.487   0.764   6.594  1.00  0.00           H  
ATOM   1658 HD23 LEU A 103       8.026   1.407   6.037  1.00  0.00           H  
ATOM   1659  N   LYS A 104      10.844   4.816   7.620  1.00  0.00           N  
ATOM   1660  CA  LYS A 104      11.761   5.859   8.036  1.00  0.00           C  
ATOM   1661  C   LYS A 104      11.318   7.218   7.507  1.00  0.00           C  
ATOM   1662  O   LYS A 104      11.257   7.441   6.297  1.00  0.00           O  
ATOM   1663  CB  LYS A 104      13.165   5.533   7.539  1.00  0.00           C  
ATOM   1664  CG  LYS A 104      14.085   6.722   7.805  1.00  0.00           C  
ATOM   1665  CD  LYS A 104      15.544   6.275   7.698  1.00  0.00           C  
ATOM   1666  CE  LYS A 104      15.848   5.832   6.266  1.00  0.00           C  
ATOM   1667  NZ  LYS A 104      17.321   5.860   6.045  1.00  0.00           N  
ATOM   1668  H   LYS A 104      10.380   4.896   6.759  1.00  0.00           H  
ATOM   1669  HA  LYS A 104      11.774   5.900   9.110  1.00  0.00           H  
ATOM   1670  HB2 LYS A 104      13.536   4.663   8.064  1.00  0.00           H  
ATOM   1671  HB3 LYS A 104      13.135   5.330   6.480  1.00  0.00           H  
ATOM   1672  HG2 LYS A 104      13.889   7.498   7.081  1.00  0.00           H  
ATOM   1673  HG3 LYS A 104      13.901   7.103   8.799  1.00  0.00           H  
ATOM   1674  HD2 LYS A 104      16.191   7.098   7.965  1.00  0.00           H  
ATOM   1675  HD3 LYS A 104      15.717   5.448   8.372  1.00  0.00           H  
ATOM   1676  HE2 LYS A 104      15.479   4.827   6.112  1.00  0.00           H  
ATOM   1677  HE3 LYS A 104      15.366   6.502   5.570  1.00  0.00           H  
ATOM   1678  HZ1 LYS A 104      17.613   4.999   5.538  1.00  0.00           H  
ATOM   1679  HZ2 LYS A 104      17.571   6.696   5.481  1.00  0.00           H  
ATOM   1680  HZ3 LYS A 104      17.808   5.906   6.962  1.00  0.00           H  
ATOM   1681  N   GLU A 105      11.009   8.123   8.433  1.00  0.00           N  
ATOM   1682  CA  GLU A 105      10.571   9.465   8.072  1.00  0.00           C  
ATOM   1683  C   GLU A 105      11.657  10.487   8.395  1.00  0.00           C  
ATOM   1684  O   GLU A 105      12.087  10.614   9.542  1.00  0.00           O  
ATOM   1685  CB  GLU A 105       9.291   9.824   8.829  1.00  0.00           C  
ATOM   1686  CG  GLU A 105       8.637  11.040   8.168  1.00  0.00           C  
ATOM   1687  CD  GLU A 105       8.097  11.988   9.234  1.00  0.00           C  
ATOM   1688  OE1 GLU A 105       6.897  12.216   9.241  1.00  0.00           O  
ATOM   1689  OE2 GLU A 105       8.888  12.472  10.025  1.00  0.00           O  
ATOM   1690  H   GLU A 105      11.079   7.879   9.378  1.00  0.00           H  
ATOM   1691  HA  GLU A 105      10.367   9.496   7.013  1.00  0.00           H  
ATOM   1692  HB2 GLU A 105       8.609   8.987   8.801  1.00  0.00           H  
ATOM   1693  HB3 GLU A 105       9.532  10.060   9.854  1.00  0.00           H  
ATOM   1694  HG2 GLU A 105       9.370  11.558   7.568  1.00  0.00           H  
ATOM   1695  HG3 GLU A 105       7.824  10.711   7.537  1.00  0.00           H  
ATOM   1696  N   VAL A 106      12.095  11.206   7.369  1.00  0.00           N  
ATOM   1697  CA  VAL A 106      13.134  12.216   7.531  1.00  0.00           C  
ATOM   1698  C   VAL A 106      12.755  13.504   6.809  1.00  0.00           C  
ATOM   1699  O   VAL A 106      12.129  13.470   5.750  1.00  0.00           O  
ATOM   1700  CB  VAL A 106      14.457  11.688   6.980  1.00  0.00           C  
ATOM   1701  CG1 VAL A 106      15.415  12.855   6.735  1.00  0.00           C  
ATOM   1702  CG2 VAL A 106      15.072  10.726   7.996  1.00  0.00           C  
ATOM   1703  H   VAL A 106      11.716  11.051   6.486  1.00  0.00           H  
ATOM   1704  HA  VAL A 106      13.256  12.428   8.579  1.00  0.00           H  
ATOM   1705  HB  VAL A 106      14.279  11.168   6.049  1.00  0.00           H  
ATOM   1706 HG11 VAL A 106      15.156  13.345   5.807  1.00  0.00           H  
ATOM   1707 HG12 VAL A 106      15.337  13.560   7.549  1.00  0.00           H  
ATOM   1708 HG13 VAL A 106      16.427  12.485   6.676  1.00  0.00           H  
ATOM   1709 HG21 VAL A 106      15.716  11.274   8.667  1.00  0.00           H  
ATOM   1710 HG22 VAL A 106      14.282  10.253   8.561  1.00  0.00           H  
ATOM   1711 HG23 VAL A 106      15.646   9.971   7.478  1.00  0.00           H  
ATOM   1712  N   ASN A 107      13.138  14.636   7.389  1.00  0.00           N  
ATOM   1713  CA  ASN A 107      12.834  15.931   6.791  1.00  0.00           C  
ATOM   1714  C   ASN A 107      11.355  16.015   6.415  1.00  0.00           C  
ATOM   1715  O   ASN A 107      11.002  16.416   5.306  1.00  0.00           O  
ATOM   1716  CB  ASN A 107      13.709  16.144   5.550  1.00  0.00           C  
ATOM   1717  CG  ASN A 107      15.071  16.701   5.960  1.00  0.00           C  
ATOM   1718  OD1 ASN A 107      15.303  17.906   5.865  1.00  0.00           O  
ATOM   1719  ND2 ASN A 107      15.989  15.891   6.412  1.00  0.00           N  
ATOM   1720  H   ASN A 107      13.633  14.601   8.234  1.00  0.00           H  
ATOM   1721  HA  ASN A 107      13.056  16.708   7.508  1.00  0.00           H  
ATOM   1722  HB2 ASN A 107      13.845  15.201   5.042  1.00  0.00           H  
ATOM   1723  HB3 ASN A 107      13.230  16.844   4.880  1.00  0.00           H  
ATOM   1724 HD21 ASN A 107      15.802  14.932   6.485  1.00  0.00           H  
ATOM   1725 HD22 ASN A 107      16.865  16.242   6.679  1.00  0.00           H  
ATOM   1726  N   ASP A 108      10.489  15.638   7.350  1.00  0.00           N  
ATOM   1727  CA  ASP A 108       9.054  15.679   7.101  1.00  0.00           C  
ATOM   1728  C   ASP A 108       8.704  14.882   5.850  1.00  0.00           C  
ATOM   1729  O   ASP A 108       7.649  15.087   5.251  1.00  0.00           O  
ATOM   1730  CB  ASP A 108       8.600  17.127   6.919  1.00  0.00           C  
ATOM   1731  CG  ASP A 108       7.256  17.347   7.606  1.00  0.00           C  
ATOM   1732  OD1 ASP A 108       6.243  17.106   6.971  1.00  0.00           O  
ATOM   1733  OD2 ASP A 108       7.261  17.756   8.756  1.00  0.00           O  
ATOM   1734  H   ASP A 108      10.820  15.327   8.218  1.00  0.00           H  
ATOM   1735  HA  ASP A 108       8.535  15.253   7.946  1.00  0.00           H  
ATOM   1736  HB2 ASP A 108       9.337  17.790   7.350  1.00  0.00           H  
ATOM   1737  HB3 ASP A 108       8.500  17.340   5.865  1.00  0.00           H  
ATOM   1738  N   THR A 109       9.595  13.974   5.463  1.00  0.00           N  
ATOM   1739  CA  THR A 109       9.368  13.148   4.284  1.00  0.00           C  
ATOM   1740  C   THR A 109       9.312  11.677   4.671  1.00  0.00           C  
ATOM   1741  O   THR A 109      10.187  11.184   5.383  1.00  0.00           O  
ATOM   1742  CB  THR A 109      10.494  13.347   3.271  1.00  0.00           C  
ATOM   1743  OG1 THR A 109      10.773  14.735   3.141  1.00  0.00           O  
ATOM   1744  CG2 THR A 109      10.048  12.780   1.923  1.00  0.00           C  
ATOM   1745  H   THR A 109      10.416  13.854   5.982  1.00  0.00           H  
ATOM   1746  HA  THR A 109       8.433  13.432   3.825  1.00  0.00           H  
ATOM   1747  HB  THR A 109      11.382  12.820   3.604  1.00  0.00           H  
ATOM   1748  HG1 THR A 109      11.725  14.845   3.106  1.00  0.00           H  
ATOM   1749 HG21 THR A 109       9.227  12.095   2.074  1.00  0.00           H  
ATOM   1750 HG22 THR A 109       9.727  13.587   1.282  1.00  0.00           H  
ATOM   1751 HG23 THR A 109      10.870  12.255   1.463  1.00  0.00           H  
ATOM   1752  N   LEU A 110       8.294  10.973   4.200  1.00  0.00           N  
ATOM   1753  CA  LEU A 110       8.170   9.560   4.517  1.00  0.00           C  
ATOM   1754  C   LEU A 110       9.031   8.729   3.585  1.00  0.00           C  
ATOM   1755  O   LEU A 110       8.765   8.649   2.382  1.00  0.00           O  
ATOM   1756  CB  LEU A 110       6.719   9.109   4.374  1.00  0.00           C  
ATOM   1757  CG  LEU A 110       6.294   8.185   5.534  1.00  0.00           C  
ATOM   1758  CD1 LEU A 110       5.028   7.436   5.127  1.00  0.00           C  
ATOM   1759  CD2 LEU A 110       7.363   7.139   5.881  1.00  0.00           C  
ATOM   1760  H   LEU A 110       7.621  11.406   3.635  1.00  0.00           H  
ATOM   1761  HA  LEU A 110       8.496   9.408   5.529  1.00  0.00           H  
ATOM   1762  HB2 LEU A 110       6.082   9.980   4.369  1.00  0.00           H  
ATOM   1763  HB3 LEU A 110       6.605   8.585   3.436  1.00  0.00           H  
ATOM   1764  HG  LEU A 110       6.088   8.783   6.406  1.00  0.00           H  
ATOM   1765 HD11 LEU A 110       4.781   6.699   5.880  1.00  0.00           H  
ATOM   1766 HD12 LEU A 110       4.218   8.129   5.017  1.00  0.00           H  
ATOM   1767 HD13 LEU A 110       5.195   6.948   4.189  1.00  0.00           H  
ATOM   1768 HD21 LEU A 110       6.864   6.247   6.195  1.00  0.00           H  
ATOM   1769 HD22 LEU A 110       7.975   6.922   5.020  1.00  0.00           H  
ATOM   1770 HD23 LEU A 110       7.982   7.501   6.689  1.00  0.00           H  
ATOM   1771  N   LEU A 111      10.039   8.079   4.160  1.00  0.00           N  
ATOM   1772  CA  LEU A 111      10.922   7.220   3.387  1.00  0.00           C  
ATOM   1773  C   LEU A 111      10.817   5.788   3.876  1.00  0.00           C  
ATOM   1774  O   LEU A 111      11.364   5.428   4.921  1.00  0.00           O  
ATOM   1775  CB  LEU A 111      12.380   7.684   3.473  1.00  0.00           C  
ATOM   1776  CG  LEU A 111      12.439   9.193   3.218  1.00  0.00           C  
ATOM   1777  CD1 LEU A 111      13.866   9.708   3.238  1.00  0.00           C  
ATOM   1778  CD2 LEU A 111      11.890   9.482   1.842  1.00  0.00           C  
ATOM   1779  H   LEU A 111      10.168   8.159   5.127  1.00  0.00           H  
ATOM   1780  HA  LEU A 111      10.618   7.252   2.354  1.00  0.00           H  
ATOM   1781  HB2 LEU A 111      12.773   7.462   4.452  1.00  0.00           H  
ATOM   1782  HB3 LEU A 111      12.959   7.159   2.718  1.00  0.00           H  
ATOM   1783  HG  LEU A 111      11.850   9.710   3.959  1.00  0.00           H  
ATOM   1784 HD11 LEU A 111      13.892  10.677   3.717  1.00  0.00           H  
ATOM   1785 HD12 LEU A 111      14.507   9.017   3.763  1.00  0.00           H  
ATOM   1786 HD13 LEU A 111      14.191   9.810   2.215  1.00  0.00           H  
ATOM   1787 HD21 LEU A 111      10.824   9.523   1.892  1.00  0.00           H  
ATOM   1788 HD22 LEU A 111      12.277  10.426   1.491  1.00  0.00           H  
ATOM   1789 HD23 LEU A 111      12.199   8.701   1.166  1.00  0.00           H  
ATOM   1790  N   VAL A 112      10.120   4.971   3.101  1.00  0.00           N  
ATOM   1791  CA  VAL A 112       9.966   3.562   3.435  1.00  0.00           C  
ATOM   1792  C   VAL A 112      10.984   2.761   2.633  1.00  0.00           C  
ATOM   1793  O   VAL A 112      11.468   3.249   1.618  1.00  0.00           O  
ATOM   1794  CB  VAL A 112       8.549   3.081   3.119  1.00  0.00           C  
ATOM   1795  CG1 VAL A 112       8.099   3.604   1.749  1.00  0.00           C  
ATOM   1796  CG2 VAL A 112       8.524   1.546   3.145  1.00  0.00           C  
ATOM   1797  H   VAL A 112       9.719   5.321   2.270  1.00  0.00           H  
ATOM   1798  HA  VAL A 112      10.153   3.421   4.494  1.00  0.00           H  
ATOM   1799  HB  VAL A 112       7.878   3.458   3.870  1.00  0.00           H  
ATOM   1800 HG11 VAL A 112       7.790   2.776   1.128  1.00  0.00           H  
ATOM   1801 HG12 VAL A 112       7.266   4.293   1.881  1.00  0.00           H  
ATOM   1802 HG13 VAL A 112       8.914   4.114   1.267  1.00  0.00           H  
ATOM   1803 HG21 VAL A 112       9.121   1.192   3.969  1.00  0.00           H  
ATOM   1804 HG22 VAL A 112       7.510   1.199   3.268  1.00  0.00           H  
ATOM   1805 HG23 VAL A 112       8.925   1.161   2.223  1.00  0.00           H  
ATOM   1806  N   ASN A 113      11.320   1.559   3.102  1.00  0.00           N  
ATOM   1807  CA  ASN A 113      12.297   0.712   2.418  1.00  0.00           C  
ATOM   1808  C   ASN A 113      12.079   0.731   0.915  1.00  0.00           C  
ATOM   1809  O   ASN A 113      11.553  -0.227   0.350  1.00  0.00           O  
ATOM   1810  CB  ASN A 113      12.176  -0.732   2.907  1.00  0.00           C  
ATOM   1811  CG  ASN A 113      13.335  -1.570   2.371  1.00  0.00           C  
ATOM   1812  OD1 ASN A 113      13.357  -2.788   2.553  1.00  0.00           O  
ATOM   1813  ND2 ASN A 113      14.302  -0.989   1.713  1.00  0.00           N  
ATOM   1814  H   ASN A 113      10.911   1.238   3.930  1.00  0.00           H  
ATOM   1815  HA  ASN A 113      13.289   1.070   2.632  1.00  0.00           H  
ATOM   1816  HB2 ASN A 113      12.190  -0.749   3.986  1.00  0.00           H  
ATOM   1817  HB3 ASN A 113      11.244  -1.152   2.556  1.00  0.00           H  
ATOM   1818 HD21 ASN A 113      14.282  -0.021   1.565  1.00  0.00           H  
ATOM   1819 HD22 ASN A 113      15.050  -1.524   1.368  1.00  0.00           H  
ATOM   1820  N   GLU A 114      12.496   1.821   0.282  1.00  0.00           N  
ATOM   1821  CA  GLU A 114      12.352   1.956  -1.155  1.00  0.00           C  
ATOM   1822  C   GLU A 114      12.793   3.328  -1.665  1.00  0.00           C  
ATOM   1823  O   GLU A 114      13.485   3.394  -2.675  1.00  0.00           O  
ATOM   1824  CB  GLU A 114      10.891   1.726  -1.597  1.00  0.00           C  
ATOM   1825  CG  GLU A 114       9.920   2.467  -0.672  1.00  0.00           C  
ATOM   1826  CD  GLU A 114       8.567   2.646  -1.359  1.00  0.00           C  
ATOM   1827  OE1 GLU A 114       8.430   3.601  -2.104  1.00  0.00           O  
ATOM   1828  OE2 GLU A 114       7.687   1.832  -1.120  1.00  0.00           O  
ATOM   1829  H   GLU A 114      12.912   2.543   0.797  1.00  0.00           H  
ATOM   1830  HA  GLU A 114      12.967   1.205  -1.622  1.00  0.00           H  
ATOM   1831  HB2 GLU A 114      10.765   2.097  -2.605  1.00  0.00           H  
ATOM   1832  HB3 GLU A 114      10.668   0.673  -1.579  1.00  0.00           H  
ATOM   1833  HG2 GLU A 114       9.790   1.900   0.232  1.00  0.00           H  
ATOM   1834  HG3 GLU A 114      10.318   3.432  -0.433  1.00  0.00           H  
ATOM   1835  N   LEU A 115      12.351   4.421  -0.999  1.00  0.00           N  
ATOM   1836  CA  LEU A 115      12.651   5.788  -1.446  1.00  0.00           C  
ATOM   1837  C   LEU A 115      11.595   6.736  -0.877  1.00  0.00           C  
ATOM   1838  O   LEU A 115      11.015   6.474   0.176  1.00  0.00           O  
ATOM   1839  CB  LEU A 115      12.649   5.892  -2.991  1.00  0.00           C  
ATOM   1840  CG  LEU A 115      11.357   5.276  -3.578  1.00  0.00           C  
ATOM   1841  CD1 LEU A 115      10.182   6.250  -3.462  1.00  0.00           C  
ATOM   1842  CD2 LEU A 115      11.588   4.935  -5.049  1.00  0.00           C  
ATOM   1843  H   LEU A 115      11.783   4.317  -0.195  1.00  0.00           H  
ATOM   1844  HA  LEU A 115      13.608   6.082  -1.081  1.00  0.00           H  
ATOM   1845  HB2 LEU A 115      12.719   6.927  -3.281  1.00  0.00           H  
ATOM   1846  HB3 LEU A 115      13.504   5.378  -3.391  1.00  0.00           H  
ATOM   1847  HG  LEU A 115      11.101   4.378  -3.046  1.00  0.00           H  
ATOM   1848 HD11 LEU A 115       9.749   6.189  -2.471  1.00  0.00           H  
ATOM   1849 HD12 LEU A 115      10.515   7.250  -3.659  1.00  0.00           H  
ATOM   1850 HD13 LEU A 115       9.448   5.988  -4.176  1.00  0.00           H  
ATOM   1851 HD21 LEU A 115      12.392   5.542  -5.439  1.00  0.00           H  
ATOM   1852 HD22 LEU A 115      11.847   3.890  -5.140  1.00  0.00           H  
ATOM   1853 HD23 LEU A 115      10.687   5.134  -5.604  1.00  0.00           H  
ATOM   1854  N   LYS A 116      11.351   7.838  -1.584  1.00  0.00           N  
ATOM   1855  CA  LYS A 116      10.375   8.829  -1.169  1.00  0.00           C  
ATOM   1856  C   LYS A 116       8.969   8.505  -1.653  1.00  0.00           C  
ATOM   1857  O   LYS A 116       8.730   8.333  -2.843  1.00  0.00           O  
ATOM   1858  CB  LYS A 116      10.790  10.186  -1.715  1.00  0.00           C  
ATOM   1859  CG  LYS A 116      12.319  10.303  -1.694  1.00  0.00           C  
ATOM   1860  CD  LYS A 116      12.753  11.711  -1.271  1.00  0.00           C  
ATOM   1861  CE  LYS A 116      12.316  12.748  -2.308  1.00  0.00           C  
ATOM   1862  NZ  LYS A 116      13.320  12.808  -3.407  1.00  0.00           N  
ATOM   1863  H   LYS A 116      11.849   7.999  -2.401  1.00  0.00           H  
ATOM   1864  HA  LYS A 116      10.360   8.875  -0.110  1.00  0.00           H  
ATOM   1865  HB2 LYS A 116      10.435  10.288  -2.731  1.00  0.00           H  
ATOM   1866  HB3 LYS A 116      10.361  10.950  -1.112  1.00  0.00           H  
ATOM   1867  HG2 LYS A 116      12.721   9.594  -0.990  1.00  0.00           H  
ATOM   1868  HG3 LYS A 116      12.704  10.092  -2.680  1.00  0.00           H  
ATOM   1869  HD2 LYS A 116      12.312  11.949  -0.317  1.00  0.00           H  
ATOM   1870  HD3 LYS A 116      13.829  11.735  -1.179  1.00  0.00           H  
ATOM   1871  HE2 LYS A 116      11.354  12.480  -2.712  1.00  0.00           H  
ATOM   1872  HE3 LYS A 116      12.249  13.715  -1.830  1.00  0.00           H  
ATOM   1873  HZ1 LYS A 116      13.908  11.952  -3.386  1.00  0.00           H  
ATOM   1874  HZ2 LYS A 116      12.831  12.871  -4.322  1.00  0.00           H  
ATOM   1875  HZ3 LYS A 116      13.924  13.647  -3.282  1.00  0.00           H  
ATOM   1876  N   SER A 117       8.035   8.446  -0.718  1.00  0.00           N  
ATOM   1877  CA  SER A 117       6.647   8.151  -1.067  1.00  0.00           C  
ATOM   1878  C   SER A 117       6.054   9.265  -1.922  1.00  0.00           C  
ATOM   1879  O   SER A 117       6.521  10.405  -1.889  1.00  0.00           O  
ATOM   1880  CB  SER A 117       5.814   7.975   0.201  1.00  0.00           C  
ATOM   1881  OG  SER A 117       6.155   8.993   1.133  1.00  0.00           O  
ATOM   1882  H   SER A 117       8.281   8.614   0.219  1.00  0.00           H  
ATOM   1883  HA  SER A 117       6.617   7.228  -1.631  1.00  0.00           H  
ATOM   1884  HB2 SER A 117       4.767   8.048  -0.039  1.00  0.00           H  
ATOM   1885  HB3 SER A 117       6.016   7.004   0.625  1.00  0.00           H  
ATOM   1886  HG  SER A 117       5.562   9.734   0.994  1.00  0.00           H  
ATOM   1887  N   LYS A 118       5.019   8.925  -2.683  1.00  0.00           N  
ATOM   1888  CA  LYS A 118       4.360   9.898  -3.545  1.00  0.00           C  
ATOM   1889  C   LYS A 118       3.274  10.635  -2.775  1.00  0.00           C  
ATOM   1890  O   LYS A 118       3.096  11.843  -2.934  1.00  0.00           O  
ATOM   1891  CB  LYS A 118       3.739   9.193  -4.756  1.00  0.00           C  
ATOM   1892  CG  LYS A 118       4.838   8.806  -5.755  1.00  0.00           C  
ATOM   1893  CD  LYS A 118       4.811   9.743  -6.971  1.00  0.00           C  
ATOM   1894  CE  LYS A 118       5.213  11.157  -6.545  1.00  0.00           C  
ATOM   1895  NZ  LYS A 118       5.442  11.992  -7.759  1.00  0.00           N  
ATOM   1896  H   LYS A 118       4.690   8.003  -2.664  1.00  0.00           H  
ATOM   1897  HA  LYS A 118       5.089  10.615  -3.891  1.00  0.00           H  
ATOM   1898  HB2 LYS A 118       3.226   8.300  -4.424  1.00  0.00           H  
ATOM   1899  HB3 LYS A 118       3.032   9.854  -5.233  1.00  0.00           H  
ATOM   1900  HG2 LYS A 118       5.802   8.871  -5.272  1.00  0.00           H  
ATOM   1901  HG3 LYS A 118       4.674   7.791  -6.088  1.00  0.00           H  
ATOM   1902  HD2 LYS A 118       5.508   9.382  -7.713  1.00  0.00           H  
ATOM   1903  HD3 LYS A 118       3.817   9.763  -7.395  1.00  0.00           H  
ATOM   1904  HE2 LYS A 118       4.423  11.592  -5.951  1.00  0.00           H  
ATOM   1905  HE3 LYS A 118       6.121  11.112  -5.962  1.00  0.00           H  
ATOM   1906  HZ1 LYS A 118       4.936  12.896  -7.659  1.00  0.00           H  
ATOM   1907  HZ2 LYS A 118       6.460  12.175  -7.868  1.00  0.00           H  
ATOM   1908  HZ3 LYS A 118       5.092  11.490  -8.599  1.00  0.00           H  
ATOM   1909  N   GLU A 119       2.545   9.903  -1.937  1.00  0.00           N  
ATOM   1910  CA  GLU A 119       1.478  10.515  -1.154  1.00  0.00           C  
ATOM   1911  C   GLU A 119       0.952   9.542  -0.106  1.00  0.00           C  
ATOM   1912  O   GLU A 119       0.520   8.440  -0.428  1.00  0.00           O  
ATOM   1913  CB  GLU A 119       0.339  10.950  -2.080  1.00  0.00           C  
ATOM   1914  CG  GLU A 119      -0.737  11.680  -1.275  1.00  0.00           C  
ATOM   1915  CD  GLU A 119      -1.174  12.949  -2.002  1.00  0.00           C  
ATOM   1916  OE1 GLU A 119      -2.367  13.120  -2.186  1.00  0.00           O  
ATOM   1917  OE2 GLU A 119      -0.309  13.731  -2.361  1.00  0.00           O  
ATOM   1918  H   GLU A 119       2.728   8.941  -1.846  1.00  0.00           H  
ATOM   1919  HA  GLU A 119       1.874  11.386  -0.654  1.00  0.00           H  
ATOM   1920  HB2 GLU A 119       0.726  11.608  -2.844  1.00  0.00           H  
ATOM   1921  HB3 GLU A 119      -0.097  10.079  -2.546  1.00  0.00           H  
ATOM   1922  HG2 GLU A 119      -1.587  11.028  -1.154  1.00  0.00           H  
ATOM   1923  HG3 GLU A 119      -0.346  11.944  -0.304  1.00  0.00           H  
ATOM   1924  N   SER A 120       0.998   9.950   1.151  1.00  0.00           N  
ATOM   1925  CA  SER A 120       0.529   9.093   2.232  1.00  0.00           C  
ATOM   1926  C   SER A 120      -0.032   9.930   3.372  1.00  0.00           C  
ATOM   1927  O   SER A 120      -0.146  11.149   3.258  1.00  0.00           O  
ATOM   1928  CB  SER A 120       1.689   8.249   2.754  1.00  0.00           C  
ATOM   1929  OG  SER A 120       2.639   9.099   3.379  1.00  0.00           O  
ATOM   1930  H   SER A 120       1.357  10.837   1.359  1.00  0.00           H  
ATOM   1931  HA  SER A 120      -0.245   8.440   1.856  1.00  0.00           H  
ATOM   1932  HB2 SER A 120       1.327   7.536   3.475  1.00  0.00           H  
ATOM   1933  HB3 SER A 120       2.152   7.723   1.930  1.00  0.00           H  
ATOM   1934  HG  SER A 120       3.156   9.524   2.691  1.00  0.00           H  
ATOM   1935  N   ASP A 121      -0.370   9.269   4.474  1.00  0.00           N  
ATOM   1936  CA  ASP A 121      -0.907   9.962   5.649  1.00  0.00           C  
ATOM   1937  C   ASP A 121      -2.373  10.304   5.451  1.00  0.00           C  
ATOM   1938  O   ASP A 121      -3.048  10.745   6.380  1.00  0.00           O  
ATOM   1939  CB  ASP A 121      -0.118  11.251   5.927  1.00  0.00           C  
ATOM   1940  CG  ASP A 121      -0.911  12.475   5.463  1.00  0.00           C  
ATOM   1941  OD1 ASP A 121      -0.503  13.087   4.490  1.00  0.00           O  
ATOM   1942  OD2 ASP A 121      -1.905  12.790   6.095  1.00  0.00           O  
ATOM   1943  H   ASP A 121      -0.251   8.291   4.501  1.00  0.00           H  
ATOM   1944  HA  ASP A 121      -0.816   9.312   6.506  1.00  0.00           H  
ATOM   1945  HB2 ASP A 121       0.065  11.331   6.989  1.00  0.00           H  
ATOM   1946  HB3 ASP A 121       0.827  11.220   5.408  1.00  0.00           H  
ATOM   1947  N   ILE A 122      -2.860  10.094   4.238  1.00  0.00           N  
ATOM   1948  CA  ILE A 122      -4.249  10.382   3.926  1.00  0.00           C  
ATOM   1949  C   ILE A 122      -5.156   9.643   4.897  1.00  0.00           C  
ATOM   1950  O   ILE A 122      -5.206   8.416   4.904  1.00  0.00           O  
ATOM   1951  CB  ILE A 122      -4.590   9.957   2.496  1.00  0.00           C  
ATOM   1952  CG1 ILE A 122      -3.315   9.671   1.677  1.00  0.00           C  
ATOM   1953  CG2 ILE A 122      -5.404  11.042   1.803  1.00  0.00           C  
ATOM   1954  CD1 ILE A 122      -2.472  10.944   1.511  1.00  0.00           C  
ATOM   1955  H   ILE A 122      -2.276   9.736   3.545  1.00  0.00           H  
ATOM   1956  HA  ILE A 122      -4.418  11.444   4.024  1.00  0.00           H  
ATOM   1957  HB  ILE A 122      -5.191   9.076   2.546  1.00  0.00           H  
ATOM   1958 HG12 ILE A 122      -2.728   8.912   2.169  1.00  0.00           H  
ATOM   1959 HG13 ILE A 122      -3.601   9.312   0.697  1.00  0.00           H  
ATOM   1960 HG21 ILE A 122      -6.311  11.217   2.363  1.00  0.00           H  
ATOM   1961 HG22 ILE A 122      -4.830  11.953   1.748  1.00  0.00           H  
ATOM   1962 HG23 ILE A 122      -5.651  10.707   0.807  1.00  0.00           H  
ATOM   1963 HD11 ILE A 122      -2.861  11.527   0.689  1.00  0.00           H  
ATOM   1964 HD12 ILE A 122      -2.505  11.536   2.411  1.00  0.00           H  
ATOM   1965 HD13 ILE A 122      -1.451  10.665   1.304  1.00  0.00           H  
ATOM   1966  N   MET A 123      -5.858  10.406   5.712  1.00  0.00           N  
ATOM   1967  CA  MET A 123      -6.763   9.844   6.706  1.00  0.00           C  
ATOM   1968  C   MET A 123      -8.060   9.386   6.053  1.00  0.00           C  
ATOM   1969  O   MET A 123      -8.779  10.183   5.451  1.00  0.00           O  
ATOM   1970  CB  MET A 123      -7.077  10.886   7.783  1.00  0.00           C  
ATOM   1971  CG  MET A 123      -6.580  10.394   9.142  1.00  0.00           C  
ATOM   1972  SD  MET A 123      -7.511   8.915   9.614  1.00  0.00           S  
ATOM   1973  CE  MET A 123      -6.100   7.813   9.877  1.00  0.00           C  
ATOM   1974  H   MET A 123      -5.760  11.370   5.642  1.00  0.00           H  
ATOM   1975  HA  MET A 123      -6.289   8.996   7.172  1.00  0.00           H  
ATOM   1976  HB2 MET A 123      -6.589  11.816   7.536  1.00  0.00           H  
ATOM   1977  HB3 MET A 123      -8.143  11.040   7.832  1.00  0.00           H  
ATOM   1978  HG2 MET A 123      -5.527  10.159   9.078  1.00  0.00           H  
ATOM   1979  HG3 MET A 123      -6.732  11.165   9.883  1.00  0.00           H  
ATOM   1980  HE1 MET A 123      -5.551   8.131  10.748  1.00  0.00           H  
ATOM   1981  HE2 MET A 123      -6.462   6.809  10.026  1.00  0.00           H  
ATOM   1982  HE3 MET A 123      -5.450   7.839   9.013  1.00  0.00           H  
ATOM   1983  N   THR A 124      -8.349   8.095   6.183  1.00  0.00           N  
ATOM   1984  CA  THR A 124      -9.565   7.531   5.608  1.00  0.00           C  
ATOM   1985  C   THR A 124     -10.551   7.154   6.704  1.00  0.00           C  
ATOM   1986  O   THR A 124     -10.298   7.376   7.889  1.00  0.00           O  
ATOM   1987  CB  THR A 124      -9.233   6.296   4.776  1.00  0.00           C  
ATOM   1988  OG1 THR A 124      -8.482   5.381   5.560  1.00  0.00           O  
ATOM   1989  CG2 THR A 124      -8.420   6.712   3.555  1.00  0.00           C  
ATOM   1990  H   THR A 124      -7.735   7.513   6.678  1.00  0.00           H  
ATOM   1991  HA  THR A 124     -10.023   8.263   4.965  1.00  0.00           H  
ATOM   1992  HB  THR A 124     -10.148   5.825   4.449  1.00  0.00           H  
ATOM   1993  HG1 THR A 124      -7.793   5.010   5.004  1.00  0.00           H  
ATOM   1994 HG21 THR A 124      -8.441   5.921   2.830  1.00  0.00           H  
ATOM   1995 HG22 THR A 124      -8.841   7.606   3.118  1.00  0.00           H  
ATOM   1996 HG23 THR A 124      -7.404   6.903   3.853  1.00  0.00           H  
ATOM   1997  N   THR A 125     -11.678   6.588   6.297  1.00  0.00           N  
ATOM   1998  CA  THR A 125     -12.707   6.184   7.249  1.00  0.00           C  
ATOM   1999  C   THR A 125     -12.446   4.768   7.758  1.00  0.00           C  
ATOM   2000  O   THR A 125     -13.156   4.275   8.634  1.00  0.00           O  
ATOM   2001  CB  THR A 125     -14.087   6.245   6.587  1.00  0.00           C  
ATOM   2002  OG1 THR A 125     -14.184   5.226   5.603  1.00  0.00           O  
ATOM   2003  CG2 THR A 125     -14.289   7.612   5.927  1.00  0.00           C  
ATOM   2004  H   THR A 125     -11.820   6.441   5.339  1.00  0.00           H  
ATOM   2005  HA  THR A 125     -12.693   6.865   8.087  1.00  0.00           H  
ATOM   2006  HB  THR A 125     -14.851   6.096   7.336  1.00  0.00           H  
ATOM   2007  HG1 THR A 125     -14.568   5.614   4.814  1.00  0.00           H  
ATOM   2008 HG21 THR A 125     -13.410   8.221   6.075  1.00  0.00           H  
ATOM   2009 HG22 THR A 125     -14.462   7.480   4.869  1.00  0.00           H  
ATOM   2010 HG23 THR A 125     -15.142   8.102   6.372  1.00  0.00           H  
ATOM   2011  N   ASN A 126     -11.428   4.123   7.199  1.00  0.00           N  
ATOM   2012  CA  ASN A 126     -11.080   2.762   7.596  1.00  0.00           C  
ATOM   2013  C   ASN A 126      -9.592   2.663   7.912  1.00  0.00           C  
ATOM   2014  O   ASN A 126      -9.039   1.570   8.043  1.00  0.00           O  
ATOM   2015  CB  ASN A 126     -11.445   1.782   6.482  1.00  0.00           C  
ATOM   2016  CG  ASN A 126     -11.938   2.545   5.253  1.00  0.00           C  
ATOM   2017  OD1 ASN A 126     -12.965   2.189   4.675  1.00  0.00           O  
ATOM   2018  ND2 ASN A 126     -11.271   3.583   4.823  1.00  0.00           N  
ATOM   2019  H   ASN A 126     -10.900   4.568   6.502  1.00  0.00           H  
ATOM   2020  HA  ASN A 126     -11.641   2.502   8.481  1.00  0.00           H  
ATOM   2021  HB2 ASN A 126     -10.577   1.196   6.223  1.00  0.00           H  
ATOM   2022  HB3 ASN A 126     -12.228   1.124   6.827  1.00  0.00           H  
ATOM   2023 HD21 ASN A 126     -10.455   3.868   5.283  1.00  0.00           H  
ATOM   2024 HD22 ASN A 126     -11.589   4.078   4.038  1.00  0.00           H  
ATOM   2025  N   GLY A 127      -8.949   3.814   8.043  1.00  0.00           N  
ATOM   2026  CA  GLY A 127      -7.529   3.841   8.365  1.00  0.00           C  
ATOM   2027  C   GLY A 127      -6.803   4.957   7.625  1.00  0.00           C  
ATOM   2028  O   GLY A 127      -7.314   6.070   7.499  1.00  0.00           O  
ATOM   2029  H   GLY A 127      -9.439   4.656   7.926  1.00  0.00           H  
ATOM   2030  HA2 GLY A 127      -7.418   3.993   9.427  1.00  0.00           H  
ATOM   2031  HA3 GLY A 127      -7.086   2.893   8.096  1.00  0.00           H  
ATOM   2032  N   VAL A 128      -5.605   4.646   7.141  1.00  0.00           N  
ATOM   2033  CA  VAL A 128      -4.800   5.619   6.409  1.00  0.00           C  
ATOM   2034  C   VAL A 128      -4.349   5.032   5.084  1.00  0.00           C  
ATOM   2035  O   VAL A 128      -4.452   3.825   4.861  1.00  0.00           O  
ATOM   2036  CB  VAL A 128      -3.576   6.020   7.236  1.00  0.00           C  
ATOM   2037  CG1 VAL A 128      -2.474   4.975   7.059  1.00  0.00           C  
ATOM   2038  CG2 VAL A 128      -3.052   7.387   6.779  1.00  0.00           C  
ATOM   2039  H   VAL A 128      -5.253   3.740   7.278  1.00  0.00           H  
ATOM   2040  HA  VAL A 128      -5.398   6.494   6.217  1.00  0.00           H  
ATOM   2041  HB  VAL A 128      -3.851   6.070   8.272  1.00  0.00           H  
ATOM   2042 HG11 VAL A 128      -2.915   3.993   6.986  1.00  0.00           H  
ATOM   2043 HG12 VAL A 128      -1.918   5.190   6.158  1.00  0.00           H  
ATOM   2044 HG13 VAL A 128      -1.810   5.008   7.908  1.00  0.00           H  
ATOM   2045 HG21 VAL A 128      -3.856   8.110   6.797  1.00  0.00           H  
ATOM   2046 HG22 VAL A 128      -2.263   7.711   7.449  1.00  0.00           H  
ATOM   2047 HG23 VAL A 128      -2.661   7.307   5.775  1.00  0.00           H  
ATOM   2048  N   ILE A 129      -3.856   5.898   4.211  1.00  0.00           N  
ATOM   2049  CA  ILE A 129      -3.398   5.467   2.902  1.00  0.00           C  
ATOM   2050  C   ILE A 129      -1.922   5.790   2.700  1.00  0.00           C  
ATOM   2051  O   ILE A 129      -1.403   6.780   3.237  1.00  0.00           O  
ATOM   2052  CB  ILE A 129      -4.213   6.172   1.816  1.00  0.00           C  
ATOM   2053  CG1 ILE A 129      -5.604   5.543   1.714  1.00  0.00           C  
ATOM   2054  CG2 ILE A 129      -3.503   6.042   0.467  1.00  0.00           C  
ATOM   2055  CD1 ILE A 129      -6.520   6.467   0.910  1.00  0.00           C  
ATOM   2056  H   ILE A 129      -3.810   6.845   4.448  1.00  0.00           H  
ATOM   2057  HA  ILE A 129      -3.541   4.404   2.813  1.00  0.00           H  
ATOM   2058  HB  ILE A 129      -4.309   7.215   2.070  1.00  0.00           H  
ATOM   2059 HG12 ILE A 129      -5.529   4.585   1.218  1.00  0.00           H  
ATOM   2060 HG13 ILE A 129      -6.011   5.404   2.704  1.00  0.00           H  
ATOM   2061 HG21 ILE A 129      -3.105   5.043   0.364  1.00  0.00           H  
ATOM   2062 HG22 ILE A 129      -4.208   6.232  -0.331  1.00  0.00           H  
ATOM   2063 HG23 ILE A 129      -2.698   6.759   0.412  1.00  0.00           H  
ATOM   2064 HD11 ILE A 129      -6.850   7.281   1.538  1.00  0.00           H  
ATOM   2065 HD12 ILE A 129      -5.978   6.863   0.063  1.00  0.00           H  
ATOM   2066 HD13 ILE A 129      -7.378   5.912   0.560  1.00  0.00           H  
ATOM   2067  N   HIS A 130      -1.255   4.956   1.899  1.00  0.00           N  
ATOM   2068  CA  HIS A 130       0.150   5.166   1.599  1.00  0.00           C  
ATOM   2069  C   HIS A 130       0.418   4.884   0.129  1.00  0.00           C  
ATOM   2070  O   HIS A 130       0.351   3.738  -0.315  1.00  0.00           O  
ATOM   2071  CB  HIS A 130       1.009   4.255   2.470  1.00  0.00           C  
ATOM   2072  CG  HIS A 130       2.465   4.621   2.358  1.00  0.00           C  
ATOM   2073  ND1 HIS A 130       3.333   4.437   3.418  1.00  0.00           N  
ATOM   2074  CD2 HIS A 130       3.237   5.099   1.324  1.00  0.00           C  
ATOM   2075  CE1 HIS A 130       4.561   4.789   3.007  1.00  0.00           C  
ATOM   2076  NE2 HIS A 130       4.560   5.200   1.739  1.00  0.00           N  
ATOM   2077  H   HIS A 130      -1.724   4.192   1.496  1.00  0.00           H  
ATOM   2078  HA  HIS A 130       0.403   6.191   1.809  1.00  0.00           H  
ATOM   2079  HB2 HIS A 130       0.699   4.352   3.496  1.00  0.00           H  
ATOM   2080  HB3 HIS A 130       0.881   3.233   2.155  1.00  0.00           H  
ATOM   2081  HD1 HIS A 130       3.093   4.110   4.309  1.00  0.00           H  
ATOM   2082  HD2 HIS A 130       2.882   5.350   0.340  1.00  0.00           H  
ATOM   2083  HE1 HIS A 130       5.446   4.720   3.621  1.00  0.00           H  
ATOM   2084  HE2 HIS A 130       5.327   5.505   1.213  1.00  0.00           H  
ATOM   2085  N   VAL A 131       0.742   5.944  -0.612  1.00  0.00           N  
ATOM   2086  CA  VAL A 131       1.040   5.827  -2.039  1.00  0.00           C  
ATOM   2087  C   VAL A 131       2.546   5.892  -2.269  1.00  0.00           C  
ATOM   2088  O   VAL A 131       3.193   6.889  -1.934  1.00  0.00           O  
ATOM   2089  CB  VAL A 131       0.367   6.956  -2.827  1.00  0.00           C  
ATOM   2090  CG1 VAL A 131       0.472   6.660  -4.323  1.00  0.00           C  
ATOM   2091  CG2 VAL A 131      -1.112   7.070  -2.431  1.00  0.00           C  
ATOM   2092  H   VAL A 131       0.793   6.821  -0.182  1.00  0.00           H  
ATOM   2093  HA  VAL A 131       0.667   4.880  -2.399  1.00  0.00           H  
ATOM   2094  HB  VAL A 131       0.870   7.887  -2.622  1.00  0.00           H  
ATOM   2095 HG11 VAL A 131       0.006   7.459  -4.882  1.00  0.00           H  
ATOM   2096 HG12 VAL A 131       1.512   6.585  -4.602  1.00  0.00           H  
ATOM   2097 HG13 VAL A 131      -0.027   5.730  -4.542  1.00  0.00           H  
ATOM   2098 HG21 VAL A 131      -1.647   6.197  -2.771  1.00  0.00           H  
ATOM   2099 HG22 VAL A 131      -1.198   7.148  -1.357  1.00  0.00           H  
ATOM   2100 HG23 VAL A 131      -1.539   7.950  -2.889  1.00  0.00           H  
ATOM   2101  N   VAL A 132       3.089   4.822  -2.842  1.00  0.00           N  
ATOM   2102  CA  VAL A 132       4.526   4.747  -3.118  1.00  0.00           C  
ATOM   2103  C   VAL A 132       4.783   4.659  -4.618  1.00  0.00           C  
ATOM   2104  O   VAL A 132       3.848   4.605  -5.416  1.00  0.00           O  
ATOM   2105  CB  VAL A 132       5.119   3.520  -2.423  1.00  0.00           C  
ATOM   2106  CG1 VAL A 132       4.915   3.635  -0.911  1.00  0.00           C  
ATOM   2107  CG2 VAL A 132       4.426   2.252  -2.928  1.00  0.00           C  
ATOM   2108  H   VAL A 132       2.507   4.061  -3.083  1.00  0.00           H  
ATOM   2109  HA  VAL A 132       5.018   5.636  -2.734  1.00  0.00           H  
ATOM   2110  HB  VAL A 132       6.172   3.464  -2.638  1.00  0.00           H  
ATOM   2111 HG11 VAL A 132       5.015   4.668  -0.610  1.00  0.00           H  
ATOM   2112 HG12 VAL A 132       3.927   3.280  -0.654  1.00  0.00           H  
ATOM   2113 HG13 VAL A 132       5.656   3.038  -0.401  1.00  0.00           H  
ATOM   2114 HG21 VAL A 132       4.599   2.144  -3.988  1.00  0.00           H  
ATOM   2115 HG22 VAL A 132       4.827   1.393  -2.410  1.00  0.00           H  
ATOM   2116 HG23 VAL A 132       3.365   2.321  -2.741  1.00  0.00           H  
ATOM   2117  N   ASP A 133       6.061   4.650  -4.992  1.00  0.00           N  
ATOM   2118  CA  ASP A 133       6.441   4.569  -6.399  1.00  0.00           C  
ATOM   2119  C   ASP A 133       7.314   3.342  -6.648  1.00  0.00           C  
ATOM   2120  O   ASP A 133       8.222   3.370  -7.480  1.00  0.00           O  
ATOM   2121  CB  ASP A 133       7.201   5.829  -6.807  1.00  0.00           C  
ATOM   2122  CG  ASP A 133       7.160   5.998  -8.322  1.00  0.00           C  
ATOM   2123  OD1 ASP A 133       7.345   5.010  -9.013  1.00  0.00           O  
ATOM   2124  OD2 ASP A 133       6.943   7.113  -8.768  1.00  0.00           O  
ATOM   2125  H   ASP A 133       6.761   4.701  -4.308  1.00  0.00           H  
ATOM   2126  HA  ASP A 133       5.550   4.490  -7.004  1.00  0.00           H  
ATOM   2127  HB2 ASP A 133       6.748   6.689  -6.337  1.00  0.00           H  
ATOM   2128  HB3 ASP A 133       8.226   5.743  -6.487  1.00  0.00           H  
ATOM   2129  N   LYS A 134       7.032   2.263  -5.924  1.00  0.00           N  
ATOM   2130  CA  LYS A 134       7.793   1.028  -6.073  1.00  0.00           C  
ATOM   2131  C   LYS A 134       7.135  -0.098  -5.283  1.00  0.00           C  
ATOM   2132  O   LYS A 134       6.675   0.106  -4.160  1.00  0.00           O  
ATOM   2133  CB  LYS A 134       9.225   1.238  -5.588  1.00  0.00           C  
ATOM   2134  CG  LYS A 134       9.855  -0.112  -5.248  1.00  0.00           C  
ATOM   2135  CD  LYS A 134      11.373   0.031  -5.199  1.00  0.00           C  
ATOM   2136  CE  LYS A 134      11.939  -0.988  -4.212  1.00  0.00           C  
ATOM   2137  NZ  LYS A 134      13.366  -1.257  -4.539  1.00  0.00           N  
ATOM   2138  H   LYS A 134       6.298   2.297  -5.278  1.00  0.00           H  
ATOM   2139  HA  LYS A 134       7.821   0.752  -7.113  1.00  0.00           H  
ATOM   2140  HB2 LYS A 134       9.802   1.718  -6.367  1.00  0.00           H  
ATOM   2141  HB3 LYS A 134       9.217   1.863  -4.714  1.00  0.00           H  
ATOM   2142  HG2 LYS A 134       9.495  -0.447  -4.285  1.00  0.00           H  
ATOM   2143  HG3 LYS A 134       9.588  -0.834  -6.006  1.00  0.00           H  
ATOM   2144  HD2 LYS A 134      11.785  -0.146  -6.183  1.00  0.00           H  
ATOM   2145  HD3 LYS A 134      11.631   1.028  -4.873  1.00  0.00           H  
ATOM   2146  HE2 LYS A 134      11.865  -0.595  -3.209  1.00  0.00           H  
ATOM   2147  HE3 LYS A 134      11.373  -1.905  -4.281  1.00  0.00           H  
ATOM   2148  HZ1 LYS A 134      13.547  -2.280  -4.479  1.00  0.00           H  
ATOM   2149  HZ2 LYS A 134      13.570  -0.924  -5.503  1.00  0.00           H  
ATOM   2150  HZ3 LYS A 134      13.977  -0.755  -3.864  1.00  0.00           H  
ATOM   2151  N   LEU A 135       7.095  -1.288  -5.874  1.00  0.00           N  
ATOM   2152  CA  LEU A 135       6.492  -2.437  -5.210  1.00  0.00           C  
ATOM   2153  C   LEU A 135       7.469  -3.033  -4.205  1.00  0.00           C  
ATOM   2154  O   LEU A 135       8.674  -3.098  -4.460  1.00  0.00           O  
ATOM   2155  CB  LEU A 135       6.106  -3.502  -6.246  1.00  0.00           C  
ATOM   2156  CG  LEU A 135       5.281  -4.617  -5.581  1.00  0.00           C  
ATOM   2157  CD1 LEU A 135       3.836  -4.159  -5.345  1.00  0.00           C  
ATOM   2158  CD2 LEU A 135       5.272  -5.846  -6.491  1.00  0.00           C  
ATOM   2159  H   LEU A 135       7.477  -1.394  -6.769  1.00  0.00           H  
ATOM   2160  HA  LEU A 135       5.606  -2.115  -4.689  1.00  0.00           H  
ATOM   2161  HB2 LEU A 135       5.533  -3.042  -7.037  1.00  0.00           H  
ATOM   2162  HB3 LEU A 135       7.005  -3.930  -6.665  1.00  0.00           H  
ATOM   2163  HG  LEU A 135       5.727  -4.881  -4.634  1.00  0.00           H  
ATOM   2164 HD11 LEU A 135       3.486  -3.599  -6.197  1.00  0.00           H  
ATOM   2165 HD12 LEU A 135       3.206  -5.024  -5.204  1.00  0.00           H  
ATOM   2166 HD13 LEU A 135       3.790  -3.538  -4.462  1.00  0.00           H  
ATOM   2167 HD21 LEU A 135       4.553  -6.561  -6.121  1.00  0.00           H  
ATOM   2168 HD22 LEU A 135       5.002  -5.549  -7.493  1.00  0.00           H  
ATOM   2169 HD23 LEU A 135       6.255  -6.293  -6.501  1.00  0.00           H  
ATOM   2170  N   LEU A 136       6.946  -3.471  -3.064  1.00  0.00           N  
ATOM   2171  CA  LEU A 136       7.794  -4.063  -2.038  1.00  0.00           C  
ATOM   2172  C   LEU A 136       7.717  -5.585  -2.101  1.00  0.00           C  
ATOM   2173  O   LEU A 136       6.714  -6.181  -1.714  1.00  0.00           O  
ATOM   2174  CB  LEU A 136       7.358  -3.577  -0.652  1.00  0.00           C  
ATOM   2175  CG  LEU A 136       7.424  -2.046  -0.594  1.00  0.00           C  
ATOM   2176  CD1 LEU A 136       6.959  -1.566   0.781  1.00  0.00           C  
ATOM   2177  CD2 LEU A 136       8.863  -1.576  -0.831  1.00  0.00           C  
ATOM   2178  H   LEU A 136       5.972  -3.397  -2.913  1.00  0.00           H  
ATOM   2179  HA  LEU A 136       8.816  -3.760  -2.211  1.00  0.00           H  
ATOM   2180  HB2 LEU A 136       6.345  -3.901  -0.464  1.00  0.00           H  
ATOM   2181  HB3 LEU A 136       8.015  -3.993   0.097  1.00  0.00           H  
ATOM   2182  HG  LEU A 136       6.777  -1.630  -1.352  1.00  0.00           H  
ATOM   2183 HD11 LEU A 136       7.804  -1.182   1.332  1.00  0.00           H  
ATOM   2184 HD12 LEU A 136       6.223  -0.785   0.660  1.00  0.00           H  
ATOM   2185 HD13 LEU A 136       6.521  -2.393   1.322  1.00  0.00           H  
ATOM   2186 HD21 LEU A 136       9.028  -1.442  -1.891  1.00  0.00           H  
ATOM   2187 HD22 LEU A 136       9.024  -0.638  -0.320  1.00  0.00           H  
ATOM   2188 HD23 LEU A 136       9.552  -2.316  -0.451  1.00  0.00           H  
ATOM   2189  N   TYR A 137       8.783  -6.208  -2.600  1.00  0.00           N  
ATOM   2190  CA  TYR A 137       8.819  -7.658  -2.714  1.00  0.00           C  
ATOM   2191  C   TYR A 137       8.846  -8.307  -1.328  1.00  0.00           C  
ATOM   2192  O   TYR A 137       9.309  -7.694  -0.362  1.00  0.00           O  
ATOM   2193  CB  TYR A 137      10.070  -8.064  -3.498  1.00  0.00           C  
ATOM   2194  CG  TYR A 137       9.790  -7.937  -4.973  1.00  0.00           C  
ATOM   2195  CD1 TYR A 137       9.759  -6.671  -5.569  1.00  0.00           C  
ATOM   2196  CD2 TYR A 137       9.560  -9.080  -5.742  1.00  0.00           C  
ATOM   2197  CE1 TYR A 137       9.497  -6.550  -6.938  1.00  0.00           C  
ATOM   2198  CE2 TYR A 137       9.298  -8.960  -7.113  1.00  0.00           C  
ATOM   2199  CZ  TYR A 137       9.266  -7.694  -7.710  1.00  0.00           C  
ATOM   2200  OH  TYR A 137       9.009  -7.574  -9.060  1.00  0.00           O  
ATOM   2201  H   TYR A 137       9.553  -5.685  -2.902  1.00  0.00           H  
ATOM   2202  HA  TYR A 137       7.945  -7.986  -3.252  1.00  0.00           H  
ATOM   2203  HB2 TYR A 137      10.886  -7.409  -3.230  1.00  0.00           H  
ATOM   2204  HB3 TYR A 137      10.337  -9.085  -3.266  1.00  0.00           H  
ATOM   2205  HD1 TYR A 137       9.936  -5.789  -4.973  1.00  0.00           H  
ATOM   2206  HD2 TYR A 137       9.584 -10.053  -5.280  1.00  0.00           H  
ATOM   2207  HE1 TYR A 137       9.473  -5.573  -7.398  1.00  0.00           H  
ATOM   2208  HE2 TYR A 137       9.119  -9.843  -7.709  1.00  0.00           H  
ATOM   2209  HH  TYR A 137       9.849  -7.485  -9.515  1.00  0.00           H  
ATOM   2210  N   PRO A 138       8.376  -9.530  -1.205  1.00  0.00           N  
ATOM   2211  CA  PRO A 138       8.370 -10.257   0.099  1.00  0.00           C  
ATOM   2212  C   PRO A 138       9.772 -10.696   0.526  1.00  0.00           C  
ATOM   2213  O   PRO A 138      10.771 -10.210  -0.002  1.00  0.00           O  
ATOM   2214  CB  PRO A 138       7.473 -11.469  -0.164  1.00  0.00           C  
ATOM   2215  CG  PRO A 138       7.574 -11.716  -1.632  1.00  0.00           C  
ATOM   2216  CD  PRO A 138       7.789 -10.350  -2.287  1.00  0.00           C  
ATOM   2217  HA  PRO A 138       7.927  -9.642   0.867  1.00  0.00           H  
ATOM   2218  HB2 PRO A 138       7.829 -12.326   0.389  1.00  0.00           H  
ATOM   2219  HB3 PRO A 138       6.453 -11.244   0.104  1.00  0.00           H  
ATOM   2220  HG2 PRO A 138       8.414 -12.368  -1.838  1.00  0.00           H  
ATOM   2221  HG3 PRO A 138       6.661 -12.155  -1.999  1.00  0.00           H  
ATOM   2222  HD2 PRO A 138       8.470 -10.436  -3.122  1.00  0.00           H  
ATOM   2223  HD3 PRO A 138       6.847  -9.932  -2.601  1.00  0.00           H  
ATOM   2224  N   ALA A 139       9.834 -11.617   1.483  1.00  0.00           N  
ATOM   2225  CA  ALA A 139      11.112 -12.118   1.975  1.00  0.00           C  
ATOM   2226  C   ALA A 139      11.395 -13.509   1.416  1.00  0.00           C  
ATOM   2227  O   ALA A 139      10.474 -14.251   1.075  1.00  0.00           O  
ATOM   2228  CB  ALA A 139      11.093 -12.177   3.504  1.00  0.00           C  
ATOM   2229  H   ALA A 139       9.002 -11.967   1.866  1.00  0.00           H  
ATOM   2230  HA  ALA A 139      11.897 -11.447   1.660  1.00  0.00           H  
ATOM   2231  HB1 ALA A 139      11.231 -13.200   3.826  1.00  0.00           H  
ATOM   2232  HB2 ALA A 139      11.891 -11.565   3.898  1.00  0.00           H  
ATOM   2233  HB3 ALA A 139      10.144 -11.811   3.867  1.00  0.00           H  
ATOM   2234  N   ASP A 140      12.675 -13.856   1.328  1.00  0.00           N  
ATOM   2235  CA  ASP A 140      13.067 -15.162   0.812  1.00  0.00           C  
ATOM   2236  C   ASP A 140      12.167 -16.257   1.379  1.00  0.00           C  
ATOM   2237  O   ASP A 140      11.638 -16.130   2.484  1.00  0.00           O  
ATOM   2238  CB  ASP A 140      14.523 -15.452   1.184  1.00  0.00           C  
ATOM   2239  CG  ASP A 140      14.996 -14.466   2.246  1.00  0.00           C  
ATOM   2240  OD1 ASP A 140      14.326 -14.350   3.259  1.00  0.00           O  
ATOM   2241  OD2 ASP A 140      16.020 -13.841   2.030  1.00  0.00           O  
ATOM   2242  H   ASP A 140      13.365 -13.224   1.616  1.00  0.00           H  
ATOM   2243  HA  ASP A 140      12.978 -15.157  -0.264  1.00  0.00           H  
ATOM   2244  HB2 ASP A 140      14.600 -16.459   1.569  1.00  0.00           H  
ATOM   2245  HB3 ASP A 140      15.143 -15.356   0.305  1.00  0.00           H  
ATOM      1  N   GLY A   1     -12.367  19.737   2.645  1.00  0.00           N  
ATOM      2  CA  GLY A   1     -12.323  18.383   2.109  1.00  0.00           C  
ATOM      3  C   GLY A   1     -11.282  17.541   2.838  1.00  0.00           C  
ATOM      4  O   GLY A   1     -10.733  17.960   3.857  1.00  0.00           O  
ATOM      5  H   GLY A   1     -11.733  20.010   3.341  1.00  0.00           H  
ATOM      6  HA2 GLY A   1     -13.295  17.924   2.224  1.00  0.00           H  
ATOM      7  HA3 GLY A   1     -12.071  18.422   1.060  1.00  0.00           H  
ATOM      8  N   ALA A   2     -11.014  16.351   2.309  1.00  0.00           N  
ATOM      9  CA  ALA A   2     -10.037  15.457   2.918  1.00  0.00           C  
ATOM     10  C   ALA A   2     -10.277  15.343   4.419  1.00  0.00           C  
ATOM     11  O   ALA A   2      -9.405  15.674   5.223  1.00  0.00           O  
ATOM     12  CB  ALA A   2      -8.621  15.981   2.664  1.00  0.00           C  
ATOM     13  H   ALA A   2     -11.483  16.070   1.496  1.00  0.00           H  
ATOM     14  HA  ALA A   2     -10.131  14.480   2.471  1.00  0.00           H  
ATOM     15  HB1 ALA A   2      -8.606  17.055   2.783  1.00  0.00           H  
ATOM     16  HB2 ALA A   2      -7.939  15.531   3.370  1.00  0.00           H  
ATOM     17  HB3 ALA A   2      -8.319  15.727   1.659  1.00  0.00           H  
ATOM     18  N   MET A   3     -11.463  14.873   4.795  1.00  0.00           N  
ATOM     19  CA  MET A   3     -11.798  14.723   6.208  1.00  0.00           C  
ATOM     20  C   MET A   3     -12.653  13.480   6.431  1.00  0.00           C  
ATOM     21  O   MET A   3     -13.327  13.351   7.453  1.00  0.00           O  
ATOM     22  CB  MET A   3     -12.559  15.956   6.698  1.00  0.00           C  
ATOM     23  CG  MET A   3     -12.503  16.025   8.227  1.00  0.00           C  
ATOM     24  SD  MET A   3     -14.148  16.398   8.881  1.00  0.00           S  
ATOM     25  CE  MET A   3     -13.854  15.797  10.564  1.00  0.00           C  
ATOM     26  H   MET A   3     -12.121  14.625   4.113  1.00  0.00           H  
ATOM     27  HA  MET A   3     -10.884  14.627   6.772  1.00  0.00           H  
ATOM     28  HB2 MET A   3     -12.109  16.845   6.279  1.00  0.00           H  
ATOM     29  HB3 MET A   3     -13.590  15.892   6.381  1.00  0.00           H  
ATOM     30  HG2 MET A   3     -12.168  15.079   8.623  1.00  0.00           H  
ATOM     31  HG3 MET A   3     -11.815  16.800   8.522  1.00  0.00           H  
ATOM     32  HE1 MET A   3     -13.752  14.724  10.552  1.00  0.00           H  
ATOM     33  HE2 MET A   3     -12.944  16.238  10.947  1.00  0.00           H  
ATOM     34  HE3 MET A   3     -14.689  16.070  11.195  1.00  0.00           H  
ATOM     35  N   GLU A   4     -12.622  12.573   5.464  1.00  0.00           N  
ATOM     36  CA  GLU A   4     -13.399  11.341   5.551  1.00  0.00           C  
ATOM     37  C   GLU A   4     -13.097  10.437   4.360  1.00  0.00           C  
ATOM     38  O   GLU A   4     -11.955  10.028   4.154  1.00  0.00           O  
ATOM     39  CB  GLU A   4     -14.895  11.673   5.601  1.00  0.00           C  
ATOM     40  CG  GLU A   4     -15.250  12.648   4.477  1.00  0.00           C  
ATOM     41  CD  GLU A   4     -16.698  12.438   4.044  1.00  0.00           C  
ATOM     42  OE1 GLU A   4     -16.933  12.362   2.850  1.00  0.00           O  
ATOM     43  OE2 GLU A   4     -17.550  12.352   4.914  1.00  0.00           O  
ATOM     44  H   GLU A   4     -12.068  12.736   4.674  1.00  0.00           H  
ATOM     45  HA  GLU A   4     -13.133  10.820   6.452  1.00  0.00           H  
ATOM     46  HB2 GLU A   4     -15.471  10.766   5.490  1.00  0.00           H  
ATOM     47  HB3 GLU A   4     -15.129  12.127   6.553  1.00  0.00           H  
ATOM     48  HG2 GLU A   4     -15.129  13.662   4.831  1.00  0.00           H  
ATOM     49  HG3 GLU A   4     -14.597  12.483   3.635  1.00  0.00           H  
ATOM     50  N   LYS A   5     -14.128  10.137   3.587  1.00  0.00           N  
ATOM     51  CA  LYS A   5     -13.980   9.285   2.410  1.00  0.00           C  
ATOM     52  C   LYS A   5     -13.440   7.915   2.799  1.00  0.00           C  
ATOM     53  O   LYS A   5     -12.478   7.805   3.557  1.00  0.00           O  
ATOM     54  CB  LYS A   5     -13.040   9.942   1.395  1.00  0.00           C  
ATOM     55  CG  LYS A   5     -13.595  11.311   0.998  1.00  0.00           C  
ATOM     56  CD  LYS A   5     -13.565  11.446  -0.525  1.00  0.00           C  
ATOM     57  CE  LYS A   5     -13.919  12.880  -0.921  1.00  0.00           C  
ATOM     58  NZ  LYS A   5     -12.668  13.651  -1.166  1.00  0.00           N  
ATOM     59  H   LYS A   5     -15.005  10.496   3.812  1.00  0.00           H  
ATOM     60  HA  LYS A   5     -14.948   9.157   1.949  1.00  0.00           H  
ATOM     61  HB2 LYS A   5     -12.059  10.062   1.828  1.00  0.00           H  
ATOM     62  HB3 LYS A   5     -12.969   9.319   0.515  1.00  0.00           H  
ATOM     63  HG2 LYS A   5     -14.613  11.403   1.349  1.00  0.00           H  
ATOM     64  HG3 LYS A   5     -12.990  12.088   1.438  1.00  0.00           H  
ATOM     65  HD2 LYS A   5     -12.575  11.206  -0.886  1.00  0.00           H  
ATOM     66  HD3 LYS A   5     -14.282  10.767  -0.961  1.00  0.00           H  
ATOM     67  HE2 LYS A   5     -14.515  12.867  -1.821  1.00  0.00           H  
ATOM     68  HE3 LYS A   5     -14.480  13.346  -0.125  1.00  0.00           H  
ATOM     69  HZ1 LYS A   5     -12.180  13.264  -1.999  1.00  0.00           H  
ATOM     70  HZ2 LYS A   5     -12.902  14.649  -1.331  1.00  0.00           H  
ATOM     71  HZ3 LYS A   5     -12.047  13.577  -0.334  1.00  0.00           H  
ATOM     72  N   SER A   6     -14.070   6.870   2.274  1.00  0.00           N  
ATOM     73  CA  SER A   6     -13.645   5.510   2.570  1.00  0.00           C  
ATOM     74  C   SER A   6     -12.494   5.105   1.661  1.00  0.00           C  
ATOM     75  O   SER A   6     -12.281   5.705   0.608  1.00  0.00           O  
ATOM     76  CB  SER A   6     -14.807   4.540   2.375  1.00  0.00           C  
ATOM     77  OG  SER A   6     -15.969   5.267   2.005  1.00  0.00           O  
ATOM     78  H   SER A   6     -14.831   7.017   1.676  1.00  0.00           H  
ATOM     79  HA  SER A   6     -13.317   5.460   3.596  1.00  0.00           H  
ATOM     80  HB2 SER A   6     -14.561   3.841   1.596  1.00  0.00           H  
ATOM     81  HB3 SER A   6     -14.984   4.001   3.297  1.00  0.00           H  
ATOM     82  HG  SER A   6     -16.534   5.338   2.778  1.00  0.00           H  
ATOM     83  N   LEU A   7     -11.749   4.091   2.076  1.00  0.00           N  
ATOM     84  CA  LEU A   7     -10.618   3.627   1.284  1.00  0.00           C  
ATOM     85  C   LEU A   7     -11.024   3.395  -0.173  1.00  0.00           C  
ATOM     86  O   LEU A   7     -10.524   4.064  -1.077  1.00  0.00           O  
ATOM     87  CB  LEU A   7     -10.092   2.321   1.880  1.00  0.00           C  
ATOM     88  CG  LEU A   7      -8.755   2.560   2.594  1.00  0.00           C  
ATOM     89  CD1 LEU A   7      -8.486   1.412   3.565  1.00  0.00           C  
ATOM     90  CD2 LEU A   7      -7.623   2.620   1.569  1.00  0.00           C  
ATOM     91  H   LEU A   7     -11.955   3.651   2.931  1.00  0.00           H  
ATOM     92  HA  LEU A   7      -9.839   4.370   1.314  1.00  0.00           H  
ATOM     93  HB2 LEU A   7     -10.812   1.941   2.590  1.00  0.00           H  
ATOM     94  HB3 LEU A   7      -9.960   1.599   1.092  1.00  0.00           H  
ATOM     95  HG  LEU A   7      -8.797   3.487   3.147  1.00  0.00           H  
ATOM     96 HD11 LEU A   7      -8.850   0.494   3.137  1.00  0.00           H  
ATOM     97 HD12 LEU A   7      -7.423   1.332   3.742  1.00  0.00           H  
ATOM     98 HD13 LEU A   7      -8.993   1.603   4.499  1.00  0.00           H  
ATOM     99 HD21 LEU A   7      -7.691   1.773   0.910  1.00  0.00           H  
ATOM    100 HD22 LEU A   7      -7.698   3.526   0.994  1.00  0.00           H  
ATOM    101 HD23 LEU A   7      -6.679   2.599   2.083  1.00  0.00           H  
ATOM    102  N   HIS A   8     -11.935   2.450  -0.397  1.00  0.00           N  
ATOM    103  CA  HIS A   8     -12.393   2.151  -1.753  1.00  0.00           C  
ATOM    104  C   HIS A   8     -12.918   3.412  -2.420  1.00  0.00           C  
ATOM    105  O   HIS A   8     -12.604   3.691  -3.577  1.00  0.00           O  
ATOM    106  CB  HIS A   8     -13.495   1.097  -1.711  1.00  0.00           C  
ATOM    107  CG  HIS A   8     -14.406   1.362  -0.541  1.00  0.00           C  
ATOM    108  ND1 HIS A   8     -15.604   2.046  -0.674  1.00  0.00           N  
ATOM    109  CD2 HIS A   8     -14.302   1.043   0.789  1.00  0.00           C  
ATOM    110  CE1 HIS A   8     -16.171   2.116   0.545  1.00  0.00           C  
ATOM    111  NE2 HIS A   8     -15.419   1.519   1.474  1.00  0.00           N  
ATOM    112  H   HIS A   8     -12.304   1.946   0.358  1.00  0.00           H  
ATOM    113  HA  HIS A   8     -11.566   1.770  -2.337  1.00  0.00           H  
ATOM    114  HB2 HIS A   8     -14.059   1.139  -2.627  1.00  0.00           H  
ATOM    115  HB3 HIS A   8     -13.052   0.117  -1.606  1.00  0.00           H  
ATOM    116  HD1 HIS A   8     -15.973   2.411  -1.505  1.00  0.00           H  
ATOM    117  HD2 HIS A   8     -13.491   0.477   1.231  1.00  0.00           H  
ATOM    118  HE1 HIS A   8     -17.119   2.593   0.747  1.00  0.00           H  
ATOM    119  HE2 HIS A   8     -15.609   1.442   2.433  1.00  0.00           H  
ATOM    120  N   GLU A   9     -13.715   4.176  -1.684  1.00  0.00           N  
ATOM    121  CA  GLU A   9     -14.268   5.411  -2.222  1.00  0.00           C  
ATOM    122  C   GLU A   9     -13.167   6.214  -2.901  1.00  0.00           C  
ATOM    123  O   GLU A   9     -13.349   6.735  -4.000  1.00  0.00           O  
ATOM    124  CB  GLU A   9     -14.897   6.236  -1.099  1.00  0.00           C  
ATOM    125  CG  GLU A   9     -16.117   6.985  -1.637  1.00  0.00           C  
ATOM    126  CD  GLU A   9     -17.276   6.014  -1.842  1.00  0.00           C  
ATOM    127  OE1 GLU A   9     -17.132   4.864  -1.460  1.00  0.00           O  
ATOM    128  OE2 GLU A   9     -18.288   6.435  -2.376  1.00  0.00           O  
ATOM    129  H   GLU A   9     -13.931   3.907  -0.768  1.00  0.00           H  
ATOM    130  HA  GLU A   9     -15.026   5.167  -2.950  1.00  0.00           H  
ATOM    131  HB2 GLU A   9     -15.202   5.578  -0.298  1.00  0.00           H  
ATOM    132  HB3 GLU A   9     -14.175   6.947  -0.726  1.00  0.00           H  
ATOM    133  HG2 GLU A   9     -16.409   7.748  -0.931  1.00  0.00           H  
ATOM    134  HG3 GLU A   9     -15.867   7.447  -2.581  1.00  0.00           H  
ATOM    135  N   LYS A  10     -12.017   6.304  -2.244  1.00  0.00           N  
ATOM    136  CA  LYS A  10     -10.889   7.041  -2.805  1.00  0.00           C  
ATOM    137  C   LYS A  10     -10.360   6.331  -4.047  1.00  0.00           C  
ATOM    138  O   LYS A  10     -10.234   6.933  -5.113  1.00  0.00           O  
ATOM    139  CB  LYS A  10      -9.769   7.166  -1.763  1.00  0.00           C  
ATOM    140  CG  LYS A  10      -8.617   8.017  -2.318  1.00  0.00           C  
ATOM    141  CD  LYS A  10      -9.114   9.429  -2.637  1.00  0.00           C  
ATOM    142  CE  LYS A  10      -7.983  10.433  -2.408  1.00  0.00           C  
ATOM    143  NZ  LYS A  10      -8.239  11.651  -3.228  1.00  0.00           N  
ATOM    144  H   LYS A  10     -11.923   5.865  -1.372  1.00  0.00           H  
ATOM    145  HA  LYS A  10     -11.226   8.026  -3.083  1.00  0.00           H  
ATOM    146  HB2 LYS A  10     -10.163   7.630  -0.872  1.00  0.00           H  
ATOM    147  HB3 LYS A  10      -9.399   6.181  -1.520  1.00  0.00           H  
ATOM    148  HG2 LYS A  10      -7.831   8.074  -1.581  1.00  0.00           H  
ATOM    149  HG3 LYS A  10      -8.231   7.562  -3.218  1.00  0.00           H  
ATOM    150  HD2 LYS A  10      -9.431   9.471  -3.670  1.00  0.00           H  
ATOM    151  HD3 LYS A  10      -9.946   9.672  -1.995  1.00  0.00           H  
ATOM    152  HE2 LYS A  10      -7.945  10.704  -1.362  1.00  0.00           H  
ATOM    153  HE3 LYS A  10      -7.043   9.993  -2.702  1.00  0.00           H  
ATOM    154  HZ1 LYS A  10      -8.704  12.373  -2.640  1.00  0.00           H  
ATOM    155  HZ2 LYS A  10      -7.337  12.024  -3.587  1.00  0.00           H  
ATOM    156  HZ3 LYS A  10      -8.854  11.406  -4.028  1.00  0.00           H  
ATOM    157  N   LEU A  11     -10.051   5.045  -3.902  1.00  0.00           N  
ATOM    158  CA  LEU A  11      -9.533   4.265  -5.023  1.00  0.00           C  
ATOM    159  C   LEU A  11     -10.557   4.204  -6.145  1.00  0.00           C  
ATOM    160  O   LEU A  11     -10.216   3.947  -7.300  1.00  0.00           O  
ATOM    161  CB  LEU A  11      -9.192   2.845  -4.566  1.00  0.00           C  
ATOM    162  CG  LEU A  11      -8.309   2.910  -3.318  1.00  0.00           C  
ATOM    163  CD1 LEU A  11      -7.934   1.494  -2.881  1.00  0.00           C  
ATOM    164  CD2 LEU A  11      -7.033   3.699  -3.628  1.00  0.00           C  
ATOM    165  H   LEU A  11     -10.172   4.616  -3.029  1.00  0.00           H  
ATOM    166  HA  LEU A  11      -8.639   4.736  -5.395  1.00  0.00           H  
ATOM    167  HB2 LEU A  11     -10.104   2.313  -4.334  1.00  0.00           H  
ATOM    168  HB3 LEU A  11      -8.664   2.332  -5.353  1.00  0.00           H  
ATOM    169  HG  LEU A  11      -8.853   3.395  -2.525  1.00  0.00           H  
ATOM    170 HD11 LEU A  11      -8.578   0.781  -3.377  1.00  0.00           H  
ATOM    171 HD12 LEU A  11      -6.906   1.296  -3.146  1.00  0.00           H  
ATOM    172 HD13 LEU A  11      -8.056   1.404  -1.812  1.00  0.00           H  
ATOM    173 HD21 LEU A  11      -6.254   3.405  -2.942  1.00  0.00           H  
ATOM    174 HD22 LEU A  11      -6.718   3.492  -4.641  1.00  0.00           H  
ATOM    175 HD23 LEU A  11      -7.228   4.755  -3.520  1.00  0.00           H  
ATOM    176  N   LYS A  12     -11.813   4.442  -5.798  1.00  0.00           N  
ATOM    177  CA  LYS A  12     -12.881   4.410  -6.784  1.00  0.00           C  
ATOM    178  C   LYS A  12     -13.044   5.775  -7.445  1.00  0.00           C  
ATOM    179  O   LYS A  12     -13.441   5.868  -8.606  1.00  0.00           O  
ATOM    180  CB  LYS A  12     -14.195   3.996  -6.122  1.00  0.00           C  
ATOM    181  CG  LYS A  12     -14.302   2.472  -6.064  1.00  0.00           C  
ATOM    182  CD  LYS A  12     -15.441   2.081  -5.120  1.00  0.00           C  
ATOM    183  CE  LYS A  12     -15.507   0.559  -5.002  1.00  0.00           C  
ATOM    184  NZ  LYS A  12     -16.171  -0.003  -6.214  1.00  0.00           N  
ATOM    185  H   LYS A  12     -12.025   4.642  -4.864  1.00  0.00           H  
ATOM    186  HA  LYS A  12     -12.630   3.693  -7.540  1.00  0.00           H  
ATOM    187  HB2 LYS A  12     -14.230   4.392  -5.122  1.00  0.00           H  
ATOM    188  HB3 LYS A  12     -15.016   4.382  -6.695  1.00  0.00           H  
ATOM    189  HG2 LYS A  12     -14.512   2.090  -7.051  1.00  0.00           H  
ATOM    190  HG3 LYS A  12     -13.375   2.057  -5.700  1.00  0.00           H  
ATOM    191  HD2 LYS A  12     -15.265   2.512  -4.145  1.00  0.00           H  
ATOM    192  HD3 LYS A  12     -16.377   2.450  -5.514  1.00  0.00           H  
ATOM    193  HE2 LYS A  12     -14.507   0.159  -4.924  1.00  0.00           H  
ATOM    194  HE3 LYS A  12     -16.074   0.288  -4.124  1.00  0.00           H  
ATOM    195  HZ1 LYS A  12     -16.753  -0.821  -5.941  1.00  0.00           H  
ATOM    196  HZ2 LYS A  12     -16.775   0.725  -6.646  1.00  0.00           H  
ATOM    197  HZ3 LYS A  12     -15.449  -0.301  -6.897  1.00  0.00           H  
ATOM    198  N   GLN A  13     -12.735   6.832  -6.702  1.00  0.00           N  
ATOM    199  CA  GLN A  13     -12.855   8.184  -7.235  1.00  0.00           C  
ATOM    200  C   GLN A  13     -11.624   8.545  -8.061  1.00  0.00           C  
ATOM    201  O   GLN A  13     -11.638   9.515  -8.819  1.00  0.00           O  
ATOM    202  CB  GLN A  13     -13.016   9.184  -6.086  1.00  0.00           C  
ATOM    203  CG  GLN A  13     -13.563  10.511  -6.622  1.00  0.00           C  
ATOM    204  CD  GLN A  13     -13.926  11.431  -5.460  1.00  0.00           C  
ATOM    205  OE1 GLN A  13     -14.950  12.112  -5.505  1.00  0.00           O  
ATOM    206  NE2 GLN A  13     -13.145  11.489  -4.417  1.00  0.00           N  
ATOM    207  H   GLN A  13     -12.423   6.701  -5.782  1.00  0.00           H  
ATOM    208  HA  GLN A  13     -13.728   8.230  -7.868  1.00  0.00           H  
ATOM    209  HB2 GLN A  13     -13.702   8.782  -5.354  1.00  0.00           H  
ATOM    210  HB3 GLN A  13     -12.056   9.355  -5.622  1.00  0.00           H  
ATOM    211  HG2 GLN A  13     -12.811  10.987  -7.234  1.00  0.00           H  
ATOM    212  HG3 GLN A  13     -14.445  10.327  -7.217  1.00  0.00           H  
ATOM    213 HE21 GLN A  13     -12.331  10.946  -4.383  1.00  0.00           H  
ATOM    214 HE22 GLN A  13     -13.374  12.077  -3.666  1.00  0.00           H  
ATOM    215  N   ASP A  14     -10.561   7.759  -7.908  1.00  0.00           N  
ATOM    216  CA  ASP A  14      -9.323   8.003  -8.644  1.00  0.00           C  
ATOM    217  C   ASP A  14      -9.132   6.962  -9.742  1.00  0.00           C  
ATOM    218  O   ASP A  14      -9.272   5.762  -9.503  1.00  0.00           O  
ATOM    219  CB  ASP A  14      -8.131   7.960  -7.689  1.00  0.00           C  
ATOM    220  CG  ASP A  14      -7.676   9.377  -7.357  1.00  0.00           C  
ATOM    221  OD1 ASP A  14      -8.197   9.938  -6.407  1.00  0.00           O  
ATOM    222  OD2 ASP A  14      -6.815   9.881  -8.058  1.00  0.00           O  
ATOM    223  H   ASP A  14     -10.607   7.001  -7.289  1.00  0.00           H  
ATOM    224  HA  ASP A  14      -9.369   8.982  -9.095  1.00  0.00           H  
ATOM    225  HB2 ASP A  14      -8.421   7.455  -6.780  1.00  0.00           H  
ATOM    226  HB3 ASP A  14      -7.318   7.423  -8.154  1.00  0.00           H  
ATOM    227  N   LYS A  15      -8.812   7.428 -10.946  1.00  0.00           N  
ATOM    228  CA  LYS A  15      -8.603   6.528 -12.075  1.00  0.00           C  
ATOM    229  C   LYS A  15      -7.180   5.966 -12.063  1.00  0.00           C  
ATOM    230  O   LYS A  15      -6.897   4.947 -12.691  1.00  0.00           O  
ATOM    231  CB  LYS A  15      -8.853   7.275 -13.386  1.00  0.00           C  
ATOM    232  CG  LYS A  15     -10.350   7.562 -13.549  1.00  0.00           C  
ATOM    233  CD  LYS A  15     -10.841   6.971 -14.873  1.00  0.00           C  
ATOM    234  CE  LYS A  15     -12.293   7.386 -15.109  1.00  0.00           C  
ATOM    235  NZ  LYS A  15     -12.344   8.832 -15.462  1.00  0.00           N  
ATOM    236  H   LYS A  15      -8.713   8.393 -11.077  1.00  0.00           H  
ATOM    237  HA  LYS A  15      -9.298   5.708 -12.003  1.00  0.00           H  
ATOM    238  HB2 LYS A  15      -8.309   8.207 -13.376  1.00  0.00           H  
ATOM    239  HB3 LYS A  15      -8.514   6.671 -14.215  1.00  0.00           H  
ATOM    240  HG2 LYS A  15     -10.904   7.124 -12.732  1.00  0.00           H  
ATOM    241  HG3 LYS A  15     -10.508   8.624 -13.554  1.00  0.00           H  
ATOM    242  HD2 LYS A  15     -10.224   7.338 -15.681  1.00  0.00           H  
ATOM    243  HD3 LYS A  15     -10.778   5.894 -14.832  1.00  0.00           H  
ATOM    244  HE2 LYS A  15     -12.708   6.803 -15.919  1.00  0.00           H  
ATOM    245  HE3 LYS A  15     -12.868   7.214 -14.211  1.00  0.00           H  
ATOM    246  HZ1 LYS A  15     -12.751   9.368 -14.669  1.00  0.00           H  
ATOM    247  HZ2 LYS A  15     -11.382   9.176 -15.655  1.00  0.00           H  
ATOM    248  HZ3 LYS A  15     -12.933   8.963 -16.308  1.00  0.00           H  
ATOM    249  N   ARG A  16      -6.291   6.636 -11.341  1.00  0.00           N  
ATOM    250  CA  ARG A  16      -4.903   6.190 -11.249  1.00  0.00           C  
ATOM    251  C   ARG A  16      -4.830   4.829 -10.565  1.00  0.00           C  
ATOM    252  O   ARG A  16      -3.986   3.998 -10.903  1.00  0.00           O  
ATOM    253  CB  ARG A  16      -4.080   7.210 -10.460  1.00  0.00           C  
ATOM    254  CG  ARG A  16      -4.680   8.603 -10.653  1.00  0.00           C  
ATOM    255  CD  ARG A  16      -3.686   9.653 -10.166  1.00  0.00           C  
ATOM    256  NE  ARG A  16      -2.736   9.983 -11.224  1.00  0.00           N  
ATOM    257  CZ  ARG A  16      -2.090  11.144 -11.233  1.00  0.00           C  
ATOM    258  NH1 ARG A  16      -2.304  12.019 -10.288  1.00  0.00           N  
ATOM    259  NH2 ARG A  16      -1.237  11.410 -12.186  1.00  0.00           N  
ATOM    260  H   ARG A  16      -6.571   7.439 -10.857  1.00  0.00           H  
ATOM    261  HA  ARG A  16      -4.490   6.107 -12.242  1.00  0.00           H  
ATOM    262  HB2 ARG A  16      -4.092   6.953  -9.411  1.00  0.00           H  
ATOM    263  HB3 ARG A  16      -3.062   7.208 -10.821  1.00  0.00           H  
ATOM    264  HG2 ARG A  16      -4.891   8.763 -11.702  1.00  0.00           H  
ATOM    265  HG3 ARG A  16      -5.593   8.686 -10.084  1.00  0.00           H  
ATOM    266  HD2 ARG A  16      -4.224  10.539  -9.877  1.00  0.00           H  
ATOM    267  HD3 ARG A  16      -3.152   9.267  -9.311  1.00  0.00           H  
ATOM    268  HE  ARG A  16      -2.571   9.335 -11.941  1.00  0.00           H  
ATOM    269 HH11 ARG A  16      -2.955  11.815  -9.557  1.00  0.00           H  
ATOM    270 HH12 ARG A  16      -1.818  12.893 -10.296  1.00  0.00           H  
ATOM    271 HH21 ARG A  16      -1.071  10.740 -12.908  1.00  0.00           H  
ATOM    272 HH22 ARG A  16      -0.751  12.285 -12.192  1.00  0.00           H  
ATOM    273  N   PHE A  17      -5.719   4.609  -9.600  1.00  0.00           N  
ATOM    274  CA  PHE A  17      -5.746   3.344  -8.865  1.00  0.00           C  
ATOM    275  C   PHE A  17      -6.808   2.397  -9.422  1.00  0.00           C  
ATOM    276  O   PHE A  17      -7.293   1.499  -8.725  1.00  0.00           O  
ATOM    277  CB  PHE A  17      -6.008   3.612  -7.382  1.00  0.00           C  
ATOM    278  CG  PHE A  17      -5.138   4.760  -6.913  1.00  0.00           C  
ATOM    279  CD1 PHE A  17      -3.749   4.714  -7.103  1.00  0.00           C  
ATOM    280  CD2 PHE A  17      -5.718   5.865  -6.275  1.00  0.00           C  
ATOM    281  CE1 PHE A  17      -2.948   5.774  -6.663  1.00  0.00           C  
ATOM    282  CE2 PHE A  17      -4.913   6.924  -5.836  1.00  0.00           C  
ATOM    283  CZ  PHE A  17      -3.529   6.877  -6.026  1.00  0.00           C  
ATOM    284  H   PHE A  17      -6.363   5.313  -9.373  1.00  0.00           H  
ATOM    285  HA  PHE A  17      -4.787   2.867  -8.965  1.00  0.00           H  
ATOM    286  HB2 PHE A  17      -7.048   3.865  -7.243  1.00  0.00           H  
ATOM    287  HB3 PHE A  17      -5.773   2.727  -6.810  1.00  0.00           H  
ATOM    288  HD1 PHE A  17      -3.297   3.865  -7.595  1.00  0.00           H  
ATOM    289  HD2 PHE A  17      -6.785   5.905  -6.128  1.00  0.00           H  
ATOM    290  HE1 PHE A  17      -1.881   5.738  -6.809  1.00  0.00           H  
ATOM    291  HE2 PHE A  17      -5.362   7.775  -5.345  1.00  0.00           H  
ATOM    292  HZ  PHE A  17      -2.908   7.693  -5.686  1.00  0.00           H  
ATOM    293  N   SER A  18      -7.154   2.589 -10.687  1.00  0.00           N  
ATOM    294  CA  SER A  18      -8.143   1.739 -11.333  1.00  0.00           C  
ATOM    295  C   SER A  18      -7.638   0.301 -11.413  1.00  0.00           C  
ATOM    296  O   SER A  18      -8.396  -0.654 -11.216  1.00  0.00           O  
ATOM    297  CB  SER A  18      -8.422   2.258 -12.742  1.00  0.00           C  
ATOM    298  OG  SER A  18      -9.080   1.250 -13.496  1.00  0.00           O  
ATOM    299  H   SER A  18      -6.732   3.309 -11.200  1.00  0.00           H  
ATOM    300  HA  SER A  18      -9.058   1.760 -10.761  1.00  0.00           H  
ATOM    301  HB2 SER A  18      -9.051   3.129 -12.687  1.00  0.00           H  
ATOM    302  HB3 SER A  18      -7.485   2.523 -13.216  1.00  0.00           H  
ATOM    303  HG  SER A  18      -8.730   1.274 -14.390  1.00  0.00           H  
ATOM    304  N   THR A  19      -6.349   0.152 -11.703  1.00  0.00           N  
ATOM    305  CA  THR A  19      -5.763  -1.177 -11.808  1.00  0.00           C  
ATOM    306  C   THR A  19      -6.051  -1.977 -10.547  1.00  0.00           C  
ATOM    307  O   THR A  19      -6.494  -3.127 -10.609  1.00  0.00           O  
ATOM    308  CB  THR A  19      -4.253  -1.072 -12.022  1.00  0.00           C  
ATOM    309  OG1 THR A  19      -3.984  -0.096 -13.019  1.00  0.00           O  
ATOM    310  CG2 THR A  19      -3.710  -2.427 -12.470  1.00  0.00           C  
ATOM    311  H   THR A  19      -5.786   0.946 -11.844  1.00  0.00           H  
ATOM    312  HA  THR A  19      -6.206  -1.684 -12.653  1.00  0.00           H  
ATOM    313  HB  THR A  19      -3.778  -0.785 -11.096  1.00  0.00           H  
ATOM    314  HG1 THR A  19      -4.690   0.554 -12.997  1.00  0.00           H  
ATOM    315 HG21 THR A  19      -2.833  -2.674 -11.889  1.00  0.00           H  
ATOM    316 HG22 THR A  19      -4.468  -3.182 -12.321  1.00  0.00           H  
ATOM    317 HG23 THR A  19      -3.449  -2.381 -13.516  1.00  0.00           H  
ATOM    318  N   PHE A  20      -5.800  -1.356  -9.400  1.00  0.00           N  
ATOM    319  CA  PHE A  20      -6.042  -2.012  -8.126  1.00  0.00           C  
ATOM    320  C   PHE A  20      -7.484  -2.471  -8.042  1.00  0.00           C  
ATOM    321  O   PHE A  20      -7.769  -3.597  -7.653  1.00  0.00           O  
ATOM    322  CB  PHE A  20      -5.737  -1.058  -6.970  1.00  0.00           C  
ATOM    323  CG  PHE A  20      -4.377  -1.379  -6.395  1.00  0.00           C  
ATOM    324  CD1 PHE A  20      -4.185  -1.388  -5.007  1.00  0.00           C  
ATOM    325  CD2 PHE A  20      -3.307  -1.662  -7.250  1.00  0.00           C  
ATOM    326  CE1 PHE A  20      -2.924  -1.681  -4.477  1.00  0.00           C  
ATOM    327  CE2 PHE A  20      -2.045  -1.957  -6.719  1.00  0.00           C  
ATOM    328  CZ  PHE A  20      -1.854  -1.964  -5.333  1.00  0.00           C  
ATOM    329  H   PHE A  20      -5.450  -0.442  -9.414  1.00  0.00           H  
ATOM    330  HA  PHE A  20      -5.404  -2.869  -8.047  1.00  0.00           H  
ATOM    331  HB2 PHE A  20      -5.745  -0.041  -7.329  1.00  0.00           H  
ATOM    332  HB3 PHE A  20      -6.487  -1.175  -6.200  1.00  0.00           H  
ATOM    333  HD1 PHE A  20      -5.011  -1.170  -4.346  1.00  0.00           H  
ATOM    334  HD2 PHE A  20      -3.463  -1.661  -8.323  1.00  0.00           H  
ATOM    335  HE1 PHE A  20      -2.776  -1.688  -3.406  1.00  0.00           H  
ATOM    336  HE2 PHE A  20      -1.217  -2.174  -7.380  1.00  0.00           H  
ATOM    337  HZ  PHE A  20      -0.880  -2.189  -4.922  1.00  0.00           H  
ATOM    338  N   LEU A  21      -8.397  -1.594  -8.415  1.00  0.00           N  
ATOM    339  CA  LEU A  21      -9.805  -1.939  -8.369  1.00  0.00           C  
ATOM    340  C   LEU A  21     -10.065  -3.227  -9.143  1.00  0.00           C  
ATOM    341  O   LEU A  21     -10.885  -4.053  -8.740  1.00  0.00           O  
ATOM    342  CB  LEU A  21     -10.640  -0.799  -8.966  1.00  0.00           C  
ATOM    343  CG  LEU A  21     -11.818  -0.473  -8.040  1.00  0.00           C  
ATOM    344  CD1 LEU A  21     -12.636   0.651  -8.647  1.00  0.00           C  
ATOM    345  CD2 LEU A  21     -12.704  -1.711  -7.867  1.00  0.00           C  
ATOM    346  H   LEU A  21      -8.120  -0.706  -8.732  1.00  0.00           H  
ATOM    347  HA  LEU A  21     -10.098  -2.081  -7.343  1.00  0.00           H  
ATOM    348  HB2 LEU A  21     -10.020   0.079  -9.074  1.00  0.00           H  
ATOM    349  HB3 LEU A  21     -11.016  -1.096  -9.933  1.00  0.00           H  
ATOM    350  HG  LEU A  21     -11.453  -0.145  -7.074  1.00  0.00           H  
ATOM    351 HD11 LEU A  21     -12.520   1.525  -8.035  1.00  0.00           H  
ATOM    352 HD12 LEU A  21     -12.282   0.859  -9.648  1.00  0.00           H  
ATOM    353 HD13 LEU A  21     -13.678   0.367  -8.683  1.00  0.00           H  
ATOM    354 HD21 LEU A  21     -12.416  -2.238  -6.972  1.00  0.00           H  
ATOM    355 HD22 LEU A  21     -13.737  -1.404  -7.789  1.00  0.00           H  
ATOM    356 HD23 LEU A  21     -12.588  -2.363  -8.721  1.00  0.00           H  
ATOM    357  N   SER A  22      -9.364  -3.392 -10.260  1.00  0.00           N  
ATOM    358  CA  SER A  22      -9.550  -4.575 -11.095  1.00  0.00           C  
ATOM    359  C   SER A  22      -9.015  -5.851 -10.445  1.00  0.00           C  
ATOM    360  O   SER A  22      -9.748  -6.825 -10.274  1.00  0.00           O  
ATOM    361  CB  SER A  22      -8.851  -4.371 -12.438  1.00  0.00           C  
ATOM    362  OG  SER A  22      -9.516  -5.145 -13.426  1.00  0.00           O  
ATOM    363  H   SER A  22      -8.713  -2.702 -10.535  1.00  0.00           H  
ATOM    364  HA  SER A  22     -10.607  -4.699 -11.284  1.00  0.00           H  
ATOM    365  HB2 SER A  22      -8.888  -3.330 -12.711  1.00  0.00           H  
ATOM    366  HB3 SER A  22      -7.817  -4.684 -12.353  1.00  0.00           H  
ATOM    367  HG  SER A  22      -9.852  -5.936 -12.999  1.00  0.00           H  
ATOM    368  N   LEU A  23      -7.737  -5.843 -10.105  1.00  0.00           N  
ATOM    369  CA  LEU A  23      -7.102  -7.011  -9.503  1.00  0.00           C  
ATOM    370  C   LEU A  23      -7.643  -7.292  -8.109  1.00  0.00           C  
ATOM    371  O   LEU A  23      -7.851  -8.452  -7.743  1.00  0.00           O  
ATOM    372  CB  LEU A  23      -5.582  -6.799  -9.429  1.00  0.00           C  
ATOM    373  CG  LEU A  23      -5.274  -5.455  -8.743  1.00  0.00           C  
ATOM    374  CD1 LEU A  23      -4.942  -5.668  -7.263  1.00  0.00           C  
ATOM    375  CD2 LEU A  23      -4.077  -4.785  -9.421  1.00  0.00           C  
ATOM    376  H   LEU A  23      -7.201  -5.036 -10.270  1.00  0.00           H  
ATOM    377  HA  LEU A  23      -7.293  -7.872 -10.130  1.00  0.00           H  
ATOM    378  HB2 LEU A  23      -5.133  -7.606  -8.862  1.00  0.00           H  
ATOM    379  HB3 LEU A  23      -5.177  -6.796 -10.430  1.00  0.00           H  
ATOM    380  HG  LEU A  23      -6.135  -4.816  -8.823  1.00  0.00           H  
ATOM    381 HD11 LEU A  23      -5.562  -6.446  -6.867  1.00  0.00           H  
ATOM    382 HD12 LEU A  23      -3.906  -5.948  -7.164  1.00  0.00           H  
ATOM    383 HD13 LEU A  23      -5.116  -4.756  -6.716  1.00  0.00           H  
ATOM    384 HD21 LEU A  23      -3.578  -4.143  -8.713  1.00  0.00           H  
ATOM    385 HD22 LEU A  23      -3.383  -5.538  -9.763  1.00  0.00           H  
ATOM    386 HD23 LEU A  23      -4.418  -4.203 -10.258  1.00  0.00           H  
ATOM    387  N   LEU A  24      -7.854  -6.241  -7.328  1.00  0.00           N  
ATOM    388  CA  LEU A  24      -8.347  -6.423  -5.972  1.00  0.00           C  
ATOM    389  C   LEU A  24      -9.774  -6.953  -5.995  1.00  0.00           C  
ATOM    390  O   LEU A  24     -10.171  -7.724  -5.122  1.00  0.00           O  
ATOM    391  CB  LEU A  24      -8.252  -5.107  -5.185  1.00  0.00           C  
ATOM    392  CG  LEU A  24      -9.563  -4.302  -5.301  1.00  0.00           C  
ATOM    393  CD1 LEU A  24     -10.632  -4.815  -4.329  1.00  0.00           C  
ATOM    394  CD2 LEU A  24      -9.289  -2.849  -4.948  1.00  0.00           C  
ATOM    395  H   LEU A  24      -7.666  -5.340  -7.667  1.00  0.00           H  
ATOM    396  HA  LEU A  24      -7.725  -7.155  -5.481  1.00  0.00           H  
ATOM    397  HB2 LEU A  24      -8.036  -5.320  -4.149  1.00  0.00           H  
ATOM    398  HB3 LEU A  24      -7.444  -4.519  -5.589  1.00  0.00           H  
ATOM    399  HG  LEU A  24      -9.929  -4.360  -6.312  1.00  0.00           H  
ATOM    400 HD11 LEU A  24     -10.241  -5.607  -3.721  1.00  0.00           H  
ATOM    401 HD12 LEU A  24     -10.939  -4.003  -3.699  1.00  0.00           H  
ATOM    402 HD13 LEU A  24     -11.481  -5.173  -4.885  1.00  0.00           H  
ATOM    403 HD21 LEU A  24     -10.204  -2.290  -5.025  1.00  0.00           H  
ATOM    404 HD22 LEU A  24      -8.918  -2.792  -3.936  1.00  0.00           H  
ATOM    405 HD23 LEU A  24      -8.556  -2.448  -5.624  1.00  0.00           H  
ATOM    406  N   GLU A  25     -10.541  -6.541  -6.991  1.00  0.00           N  
ATOM    407  CA  GLU A  25     -11.917  -6.988  -7.104  1.00  0.00           C  
ATOM    408  C   GLU A  25     -11.969  -8.447  -7.554  1.00  0.00           C  
ATOM    409  O   GLU A  25     -12.840  -9.208  -7.136  1.00  0.00           O  
ATOM    410  CB  GLU A  25     -12.645  -6.110  -8.115  1.00  0.00           C  
ATOM    411  CG  GLU A  25     -13.997  -6.724  -8.448  1.00  0.00           C  
ATOM    412  CD  GLU A  25     -14.989  -5.630  -8.837  1.00  0.00           C  
ATOM    413  OE1 GLU A  25     -15.658  -5.798  -9.843  1.00  0.00           O  
ATOM    414  OE2 GLU A  25     -15.061  -4.643  -8.125  1.00  0.00           O  
ATOM    415  H   GLU A  25     -10.176  -5.919  -7.663  1.00  0.00           H  
ATOM    416  HA  GLU A  25     -12.401  -6.906  -6.136  1.00  0.00           H  
ATOM    417  HB2 GLU A  25     -12.786  -5.126  -7.696  1.00  0.00           H  
ATOM    418  HB3 GLU A  25     -12.056  -6.038  -9.020  1.00  0.00           H  
ATOM    419  HG2 GLU A  25     -13.879  -7.412  -9.271  1.00  0.00           H  
ATOM    420  HG3 GLU A  25     -14.366  -7.256  -7.587  1.00  0.00           H  
ATOM    421  N   ALA A  26     -11.021  -8.832  -8.396  1.00  0.00           N  
ATOM    422  CA  ALA A  26     -10.966 -10.204  -8.879  1.00  0.00           C  
ATOM    423  C   ALA A  26     -10.677 -11.162  -7.726  1.00  0.00           C  
ATOM    424  O   ALA A  26     -11.265 -12.239  -7.643  1.00  0.00           O  
ATOM    425  CB  ALA A  26      -9.879 -10.336  -9.942  1.00  0.00           C  
ATOM    426  H   ALA A  26     -10.348  -8.188  -8.691  1.00  0.00           H  
ATOM    427  HA  ALA A  26     -11.919 -10.456  -9.316  1.00  0.00           H  
ATOM    428  HB1 ALA A  26      -8.909 -10.261  -9.475  1.00  0.00           H  
ATOM    429  HB2 ALA A  26      -9.972 -11.292 -10.431  1.00  0.00           H  
ATOM    430  HB3 ALA A  26      -9.990  -9.545 -10.670  1.00  0.00           H  
ATOM    431  N   ALA A  27      -9.770 -10.761  -6.834  1.00  0.00           N  
ATOM    432  CA  ALA A  27      -9.415 -11.598  -5.688  1.00  0.00           C  
ATOM    433  C   ALA A  27     -10.537 -11.578  -4.656  1.00  0.00           C  
ATOM    434  O   ALA A  27     -10.549 -12.378  -3.718  1.00  0.00           O  
ATOM    435  CB  ALA A  27      -8.113 -11.106  -5.051  1.00  0.00           C  
ATOM    436  H   ALA A  27      -9.336  -9.888  -6.947  1.00  0.00           H  
ATOM    437  HA  ALA A  27      -9.271 -12.612  -6.026  1.00  0.00           H  
ATOM    438  HB1 ALA A  27      -7.265 -11.569  -5.545  1.00  0.00           H  
ATOM    439  HB2 ALA A  27      -8.051 -10.034  -5.151  1.00  0.00           H  
ATOM    440  HB3 ALA A  27      -8.099 -11.373  -4.008  1.00  0.00           H  
ATOM    441  N   ASP A  28     -11.484 -10.657  -4.838  1.00  0.00           N  
ATOM    442  CA  ASP A  28     -12.613 -10.535  -3.925  1.00  0.00           C  
ATOM    443  C   ASP A  28     -12.192  -9.792  -2.659  1.00  0.00           C  
ATOM    444  O   ASP A  28     -12.581 -10.169  -1.554  1.00  0.00           O  
ATOM    445  CB  ASP A  28     -13.136 -11.927  -3.556  1.00  0.00           C  
ATOM    446  CG  ASP A  28     -14.646 -11.881  -3.362  1.00  0.00           C  
ATOM    447  OD1 ASP A  28     -15.103 -12.317  -2.318  1.00  0.00           O  
ATOM    448  OD2 ASP A  28     -15.324 -11.412  -4.260  1.00  0.00           O  
ATOM    449  H   ASP A  28     -11.421 -10.050  -5.604  1.00  0.00           H  
ATOM    450  HA  ASP A  28     -13.406  -9.982  -4.413  1.00  0.00           H  
ATOM    451  HB2 ASP A  28     -12.901 -12.620  -4.352  1.00  0.00           H  
ATOM    452  HB3 ASP A  28     -12.666 -12.258  -2.642  1.00  0.00           H  
ATOM    453  N   LEU A  29     -11.385  -8.742  -2.820  1.00  0.00           N  
ATOM    454  CA  LEU A  29     -10.919  -7.978  -1.661  1.00  0.00           C  
ATOM    455  C   LEU A  29     -11.757  -6.724  -1.464  1.00  0.00           C  
ATOM    456  O   LEU A  29     -11.692  -6.076  -0.422  1.00  0.00           O  
ATOM    457  CB  LEU A  29      -9.440  -7.597  -1.808  1.00  0.00           C  
ATOM    458  CG  LEU A  29      -8.526  -8.723  -1.287  1.00  0.00           C  
ATOM    459  CD1 LEU A  29      -8.380  -8.615   0.232  1.00  0.00           C  
ATOM    460  CD2 LEU A  29      -9.074 -10.113  -1.658  1.00  0.00           C  
ATOM    461  H   LEU A  29     -11.096  -8.484  -3.721  1.00  0.00           H  
ATOM    462  HA  LEU A  29     -11.036  -8.584  -0.794  1.00  0.00           H  
ATOM    463  HB2 LEU A  29      -9.214  -7.405  -2.848  1.00  0.00           H  
ATOM    464  HB3 LEU A  29      -9.254  -6.702  -1.229  1.00  0.00           H  
ATOM    465  HG  LEU A  29      -7.551  -8.603  -1.726  1.00  0.00           H  
ATOM    466 HD11 LEU A  29      -8.005  -7.641   0.483  1.00  0.00           H  
ATOM    467 HD12 LEU A  29      -9.334  -8.770   0.710  1.00  0.00           H  
ATOM    468 HD13 LEU A  29      -7.684  -9.359   0.575  1.00  0.00           H  
ATOM    469 HD21 LEU A  29      -8.278 -10.829  -1.588  1.00  0.00           H  
ATOM    470 HD22 LEU A  29      -9.860 -10.407  -0.982  1.00  0.00           H  
ATOM    471 HD23 LEU A  29      -9.451 -10.094  -2.664  1.00  0.00           H  
ATOM    472  N   LYS A  30     -12.559  -6.416  -2.464  1.00  0.00           N  
ATOM    473  CA  LYS A  30     -13.436  -5.269  -2.417  1.00  0.00           C  
ATOM    474  C   LYS A  30     -14.260  -5.302  -1.134  1.00  0.00           C  
ATOM    475  O   LYS A  30     -14.549  -4.263  -0.540  1.00  0.00           O  
ATOM    476  CB  LYS A  30     -14.351  -5.267  -3.655  1.00  0.00           C  
ATOM    477  CG  LYS A  30     -14.827  -6.693  -4.040  1.00  0.00           C  
ATOM    478  CD  LYS A  30     -16.204  -6.942  -3.435  1.00  0.00           C  
ATOM    479  CE  LYS A  30     -16.484  -8.445  -3.378  1.00  0.00           C  
ATOM    480  NZ  LYS A  30     -17.932  -8.690  -3.629  1.00  0.00           N  
ATOM    481  H   LYS A  30     -12.576  -6.987  -3.251  1.00  0.00           H  
ATOM    482  HA  LYS A  30     -12.839  -4.365  -2.414  1.00  0.00           H  
ATOM    483  HB2 LYS A  30     -15.215  -4.658  -3.451  1.00  0.00           H  
ATOM    484  HB3 LYS A  30     -13.808  -4.845  -4.487  1.00  0.00           H  
ATOM    485  HG2 LYS A  30     -14.896  -6.766  -5.115  1.00  0.00           H  
ATOM    486  HG3 LYS A  30     -14.145  -7.446  -3.687  1.00  0.00           H  
ATOM    487  HD2 LYS A  30     -16.230  -6.532  -2.441  1.00  0.00           H  
ATOM    488  HD3 LYS A  30     -16.954  -6.463  -4.045  1.00  0.00           H  
ATOM    489  HE2 LYS A  30     -15.898  -8.949  -4.131  1.00  0.00           H  
ATOM    490  HE3 LYS A  30     -16.219  -8.824  -2.402  1.00  0.00           H  
ATOM    491  HZ1 LYS A  30     -18.338  -9.215  -2.828  1.00  0.00           H  
ATOM    492  HZ2 LYS A  30     -18.426  -7.780  -3.735  1.00  0.00           H  
ATOM    493  HZ3 LYS A  30     -18.044  -9.245  -4.501  1.00  0.00           H  
ATOM    494  N   GLU A  31     -14.622  -6.500  -0.700  1.00  0.00           N  
ATOM    495  CA  GLU A  31     -15.399  -6.634   0.524  1.00  0.00           C  
ATOM    496  C   GLU A  31     -14.524  -6.296   1.719  1.00  0.00           C  
ATOM    497  O   GLU A  31     -14.762  -5.328   2.428  1.00  0.00           O  
ATOM    498  CB  GLU A  31     -15.940  -8.062   0.646  1.00  0.00           C  
ATOM    499  CG  GLU A  31     -17.404  -8.105   0.195  1.00  0.00           C  
ATOM    500  CD  GLU A  31     -18.303  -7.529   1.282  1.00  0.00           C  
ATOM    501  OE1 GLU A  31     -18.927  -6.509   1.031  1.00  0.00           O  
ATOM    502  OE2 GLU A  31     -18.362  -8.118   2.348  1.00  0.00           O  
ATOM    503  H   GLU A  31     -14.356  -7.298  -1.199  1.00  0.00           H  
ATOM    504  HA  GLU A  31     -16.225  -5.940   0.493  1.00  0.00           H  
ATOM    505  HB2 GLU A  31     -15.352  -8.721   0.021  1.00  0.00           H  
ATOM    506  HB3 GLU A  31     -15.871  -8.384   1.673  1.00  0.00           H  
ATOM    507  HG2 GLU A  31     -17.518  -7.527  -0.711  1.00  0.00           H  
ATOM    508  HG3 GLU A  31     -17.688  -9.128   0.003  1.00  0.00           H  
ATOM    509  N   LEU A  32     -13.489  -7.073   1.925  1.00  0.00           N  
ATOM    510  CA  LEU A  32     -12.601  -6.807   3.022  1.00  0.00           C  
ATOM    511  C   LEU A  32     -12.206  -5.329   3.023  1.00  0.00           C  
ATOM    512  O   LEU A  32     -11.835  -4.770   4.050  1.00  0.00           O  
ATOM    513  CB  LEU A  32     -11.377  -7.726   2.902  1.00  0.00           C  
ATOM    514  CG  LEU A  32     -10.100  -7.009   3.367  1.00  0.00           C  
ATOM    515  CD1 LEU A  32      -9.055  -8.013   3.799  1.00  0.00           C  
ATOM    516  CD2 LEU A  32      -9.460  -6.195   2.278  1.00  0.00           C  
ATOM    517  H   LEU A  32     -13.305  -7.822   1.330  1.00  0.00           H  
ATOM    518  HA  LEU A  32     -13.107  -7.035   3.939  1.00  0.00           H  
ATOM    519  HB2 LEU A  32     -11.541  -8.591   3.530  1.00  0.00           H  
ATOM    520  HB3 LEU A  32     -11.272  -8.056   1.882  1.00  0.00           H  
ATOM    521  HG  LEU A  32     -10.329  -6.362   4.175  1.00  0.00           H  
ATOM    522 HD11 LEU A  32      -9.427  -8.599   4.612  1.00  0.00           H  
ATOM    523 HD12 LEU A  32      -8.804  -8.654   2.962  1.00  0.00           H  
ATOM    524 HD13 LEU A  32      -8.179  -7.478   4.105  1.00  0.00           H  
ATOM    525 HD21 LEU A  32      -9.660  -5.159   2.462  1.00  0.00           H  
ATOM    526 HD22 LEU A  32      -8.398  -6.367   2.319  1.00  0.00           H  
ATOM    527 HD23 LEU A  32      -9.834  -6.484   1.316  1.00  0.00           H  
ATOM    528  N   LEU A  33     -12.280  -4.694   1.872  1.00  0.00           N  
ATOM    529  CA  LEU A  33     -11.903  -3.294   1.778  1.00  0.00           C  
ATOM    530  C   LEU A  33     -12.962  -2.381   2.369  1.00  0.00           C  
ATOM    531  O   LEU A  33     -12.649  -1.461   3.122  1.00  0.00           O  
ATOM    532  CB  LEU A  33     -11.694  -2.925   0.315  1.00  0.00           C  
ATOM    533  CG  LEU A  33     -10.259  -2.459   0.088  1.00  0.00           C  
ATOM    534  CD1 LEU A  33      -9.955  -1.249   0.960  1.00  0.00           C  
ATOM    535  CD2 LEU A  33      -9.268  -3.570   0.387  1.00  0.00           C  
ATOM    536  H   LEU A  33     -12.585  -5.164   1.080  1.00  0.00           H  
ATOM    537  HA  LEU A  33     -10.982  -3.153   2.311  1.00  0.00           H  
ATOM    538  HB2 LEU A  33     -11.894  -3.783  -0.304  1.00  0.00           H  
ATOM    539  HB3 LEU A  33     -12.374  -2.130   0.050  1.00  0.00           H  
ATOM    540  HG  LEU A  33     -10.158  -2.192  -0.923  1.00  0.00           H  
ATOM    541 HD11 LEU A  33      -9.368  -1.558   1.814  1.00  0.00           H  
ATOM    542 HD12 LEU A  33      -9.400  -0.526   0.388  1.00  0.00           H  
ATOM    543 HD13 LEU A  33     -10.886  -0.814   1.294  1.00  0.00           H  
ATOM    544 HD21 LEU A  33      -9.784  -4.505   0.352  1.00  0.00           H  
ATOM    545 HD22 LEU A  33      -8.489  -3.567  -0.362  1.00  0.00           H  
ATOM    546 HD23 LEU A  33      -8.829  -3.414   1.362  1.00  0.00           H  
ATOM    547  N   THR A  34     -14.210  -2.635   2.025  1.00  0.00           N  
ATOM    548  CA  THR A  34     -15.296  -1.823   2.529  1.00  0.00           C  
ATOM    549  C   THR A  34     -15.550  -2.145   3.985  1.00  0.00           C  
ATOM    550  O   THR A  34     -16.367  -1.502   4.637  1.00  0.00           O  
ATOM    551  CB  THR A  34     -16.557  -2.065   1.701  1.00  0.00           C  
ATOM    552  OG1 THR A  34     -17.413  -0.940   1.806  1.00  0.00           O  
ATOM    553  CG2 THR A  34     -17.286  -3.309   2.204  1.00  0.00           C  
ATOM    554  H   THR A  34     -14.406  -3.379   1.419  1.00  0.00           H  
ATOM    555  HA  THR A  34     -15.023  -0.788   2.451  1.00  0.00           H  
ATOM    556  HB  THR A  34     -16.282  -2.210   0.669  1.00  0.00           H  
ATOM    557  HG1 THR A  34     -17.911  -0.872   0.988  1.00  0.00           H  
ATOM    558 HG21 THR A  34     -18.011  -3.613   1.476  1.00  0.00           H  
ATOM    559 HG22 THR A  34     -16.587  -4.103   2.358  1.00  0.00           H  
ATOM    560 HG23 THR A  34     -17.778  -3.087   3.128  1.00  0.00           H  
ATOM    561  N   GLN A  35     -14.860  -3.157   4.497  1.00  0.00           N  
ATOM    562  CA  GLN A  35     -15.073  -3.540   5.890  1.00  0.00           C  
ATOM    563  C   GLN A  35     -14.698  -2.397   6.842  1.00  0.00           C  
ATOM    564  O   GLN A  35     -13.828  -1.588   6.533  1.00  0.00           O  
ATOM    565  CB  GLN A  35     -14.255  -4.783   6.254  1.00  0.00           C  
ATOM    566  CG  GLN A  35     -14.904  -6.044   5.670  1.00  0.00           C  
ATOM    567  CD  GLN A  35     -16.305  -6.251   6.223  1.00  0.00           C  
ATOM    568  OE1 GLN A  35     -16.482  -6.529   7.408  1.00  0.00           O  
ATOM    569  NE2 GLN A  35     -17.319  -6.117   5.414  1.00  0.00           N  
ATOM    570  H   GLN A  35     -14.220  -3.660   3.929  1.00  0.00           H  
ATOM    571  HA  GLN A  35     -16.110  -3.762   6.004  1.00  0.00           H  
ATOM    572  HB2 GLN A  35     -13.258  -4.679   5.861  1.00  0.00           H  
ATOM    573  HB3 GLN A  35     -14.204  -4.876   7.327  1.00  0.00           H  
ATOM    574  HG2 GLN A  35     -14.973  -5.946   4.607  1.00  0.00           H  
ATOM    575  HG3 GLN A  35     -14.300  -6.903   5.914  1.00  0.00           H  
ATOM    576 HE21 GLN A  35     -17.165  -5.891   4.473  1.00  0.00           H  
ATOM    577 HE22 GLN A  35     -18.231  -6.245   5.741  1.00  0.00           H  
ATOM    578  N   PRO A  36     -15.336  -2.315   7.995  1.00  0.00           N  
ATOM    579  CA  PRO A  36     -15.030  -1.248   8.992  1.00  0.00           C  
ATOM    580  C   PRO A  36     -13.835  -1.601   9.869  1.00  0.00           C  
ATOM    581  O   PRO A  36     -13.921  -2.478  10.731  1.00  0.00           O  
ATOM    582  CB  PRO A  36     -16.301  -1.184   9.828  1.00  0.00           C  
ATOM    583  CG  PRO A  36     -16.839  -2.578   9.823  1.00  0.00           C  
ATOM    584  CD  PRO A  36     -16.410  -3.209   8.490  1.00  0.00           C  
ATOM    585  HA  PRO A  36     -14.874  -0.304   8.498  1.00  0.00           H  
ATOM    586  HB2 PRO A  36     -16.073  -0.871  10.837  1.00  0.00           H  
ATOM    587  HB3 PRO A  36     -17.010  -0.512   9.375  1.00  0.00           H  
ATOM    588  HG2 PRO A  36     -16.427  -3.137  10.653  1.00  0.00           H  
ATOM    589  HG3 PRO A  36     -17.918  -2.561   9.889  1.00  0.00           H  
ATOM    590  HD2 PRO A  36     -16.038  -4.217   8.650  1.00  0.00           H  
ATOM    591  HD3 PRO A  36     -17.246  -3.217   7.806  1.00  0.00           H  
ATOM    592  N   GLY A  37     -12.723  -0.912   9.652  1.00  0.00           N  
ATOM    593  CA  GLY A  37     -11.527  -1.168  10.438  1.00  0.00           C  
ATOM    594  C   GLY A  37     -10.421  -0.206  10.040  1.00  0.00           C  
ATOM    595  O   GLY A  37     -10.443   0.340   8.945  1.00  0.00           O  
ATOM    596  H   GLY A  37     -12.707  -0.219   8.954  1.00  0.00           H  
ATOM    597  HA2 GLY A  37     -11.757  -1.040  11.485  1.00  0.00           H  
ATOM    598  HA3 GLY A  37     -11.197  -2.181  10.266  1.00  0.00           H  
ATOM    599  N   ASP A  38      -9.463  -0.007  10.936  1.00  0.00           N  
ATOM    600  CA  ASP A  38      -8.348   0.898  10.666  1.00  0.00           C  
ATOM    601  C   ASP A  38      -7.090   0.112  10.313  1.00  0.00           C  
ATOM    602  O   ASP A  38      -6.556  -0.628  11.138  1.00  0.00           O  
ATOM    603  CB  ASP A  38      -8.069   1.768  11.894  1.00  0.00           C  
ATOM    604  CG  ASP A  38      -8.974   1.346  13.044  1.00  0.00           C  
ATOM    605  OD1 ASP A  38      -9.922   2.063  13.319  1.00  0.00           O  
ATOM    606  OD2 ASP A  38      -8.708   0.312  13.631  1.00  0.00           O  
ATOM    607  H   ASP A  38      -9.508  -0.472  11.791  1.00  0.00           H  
ATOM    608  HA  ASP A  38      -8.605   1.540   9.839  1.00  0.00           H  
ATOM    609  HB2 ASP A  38      -7.036   1.654  12.188  1.00  0.00           H  
ATOM    610  HB3 ASP A  38      -8.258   2.805  11.651  1.00  0.00           H  
ATOM    611  N   TRP A  39      -6.617   0.283   9.083  1.00  0.00           N  
ATOM    612  CA  TRP A  39      -5.419  -0.413   8.631  1.00  0.00           C  
ATOM    613  C   TRP A  39      -4.601   0.485   7.710  1.00  0.00           C  
ATOM    614  O   TRP A  39      -5.071   1.537   7.278  1.00  0.00           O  
ATOM    615  CB  TRP A  39      -5.799  -1.689   7.880  1.00  0.00           C  
ATOM    616  CG  TRP A  39      -7.229  -2.037   8.141  1.00  0.00           C  
ATOM    617  CD1 TRP A  39      -7.720  -2.499   9.314  1.00  0.00           C  
ATOM    618  CD2 TRP A  39      -8.355  -1.975   7.220  1.00  0.00           C  
ATOM    619  NE1 TRP A  39      -9.081  -2.708   9.175  1.00  0.00           N  
ATOM    620  CE2 TRP A  39      -9.519  -2.399   7.902  1.00  0.00           C  
ATOM    621  CE3 TRP A  39      -8.478  -1.586   5.875  1.00  0.00           C  
ATOM    622  CZ2 TRP A  39     -10.760  -2.443   7.270  1.00  0.00           C  
ATOM    623  CZ3 TRP A  39      -9.727  -1.632   5.235  1.00  0.00           C  
ATOM    624  CH2 TRP A  39     -10.866  -2.054   5.932  1.00  0.00           C  
ATOM    625  H   TRP A  39      -7.084   0.889   8.469  1.00  0.00           H  
ATOM    626  HA  TRP A  39      -4.818  -0.678   9.486  1.00  0.00           H  
ATOM    627  HB2 TRP A  39      -5.659  -1.529   6.824  1.00  0.00           H  
ATOM    628  HB3 TRP A  39      -5.168  -2.501   8.206  1.00  0.00           H  
ATOM    629  HD1 TRP A  39      -7.147  -2.675  10.212  1.00  0.00           H  
ATOM    630  HE1 TRP A  39      -9.676  -3.037   9.880  1.00  0.00           H  
ATOM    631  HE3 TRP A  39      -7.605  -1.259   5.328  1.00  0.00           H  
ATOM    632  HZ2 TRP A  39     -11.635  -2.766   7.814  1.00  0.00           H  
ATOM    633  HZ3 TRP A  39      -9.812  -1.333   4.202  1.00  0.00           H  
ATOM    634  HH2 TRP A  39     -11.823  -2.082   5.435  1.00  0.00           H  
ATOM    635  N   THR A  40      -3.377   0.057   7.412  1.00  0.00           N  
ATOM    636  CA  THR A  40      -2.502   0.827   6.535  1.00  0.00           C  
ATOM    637  C   THR A  40      -2.616   0.324   5.110  1.00  0.00           C  
ATOM    638  O   THR A  40      -2.508  -0.876   4.861  1.00  0.00           O  
ATOM    639  CB  THR A  40      -1.049   0.702   6.978  1.00  0.00           C  
ATOM    640  OG1 THR A  40      -0.933   1.100   8.333  1.00  0.00           O  
ATOM    641  CG2 THR A  40      -0.167   1.593   6.099  1.00  0.00           C  
ATOM    642  H   THR A  40      -3.058  -0.792   7.786  1.00  0.00           H  
ATOM    643  HA  THR A  40      -2.793   1.861   6.571  1.00  0.00           H  
ATOM    644  HB  THR A  40      -0.732  -0.322   6.874  1.00  0.00           H  
ATOM    645  HG1 THR A  40      -0.082   0.796   8.656  1.00  0.00           H  
ATOM    646 HG21 THR A  40      -0.170   1.217   5.085  1.00  0.00           H  
ATOM    647 HG22 THR A  40      -0.549   2.602   6.109  1.00  0.00           H  
ATOM    648 HG23 THR A  40       0.843   1.585   6.481  1.00  0.00           H  
ATOM    649  N   LEU A  41      -2.833   1.242   4.173  1.00  0.00           N  
ATOM    650  CA  LEU A  41      -2.960   0.856   2.773  1.00  0.00           C  
ATOM    651  C   LEU A  41      -1.837   1.447   1.934  1.00  0.00           C  
ATOM    652  O   LEU A  41      -1.697   2.667   1.824  1.00  0.00           O  
ATOM    653  CB  LEU A  41      -4.325   1.320   2.244  1.00  0.00           C  
ATOM    654  CG  LEU A  41      -4.523   0.995   0.741  1.00  0.00           C  
ATOM    655  CD1 LEU A  41      -3.786   1.985  -0.161  1.00  0.00           C  
ATOM    656  CD2 LEU A  41      -4.033  -0.409   0.406  1.00  0.00           C  
ATOM    657  H   LEU A  41      -2.918   2.190   4.428  1.00  0.00           H  
ATOM    658  HA  LEU A  41      -2.905  -0.216   2.712  1.00  0.00           H  
ATOM    659  HB2 LEU A  41      -5.095   0.821   2.808  1.00  0.00           H  
ATOM    660  HB3 LEU A  41      -4.416   2.387   2.402  1.00  0.00           H  
ATOM    661  HG  LEU A  41      -5.572   1.051   0.519  1.00  0.00           H  
ATOM    662 HD11 LEU A  41      -2.877   1.534  -0.526  1.00  0.00           H  
ATOM    663 HD12 LEU A  41      -4.422   2.230  -0.999  1.00  0.00           H  
ATOM    664 HD13 LEU A  41      -3.548   2.882   0.384  1.00  0.00           H  
ATOM    665 HD21 LEU A  41      -4.297  -1.084   1.197  1.00  0.00           H  
ATOM    666 HD22 LEU A  41      -4.500  -0.738  -0.509  1.00  0.00           H  
ATOM    667 HD23 LEU A  41      -2.960  -0.387   0.278  1.00  0.00           H  
ATOM    668  N   PHE A  42      -1.055   0.561   1.329  1.00  0.00           N  
ATOM    669  CA  PHE A  42       0.047   0.978   0.473  1.00  0.00           C  
ATOM    670  C   PHE A  42      -0.346   0.801  -0.986  1.00  0.00           C  
ATOM    671  O   PHE A  42      -0.372  -0.321  -1.492  1.00  0.00           O  
ATOM    672  CB  PHE A  42       1.302   0.155   0.769  1.00  0.00           C  
ATOM    673  CG  PHE A  42       2.302   1.022   1.494  1.00  0.00           C  
ATOM    674  CD1 PHE A  42       1.921   1.727   2.643  1.00  0.00           C  
ATOM    675  CD2 PHE A  42       3.612   1.125   1.012  1.00  0.00           C  
ATOM    676  CE1 PHE A  42       2.852   2.535   3.309  1.00  0.00           C  
ATOM    677  CE2 PHE A  42       4.541   1.930   1.678  1.00  0.00           C  
ATOM    678  CZ  PHE A  42       4.162   2.635   2.826  1.00  0.00           C  
ATOM    679  H   PHE A  42      -1.239  -0.395   1.446  1.00  0.00           H  
ATOM    680  HA  PHE A  42       0.256   2.013   0.655  1.00  0.00           H  
ATOM    681  HB2 PHE A  42       1.050  -0.696   1.384  1.00  0.00           H  
ATOM    682  HB3 PHE A  42       1.730  -0.188  -0.158  1.00  0.00           H  
ATOM    683  HD1 PHE A  42       0.910   1.649   3.014  1.00  0.00           H  
ATOM    684  HD2 PHE A  42       3.907   0.582   0.126  1.00  0.00           H  
ATOM    685  HE1 PHE A  42       2.560   3.080   4.195  1.00  0.00           H  
ATOM    686  HE2 PHE A  42       5.548   2.006   1.303  1.00  0.00           H  
ATOM    687  HZ  PHE A  42       4.880   3.258   3.336  1.00  0.00           H  
ATOM    688  N   VAL A  43      -0.661   1.911  -1.649  1.00  0.00           N  
ATOM    689  CA  VAL A  43      -1.074   1.867  -3.049  1.00  0.00           C  
ATOM    690  C   VAL A  43      -0.054   2.565  -3.946  1.00  0.00           C  
ATOM    691  O   VAL A  43       0.106   3.784  -3.867  1.00  0.00           O  
ATOM    692  CB  VAL A  43      -2.435   2.541  -3.226  1.00  0.00           C  
ATOM    693  CG1 VAL A  43      -2.518   3.835  -2.413  1.00  0.00           C  
ATOM    694  CG2 VAL A  43      -2.659   2.847  -4.707  1.00  0.00           C  
ATOM    695  H   VAL A  43      -0.624   2.774  -1.185  1.00  0.00           H  
ATOM    696  HA  VAL A  43      -1.182   0.839  -3.336  1.00  0.00           H  
ATOM    697  HB  VAL A  43      -3.194   1.870  -2.892  1.00  0.00           H  
ATOM    698 HG11 VAL A  43      -3.532   4.204  -2.432  1.00  0.00           H  
ATOM    699 HG12 VAL A  43      -2.227   3.644  -1.393  1.00  0.00           H  
ATOM    700 HG13 VAL A  43      -1.865   4.572  -2.843  1.00  0.00           H  
ATOM    701 HG21 VAL A  43      -2.126   3.745  -4.975  1.00  0.00           H  
ATOM    702 HG22 VAL A  43      -2.296   2.021  -5.303  1.00  0.00           H  
ATOM    703 HG23 VAL A  43      -3.716   2.985  -4.891  1.00  0.00           H  
ATOM    704  N   PRO A  44       0.639   1.844  -4.799  1.00  0.00           N  
ATOM    705  CA  PRO A  44       1.642   2.442  -5.716  1.00  0.00           C  
ATOM    706  C   PRO A  44       1.000   2.998  -6.986  1.00  0.00           C  
ATOM    707  O   PRO A  44      -0.100   2.593  -7.362  1.00  0.00           O  
ATOM    708  CB  PRO A  44       2.551   1.267  -6.051  1.00  0.00           C  
ATOM    709  CG  PRO A  44       1.678   0.062  -5.983  1.00  0.00           C  
ATOM    710  CD  PRO A  44       0.553   0.384  -4.998  1.00  0.00           C  
ATOM    711  HA  PRO A  44       2.208   3.203  -5.212  1.00  0.00           H  
ATOM    712  HB2 PRO A  44       2.945   1.381  -7.039  1.00  0.00           H  
ATOM    713  HB3 PRO A  44       3.352   1.184  -5.335  1.00  0.00           H  
ATOM    714  HG2 PRO A  44       1.269  -0.154  -6.961  1.00  0.00           H  
ATOM    715  HG3 PRO A  44       2.244  -0.785  -5.624  1.00  0.00           H  
ATOM    716  HD2 PRO A  44      -0.400   0.120  -5.427  1.00  0.00           H  
ATOM    717  HD3 PRO A  44       0.719  -0.136  -4.065  1.00  0.00           H  
ATOM    718  N   THR A  45       1.689   3.926  -7.648  1.00  0.00           N  
ATOM    719  CA  THR A  45       1.164   4.521  -8.874  1.00  0.00           C  
ATOM    720  C   THR A  45       1.702   3.791 -10.101  1.00  0.00           C  
ATOM    721  O   THR A  45       2.584   2.942  -9.993  1.00  0.00           O  
ATOM    722  CB  THR A  45       1.553   5.995  -8.941  1.00  0.00           C  
ATOM    723  OG1 THR A  45       2.893   6.149  -8.492  1.00  0.00           O  
ATOM    724  CG2 THR A  45       0.615   6.799  -8.048  1.00  0.00           C  
ATOM    725  H   THR A  45       2.561   4.218  -7.307  1.00  0.00           H  
ATOM    726  HA  THR A  45       0.086   4.448  -8.865  1.00  0.00           H  
ATOM    727  HB  THR A  45       1.468   6.348  -9.957  1.00  0.00           H  
ATOM    728  HG1 THR A  45       3.074   5.452  -7.857  1.00  0.00           H  
ATOM    729 HG21 THR A  45      -0.281   7.053  -8.599  1.00  0.00           H  
ATOM    730 HG22 THR A  45       0.352   6.206  -7.185  1.00  0.00           H  
ATOM    731 HG23 THR A  45       1.111   7.701  -7.724  1.00  0.00           H  
ATOM    732  N   ASN A  46       1.163   4.127 -11.270  1.00  0.00           N  
ATOM    733  CA  ASN A  46       1.600   3.495 -12.510  1.00  0.00           C  
ATOM    734  C   ASN A  46       3.122   3.529 -12.623  1.00  0.00           C  
ATOM    735  O   ASN A  46       3.734   2.613 -13.175  1.00  0.00           O  
ATOM    736  CB  ASN A  46       0.979   4.215 -13.708  1.00  0.00           C  
ATOM    737  CG  ASN A  46       2.023   4.396 -14.805  1.00  0.00           C  
ATOM    738  OD1 ASN A  46       2.085   3.602 -15.744  1.00  0.00           O  
ATOM    739  ND2 ASN A  46       2.853   5.402 -14.743  1.00  0.00           N  
ATOM    740  H   ASN A  46       0.461   4.811 -11.298  1.00  0.00           H  
ATOM    741  HA  ASN A  46       1.271   2.466 -12.514  1.00  0.00           H  
ATOM    742  HB2 ASN A  46       0.156   3.630 -14.092  1.00  0.00           H  
ATOM    743  HB3 ASN A  46       0.617   5.183 -13.397  1.00  0.00           H  
ATOM    744 HD21 ASN A  46       2.801   6.035 -13.997  1.00  0.00           H  
ATOM    745 HD22 ASN A  46       3.527   5.525 -15.444  1.00  0.00           H  
ATOM    746  N   ASP A  47       3.726   4.593 -12.101  1.00  0.00           N  
ATOM    747  CA  ASP A  47       5.178   4.745 -12.146  1.00  0.00           C  
ATOM    748  C   ASP A  47       5.867   3.555 -11.482  1.00  0.00           C  
ATOM    749  O   ASP A  47       7.070   3.355 -11.631  1.00  0.00           O  
ATOM    750  CB  ASP A  47       5.590   6.044 -11.450  1.00  0.00           C  
ATOM    751  CG  ASP A  47       5.953   7.098 -12.491  1.00  0.00           C  
ATOM    752  OD1 ASP A  47       5.198   7.251 -13.439  1.00  0.00           O  
ATOM    753  OD2 ASP A  47       6.980   7.736 -12.328  1.00  0.00           O  
ATOM    754  H   ASP A  47       3.186   5.291 -11.678  1.00  0.00           H  
ATOM    755  HA  ASP A  47       5.488   4.795 -13.178  1.00  0.00           H  
ATOM    756  HB2 ASP A  47       4.770   6.403 -10.847  1.00  0.00           H  
ATOM    757  HB3 ASP A  47       6.446   5.856 -10.819  1.00  0.00           H  
ATOM    758  N   ALA A  48       5.097   2.781 -10.734  1.00  0.00           N  
ATOM    759  CA  ALA A  48       5.628   1.609 -10.051  1.00  0.00           C  
ATOM    760  C   ALA A  48       5.466   0.355 -10.905  1.00  0.00           C  
ATOM    761  O   ALA A  48       6.295  -0.553 -10.858  1.00  0.00           O  
ATOM    762  CB  ALA A  48       4.878   1.405  -8.748  1.00  0.00           C  
ATOM    763  H   ALA A  48       4.145   2.995 -10.643  1.00  0.00           H  
ATOM    764  HA  ALA A  48       6.675   1.762  -9.830  1.00  0.00           H  
ATOM    765  HB1 ALA A  48       4.049   0.736  -8.920  1.00  0.00           H  
ATOM    766  HB2 ALA A  48       5.536   0.974  -8.013  1.00  0.00           H  
ATOM    767  HB3 ALA A  48       4.513   2.358  -8.397  1.00  0.00           H  
ATOM    768  N   PHE A  49       4.372   0.307 -11.661  1.00  0.00           N  
ATOM    769  CA  PHE A  49       4.076  -0.852 -12.499  1.00  0.00           C  
ATOM    770  C   PHE A  49       4.979  -0.882 -13.720  1.00  0.00           C  
ATOM    771  O   PHE A  49       5.319  -1.952 -14.223  1.00  0.00           O  
ATOM    772  CB  PHE A  49       2.609  -0.815 -12.949  1.00  0.00           C  
ATOM    773  CG  PHE A  49       2.529  -1.084 -14.435  1.00  0.00           C  
ATOM    774  CD1 PHE A  49       2.679  -0.032 -15.347  1.00  0.00           C  
ATOM    775  CD2 PHE A  49       2.307  -2.387 -14.902  1.00  0.00           C  
ATOM    776  CE1 PHE A  49       2.603  -0.281 -16.724  1.00  0.00           C  
ATOM    777  CE2 PHE A  49       2.231  -2.635 -16.278  1.00  0.00           C  
ATOM    778  CZ  PHE A  49       2.382  -1.583 -17.189  1.00  0.00           C  
ATOM    779  H   PHE A  49       3.742   1.059 -11.641  1.00  0.00           H  
ATOM    780  HA  PHE A  49       4.236  -1.750 -11.923  1.00  0.00           H  
ATOM    781  HB2 PHE A  49       2.049  -1.571 -12.417  1.00  0.00           H  
ATOM    782  HB3 PHE A  49       2.192   0.158 -12.738  1.00  0.00           H  
ATOM    783  HD1 PHE A  49       2.851   0.973 -14.987  1.00  0.00           H  
ATOM    784  HD2 PHE A  49       2.192  -3.199 -14.200  1.00  0.00           H  
ATOM    785  HE1 PHE A  49       2.719   0.531 -17.426  1.00  0.00           H  
ATOM    786  HE2 PHE A  49       2.060  -3.639 -16.637  1.00  0.00           H  
ATOM    787  HZ  PHE A  49       2.323  -1.774 -18.251  1.00  0.00           H  
ATOM    788  N   LYS A  50       5.365   0.291 -14.195  1.00  0.00           N  
ATOM    789  CA  LYS A  50       6.226   0.365 -15.364  1.00  0.00           C  
ATOM    790  C   LYS A  50       7.483  -0.476 -15.149  1.00  0.00           C  
ATOM    791  O   LYS A  50       8.154  -0.360 -14.123  1.00  0.00           O  
ATOM    792  CB  LYS A  50       6.601   1.825 -15.647  1.00  0.00           C  
ATOM    793  CG  LYS A  50       7.420   2.375 -14.475  1.00  0.00           C  
ATOM    794  CD  LYS A  50       7.606   3.890 -14.614  1.00  0.00           C  
ATOM    795  CE  LYS A  50       8.849   4.169 -15.462  1.00  0.00           C  
ATOM    796  NZ  LYS A  50      10.073   3.939 -14.639  1.00  0.00           N  
ATOM    797  H   LYS A  50       5.066   1.118 -13.754  1.00  0.00           H  
ATOM    798  HA  LYS A  50       5.689  -0.026 -16.215  1.00  0.00           H  
ATOM    799  HB2 LYS A  50       7.181   1.880 -16.556  1.00  0.00           H  
ATOM    800  HB3 LYS A  50       5.696   2.406 -15.762  1.00  0.00           H  
ATOM    801  HG2 LYS A  50       6.906   2.155 -13.557  1.00  0.00           H  
ATOM    802  HG3 LYS A  50       8.390   1.905 -14.465  1.00  0.00           H  
ATOM    803  HD2 LYS A  50       6.740   4.325 -15.085  1.00  0.00           H  
ATOM    804  HD3 LYS A  50       7.739   4.328 -13.638  1.00  0.00           H  
ATOM    805  HE2 LYS A  50       8.857   3.504 -16.312  1.00  0.00           H  
ATOM    806  HE3 LYS A  50       8.830   5.193 -15.805  1.00  0.00           H  
ATOM    807  HZ1 LYS A  50      10.837   4.563 -14.973  1.00  0.00           H  
ATOM    808  HZ2 LYS A  50       9.866   4.148 -13.642  1.00  0.00           H  
ATOM    809  HZ3 LYS A  50      10.370   2.947 -14.729  1.00  0.00           H  
ATOM    810  N   GLY A  51       7.788  -1.333 -16.122  1.00  0.00           N  
ATOM    811  CA  GLY A  51       8.962  -2.197 -16.037  1.00  0.00           C  
ATOM    812  C   GLY A  51       8.564  -3.667 -15.942  1.00  0.00           C  
ATOM    813  O   GLY A  51       9.221  -4.535 -16.517  1.00  0.00           O  
ATOM    814  H   GLY A  51       7.209  -1.387 -16.912  1.00  0.00           H  
ATOM    815  HA2 GLY A  51       9.571  -2.052 -16.916  1.00  0.00           H  
ATOM    816  HA3 GLY A  51       9.536  -1.933 -15.161  1.00  0.00           H  
ATOM    817  N   MET A  52       7.489  -3.941 -15.210  1.00  0.00           N  
ATOM    818  CA  MET A  52       7.019  -5.308 -15.046  1.00  0.00           C  
ATOM    819  C   MET A  52       7.003  -6.032 -16.386  1.00  0.00           C  
ATOM    820  O   MET A  52       6.259  -5.663 -17.295  1.00  0.00           O  
ATOM    821  CB  MET A  52       5.611  -5.311 -14.450  1.00  0.00           C  
ATOM    822  CG  MET A  52       5.601  -6.146 -13.168  1.00  0.00           C  
ATOM    823  SD  MET A  52       3.916  -6.215 -12.508  1.00  0.00           S  
ATOM    824  CE  MET A  52       4.275  -5.486 -10.891  1.00  0.00           C  
ATOM    825  H   MET A  52       7.006  -3.211 -14.775  1.00  0.00           H  
ATOM    826  HA  MET A  52       7.682  -5.830 -14.375  1.00  0.00           H  
ATOM    827  HB2 MET A  52       5.314  -4.299 -14.222  1.00  0.00           H  
ATOM    828  HB3 MET A  52       4.918  -5.737 -15.160  1.00  0.00           H  
ATOM    829  HG2 MET A  52       5.943  -7.146 -13.387  1.00  0.00           H  
ATOM    830  HG3 MET A  52       6.256  -5.693 -12.438  1.00  0.00           H  
ATOM    831  HE1 MET A  52       4.546  -4.451 -11.014  1.00  0.00           H  
ATOM    832  HE2 MET A  52       3.396  -5.554 -10.265  1.00  0.00           H  
ATOM    833  HE3 MET A  52       5.094  -6.020 -10.430  1.00  0.00           H  
ATOM    834  N   THR A  53       7.826  -7.066 -16.504  1.00  0.00           N  
ATOM    835  CA  THR A  53       7.893  -7.836 -17.738  1.00  0.00           C  
ATOM    836  C   THR A  53       6.788  -8.882 -17.769  1.00  0.00           C  
ATOM    837  O   THR A  53       6.301  -9.313 -16.725  1.00  0.00           O  
ATOM    838  CB  THR A  53       9.253  -8.520 -17.855  1.00  0.00           C  
ATOM    839  OG1 THR A  53       9.363  -9.529 -16.859  1.00  0.00           O  
ATOM    840  CG2 THR A  53      10.354  -7.483 -17.660  1.00  0.00           C  
ATOM    841  H   THR A  53       8.397  -7.318 -15.746  1.00  0.00           H  
ATOM    842  HA  THR A  53       7.768  -7.165 -18.573  1.00  0.00           H  
ATOM    843  HB  THR A  53       9.352  -8.964 -18.833  1.00  0.00           H  
ATOM    844  HG1 THR A  53      10.289  -9.607 -16.619  1.00  0.00           H  
ATOM    845 HG21 THR A  53      10.548  -7.366 -16.606  1.00  0.00           H  
ATOM    846 HG22 THR A  53      11.254  -7.812 -18.158  1.00  0.00           H  
ATOM    847 HG23 THR A  53      10.036  -6.537 -18.073  1.00  0.00           H  
ATOM    848  N   SER A  54       6.395  -9.281 -18.970  1.00  0.00           N  
ATOM    849  CA  SER A  54       5.340 -10.276 -19.125  1.00  0.00           C  
ATOM    850  C   SER A  54       5.607 -11.488 -18.235  1.00  0.00           C  
ATOM    851  O   SER A  54       4.684 -12.085 -17.683  1.00  0.00           O  
ATOM    852  CB  SER A  54       5.259 -10.722 -20.587  1.00  0.00           C  
ATOM    853  OG  SER A  54       5.767 -12.045 -20.703  1.00  0.00           O  
ATOM    854  H   SER A  54       6.818  -8.898 -19.767  1.00  0.00           H  
ATOM    855  HA  SER A  54       4.396  -9.834 -18.844  1.00  0.00           H  
ATOM    856  HB2 SER A  54       4.233 -10.707 -20.914  1.00  0.00           H  
ATOM    857  HB3 SER A  54       5.840 -10.047 -21.201  1.00  0.00           H  
ATOM    858  HG  SER A  54       6.602 -12.002 -21.176  1.00  0.00           H  
ATOM    859  N   GLU A  55       6.876 -11.842 -18.098  1.00  0.00           N  
ATOM    860  CA  GLU A  55       7.256 -12.985 -17.279  1.00  0.00           C  
ATOM    861  C   GLU A  55       7.059 -12.684 -15.799  1.00  0.00           C  
ATOM    862  O   GLU A  55       6.652 -13.551 -15.029  1.00  0.00           O  
ATOM    863  CB  GLU A  55       8.721 -13.345 -17.538  1.00  0.00           C  
ATOM    864  CG  GLU A  55       8.922 -14.847 -17.332  1.00  0.00           C  
ATOM    865  CD  GLU A  55      10.389 -15.209 -17.531  1.00  0.00           C  
ATOM    866  OE1 GLU A  55      11.203 -14.755 -16.745  1.00  0.00           O  
ATOM    867  OE2 GLU A  55      10.677 -15.935 -18.469  1.00  0.00           O  
ATOM    868  H   GLU A  55       7.570 -11.326 -18.554  1.00  0.00           H  
ATOM    869  HA  GLU A  55       6.640 -13.830 -17.549  1.00  0.00           H  
ATOM    870  HB2 GLU A  55       8.981 -13.083 -18.555  1.00  0.00           H  
ATOM    871  HB3 GLU A  55       9.353 -12.801 -16.853  1.00  0.00           H  
ATOM    872  HG2 GLU A  55       8.620 -15.114 -16.329  1.00  0.00           H  
ATOM    873  HG3 GLU A  55       8.319 -15.391 -18.044  1.00  0.00           H  
ATOM    874  N   GLU A  56       7.352 -11.451 -15.408  1.00  0.00           N  
ATOM    875  CA  GLU A  56       7.205 -11.052 -14.015  1.00  0.00           C  
ATOM    876  C   GLU A  56       5.748 -11.158 -13.574  1.00  0.00           C  
ATOM    877  O   GLU A  56       5.418 -11.897 -12.641  1.00  0.00           O  
ATOM    878  CB  GLU A  56       7.695  -9.611 -13.826  1.00  0.00           C  
ATOM    879  CG  GLU A  56       9.207  -9.598 -13.569  1.00  0.00           C  
ATOM    880  CD  GLU A  56       9.670  -8.174 -13.269  1.00  0.00           C  
ATOM    881  OE1 GLU A  56       9.702  -7.375 -14.190  1.00  0.00           O  
ATOM    882  OE2 GLU A  56       9.983  -7.904 -12.120  1.00  0.00           O  
ATOM    883  H   GLU A  56       7.672 -10.799 -16.067  1.00  0.00           H  
ATOM    884  HA  GLU A  56       7.801 -11.708 -13.399  1.00  0.00           H  
ATOM    885  HB2 GLU A  56       7.480  -9.039 -14.716  1.00  0.00           H  
ATOM    886  HB3 GLU A  56       7.187  -9.166 -12.983  1.00  0.00           H  
ATOM    887  HG2 GLU A  56       9.438 -10.231 -12.724  1.00  0.00           H  
ATOM    888  HG3 GLU A  56       9.723  -9.962 -14.444  1.00  0.00           H  
ATOM    889  N   LYS A  57       4.877 -10.418 -14.246  1.00  0.00           N  
ATOM    890  CA  LYS A  57       3.465 -10.443 -13.898  1.00  0.00           C  
ATOM    891  C   LYS A  57       2.929 -11.871 -13.950  1.00  0.00           C  
ATOM    892  O   LYS A  57       2.022 -12.231 -13.199  1.00  0.00           O  
ATOM    893  CB  LYS A  57       2.669  -9.548 -14.850  1.00  0.00           C  
ATOM    894  CG  LYS A  57       3.017  -9.901 -16.295  1.00  0.00           C  
ATOM    895  CD  LYS A  57       1.893  -9.443 -17.224  1.00  0.00           C  
ATOM    896  CE  LYS A  57       1.737  -7.925 -17.139  1.00  0.00           C  
ATOM    897  NZ  LYS A  57       1.373  -7.399 -18.484  1.00  0.00           N  
ATOM    898  H   LYS A  57       5.189  -9.849 -14.983  1.00  0.00           H  
ATOM    899  HA  LYS A  57       3.350 -10.070 -12.890  1.00  0.00           H  
ATOM    900  HB2 LYS A  57       1.612  -9.696 -14.684  1.00  0.00           H  
ATOM    901  HB3 LYS A  57       2.922  -8.514 -14.663  1.00  0.00           H  
ATOM    902  HG2 LYS A  57       3.942  -9.416 -16.572  1.00  0.00           H  
ATOM    903  HG3 LYS A  57       3.133 -10.964 -16.386  1.00  0.00           H  
ATOM    904  HD2 LYS A  57       2.131  -9.724 -18.240  1.00  0.00           H  
ATOM    905  HD3 LYS A  57       0.967  -9.915 -16.928  1.00  0.00           H  
ATOM    906  HE2 LYS A  57       0.958  -7.681 -16.432  1.00  0.00           H  
ATOM    907  HE3 LYS A  57       2.668  -7.481 -16.819  1.00  0.00           H  
ATOM    908  HZ1 LYS A  57       2.232  -7.081 -18.976  1.00  0.00           H  
ATOM    909  HZ2 LYS A  57       0.913  -8.150 -19.036  1.00  0.00           H  
ATOM    910  HZ3 LYS A  57       0.717  -6.599 -18.379  1.00  0.00           H  
ATOM    911  N   GLU A  58       3.493 -12.680 -14.844  1.00  0.00           N  
ATOM    912  CA  GLU A  58       3.060 -14.062 -14.982  1.00  0.00           C  
ATOM    913  C   GLU A  58       3.482 -14.875 -13.767  1.00  0.00           C  
ATOM    914  O   GLU A  58       2.737 -15.717 -13.281  1.00  0.00           O  
ATOM    915  CB  GLU A  58       3.666 -14.675 -16.241  1.00  0.00           C  
ATOM    916  CG  GLU A  58       2.932 -14.132 -17.462  1.00  0.00           C  
ATOM    917  CD  GLU A  58       1.762 -15.043 -17.822  1.00  0.00           C  
ATOM    918  OE1 GLU A  58       1.785 -15.601 -18.907  1.00  0.00           O  
ATOM    919  OE2 GLU A  58       0.862 -15.168 -17.009  1.00  0.00           O  
ATOM    920  H   GLU A  58       4.210 -12.338 -15.427  1.00  0.00           H  
ATOM    921  HA  GLU A  58       1.985 -14.083 -15.068  1.00  0.00           H  
ATOM    922  HB2 GLU A  58       4.712 -14.412 -16.302  1.00  0.00           H  
ATOM    923  HB3 GLU A  58       3.564 -15.749 -16.207  1.00  0.00           H  
ATOM    924  HG2 GLU A  58       2.564 -13.142 -17.240  1.00  0.00           H  
ATOM    925  HG3 GLU A  58       3.615 -14.082 -18.293  1.00  0.00           H  
ATOM    926  N   ILE A  59       4.682 -14.614 -13.280  1.00  0.00           N  
ATOM    927  CA  ILE A  59       5.188 -15.328 -12.119  1.00  0.00           C  
ATOM    928  C   ILE A  59       4.266 -15.117 -10.922  1.00  0.00           C  
ATOM    929  O   ILE A  59       4.122 -15.999 -10.076  1.00  0.00           O  
ATOM    930  CB  ILE A  59       6.589 -14.830 -11.785  1.00  0.00           C  
ATOM    931  CG1 ILE A  59       7.599 -15.469 -12.742  1.00  0.00           C  
ATOM    932  CG2 ILE A  59       6.939 -15.214 -10.347  1.00  0.00           C  
ATOM    933  CD1 ILE A  59       8.796 -14.533 -12.927  1.00  0.00           C  
ATOM    934  H   ILE A  59       5.237 -13.929 -13.703  1.00  0.00           H  
ATOM    935  HA  ILE A  59       5.236 -16.382 -12.347  1.00  0.00           H  
ATOM    936  HB  ILE A  59       6.614 -13.757 -11.893  1.00  0.00           H  
ATOM    937 HG12 ILE A  59       7.937 -16.410 -12.333  1.00  0.00           H  
ATOM    938 HG13 ILE A  59       7.128 -15.641 -13.699  1.00  0.00           H  
ATOM    939 HG21 ILE A  59       6.541 -16.196 -10.129  1.00  0.00           H  
ATOM    940 HG22 ILE A  59       8.012 -15.227 -10.227  1.00  0.00           H  
ATOM    941 HG23 ILE A  59       6.509 -14.493  -9.666  1.00  0.00           H  
ATOM    942 HD11 ILE A  59       8.939 -13.949 -12.030  1.00  0.00           H  
ATOM    943 HD12 ILE A  59       9.683 -15.118 -13.120  1.00  0.00           H  
ATOM    944 HD13 ILE A  59       8.612 -13.872 -13.761  1.00  0.00           H  
ATOM    945  N   LEU A  60       3.646 -13.942 -10.855  1.00  0.00           N  
ATOM    946  CA  LEU A  60       2.742 -13.632  -9.749  1.00  0.00           C  
ATOM    947  C   LEU A  60       1.419 -14.385  -9.891  1.00  0.00           C  
ATOM    948  O   LEU A  60       0.982 -15.090  -8.972  1.00  0.00           O  
ATOM    949  CB  LEU A  60       2.470 -12.129  -9.701  1.00  0.00           C  
ATOM    950  CG  LEU A  60       3.796 -11.372  -9.700  1.00  0.00           C  
ATOM    951  CD1 LEU A  60       3.517  -9.873  -9.686  1.00  0.00           C  
ATOM    952  CD2 LEU A  60       4.604 -11.747  -8.456  1.00  0.00           C  
ATOM    953  H   LEU A  60       3.805 -13.270 -11.558  1.00  0.00           H  
ATOM    954  HA  LEU A  60       3.215 -13.922  -8.826  1.00  0.00           H  
ATOM    955  HB2 LEU A  60       1.891 -11.841 -10.565  1.00  0.00           H  
ATOM    956  HB3 LEU A  60       1.920 -11.890  -8.801  1.00  0.00           H  
ATOM    957  HG  LEU A  60       4.356 -11.625 -10.585  1.00  0.00           H  
ATOM    958 HD11 LEU A  60       4.414  -9.336  -9.955  1.00  0.00           H  
ATOM    959 HD12 LEU A  60       2.735  -9.651 -10.395  1.00  0.00           H  
ATOM    960 HD13 LEU A  60       3.202  -9.578  -8.697  1.00  0.00           H  
ATOM    961 HD21 LEU A  60       3.932 -11.927  -7.633  1.00  0.00           H  
ATOM    962 HD22 LEU A  60       5.178 -12.639  -8.655  1.00  0.00           H  
ATOM    963 HD23 LEU A  60       5.273 -10.938  -8.204  1.00  0.00           H  
ATOM    964  N   ILE A  61       0.779 -14.231 -11.048  1.00  0.00           N  
ATOM    965  CA  ILE A  61      -0.495 -14.893 -11.300  1.00  0.00           C  
ATOM    966  C   ILE A  61      -0.288 -16.392 -11.500  1.00  0.00           C  
ATOM    967  O   ILE A  61      -1.248 -17.159 -11.556  1.00  0.00           O  
ATOM    968  CB  ILE A  61      -1.168 -14.287 -12.540  1.00  0.00           C  
ATOM    969  CG1 ILE A  61      -0.391 -14.679 -13.797  1.00  0.00           C  
ATOM    970  CG2 ILE A  61      -1.181 -12.762 -12.427  1.00  0.00           C  
ATOM    971  CD1 ILE A  61      -1.138 -15.780 -14.550  1.00  0.00           C  
ATOM    972  H   ILE A  61       1.171 -13.661 -11.742  1.00  0.00           H  
ATOM    973  HA  ILE A  61      -1.141 -14.743 -10.447  1.00  0.00           H  
ATOM    974  HB  ILE A  61      -2.183 -14.650 -12.614  1.00  0.00           H  
ATOM    975 HG12 ILE A  61      -0.281 -13.815 -14.435  1.00  0.00           H  
ATOM    976 HG13 ILE A  61       0.578 -15.038 -13.514  1.00  0.00           H  
ATOM    977 HG21 ILE A  61      -1.816 -12.465 -11.605  1.00  0.00           H  
ATOM    978 HG22 ILE A  61      -0.177 -12.405 -12.252  1.00  0.00           H  
ATOM    979 HG23 ILE A  61      -1.557 -12.339 -13.346  1.00  0.00           H  
ATOM    980 HD11 ILE A  61      -1.360 -16.592 -13.873  1.00  0.00           H  
ATOM    981 HD12 ILE A  61      -2.057 -15.381 -14.951  1.00  0.00           H  
ATOM    982 HD13 ILE A  61      -0.521 -16.144 -15.359  1.00  0.00           H  
ATOM    983  N   ARG A  62       0.973 -16.801 -11.608  1.00  0.00           N  
ATOM    984  CA  ARG A  62       1.293 -18.209 -11.803  1.00  0.00           C  
ATOM    985  C   ARG A  62       0.923 -19.015 -10.568  1.00  0.00           C  
ATOM    986  O   ARG A  62       0.750 -20.231 -10.640  1.00  0.00           O  
ATOM    987  CB  ARG A  62       2.785 -18.381 -12.091  1.00  0.00           C  
ATOM    988  CG  ARG A  62       3.153 -19.864 -12.052  1.00  0.00           C  
ATOM    989  CD  ARG A  62       4.428 -20.082 -12.866  1.00  0.00           C  
ATOM    990  NE  ARG A  62       4.828 -21.484 -12.827  1.00  0.00           N  
ATOM    991  CZ  ARG A  62       4.167 -22.405 -13.519  1.00  0.00           C  
ATOM    992  NH1 ARG A  62       3.136 -22.063 -14.244  1.00  0.00           N  
ATOM    993  NH2 ARG A  62       4.564 -23.646 -13.496  1.00  0.00           N  
ATOM    994  H   ARG A  62       1.700 -16.144 -11.557  1.00  0.00           H  
ATOM    995  HA  ARG A  62       0.730 -18.584 -12.646  1.00  0.00           H  
ATOM    996  HB2 ARG A  62       3.010 -17.988 -13.071  1.00  0.00           H  
ATOM    997  HB3 ARG A  62       3.361 -17.850 -11.348  1.00  0.00           H  
ATOM    998  HG2 ARG A  62       3.319 -20.169 -11.028  1.00  0.00           H  
ATOM    999  HG3 ARG A  62       2.351 -20.448 -12.478  1.00  0.00           H  
ATOM   1000  HD2 ARG A  62       4.251 -19.796 -13.892  1.00  0.00           H  
ATOM   1001  HD3 ARG A  62       5.220 -19.472 -12.459  1.00  0.00           H  
ATOM   1002  HE  ARG A  62       5.592 -21.751 -12.276  1.00  0.00           H  
ATOM   1003 HH11 ARG A  62       2.837 -21.109 -14.270  1.00  0.00           H  
ATOM   1004 HH12 ARG A  62       2.637 -22.758 -14.763  1.00  0.00           H  
ATOM   1005 HH21 ARG A  62       5.361 -23.906 -12.948  1.00  0.00           H  
ATOM   1006 HH22 ARG A  62       4.068 -24.340 -14.016  1.00  0.00           H  
ATOM   1007  N   ASP A  63       0.800 -18.334  -9.434  1.00  0.00           N  
ATOM   1008  CA  ASP A  63       0.445 -19.012  -8.194  1.00  0.00           C  
ATOM   1009  C   ASP A  63      -0.587 -18.204  -7.433  1.00  0.00           C  
ATOM   1010  O   ASP A  63      -0.338 -17.061  -7.057  1.00  0.00           O  
ATOM   1011  CB  ASP A  63       1.686 -19.202  -7.326  1.00  0.00           C  
ATOM   1012  CG  ASP A  63       1.964 -20.688  -7.141  1.00  0.00           C  
ATOM   1013  OD1 ASP A  63       3.069 -21.105  -7.443  1.00  0.00           O  
ATOM   1014  OD2 ASP A  63       1.066 -21.389  -6.701  1.00  0.00           O  
ATOM   1015  H   ASP A  63       0.945 -17.359  -9.431  1.00  0.00           H  
ATOM   1016  HA  ASP A  63       0.030 -19.980  -8.426  1.00  0.00           H  
ATOM   1017  HB2 ASP A  63       2.533 -18.733  -7.804  1.00  0.00           H  
ATOM   1018  HB3 ASP A  63       1.519 -18.746  -6.360  1.00  0.00           H  
ATOM   1019  N   LYS A  64      -1.748 -18.797  -7.207  1.00  0.00           N  
ATOM   1020  CA  LYS A  64      -2.800 -18.097  -6.489  1.00  0.00           C  
ATOM   1021  C   LYS A  64      -2.247 -17.502  -5.204  1.00  0.00           C  
ATOM   1022  O   LYS A  64      -2.592 -16.393  -4.828  1.00  0.00           O  
ATOM   1023  CB  LYS A  64      -3.965 -19.063  -6.177  1.00  0.00           C  
ATOM   1024  CG  LYS A  64      -4.872 -18.549  -5.029  1.00  0.00           C  
ATOM   1025  CD  LYS A  64      -5.630 -17.290  -5.456  1.00  0.00           C  
ATOM   1026  CE  LYS A  64      -7.074 -17.680  -5.754  1.00  0.00           C  
ATOM   1027  NZ  LYS A  64      -7.741 -18.066  -4.480  1.00  0.00           N  
ATOM   1028  H   LYS A  64      -1.898 -19.712  -7.529  1.00  0.00           H  
ATOM   1029  HA  LYS A  64      -3.159 -17.302  -7.117  1.00  0.00           H  
ATOM   1030  HB2 LYS A  64      -4.565 -19.181  -7.065  1.00  0.00           H  
ATOM   1031  HB3 LYS A  64      -3.558 -20.022  -5.899  1.00  0.00           H  
ATOM   1032  HG2 LYS A  64      -5.595 -19.316  -4.793  1.00  0.00           H  
ATOM   1033  HG3 LYS A  64      -4.296 -18.341  -4.143  1.00  0.00           H  
ATOM   1034  HD2 LYS A  64      -5.608 -16.556  -4.656  1.00  0.00           H  
ATOM   1035  HD3 LYS A  64      -5.189 -16.871  -6.337  1.00  0.00           H  
ATOM   1036  HE2 LYS A  64      -7.594 -16.844  -6.200  1.00  0.00           H  
ATOM   1037  HE3 LYS A  64      -7.086 -18.519  -6.435  1.00  0.00           H  
ATOM   1038  HZ1 LYS A  64      -7.910 -19.093  -4.477  1.00  0.00           H  
ATOM   1039  HZ2 LYS A  64      -7.128 -17.813  -3.680  1.00  0.00           H  
ATOM   1040  HZ3 LYS A  64      -8.645 -17.564  -4.394  1.00  0.00           H  
ATOM   1041  N   ASN A  65      -1.403 -18.253  -4.522  1.00  0.00           N  
ATOM   1042  CA  ASN A  65      -0.845 -17.786  -3.267  1.00  0.00           C  
ATOM   1043  C   ASN A  65       0.148 -16.655  -3.493  1.00  0.00           C  
ATOM   1044  O   ASN A  65       0.355 -15.815  -2.616  1.00  0.00           O  
ATOM   1045  CB  ASN A  65      -0.156 -18.945  -2.546  1.00  0.00           C  
ATOM   1046  CG  ASN A  65      -1.012 -19.422  -1.374  1.00  0.00           C  
ATOM   1047  OD1 ASN A  65      -1.148 -18.716  -0.375  1.00  0.00           O  
ATOM   1048  ND2 ASN A  65      -1.599 -20.588  -1.438  1.00  0.00           N  
ATOM   1049  H   ASN A  65      -1.166 -19.141  -4.855  1.00  0.00           H  
ATOM   1050  HA  ASN A  65      -1.648 -17.423  -2.647  1.00  0.00           H  
ATOM   1051  HB2 ASN A  65      -0.014 -19.761  -3.239  1.00  0.00           H  
ATOM   1052  HB3 ASN A  65       0.803 -18.617  -2.176  1.00  0.00           H  
ATOM   1053 HD21 ASN A  65      -1.488 -21.150  -2.233  1.00  0.00           H  
ATOM   1054 HD22 ASN A  65      -2.147 -20.903  -0.689  1.00  0.00           H  
ATOM   1055  N   ALA A  66       0.760 -16.638  -4.669  1.00  0.00           N  
ATOM   1056  CA  ALA A  66       1.737 -15.608  -4.984  1.00  0.00           C  
ATOM   1057  C   ALA A  66       1.060 -14.271  -5.209  1.00  0.00           C  
ATOM   1058  O   ALA A  66       1.288 -13.307  -4.465  1.00  0.00           O  
ATOM   1059  CB  ALA A  66       2.502 -16.009  -6.243  1.00  0.00           C  
ATOM   1060  H   ALA A  66       0.553 -17.328  -5.331  1.00  0.00           H  
ATOM   1061  HA  ALA A  66       2.428 -15.521  -4.170  1.00  0.00           H  
ATOM   1062  HB1 ALA A  66       3.216 -15.240  -6.493  1.00  0.00           H  
ATOM   1063  HB2 ALA A  66       3.017 -16.941  -6.068  1.00  0.00           H  
ATOM   1064  HB3 ALA A  66       1.805 -16.132  -7.058  1.00  0.00           H  
ATOM   1065  N   LEU A  67       0.205 -14.203  -6.218  1.00  0.00           N  
ATOM   1066  CA  LEU A  67      -0.485 -12.960  -6.473  1.00  0.00           C  
ATOM   1067  C   LEU A  67      -1.197 -12.514  -5.201  1.00  0.00           C  
ATOM   1068  O   LEU A  67      -1.319 -11.323  -4.939  1.00  0.00           O  
ATOM   1069  CB  LEU A  67      -1.469 -13.099  -7.658  1.00  0.00           C  
ATOM   1070  CG  LEU A  67      -2.943 -13.130  -7.185  1.00  0.00           C  
ATOM   1071  CD1 LEU A  67      -3.870 -12.975  -8.394  1.00  0.00           C  
ATOM   1072  CD2 LEU A  67      -3.238 -14.461  -6.495  1.00  0.00           C  
ATOM   1073  H   LEU A  67       0.037 -14.990  -6.780  1.00  0.00           H  
ATOM   1074  HA  LEU A  67       0.253 -12.214  -6.729  1.00  0.00           H  
ATOM   1075  HB2 LEU A  67      -1.335 -12.258  -8.320  1.00  0.00           H  
ATOM   1076  HB3 LEU A  67      -1.245 -14.007  -8.200  1.00  0.00           H  
ATOM   1077  HG  LEU A  67      -3.141 -12.313  -6.509  1.00  0.00           H  
ATOM   1078 HD11 LEU A  67      -4.802 -13.487  -8.204  1.00  0.00           H  
ATOM   1079 HD12 LEU A  67      -4.069 -11.927  -8.563  1.00  0.00           H  
ATOM   1080 HD13 LEU A  67      -3.394 -13.395  -9.265  1.00  0.00           H  
ATOM   1081 HD21 LEU A  67      -4.140 -14.872  -6.879  1.00  0.00           H  
ATOM   1082 HD22 LEU A  67      -2.419 -15.147  -6.660  1.00  0.00           H  
ATOM   1083 HD23 LEU A  67      -3.366 -14.303  -5.461  1.00  0.00           H  
ATOM   1084  N   GLN A  68      -1.716 -13.475  -4.436  1.00  0.00           N  
ATOM   1085  CA  GLN A  68      -2.462 -13.135  -3.229  1.00  0.00           C  
ATOM   1086  C   GLN A  68      -1.568 -12.398  -2.242  1.00  0.00           C  
ATOM   1087  O   GLN A  68      -1.899 -11.304  -1.755  1.00  0.00           O  
ATOM   1088  CB  GLN A  68      -3.025 -14.392  -2.552  1.00  0.00           C  
ATOM   1089  CG  GLN A  68      -4.530 -14.541  -2.846  1.00  0.00           C  
ATOM   1090  CD  GLN A  68      -5.338 -13.660  -1.914  1.00  0.00           C  
ATOM   1091  OE1 GLN A  68      -5.959 -14.143  -0.965  1.00  0.00           O  
ATOM   1092  NE2 GLN A  68      -5.355 -12.380  -2.133  1.00  0.00           N  
ATOM   1093  H   GLN A  68      -1.634 -14.421  -4.708  1.00  0.00           H  
ATOM   1094  HA  GLN A  68      -3.280 -12.503  -3.514  1.00  0.00           H  
ATOM   1095  HB2 GLN A  68      -2.498 -15.255  -2.910  1.00  0.00           H  
ATOM   1096  HB3 GLN A  68      -2.882 -14.311  -1.486  1.00  0.00           H  
ATOM   1097  HG2 GLN A  68      -4.742 -14.247  -3.853  1.00  0.00           H  
ATOM   1098  HG3 GLN A  68      -4.822 -15.565  -2.713  1.00  0.00           H  
ATOM   1099 HE21 GLN A  68      -4.846 -12.010  -2.882  1.00  0.00           H  
ATOM   1100 HE22 GLN A  68      -5.892 -11.794  -1.572  1.00  0.00           H  
ATOM   1101  N   ASN A  69      -0.425 -13.005  -1.950  1.00  0.00           N  
ATOM   1102  CA  ASN A  69       0.511 -12.407  -1.025  1.00  0.00           C  
ATOM   1103  C   ASN A  69       0.807 -10.980  -1.454  1.00  0.00           C  
ATOM   1104  O   ASN A  69       1.055 -10.110  -0.623  1.00  0.00           O  
ATOM   1105  CB  ASN A  69       1.803 -13.230  -0.962  1.00  0.00           C  
ATOM   1106  CG  ASN A  69       2.777 -12.802  -2.052  1.00  0.00           C  
ATOM   1107  OD1 ASN A  69       3.064 -13.571  -2.968  1.00  0.00           O  
ATOM   1108  ND2 ASN A  69       3.328 -11.625  -1.993  1.00  0.00           N  
ATOM   1109  H   ASN A  69      -0.213 -13.867  -2.365  1.00  0.00           H  
ATOM   1110  HA  ASN A  69       0.058 -12.395  -0.051  1.00  0.00           H  
ATOM   1111  HB2 ASN A  69       2.265 -13.085  -0.001  1.00  0.00           H  
ATOM   1112  HB3 ASN A  69       1.563 -14.272  -1.091  1.00  0.00           H  
ATOM   1113 HD21 ASN A  69       3.115 -11.019  -1.252  1.00  0.00           H  
ATOM   1114 HD22 ASN A  69       3.950 -11.342  -2.697  1.00  0.00           H  
ATOM   1115  N   ILE A  70       0.770 -10.745  -2.766  1.00  0.00           N  
ATOM   1116  CA  ILE A  70       1.032  -9.403  -3.288  1.00  0.00           C  
ATOM   1117  C   ILE A  70      -0.238  -8.558  -3.255  1.00  0.00           C  
ATOM   1118  O   ILE A  70      -0.183  -7.357  -3.001  1.00  0.00           O  
ATOM   1119  CB  ILE A  70       1.557  -9.485  -4.725  1.00  0.00           C  
ATOM   1120  CG1 ILE A  70       2.967 -10.104  -4.734  1.00  0.00           C  
ATOM   1121  CG2 ILE A  70       1.588  -8.090  -5.365  1.00  0.00           C  
ATOM   1122  CD1 ILE A  70       3.984  -9.235  -3.965  1.00  0.00           C  
ATOM   1123  H   ILE A  70       0.561 -11.483  -3.389  1.00  0.00           H  
ATOM   1124  HA  ILE A  70       1.776  -8.933  -2.668  1.00  0.00           H  
ATOM   1125  HB  ILE A  70       0.893 -10.113  -5.301  1.00  0.00           H  
ATOM   1126 HG12 ILE A  70       2.923 -11.079  -4.279  1.00  0.00           H  
ATOM   1127 HG13 ILE A  70       3.295 -10.207  -5.755  1.00  0.00           H  
ATOM   1128 HG21 ILE A  70       1.607  -7.333  -4.593  1.00  0.00           H  
ATOM   1129 HG22 ILE A  70       2.473  -7.998  -5.972  1.00  0.00           H  
ATOM   1130 HG23 ILE A  70       0.712  -7.955  -5.981  1.00  0.00           H  
ATOM   1131 HD11 ILE A  70       4.107  -9.611  -2.965  1.00  0.00           H  
ATOM   1132 HD12 ILE A  70       4.936  -9.273  -4.473  1.00  0.00           H  
ATOM   1133 HD13 ILE A  70       3.648  -8.216  -3.913  1.00  0.00           H  
ATOM   1134  N   ILE A  71      -1.377  -9.185  -3.511  1.00  0.00           N  
ATOM   1135  CA  ILE A  71      -2.638  -8.462  -3.501  1.00  0.00           C  
ATOM   1136  C   ILE A  71      -2.761  -7.634  -2.232  1.00  0.00           C  
ATOM   1137  O   ILE A  71      -3.169  -6.475  -2.274  1.00  0.00           O  
ATOM   1138  CB  ILE A  71      -3.807  -9.445  -3.588  1.00  0.00           C  
ATOM   1139  CG1 ILE A  71      -4.030  -9.841  -5.053  1.00  0.00           C  
ATOM   1140  CG2 ILE A  71      -5.075  -8.807  -3.007  1.00  0.00           C  
ATOM   1141  CD1 ILE A  71      -4.972  -8.843  -5.720  1.00  0.00           C  
ATOM   1142  H   ILE A  71      -1.370 -10.142  -3.710  1.00  0.00           H  
ATOM   1143  HA  ILE A  71      -2.668  -7.802  -4.350  1.00  0.00           H  
ATOM   1144  HB  ILE A  71      -3.568 -10.318  -3.015  1.00  0.00           H  
ATOM   1145 HG12 ILE A  71      -3.083  -9.838  -5.574  1.00  0.00           H  
ATOM   1146 HG13 ILE A  71      -4.462 -10.827  -5.099  1.00  0.00           H  
ATOM   1147 HG21 ILE A  71      -5.143  -7.778  -3.322  1.00  0.00           H  
ATOM   1148 HG22 ILE A  71      -5.944  -9.348  -3.354  1.00  0.00           H  
ATOM   1149 HG23 ILE A  71      -5.035  -8.849  -1.927  1.00  0.00           H  
ATOM   1150 HD11 ILE A  71      -4.735  -7.853  -5.377  1.00  0.00           H  
ATOM   1151 HD12 ILE A  71      -4.856  -8.897  -6.795  1.00  0.00           H  
ATOM   1152 HD13 ILE A  71      -5.988  -9.078  -5.456  1.00  0.00           H  
ATOM   1153  N   LEU A  72      -2.417  -8.230  -1.097  1.00  0.00           N  
ATOM   1154  CA  LEU A  72      -2.520  -7.504   0.163  1.00  0.00           C  
ATOM   1155  C   LEU A  72      -1.606  -6.290   0.172  1.00  0.00           C  
ATOM   1156  O   LEU A  72      -1.717  -5.423   1.039  1.00  0.00           O  
ATOM   1157  CB  LEU A  72      -2.148  -8.419   1.311  1.00  0.00           C  
ATOM   1158  CG  LEU A  72      -3.054  -9.643   1.279  1.00  0.00           C  
ATOM   1159  CD1 LEU A  72      -2.205 -10.893   1.428  1.00  0.00           C  
ATOM   1160  CD2 LEU A  72      -4.056  -9.551   2.428  1.00  0.00           C  
ATOM   1161  H   LEU A  72      -2.101  -9.171  -1.097  1.00  0.00           H  
ATOM   1162  HA  LEU A  72      -3.540  -7.178   0.296  1.00  0.00           H  
ATOM   1163  HB2 LEU A  72      -1.116  -8.716   1.214  1.00  0.00           H  
ATOM   1164  HB3 LEU A  72      -2.283  -7.903   2.242  1.00  0.00           H  
ATOM   1165  HG  LEU A  72      -3.584  -9.682   0.345  1.00  0.00           H  
ATOM   1166 HD11 LEU A  72      -1.764 -10.898   2.403  1.00  0.00           H  
ATOM   1167 HD12 LEU A  72      -2.822 -11.770   1.288  1.00  0.00           H  
ATOM   1168 HD13 LEU A  72      -1.425 -10.882   0.694  1.00  0.00           H  
ATOM   1169 HD21 LEU A  72      -4.582  -8.609   2.375  1.00  0.00           H  
ATOM   1170 HD22 LEU A  72      -4.760 -10.366   2.359  1.00  0.00           H  
ATOM   1171 HD23 LEU A  72      -3.528  -9.608   3.358  1.00  0.00           H  
ATOM   1172  N   TYR A  73      -0.702  -6.233  -0.793  1.00  0.00           N  
ATOM   1173  CA  TYR A  73       0.231  -5.123  -0.886  1.00  0.00           C  
ATOM   1174  C   TYR A  73       0.754  -4.730   0.489  1.00  0.00           C  
ATOM   1175  O   TYR A  73       0.786  -3.548   0.829  1.00  0.00           O  
ATOM   1176  CB  TYR A  73      -0.445  -3.917  -1.535  1.00  0.00           C  
ATOM   1177  CG  TYR A  73      -0.791  -4.256  -2.963  1.00  0.00           C  
ATOM   1178  CD1 TYR A  73      -2.129  -4.344  -3.361  1.00  0.00           C  
ATOM   1179  CD2 TYR A  73       0.233  -4.493  -3.887  1.00  0.00           C  
ATOM   1180  CE1 TYR A  73      -2.445  -4.669  -4.687  1.00  0.00           C  
ATOM   1181  CE2 TYR A  73      -0.082  -4.815  -5.209  1.00  0.00           C  
ATOM   1182  CZ  TYR A  73      -1.417  -4.904  -5.609  1.00  0.00           C  
ATOM   1183  OH  TYR A  73      -1.719  -5.220  -6.917  1.00  0.00           O  
ATOM   1184  H   TYR A  73      -0.657  -6.954  -1.455  1.00  0.00           H  
ATOM   1185  HA  TYR A  73       1.067  -5.424  -1.498  1.00  0.00           H  
ATOM   1186  HB2 TYR A  73      -1.344  -3.671  -0.991  1.00  0.00           H  
ATOM   1187  HB3 TYR A  73       0.231  -3.075  -1.520  1.00  0.00           H  
ATOM   1188  HD1 TYR A  73      -2.920  -4.159  -2.648  1.00  0.00           H  
ATOM   1189  HD2 TYR A  73       1.265  -4.425  -3.580  1.00  0.00           H  
ATOM   1190  HE1 TYR A  73      -3.477  -4.734  -4.996  1.00  0.00           H  
ATOM   1191  HE2 TYR A  73       0.706  -4.999  -5.922  1.00  0.00           H  
ATOM   1192  HH  TYR A  73      -2.226  -4.493  -7.288  1.00  0.00           H  
ATOM   1193  N   HIS A  74       1.159  -5.729   1.274  1.00  0.00           N  
ATOM   1194  CA  HIS A  74       1.688  -5.472   2.610  1.00  0.00           C  
ATOM   1195  C   HIS A  74       0.644  -4.795   3.485  1.00  0.00           C  
ATOM   1196  O   HIS A  74       0.928  -3.796   4.148  1.00  0.00           O  
ATOM   1197  CB  HIS A  74       2.947  -4.595   2.524  1.00  0.00           C  
ATOM   1198  CG  HIS A  74       4.026  -5.346   1.797  1.00  0.00           C  
ATOM   1199  ND1 HIS A  74       4.029  -5.489   0.419  1.00  0.00           N  
ATOM   1200  CD2 HIS A  74       5.145  -6.001   2.245  1.00  0.00           C  
ATOM   1201  CE1 HIS A  74       5.120  -6.205   0.089  1.00  0.00           C  
ATOM   1202  NE2 HIS A  74       5.835  -6.541   1.165  1.00  0.00           N  
ATOM   1203  H   HIS A  74       1.099  -6.657   0.950  1.00  0.00           H  
ATOM   1204  HA  HIS A  74       1.960  -6.410   3.064  1.00  0.00           H  
ATOM   1205  HB2 HIS A  74       2.724  -3.685   1.995  1.00  0.00           H  
ATOM   1206  HB3 HIS A  74       3.286  -4.354   3.515  1.00  0.00           H  
ATOM   1207  HD1 HIS A  74       3.357  -5.135  -0.203  1.00  0.00           H  
ATOM   1208  HD2 HIS A  74       5.442  -6.085   3.280  1.00  0.00           H  
ATOM   1209  HE1 HIS A  74       5.386  -6.471  -0.924  1.00  0.00           H  
ATOM   1210  HE2 HIS A  74       6.667  -7.058   1.189  1.00  0.00           H  
ATOM   1211  N   LEU A  75      -0.565  -5.347   3.496  1.00  0.00           N  
ATOM   1212  CA  LEU A  75      -1.628  -4.781   4.315  1.00  0.00           C  
ATOM   1213  C   LEU A  75      -1.266  -4.924   5.789  1.00  0.00           C  
ATOM   1214  O   LEU A  75      -1.037  -6.036   6.264  1.00  0.00           O  
ATOM   1215  CB  LEU A  75      -2.946  -5.523   4.052  1.00  0.00           C  
ATOM   1216  CG  LEU A  75      -3.979  -5.206   5.145  1.00  0.00           C  
ATOM   1217  CD1 LEU A  75      -4.181  -3.696   5.261  1.00  0.00           C  
ATOM   1218  CD2 LEU A  75      -5.306  -5.864   4.776  1.00  0.00           C  
ATOM   1219  H   LEU A  75      -0.739  -6.150   2.956  1.00  0.00           H  
ATOM   1220  HA  LEU A  75      -1.751  -3.734   4.064  1.00  0.00           H  
ATOM   1221  HB2 LEU A  75      -3.340  -5.225   3.092  1.00  0.00           H  
ATOM   1222  HB3 LEU A  75      -2.758  -6.583   4.048  1.00  0.00           H  
ATOM   1223  HG  LEU A  75      -3.647  -5.600   6.099  1.00  0.00           H  
ATOM   1224 HD11 LEU A  75      -4.391  -3.283   4.290  1.00  0.00           H  
ATOM   1225 HD12 LEU A  75      -5.006  -3.504   5.920  1.00  0.00           H  
ATOM   1226 HD13 LEU A  75      -3.299  -3.233   5.660  1.00  0.00           H  
ATOM   1227 HD21 LEU A  75      -6.054  -5.101   4.616  1.00  0.00           H  
ATOM   1228 HD22 LEU A  75      -5.177  -6.439   3.875  1.00  0.00           H  
ATOM   1229 HD23 LEU A  75      -5.622  -6.516   5.578  1.00  0.00           H  
ATOM   1230  N   THR A  76      -1.243  -3.808   6.507  1.00  0.00           N  
ATOM   1231  CA  THR A  76      -0.933  -3.830   7.931  1.00  0.00           C  
ATOM   1232  C   THR A  76      -2.143  -3.381   8.755  1.00  0.00           C  
ATOM   1233  O   THR A  76      -2.858  -2.470   8.353  1.00  0.00           O  
ATOM   1234  CB  THR A  76       0.250  -2.896   8.207  1.00  0.00           C  
ATOM   1235  OG1 THR A  76       1.384  -3.672   8.556  1.00  0.00           O  
ATOM   1236  CG2 THR A  76      -0.063  -1.917   9.354  1.00  0.00           C  
ATOM   1237  H   THR A  76      -1.453  -2.957   6.074  1.00  0.00           H  
ATOM   1238  HA  THR A  76      -0.655  -4.829   8.199  1.00  0.00           H  
ATOM   1239  HB  THR A  76       0.461  -2.337   7.312  1.00  0.00           H  
ATOM   1240  HG1 THR A  76       2.090  -3.448   7.951  1.00  0.00           H  
ATOM   1241 HG21 THR A  76      -0.872  -1.262   9.069  1.00  0.00           H  
ATOM   1242 HG22 THR A  76      -0.332  -2.468  10.246  1.00  0.00           H  
ATOM   1243 HG23 THR A  76       0.811  -1.323   9.558  1.00  0.00           H  
ATOM   1244  N   PRO A  77      -2.365  -3.969   9.911  1.00  0.00           N  
ATOM   1245  CA  PRO A  77      -3.485  -3.558  10.815  1.00  0.00           C  
ATOM   1246  C   PRO A  77      -3.175  -2.279  11.572  1.00  0.00           C  
ATOM   1247  O   PRO A  77      -2.012  -1.953  11.816  1.00  0.00           O  
ATOM   1248  CB  PRO A  77      -3.620  -4.740  11.778  1.00  0.00           C  
ATOM   1249  CG  PRO A  77      -2.251  -5.330  11.854  1.00  0.00           C  
ATOM   1250  CD  PRO A  77      -1.594  -5.086  10.494  1.00  0.00           C  
ATOM   1251  HA  PRO A  77      -4.396  -3.439  10.256  1.00  0.00           H  
ATOM   1252  HB2 PRO A  77      -3.938  -4.396  12.752  1.00  0.00           H  
ATOM   1253  HB3 PRO A  77      -4.317  -5.470  11.391  1.00  0.00           H  
ATOM   1254  HG2 PRO A  77      -1.684  -4.846  12.635  1.00  0.00           H  
ATOM   1255  HG3 PRO A  77      -2.314  -6.393  12.043  1.00  0.00           H  
ATOM   1256  HD2 PRO A  77      -0.556  -4.815  10.616  1.00  0.00           H  
ATOM   1257  HD3 PRO A  77      -1.690  -5.969   9.875  1.00  0.00           H  
ATOM   1258  N   GLY A  78      -4.221  -1.551  11.938  1.00  0.00           N  
ATOM   1259  CA  GLY A  78      -4.049  -0.302  12.660  1.00  0.00           C  
ATOM   1260  C   GLY A  78      -3.291   0.711  11.814  1.00  0.00           C  
ATOM   1261  O   GLY A  78      -2.228   0.411  11.269  1.00  0.00           O  
ATOM   1262  H   GLY A  78      -5.123  -1.858  11.716  1.00  0.00           H  
ATOM   1263  HA2 GLY A  78      -5.021   0.101  12.908  1.00  0.00           H  
ATOM   1264  HA3 GLY A  78      -3.498  -0.486  13.568  1.00  0.00           H  
ATOM   1265  N   VAL A  79      -3.845   1.910  11.713  1.00  0.00           N  
ATOM   1266  CA  VAL A  79      -3.220   2.968  10.925  1.00  0.00           C  
ATOM   1267  C   VAL A  79      -1.748   3.102  11.291  1.00  0.00           C  
ATOM   1268  O   VAL A  79      -1.370   2.981  12.457  1.00  0.00           O  
ATOM   1269  CB  VAL A  79      -3.927   4.303  11.179  1.00  0.00           C  
ATOM   1270  CG1 VAL A  79      -5.369   4.234  10.673  1.00  0.00           C  
ATOM   1271  CG2 VAL A  79      -3.934   4.602  12.676  1.00  0.00           C  
ATOM   1272  H   VAL A  79      -4.695   2.077  12.163  1.00  0.00           H  
ATOM   1273  HA  VAL A  79      -3.298   2.723   9.880  1.00  0.00           H  
ATOM   1274  HB  VAL A  79      -3.403   5.091  10.657  1.00  0.00           H  
ATOM   1275 HG11 VAL A  79      -6.003   3.829  11.448  1.00  0.00           H  
ATOM   1276 HG12 VAL A  79      -5.707   5.227  10.415  1.00  0.00           H  
ATOM   1277 HG13 VAL A  79      -5.412   3.601   9.802  1.00  0.00           H  
ATOM   1278 HG21 VAL A  79      -4.414   3.793  13.204  1.00  0.00           H  
ATOM   1279 HG22 VAL A  79      -2.919   4.709  13.027  1.00  0.00           H  
ATOM   1280 HG23 VAL A  79      -4.474   5.517  12.854  1.00  0.00           H  
ATOM   1281  N   PHE A  80      -0.922   3.347  10.280  1.00  0.00           N  
ATOM   1282  CA  PHE A  80       0.511   3.492  10.494  1.00  0.00           C  
ATOM   1283  C   PHE A  80       0.844   4.916  10.925  1.00  0.00           C  
ATOM   1284  O   PHE A  80       0.493   5.879  10.243  1.00  0.00           O  
ATOM   1285  CB  PHE A  80       1.269   3.163   9.208  1.00  0.00           C  
ATOM   1286  CG  PHE A  80       2.087   4.360   8.794  1.00  0.00           C  
ATOM   1287  CD1 PHE A  80       1.612   5.217   7.797  1.00  0.00           C  
ATOM   1288  CD2 PHE A  80       3.320   4.612   9.408  1.00  0.00           C  
ATOM   1289  CE1 PHE A  80       2.368   6.331   7.415  1.00  0.00           C  
ATOM   1290  CE2 PHE A  80       4.077   5.727   9.026  1.00  0.00           C  
ATOM   1291  CZ  PHE A  80       3.601   6.586   8.027  1.00  0.00           C  
ATOM   1292  H   PHE A  80      -1.284   3.431   9.373  1.00  0.00           H  
ATOM   1293  HA  PHE A  80       0.824   2.807  11.266  1.00  0.00           H  
ATOM   1294  HB2 PHE A  80       1.922   2.320   9.378  1.00  0.00           H  
ATOM   1295  HB3 PHE A  80       0.566   2.921   8.425  1.00  0.00           H  
ATOM   1296  HD1 PHE A  80       0.662   5.019   7.323  1.00  0.00           H  
ATOM   1297  HD2 PHE A  80       3.686   3.950  10.179  1.00  0.00           H  
ATOM   1298  HE1 PHE A  80       2.000   6.993   6.645  1.00  0.00           H  
ATOM   1299  HE2 PHE A  80       5.027   5.923   9.500  1.00  0.00           H  
ATOM   1300  HZ  PHE A  80       4.184   7.446   7.733  1.00  0.00           H  
ATOM   1301  N   ILE A  81       1.521   5.037  12.060  1.00  0.00           N  
ATOM   1302  CA  ILE A  81       1.903   6.344  12.585  1.00  0.00           C  
ATOM   1303  C   ILE A  81       3.411   6.407  12.790  1.00  0.00           C  
ATOM   1304  O   ILE A  81       4.065   5.380  12.974  1.00  0.00           O  
ATOM   1305  CB  ILE A  81       1.202   6.593  13.926  1.00  0.00           C  
ATOM   1306  CG1 ILE A  81      -0.228   6.049  13.863  1.00  0.00           C  
ATOM   1307  CG2 ILE A  81       1.160   8.094  14.217  1.00  0.00           C  
ATOM   1308  CD1 ILE A  81      -0.963   6.373  15.165  1.00  0.00           C  
ATOM   1309  H   ILE A  81       1.770   4.229  12.557  1.00  0.00           H  
ATOM   1310  HA  ILE A  81       1.604   7.111  11.884  1.00  0.00           H  
ATOM   1311  HB  ILE A  81       1.748   6.093  14.715  1.00  0.00           H  
ATOM   1312 HG12 ILE A  81      -0.747   6.505  13.033  1.00  0.00           H  
ATOM   1313 HG13 ILE A  81      -0.200   4.980  13.726  1.00  0.00           H  
ATOM   1314 HG21 ILE A  81       0.202   8.492  13.920  1.00  0.00           H  
ATOM   1315 HG22 ILE A  81       1.306   8.257  15.276  1.00  0.00           H  
ATOM   1316 HG23 ILE A  81       1.943   8.591  13.666  1.00  0.00           H  
ATOM   1317 HD11 ILE A  81      -0.252   6.691  15.913  1.00  0.00           H  
ATOM   1318 HD12 ILE A  81      -1.677   7.164  14.988  1.00  0.00           H  
ATOM   1319 HD13 ILE A  81      -1.483   5.492  15.514  1.00  0.00           H  
ATOM   1320  N   GLY A  82       3.958   7.617  12.776  1.00  0.00           N  
ATOM   1321  CA  GLY A  82       5.391   7.797  12.978  1.00  0.00           C  
ATOM   1322  C   GLY A  82       5.832   7.217  14.321  1.00  0.00           C  
ATOM   1323  O   GLY A  82       6.985   7.369  14.722  1.00  0.00           O  
ATOM   1324  H   GLY A  82       3.389   8.402  12.636  1.00  0.00           H  
ATOM   1325  HA2 GLY A  82       5.926   7.299  12.183  1.00  0.00           H  
ATOM   1326  HA3 GLY A  82       5.623   8.850  12.957  1.00  0.00           H  
ATOM   1327  N   LYS A  83       4.911   6.553  15.017  1.00  0.00           N  
ATOM   1328  CA  LYS A  83       5.228   5.962  16.310  1.00  0.00           C  
ATOM   1329  C   LYS A  83       5.844   7.007  17.227  1.00  0.00           C  
ATOM   1330  O   LYS A  83       6.738   6.708  18.019  1.00  0.00           O  
ATOM   1331  CB  LYS A  83       6.203   4.799  16.127  1.00  0.00           C  
ATOM   1332  CG  LYS A  83       5.555   3.708  15.268  1.00  0.00           C  
ATOM   1333  CD  LYS A  83       6.129   2.343  15.655  1.00  0.00           C  
ATOM   1334  CE  LYS A  83       5.342   1.772  16.837  1.00  0.00           C  
ATOM   1335  NZ  LYS A  83       6.194   0.796  17.575  1.00  0.00           N  
ATOM   1336  H   LYS A  83       4.008   6.462  14.661  1.00  0.00           H  
ATOM   1337  HA  LYS A  83       4.320   5.594  16.763  1.00  0.00           H  
ATOM   1338  HB2 LYS A  83       7.099   5.156  15.639  1.00  0.00           H  
ATOM   1339  HB3 LYS A  83       6.460   4.391  17.091  1.00  0.00           H  
ATOM   1340  HG2 LYS A  83       4.487   3.708  15.426  1.00  0.00           H  
ATOM   1341  HG3 LYS A  83       5.764   3.900  14.225  1.00  0.00           H  
ATOM   1342  HD2 LYS A  83       6.054   1.670  14.814  1.00  0.00           H  
ATOM   1343  HD3 LYS A  83       7.164   2.454  15.936  1.00  0.00           H  
ATOM   1344  HE2 LYS A  83       5.055   2.573  17.501  1.00  0.00           H  
ATOM   1345  HE3 LYS A  83       4.457   1.273  16.472  1.00  0.00           H  
ATOM   1346  HZ1 LYS A  83       6.453   1.194  18.501  1.00  0.00           H  
ATOM   1347  HZ2 LYS A  83       5.668  -0.090  17.712  1.00  0.00           H  
ATOM   1348  HZ3 LYS A  83       7.056   0.604  17.026  1.00  0.00           H  
ATOM   1349  N   GLY A  84       5.361   8.238  17.111  1.00  0.00           N  
ATOM   1350  CA  GLY A  84       5.876   9.325  17.937  1.00  0.00           C  
ATOM   1351  C   GLY A  84       7.402   9.298  17.988  1.00  0.00           C  
ATOM   1352  O   GLY A  84       8.018   9.941  18.839  1.00  0.00           O  
ATOM   1353  H   GLY A  84       4.644   8.417  16.457  1.00  0.00           H  
ATOM   1354  HA2 GLY A  84       5.547  10.269  17.529  1.00  0.00           H  
ATOM   1355  HA3 GLY A  84       5.489   9.218  18.940  1.00  0.00           H  
ATOM   1356  N   PHE A  85       8.003   8.547  17.069  1.00  0.00           N  
ATOM   1357  CA  PHE A  85       9.457   8.432  17.005  1.00  0.00           C  
ATOM   1358  C   PHE A  85      10.056   9.622  16.270  1.00  0.00           C  
ATOM   1359  O   PHE A  85       9.331  10.479  15.765  1.00  0.00           O  
ATOM   1360  CB  PHE A  85       9.859   7.139  16.297  1.00  0.00           C  
ATOM   1361  CG  PHE A  85      10.503   6.202  17.292  1.00  0.00           C  
ATOM   1362  CD1 PHE A  85       9.851   5.022  17.666  1.00  0.00           C  
ATOM   1363  CD2 PHE A  85      11.754   6.515  17.840  1.00  0.00           C  
ATOM   1364  CE1 PHE A  85      10.448   4.153  18.587  1.00  0.00           C  
ATOM   1365  CE2 PHE A  85      12.351   5.646  18.762  1.00  0.00           C  
ATOM   1366  CZ  PHE A  85      11.698   4.466  19.136  1.00  0.00           C  
ATOM   1367  H   PHE A  85       7.458   8.061  16.418  1.00  0.00           H  
ATOM   1368  HA  PHE A  85       9.848   8.411  18.012  1.00  0.00           H  
ATOM   1369  HB2 PHE A  85       8.983   6.673  15.872  1.00  0.00           H  
ATOM   1370  HB3 PHE A  85      10.564   7.366  15.510  1.00  0.00           H  
ATOM   1371  HD1 PHE A  85       8.887   4.780  17.244  1.00  0.00           H  
ATOM   1372  HD2 PHE A  85      12.257   7.427  17.553  1.00  0.00           H  
ATOM   1373  HE1 PHE A  85       9.944   3.243  18.876  1.00  0.00           H  
ATOM   1374  HE2 PHE A  85      13.315   5.887  19.186  1.00  0.00           H  
ATOM   1375  HZ  PHE A  85      12.158   3.795  19.846  1.00  0.00           H  
ATOM   1376  N   GLU A  86      11.383   9.673  16.221  1.00  0.00           N  
ATOM   1377  CA  GLU A  86      12.066  10.778  15.555  1.00  0.00           C  
ATOM   1378  C   GLU A  86      12.435  10.410  14.112  1.00  0.00           C  
ATOM   1379  O   GLU A  86      12.693   9.246  13.801  1.00  0.00           O  
ATOM   1380  CB  GLU A  86      13.327  11.163  16.346  1.00  0.00           C  
ATOM   1381  CG  GLU A  86      14.584  10.598  15.669  1.00  0.00           C  
ATOM   1382  CD  GLU A  86      15.788  10.735  16.597  1.00  0.00           C  
ATOM   1383  OE1 GLU A  86      16.808  10.130  16.307  1.00  0.00           O  
ATOM   1384  OE2 GLU A  86      15.676  11.446  17.582  1.00  0.00           O  
ATOM   1385  H   GLU A  86      11.906   8.962  16.644  1.00  0.00           H  
ATOM   1386  HA  GLU A  86      11.401  11.619  15.540  1.00  0.00           H  
ATOM   1387  HB2 GLU A  86      13.402  12.239  16.395  1.00  0.00           H  
ATOM   1388  HB3 GLU A  86      13.252  10.767  17.346  1.00  0.00           H  
ATOM   1389  HG2 GLU A  86      14.433   9.553  15.442  1.00  0.00           H  
ATOM   1390  HG3 GLU A  86      14.780  11.145  14.758  1.00  0.00           H  
ATOM   1391  N   PRO A  87      12.485  11.383  13.235  1.00  0.00           N  
ATOM   1392  CA  PRO A  87      12.857  11.146  11.810  1.00  0.00           C  
ATOM   1393  C   PRO A  87      14.303  10.691  11.685  1.00  0.00           C  
ATOM   1394  O   PRO A  87      15.193  11.235  12.341  1.00  0.00           O  
ATOM   1395  CB  PRO A  87      12.646  12.507  11.140  1.00  0.00           C  
ATOM   1396  CG  PRO A  87      12.721  13.506  12.243  1.00  0.00           C  
ATOM   1397  CD  PRO A  87      12.205  12.807  13.493  1.00  0.00           C  
ATOM   1398  HA  PRO A  87      12.193  10.419  11.371  1.00  0.00           H  
ATOM   1399  HB2 PRO A  87      13.426  12.687  10.416  1.00  0.00           H  
ATOM   1400  HB3 PRO A  87      11.675  12.548  10.667  1.00  0.00           H  
ATOM   1401  HG2 PRO A  87      13.743  13.816  12.390  1.00  0.00           H  
ATOM   1402  HG3 PRO A  87      12.098  14.357  12.018  1.00  0.00           H  
ATOM   1403  HD2 PRO A  87      12.735  13.154  14.368  1.00  0.00           H  
ATOM   1404  HD3 PRO A  87      11.141  12.962  13.608  1.00  0.00           H  
ATOM   1405  N   GLY A  88      14.529   9.687  10.846  1.00  0.00           N  
ATOM   1406  CA  GLY A  88      15.871   9.155  10.650  1.00  0.00           C  
ATOM   1407  C   GLY A  88      15.971   7.732  11.185  1.00  0.00           C  
ATOM   1408  O   GLY A  88      16.823   6.958  10.749  1.00  0.00           O  
ATOM   1409  H   GLY A  88      13.780   9.294  10.354  1.00  0.00           H  
ATOM   1410  HA2 GLY A  88      16.101   9.153   9.597  1.00  0.00           H  
ATOM   1411  HA3 GLY A  88      16.586   9.776  11.168  1.00  0.00           H  
ATOM   1412  N   VAL A  89      15.106   7.389  12.135  1.00  0.00           N  
ATOM   1413  CA  VAL A  89      15.136   6.050  12.705  1.00  0.00           C  
ATOM   1414  C   VAL A  89      14.208   5.113  11.932  1.00  0.00           C  
ATOM   1415  O   VAL A  89      13.114   5.502  11.528  1.00  0.00           O  
ATOM   1416  CB  VAL A  89      14.712   6.100  14.171  1.00  0.00           C  
ATOM   1417  CG1 VAL A  89      15.606   7.084  14.931  1.00  0.00           C  
ATOM   1418  CG2 VAL A  89      13.253   6.550  14.263  1.00  0.00           C  
ATOM   1419  H   VAL A  89      14.441   8.044  12.463  1.00  0.00           H  
ATOM   1420  HA  VAL A  89      16.145   5.672  12.650  1.00  0.00           H  
ATOM   1421  HB  VAL A  89      14.813   5.121  14.604  1.00  0.00           H  
ATOM   1422 HG11 VAL A  89      15.772   7.962  14.327  1.00  0.00           H  
ATOM   1423 HG12 VAL A  89      15.127   7.368  15.856  1.00  0.00           H  
ATOM   1424 HG13 VAL A  89      16.555   6.616  15.148  1.00  0.00           H  
ATOM   1425 HG21 VAL A  89      12.628   5.697  14.477  1.00  0.00           H  
ATOM   1426 HG22 VAL A  89      13.150   7.279  15.052  1.00  0.00           H  
ATOM   1427 HG23 VAL A  89      12.954   6.989  13.325  1.00  0.00           H  
ATOM   1428  N   THR A  90      14.648   3.874  11.730  1.00  0.00           N  
ATOM   1429  CA  THR A  90      13.835   2.901  11.008  1.00  0.00           C  
ATOM   1430  C   THR A  90      12.950   2.127  11.984  1.00  0.00           C  
ATOM   1431  O   THR A  90      13.401   1.732  13.060  1.00  0.00           O  
ATOM   1432  CB  THR A  90      14.736   1.920  10.254  1.00  0.00           C  
ATOM   1433  OG1 THR A  90      16.060   2.430  10.214  1.00  0.00           O  
ATOM   1434  CG2 THR A  90      14.214   1.730   8.828  1.00  0.00           C  
ATOM   1435  H   THR A  90      15.528   3.611  12.073  1.00  0.00           H  
ATOM   1436  HA  THR A  90      13.210   3.425  10.294  1.00  0.00           H  
ATOM   1437  HB  THR A  90      14.733   0.967  10.762  1.00  0.00           H  
ATOM   1438  HG1 THR A  90      16.618   1.772   9.793  1.00  0.00           H  
ATOM   1439 HG21 THR A  90      14.686   0.867   8.386  1.00  0.00           H  
ATOM   1440 HG22 THR A  90      13.144   1.583   8.852  1.00  0.00           H  
ATOM   1441 HG23 THR A  90      14.444   2.607   8.241  1.00  0.00           H  
ATOM   1442  N   ASN A  91      11.693   1.913  11.600  1.00  0.00           N  
ATOM   1443  CA  ASN A  91      10.754   1.181  12.447  1.00  0.00           C  
ATOM   1444  C   ASN A  91      10.278  -0.089  11.738  1.00  0.00           C  
ATOM   1445  O   ASN A  91       9.895  -0.051  10.568  1.00  0.00           O  
ATOM   1446  CB  ASN A  91       9.551   2.070  12.786  1.00  0.00           C  
ATOM   1447  CG  ASN A  91       9.865   3.528  12.448  1.00  0.00           C  
ATOM   1448  OD1 ASN A  91       9.619   3.966  11.325  1.00  0.00           O  
ATOM   1449  ND2 ASN A  91      10.392   4.316  13.352  1.00  0.00           N  
ATOM   1450  H   ASN A  91      11.392   2.251  10.733  1.00  0.00           H  
ATOM   1451  HA  ASN A  91      11.248   0.902  13.366  1.00  0.00           H  
ATOM   1452  HB2 ASN A  91       8.697   1.746  12.209  1.00  0.00           H  
ATOM   1453  HB3 ASN A  91       9.325   1.986  13.838  1.00  0.00           H  
ATOM   1454 HD21 ASN A  91      10.588   3.978  14.253  1.00  0.00           H  
ATOM   1455 HD22 ASN A  91      10.594   5.248  13.128  1.00  0.00           H  
ATOM   1456  N   ILE A  92      10.312  -1.210  12.456  1.00  0.00           N  
ATOM   1457  CA  ILE A  92       9.890  -2.493  11.894  1.00  0.00           C  
ATOM   1458  C   ILE A  92       8.407  -2.720  12.153  1.00  0.00           C  
ATOM   1459  O   ILE A  92       7.986  -2.871  13.300  1.00  0.00           O  
ATOM   1460  CB  ILE A  92      10.690  -3.631  12.529  1.00  0.00           C  
ATOM   1461  CG1 ILE A  92      12.159  -3.212  12.666  1.00  0.00           C  
ATOM   1462  CG2 ILE A  92      10.586  -4.881  11.653  1.00  0.00           C  
ATOM   1463  CD1 ILE A  92      12.674  -2.671  11.330  1.00  0.00           C  
ATOM   1464  H   ILE A  92      10.629  -1.175  13.381  1.00  0.00           H  
ATOM   1465  HA  ILE A  92      10.067  -2.493  10.828  1.00  0.00           H  
ATOM   1466  HB  ILE A  92      10.286  -3.847  13.507  1.00  0.00           H  
ATOM   1467 HG12 ILE A  92      12.242  -2.442  13.420  1.00  0.00           H  
ATOM   1468 HG13 ILE A  92      12.752  -4.065  12.959  1.00  0.00           H  
ATOM   1469 HG21 ILE A  92      11.473  -4.973  11.045  1.00  0.00           H  
ATOM   1470 HG22 ILE A  92      10.487  -5.753  12.281  1.00  0.00           H  
ATOM   1471 HG23 ILE A  92       9.718  -4.800  11.013  1.00  0.00           H  
ATOM   1472 HD11 ILE A  92      12.360  -3.326  10.534  1.00  0.00           H  
ATOM   1473 HD12 ILE A  92      12.276  -1.682  11.162  1.00  0.00           H  
ATOM   1474 HD13 ILE A  92      13.753  -2.625  11.354  1.00  0.00           H  
ATOM   1475  N   LEU A  93       7.620  -2.736  11.081  1.00  0.00           N  
ATOM   1476  CA  LEU A  93       6.182  -2.937  11.202  1.00  0.00           C  
ATOM   1477  C   LEU A  93       5.765  -4.235  10.524  1.00  0.00           C  
ATOM   1478  O   LEU A  93       6.082  -4.474   9.358  1.00  0.00           O  
ATOM   1479  CB  LEU A  93       5.434  -1.756  10.562  1.00  0.00           C  
ATOM   1480  CG  LEU A  93       5.179  -0.639  11.589  1.00  0.00           C  
ATOM   1481  CD1 LEU A  93       6.433   0.226  11.736  1.00  0.00           C  
ATOM   1482  CD2 LEU A  93       4.017   0.234  11.103  1.00  0.00           C  
ATOM   1483  H   LEU A  93       8.013  -2.606  10.192  1.00  0.00           H  
ATOM   1484  HA  LEU A  93       5.924  -3.003  12.244  1.00  0.00           H  
ATOM   1485  HB2 LEU A  93       6.027  -1.359   9.749  1.00  0.00           H  
ATOM   1486  HB3 LEU A  93       4.488  -2.103  10.173  1.00  0.00           H  
ATOM   1487  HG  LEU A  93       4.925  -1.066  12.546  1.00  0.00           H  
ATOM   1488 HD11 LEU A  93       6.359   0.817  12.636  1.00  0.00           H  
ATOM   1489 HD12 LEU A  93       7.303  -0.408  11.794  1.00  0.00           H  
ATOM   1490 HD13 LEU A  93       6.520   0.880  10.883  1.00  0.00           H  
ATOM   1491 HD21 LEU A  93       3.918   1.097  11.745  1.00  0.00           H  
ATOM   1492 HD22 LEU A  93       4.211   0.561  10.092  1.00  0.00           H  
ATOM   1493 HD23 LEU A  93       3.100  -0.338  11.126  1.00  0.00           H  
ATOM   1494  N   LYS A  94       5.053  -5.069  11.269  1.00  0.00           N  
ATOM   1495  CA  LYS A  94       4.588  -6.345  10.748  1.00  0.00           C  
ATOM   1496  C   LYS A  94       3.270  -6.170  10.008  1.00  0.00           C  
ATOM   1497  O   LYS A  94       2.376  -5.461  10.475  1.00  0.00           O  
ATOM   1498  CB  LYS A  94       4.404  -7.342  11.890  1.00  0.00           C  
ATOM   1499  CG  LYS A  94       4.459  -8.763  11.331  1.00  0.00           C  
ATOM   1500  CD  LYS A  94       4.000  -9.753  12.402  1.00  0.00           C  
ATOM   1501  CE  LYS A  94       4.704 -11.095  12.194  1.00  0.00           C  
ATOM   1502  NZ  LYS A  94       4.773 -11.400  10.736  1.00  0.00           N  
ATOM   1503  H   LYS A  94       4.836  -4.819  12.191  1.00  0.00           H  
ATOM   1504  HA  LYS A  94       5.322  -6.734  10.065  1.00  0.00           H  
ATOM   1505  HB2 LYS A  94       5.191  -7.207  12.617  1.00  0.00           H  
ATOM   1506  HB3 LYS A  94       3.446  -7.179  12.361  1.00  0.00           H  
ATOM   1507  HG2 LYS A  94       3.811  -8.837  10.470  1.00  0.00           H  
ATOM   1508  HG3 LYS A  94       5.472  -8.996  11.039  1.00  0.00           H  
ATOM   1509  HD2 LYS A  94       4.247  -9.364  13.380  1.00  0.00           H  
ATOM   1510  HD3 LYS A  94       2.932  -9.894  12.328  1.00  0.00           H  
ATOM   1511  HE2 LYS A  94       5.704 -11.044  12.598  1.00  0.00           H  
ATOM   1512  HE3 LYS A  94       4.151 -11.873  12.698  1.00  0.00           H  
ATOM   1513  HZ1 LYS A  94       5.013 -12.404  10.604  1.00  0.00           H  
ATOM   1514  HZ2 LYS A  94       3.853 -11.202  10.296  1.00  0.00           H  
ATOM   1515  HZ3 LYS A  94       5.503 -10.807  10.292  1.00  0.00           H  
ATOM   1516  N   THR A  95       3.158  -6.821   8.854  1.00  0.00           N  
ATOM   1517  CA  THR A  95       1.942  -6.734   8.055  1.00  0.00           C  
ATOM   1518  C   THR A  95       1.228  -8.077   8.006  1.00  0.00           C  
ATOM   1519  O   THR A  95       1.800  -9.113   8.345  1.00  0.00           O  
ATOM   1520  CB  THR A  95       2.275  -6.269   6.636  1.00  0.00           C  
ATOM   1521  OG1 THR A  95       2.539  -7.399   5.816  1.00  0.00           O  
ATOM   1522  CG2 THR A  95       3.505  -5.364   6.676  1.00  0.00           C  
ATOM   1523  H   THR A  95       3.904  -7.370   8.538  1.00  0.00           H  
ATOM   1524  HA  THR A  95       1.286  -6.014   8.506  1.00  0.00           H  
ATOM   1525  HB  THR A  95       1.441  -5.716   6.234  1.00  0.00           H  
ATOM   1526  HG1 THR A  95       3.273  -7.181   5.237  1.00  0.00           H  
ATOM   1527 HG21 THR A  95       3.364  -4.593   7.418  1.00  0.00           H  
ATOM   1528 HG22 THR A  95       4.373  -5.951   6.929  1.00  0.00           H  
ATOM   1529 HG23 THR A  95       3.647  -4.907   5.714  1.00  0.00           H  
ATOM   1530  N   THR A  96      -0.028  -8.051   7.581  1.00  0.00           N  
ATOM   1531  CA  THR A  96      -0.816  -9.272   7.492  1.00  0.00           C  
ATOM   1532  C   THR A  96      -0.257 -10.194   6.411  1.00  0.00           C  
ATOM   1533  O   THR A  96      -0.408 -11.412   6.486  1.00  0.00           O  
ATOM   1534  CB  THR A  96      -2.284  -8.935   7.187  1.00  0.00           C  
ATOM   1535  OG1 THR A  96      -3.126  -9.887   7.821  1.00  0.00           O  
ATOM   1536  CG2 THR A  96      -2.525  -8.976   5.680  1.00  0.00           C  
ATOM   1537  H   THR A  96      -0.430  -7.196   7.323  1.00  0.00           H  
ATOM   1538  HA  THR A  96      -0.771  -9.784   8.442  1.00  0.00           H  
ATOM   1539  HB  THR A  96      -2.516  -7.946   7.552  1.00  0.00           H  
ATOM   1540  HG1 THR A  96      -3.236  -9.626   8.738  1.00  0.00           H  
ATOM   1541 HG21 THR A  96      -3.469  -8.498   5.456  1.00  0.00           H  
ATOM   1542 HG22 THR A  96      -1.728  -8.454   5.171  1.00  0.00           H  
ATOM   1543 HG23 THR A  96      -2.556 -10.003   5.353  1.00  0.00           H  
ATOM   1544  N   GLN A  97       0.377  -9.603   5.402  1.00  0.00           N  
ATOM   1545  CA  GLN A  97       0.939 -10.381   4.305  1.00  0.00           C  
ATOM   1546  C   GLN A  97       1.861 -11.472   4.845  1.00  0.00           C  
ATOM   1547  O   GLN A  97       2.140 -12.454   4.160  1.00  0.00           O  
ATOM   1548  CB  GLN A  97       1.734  -9.459   3.375  1.00  0.00           C  
ATOM   1549  CG  GLN A  97       2.474 -10.298   2.328  1.00  0.00           C  
ATOM   1550  CD  GLN A  97       3.009  -9.397   1.221  1.00  0.00           C  
ATOM   1551  OE1 GLN A  97       3.334  -9.873   0.134  1.00  0.00           O  
ATOM   1552  NE2 GLN A  97       3.127  -8.116   1.435  1.00  0.00           N  
ATOM   1553  H   GLN A  97       0.454  -8.628   5.386  1.00  0.00           H  
ATOM   1554  HA  GLN A  97       0.134 -10.835   3.739  1.00  0.00           H  
ATOM   1555  HB2 GLN A  97       1.059  -8.777   2.881  1.00  0.00           H  
ATOM   1556  HB3 GLN A  97       2.453  -8.898   3.955  1.00  0.00           H  
ATOM   1557  HG2 GLN A  97       3.299 -10.815   2.797  1.00  0.00           H  
ATOM   1558  HG3 GLN A  97       1.794 -11.021   1.902  1.00  0.00           H  
ATOM   1559 HE21 GLN A  97       2.869  -7.741   2.301  1.00  0.00           H  
ATOM   1560 HE22 GLN A  97       3.472  -7.530   0.730  1.00  0.00           H  
ATOM   1561  N   GLY A  98       2.327 -11.293   6.080  1.00  0.00           N  
ATOM   1562  CA  GLY A  98       3.215 -12.270   6.704  1.00  0.00           C  
ATOM   1563  C   GLY A  98       4.631 -11.723   6.813  1.00  0.00           C  
ATOM   1564  O   GLY A  98       5.456 -12.248   7.563  1.00  0.00           O  
ATOM   1565  H   GLY A  98       2.070 -10.490   6.580  1.00  0.00           H  
ATOM   1566  HA2 GLY A  98       2.846 -12.500   7.693  1.00  0.00           H  
ATOM   1567  HA3 GLY A  98       3.228 -13.171   6.111  1.00  0.00           H  
ATOM   1568  N   SER A  99       4.905 -10.663   6.061  1.00  0.00           N  
ATOM   1569  CA  SER A  99       6.223 -10.044   6.082  1.00  0.00           C  
ATOM   1570  C   SER A  99       6.189  -8.741   6.874  1.00  0.00           C  
ATOM   1571  O   SER A  99       5.156  -8.367   7.433  1.00  0.00           O  
ATOM   1572  CB  SER A  99       6.698  -9.767   4.653  1.00  0.00           C  
ATOM   1573  OG  SER A  99       8.023  -9.250   4.689  1.00  0.00           O  
ATOM   1574  H   SER A  99       4.207 -10.287   5.487  1.00  0.00           H  
ATOM   1575  HA  SER A  99       6.921 -10.719   6.554  1.00  0.00           H  
ATOM   1576  HB2 SER A  99       6.692 -10.684   4.086  1.00  0.00           H  
ATOM   1577  HB3 SER A  99       6.034  -9.052   4.186  1.00  0.00           H  
ATOM   1578  HG  SER A  99       8.608  -9.908   4.306  1.00  0.00           H  
ATOM   1579  N   LYS A 100       7.330  -8.065   6.919  1.00  0.00           N  
ATOM   1580  CA  LYS A 100       7.450  -6.806   7.646  1.00  0.00           C  
ATOM   1581  C   LYS A 100       7.852  -5.679   6.703  1.00  0.00           C  
ATOM   1582  O   LYS A 100       8.453  -5.918   5.654  1.00  0.00           O  
ATOM   1583  CB  LYS A 100       8.486  -6.933   8.772  1.00  0.00           C  
ATOM   1584  CG  LYS A 100       9.553  -7.970   8.398  1.00  0.00           C  
ATOM   1585  CD  LYS A 100      10.272  -7.535   7.119  1.00  0.00           C  
ATOM   1586  CE  LYS A 100      11.643  -8.210   7.050  1.00  0.00           C  
ATOM   1587  NZ  LYS A 100      12.051  -8.341   5.624  1.00  0.00           N  
ATOM   1588  H   LYS A 100       8.109  -8.425   6.456  1.00  0.00           H  
ATOM   1589  HA  LYS A 100       6.496  -6.561   8.081  1.00  0.00           H  
ATOM   1590  HB2 LYS A 100       8.958  -5.972   8.934  1.00  0.00           H  
ATOM   1591  HB3 LYS A 100       7.991  -7.244   9.679  1.00  0.00           H  
ATOM   1592  HG2 LYS A 100      10.271  -8.047   9.201  1.00  0.00           H  
ATOM   1593  HG3 LYS A 100       9.090  -8.932   8.241  1.00  0.00           H  
ATOM   1594  HD2 LYS A 100       9.690  -7.824   6.260  1.00  0.00           H  
ATOM   1595  HD3 LYS A 100      10.399  -6.465   7.124  1.00  0.00           H  
ATOM   1596  HE2 LYS A 100      12.368  -7.610   7.579  1.00  0.00           H  
ATOM   1597  HE3 LYS A 100      11.587  -9.189   7.501  1.00  0.00           H  
ATOM   1598  HZ1 LYS A 100      13.085  -8.247   5.548  1.00  0.00           H  
ATOM   1599  HZ2 LYS A 100      11.760  -9.272   5.264  1.00  0.00           H  
ATOM   1600  HZ3 LYS A 100      11.593  -7.597   5.063  1.00  0.00           H  
ATOM   1601  N   ILE A 101       7.511  -4.453   7.087  1.00  0.00           N  
ATOM   1602  CA  ILE A 101       7.830  -3.285   6.274  1.00  0.00           C  
ATOM   1603  C   ILE A 101       8.644  -2.280   7.084  1.00  0.00           C  
ATOM   1604  O   ILE A 101       8.376  -2.054   8.267  1.00  0.00           O  
ATOM   1605  CB  ILE A 101       6.534  -2.642   5.766  1.00  0.00           C  
ATOM   1606  CG1 ILE A 101       6.871  -1.546   4.743  1.00  0.00           C  
ATOM   1607  CG2 ILE A 101       5.767  -2.034   6.942  1.00  0.00           C  
ATOM   1608  CD1 ILE A 101       5.596  -1.071   4.030  1.00  0.00           C  
ATOM   1609  H   ILE A 101       7.032  -4.331   7.932  1.00  0.00           H  
ATOM   1610  HA  ILE A 101       8.418  -3.600   5.425  1.00  0.00           H  
ATOM   1611  HB  ILE A 101       5.925  -3.403   5.298  1.00  0.00           H  
ATOM   1612 HG12 ILE A 101       7.328  -0.711   5.254  1.00  0.00           H  
ATOM   1613 HG13 ILE A 101       7.561  -1.939   4.013  1.00  0.00           H  
ATOM   1614 HG21 ILE A 101       6.285  -1.158   7.295  1.00  0.00           H  
ATOM   1615 HG22 ILE A 101       4.774  -1.761   6.623  1.00  0.00           H  
ATOM   1616 HG23 ILE A 101       5.700  -2.756   7.741  1.00  0.00           H  
ATOM   1617 HD11 ILE A 101       4.752  -1.679   4.340  1.00  0.00           H  
ATOM   1618 HD12 ILE A 101       5.408  -0.036   4.285  1.00  0.00           H  
ATOM   1619 HD13 ILE A 101       5.728  -1.158   2.958  1.00  0.00           H  
ATOM   1620  N   PHE A 102       9.647  -1.693   6.443  1.00  0.00           N  
ATOM   1621  CA  PHE A 102      10.511  -0.723   7.108  1.00  0.00           C  
ATOM   1622  C   PHE A 102      10.028   0.696   6.862  1.00  0.00           C  
ATOM   1623  O   PHE A 102       9.897   1.125   5.717  1.00  0.00           O  
ATOM   1624  CB  PHE A 102      11.943  -0.859   6.590  1.00  0.00           C  
ATOM   1625  CG  PHE A 102      12.255  -2.315   6.352  1.00  0.00           C  
ATOM   1626  CD1 PHE A 102      12.736  -2.736   5.106  1.00  0.00           C  
ATOM   1627  CD2 PHE A 102      12.071  -3.242   7.382  1.00  0.00           C  
ATOM   1628  CE1 PHE A 102      13.031  -4.088   4.893  1.00  0.00           C  
ATOM   1629  CE2 PHE A 102      12.365  -4.591   7.171  1.00  0.00           C  
ATOM   1630  CZ  PHE A 102      12.848  -5.015   5.927  1.00  0.00           C  
ATOM   1631  H   PHE A 102       9.818  -1.922   5.506  1.00  0.00           H  
ATOM   1632  HA  PHE A 102      10.508  -0.917   8.171  1.00  0.00           H  
ATOM   1633  HB2 PHE A 102      12.044  -0.309   5.667  1.00  0.00           H  
ATOM   1634  HB3 PHE A 102      12.629  -0.461   7.323  1.00  0.00           H  
ATOM   1635  HD1 PHE A 102      12.878  -2.020   4.311  1.00  0.00           H  
ATOM   1636  HD2 PHE A 102      11.698  -2.916   8.340  1.00  0.00           H  
ATOM   1637  HE1 PHE A 102      13.403  -4.415   3.934  1.00  0.00           H  
ATOM   1638  HE2 PHE A 102      12.226  -5.304   7.969  1.00  0.00           H  
ATOM   1639  HZ  PHE A 102      13.076  -6.058   5.764  1.00  0.00           H  
ATOM   1640  N   LEU A 103       9.767   1.420   7.947  1.00  0.00           N  
ATOM   1641  CA  LEU A 103       9.300   2.797   7.841  1.00  0.00           C  
ATOM   1642  C   LEU A 103      10.329   3.758   8.420  1.00  0.00           C  
ATOM   1643  O   LEU A 103      10.960   3.475   9.439  1.00  0.00           O  
ATOM   1644  CB  LEU A 103       7.970   2.966   8.585  1.00  0.00           C  
ATOM   1645  CG  LEU A 103       6.785   2.785   7.626  1.00  0.00           C  
ATOM   1646  CD1 LEU A 103       6.668   3.981   6.678  1.00  0.00           C  
ATOM   1647  CD2 LEU A 103       6.964   1.501   6.817  1.00  0.00           C  
ATOM   1648  H   LEU A 103       9.893   1.019   8.835  1.00  0.00           H  
ATOM   1649  HA  LEU A 103       9.157   3.038   6.803  1.00  0.00           H  
ATOM   1650  HB2 LEU A 103       7.906   2.225   9.367  1.00  0.00           H  
ATOM   1651  HB3 LEU A 103       7.927   3.952   9.023  1.00  0.00           H  
ATOM   1652  HG  LEU A 103       5.882   2.715   8.197  1.00  0.00           H  
ATOM   1653 HD11 LEU A 103       5.771   4.531   6.905  1.00  0.00           H  
ATOM   1654 HD12 LEU A 103       7.524   4.628   6.787  1.00  0.00           H  
ATOM   1655 HD13 LEU A 103       6.616   3.625   5.666  1.00  0.00           H  
ATOM   1656 HD21 LEU A 103       7.509   0.784   7.407  1.00  0.00           H  
ATOM   1657 HD22 LEU A 103       5.995   1.097   6.567  1.00  0.00           H  
ATOM   1658 HD23 LEU A 103       7.510   1.712   5.909  1.00  0.00           H  
ATOM   1659  N   LYS A 104      10.496   4.892   7.756  1.00  0.00           N  
ATOM   1660  CA  LYS A 104      11.454   5.891   8.202  1.00  0.00           C  
ATOM   1661  C   LYS A 104      11.081   7.267   7.660  1.00  0.00           C  
ATOM   1662  O   LYS A 104      10.693   7.405   6.499  1.00  0.00           O  
ATOM   1663  CB  LYS A 104      12.856   5.498   7.736  1.00  0.00           C  
ATOM   1664  CG  LYS A 104      13.865   6.555   8.190  1.00  0.00           C  
ATOM   1665  CD  LYS A 104      15.285   6.076   7.877  1.00  0.00           C  
ATOM   1666  CE  LYS A 104      15.997   7.108   7.001  1.00  0.00           C  
ATOM   1667  NZ  LYS A 104      17.332   6.582   6.599  1.00  0.00           N  
ATOM   1668  H   LYS A 104       9.971   5.059   6.946  1.00  0.00           H  
ATOM   1669  HA  LYS A 104      11.443   5.926   9.281  1.00  0.00           H  
ATOM   1670  HB2 LYS A 104      13.120   4.541   8.160  1.00  0.00           H  
ATOM   1671  HB3 LYS A 104      12.871   5.426   6.664  1.00  0.00           H  
ATOM   1672  HG2 LYS A 104      13.673   7.483   7.672  1.00  0.00           H  
ATOM   1673  HG3 LYS A 104      13.766   6.709   9.253  1.00  0.00           H  
ATOM   1674  HD2 LYS A 104      15.832   5.950   8.800  1.00  0.00           H  
ATOM   1675  HD3 LYS A 104      15.241   5.133   7.354  1.00  0.00           H  
ATOM   1676  HE2 LYS A 104      15.406   7.303   6.117  1.00  0.00           H  
ATOM   1677  HE3 LYS A 104      16.125   8.024   7.557  1.00  0.00           H  
ATOM   1678  HZ1 LYS A 104      17.675   5.918   7.322  1.00  0.00           H  
ATOM   1679  HZ2 LYS A 104      17.251   6.091   5.686  1.00  0.00           H  
ATOM   1680  HZ3 LYS A 104      18.004   7.372   6.506  1.00  0.00           H  
ATOM   1681  N   GLU A 105      11.201   8.277   8.513  1.00  0.00           N  
ATOM   1682  CA  GLU A 105      10.880   9.645   8.130  1.00  0.00           C  
ATOM   1683  C   GLU A 105      12.123  10.524   8.207  1.00  0.00           C  
ATOM   1684  O   GLU A 105      12.908  10.429   9.150  1.00  0.00           O  
ATOM   1685  CB  GLU A 105       9.797  10.209   9.050  1.00  0.00           C  
ATOM   1686  CG  GLU A 105       8.492  10.362   8.268  1.00  0.00           C  
ATOM   1687  CD  GLU A 105       7.400  10.914   9.177  1.00  0.00           C  
ATOM   1688  OE1 GLU A 105       7.539  12.041   9.621  1.00  0.00           O  
ATOM   1689  OE2 GLU A 105       6.440  10.201   9.417  1.00  0.00           O  
ATOM   1690  H   GLU A 105      11.512   8.098   9.423  1.00  0.00           H  
ATOM   1691  HA  GLU A 105      10.511   9.652   7.114  1.00  0.00           H  
ATOM   1692  HB2 GLU A 105       9.644   9.535   9.880  1.00  0.00           H  
ATOM   1693  HB3 GLU A 105      10.107  11.175   9.422  1.00  0.00           H  
ATOM   1694  HG2 GLU A 105       8.646  11.041   7.441  1.00  0.00           H  
ATOM   1695  HG3 GLU A 105       8.187   9.399   7.889  1.00  0.00           H  
ATOM   1696  N   VAL A 106      12.297  11.371   7.204  1.00  0.00           N  
ATOM   1697  CA  VAL A 106      13.444  12.265   7.148  1.00  0.00           C  
ATOM   1698  C   VAL A 106      13.029  13.608   6.573  1.00  0.00           C  
ATOM   1699  O   VAL A 106      12.136  13.669   5.734  1.00  0.00           O  
ATOM   1700  CB  VAL A 106      14.539  11.669   6.275  1.00  0.00           C  
ATOM   1701  CG1 VAL A 106      15.770  12.563   6.332  1.00  0.00           C  
ATOM   1702  CG2 VAL A 106      14.884  10.264   6.765  1.00  0.00           C  
ATOM   1703  H   VAL A 106      11.640  11.394   6.480  1.00  0.00           H  
ATOM   1704  HA  VAL A 106      13.830  12.408   8.145  1.00  0.00           H  
ATOM   1705  HB  VAL A 106      14.193  11.626   5.264  1.00  0.00           H  
ATOM   1706 HG11 VAL A 106      15.562  13.477   5.790  1.00  0.00           H  
ATOM   1707 HG12 VAL A 106      16.003  12.797   7.361  1.00  0.00           H  
ATOM   1708 HG13 VAL A 106      16.608  12.055   5.876  1.00  0.00           H  
ATOM   1709 HG21 VAL A 106      15.082  10.289   7.826  1.00  0.00           H  
ATOM   1710 HG22 VAL A 106      14.055   9.602   6.569  1.00  0.00           H  
ATOM   1711 HG23 VAL A 106      15.760   9.910   6.242  1.00  0.00           H  
ATOM   1712  N   ASN A 107      13.681  14.673   7.040  1.00  0.00           N  
ATOM   1713  CA  ASN A 107      13.385  16.029   6.576  1.00  0.00           C  
ATOM   1714  C   ASN A 107      11.912  16.175   6.217  1.00  0.00           C  
ATOM   1715  O   ASN A 107      11.568  16.451   5.068  1.00  0.00           O  
ATOM   1716  CB  ASN A 107      14.260  16.397   5.367  1.00  0.00           C  
ATOM   1717  CG  ASN A 107      14.257  15.268   4.351  1.00  0.00           C  
ATOM   1718  OD1 ASN A 107      15.312  14.829   3.896  1.00  0.00           O  
ATOM   1719  ND2 ASN A 107      13.122  14.780   3.956  1.00  0.00           N  
ATOM   1720  H   ASN A 107      14.378  14.543   7.716  1.00  0.00           H  
ATOM   1721  HA  ASN A 107      13.607  16.713   7.370  1.00  0.00           H  
ATOM   1722  HB2 ASN A 107      13.872  17.292   4.904  1.00  0.00           H  
ATOM   1723  HB3 ASN A 107      15.273  16.576   5.697  1.00  0.00           H  
ATOM   1724 HD21 ASN A 107      12.282  15.146   4.310  1.00  0.00           H  
ATOM   1725 HD22 ASN A 107      13.100  14.041   3.327  1.00  0.00           H  
ATOM   1726  N   ASP A 108      11.048  15.978   7.208  1.00  0.00           N  
ATOM   1727  CA  ASP A 108       9.611  16.080   6.992  1.00  0.00           C  
ATOM   1728  C   ASP A 108       9.214  15.358   5.706  1.00  0.00           C  
ATOM   1729  O   ASP A 108       8.421  15.871   4.917  1.00  0.00           O  
ATOM   1730  CB  ASP A 108       9.194  17.556   6.915  1.00  0.00           C  
ATOM   1731  CG  ASP A 108       9.725  18.185   5.633  1.00  0.00           C  
ATOM   1732  OD1 ASP A 108      10.839  18.684   5.659  1.00  0.00           O  
ATOM   1733  OD2 ASP A 108       9.011  18.159   4.644  1.00  0.00           O  
ATOM   1734  H   ASP A 108      11.385  15.751   8.102  1.00  0.00           H  
ATOM   1735  HA  ASP A 108       9.100  15.619   7.824  1.00  0.00           H  
ATOM   1736  HB2 ASP A 108       8.115  17.624   6.926  1.00  0.00           H  
ATOM   1737  HB3 ASP A 108       9.593  18.087   7.766  1.00  0.00           H  
ATOM   1738  N   THR A 109       9.770  14.163   5.504  1.00  0.00           N  
ATOM   1739  CA  THR A 109       9.465  13.377   4.311  1.00  0.00           C  
ATOM   1740  C   THR A 109       9.286  11.902   4.655  1.00  0.00           C  
ATOM   1741  O   THR A 109      10.167  11.278   5.244  1.00  0.00           O  
ATOM   1742  CB  THR A 109      10.588  13.520   3.275  1.00  0.00           C  
ATOM   1743  OG1 THR A 109      10.910  14.896   3.132  1.00  0.00           O  
ATOM   1744  CG2 THR A 109      10.108  12.977   1.931  1.00  0.00           C  
ATOM   1745  H   THR A 109      10.398  13.807   6.166  1.00  0.00           H  
ATOM   1746  HA  THR A 109       8.548  13.747   3.875  1.00  0.00           H  
ATOM   1747  HB  THR A 109      11.472  12.960   3.594  1.00  0.00           H  
ATOM   1748  HG1 THR A 109      11.287  15.026   2.257  1.00  0.00           H  
ATOM   1749 HG21 THR A 109       9.320  12.260   2.090  1.00  0.00           H  
ATOM   1750 HG22 THR A 109       9.739  13.789   1.323  1.00  0.00           H  
ATOM   1751 HG23 THR A 109      10.929  12.501   1.430  1.00  0.00           H  
ATOM   1752  N   LEU A 110       8.144  11.343   4.270  1.00  0.00           N  
ATOM   1753  CA  LEU A 110       7.879   9.946   4.532  1.00  0.00           C  
ATOM   1754  C   LEU A 110       8.702   9.068   3.598  1.00  0.00           C  
ATOM   1755  O   LEU A 110       8.534   9.116   2.377  1.00  0.00           O  
ATOM   1756  CB  LEU A 110       6.400   9.664   4.313  1.00  0.00           C  
ATOM   1757  CG  LEU A 110       5.932   8.595   5.293  1.00  0.00           C  
ATOM   1758  CD1 LEU A 110       4.458   8.298   5.032  1.00  0.00           C  
ATOM   1759  CD2 LEU A 110       6.760   7.321   5.097  1.00  0.00           C  
ATOM   1760  H   LEU A 110       7.471  11.875   3.798  1.00  0.00           H  
ATOM   1761  HA  LEU A 110       8.137   9.718   5.554  1.00  0.00           H  
ATOM   1762  HB2 LEU A 110       5.834  10.570   4.475  1.00  0.00           H  
ATOM   1763  HB3 LEU A 110       6.249   9.319   3.302  1.00  0.00           H  
ATOM   1764  HG  LEU A 110       6.054   8.954   6.304  1.00  0.00           H  
ATOM   1765 HD11 LEU A 110       4.243   8.413   3.984  1.00  0.00           H  
ATOM   1766 HD12 LEU A 110       4.241   7.297   5.319  1.00  0.00           H  
ATOM   1767 HD13 LEU A 110       3.852   8.979   5.609  1.00  0.00           H  
ATOM   1768 HD21 LEU A 110       6.961   7.180   4.046  1.00  0.00           H  
ATOM   1769 HD22 LEU A 110       7.694   7.412   5.636  1.00  0.00           H  
ATOM   1770 HD23 LEU A 110       6.209   6.472   5.476  1.00  0.00           H  
ATOM   1771  N   LEU A 111       9.586   8.268   4.184  1.00  0.00           N  
ATOM   1772  CA  LEU A 111      10.430   7.368   3.409  1.00  0.00           C  
ATOM   1773  C   LEU A 111      10.182   5.932   3.833  1.00  0.00           C  
ATOM   1774  O   LEU A 111      10.344   5.585   5.005  1.00  0.00           O  
ATOM   1775  CB  LEU A 111      11.890   7.714   3.617  1.00  0.00           C  
ATOM   1776  CG  LEU A 111      12.180   8.963   2.803  1.00  0.00           C  
ATOM   1777  CD1 LEU A 111      13.208   9.819   3.493  1.00  0.00           C  
ATOM   1778  CD2 LEU A 111      12.722   8.562   1.452  1.00  0.00           C  
ATOM   1779  H   LEU A 111       9.665   8.274   5.159  1.00  0.00           H  
ATOM   1780  HA  LEU A 111      10.197   7.486   2.359  1.00  0.00           H  
ATOM   1781  HB2 LEU A 111      12.077   7.894   4.666  1.00  0.00           H  
ATOM   1782  HB3 LEU A 111      12.510   6.903   3.268  1.00  0.00           H  
ATOM   1783  HG  LEU A 111      11.270   9.526   2.674  1.00  0.00           H  
ATOM   1784 HD11 LEU A 111      12.882  10.028   4.498  1.00  0.00           H  
ATOM   1785 HD12 LEU A 111      14.156   9.303   3.513  1.00  0.00           H  
ATOM   1786 HD13 LEU A 111      13.304  10.733   2.938  1.00  0.00           H  
ATOM   1787 HD21 LEU A 111      12.066   7.853   1.012  1.00  0.00           H  
ATOM   1788 HD22 LEU A 111      12.796   9.428   0.822  1.00  0.00           H  
ATOM   1789 HD23 LEU A 111      13.688   8.122   1.578  1.00  0.00           H  
ATOM   1790  N   VAL A 112       9.784   5.103   2.880  1.00  0.00           N  
ATOM   1791  CA  VAL A 112       9.504   3.696   3.163  1.00  0.00           C  
ATOM   1792  C   VAL A 112      10.395   2.790   2.316  1.00  0.00           C  
ATOM   1793  O   VAL A 112      10.829   3.185   1.240  1.00  0.00           O  
ATOM   1794  CB  VAL A 112       8.026   3.389   2.878  1.00  0.00           C  
ATOM   1795  CG1 VAL A 112       7.637   3.841   1.466  1.00  0.00           C  
ATOM   1796  CG2 VAL A 112       7.785   1.884   3.032  1.00  0.00           C  
ATOM   1797  H   VAL A 112       9.677   5.444   1.963  1.00  0.00           H  
ATOM   1798  HA  VAL A 112       9.694   3.503   4.212  1.00  0.00           H  
ATOM   1799  HB  VAL A 112       7.416   3.921   3.585  1.00  0.00           H  
ATOM   1800 HG11 VAL A 112       7.840   3.054   0.759  1.00  0.00           H  
ATOM   1801 HG12 VAL A 112       6.580   4.080   1.445  1.00  0.00           H  
ATOM   1802 HG13 VAL A 112       8.199   4.719   1.197  1.00  0.00           H  
ATOM   1803 HG21 VAL A 112       8.471   1.483   3.764  1.00  0.00           H  
ATOM   1804 HG22 VAL A 112       6.772   1.715   3.363  1.00  0.00           H  
ATOM   1805 HG23 VAL A 112       7.941   1.392   2.082  1.00  0.00           H  
ATOM   1806  N   ASN A 113      10.654   1.572   2.797  1.00  0.00           N  
ATOM   1807  CA  ASN A 113      11.482   0.616   2.056  1.00  0.00           C  
ATOM   1808  C   ASN A 113      12.548   1.330   1.230  1.00  0.00           C  
ATOM   1809  O   ASN A 113      12.828   0.946   0.093  1.00  0.00           O  
ATOM   1810  CB  ASN A 113      10.600  -0.216   1.126  1.00  0.00           C  
ATOM   1811  CG  ASN A 113      11.154  -1.629   1.008  1.00  0.00           C  
ATOM   1812  OD1 ASN A 113      12.179  -1.845   0.361  1.00  0.00           O  
ATOM   1813  ND2 ASN A 113      10.534  -2.613   1.599  1.00  0.00           N  
ATOM   1814  H   ASN A 113      10.272   1.304   3.662  1.00  0.00           H  
ATOM   1815  HA  ASN A 113      11.969  -0.048   2.756  1.00  0.00           H  
ATOM   1816  HB2 ASN A 113       9.596  -0.255   1.524  1.00  0.00           H  
ATOM   1817  HB3 ASN A 113      10.579   0.242   0.148  1.00  0.00           H  
ATOM   1818 HD21 ASN A 113       9.717  -2.438   2.113  1.00  0.00           H  
ATOM   1819 HD22 ASN A 113      10.883  -3.525   1.530  1.00  0.00           H  
ATOM   1820  N   GLU A 114      13.128   2.376   1.809  1.00  0.00           N  
ATOM   1821  CA  GLU A 114      14.159   3.155   1.129  1.00  0.00           C  
ATOM   1822  C   GLU A 114      13.619   3.772  -0.160  1.00  0.00           C  
ATOM   1823  O   GLU A 114      14.154   3.536  -1.243  1.00  0.00           O  
ATOM   1824  CB  GLU A 114      15.369   2.270   0.813  1.00  0.00           C  
ATOM   1825  CG  GLU A 114      15.891   1.636   2.105  1.00  0.00           C  
ATOM   1826  CD  GLU A 114      17.208   2.287   2.504  1.00  0.00           C  
ATOM   1827  OE1 GLU A 114      18.138   2.228   1.715  1.00  0.00           O  
ATOM   1828  OE2 GLU A 114      17.270   2.841   3.589  1.00  0.00           O  
ATOM   1829  H   GLU A 114      12.853   2.633   2.713  1.00  0.00           H  
ATOM   1830  HA  GLU A 114      14.478   3.951   1.786  1.00  0.00           H  
ATOM   1831  HB2 GLU A 114      15.081   1.495   0.120  1.00  0.00           H  
ATOM   1832  HB3 GLU A 114      16.149   2.872   0.372  1.00  0.00           H  
ATOM   1833  HG2 GLU A 114      15.167   1.779   2.894  1.00  0.00           H  
ATOM   1834  HG3 GLU A 114      16.047   0.579   1.948  1.00  0.00           H  
ATOM   1835  N   LEU A 115      12.557   4.564  -0.037  1.00  0.00           N  
ATOM   1836  CA  LEU A 115      11.957   5.212  -1.202  1.00  0.00           C  
ATOM   1837  C   LEU A 115      11.078   6.379  -0.766  1.00  0.00           C  
ATOM   1838  O   LEU A 115      10.417   6.318   0.272  1.00  0.00           O  
ATOM   1839  CB  LEU A 115      11.143   4.182  -2.003  1.00  0.00           C  
ATOM   1840  CG  LEU A 115       9.700   4.093  -1.462  1.00  0.00           C  
ATOM   1841  CD1 LEU A 115       8.791   5.158  -2.095  1.00  0.00           C  
ATOM   1842  CD2 LEU A 115       9.132   2.700  -1.745  1.00  0.00           C  
ATOM   1843  H   LEU A 115      12.173   4.719   0.852  1.00  0.00           H  
ATOM   1844  HA  LEU A 115      12.750   5.594  -1.830  1.00  0.00           H  
ATOM   1845  HB2 LEU A 115      11.134   4.457  -3.048  1.00  0.00           H  
ATOM   1846  HB3 LEU A 115      11.616   3.217  -1.901  1.00  0.00           H  
ATOM   1847  HG  LEU A 115       9.719   4.242  -0.408  1.00  0.00           H  
ATOM   1848 HD11 LEU A 115       9.379   5.858  -2.669  1.00  0.00           H  
ATOM   1849 HD12 LEU A 115       8.070   4.678  -2.737  1.00  0.00           H  
ATOM   1850 HD13 LEU A 115       8.271   5.689  -1.313  1.00  0.00           H  
ATOM   1851 HD21 LEU A 115       9.316   2.059  -0.894  1.00  0.00           H  
ATOM   1852 HD22 LEU A 115       8.069   2.773  -1.917  1.00  0.00           H  
ATOM   1853 HD23 LEU A 115       9.610   2.286  -2.615  1.00  0.00           H  
ATOM   1854  N   LYS A 116      11.086   7.451  -1.544  1.00  0.00           N  
ATOM   1855  CA  LYS A 116      10.293   8.623  -1.207  1.00  0.00           C  
ATOM   1856  C   LYS A 116       8.843   8.424  -1.624  1.00  0.00           C  
ATOM   1857  O   LYS A 116       8.563   8.109  -2.780  1.00  0.00           O  
ATOM   1858  CB  LYS A 116      10.858   9.853  -1.912  1.00  0.00           C  
ATOM   1859  CG  LYS A 116      10.719  11.057  -0.988  1.00  0.00           C  
ATOM   1860  CD  LYS A 116      11.279  12.302  -1.667  1.00  0.00           C  
ATOM   1861  CE  LYS A 116      12.748  12.495  -1.276  1.00  0.00           C  
ATOM   1862  NZ  LYS A 116      13.270  13.740  -1.909  1.00  0.00           N  
ATOM   1863  H   LYS A 116      11.639   7.458  -2.352  1.00  0.00           H  
ATOM   1864  HA  LYS A 116      10.335   8.785  -0.136  1.00  0.00           H  
ATOM   1865  HB2 LYS A 116      11.900   9.690  -2.148  1.00  0.00           H  
ATOM   1866  HB3 LYS A 116      10.305  10.033  -2.821  1.00  0.00           H  
ATOM   1867  HG2 LYS A 116       9.675  11.212  -0.757  1.00  0.00           H  
ATOM   1868  HG3 LYS A 116      11.262  10.872  -0.081  1.00  0.00           H  
ATOM   1869  HD2 LYS A 116      11.201  12.189  -2.737  1.00  0.00           H  
ATOM   1870  HD3 LYS A 116      10.710  13.161  -1.351  1.00  0.00           H  
ATOM   1871  HE2 LYS A 116      12.829  12.579  -0.202  1.00  0.00           H  
ATOM   1872  HE3 LYS A 116      13.327  11.648  -1.615  1.00  0.00           H  
ATOM   1873  HZ1 LYS A 116      12.605  14.058  -2.644  1.00  0.00           H  
ATOM   1874  HZ2 LYS A 116      13.369  14.481  -1.186  1.00  0.00           H  
ATOM   1875  HZ3 LYS A 116      14.197  13.549  -2.338  1.00  0.00           H  
ATOM   1876  N   SER A 117       7.924   8.614  -0.682  1.00  0.00           N  
ATOM   1877  CA  SER A 117       6.502   8.452  -0.984  1.00  0.00           C  
ATOM   1878  C   SER A 117       5.976   9.655  -1.750  1.00  0.00           C  
ATOM   1879  O   SER A 117       6.612  10.709  -1.786  1.00  0.00           O  
ATOM   1880  CB  SER A 117       5.690   8.295   0.300  1.00  0.00           C  
ATOM   1881  OG  SER A 117       5.705   9.519   1.020  1.00  0.00           O  
ATOM   1882  H   SER A 117       8.208   8.869   0.228  1.00  0.00           H  
ATOM   1883  HA  SER A 117       6.371   7.568  -1.589  1.00  0.00           H  
ATOM   1884  HB2 SER A 117       4.674   8.039   0.055  1.00  0.00           H  
ATOM   1885  HB3 SER A 117       6.117   7.510   0.896  1.00  0.00           H  
ATOM   1886  HG  SER A 117       6.519   9.555   1.525  1.00  0.00           H  
ATOM   1887  N   LYS A 118       4.807   9.500  -2.360  1.00  0.00           N  
ATOM   1888  CA  LYS A 118       4.212  10.591  -3.114  1.00  0.00           C  
ATOM   1889  C   LYS A 118       3.258  11.387  -2.233  1.00  0.00           C  
ATOM   1890  O   LYS A 118       3.231  12.615  -2.287  1.00  0.00           O  
ATOM   1891  CB  LYS A 118       3.444  10.048  -4.318  1.00  0.00           C  
ATOM   1892  CG  LYS A 118       4.418   9.353  -5.276  1.00  0.00           C  
ATOM   1893  CD  LYS A 118       4.490  10.095  -6.617  1.00  0.00           C  
ATOM   1894  CE  LYS A 118       5.275  11.395  -6.445  1.00  0.00           C  
ATOM   1895  NZ  LYS A 118       5.442  12.052  -7.773  1.00  0.00           N  
ATOM   1896  H   LYS A 118       4.336   8.640  -2.298  1.00  0.00           H  
ATOM   1897  HA  LYS A 118       4.997  11.245  -3.464  1.00  0.00           H  
ATOM   1898  HB2 LYS A 118       2.707   9.336  -3.975  1.00  0.00           H  
ATOM   1899  HB3 LYS A 118       2.949  10.863  -4.819  1.00  0.00           H  
ATOM   1900  HG2 LYS A 118       5.401   9.333  -4.828  1.00  0.00           H  
ATOM   1901  HG3 LYS A 118       4.085   8.340  -5.447  1.00  0.00           H  
ATOM   1902  HD2 LYS A 118       4.991   9.473  -7.343  1.00  0.00           H  
ATOM   1903  HD3 LYS A 118       3.494  10.320  -6.971  1.00  0.00           H  
ATOM   1904  HE2 LYS A 118       4.739  12.056  -5.781  1.00  0.00           H  
ATOM   1905  HE3 LYS A 118       6.246  11.175  -6.028  1.00  0.00           H  
ATOM   1906  HZ1 LYS A 118       6.390  12.478  -7.832  1.00  0.00           H  
ATOM   1907  HZ2 LYS A 118       5.335  11.344  -8.528  1.00  0.00           H  
ATOM   1908  HZ3 LYS A 118       4.722  12.790  -7.889  1.00  0.00           H  
ATOM   1909  N   GLU A 119       2.479  10.672  -1.423  1.00  0.00           N  
ATOM   1910  CA  GLU A 119       1.517  11.322  -0.532  1.00  0.00           C  
ATOM   1911  C   GLU A 119       0.807  10.297   0.349  1.00  0.00           C  
ATOM   1912  O   GLU A 119       0.133   9.398  -0.152  1.00  0.00           O  
ATOM   1913  CB  GLU A 119       0.460  12.077  -1.351  1.00  0.00           C  
ATOM   1914  CG  GLU A 119      -0.393  12.940  -0.416  1.00  0.00           C  
ATOM   1915  CD  GLU A 119      -0.174  14.417  -0.725  1.00  0.00           C  
ATOM   1916  OE1 GLU A 119      -1.121  15.062  -1.148  1.00  0.00           O  
ATOM   1917  OE2 GLU A 119       0.936  14.883  -0.530  1.00  0.00           O  
ATOM   1918  H   GLU A 119       2.556   9.689  -1.422  1.00  0.00           H  
ATOM   1919  HA  GLU A 119       2.040  12.027   0.096  1.00  0.00           H  
ATOM   1920  HB2 GLU A 119       0.943  12.709  -2.081  1.00  0.00           H  
ATOM   1921  HB3 GLU A 119      -0.175  11.367  -1.858  1.00  0.00           H  
ATOM   1922  HG2 GLU A 119      -1.435  12.695  -0.554  1.00  0.00           H  
ATOM   1923  HG3 GLU A 119      -0.114  12.747   0.607  1.00  0.00           H  
ATOM   1924  N   SER A 120       0.956  10.440   1.659  1.00  0.00           N  
ATOM   1925  CA  SER A 120       0.318   9.525   2.595  1.00  0.00           C  
ATOM   1926  C   SER A 120      -0.272  10.290   3.771  1.00  0.00           C  
ATOM   1927  O   SER A 120      -0.246  11.519   3.794  1.00  0.00           O  
ATOM   1928  CB  SER A 120       1.356   8.554   3.139  1.00  0.00           C  
ATOM   1929  OG  SER A 120       2.075   9.205   4.174  1.00  0.00           O  
ATOM   1930  H   SER A 120       1.506  11.169   2.007  1.00  0.00           H  
ATOM   1931  HA  SER A 120      -0.458   8.980   2.091  1.00  0.00           H  
ATOM   1932  HB2 SER A 120       0.870   7.685   3.545  1.00  0.00           H  
ATOM   1933  HB3 SER A 120       2.029   8.258   2.344  1.00  0.00           H  
ATOM   1934  HG  SER A 120       1.751   8.872   5.011  1.00  0.00           H  
ATOM   1935  N   ASP A 121      -0.782   9.546   4.755  1.00  0.00           N  
ATOM   1936  CA  ASP A 121      -1.353  10.158   5.956  1.00  0.00           C  
ATOM   1937  C   ASP A 121      -2.794  10.572   5.715  1.00  0.00           C  
ATOM   1938  O   ASP A 121      -3.458  11.107   6.603  1.00  0.00           O  
ATOM   1939  CB  ASP A 121      -0.538  11.387   6.365  1.00  0.00           C  
ATOM   1940  CG  ASP A 121      -0.549  11.549   7.880  1.00  0.00           C  
ATOM   1941  OD1 ASP A 121      -1.437  12.222   8.377  1.00  0.00           O  
ATOM   1942  OD2 ASP A 121       0.335  11.005   8.521  1.00  0.00           O  
ATOM   1943  H   ASP A 121      -0.766   8.564   4.674  1.00  0.00           H  
ATOM   1944  HA  ASP A 121      -1.325   9.439   6.760  1.00  0.00           H  
ATOM   1945  HB2 ASP A 121       0.482  11.271   6.027  1.00  0.00           H  
ATOM   1946  HB3 ASP A 121      -0.969  12.263   5.909  1.00  0.00           H  
ATOM   1947  N   ILE A 122      -3.262  10.325   4.505  1.00  0.00           N  
ATOM   1948  CA  ILE A 122      -4.623  10.670   4.133  1.00  0.00           C  
ATOM   1949  C   ILE A 122      -5.603   9.913   5.024  1.00  0.00           C  
ATOM   1950  O   ILE A 122      -5.675   8.683   4.987  1.00  0.00           O  
ATOM   1951  CB  ILE A 122      -4.882  10.311   2.665  1.00  0.00           C  
ATOM   1952  CG1 ILE A 122      -3.571  10.228   1.862  1.00  0.00           C  
ATOM   1953  CG2 ILE A 122      -5.801  11.326   2.007  1.00  0.00           C  
ATOM   1954  CD1 ILE A 122      -2.837  11.574   1.860  1.00  0.00           C  
ATOM   1955  H   ILE A 122      -2.679   9.903   3.849  1.00  0.00           H  
ATOM   1956  HA  ILE A 122      -4.770  11.731   4.271  1.00  0.00           H  
ATOM   1957  HB  ILE A 122      -5.366   9.370   2.640  1.00  0.00           H  
ATOM   1958 HG12 ILE A 122      -2.931   9.474   2.286  1.00  0.00           H  
ATOM   1959 HG13 ILE A 122      -3.800   9.958   0.845  1.00  0.00           H  
ATOM   1960 HG21 ILE A 122      -6.732  11.380   2.554  1.00  0.00           H  
ATOM   1961 HG22 ILE A 122      -5.329  12.295   1.995  1.00  0.00           H  
ATOM   1962 HG23 ILE A 122      -5.992  11.004   0.992  1.00  0.00           H  
ATOM   1963 HD11 ILE A 122      -3.396  12.294   1.282  1.00  0.00           H  
ATOM   1964 HD12 ILE A 122      -2.727  11.933   2.869  1.00  0.00           H  
ATOM   1965 HD13 ILE A 122      -1.861  11.439   1.419  1.00  0.00           H  
ATOM   1966  N   MET A 123      -6.343  10.659   5.825  1.00  0.00           N  
ATOM   1967  CA  MET A 123      -7.312  10.081   6.741  1.00  0.00           C  
ATOM   1968  C   MET A 123      -8.417   9.364   5.987  1.00  0.00           C  
ATOM   1969  O   MET A 123      -9.024   9.922   5.072  1.00  0.00           O  
ATOM   1970  CB  MET A 123      -7.913  11.187   7.600  1.00  0.00           C  
ATOM   1971  CG  MET A 123      -8.326  10.611   8.950  1.00  0.00           C  
ATOM   1972  SD  MET A 123      -6.919  10.657  10.089  1.00  0.00           S  
ATOM   1973  CE  MET A 123      -6.880   8.892  10.488  1.00  0.00           C  
ATOM   1974  H   MET A 123      -6.234  11.623   5.804  1.00  0.00           H  
ATOM   1975  HA  MET A 123      -6.815   9.371   7.388  1.00  0.00           H  
ATOM   1976  HB2 MET A 123      -7.178  11.967   7.750  1.00  0.00           H  
ATOM   1977  HB3 MET A 123      -8.780  11.599   7.106  1.00  0.00           H  
ATOM   1978  HG2 MET A 123      -9.133  11.201   9.353  1.00  0.00           H  
ATOM   1979  HG3 MET A 123      -8.655   9.592   8.822  1.00  0.00           H  
ATOM   1980  HE1 MET A 123      -6.210   8.722  11.316  1.00  0.00           H  
ATOM   1981  HE2 MET A 123      -7.874   8.562  10.758  1.00  0.00           H  
ATOM   1982  HE3 MET A 123      -6.533   8.336   9.628  1.00  0.00           H  
ATOM   1983  N   THR A 124      -8.674   8.127   6.391  1.00  0.00           N  
ATOM   1984  CA  THR A 124      -9.715   7.328   5.763  1.00  0.00           C  
ATOM   1985  C   THR A 124     -10.655   6.754   6.817  1.00  0.00           C  
ATOM   1986  O   THR A 124     -10.248   6.483   7.946  1.00  0.00           O  
ATOM   1987  CB  THR A 124      -9.092   6.190   4.945  1.00  0.00           C  
ATOM   1988  OG1 THR A 124      -7.771   5.940   5.402  1.00  0.00           O  
ATOM   1989  CG2 THR A 124      -9.043   6.589   3.475  1.00  0.00           C  
ATOM   1990  H   THR A 124      -8.154   7.747   7.132  1.00  0.00           H  
ATOM   1991  HA  THR A 124     -10.287   7.960   5.101  1.00  0.00           H  
ATOM   1992  HB  THR A 124      -9.690   5.299   5.052  1.00  0.00           H  
ATOM   1993  HG1 THR A 124      -7.177   6.033   4.653  1.00  0.00           H  
ATOM   1994 HG21 THR A 124      -8.439   7.472   3.369  1.00  0.00           H  
ATOM   1995 HG22 THR A 124      -8.612   5.788   2.898  1.00  0.00           H  
ATOM   1996 HG23 THR A 124     -10.040   6.791   3.121  1.00  0.00           H  
ATOM   1997  N   THR A 125     -11.915   6.582   6.438  1.00  0.00           N  
ATOM   1998  CA  THR A 125     -12.913   6.045   7.355  1.00  0.00           C  
ATOM   1999  C   THR A 125     -12.607   4.591   7.687  1.00  0.00           C  
ATOM   2000  O   THR A 125     -13.289   3.982   8.511  1.00  0.00           O  
ATOM   2001  CB  THR A 125     -14.308   6.149   6.739  1.00  0.00           C  
ATOM   2002  OG1 THR A 125     -14.416   5.235   5.657  1.00  0.00           O  
ATOM   2003  CG2 THR A 125     -14.543   7.573   6.234  1.00  0.00           C  
ATOM   2004  H   THR A 125     -12.181   6.822   5.524  1.00  0.00           H  
ATOM   2005  HA  THR A 125     -12.892   6.624   8.267  1.00  0.00           H  
ATOM   2006  HB  THR A 125     -15.049   5.913   7.485  1.00  0.00           H  
ATOM   2007  HG1 THR A 125     -15.063   5.582   5.039  1.00  0.00           H  
ATOM   2008 HG21 THR A 125     -14.532   8.257   7.067  1.00  0.00           H  
ATOM   2009 HG22 THR A 125     -13.762   7.844   5.536  1.00  0.00           H  
ATOM   2010 HG23 THR A 125     -15.500   7.626   5.736  1.00  0.00           H  
ATOM   2011  N   ASN A 126     -11.576   4.042   7.045  1.00  0.00           N  
ATOM   2012  CA  ASN A 126     -11.186   2.659   7.288  1.00  0.00           C  
ATOM   2013  C   ASN A 126      -9.705   2.573   7.629  1.00  0.00           C  
ATOM   2014  O   ASN A 126      -9.099   1.502   7.553  1.00  0.00           O  
ATOM   2015  CB  ASN A 126     -11.496   1.786   6.075  1.00  0.00           C  
ATOM   2016  CG  ASN A 126     -12.999   1.577   5.946  1.00  0.00           C  
ATOM   2017  OD1 ASN A 126     -13.775   2.140   6.717  1.00  0.00           O  
ATOM   2018  ND2 ASN A 126     -13.457   0.795   5.008  1.00  0.00           N  
ATOM   2019  H   ASN A 126     -11.067   4.580   6.404  1.00  0.00           H  
ATOM   2020  HA  ASN A 126     -11.750   2.284   8.130  1.00  0.00           H  
ATOM   2021  HB2 ASN A 126     -11.128   2.264   5.193  1.00  0.00           H  
ATOM   2022  HB3 ASN A 126     -11.016   0.827   6.190  1.00  0.00           H  
ATOM   2023 HD21 ASN A 126     -12.835   0.351   4.394  1.00  0.00           H  
ATOM   2024 HD22 ASN A 126     -14.421   0.651   4.916  1.00  0.00           H  
ATOM   2025  N   GLY A 127      -9.121   3.703   8.012  1.00  0.00           N  
ATOM   2026  CA  GLY A 127      -7.714   3.730   8.388  1.00  0.00           C  
ATOM   2027  C   GLY A 127      -6.978   4.899   7.747  1.00  0.00           C  
ATOM   2028  O   GLY A 127      -7.478   6.024   7.727  1.00  0.00           O  
ATOM   2029  H   GLY A 127      -9.648   4.535   8.048  1.00  0.00           H  
ATOM   2030  HA2 GLY A 127      -7.653   3.822   9.462  1.00  0.00           H  
ATOM   2031  HA3 GLY A 127      -7.244   2.808   8.084  1.00  0.00           H  
ATOM   2032  N   VAL A 128      -5.783   4.619   7.232  1.00  0.00           N  
ATOM   2033  CA  VAL A 128      -4.970   5.647   6.591  1.00  0.00           C  
ATOM   2034  C   VAL A 128      -4.498   5.165   5.232  1.00  0.00           C  
ATOM   2035  O   VAL A 128      -4.234   3.972   5.039  1.00  0.00           O  
ATOM   2036  CB  VAL A 128      -3.758   5.994   7.465  1.00  0.00           C  
ATOM   2037  CG1 VAL A 128      -2.548   5.139   7.070  1.00  0.00           C  
ATOM   2038  CG2 VAL A 128      -3.402   7.473   7.301  1.00  0.00           C  
ATOM   2039  H   VAL A 128      -5.440   3.701   7.286  1.00  0.00           H  
ATOM   2040  HA  VAL A 128      -5.570   6.537   6.459  1.00  0.00           H  
ATOM   2041  HB  VAL A 128      -4.005   5.799   8.489  1.00  0.00           H  
ATOM   2042 HG11 VAL A 128      -1.804   5.193   7.851  1.00  0.00           H  
ATOM   2043 HG12 VAL A 128      -2.855   4.116   6.940  1.00  0.00           H  
ATOM   2044 HG13 VAL A 128      -2.123   5.508   6.149  1.00  0.00           H  
ATOM   2045 HG21 VAL A 128      -4.242   8.081   7.611  1.00  0.00           H  
ATOM   2046 HG22 VAL A 128      -2.535   7.703   7.915  1.00  0.00           H  
ATOM   2047 HG23 VAL A 128      -3.172   7.676   6.263  1.00  0.00           H  
ATOM   2048  N   ILE A 129      -4.385   6.098   4.298  1.00  0.00           N  
ATOM   2049  CA  ILE A 129      -3.940   5.762   2.955  1.00  0.00           C  
ATOM   2050  C   ILE A 129      -2.482   6.162   2.755  1.00  0.00           C  
ATOM   2051  O   ILE A 129      -1.983   7.108   3.384  1.00  0.00           O  
ATOM   2052  CB  ILE A 129      -4.834   6.473   1.919  1.00  0.00           C  
ATOM   2053  CG1 ILE A 129      -5.979   5.548   1.503  1.00  0.00           C  
ATOM   2054  CG2 ILE A 129      -4.037   6.865   0.662  1.00  0.00           C  
ATOM   2055  CD1 ILE A 129      -7.005   6.345   0.685  1.00  0.00           C  
ATOM   2056  H   ILE A 129      -4.607   7.030   4.517  1.00  0.00           H  
ATOM   2057  HA  ILE A 129      -4.030   4.698   2.823  1.00  0.00           H  
ATOM   2058  HB  ILE A 129      -5.245   7.357   2.370  1.00  0.00           H  
ATOM   2059 HG12 ILE A 129      -5.586   4.741   0.902  1.00  0.00           H  
ATOM   2060 HG13 ILE A 129      -6.454   5.143   2.381  1.00  0.00           H  
ATOM   2061 HG21 ILE A 129      -3.348   7.660   0.893  1.00  0.00           H  
ATOM   2062 HG22 ILE A 129      -3.493   6.013   0.296  1.00  0.00           H  
ATOM   2063 HG23 ILE A 129      -4.717   7.207  -0.104  1.00  0.00           H  
ATOM   2064 HD11 ILE A 129      -7.924   5.785   0.605  1.00  0.00           H  
ATOM   2065 HD12 ILE A 129      -7.203   7.289   1.167  1.00  0.00           H  
ATOM   2066 HD13 ILE A 129      -6.610   6.526  -0.305  1.00  0.00           H  
ATOM   2067  N   HIS A 130      -1.813   5.444   1.861  1.00  0.00           N  
ATOM   2068  CA  HIS A 130      -0.422   5.734   1.553  1.00  0.00           C  
ATOM   2069  C   HIS A 130      -0.154   5.553   0.066  1.00  0.00           C  
ATOM   2070  O   HIS A 130      -0.215   4.443  -0.461  1.00  0.00           O  
ATOM   2071  CB  HIS A 130       0.509   4.843   2.378  1.00  0.00           C  
ATOM   2072  CG  HIS A 130       1.931   5.345   2.291  1.00  0.00           C  
ATOM   2073  ND1 HIS A 130       2.784   5.312   3.381  1.00  0.00           N  
ATOM   2074  CD2 HIS A 130       2.672   5.868   1.256  1.00  0.00           C  
ATOM   2075  CE1 HIS A 130       3.975   5.792   2.983  1.00  0.00           C  
ATOM   2076  NE2 HIS A 130       3.961   6.144   1.697  1.00  0.00           N  
ATOM   2077  H   HIS A 130      -2.273   4.709   1.386  1.00  0.00           H  
ATOM   2078  HA  HIS A 130      -0.223   6.752   1.800  1.00  0.00           H  
ATOM   2079  HB2 HIS A 130       0.190   4.857   3.408  1.00  0.00           H  
ATOM   2080  HB3 HIS A 130       0.462   3.837   2.007  1.00  0.00           H  
ATOM   2081  HD1 HIS A 130       2.557   5.000   4.282  1.00  0.00           H  
ATOM   2082  HD2 HIS A 130       2.316   6.032   0.253  1.00  0.00           H  
ATOM   2083  HE1 HIS A 130       4.843   5.861   3.618  1.00  0.00           H  
ATOM   2084  HE2 HIS A 130       4.697   6.520   1.176  1.00  0.00           H  
ATOM   2085  N   VAL A 131       0.159   6.666  -0.597  1.00  0.00           N  
ATOM   2086  CA  VAL A 131       0.458   6.649  -2.026  1.00  0.00           C  
ATOM   2087  C   VAL A 131       1.960   6.680  -2.255  1.00  0.00           C  
ATOM   2088  O   VAL A 131       2.639   7.647  -1.888  1.00  0.00           O  
ATOM   2089  CB  VAL A 131      -0.179   7.851  -2.727  1.00  0.00           C  
ATOM   2090  CG1 VAL A 131      -0.021   7.693  -4.241  1.00  0.00           C  
ATOM   2091  CG2 VAL A 131      -1.663   7.922  -2.380  1.00  0.00           C  
ATOM   2092  H   VAL A 131       0.200   7.514  -0.110  1.00  0.00           H  
ATOM   2093  HA  VAL A 131       0.064   5.747  -2.454  1.00  0.00           H  
ATOM   2094  HB  VAL A 131       0.315   8.759  -2.408  1.00  0.00           H  
ATOM   2095 HG11 VAL A 131      -0.596   8.454  -4.745  1.00  0.00           H  
ATOM   2096 HG12 VAL A 131       1.021   7.791  -4.508  1.00  0.00           H  
ATOM   2097 HG13 VAL A 131      -0.376   6.717  -4.537  1.00  0.00           H  
ATOM   2098 HG21 VAL A 131      -1.994   6.957  -2.025  1.00  0.00           H  
ATOM   2099 HG22 VAL A 131      -1.819   8.663  -1.611  1.00  0.00           H  
ATOM   2100 HG23 VAL A 131      -2.222   8.193  -3.264  1.00  0.00           H  
ATOM   2101  N   VAL A 132       2.468   5.617  -2.869  1.00  0.00           N  
ATOM   2102  CA  VAL A 132       3.901   5.522  -3.154  1.00  0.00           C  
ATOM   2103  C   VAL A 132       4.153   5.380  -4.655  1.00  0.00           C  
ATOM   2104  O   VAL A 132       3.216   5.288  -5.447  1.00  0.00           O  
ATOM   2105  CB  VAL A 132       4.501   4.321  -2.418  1.00  0.00           C  
ATOM   2106  CG1 VAL A 132       4.329   4.497  -0.907  1.00  0.00           C  
ATOM   2107  CG2 VAL A 132       3.785   3.048  -2.860  1.00  0.00           C  
ATOM   2108  H   VAL A 132       1.864   4.879  -3.138  1.00  0.00           H  
ATOM   2109  HA  VAL A 132       4.389   6.419  -2.807  1.00  0.00           H  
ATOM   2110  HB  VAL A 132       5.553   4.244  -2.652  1.00  0.00           H  
ATOM   2111 HG11 VAL A 132       4.412   5.542  -0.654  1.00  0.00           H  
ATOM   2112 HG12 VAL A 132       3.359   4.128  -0.610  1.00  0.00           H  
ATOM   2113 HG13 VAL A 132       5.098   3.940  -0.391  1.00  0.00           H  
ATOM   2114 HG21 VAL A 132       4.083   2.805  -3.867  1.00  0.00           H  
ATOM   2115 HG22 VAL A 132       4.051   2.235  -2.200  1.00  0.00           H  
ATOM   2116 HG23 VAL A 132       2.718   3.205  -2.827  1.00  0.00           H  
ATOM   2117  N   ASP A 133       5.428   5.366  -5.036  1.00  0.00           N  
ATOM   2118  CA  ASP A 133       5.801   5.237  -6.444  1.00  0.00           C  
ATOM   2119  C   ASP A 133       6.740   4.057  -6.643  1.00  0.00           C  
ATOM   2120  O   ASP A 133       7.698   4.134  -7.411  1.00  0.00           O  
ATOM   2121  CB  ASP A 133       6.479   6.516  -6.931  1.00  0.00           C  
ATOM   2122  CG  ASP A 133       7.558   6.951  -5.943  1.00  0.00           C  
ATOM   2123  OD1 ASP A 133       8.305   6.097  -5.496  1.00  0.00           O  
ATOM   2124  OD2 ASP A 133       7.619   8.134  -5.649  1.00  0.00           O  
ATOM   2125  H   ASP A 133       6.133   5.445  -4.358  1.00  0.00           H  
ATOM   2126  HA  ASP A 133       4.911   5.070  -7.030  1.00  0.00           H  
ATOM   2127  HB2 ASP A 133       6.931   6.337  -7.896  1.00  0.00           H  
ATOM   2128  HB3 ASP A 133       5.743   7.297  -7.021  1.00  0.00           H  
ATOM   2129  N   LYS A 134       6.460   2.966  -5.951  1.00  0.00           N  
ATOM   2130  CA  LYS A 134       7.291   1.778  -6.065  1.00  0.00           C  
ATOM   2131  C   LYS A 134       6.556   0.563  -5.505  1.00  0.00           C  
ATOM   2132  O   LYS A 134       5.885   0.649  -4.477  1.00  0.00           O  
ATOM   2133  CB  LYS A 134       8.590   1.977  -5.280  1.00  0.00           C  
ATOM   2134  CG  LYS A 134       9.828   1.613  -6.120  1.00  0.00           C  
ATOM   2135  CD  LYS A 134       9.993   0.091  -6.156  1.00  0.00           C  
ATOM   2136  CE  LYS A 134      10.787  -0.368  -4.931  1.00  0.00           C  
ATOM   2137  NZ  LYS A 134      12.239  -0.360  -5.266  1.00  0.00           N  
ATOM   2138  H   LYS A 134       5.682   2.959  -5.354  1.00  0.00           H  
ATOM   2139  HA  LYS A 134       7.519   1.608  -7.101  1.00  0.00           H  
ATOM   2140  HB2 LYS A 134       8.664   3.005  -4.965  1.00  0.00           H  
ATOM   2141  HB3 LYS A 134       8.556   1.341  -4.417  1.00  0.00           H  
ATOM   2142  HG2 LYS A 134       9.726   1.995  -7.125  1.00  0.00           H  
ATOM   2143  HG3 LYS A 134      10.705   2.050  -5.666  1.00  0.00           H  
ATOM   2144  HD2 LYS A 134       9.027  -0.376  -6.149  1.00  0.00           H  
ATOM   2145  HD3 LYS A 134      10.525  -0.194  -7.052  1.00  0.00           H  
ATOM   2146  HE2 LYS A 134      10.601   0.302  -4.104  1.00  0.00           H  
ATOM   2147  HE3 LYS A 134      10.482  -1.367  -4.658  1.00  0.00           H  
ATOM   2148  HZ1 LYS A 134      12.357  -0.192  -6.286  1.00  0.00           H  
ATOM   2149  HZ2 LYS A 134      12.716   0.392  -4.731  1.00  0.00           H  
ATOM   2150  HZ3 LYS A 134      12.658  -1.278  -5.016  1.00  0.00           H  
ATOM   2151  N   LEU A 135       6.701  -0.569  -6.180  1.00  0.00           N  
ATOM   2152  CA  LEU A 135       6.062  -1.801  -5.738  1.00  0.00           C  
ATOM   2153  C   LEU A 135       6.940  -2.529  -4.723  1.00  0.00           C  
ATOM   2154  O   LEU A 135       8.107  -2.820  -4.986  1.00  0.00           O  
ATOM   2155  CB  LEU A 135       5.807  -2.713  -6.942  1.00  0.00           C  
ATOM   2156  CG  LEU A 135       5.001  -3.945  -6.508  1.00  0.00           C  
ATOM   2157  CD1 LEU A 135       3.615  -3.524  -6.011  1.00  0.00           C  
ATOM   2158  CD2 LEU A 135       4.842  -4.889  -7.701  1.00  0.00           C  
ATOM   2159  H   LEU A 135       7.257  -0.578  -6.986  1.00  0.00           H  
ATOM   2160  HA  LEU A 135       5.122  -1.559  -5.274  1.00  0.00           H  
ATOM   2161  HB2 LEU A 135       5.258  -2.168  -7.694  1.00  0.00           H  
ATOM   2162  HB3 LEU A 135       6.752  -3.034  -7.352  1.00  0.00           H  
ATOM   2163  HG  LEU A 135       5.523  -4.458  -5.714  1.00  0.00           H  
ATOM   2164 HD11 LEU A 135       2.915  -4.320  -6.198  1.00  0.00           H  
ATOM   2165 HD12 LEU A 135       3.654  -3.326  -4.951  1.00  0.00           H  
ATOM   2166 HD13 LEU A 135       3.297  -2.637  -6.533  1.00  0.00           H  
ATOM   2167 HD21 LEU A 135       4.696  -4.310  -8.600  1.00  0.00           H  
ATOM   2168 HD22 LEU A 135       5.731  -5.494  -7.802  1.00  0.00           H  
ATOM   2169 HD23 LEU A 135       3.988  -5.530  -7.542  1.00  0.00           H  
ATOM   2170  N   LEU A 136       6.362  -2.827  -3.565  1.00  0.00           N  
ATOM   2171  CA  LEU A 136       7.091  -3.530  -2.517  1.00  0.00           C  
ATOM   2172  C   LEU A 136       6.893  -5.032  -2.657  1.00  0.00           C  
ATOM   2173  O   LEU A 136       5.821  -5.491  -3.049  1.00  0.00           O  
ATOM   2174  CB  LEU A 136       6.602  -3.079  -1.137  1.00  0.00           C  
ATOM   2175  CG  LEU A 136       6.524  -1.551  -1.091  1.00  0.00           C  
ATOM   2176  CD1 LEU A 136       6.246  -1.095   0.341  1.00  0.00           C  
ATOM   2177  CD2 LEU A 136       7.848  -0.954  -1.569  1.00  0.00           C  
ATOM   2178  H   LEU A 136       5.424  -2.578  -3.418  1.00  0.00           H  
ATOM   2179  HA  LEU A 136       8.144  -3.306  -2.608  1.00  0.00           H  
ATOM   2180  HB2 LEU A 136       5.623  -3.496  -0.951  1.00  0.00           H  
ATOM   2181  HB3 LEU A 136       7.290  -3.424  -0.381  1.00  0.00           H  
ATOM   2182  HG  LEU A 136       5.725  -1.214  -1.730  1.00  0.00           H  
ATOM   2183 HD11 LEU A 136       6.312  -0.017   0.395  1.00  0.00           H  
ATOM   2184 HD12 LEU A 136       5.255  -1.409   0.634  1.00  0.00           H  
ATOM   2185 HD13 LEU A 136       6.974  -1.534   1.006  1.00  0.00           H  
ATOM   2186 HD21 LEU A 136       7.887  -0.981  -2.648  1.00  0.00           H  
ATOM   2187 HD22 LEU A 136       7.925   0.068  -1.232  1.00  0.00           H  
ATOM   2188 HD23 LEU A 136       8.670  -1.529  -1.165  1.00  0.00           H  
ATOM   2189  N   TYR A 137       7.932  -5.794  -2.338  1.00  0.00           N  
ATOM   2190  CA  TYR A 137       7.859  -7.246  -2.435  1.00  0.00           C  
ATOM   2191  C   TYR A 137       8.558  -7.903  -1.244  1.00  0.00           C  
ATOM   2192  O   TYR A 137       9.417  -7.287  -0.614  1.00  0.00           O  
ATOM   2193  CB  TYR A 137       8.526  -7.719  -3.728  1.00  0.00           C  
ATOM   2194  CG  TYR A 137       9.302  -6.578  -4.338  1.00  0.00           C  
ATOM   2195  CD1 TYR A 137       8.831  -5.954  -5.498  1.00  0.00           C  
ATOM   2196  CD2 TYR A 137      10.493  -6.144  -3.743  1.00  0.00           C  
ATOM   2197  CE1 TYR A 137       9.548  -4.895  -6.063  1.00  0.00           C  
ATOM   2198  CE2 TYR A 137      11.211  -5.084  -4.309  1.00  0.00           C  
ATOM   2199  CZ  TYR A 137      10.738  -4.460  -5.469  1.00  0.00           C  
ATOM   2200  OH  TYR A 137      11.445  -3.413  -6.026  1.00  0.00           O  
ATOM   2201  H   TYR A 137       8.762  -5.374  -2.034  1.00  0.00           H  
ATOM   2202  HA  TYR A 137       6.825  -7.532  -2.455  1.00  0.00           H  
ATOM   2203  HB2 TYR A 137       9.201  -8.534  -3.505  1.00  0.00           H  
ATOM   2204  HB3 TYR A 137       7.772  -8.054  -4.422  1.00  0.00           H  
ATOM   2205  HD1 TYR A 137       7.913  -6.290  -5.956  1.00  0.00           H  
ATOM   2206  HD2 TYR A 137      10.857  -6.627  -2.847  1.00  0.00           H  
ATOM   2207  HE1 TYR A 137       9.185  -4.414  -6.959  1.00  0.00           H  
ATOM   2208  HE2 TYR A 137      12.130  -4.749  -3.850  1.00  0.00           H  
ATOM   2209  HH  TYR A 137      12.081  -3.781  -6.645  1.00  0.00           H  
ATOM   2210  N   PRO A 138       8.213  -9.133  -0.930  1.00  0.00           N  
ATOM   2211  CA  PRO A 138       8.843  -9.885   0.200  1.00  0.00           C  
ATOM   2212  C   PRO A 138      10.365  -9.746   0.222  1.00  0.00           C  
ATOM   2213  O   PRO A 138      10.945  -9.005  -0.569  1.00  0.00           O  
ATOM   2214  CB  PRO A 138       8.447 -11.337  -0.070  1.00  0.00           C  
ATOM   2215  CG  PRO A 138       7.166 -11.266  -0.831  1.00  0.00           C  
ATOM   2216  CD  PRO A 138       7.181  -9.946  -1.607  1.00  0.00           C  
ATOM   2217  HA  PRO A 138       8.424  -9.569   1.141  1.00  0.00           H  
ATOM   2218  HB2 PRO A 138       9.208 -11.827  -0.662  1.00  0.00           H  
ATOM   2219  HB3 PRO A 138       8.294 -11.864   0.858  1.00  0.00           H  
ATOM   2220  HG2 PRO A 138       7.098 -12.101  -1.516  1.00  0.00           H  
ATOM   2221  HG3 PRO A 138       6.330 -11.276  -0.149  1.00  0.00           H  
ATOM   2222  HD2 PRO A 138       7.445 -10.119  -2.643  1.00  0.00           H  
ATOM   2223  HD3 PRO A 138       6.217  -9.469  -1.533  1.00  0.00           H  
ATOM   2224  N   ALA A 139      11.011 -10.475   1.128  1.00  0.00           N  
ATOM   2225  CA  ALA A 139      12.465 -10.429   1.242  1.00  0.00           C  
ATOM   2226  C   ALA A 139      12.902  -9.140   1.927  1.00  0.00           C  
ATOM   2227  O   ALA A 139      12.074  -8.293   2.262  1.00  0.00           O  
ATOM   2228  CB  ALA A 139      13.108 -10.507  -0.143  1.00  0.00           C  
ATOM   2229  H   ALA A 139      10.502 -11.056   1.729  1.00  0.00           H  
ATOM   2230  HA  ALA A 139      12.799 -11.270   1.830  1.00  0.00           H  
ATOM   2231  HB1 ALA A 139      13.384  -9.513  -0.466  1.00  0.00           H  
ATOM   2232  HB2 ALA A 139      13.991 -11.127  -0.095  1.00  0.00           H  
ATOM   2233  HB3 ALA A 139      12.404 -10.934  -0.843  1.00  0.00           H  
ATOM   2234  N   ASP A 140      14.206  -8.997   2.130  1.00  0.00           N  
ATOM   2235  CA  ASP A 140      14.742  -7.806   2.777  1.00  0.00           C  
ATOM   2236  C   ASP A 140      15.014  -6.712   1.750  1.00  0.00           C  
ATOM   2237  O   ASP A 140      14.106  -6.268   1.046  1.00  0.00           O  
ATOM   2238  CB  ASP A 140      16.036  -8.156   3.510  1.00  0.00           C  
ATOM   2239  CG  ASP A 140      17.126  -8.514   2.505  1.00  0.00           C  
ATOM   2240  OD1 ASP A 140      16.811  -9.172   1.528  1.00  0.00           O  
ATOM   2241  OD2 ASP A 140      18.261  -8.126   2.730  1.00  0.00           O  
ATOM   2242  H   ASP A 140      14.819  -9.706   1.840  1.00  0.00           H  
ATOM   2243  HA  ASP A 140      14.022  -7.443   3.494  1.00  0.00           H  
ATOM   2244  HB2 ASP A 140      16.353  -7.309   4.099  1.00  0.00           H  
ATOM   2245  HB3 ASP A 140      15.859  -8.999   4.160  1.00  0.00           H  
ATOM      1  N   GLY A   1     -22.258  17.127   8.088  1.00  0.00           N  
ATOM      2  CA  GLY A   1     -22.554  15.731   7.787  1.00  0.00           C  
ATOM      3  C   GLY A   1     -21.335  15.029   7.199  1.00  0.00           C  
ATOM      4  O   GLY A   1     -20.254  15.612   7.107  1.00  0.00           O  
ATOM      5  H   GLY A   1     -22.989  17.766   8.220  1.00  0.00           H  
ATOM      6  HA2 GLY A   1     -22.850  15.228   8.696  1.00  0.00           H  
ATOM      7  HA3 GLY A   1     -23.364  15.685   7.075  1.00  0.00           H  
ATOM      8  N   ALA A   2     -21.515  13.774   6.802  1.00  0.00           N  
ATOM      9  CA  ALA A   2     -20.423  12.999   6.224  1.00  0.00           C  
ATOM     10  C   ALA A   2     -20.302  13.272   4.727  1.00  0.00           C  
ATOM     11  O   ALA A   2     -21.079  12.748   3.929  1.00  0.00           O  
ATOM     12  CB  ALA A   2     -20.663  11.506   6.454  1.00  0.00           C  
ATOM     13  H   ALA A   2     -22.399  13.361   6.900  1.00  0.00           H  
ATOM     14  HA  ALA A   2     -19.499  13.282   6.707  1.00  0.00           H  
ATOM     15  HB1 ALA A   2     -20.199  10.940   5.660  1.00  0.00           H  
ATOM     16  HB2 ALA A   2     -20.235  11.215   7.402  1.00  0.00           H  
ATOM     17  HB3 ALA A   2     -21.724  11.309   6.464  1.00  0.00           H  
ATOM     18  N   MET A   3     -19.325  14.095   4.358  1.00  0.00           N  
ATOM     19  CA  MET A   3     -19.108  14.434   2.958  1.00  0.00           C  
ATOM     20  C   MET A   3     -17.640  14.245   2.580  1.00  0.00           C  
ATOM     21  O   MET A   3     -17.082  15.028   1.812  1.00  0.00           O  
ATOM     22  CB  MET A   3     -19.516  15.885   2.708  1.00  0.00           C  
ATOM     23  CG  MET A   3     -18.728  16.808   3.640  1.00  0.00           C  
ATOM     24  SD  MET A   3     -17.579  17.809   2.664  1.00  0.00           S  
ATOM     25  CE  MET A   3     -16.850  18.729   4.041  1.00  0.00           C  
ATOM     26  H   MET A   3     -18.740  14.484   5.039  1.00  0.00           H  
ATOM     27  HA  MET A   3     -19.714  13.790   2.339  1.00  0.00           H  
ATOM     28  HB2 MET A   3     -19.306  16.144   1.683  1.00  0.00           H  
ATOM     29  HB3 MET A   3     -20.572  16.001   2.900  1.00  0.00           H  
ATOM     30  HG2 MET A   3     -19.413  17.456   4.168  1.00  0.00           H  
ATOM     31  HG3 MET A   3     -18.174  16.214   4.351  1.00  0.00           H  
ATOM     32  HE1 MET A   3     -16.443  18.040   4.762  1.00  0.00           H  
ATOM     33  HE2 MET A   3     -16.059  19.366   3.669  1.00  0.00           H  
ATOM     34  HE3 MET A   3     -17.613  19.334   4.513  1.00  0.00           H  
ATOM     35  N   GLU A   4     -17.025  13.200   3.126  1.00  0.00           N  
ATOM     36  CA  GLU A   4     -15.623  12.915   2.838  1.00  0.00           C  
ATOM     37  C   GLU A   4     -15.504  11.750   1.862  1.00  0.00           C  
ATOM     38  O   GLU A   4     -16.391  11.523   1.041  1.00  0.00           O  
ATOM     39  CB  GLU A   4     -14.881  12.574   4.133  1.00  0.00           C  
ATOM     40  CG  GLU A   4     -15.209  13.619   5.200  1.00  0.00           C  
ATOM     41  CD  GLU A   4     -14.149  13.595   6.296  1.00  0.00           C  
ATOM     42  OE1 GLU A   4     -14.154  14.496   7.118  1.00  0.00           O  
ATOM     43  OE2 GLU A   4     -13.346  12.676   6.295  1.00  0.00           O  
ATOM     44  H   GLU A   4     -17.522  12.611   3.730  1.00  0.00           H  
ATOM     45  HA  GLU A   4     -15.169  13.789   2.399  1.00  0.00           H  
ATOM     46  HB2 GLU A   4     -15.189  11.596   4.477  1.00  0.00           H  
ATOM     47  HB3 GLU A   4     -13.817  12.572   3.949  1.00  0.00           H  
ATOM     48  HG2 GLU A   4     -15.234  14.599   4.747  1.00  0.00           H  
ATOM     49  HG3 GLU A   4     -16.175  13.399   5.633  1.00  0.00           H  
ATOM     50  N   LYS A   5     -14.400  11.015   1.956  1.00  0.00           N  
ATOM     51  CA  LYS A   5     -14.178   9.877   1.074  1.00  0.00           C  
ATOM     52  C   LYS A   5     -13.474   8.747   1.819  1.00  0.00           C  
ATOM     53  O   LYS A   5     -12.563   8.986   2.612  1.00  0.00           O  
ATOM     54  CB  LYS A   5     -13.323  10.299  -0.123  1.00  0.00           C  
ATOM     55  CG  LYS A   5     -14.221  10.683  -1.306  1.00  0.00           C  
ATOM     56  CD  LYS A   5     -13.349  11.022  -2.517  1.00  0.00           C  
ATOM     57  CE  LYS A   5     -12.472  12.239  -2.203  1.00  0.00           C  
ATOM     58  NZ  LYS A   5     -12.185  12.984  -3.462  1.00  0.00           N  
ATOM     59  H   LYS A   5     -13.726  11.243   2.630  1.00  0.00           H  
ATOM     60  HA  LYS A   5     -15.131   9.519   0.717  1.00  0.00           H  
ATOM     61  HB2 LYS A   5     -12.714  11.148   0.155  1.00  0.00           H  
ATOM     62  HB3 LYS A   5     -12.684   9.480  -0.412  1.00  0.00           H  
ATOM     63  HG2 LYS A   5     -14.870   9.855  -1.554  1.00  0.00           H  
ATOM     64  HG3 LYS A   5     -14.820  11.541  -1.042  1.00  0.00           H  
ATOM     65  HD2 LYS A   5     -12.718  10.176  -2.751  1.00  0.00           H  
ATOM     66  HD3 LYS A   5     -13.980  11.242  -3.364  1.00  0.00           H  
ATOM     67  HE2 LYS A   5     -12.988  12.889  -1.512  1.00  0.00           H  
ATOM     68  HE3 LYS A   5     -11.544  11.908  -1.762  1.00  0.00           H  
ATOM     69  HZ1 LYS A   5     -12.802  13.821  -3.516  1.00  0.00           H  
ATOM     70  HZ2 LYS A   5     -11.190  13.285  -3.467  1.00  0.00           H  
ATOM     71  HZ3 LYS A   5     -12.362  12.367  -4.279  1.00  0.00           H  
ATOM     72  N   SER A   6     -13.899   7.518   1.553  1.00  0.00           N  
ATOM     73  CA  SER A   6     -13.301   6.355   2.196  1.00  0.00           C  
ATOM     74  C   SER A   6     -12.200   5.775   1.324  1.00  0.00           C  
ATOM     75  O   SER A   6     -11.869   6.331   0.277  1.00  0.00           O  
ATOM     76  CB  SER A   6     -14.370   5.292   2.452  1.00  0.00           C  
ATOM     77  OG  SER A   6     -15.020   5.567   3.686  1.00  0.00           O  
ATOM     78  H   SER A   6     -14.626   7.390   0.908  1.00  0.00           H  
ATOM     79  HA  SER A   6     -12.871   6.655   3.141  1.00  0.00           H  
ATOM     80  HB2 SER A   6     -15.096   5.312   1.657  1.00  0.00           H  
ATOM     81  HB3 SER A   6     -13.904   4.316   2.488  1.00  0.00           H  
ATOM     82  HG  SER A   6     -15.763   4.965   3.771  1.00  0.00           H  
ATOM     83  N   LEU A   7     -11.628   4.663   1.767  1.00  0.00           N  
ATOM     84  CA  LEU A   7     -10.553   4.024   1.023  1.00  0.00           C  
ATOM     85  C   LEU A   7     -10.990   3.711  -0.402  1.00  0.00           C  
ATOM     86  O   LEU A   7     -10.458   4.269  -1.358  1.00  0.00           O  
ATOM     87  CB  LEU A   7     -10.153   2.725   1.723  1.00  0.00           C  
ATOM     88  CG  LEU A   7      -8.665   2.762   2.077  1.00  0.00           C  
ATOM     89  CD1 LEU A   7      -8.288   1.502   2.863  1.00  0.00           C  
ATOM     90  CD2 LEU A   7      -7.839   2.818   0.792  1.00  0.00           C  
ATOM     91  H   LEU A   7     -11.928   4.269   2.613  1.00  0.00           H  
ATOM     92  HA  LEU A   7      -9.699   4.683   0.996  1.00  0.00           H  
ATOM     93  HB2 LEU A   7     -10.739   2.614   2.624  1.00  0.00           H  
ATOM     94  HB3 LEU A   7     -10.344   1.889   1.066  1.00  0.00           H  
ATOM     95  HG  LEU A   7      -8.459   3.634   2.680  1.00  0.00           H  
ATOM     96 HD11 LEU A   7      -9.129   1.182   3.461  1.00  0.00           H  
ATOM     97 HD12 LEU A   7      -8.018   0.715   2.174  1.00  0.00           H  
ATOM     98 HD13 LEU A   7      -7.451   1.718   3.508  1.00  0.00           H  
ATOM     99 HD21 LEU A   7      -7.244   3.716   0.787  1.00  0.00           H  
ATOM    100 HD22 LEU A   7      -7.189   1.956   0.743  1.00  0.00           H  
ATOM    101 HD23 LEU A   7      -8.499   2.819  -0.062  1.00  0.00           H  
ATOM    102  N   HIS A   8     -11.972   2.829  -0.537  1.00  0.00           N  
ATOM    103  CA  HIS A   8     -12.469   2.453  -1.857  1.00  0.00           C  
ATOM    104  C   HIS A   8     -12.890   3.684  -2.643  1.00  0.00           C  
ATOM    105  O   HIS A   8     -12.547   3.829  -3.815  1.00  0.00           O  
ATOM    106  CB  HIS A   8     -13.660   1.512  -1.719  1.00  0.00           C  
ATOM    107  CG  HIS A   8     -14.582   2.031  -0.654  1.00  0.00           C  
ATOM    108  ND1 HIS A   8     -15.666   2.845  -0.944  1.00  0.00           N  
ATOM    109  CD2 HIS A   8     -14.591   1.863   0.708  1.00  0.00           C  
ATOM    110  CE1 HIS A   8     -16.278   3.136   0.220  1.00  0.00           C  
ATOM    111  NE2 HIS A   8     -15.662   2.561   1.258  1.00  0.00           N  
ATOM    112  H   HIS A   8     -12.368   2.424   0.262  1.00  0.00           H  
ATOM    113  HA  HIS A   8     -11.686   1.942  -2.399  1.00  0.00           H  
ATOM    114  HB2 HIS A   8     -14.182   1.464  -2.661  1.00  0.00           H  
ATOM    115  HB3 HIS A   8     -13.313   0.527  -1.447  1.00  0.00           H  
ATOM    116  HD1 HIS A   8     -15.936   3.156  -1.833  1.00  0.00           H  
ATOM    117  HD2 HIS A   8     -13.874   1.278   1.265  1.00  0.00           H  
ATOM    118  HE1 HIS A   8     -17.157   3.755   0.303  1.00  0.00           H  
ATOM    119  HE2 HIS A   8     -15.912   2.621   2.204  1.00  0.00           H  
ATOM    120  N   GLU A   9     -13.635   4.565  -1.993  1.00  0.00           N  
ATOM    121  CA  GLU A   9     -14.096   5.780  -2.647  1.00  0.00           C  
ATOM    122  C   GLU A   9     -12.926   6.478  -3.332  1.00  0.00           C  
ATOM    123  O   GLU A   9     -12.993   6.812  -4.515  1.00  0.00           O  
ATOM    124  CB  GLU A   9     -14.730   6.718  -1.619  1.00  0.00           C  
ATOM    125  CG  GLU A   9     -16.176   7.025  -2.020  1.00  0.00           C  
ATOM    126  CD  GLU A   9     -16.211   7.721  -3.377  1.00  0.00           C  
ATOM    127  OE1 GLU A   9     -15.254   8.408  -3.694  1.00  0.00           O  
ATOM    128  OE2 GLU A   9     -17.193   7.553  -4.082  1.00  0.00           O  
ATOM    129  H   GLU A   9     -13.880   4.397  -1.058  1.00  0.00           H  
ATOM    130  HA  GLU A   9     -14.834   5.519  -3.390  1.00  0.00           H  
ATOM    131  HB2 GLU A   9     -14.721   6.244  -0.647  1.00  0.00           H  
ATOM    132  HB3 GLU A   9     -14.168   7.637  -1.575  1.00  0.00           H  
ATOM    133  HG2 GLU A   9     -16.735   6.101  -2.078  1.00  0.00           H  
ATOM    134  HG3 GLU A   9     -16.625   7.669  -1.279  1.00  0.00           H  
ATOM    135  N   LYS A  10     -11.853   6.693  -2.580  1.00  0.00           N  
ATOM    136  CA  LYS A  10     -10.672   7.348  -3.126  1.00  0.00           C  
ATOM    137  C   LYS A  10     -10.149   6.597  -4.345  1.00  0.00           C  
ATOM    138  O   LYS A  10     -10.005   7.175  -5.420  1.00  0.00           O  
ATOM    139  CB  LYS A  10      -9.571   7.418  -2.068  1.00  0.00           C  
ATOM    140  CG  LYS A  10      -8.440   8.320  -2.569  1.00  0.00           C  
ATOM    141  CD  LYS A  10      -8.405   9.599  -1.733  1.00  0.00           C  
ATOM    142  CE  LYS A  10      -7.259  10.494  -2.208  1.00  0.00           C  
ATOM    143  NZ  LYS A  10      -7.815  11.782  -2.711  1.00  0.00           N  
ATOM    144  H   LYS A  10     -11.854   6.404  -1.645  1.00  0.00           H  
ATOM    145  HA  LYS A  10     -10.936   8.354  -3.420  1.00  0.00           H  
ATOM    146  HB2 LYS A  10      -9.976   7.820  -1.151  1.00  0.00           H  
ATOM    147  HB3 LYS A  10      -9.184   6.427  -1.887  1.00  0.00           H  
ATOM    148  HG2 LYS A  10      -7.497   7.801  -2.477  1.00  0.00           H  
ATOM    149  HG3 LYS A  10      -8.611   8.575  -3.604  1.00  0.00           H  
ATOM    150  HD2 LYS A  10      -9.342  10.124  -1.843  1.00  0.00           H  
ATOM    151  HD3 LYS A  10      -8.254   9.345  -0.694  1.00  0.00           H  
ATOM    152  HE2 LYS A  10      -6.588  10.688  -1.384  1.00  0.00           H  
ATOM    153  HE3 LYS A  10      -6.721   9.999  -3.003  1.00  0.00           H  
ATOM    154  HZ1 LYS A  10      -7.982  11.710  -3.736  1.00  0.00           H  
ATOM    155  HZ2 LYS A  10      -8.712  11.985  -2.226  1.00  0.00           H  
ATOM    156  HZ3 LYS A  10      -7.140  12.549  -2.521  1.00  0.00           H  
ATOM    157  N   LEU A  11      -9.858   5.310  -4.171  1.00  0.00           N  
ATOM    158  CA  LEU A  11      -9.341   4.506  -5.278  1.00  0.00           C  
ATOM    159  C   LEU A  11     -10.295   4.550  -6.468  1.00  0.00           C  
ATOM    160  O   LEU A  11      -9.865   4.541  -7.621  1.00  0.00           O  
ATOM    161  CB  LEU A  11      -9.143   3.051  -4.839  1.00  0.00           C  
ATOM    162  CG  LEU A  11      -8.357   3.013  -3.530  1.00  0.00           C  
ATOM    163  CD1 LEU A  11      -8.147   1.562  -3.093  1.00  0.00           C  
ATOM    164  CD2 LEU A  11      -7.001   3.691  -3.725  1.00  0.00           C  
ATOM    165  H   LEU A  11      -9.986   4.897  -3.288  1.00  0.00           H  
ATOM    166  HA  LEU A  11      -8.387   4.909  -5.582  1.00  0.00           H  
ATOM    167  HB2 LEU A  11     -10.107   2.585  -4.695  1.00  0.00           H  
ATOM    168  HB3 LEU A  11      -8.595   2.517  -5.600  1.00  0.00           H  
ATOM    169  HG  LEU A  11      -8.911   3.531  -2.773  1.00  0.00           H  
ATOM    170 HD11 LEU A  11      -8.487   0.898  -3.873  1.00  0.00           H  
ATOM    171 HD12 LEU A  11      -7.098   1.391  -2.905  1.00  0.00           H  
ATOM    172 HD13 LEU A  11      -8.709   1.376  -2.189  1.00  0.00           H  
ATOM    173 HD21 LEU A  11      -6.666   3.539  -4.739  1.00  0.00           H  
ATOM    174 HD22 LEU A  11      -7.098   4.749  -3.533  1.00  0.00           H  
ATOM    175 HD23 LEU A  11      -6.283   3.265  -3.039  1.00  0.00           H  
ATOM    176  N   LYS A  12     -11.591   4.593  -6.182  1.00  0.00           N  
ATOM    177  CA  LYS A  12     -12.596   4.631  -7.237  1.00  0.00           C  
ATOM    178  C   LYS A  12     -12.546   5.958  -7.988  1.00  0.00           C  
ATOM    179  O   LYS A  12     -12.757   6.005  -9.200  1.00  0.00           O  
ATOM    180  CB  LYS A  12     -13.987   4.432  -6.634  1.00  0.00           C  
ATOM    181  CG  LYS A  12     -14.223   2.942  -6.383  1.00  0.00           C  
ATOM    182  CD  LYS A  12     -15.505   2.759  -5.568  1.00  0.00           C  
ATOM    183  CE  LYS A  12     -16.303   1.580  -6.128  1.00  0.00           C  
ATOM    184  NZ  LYS A  12     -16.641   1.839  -7.556  1.00  0.00           N  
ATOM    185  H   LYS A  12     -11.875   4.595  -5.245  1.00  0.00           H  
ATOM    186  HA  LYS A  12     -12.403   3.831  -7.932  1.00  0.00           H  
ATOM    187  HB2 LYS A  12     -14.054   4.971  -5.700  1.00  0.00           H  
ATOM    188  HB3 LYS A  12     -14.734   4.803  -7.319  1.00  0.00           H  
ATOM    189  HG2 LYS A  12     -14.318   2.430  -7.329  1.00  0.00           H  
ATOM    190  HG3 LYS A  12     -13.388   2.533  -5.834  1.00  0.00           H  
ATOM    191  HD2 LYS A  12     -15.249   2.565  -4.536  1.00  0.00           H  
ATOM    192  HD3 LYS A  12     -16.101   3.656  -5.629  1.00  0.00           H  
ATOM    193  HE2 LYS A  12     -15.713   0.678  -6.055  1.00  0.00           H  
ATOM    194  HE3 LYS A  12     -17.213   1.460  -5.558  1.00  0.00           H  
ATOM    195  HZ1 LYS A  12     -16.379   2.816  -7.802  1.00  0.00           H  
ATOM    196  HZ2 LYS A  12     -16.117   1.177  -8.162  1.00  0.00           H  
ATOM    197  HZ3 LYS A  12     -17.661   1.705  -7.701  1.00  0.00           H  
ATOM    198  N   GLN A  13     -12.266   7.033  -7.262  1.00  0.00           N  
ATOM    199  CA  GLN A  13     -12.194   8.356  -7.872  1.00  0.00           C  
ATOM    200  C   GLN A  13     -10.807   8.602  -8.468  1.00  0.00           C  
ATOM    201  O   GLN A  13     -10.637   9.468  -9.325  1.00  0.00           O  
ATOM    202  CB  GLN A  13     -12.509   9.430  -6.823  1.00  0.00           C  
ATOM    203  CG  GLN A  13     -13.145  10.652  -7.495  1.00  0.00           C  
ATOM    204  CD  GLN A  13     -13.533  11.684  -6.440  1.00  0.00           C  
ATOM    205  OE1 GLN A  13     -12.676  12.408  -5.934  1.00  0.00           O  
ATOM    206  NE2 GLN A  13     -14.782  11.796  -6.077  1.00  0.00           N  
ATOM    207  H   GLN A  13     -12.109   6.935  -6.301  1.00  0.00           H  
ATOM    208  HA  GLN A  13     -12.926   8.415  -8.663  1.00  0.00           H  
ATOM    209  HB2 GLN A  13     -13.195   9.024  -6.093  1.00  0.00           H  
ATOM    210  HB3 GLN A  13     -11.597   9.728  -6.330  1.00  0.00           H  
ATOM    211  HG2 GLN A  13     -12.438  11.091  -8.182  1.00  0.00           H  
ATOM    212  HG3 GLN A  13     -14.030  10.350  -8.036  1.00  0.00           H  
ATOM    213 HE21 GLN A  13     -15.464  11.220  -6.483  1.00  0.00           H  
ATOM    214 HE22 GLN A  13     -15.039  12.456  -5.399  1.00  0.00           H  
ATOM    215  N   ASP A  14      -9.818   7.834  -8.011  1.00  0.00           N  
ATOM    216  CA  ASP A  14      -8.451   7.984  -8.515  1.00  0.00           C  
ATOM    217  C   ASP A  14      -8.249   7.190  -9.807  1.00  0.00           C  
ATOM    218  O   ASP A  14      -8.186   5.958  -9.798  1.00  0.00           O  
ATOM    219  CB  ASP A  14      -7.445   7.509  -7.465  1.00  0.00           C  
ATOM    220  CG  ASP A  14      -6.485   8.641  -7.115  1.00  0.00           C  
ATOM    221  OD1 ASP A  14      -6.261   8.858  -5.936  1.00  0.00           O  
ATOM    222  OD2 ASP A  14      -5.989   9.274  -8.032  1.00  0.00           O  
ATOM    223  H   ASP A  14     -10.010   7.160  -7.326  1.00  0.00           H  
ATOM    224  HA  ASP A  14      -8.270   9.029  -8.718  1.00  0.00           H  
ATOM    225  HB2 ASP A  14      -7.971   7.198  -6.577  1.00  0.00           H  
ATOM    226  HB3 ASP A  14      -6.884   6.676  -7.860  1.00  0.00           H  
ATOM    227  N   LYS A  15      -8.139   7.909 -10.919  1.00  0.00           N  
ATOM    228  CA  LYS A  15      -7.937   7.271 -12.215  1.00  0.00           C  
ATOM    229  C   LYS A  15      -6.602   6.528 -12.243  1.00  0.00           C  
ATOM    230  O   LYS A  15      -6.379   5.664 -13.090  1.00  0.00           O  
ATOM    231  CB  LYS A  15      -7.965   8.323 -13.325  1.00  0.00           C  
ATOM    232  CG  LYS A  15      -8.600   7.726 -14.585  1.00  0.00           C  
ATOM    233  CD  LYS A  15     -10.116   7.934 -14.547  1.00  0.00           C  
ATOM    234  CE  LYS A  15     -10.785   7.032 -15.586  1.00  0.00           C  
ATOM    235  NZ  LYS A  15     -11.203   5.756 -14.940  1.00  0.00           N  
ATOM    236  H   LYS A  15      -8.189   8.886 -10.866  1.00  0.00           H  
ATOM    237  HA  LYS A  15      -8.735   6.568 -12.385  1.00  0.00           H  
ATOM    238  HB2 LYS A  15      -8.546   9.174 -12.998  1.00  0.00           H  
ATOM    239  HB3 LYS A  15      -6.958   8.640 -13.548  1.00  0.00           H  
ATOM    240  HG2 LYS A  15      -8.193   8.219 -15.450  1.00  0.00           H  
ATOM    241  HG3 LYS A  15      -8.383   6.671 -14.643  1.00  0.00           H  
ATOM    242  HD2 LYS A  15     -10.489   7.690 -13.562  1.00  0.00           H  
ATOM    243  HD3 LYS A  15     -10.343   8.966 -14.771  1.00  0.00           H  
ATOM    244  HE2 LYS A  15     -11.652   7.531 -15.992  1.00  0.00           H  
ATOM    245  HE3 LYS A  15     -10.086   6.821 -16.382  1.00  0.00           H  
ATOM    246  HZ1 LYS A  15     -10.585   4.985 -15.266  1.00  0.00           H  
ATOM    247  HZ2 LYS A  15     -11.129   5.849 -13.908  1.00  0.00           H  
ATOM    248  HZ3 LYS A  15     -12.188   5.544 -15.198  1.00  0.00           H  
ATOM    249  N   ARG A  16      -5.725   6.869 -11.302  1.00  0.00           N  
ATOM    250  CA  ARG A  16      -4.415   6.229 -11.212  1.00  0.00           C  
ATOM    251  C   ARG A  16      -4.539   4.869 -10.538  1.00  0.00           C  
ATOM    252  O   ARG A  16      -3.937   3.889 -10.974  1.00  0.00           O  
ATOM    253  CB  ARG A  16      -3.465   7.119 -10.411  1.00  0.00           C  
ATOM    254  CG  ARG A  16      -3.328   8.475 -11.122  1.00  0.00           C  
ATOM    255  CD  ARG A  16      -1.912   9.030 -10.956  1.00  0.00           C  
ATOM    256  NE  ARG A  16      -1.728  10.183 -11.831  1.00  0.00           N  
ATOM    257  CZ  ARG A  16      -1.589  10.030 -13.146  1.00  0.00           C  
ATOM    258  NH1 ARG A  16      -1.607   8.835 -13.669  1.00  0.00           N  
ATOM    259  NH2 ARG A  16      -1.440  11.075 -13.915  1.00  0.00           N  
ATOM    260  H   ARG A  16      -5.965   7.562 -10.653  1.00  0.00           H  
ATOM    261  HA  ARG A  16      -4.011   6.091 -12.203  1.00  0.00           H  
ATOM    262  HB2 ARG A  16      -3.870   7.271  -9.419  1.00  0.00           H  
ATOM    263  HB3 ARG A  16      -2.502   6.643 -10.338  1.00  0.00           H  
ATOM    264  HG2 ARG A  16      -3.538   8.352 -12.174  1.00  0.00           H  
ATOM    265  HG3 ARG A  16      -4.034   9.173 -10.697  1.00  0.00           H  
ATOM    266  HD2 ARG A  16      -1.761   9.332  -9.930  1.00  0.00           H  
ATOM    267  HD3 ARG A  16      -1.192   8.268 -11.214  1.00  0.00           H  
ATOM    268  HE  ARG A  16      -1.711  11.083 -11.446  1.00  0.00           H  
ATOM    269 HH11 ARG A  16      -1.726   8.033 -13.082  1.00  0.00           H  
ATOM    270 HH12 ARG A  16      -1.504   8.719 -14.657  1.00  0.00           H  
ATOM    271 HH21 ARG A  16      -1.429  11.993 -13.518  1.00  0.00           H  
ATOM    272 HH22 ARG A  16      -1.336  10.956 -14.903  1.00  0.00           H  
ATOM    273  N   PHE A  17      -5.328   4.824  -9.474  1.00  0.00           N  
ATOM    274  CA  PHE A  17      -5.535   3.579  -8.739  1.00  0.00           C  
ATOM    275  C   PHE A  17      -6.768   2.838  -9.252  1.00  0.00           C  
ATOM    276  O   PHE A  17      -7.152   1.804  -8.708  1.00  0.00           O  
ATOM    277  CB  PHE A  17      -5.684   3.871  -7.245  1.00  0.00           C  
ATOM    278  CG  PHE A  17      -4.712   4.956  -6.827  1.00  0.00           C  
ATOM    279  CD1 PHE A  17      -3.403   4.982  -7.339  1.00  0.00           C  
ATOM    280  CD2 PHE A  17      -5.121   5.933  -5.912  1.00  0.00           C  
ATOM    281  CE1 PHE A  17      -2.512   5.985  -6.932  1.00  0.00           C  
ATOM    282  CE2 PHE A  17      -4.230   6.935  -5.508  1.00  0.00           C  
ATOM    283  CZ  PHE A  17      -2.926   6.961  -6.019  1.00  0.00           C  
ATOM    284  H   PHE A  17      -5.778   5.643  -9.179  1.00  0.00           H  
ATOM    285  HA  PHE A  17      -4.681   2.939  -8.886  1.00  0.00           H  
ATOM    286  HB2 PHE A  17      -6.693   4.198  -7.044  1.00  0.00           H  
ATOM    287  HB3 PHE A  17      -5.479   2.972  -6.682  1.00  0.00           H  
ATOM    288  HD1 PHE A  17      -3.079   4.233  -8.048  1.00  0.00           H  
ATOM    289  HD2 PHE A  17      -6.127   5.915  -5.517  1.00  0.00           H  
ATOM    290  HE1 PHE A  17      -1.504   6.004  -7.323  1.00  0.00           H  
ATOM    291  HE2 PHE A  17      -4.550   7.689  -4.805  1.00  0.00           H  
ATOM    292  HZ  PHE A  17      -2.239   7.733  -5.705  1.00  0.00           H  
ATOM    293  N   SER A  18      -7.377   3.359 -10.306  1.00  0.00           N  
ATOM    294  CA  SER A  18      -8.549   2.711 -10.885  1.00  0.00           C  
ATOM    295  C   SER A  18      -8.239   1.244 -11.194  1.00  0.00           C  
ATOM    296  O   SER A  18      -9.050   0.343 -10.939  1.00  0.00           O  
ATOM    297  CB  SER A  18      -8.945   3.425 -12.179  1.00  0.00           C  
ATOM    298  OG  SER A  18      -9.787   2.576 -12.945  1.00  0.00           O  
ATOM    299  H   SER A  18      -7.032   4.185 -10.707  1.00  0.00           H  
ATOM    300  HA  SER A  18      -9.368   2.763 -10.185  1.00  0.00           H  
ATOM    301  HB2 SER A  18      -9.474   4.334 -11.947  1.00  0.00           H  
ATOM    302  HB3 SER A  18      -8.052   3.666 -12.743  1.00  0.00           H  
ATOM    303  HG  SER A  18     -10.679   2.652 -12.601  1.00  0.00           H  
ATOM    304  N   THR A  19      -7.054   1.008 -11.748  1.00  0.00           N  
ATOM    305  CA  THR A  19      -6.647  -0.348 -12.094  1.00  0.00           C  
ATOM    306  C   THR A  19      -6.622  -1.229 -10.859  1.00  0.00           C  
ATOM    307  O   THR A  19      -7.055  -2.381 -10.897  1.00  0.00           O  
ATOM    308  CB  THR A  19      -5.251  -0.344 -12.722  1.00  0.00           C  
ATOM    309  OG1 THR A  19      -5.176   0.669 -13.715  1.00  0.00           O  
ATOM    310  CG2 THR A  19      -4.981  -1.711 -13.357  1.00  0.00           C  
ATOM    311  H   THR A  19      -6.443   1.759 -11.923  1.00  0.00           H  
ATOM    312  HA  THR A  19      -7.350  -0.755 -12.804  1.00  0.00           H  
ATOM    313  HB  THR A  19      -4.512  -0.156 -11.959  1.00  0.00           H  
ATOM    314  HG1 THR A  19      -5.606   0.340 -14.508  1.00  0.00           H  
ATOM    315 HG21 THR A  19      -3.998  -2.055 -13.068  1.00  0.00           H  
ATOM    316 HG22 THR A  19      -5.723  -2.419 -13.015  1.00  0.00           H  
ATOM    317 HG23 THR A  19      -5.032  -1.627 -14.432  1.00  0.00           H  
ATOM    318  N   PHE A  20      -6.093  -0.687  -9.772  1.00  0.00           N  
ATOM    319  CA  PHE A  20      -5.993  -1.436  -8.532  1.00  0.00           C  
ATOM    320  C   PHE A  20      -7.370  -1.874  -8.082  1.00  0.00           C  
ATOM    321  O   PHE A  20      -7.558  -3.002  -7.632  1.00  0.00           O  
ATOM    322  CB  PHE A  20      -5.337  -0.586  -7.448  1.00  0.00           C  
ATOM    323  CG  PHE A  20      -3.833  -0.610  -7.609  1.00  0.00           C  
ATOM    324  CD1 PHE A  20      -3.027  -0.428  -6.482  1.00  0.00           C  
ATOM    325  CD2 PHE A  20      -3.235  -0.799  -8.872  1.00  0.00           C  
ATOM    326  CE1 PHE A  20      -1.635  -0.435  -6.612  1.00  0.00           C  
ATOM    327  CE2 PHE A  20      -1.847  -0.805  -8.992  1.00  0.00           C  
ATOM    328  CZ  PHE A  20      -1.049  -0.622  -7.867  1.00  0.00           C  
ATOM    329  H   PHE A  20      -5.749   0.230  -9.809  1.00  0.00           H  
ATOM    330  HA  PHE A  20      -5.384  -2.306  -8.699  1.00  0.00           H  
ATOM    331  HB2 PHE A  20      -5.690   0.431  -7.524  1.00  0.00           H  
ATOM    332  HB3 PHE A  20      -5.599  -0.982  -6.477  1.00  0.00           H  
ATOM    333  HD1 PHE A  20      -3.479  -0.283  -5.513  1.00  0.00           H  
ATOM    334  HD2 PHE A  20      -3.835  -0.945  -9.750  1.00  0.00           H  
ATOM    335  HE1 PHE A  20      -1.014  -0.295  -5.744  1.00  0.00           H  
ATOM    336  HE2 PHE A  20      -1.389  -0.949  -9.959  1.00  0.00           H  
ATOM    337  HZ  PHE A  20       0.021  -0.625  -7.970  1.00  0.00           H  
ATOM    338  N   LEU A  21      -8.332  -0.979  -8.226  1.00  0.00           N  
ATOM    339  CA  LEU A  21      -9.694  -1.292  -7.842  1.00  0.00           C  
ATOM    340  C   LEU A  21     -10.196  -2.466  -8.671  1.00  0.00           C  
ATOM    341  O   LEU A  21     -10.888  -3.338  -8.160  1.00  0.00           O  
ATOM    342  CB  LEU A  21     -10.599  -0.066  -8.054  1.00  0.00           C  
ATOM    343  CG  LEU A  21     -11.742  -0.037  -7.023  1.00  0.00           C  
ATOM    344  CD1 LEU A  21     -12.542  -1.337  -7.089  1.00  0.00           C  
ATOM    345  CD2 LEU A  21     -11.185   0.123  -5.606  1.00  0.00           C  
ATOM    346  H   LEU A  21      -8.122  -0.101  -8.608  1.00  0.00           H  
ATOM    347  HA  LEU A  21      -9.705  -1.569  -6.803  1.00  0.00           H  
ATOM    348  HB2 LEU A  21     -10.006   0.832  -7.952  1.00  0.00           H  
ATOM    349  HB3 LEU A  21     -11.020  -0.101  -9.048  1.00  0.00           H  
ATOM    350  HG  LEU A  21     -12.396   0.794  -7.245  1.00  0.00           H  
ATOM    351 HD11 LEU A  21     -13.524  -1.174  -6.668  1.00  0.00           H  
ATOM    352 HD12 LEU A  21     -12.638  -1.651  -8.118  1.00  0.00           H  
ATOM    353 HD13 LEU A  21     -12.032  -2.103  -6.525  1.00  0.00           H  
ATOM    354 HD21 LEU A  21     -11.285  -0.819  -5.079  1.00  0.00           H  
ATOM    355 HD22 LEU A  21     -10.143   0.403  -5.654  1.00  0.00           H  
ATOM    356 HD23 LEU A  21     -11.742   0.890  -5.086  1.00  0.00           H  
ATOM    357  N   SER A  22      -9.827  -2.483  -9.953  1.00  0.00           N  
ATOM    358  CA  SER A  22     -10.253  -3.565 -10.852  1.00  0.00           C  
ATOM    359  C   SER A  22      -9.660  -4.916 -10.435  1.00  0.00           C  
ATOM    360  O   SER A  22     -10.391  -5.869 -10.169  1.00  0.00           O  
ATOM    361  CB  SER A  22      -9.835  -3.254 -12.297  1.00  0.00           C  
ATOM    362  OG  SER A  22     -10.433  -4.203 -13.174  1.00  0.00           O  
ATOM    363  H   SER A  22      -9.258  -1.759 -10.298  1.00  0.00           H  
ATOM    364  HA  SER A  22     -11.329  -3.637 -10.816  1.00  0.00           H  
ATOM    365  HB2 SER A  22     -10.167  -2.266 -12.566  1.00  0.00           H  
ATOM    366  HB3 SER A  22      -8.757  -3.304 -12.378  1.00  0.00           H  
ATOM    367  HG  SER A  22      -9.731  -4.651 -13.655  1.00  0.00           H  
ATOM    368  N   LEU A  23      -8.336  -4.997 -10.395  1.00  0.00           N  
ATOM    369  CA  LEU A  23      -7.657  -6.243 -10.031  1.00  0.00           C  
ATOM    370  C   LEU A  23      -7.915  -6.637  -8.572  1.00  0.00           C  
ATOM    371  O   LEU A  23      -8.174  -7.807  -8.277  1.00  0.00           O  
ATOM    372  CB  LEU A  23      -6.149  -6.111 -10.268  1.00  0.00           C  
ATOM    373  CG  LEU A  23      -5.602  -4.908  -9.483  1.00  0.00           C  
ATOM    374  CD1 LEU A  23      -4.992  -5.371  -8.151  1.00  0.00           C  
ATOM    375  CD2 LEU A  23      -4.510  -4.198 -10.297  1.00  0.00           C  
ATOM    376  H   LEU A  23      -7.804  -4.208 -10.624  1.00  0.00           H  
ATOM    377  HA  LEU A  23      -8.030  -7.034 -10.666  1.00  0.00           H  
ATOM    378  HB2 LEU A  23      -5.654  -7.016  -9.943  1.00  0.00           H  
ATOM    379  HB3 LEU A  23      -5.970  -5.966 -11.322  1.00  0.00           H  
ATOM    380  HG  LEU A  23      -6.413  -4.218  -9.288  1.00  0.00           H  
ATOM    381 HD11 LEU A  23      -3.943  -5.587  -8.296  1.00  0.00           H  
ATOM    382 HD12 LEU A  23      -5.094  -4.584  -7.419  1.00  0.00           H  
ATOM    383 HD13 LEU A  23      -5.495  -6.257  -7.798  1.00  0.00           H  
ATOM    384 HD21 LEU A  23      -4.955  -3.426 -10.906  1.00  0.00           H  
ATOM    385 HD22 LEU A  23      -3.795  -3.751  -9.621  1.00  0.00           H  
ATOM    386 HD23 LEU A  23      -4.001  -4.908 -10.931  1.00  0.00           H  
ATOM    387  N   LEU A  24      -7.836  -5.674  -7.652  1.00  0.00           N  
ATOM    388  CA  LEU A  24      -8.060  -5.996  -6.243  1.00  0.00           C  
ATOM    389  C   LEU A  24      -9.503  -6.431  -6.023  1.00  0.00           C  
ATOM    390  O   LEU A  24      -9.787  -7.263  -5.161  1.00  0.00           O  
ATOM    391  CB  LEU A  24      -7.697  -4.806  -5.336  1.00  0.00           C  
ATOM    392  CG  LEU A  24      -8.893  -3.855  -5.164  1.00  0.00           C  
ATOM    393  CD1 LEU A  24      -9.877  -4.370  -4.108  1.00  0.00           C  
ATOM    394  CD2 LEU A  24      -8.364  -2.499  -4.707  1.00  0.00           C  
ATOM    395  H   LEU A  24      -7.625  -4.751  -7.918  1.00  0.00           H  
ATOM    396  HA  LEU A  24      -7.421  -6.823  -5.986  1.00  0.00           H  
ATOM    397  HB2 LEU A  24      -7.378  -5.171  -4.369  1.00  0.00           H  
ATOM    398  HB3 LEU A  24      -6.880  -4.261  -5.787  1.00  0.00           H  
ATOM    399  HG  LEU A  24      -9.401  -3.745  -6.110  1.00  0.00           H  
ATOM    400 HD11 LEU A  24      -9.994  -3.629  -3.334  1.00  0.00           H  
ATOM    401 HD12 LEU A  24     -10.832  -4.558  -4.569  1.00  0.00           H  
ATOM    402 HD13 LEU A  24      -9.508  -5.277  -3.677  1.00  0.00           H  
ATOM    403 HD21 LEU A  24      -7.807  -2.624  -3.790  1.00  0.00           H  
ATOM    404 HD22 LEU A  24      -7.718  -2.099  -5.466  1.00  0.00           H  
ATOM    405 HD23 LEU A  24      -9.189  -1.826  -4.538  1.00  0.00           H  
ATOM    406  N   GLU A  25     -10.409  -5.880  -6.821  1.00  0.00           N  
ATOM    407  CA  GLU A  25     -11.812  -6.235  -6.719  1.00  0.00           C  
ATOM    408  C   GLU A  25     -12.025  -7.678  -7.158  1.00  0.00           C  
ATOM    409  O   GLU A  25     -12.848  -8.390  -6.589  1.00  0.00           O  
ATOM    410  CB  GLU A  25     -12.627  -5.302  -7.614  1.00  0.00           C  
ATOM    411  CG  GLU A  25     -14.001  -5.892  -7.858  1.00  0.00           C  
ATOM    412  CD  GLU A  25     -14.972  -4.795  -8.277  1.00  0.00           C  
ATOM    413  OE1 GLU A  25     -16.066  -4.760  -7.740  1.00  0.00           O  
ATOM    414  OE2 GLU A  25     -14.605  -4.002  -9.129  1.00  0.00           O  
ATOM    415  H   GLU A  25     -10.127  -5.229  -7.501  1.00  0.00           H  
ATOM    416  HA  GLU A  25     -12.138  -6.127  -5.691  1.00  0.00           H  
ATOM    417  HB2 GLU A  25     -12.729  -4.339  -7.138  1.00  0.00           H  
ATOM    418  HB3 GLU A  25     -12.126  -5.188  -8.564  1.00  0.00           H  
ATOM    419  HG2 GLU A  25     -13.929  -6.630  -8.638  1.00  0.00           H  
ATOM    420  HG3 GLU A  25     -14.350  -6.354  -6.956  1.00  0.00           H  
ATOM    421  N   ALA A  26     -11.268  -8.108  -8.165  1.00  0.00           N  
ATOM    422  CA  ALA A  26     -11.386  -9.474  -8.659  1.00  0.00           C  
ATOM    423  C   ALA A  26     -10.951 -10.463  -7.587  1.00  0.00           C  
ATOM    424  O   ALA A  26     -11.551 -11.528  -7.429  1.00  0.00           O  
ATOM    425  CB  ALA A  26     -10.525  -9.666  -9.912  1.00  0.00           C  
ATOM    426  H   ALA A  26     -10.619  -7.501  -8.575  1.00  0.00           H  
ATOM    427  HA  ALA A  26     -12.418  -9.663  -8.912  1.00  0.00           H  
ATOM    428  HB1 ALA A  26      -9.651 -10.249  -9.664  1.00  0.00           H  
ATOM    429  HB2 ALA A  26     -11.100 -10.184 -10.666  1.00  0.00           H  
ATOM    430  HB3 ALA A  26     -10.219  -8.702 -10.292  1.00  0.00           H  
ATOM    431  N   ALA A  27      -9.906 -10.102  -6.850  1.00  0.00           N  
ATOM    432  CA  ALA A  27      -9.402 -10.967  -5.789  1.00  0.00           C  
ATOM    433  C   ALA A  27     -10.405 -11.027  -4.642  1.00  0.00           C  
ATOM    434  O   ALA A  27     -10.333 -11.909  -3.787  1.00  0.00           O  
ATOM    435  CB  ALA A  27      -8.061 -10.445  -5.272  1.00  0.00           C  
ATOM    436  H   ALA A  27      -9.468  -9.238  -7.024  1.00  0.00           H  
ATOM    437  HA  ALA A  27      -9.263 -11.962  -6.185  1.00  0.00           H  
ATOM    438  HB1 ALA A  27      -7.258 -10.858  -5.868  1.00  0.00           H  
ATOM    439  HB2 ALA A  27      -8.045  -9.367  -5.339  1.00  0.00           H  
ATOM    440  HB3 ALA A  27      -7.934 -10.744  -4.242  1.00  0.00           H  
ATOM    441  N   ASP A  28     -11.342 -10.082  -4.641  1.00  0.00           N  
ATOM    442  CA  ASP A  28     -12.372 -10.025  -3.605  1.00  0.00           C  
ATOM    443  C   ASP A  28     -11.861  -9.314  -2.353  1.00  0.00           C  
ATOM    444  O   ASP A  28     -12.163  -9.735  -1.236  1.00  0.00           O  
ATOM    445  CB  ASP A  28     -12.837 -11.438  -3.232  1.00  0.00           C  
ATOM    446  CG  ASP A  28     -14.307 -11.419  -2.822  1.00  0.00           C  
ATOM    447  OD1 ASP A  28     -14.598 -11.821  -1.706  1.00  0.00           O  
ATOM    448  OD2 ASP A  28     -15.124 -11.005  -3.629  1.00  0.00           O
[truncated: 3,783,839 more chars]
