# Supplementary material for: Bisphenol A: Unveiling Its Role in Glioma Progression and Tumor Growth
Source: Int J Mol Sci. 2024 Feb 21;25(5):2504. doi: 10.3390/ijms25052504 (PMC10931199; doi:10.3390/ijms25052504)
Supplement: Supplementary file 1 [file ijms-25-02504-s001.zip › ijms-2766183-supplementary/risk model/1.txt]

id	futime	fustat	GPRC5A	MARCO	IBSP	DSG2	CP	ALX4	CHI3L2	LYZ	OSM	MMP9	SRPX2	MEDAG	HAMP	MET	HOXA2	CCL2	CCL8	ABCC3	CD69	IL1A	CD2	GBP1	TTR	TRIM67	PLAU	EGR2	MMP19	F13A1	TREM1	CXCL6	IL1B	LIF	JCHAIN	CHI3L1	POSTN	NTS	SPOCD1	ANXA1	OASL	IL6	SCN7A	IL1RN	WDR38	CCL21	MMP7	THBS1	CH25H
TCGA-HT-7472	1	0	0.975515956	2.300040058	0.006839433	0.13405286	4.146046413	0.508144326	4.875233573	5.890135656	0.976294855	0.751579641	1.801085733	0.260057915	2.664557499	0.570217376	0.004334929	5.683798012	3.48102264	1.146562344	1.178620271	0.469664676	1.8075671	4.412293462	0.122069406	3.004554191	3.272868113	4.25727144	1.601182533	5.337143545	1.448922543	0.547236683	1.901213555	1.004544539	1.352627307	1.824940297	0.04301254	0.111684787	3.51205453	5.298617295	1.776641012	0.691421386	2.428032148	0.579076714	1.35213058	1.658285873	2.543092111	1.443755996	5.36751874
TCGA-HT-A5R9	2	0	0.284351964	3.176801942	0.006839433	0.817930712	2.389396835	1.085900376	2.893752546	3.022989489	0.454080667	1.48374013	1.092529501	1.459434003	1.1565458	1.345892716	0.004334929	2.751977107	0.67083205	0.142603843	0.634974857	0.056337256	1.301608607	2.147611605	0.045301849	6.894419279	1.640658884	2.615206617	0.272842927	2.895085483	0.384598484	0.20886373	1.326010009	0.954982815	0.726756785	3.436511988	1.173701119	0.111285561	0.351881573	3.932737378	0.669858569	0.355255998	0.265607876	0.650217366	0.129534086	0.266641233	0.225018649	1.854049425	3.239783218
TCGA-HT-7690	3	0	0.644883856	0.536085782	5.171230359	0.477733467	4.430818526	0.702949815	6.230092854	3.916625513	3.206507745	5.981179111	2.475665683	0.753272349	5.164681234	1.721040042	0.073613965	6.585568471	2.606825392	1.274684914	2.696113166	0.764036698	2.852720051	5.641010652	0.212432667	2.323551768	6.516973569	4.130077977	1.934658689	5.285533156	1.649532608	0.923911759	4.161377356	1.313622338	2.125622534	3.535786271	1.627781648	1.184325426	3.68015015	7.515761964	1.446444042	3.000666801	3.203987846	1.259460928	0.813330991	0.750895709	2.416770929	2.58609218	5.226240557
TCGA-HT-7687	3	0	0.46903429	1.688082056	0.335545898	0.113639008	3.10650977	0.365747482	4.215465974	4.726677728	2.344152866	1.372953162	1.468658435	0.503528928	0.939769987	1.075876955	0.045181827	3.656192013	0.710650297	0.575750823	1.964904605	0.427469275	1.910994117	2.902881403	0.04825713	7.36706862	2.264175367	4.391069276	0.728801148	3.61396938	0.446018365	0.514956214	2.896039728	0.655892486	1.570677863	3.012585851	0.463260827	0.522690061	1.404129864	4.484608925	1.180705281	0.41425513	0.532584335	0.651213462	0.375111897	2.771537834	0.050578909	1.976508847	4.665748936
TCGA-HT-A74O	3	0	2.127518848	0.121188657	0.110772612	0.033759142	2.905996949	1.075979208	5.951760592	3.702441663	0.77627531	0.448823259	2.077057767	0.18134725	3.630090348	0.084999658	0.109124212	5.537277603	1.166548921	0.806646883	1.478039291	1.024755279	2.763817634	4.433223592	0.079437348	0.276678404	3.166625733	1.873459132	1.489680604	1.423359066	0.835962908	0.045336472	1.600632614	0.531178863	2.073410042	3.155385827	0.100590468	0	4.408630794	5.998847026	2.966826563	0.657275752	0.244373629	0.718569277	0.894616671	0.001128852	0.821223928	0.605704929	2.362050077
TCGA-HT-A5RB	3	0	0.194872136	0.509812225	0.179371638	0.184269563	0.430300072	0.296577079	0.895895049	1.422755802	1.248316871	0.407582561	0.590252588	0.342886202	1.450950707	0.439982379	0.004334929	3.426790316	0.773612212	0.168675686	0.556342524	0.980421263	0.07000748	2.227916843	0.005467507	1.26358635	1.828966749	3.834513678	0.108414521	1.431517172	0.090619789	0.13874031	3.262704672	0.484081332	1.17796175	3.549034036	1.165084665	0.229660726	0.260726821	2.541921952	0.318532693	0.263451002	0.615979669	0.097459947	0.003963953	0.282857381	0.661871986	1.12227767	5.650077399
TCGA-HT-7691	3	0	0.849285346	1.895652257	1.951219307	0.236969913	4.315975783	0.049274254	7.396574083	3.809759456	5.195785767	2.543954121	4.1359565	1.567536959	3.415505515	1.829977427	0.004334929	7.320316596	2.610024658	2.290182434	3.907323935	2.928458442	0.939800953	4.515437052	0.135741267	1.777028831	4.292175387	6.071216696	1.742707793	3.372354337	1.902318106	0.111911875	6.732731346	3.265430976	2.007771199	12.1618836	5.034945608	0.047053486	5.174085019	6.706782547	0.945159954	2.283975564	2.941850402	3.493891986	1.469623742	0.156832603	0.548867498	3.867549352	7.334705028
TCGA-HT-8015	3	0	0.3417459	1.969008	0.8888842	0.35493	4.678854	0.2689897	7.498703	1.94527	4.018953	0.2425222	2.640977	0.4700609	3.696998	2.149313	0.04490697	6.16163	2.863569	0.3456152	3.04008	3.210977	1.108037	3.423101	0.04798873	1.795786	1.874157	6.384702	0.1650199	2.655899	0.291223	0.09546074	6.446348	1.520596	0.6887926	11.26339	1.547035	3.407709	1.808196	5.593156	1.408373	1.117214	1.655255	2.536285	1.297309	0.1950042	0.009362643	1.5436	7.405078
TCGA-VM-A8CB	3	0	0.15058043	0.565770996	0.08643364	0.027230609	0.16768628	0.198493791	1.503601365	1.910869718	0.390252046	1.580778805	0.728578037	0.216334756	0.746978987	0.583448287	0.004334929	1.497953718	0.511256089	0.592170654	0.156530416	0.134958201	0.360802576	1.649678008	0.005467507	6.486143851	1.100805506	1.272181142	0.456245305	1.578934803	0.136658546	0.181604573	0.690598204	0.23914254	0.004002696	3.29794059	0.400392507	0	0.85519636	2.755977395	0.751486481	0.184057971	0.162152086	0.361857863	0.18033506	0.133771351	0.063737305	0.386576356	1.093440481
TCGA-HT-7467	3	0	0.1819428	0.289947847	0.006839433	0.073118264	1.449753137	0.315583839	4.255813502	1.727035619	0.342503948	0.248898096	0.73407897	0.742686167	1.480644069	3.119947921	0.004334929	2.015192193	0.008542845	0.271019638	0.78492559	0.568107296	0.76026547	3.009780379	0.031924432	4.630734151	1.12902168	1.242231742	0.058842818	1.930983776	0.108819637	0.116092726	0.555778991	0.325949657	0.115828724	4.880264054	0.222596725	0	0.805839074	3.071780029	1.608912639	0.196708054	0.357595375	0.167359607	0.167483176	0.001128852	0.03479301	1.098186902	2.766072159
TCGA-HT-8106	3	0	1.23081476	2.68646682	6.97338945	0.73020893	8.21232527	2.55748828	8.33834864	7.66829053	3.03853888	3.98924056	2.98633723	0.29842114	5.38572539	2.32054445	0.28941373	5.18737313	1.67833069	4.74847632	4.1966169	0.96039489	6.47200672	7.07384256	0.14540698	0.24663145	6.97078688	5.3336769	3.86000223	9.2996562	2.43975827	0.29338367	3.62709965	2.20314703	7.04794641	9.98367495	0.62441553	0.10167077	6.23023668	7.14415475	2.38508811	2.91694476	3.17684249	1.6053782	0.66322003	8.67988548	1.57681513	3.37501395	6.32161464
TCGA-HT-7471	4	0	0.861240827	2.246497082	0.626927644	0.045902264	3.460195907	0.381790962	5.692309013	5.423011427	0.895578683	1.019990649	2.019139964	0.422014643	4.032214866	0.536196793	0.004334929	4.913019996	1.671247182	0.738105376	0.69844174	0.753681196	1.718778035	4.745224033	0.005467507	6.20074397	2.978850287	1.694026391	1.082357416	4.747280451	0.342155021	0.004564575	2.003400309	0.836828139	1.113097811	7.924571567	0.138888737	0.075849335	2.37142524	4.586971857	3.723550083	0.624231702	0.166243835	1.47817829	0.900912331	0.543921016	0.205772025	2.180616335	2.768585847
TCGA-HT-A5R5	4	0	3.067477	0.3284386	0.006839433	0.4606252	4.597364	0.30405	6.643278	1.644967	3.241949	0.4694126	1.023736	3.992727	4.17431	2.19632	0.004334929	10.76204	8.544938	0.9266382	2.633979	3.010819	0.4683707	6.479581	0.2612583	2.084937	3.731698	5.446471	3.298062	1.494849	2.023497	0.9494453	5.92002	3.118195	0.2303323	4.234215	0.1627106	0.07775782	2.840847	4.177637	2.697196	3.822929	1.62885	2.604482	1.987879	0.1303716	0.4271252	5.991438	8.017965
TCGA-HT-7877	4	0	0.604951957	0.82540503	0.133014523	0.115602167	1.370084354	0.459485532	0.911842182	1.912463656	0.96240915	1.383278105	0.902862654	1.751353396	0.670386553	1.853301376	0.004334929	2.677576608	0.161693943	0.272912535	0.370481845	0.234630344	0.755045385	2.740598718	0.005467507	5.810715309	0.910596678	2.847447751	0.789646946	2.63723306	0.981054038	0.163933876	0.743921611	0.46359606	0.860811888	2.582081039	1.396188934	0.042732853	0.458336636	3.38952172	0.710650008	0.749506514	0.439053045	0.133752028	0.472462204	0.650232075	0.009362643	3.753667514	2.452690366
TCGA-HT-7676	5	0	0.073107172	0.559064767	0.061260282	0.034590405	1.850202249	0.194781973	2.83663267	2.639894972	0.6685358	0.997464895	0.578712064	0.315043416	3.239395145	0.27056801	0.041191155	2.806174865	0.008542845	0.096627332	0.639741281	1.223559951	1.03595629	3.139711893	0.044091049	1.188984972	2.251244505	1.83802513	0.341642969	2.339082418	0.634691429	0.440855996	2.18795903	0.173635403	0.215477463	2.846233643	0.190529344	0.159835458	0.456554432	3.066035426	0.804383634	0.442547772	1.252480331	0.387917656	1.915139135	0.335774047	1.40247497	1.361467961	4.204449927
TCGA-F6-A8O4	6	0	0.114684793	1.699880837	0.006839433	0.064059165	1.011303654	0.129621843	1.986280339	3.312546983	0.880802029	0.075319039	0.396495578	0.691805509	1.497540692	1.429214518	0.004334929	3.496005589	1.684140533	0.211912758	0.258892535	0.386502079	0.216741343	1.612813057	0.098719754	0.785526716	1.20434717	3.385616198	0.287667591	1.343238895	0.325946846	0.501020251	3.287853606	0.307513282	0.666367602	2.677211139	0.049249893	0.254815436	0.158551482	2.745035758	0.837784773	0.202804966	2.01358696	0.235922178	2.507585514	0.001128852	0.009362643	0.795726586	5.340844176
TCGA-HT-7616	7	1	1.243572831	1.504636841	0.006839433	0.174894796	4.932791079	0.362230731	5.150959393	6.283343237	3.055906686	1.181285886	4.044636659	1.485510887	0.545858757	0.88238421	0.004334929	4.097968504	2.649873232	3.275713251	2.667185782	0.182198832	4.060916309	5.739138152	0.005467507	6.397683437	2.891821249	4.602155191	2.755224068	4.786537814	0.550132651	0.763069615	1.807417025	1.694359496	9.299259721	8.139640996	0.137589622	0	2.781500267	6.124151976	3.438849932	1.327379834	0.164710807	1.508650557	0.319189335	1.923916149	1.013193474	5.02389505	2.79861926
TCGA-F6-A8O3	7	0	0.251946563	1.426196266	0.006839433	0.114162783	0.760741314	0.586130087	1.540365024	1.845797808	1.239637185	0.503410569	0.452154091	0.221981293	1.052271025	0.968728395	0.004334929	4.214771387	2.714423485	0.130628098	0.572461516	0.285667971	0.26683703	2.124768654	0.005467507	6.243930403	1.612875416	3.931970394	0.087823068	2.346295591	0.049515676	0.111388397	2.773128525	0.631652647	0.052666374	2.275113816	0.612926432	0.046914313	0.995122697	3.104581566	0.722808861	0.114183985	0.228084709	0.450580429	0.110242337	0.227544157	0.16380939	1.210375917	5.190010467
TCGA-HT-7857	7	0	2.364440001	3.589541681	3.147660223	1.324087666	4.591207227	1.121114517	6.262513151	6.402253487	5.641017785	0.893584243	6.002993091	3.860981897	6.160313619	3.536169127	0.074152585	8.045072557	4.455481106	5.563454406	4.298486678	3.892746669	4.45112527	5.581808172	0.078649933	0.411074061	7.550238989	8.245039491	5.341259931	7.483371051	3.262148543	1.199929214	7.077339139	4.807072192	1.241819873	10.10673339	10.8232445	0.380254237	6.027549285	7.561406501	3.787220419	2.759916237	5.079858862	3.126807604	0.55447479	1.952128249	0.751071748	4.720373013	7.013869224
TCGA-P5-A5EV	7	0	0.040203909	0.125675113	0.262808638	0.049058909	0.391322605	0.183088018	2.673786257	2.22931435	0.56465824	0.34942751	0.746888388	0.408107065	0.77159449	0.14469855	0.004334929	2.235774955	0.72379585	0.156790991	1.102634519	0.774900229	1.14461274	3.259045793	0.119267763	2.882601182	1.687616527	1.606297231	0.118072336	2.471438209	0.098353448	0.128173517	1.423338178	0.112763356	0.217450615	1.720861232	0.650656365	0.054687358	0.432647009	2.962523822	0.766826544	0.007910149	0.305760862	0.327374434	0.240371283	0.338833415	0.153730068	0.716658954	2.283020299
TCGA-HT-A4DS	7	0	0.5940364	0.531227	0.006839433	0.09915857	1.746967	0.0353345	5.519853	0.900381	1.621595	0.245052	2.497328	0.2951664	3.529236	0.7569819	0.6845024	3.657088	0.3145086	1.76686	2.135785	0.861298	3.213207	4.625039	0.005467507	1.501495	1.68974	4.18565	0.2396992	1.056307	0.5578401	0.004564575	1.991338	0.6970496	0.7339038	11.11525	4.139947	3.378261	4.604496	6.154684	2.424857	0.266185	0.2206074	0.9381813	1.024439	0.1505212	0.3438495	0.5545513	3.563109
TCGA-P5-A72U	7	0	0.697236	1.021747	1.400551	3.401051	2.875771	0.4277007	4.954944	3.539439	1.81476	4.454729	2.567964	1.843458	3.145359	0.8534764	0.6362046	6.047281	0.6389133	2.691532	1.921823	0.4447919	3.209969	3.578104	0.2802255	0.1060522	3.798094	2.909428	2.190862	4.297884	0.3869858	1.987608	1.451251	1.477912	2.777474	10.48627	4.605142	0.1047491	1.51532	7.544201	0.868233	0.75735	0.1680303	0.377968	0.7178707	1.05366	0.5491582	3.443669	2.85142
TCGA-HT-8111	7	0	0.826274084	0.044505747	0.006839433	0.090531672	5.642353266	0.248863956	5.529206458	3.461957501	0.999952173	1.093646303	2.027055954	0.545825846	2.228443994	0.802615804	0.004334929	4.148419859	0.37018175	0.582417634	1.694276647	0.552036119	1.885091094	4.201323731	0.005467507	1.379458938	1.88502101	2.159878865	0.202786967	2.82041699	0.376975654	0.16670561	0.969667614	1.10587108	1.459402767	4.942235501	0.010271778	0.709019099	3.226350009	5.960996067	1.399229237	0.38134207	1.842794423	0.213310451	2.211370557	3.14186901	1.594488727	1.360802459	3.947765867
TCGA-CS-5394	8	0	0.069837147	0.080846666	0.058663488	0.006190809	0.184377301	0.441499666	0.160630243	1.315163703	0.234967224	0.613252872	0.643565678	0.301089138	0.075588512	0.126655845	0.039398571	1.025997148	0.35163908	0.445135877	0.138898788	0.052884537	0.329862146	2.36461665	0.042205475	8.758286918	1.264739067	0.905644934	0.192312772	2.108618396	0.080017501	0.044513253	0.196503432	0.829526566	0.29655902	1.159602034	0.830800349	0	0.337811347	3.088875819	0.968035569	0.086161735	0.044758254	0.10996981	0.119920682	0.247226052	0.009362643	1.997559464	0.63996599
TCGA-HT-7875	10	0	0.213864092	0.888339473	0.006839433	0.071500002	1.84881463	1.11667181	1.29232232	0.673456252	0.473357812	0.458482681	1.704225786	0.485519282	1.007402264	0.693500777	0.004334929	2.685945184	0.268187208	0.36014081	0.238494518	0.165178106	0.012180659	3.143242858	0.005467507	6.15928841	1.08617858	1.724414082	0.093334361	1.801309538	0.065529491	0.224293611	1.079352566	1.269720412	0.291067939	2.377736757	0.204857122	0.050250758	0.412773245	3.008349044	1.374663514	0.259996306	0.857178983	0.107980927	1.048482159	0.684874854	0.009362643	1.535824633	2.970540988
TCGA-HT-8107	14	0	0.437022553	1.375301396	0.513937472	0.327279389	1.435561744	0.299686016	2.500141225	1.578886671	2.404691674	0.375020693	0.621255415	0.704085787	3.055556311	4.048568185	0.004334929	5.872112373	2.950414266	0.515589069	0.441102103	1.720238977	0.279384663	4.001306043	0.178409753	1.705087428	1.390259233	3.18898121	0.335770904	2.53174233	0.368103352	0.19202762	5.289492599	0.880474294	0.613163498	4.899135137	0.975388218	0.244175306	0.721312566	4.404143076	0.820456387	1.818290543	1.078193399	0.445148892	0.100364225	0.442729588	0.277371537	2.646251398	4.659936757
TCGA-HT-7860	15	0	0.8319619	1.307807	0.5251086	4.395854	3.679673	0.3466299	5.842113	5.29577	3.91098	2.562807	3.612773	1.046793	1.972781	2.587491	1.469007	5.371373	1.725495	4.350429	4.02363	2.261403	2.60333	6.758816	0.05361425	0.4868687	3.368827	5.506377	0.7990768	3.131446	1.111659	0.3357743	5.518251	2.533993	0.582558	11.28753	5.648988	0.7141066	2.233959	7.323631	4.774211	0.3377465	0.9734918	1.636392	1.887049	0.001128852	1.035915	1.691611	4.159587
TCGA-DU-A7TJ	17	0	2.057342	0.3515877	1.358327	3.324258	5.199788	0.3391558	7.698122	3.788757	0.3945244	1.580779	3.878125	0.6699675	3.954072	1.377529	0.6261253	4.152507	0.5862744	3.490711	2.540118	1.310264	1.737162	5.735158	0.1357413	0.1830475	5.131774	4.23911	0.5910649	2.571426	0.9888674	0.004564575	2.398329	3.702387	0.3017968	11.64919	6.977276	0.497162	4.01685	8.403154	2.235108	1.490514	2.914391	0.8592524	0.498973	0.001128852	0.1743224	1.619881	4.288
TCGA-HT-7680	23	0	0.840808818	1.547160508	0.066031443	2.783675879	8.066442008	0.320239141	5.760059689	3.946828223	5.319128397	1.019154982	2.940157987	1.050496227	2.668170096	1.002745567	0.004334929	6.388384652	2.922829747	3.405369158	4.069833541	3.133763862	1.435527776	5.468672058	1.13516596	0.551576982	2.113608439	7.714816395	0.601149564	3.041611033	1.40084194	0.137198882	7.599489701	2.612576516	6.159986787	8.603753695	2.358409382	2.534961766	1.108051739	7.470598186	1.428061952	0.372001639	3.57081952	2.28231206	5.492549678	0.361739881	0.200578636	3.020770877	7.352901817
TCGA-E1-A7YU	23	1	0.1852176	0.2083575	0.1181379	0.03583638	1.207232	0.2825597	2.736437	0.3241139	1.328581	0.2312645	0.9887203	0.5059399	0.9315939	1.083954	0.004334929	3.399771	0.6078639	0.8966671	0.3151558	0.7933443	0.1704259	2.732268	0.005467507	0.9159767	1.800227	1.729823	0.2753244	0.8648665	0.3996145	0.04821396	1.19431	0.6693296	0.3688632	3.449513	0.1069792	0.2180911	2.144019	3.219078	0.6082101	0.287519	0.6262769	0.2437822	0.190182	0.3481974	0.7999561	0.6464787	1.419755
TCGA-DU-6400	37	1	0.816204955	0.665584232	0.356437535	0.939311677	1.530616465	0.201332925	4.370880073	3.044429389	0.533547532	1.996131714	1.096980983	0.354877465	1.517585927	1.6568723	0.033591571	3.085453278	0.426757467	0.55041837	0.566691413	0.292695057	1.457160184	2.857736137	0.066254931	6.341362322	1.504230422	2.237998466	0.567605162	1.573121323	0.228477123	0.070621043	2.091304729	0.540197358	0.396748298	5.071885138	0.708789524	0.425468569	1.433834891	4.035798403	1.33716531	0.254139944	0.295070314	0.640400247	0.508877606	0.20944762	0.442979285	1.934076749	2.803200508
TCGA-P5-A5F6	39	0	3.161217	0.7188552	0.1291147	4.318473	2.028878	0.04459701	0.2392481	3.253488	1.341924	2.601418	0.1212457	1.172131	0.4163388	1.128424	0.004334929	4.921371	1.483981	0.9252218	0.3135428	0.0612945	1.113554	4.782455	16.50508	0.02809213	2.056714	3.5587	0.4344522	4.734615	0.7990216	0.18819	1.218437	2.78081	1.804146	6.629774	3.048705	0	4.834885	3.324619	0.3072136	1.106789	0.03162668	1.353668	3.863199	0.202991	0.2107005	3.575425	0.5096619
TCGA-HT-8010	50	0	0.171946105	1.967584387	0.450717138	0.157227072	3.199177231	0.569506204	2.648168226	1.419270853	1.729123339	0.302484052	1.275864751	0.378122308	1.603402855	1.014564121	0.06659317	3.479138644	0.688705603	0.749804038	1.413454184	0.97232857	0.825074095	2.499172243	0.070751055	2.472088396	1.049109236	4.588422888	0.116489242	2.756146298	0.085261479	0.004564575	3.226853466	0.436406729	0.14282803	3.96993852	0.370479078	0.180659027	0.524557354	2.968738299	1.016648454	0.112465197	0.610475929	0.142714385	1.013078618	0.001128852	0.102495192	1.186116639	6.119054509
TCGA-HT-A616	55	0	0.625796863	2.296994676	0.068207214	0.174142121	0.588217386	0.246238358	1.036785391	0.709482647	2.372342246	0.174478429	0.376081253	1.695844861	1.570039204	1.286436223	0.004334929	3.967529574	1.088484759	0.235051143	0.975135034	2.043940107	0.18284081	2.667635643	0.048927906	1.275462296	0.762320643	4.246846901	0.971805364	1.981799321	0.778128665	0.766448064	3.728143655	0.380729448	0.240554845	3.768947097	0.258500047	0.061178927	0.590889975	3.674366153	0.734949975	2.71824637	0.987546371	0.429998422	0.80704658	0.001128852	0.727008402	2.909232377	5.473258864
TCGA-QH-A6X9	58	0	0.050611143	0.95189462	0.16281634	0.020391999	0.810776981	0.343065112	2.358876867	0.736826752	0.738970328	0.28351965	0.518551077	0.511249629	1.007544923	0.30777298	0.040777683	3.733605181	1.634789412	0.052703521	0.951631487	0.95226065	0.341755343	2.791827653	0.043687214	3.573974293	1.211558249	2.78400563	0.1158291	1.267504031	0.163832947	0.163807759	2.74558115	0.046924312	0.352473121	2.691105431	0.102323587	0.158161641	0.598600426	2.486208138	0.798083533	0.089392334	0.818782542	0.186571654	0.288391939	0.001128852	0.397680431	0.812478732	4.655808155
TCGA-TQ-A7RI	62	0	0.100069757	0.779774938	0.006839433	0.05753317	3.766462449	0.231347517	3.813632598	2.343850759	0.715934924	1.161455197	1.637937853	0.509748874	0.757386272	0.422564228	0.004334929	2.716640885	0.127385271	0.43367859	1.044073622	0.297709873	0.59126961	3.287584272	0.005467507	6.441544887	1.76834174	1.075943714	0.641427922	1.417786925	0.227263768	0.241945345	0.790839633	0.685463003	0.368197866	4.322011036	0.085975195	0	1.25105351	3.334553786	0.740341273	0.107163567	0.204788595	0.331915097	0.283449488	0.213282962	0.054292069	1.013828156	2.744301315
TCGA-S9-A7J2	62	0	0.114023711	0.256303019	0.006839433	0.037081265	0.70375182	0.61843491	0.888601278	1.391626472	1.850297472	0.683045625	0.909469252	0.339505971	1.124512307	0.177955529	0.004334929	4.115554896	1.474428142	0.121973984	0.504436524	0.948212877	0.124260784	2.69977049	0.04745177	7.088174776	1.789678185	4.253191	0.144848473	1.829862483	0.1347159	0.050265729	4.101366249	2.17002021	0.064783671	1.395954031	0.743325529	0	0.163973642	2.352008125	0.629613417	0.298937932	0.087360781	0.228506117	0.197961024	0.192875249	0.127235626	1.316002875	5.931696647
TCGA-RY-A843	63	0	0.298250245	0.456928189	0.006839433	0.028622187	0.799716816	0.22044044	3.977731149	1.568003108	1.350899038	0.305946918	0.927161607	0.465524749	0.555095196	0.870969453	0.033314452	3.036445643	0.362280271	0.35222606	1.29404863	0.26210987	0.505343045	2.831081671	0.035856478	2.948841875	1.211372218	4.509752571	0.288954511	1.078884151	0.046070276	0.101668879	1.538656653	0.560665582	0.132403292	2.250080003	0.071888847	0.085231019	0.842536876	3.309411263	0.887224819	0.135300299	0.409870556	0.190082551	0.317118263	0.001128852	0.095441763	1.286149736	4.223513676
TCGA-P5-A5EZ	70	0	1.301224905	1.070116963	0.16345178	0.027509034	2.138596556	0.18046225	3.558679466	1.557960809	0.819627209	0.245773903	0.765383816	0.50654197	1.806403671	1.614708546	0.281413149	4.148532444	2.093716585	0.489958541	1.685532369	0.983012741	2.911483614	3.215105429	0.40794107	1.677665194	2.066571321	2.580946508	0.240425325	3.081136225	0.281443677	0.035978433	1.876626076	0.311196919	0.723126547	3.194379714	0.091490329	0.465772833	1.368220143	4.53372945	1.63871354	0.293123372	0.44210699	0.527978488	2.029144282	0.524862871	0.064419303	0.879135744	4.221677066
TCGA-P5-A5EY	72	0	0.302775841	0.819810417	0.059210576	0.71685438	2.672974787	0.238212008	4.556910113	1.80339067	0.270608433	0.015312694	0.758655559	0.273709189	2.120623567	1.045930134	0.004334929	3.117800305	0.354783673	0.285975303	1.198966864	0.886996039	2.008699628	3.345964687	0.113775394	2.109339454	1.709586185	1.835480359	0.061589199	1.822888788	0.025639722	0.122210992	1.679978189	0.655532403	0.385615561	8.510848821	0.301069159	0.98724797	1.307991426	6.163647274	1.563407822	0.124978009	1.335797035	0.489958591	0.784291411	0.586730251	0.330913977	1.06523402	2.743356583
TCGA-P5-A780	72	0	0.889700612	0.429257462	0.049468257	0.017310805	4.303483392	2.474139287	6.543849828	1.613060865	3.27487818	0.127140945	1.732373488	0.175283867	1.832245085	0.994621035	0.004334929	6.296909866	2.358296497	1.333081203	1.153213147	2.042062188	0.531048577	3.533247034	0.09418392	0.315435742	2.814794869	5.729343222	2.690749354	2.861813465	1.027161249	0.161535719	6.26280812	1.840391559	0.131356628	5.822003584	1.496279854	0.125720179	3.894375437	5.680906829	0.827943221	1.134484033	3.701301163	0.91416245	0.003963953	0.001128852	2.30056545	1.519202893	7.171597509
TCGA-DU-6542	73	0	1.346974378	0.170295991	0.574650864	0.479250968	3.391592527	0.397224894	5.144001928	3.817475456	2.005765977	1.713792478	3.641164231	0.38053568	3.598813333	2.509705749	0.055587034	5.415766346	4.517849418	0.968196905	2.609011744	1.184399448	1.237945715	4.557430529	0.34355191	3.497576872	3.128300501	3.997743444	1.318693198	4.658737996	2.171169978	0.118829697	2.808577986	0.937182692	1.074020037	5.581258816	0.364841087	0.68241352	3.982943363	7.34955243	2.998260753	0.836681267	3.327569412	1.056830407	0.520513576	0.449555954	3.221337693	2.172029788	4.677846717
TCGA-HT-A74H	74	0	0.831402098	2.634813279	0.006839433	0.760776873	4.385616485	0.766420991	6.734602839	1.942636231	0.451665726	0.362448114	1.715355439	0.62424529	2.157349082	1.523974087	2.057390031	5.779043985	0.177528721	1.621534891	1.429709471	1.347319837	1.987619108	3.820194583	0.540932834	0.71862703	2.941562335	2.220232672	0.222527143	2.045045465	1.043338559	0.276250849	1.011914373	1.145780896	1.297456389	5.944080358	0.628286043	1.520447092	1.163686509	6.863046375	1.426589447	0.582151015	0.360160509	0.437804259	6.219807976	0.545685603	0.073932989	0.768538569	4.634079426
TCGA-HT-8108	76	0	0.276820885	0.670640668	0.061396823	0.089865878	1.029329743	0.334450367	2.477302443	2.865814398	0.280596211	0.94111405	0.803134238	0.692245918	3.243909858	0.50406959	0.041191155	2.105514923	0.77937514	0.597445214	1.219752935	0.357776444	0.899913816	4.205714079	0.044091049	3.252178365	1.141325804	2.080200425	0.185035357	3.458001964	0.397463717	0.127008916	1.276056319	0.559605834	0.81057731	2.023487149	0.232478817	0	0.587545326	3.157063928	2.150067504	0.312221984	1.143691027	1.104795615	0.845859463	0.178389579	0.56332774	2.058425234	3.717509935
TCGA-QH-A65S	77	0	0.426013224	0.416188343	0.006839433	0.159637829	2.686805639	0.11985756	4.414432519	1.011278518	0.568342429	0.419336712	0.59565651	0.099635477	1.862610192	0.467787886	0.050393999	3.11307929	0.348600227	0.218316666	0.537875363	0.433196378	0.258130906	3.29947204	0.145406979	0.893182213	1.723944563	2.04034561	0.121627874	0.950896449	0.412131429	0.004564575	0.607076273	0.556614977	0.843811572	3.73161128	0.049803002	0	1.682747477	3.815431433	0.403263224	0.379698205	0.25904351	0.314353352	0.783709562	0.114574864	0.64467917	0.248842538	3.8746532
TCGA-HT-A614	82	0	0.477976904	0.271856207	0.082268974	0.121605571	2.761890884	0.847751516	3.292063377	1.707933923	0.728018649	0.163429267	0.757137271	0.158475272	1.604952194	1.227179762	0.004334929	3.349826695	0.008542845	0.323315359	0.823691074	1.072620076	0.511062295	3.166892586	0.005467507	1.242517752	2.359394576	3.085058654	0.313762287	1.236083518	0.239471066	0.414385882	1.573337673	0.626239539	0.415541758	3.467214748	0.096984148	0.285564642	0.820453296	3.861989616	0.89872803	0.768075071	0.565855874	0.314812258	0.638592824	0.001128852	0.566297887	0.703232897	4.329258914
TCGA-DU-7309	84	0	0.512097025	3.119316317	0.314913138	0.536032195	1.074788075	0.913152874	2.134402419	1.799987092	2.308213606	0.647085215	0.745102053	1.044594007	2.029892926	1.553612801	0.004334929	4.495668979	2.246526361	0.193276016	1.258541091	1.886004164	0.581773482	2.134528597	0.032195966	1.509440557	2.081665415	5.083884745	0.755341408	3.155728137	0.628307197	0.29522348	5.520015566	0.640052136	0.796669837	6.023881611	0.316623617	0.111418648	0.550422088	3.201848336	0.944864265	1.774509297	1.720165422	0.769945433	0.514205768	0.125388097	0.060185615	3.173023818	6.743649001
TCGA-HT-7692	90	0	0.062314946	0.002348008	0.084151305	0.026673594	0.249860992	0.590068391	2.687527673	1.755363142	1.507846135	0.562237457	0.578616293	0.528148614	0.418172738	0.269616376	0.030817931	3.10862561	0.978619042	1.061778563	0.582788665	0.318627086	0.600232575	2.468447513	0.033281572	4.859076957	1.557558489	4.074453255	0.299208217	1.897594068	0.083784376	0.121561372	2.233033169	0.777244971	0.083310836	1.599697887	0.021739469	0	0.531142415	2.88931525	1.330817952	0.124322174	0.551608239	0.677136482	0.134382111	0.248311603	0.009362643	0.460130939	4.630998789
TCGA-HT-7607	96	1	1.07222073	1.375356568	0.191382283	0.666040686	2.791660906	1.061770285	5.390608079	2.107171836	0.892496752	0.171819275	0.909014616	1.39126546	2.470959616	3.557904361	0.004334929	5.329839184	0.816724923	2.069598816	1.221693611	0.814955832	0.557751986	3.634805426	0.073257247	3.218673526	1.786915154	2.990084959	0.135892119	3.226234343	0.160655449	0.309287485	2.452070435	1.070307886	1.663551741	8.198395188	0.488259213	0.187491742	2.474318741	4.501173875	1.342591332	0.535647181	0.897702666	0.458896301	0.985687055	0.082313781	0.042292457	2.445938059	3.024257937
TCGA-P5-A77X	105	0	0.155084848	0.708006718	0.185514774	0.135601091	0.715140194	0.215687747	1.529319698	0.963253959	0.01715733	0.166867556	1.363217811	0.4047705	1.794209672	0.860797864	0.035944896	2.100570948	0.249592287	0.298454297	0.395504687	0.48342219	0.410131381	2.663301326	0.005467507	4.375937582	1.227711279	1.133949546	0.071568774	1.232603569	0.024239106	0.075865702	0.668355746	0.768713476	0.777469411	2.208692012	0.474790105	0.224010597	0.292628718	2.402336313	0.564988379	0.178890542	0.412128456	0.033902015	0.961952224	0.001128852	0.072442203	0.764237712	1.660098963
TCGA-E1-A7YI	111	1	0.268063221	0.147250702	0.07173574	0.966072517	3.309525007	0.243727542	5.410080222	2.813800829	1.973183333	0.563199089	2.460650463	0.178823976	2.89930781	1.312108182	0.048338856	2.682316591	0.008542845	0.530156228	0.777723837	0.112461324	0.958565325	3.73421956	0.005467507	3.866336327	4.253100904	6.532075412	2.007983992	1.645856829	0.973555377	0.05463289	0.630841768	3.483441481	0.134102489	7.321055485	0.271925565	0	5.427763691	4.657704916	0.869091169	1.96474828	2.223183175	0.378406843	0.215619992	0.001128852	1.32128713	2.591089407	3.198488246
TCGA-HT-7879	112	0	0.236252808	0.767947652	0.006839433	0.020391999	2.777824978	0.563221439	2.9060349	2.009543798	1.546536228	0.343826414	1.619642963	0.116225094	1.153200744	0.438926382	0.004334929	3.382477758	0.649906043	0.586781655	1.05938503	0.320575981	0.383765662	4.017774718	0.15264333	1.594002307	2.600607862	5.303161617	0.382630597	2.160034593	0.41638543	0.272985985	2.277382382	0.880474294	0.519908489	2.137493251	0.102456816	0.05357949	1.026808354	4.134418653	0.601160303	0.375855123	0.768405488	0.322020544	0.908324093	0.333162757	0.608633608	1.020541734	5.700697673
TCGA-HT-7882	113	1	6.631513	9.295147	5.06838	3.705523	5.988863	2.340668	7.76067	8.128767	6.111003	5.114739	5.573071	9.113832	2.812792	2.996813	2.216929	10.14537	6.352976	4.415132	3.387833	2.29128	4.398662	7.378671	0.2088527	0.2508932	8.508181	6.882297	6.987549	10.6613	4.445329	8.381965	6.072459	8.008593	5.229132	11.80242	7.851945	0	5.951274	9.128495	3.939254	7.24295	2.344082	7.441389	0.9560671	0.3708452	2.615297	9.192624	6.947812
TCGA-HT-7474	114	0	0.12613884	0.48438356	0.052906286	0.122256581	3.412423531	0.437019352	3.334332024	1.439841786	0.606744962	0.349539306	0.815496623	0.72489453	1.436872402	2.866872067	0.235801892	3.165132533	0.316699314	0.169184625	0.558961088	0.527979934	0.816860157	4.214416346	0.069826576	1.3003835	1.027310603	3.312578772	0.158498685	1.640585896	0.153511834	0.141177469	1.421676057	0.313953339	0.343925135	4.254085035	0.163476597	0.091181777	0.941687619	3.689704782	2.095318218	0.382218022	0.851272031	0.35261723	0.77269307	0.151682539	0.101299911	1.366228277	2.711783432
TCGA-HT-7485	122	0	0.108325728	1.106768495	0.006839433	0.03542118	5.101601629	0.240252868	3.96762766	2.738260833	0.484081304	0.261445344	1.140354341	0.323168287	2.596511456	0.98292316	0.004334929	4.373950404	0.912433873	0.167657258	1.072176156	1.406906431	0.477934887	4.517486164	0.005467507	1.498243229	2.380196581	1.997506336	0.120048731	1.081876652	0.056518366	0.317907929	1.819985752	0.135736966	0.536372402	3.379976515	0.058898367	0.055656045	0.675020492	2.463023214	1.455494845	0.210729161	1.721451058	0.332708223	2.043640506	0.489539289	2.318198039	0.684238293	4.153036841
TCGA-P5-A781	134	0	0.106997347	0.743739742	0.006839433	0.032233889	2.92680179	0.251603689	2.322807622	1.161778321	0.493500685	0.374471599	0.961237438	0.202243951	1.695314545	0.676797889	0.038018113	4.072160818	0.781540665	0.082091819	0.373136803	0.764539922	0.503431505	2.921802158	0.07523262	4.300223263	2.227896437	1.448490968	0.215526045	1.423091672	0.05144144	0.285884715	1.466670229	0.992617863	0.36930656	3.155208478	0.024838241	0.192657972	0.506542903	2.542319429	1.119175485	0.25581565	0.252448742	0.151620556	0.684493793	0.238511905	0.009362643	0.831051208	3.497806289
TCGA-HT-7605	139	0	0.064507316	1.099833546	0.270488145	0.138949782	2.110951258	0.48594112	1.771120273	1.518468319	1.831023323	0.147917235	0.810548403	0.445036128	1.541431277	1.233054572	0.624940087	5.54838417	2.057810267	0.325823185	1.065016569	1.404715723	0.645859555	3.267477718	0.005467507	4.677232468	1.874855683	3.661949183	0.216510735	1.612624417	0.076105486	0.23824119	3.04990109	0.502065998	0.23849189	2.8606481	0.367386479	0.0400783	0.188247512	2.685460666	1.140906807	0.267016027	0.597047421	0.181288986	0.759817051	0.315209595	0.037158229	1.312850592	4.800376767
TCGA-HT-7601	153	0	1.811988014	1.999976918	1.283824271	0.082922965	5.319919784	1.5467391	7.326727983	4.55260041	1.104266329	0.984318066	2.418554483	0.202492363	4.629314432	1.337830368	0.004334929	5.651758921	1.953240172	1.965072105	1.475053987	0.92839746	2.905676286	5.857892332	0.047720275	2.056671682	3.787461179	3.539915542	1.900079537	7.922895548	2.040029405	0.542132727	2.494028894	1.021796176	1.20200385	5.706946301	0.095512279	0.059386313	6.197572253	6.280934322	2.370841569	2.81870817	0.835239678	0.919718357	0.706509564	0.838174862	0.735867803	0.799603719	6.174254672
TCGA-DU-8158	155	1	2.4732098	2.95044242	1.95639979	1.52869949	6.57768876	4.90919032	8.38020347	5.84318779	1.97877375	1.31005106	4.31811389	0.72274108	3.5455609	2.62582132	0.0923447	6.40677387	1.4777558	5.66950236	2.8087821	2.73266134	4.14464636	5.94914114	1.50265129	2.63198415	2.86270495	3.8495869	1.68878934	3.95938191	1.45693201	0.16746059	3.3450458	1.85622006	0.77179252	10.17527767	2.23746554	3.38809402	4.30751525	9.28781766	2.92023499	0.54514836	2.50149904	1.21870631	7.19610899	0.14638444	1.61724475	3.81745424	3.24750553
TCGA-HT-A5RC	162	1	1.696898	0.1842765	0.309765	1.997018	5.819462	0.2238428	9.331507	3.254372	2.858934	1.106737	5.540196	0.2222263	2.628996	1.933416	0.3979861	6.010151	0.4115289	5.882059	3.729301	2.03895	1.730254	5.837153	0.06373602	0.2054363	7.334777	5.717566	1.413775	1.046799	0.9922633	0.0679239	4.506371	5.080854	0.9730928	13.34091	8.268338	0.9244793	5.938638	8.875258	0.6034201	0.7064061	3.419307	0.7830407	3.135193	0.1376842	0.4058496	2.118187	4.406551
TCGA-HT-7880	162	0	0.065602239	0.95662913	0.243966363	0.107470056	2.638083209	0.21617594	2.918041852	1.266451414	0.767292858	0.644909152	0.63815882	0.531898781	1.845904206	2.668398208	0.004334929	1.796086263	0.138130189	0.436419951	0.416345241	0.389888683	0.588901516	2.693432653	0.005467507	2.004208095	0.631284656	2.421452977	0.08147889	1.481256311	0.106441741	0.113481146	1.259871605	0.097459803	0.246967381	4.294317573	0.722980318	2.093627636	0.953572363	3.360041866	0.447534046	0.142054104	0.677120611	0.241972178	0.200960965	0.062410418	0.009362643	1.001948849	3.823441792
TCGA-RY-A83Y	166	0	0.187731552	0.108978065	0.006839433	0.006190809	0.319332086	0.142022397	3.991544422	3.534703369	0.755453979	0.865446216	0.613241271	0.277838095	0.930916669	0.2748425	0.004334929	4.70800323	0.460387818	0.41572921	0.281950475	0.012208447	0.911446343	3.234833393	0.05548436	6.792276498	2.1740274	1.366823668	2.116666774	0.754376859	0.336548214	0.111257497	0.767572633	0.313953339	0.21078029	3.309712126	0.051322944	0	0.701139979	3.311928282	1.21661171	0.259877029	0.090730707	0.458999942	0.367461831	0.227544157	0.104087335	2.550562033	2.678895712
TCGA-HT-8109	169	0	0.132549714	1.507004637	0.572271559	0.175396357	3.345946948	0.149078116	3.544669056	2.432162765	0.904937628	0.445379818	0.92266545	0.716520889	1.088916225	2.790696173	0.004334929	4.113438445	0.501975352	0.363804492	1.066370215	0.410578569	1.008202686	2.968535653	0.005467507	3.619841377	1.42235169	4.428207688	0.061726379	2.185518343	0.134067757	0.122470756	1.895096484	0.724148947	0.300052978	4.160012128	0.224431933	0.154033167	0.938476595	2.784959257	0.86307299	0.428418747	0.920963663	0.334632545	0.984314475	0.089066936	0.045059993	0.832742256	4.061752236
TCGA-FG-A87Q	174	0	0.4676932	1.77899	0.07471458	0.1102297	4.128422	0.2538629	5.630136	3.848519	2.664135	0.2710492	4.798233	0.2685015	3.835632	2.619816	1.655514	2.990641	0.1309322	2.467452	2.826577	1.640283	2.467257	7.277409	0.005467507	0.3717283	3.584519	4.21786	0.6426143	1.506903	0.9783448	0.15622	3.132272	2.094381	0.3783656	10.57311	1.498028	0.1342596	2.890727	8.559764	2.63668	0.7699103	0.763965	0.5171765	1.251865	0.2195705	1.036122	0.8280668	2.919215
TCGA-S9-A6UA	178	1	2.728527	3.471995	3.695718	2.503712	4.696341	1.188277	5.904152	6.860199	3.608632	2.518967	5.842978	3.315139	4.472025	2.819987	0.1535991	7.614017	2.217384	6.352202	3.213664	0.8004757	4.433577	5.257732	1.268911	3.821736	6.724856	7.188005	5.740252	7.791451	1.742726	1.348625	3.37029	4.676745	5.783165	11.32587	9.087223	0.1680475	6.261328	7.860972	4.133728	2.995472	5.966416	2.731716	0.459594	0.9732335	1.09263	4.560593	4.632745
TCGA-P5-A5F1	179	0	0.486150815	0.30293191	0.145422318	0.149331663	3.251706872	0.029914782	4.939157402	3.345155001	0.659754096	0.606369633	0.768066164	0.50854713	1.518084714	0.180871598	0.187677019	4.075143633	1.732443576	0.641503061	1.342606039	0.645027516	1.675640204	5.147680312	0.365064917	0.725625278	2.756705326	1.490445222	0.192938397	2.632728489	0.629312344	0.162924622	2.719035001	0.339535793	0.91275735	3.189130258	1.212177297	0.33037674	1.104796428	4.33058966	4.582044562	0.351569981	3.018020866	0.843448369	3.677188812	0.33066054	0.193997805	0.835395553	3.551665903
TCGA-DB-A64Q	182	0	0.06724305	0.059345868	0.006839433	0.006190809	1.333193127	0.167133331	2.308411142	1.6883053	1.832938584	0.593537321	0.647493262	1.356000674	0.596886266	0.689697702	0.054495347	2.959669298	0.576797538	0.317828274	0.488230645	1.140658452	0.395000994	4.166310953	0.005467507	7.04558259	1.500798103	3.738152366	0.222527143	1.137638084	0.30266248	0.06170084	2.185788859	0.490270512	0.408442235	2.465678043	0.053392975	0	0.469191186	3.155225434	1.417722123	0.064708659	0.117671046	0.15136319	0.243647462	0.124468195	0.009362643	2.202823796	3.021020717
TCGA-HT-7684	184	0	1.181491306	0.485614481	0.006839433	0.033620551	2.166540714	0.30049092	6.027154737	1.070141616	2.693497798	0.597671342	1.278550386	0.945641777	4.628886214	0.420639423	1.033392214	7.432964093	1.642830154	0.431777611	1.407409526	0.379704591	0.111984424	4.13908436	0.114415162	2.707720002	1.857055569	2.614035592	0.896135669	2.109511082	1.314693294	0.045062119	2.431615929	1.868832141	0.546689342	2.728372582	0.085570807	0.154549874	2.276940824	4.303218838	0.929776418	1.27573285	0.220853212	0.473743294	0.752018526	0.001128852	0.045198228	1.220515913	4.928901205
TCGA-HT-8105	190	0	0.388871253	0.787107427	0.545250065	0.203449211	2.906147986	0.280695745	5.993951425	5.252921739	1.452071437	3.291096713	1.966001366	0.58548011	0.719053005	2.070699242	0.040501968	3.653568281	0.768498027	0.798513362	0.931158874	0.449613018	0.605770746	4.580558907	0.043417925	5.131418278	2.109178303	3.328900352	1.33634261	3.480132578	1.073547983	0.162798414	2.812668725	1.505017907	0.592358686	5.927371539	0.715296801	0.549737716	2.508796315	6.588073082	1.395684365	0.340454324	1.042002892	1.001258116	0.234406422	0.535854726	0.554862292	4.904012607	3.432103076
TCGA-CS-5397	194	1	0.7985544	2.132044	0.603548	5.175068	5.76157	0.2919586	6.284178	3.445186	1.462399	0.09003216	4.877199	1.084536	2.863072	3.764392	0.04215545	5.232622	0.1097839	3.416496	2.051699	1.692861	0.9174035	4.210719	0.005467507	1.407642	4.078934	4.756032	0.3946243	4.091764	0.6291296	0.4189199	3.654647	2.320526	0.535682	10.76936	7.657088	7.996917	2.312813	9.145432	0.9324638	0.6038622	2.595445	0.5184691	4.138766	0.0948493	0.4395296	3.10597	5.423341
TCGA-HT-7478	194	0	0.945045339	0.676667024	0.152354314	0.144598783	4.062406814	3.181147399	6.547057615	5.157191937	3.0750853	1.22971028	2.222060353	0.530814221	4.567918629	0.833205771	0.038294312	7.029857951	2.659390159	2.023306214	3.1365523	2.101582009	2.938154124	5.673028202	0.07575891	2.62748473	3.829628008	6.108637633	1.207939822	3.567895401	2.556433339	0.255365902	5.08613403	1.490062212	1.014138375	6.802786103	0.215724272	0	5.600387711	4.639882046	1.681502388	1.946478077	0.240137006	2.448798959	0.535619049	0.085289092	1.027022476	3.607127618	6.649977014
TCGA-HT-A61A	194	0	0.21829628	0.374480162	0.602242912	0.369757403	1.60694589	0.228326215	3.567683538	1.015850209	0.306544115	0.208600418	0.636321276	0.378341874	1.565801294	1.469497521	0.045181827	1.816245606	0.117618809	0.410374835	0.217797574	0.596982016	0.422440606	2.092135403	0.04825713	2.506122196	1.00696328	1.126992503	0.128450663	1.331538902	0.059938431	0.301987115	0.616046351	0.049695327	0.340649894	4.510895253	0.269558583	2.916771095	0.912219534	3.522808116	0.708817145	0.054135351	1.565950914	0.126043464	1.742595441	0.368297085	0.050578909	2.477574995	2.413955113
TCGA-HT-7476	199	0	0.945783718	1.443873051	0.162180616	0.302174792	1.967522965	0.711825582	2.932333028	2.392661069	1.069473481	0.14688563	1.253422026	2.677090247	2.02626523	2.274364987	0.004334929	3.811109196	0.564256942	0.893695771	1.014488469	0.542168303	0.979536543	2.619398102	0.034095218	1.133437714	2.104140648	3.350320149	1.111069671	2.37212453	0.224104163	0.481215436	2.450684452	0.815291246	0.436842808	4.078209208	1.125294152	0.039798589	0.79422067	4.490486353	1.012284582	1.359421928	1.5007946	0.28244274	0.180715042	0.825658909	0.167111024	4.016279972	3.763241961
TCGA-DU-7012	199	1	2.245470771	2.061177945	1.710719844	2.496865861	6.290832698	2.226490564	7.646198887	8.423516624	3.207860983	3.553744999	5.719888369	4.624507715	4.935457022	3.843469813	2.260781188	7.329983348	3.767424759	4.608020284	4.241261706	3.859037954	4.930236085	6.635332793	1.627681885	0.971350141	5.207715688	5.319469025	3.390846043	5.488490173	1.381657531	1.201986203	5.414379199	3.016667868	2.672571854	10.45324658	5.771735349	0.058420134	3.61382346	9.262597242	3.506834223	1.223597199	4.099151761	1.705322191	6.775658722	1.26710688	0.36639942	4.402659426	4.640243984
TCGA-HT-7468	203	0	0.119435558	0.450428161	1.751751908	0.035559595	3.944915859	0.30553984	4.064163197	3.190477657	0.711037563	0.443393424	1.741058383	0.32362465	0.647621038	0.298358525	0.042293155	3.228441848	0.204824352	0.184620055	0.714588779	0.331645363	0.948367611	3.612401679	0.045301849	4.754966818	1.900152338	2.248752507	0.439195383	2.736882626	0.183500846	0.318360182	1.030783764	0.94240685	0.453762683	2.312820942	0.346782386	0.055794375	0.246693569	4.378199602	1.399926424	0.320361986	0.280768787	0.576979941	0.752613387	0.799473699	0.084862588	1.623665528	3.744649792
TCGA-P5-A5EW	204	0	0.115477686	0.152561988	0.074173436	0.006190809	2.452456913	0.283374463	2.140625644	1.677336826	3.747714543	0.269038993	1.623485424	0.226384765	1.292323245	0.301387246	0.004334929	6.865959688	4.344716443	0.146357909	1.651434886	3.439310119	0.916198993	3.393097837	0.099495835	0.73189458	3.233379695	6.880601858	0.141998937	1.818153071	0.337783621	0.004564575	5.659913333	0.781450253	0.072987011	0.939832485	0.030034625	0	0.900059562	2.718251374	0.446483387	1.166327768	4.475531646	1.562706649	0.731213762	0.001128852	0.184883334	1.030237855	7.99144499
TCGA-DU-5852	205	1	0.536498314	1.995399038	1.204032916	0.378253958	3.470839122	1.112409144	5.506819981	5.28387544	2.495477461	3.403964165	2.173372853	0.621563941	3.238992149	1.617248096	4.476561439	5.822822461	1.886402008	3.382968508	2.834743283	2.508364841	2.021393463	4.745026885	0.085981768	2.337514827	5.214818363	3.80848459	0.358781255	2.826987406	0.749726352	0.048898216	4.125495863	1.467124265	0.463964614	9.038653487	7.77361248	0.168687134	2.212321914	6.507021595	1.697497811	0.977590948	0.302863755	1.49831628	0.80688298	0.815550595	0.328765392	2.052509313	3.834845369
TCGA-DU-5855	207	0	0.718256721	0.632276044	0.006839433	0.238409452	3.490713193	0.451141295	5.237068589	3.570456712	4.6643956	0.444334695	4.750542358	0.474274833	3.595410396	1.805254446	0.004334929	7.368211762	5.842253064	2.315948782	3.878228027	2.580041625	0.921160982	4.572832795	1.039547921	2.6300246	2.78814441	6.976376091	2.606893895	3.400302698	1.419247173	0.13088719	6.821623299	1.003138355	0.271622138	3.967966518	0.239028917	0.055932693	4.283749878	7.184980811	0.881437991	0.819796904	1.201502351	1.600328488	0.674031033	0.18369699	2.860432501	1.434727995	6.68383519
TCGA-HT-7694	210	0	0.12731851	0.494711026	0.10562051	0.120563331	2.077363392	0.377334551	1.421161219	0.989069016	1.141537056	0.479850921	0.735707941	1.038529108	1.148879173	3.349221903	0.004334929	1.83047886	0.414974858	0.427756034	0.397678668	0.512848225	0.239587865	2.296218782	0.041126849	3.589942452	0.998337974	2.387314547	0.202165655	1.616786045	0.178232498	0.117657359	1.716075758	0.253108706	0.372074542	4.189479265	0.555014638	0.049834125	0.60390678	3.80117254	0.453821683	0.083868951	1.263453524	0.083624651	0.270423585	0.085424186	0.043538517	1.35513306	1.656447001
TCGA-DU-6402	214	1	2.750257	2.382488	4.766225	2.344171	4.36462	0.6939309	6.684685	6.182698	1.547852	6.371624	6.875743	0.8162388	5.919387	5.285821	0.6925245	8.19511	1.426267	6.027789	1.540574	1.883677	3.908914	5.382033	0.005467507	0.1703705	5.408365	5.517425	4.249214	4.86033	2.334438	0.9236909	2.954335	6.766028	1.465803	14.54305	10.74354	0	7.804955	8.527244	1.48028	0.8603479	4.203941	0.9109994	0.3745589	0.3207224	5.171286	4.287608	1.992951
TCGA-DU-A7TD	228	1	0.2774107	1.388482	1.858012	0.1015383	3.659983	0.5420679	6.715027	5.314708	4.394456	3.93191	3.672242	0.9640989	3.222204	0.7022182	5.180926	5.659996	2.546092	4.59524	3.825606	3.336613	2.4224	8.461561	0.05815156	2.761119	6.003114	5.287451	1.384444	1.07902	1.981231	0.1170056	5.665973	3.556204	1.450946	10.80172	2.93967	0	4.613351	5.808632	4.199883	2.032449	2.163466	2.428995	1.430303	0.1249939	0.3313659	2.570947	5.01918
TCGA-P5-A736	230	0	0.654513523	1.977230385	0.550869759	0.08211966	5.976688319	0.516948485	5.122842776	4.382159592	1.137840546	1.558206997	1.807074754	0.494248999	2.818535655	0.246342128	0.044219592	5.282420602	1.257193567	1.071498418	1.378853926	1.930149662	1.77434594	4.684324181	0.16589467	1.698115086	3.944473992	3.869226153	0.216756801	2.075697715	0.636601091	0.94741952	2.213778787	0.269900462	0.719053187	6.657704439	0.061505978	6.823719152	2.592017384	6.249498704	1.405972183	0.570402959	1.212506532	0.639761605	3.948835623	2.682483941	0.269723385	0.97992052	6.023533014
TCGA-P5-A5F4	231	0	0.403952213	0.492263695	0.240721298	0.176398945	1.154999849	0.466350486	1.967806544	1.174335783	1.578161501	0.420932015	0.450686812	0.716087921	2.765840917	3.277330254	0.004334929	4.681071324	2.310559769	0.281634422	0.549530958	1.743269785	0.644857313	2.35469625	0.612463716	1.326599632	1.801493995	3.68288686	0.071568774	1.529070835	0.093691648	0.56148747	4.006613169	0.404814999	0.824834599	3.958985171	0.934284483	0.062005535	0.304584982	2.844364579	1.167562976	0.312336956	0.628585804	0.742878044	0.268995386	0.292943883	0.449957507	1.477466204	5.290812404
TCGA-CS-4941	234	1	0.52405224	0.72294577	1.83441641	2.45232412	3.42089233	0.21702987	6.01762811	4.61902987	1.55605896	0.80419497	2.67473718	1.78176482	4.54454406	0.91041287	0.49522096	6.08615836	3.22033442	3.608907	3.18586816	1.85661169	3.61593567	7.12712508	0.1605846	0.59591919	4.89285848	2.54680186	1.15896434	3.84834905	0.80758306	0.0484877	2.20824296	2.48522866	3.91219098	10.10338299	6.95614936	0	2.05447069	8.70198539	5.27330615	0.52380472	0.61075629	2.47837181	5.23613508	1.8167875	0.50378018	1.68098261	2.87503487
TCGA-VM-A8CD	240	1	1.09972	2.018073	1.399966	0.7309707	3.15759	0.3602487	6.462996	3.762273	2.408531	0.2481777	2.578221	0.8898646	4.00844	3.510896	0.07496013	6.154259	2.598656	2.906322	2.826363	1.479706	1.292389	7.95139	0.04287919	2.337288	2.039763	4.733839	0.5473656	3.340087	0.7943963	0.1973336	4.138003	3.222692	0.1607623	13.75207	2.042935	0	6.451268	9.359984	6.669871	0.8733538	1.542442	1.723609	1.368585	0.001128852	0.799469	3.798508	4.717029
TCGA-S9-A7IS	241	1	0.577695868	0.718506508	0.269663116	0.289511067	1.848457596	0.307943202	4.339601736	2.466647034	3.184385845	2.661124044	1.212152214	0.532884029	3.257206793	1.317984766	0.597868193	2.579728509	0.802525359	0.267344934	2.368903267	1.449456969	1.142494605	4.201018868	0.159470612	3.441959182	3.945461089	7.716559	0.74009015	0.960471525	0.976130829	0.004564575	3.035065144	3.203866851	0.800938258	3.401244816	3.126750089	0.056347565	2.282590392	4.440964175	2.186903006	0.942874261	1.218739243	0.581170397	0.130452539	0.347635067	0.15782147	4.374654728	3.567489318
TCGA-DU-6410	242	0	0.331336427	0.08722108	0.712293845	0.199264293	0.555350287	0.46082015	1.641770724	2.324403296	0.09967543	2.185624103	0.866236455	0.581583017	0.110119327	1.103618297	0.004334929	0.946601222	0.109917089	0.159227167	0.337433624	0.098870789	0.066179021	1.350129829	0.083760135	7.244776998	1.001866332	0.945870593	0.452705692	0.765361097	0.155939608	0.004564575	0.312173749	0.866979577	0.061489118	3.447634725	0.090281521	1.249345518	0.79793899	2.739814227	0.550217878	0.007910149	0.16866776	0.16837727	0.24425334	0.001128852	0.156288578	1.498362123	0.841537006
TCGA-DU-7292	242	1	0.766691059	2.037336765	0.730557894	0.175521719	3.575380034	0.292305536	5.465239613	1.393431603	0.345677029	0.539351214	2.262836356	0.565694686	1.17607287	4.150422542	1.61601567	3.186790334	0.008542845	0.714327507	0.760187477	0.581140094	0.7730659	5.277706021	0.106718351	1.616048631	3.973034855	2.68256045	0.535711837	2.516916078	0.150054652	0.04217819	1.172580463	1.709053764	0.362864142	8.516639376	0.352492315	0.048305438	1.728953437	6.514344877	0.766407325	0.37365441	3.46951639	0.148915888	0.93370538	0.083125843	0.338352281	1.673793152	2.306487173
TCGA-P5-A5F2	242	0	0.485845137	0.229469648	0.006839433	0.055214635	3.018773567	0.206625606	2.347303605	0.793658517	2.37406184	0.057843725	1.579783938	0.287113875	0.77310844	0.843416929	0.004334929	3.482269135	1.531055089	1.545349121	1.192856492	1.179834871	0.292523344	2.921350107	0.646845385	1.512112917	1.086381831	5.432879922	0.133285509	1.401970403	0.2328366	0.145272672	3.891764151	0.195769731	0.590745714	2.974917129	0.544803786	2.497423027	1.168591722	3.993309659	0.97144978	0.102774811	0.857964728	0.890648608	3.831404337	0.001128852	0.320821336	0.787608119	5.121038469
TCGA-P5-A5EX	243	0	2.328856	3.175228	2.064734	0.09823204	4.646759	0.6464227	6.226082	5.19704	1.784391	4.227442	4.767932	1.815309	5.907523	1.835923	3.078974	7.462474	3.510739	5.839546	2.216374	1.677273	3.924403	5.476783	0.005467507	0.3605104	4.229494	4.979633	2.614359	6.338611	3.516907	0.9539206	3.88192	3.350878	8.116651	10.87082	2.991869	0.0717512	4.872944	7.690002	2.817779	2.200307	0.5907119	1.734461	1.98917	0.6830957	0.8762723	2.852603	4.257986
TCGA-VW-A8FI	245	1	0.18609798	0.100690218	0.193498612	0.137533996	1.511995777	0.028242982	4.91266313	2.422105122	3.266691384	0.143269083	1.703146836	0.920954426	1.351149291	0.460939316	5.130095532	5.033886531	0.125806047	2.937047579	2.902654972	1.137758525	1.974726137	5.280469551	0.005467507	0.401803648	3.016392019	3.509578569	0.898042949	1.624655196	1.094474764	0.05463289	2.665681803	2.089997599	0.070667503	5.309074689	0.994222821	0.189636087	2.76194344	6.861589213	3.823430126	1.160383341	1.131297181	1.01204236	1.340002603	0.001128852	0.053742585	0.945628828	4.978834533
TCGA-S9-A7J1	249	0	0.233944576	2.135589328	0.006839433	0.111541961	1.833260425	0.121163373	3.233774041	3.322656963	0.709108987	0.900948773	1.491614573	0.562225519	1.372239427	3.173208785	0.139657529	3.638758151	0.996918167	0.433045214	0.596064294	0.396203344	0.567505572	3.646315711	0.005467507	5.653260058	1.528720029	2.707860001	0.288603648	2.436023529	0.04855181	0.108768092	0.900435639	0.375467168	1.434407676	2.326323929	0.335745564	0.068738461	0.791819259	3.196873505	1.47041817	0.298589728	0.120970078	0.522835468	0.156834741	0.115897929	0.309394903	1.417830625	4.106615478
TCGA-DU-5854	257	0	0.602982	1.047835	0.1786176	4.343095	5.258186	0.7156859	7.045897	3.495491	0.6326169	0.5250053	4.000787	0.5847205	2.076401	3.621106	2.358356	4.460122	0.008542845	3.88163	1.738297	0.9773197	2.607349	5.031959	0.04772028	0.6244857	4.592983	3.393196	0.8297995	3.658456	0.5113497	0.09506355	1.208013	2.769273	0.2864955	11.2907	8.734574	0.4273933	4.625015	8.21148	1.30909	0.6360952	3.209753	0.3512762	1.32173	0.586635	1.004929	1.728303	3.947245
TCGA-DU-7013	269	1	1.00457	0.4446373	0.9067547	0.5997483	4.927901	0.2298981	7.253117	4.178511	0.880102	3.819549	2.432168	1.703054	2.600814	1.873747	5.490207	3.190206	0.8550221	4.422782	2.121019	0.9861737	2.988988	5.361007	0.1354893	0.6029718	5.116435	3.517463	0.744428	1.923849	0.8920553	0.004564575	1.806023	2.98131	0.1897014	10.44187	5.347242	0	2.936809	6.781223	2.535614	0.9646348	2.44769	1.892744	4.450942	0.6495944	0.9197472	1.584505	3.07795
TCGA-P5-A731	274	0	1.481818963	1.967949566	4.077871673	0.476720894	2.746473573	0.357049571	4.854831214	2.862904065	0.900112404	5.712845274	2.125572691	1.320747611	1.817079587	1.110749866	0.197705316	4.871763195	0.944796298	2.435234861	1.009848896	0.885456392	0.764126092	5.630901824	0.005467507	2.333490612	3.214779046	2.622399019	1.340651154	3.178557875	1.636778812	1.811835743	1.927573975	1.79040284	0.332258245	8.095479604	4.915609533	0.789584394	3.479825027	4.882610753	1.735698683	0.730178314	1.654446836	0.737691756	1.944650011	0.165673187	2.510512708	3.258870643	3.123060588
TCGA-QH-A6CZ	279	0	0.017744755	0.79200264	0.169157971	0.1998805	0.174257634	0.305768908	0.195567972	1.365832019	1.831422548	0.229318659	0.693437923	1.194467423	0.648171686	1.088444291	0.004334929	3.085808473	1.303223513	0.184745882	1.203762545	1.069442603	0.118597786	1.55411412	0.005467507	7.09244058	0.805114843	3.396599048	0.223874279	1.310801144	0.114484029	0.089889857	4.539315468	0.316246242	0.117019011	2.049808573	0.210301082	0.111285561	0.121600346	2.115810723	0.733319992	0.211222962	0.521086596	0.26520525	0.40238387	0.266641233	0.009362643	2.065937502	5.966361234
TCGA-HT-8012	286	0	0.15688264	0.359893454	0.10018395	0.018572106	1.849766286	0.47714374	1.915159876	2.400429249	1.19380541	1.017482168	1.385562041	0.278073671	0.546844204	0.754530198	0.004334929	2.629082272	1.037497773	0.935033307	0.104566041	0.254329727	0.51586073	2.365621617	0.005467507	5.348909209	1.861135012	3.785234449	0.908222651	2.439174712	0.169281596	0.362102225	2.087567944	0.631927335	0.813342654	2.781457188	0.064792979	0.094013263	0.694943287	2.872560926	0.526081124	0.079678462	0.380846404	0.286895117	0.34618285	0.001128852	0.041599728	1.136966963	3.266863371
TCGA-P5-A5F0	287	0	0.197868038	0.147120913	0.193125372	0.105627278	0.380908975	0.318424264	0.671885666	1.474080683	0.477078927	0.592878522	0.583110495	0.503327832	1.305639062	0.993047787	0.004334929	1.976035454	0.334332858	0.420104741	0.231303367	0.416052578	0.495658327	1.864852539	0.139138233	6.824019308	1.408501921	1.158327971	0.095613289	0.881304548	0.046484168	0.004564575	0.69728422	0.608385518	0.560815329	3.450641328	0.683521037	0	0.588501743	2.977762547	0.559952626	0.283183793	0.781561572	0.247996522	0.003963953	0.001128852	0.811596252	1.914535967	2.165302582
TCGA-P5-A735	292	0	0.023251851	0.184529486	0.006839433	0.006190809	0.861813762	0.142408165	2.321714202	0.797156899	0.351889378	0.226028929	0.529204086	0.118729889	0.619626865	0.299524181	0.113713713	3.037967863	0.629132144	0.174010447	0.243106796	0.764791467	0.012180659	2.728991617	0.063868704	1.705087428	1.282954569	1.328067362	0.036958146	0.266718105	0.033875239	0.186949793	1.212613854	1.806760062	0.088175188	1.496703806	0.034513528	0.237606987	0.92608752	2.117017378	0.62905916	0.494873223	0.20317212	0.272905316	0.743749936	0.262707569	0.607890254	0.339630083	3.411175594
TCGA-RY-A83Z	301	0	0.212260189	0.685525591	0.006839433	0.040533524	1.27623729	0.081856601	4.584115626	0.747722015	1.266765532	1.256882533	1.154754399	0.096561834	3.596107904	0.330641096	3.996052724	3.693853933	0.433037436	0.331052514	0.929445563	0.605446996	0.454371617	1.988511983	0.264131515	0.506630862	2.63299577	2.237022344	0.654785659	2.505769463	0.5906053	0.004564575	1.567243955	0.403308197	0.86034019	3.369576603	0.322341607	0.065582029	2.861601794	3.188748139	0.606239721	0.554780499	0.296585814	0.676780895	0.892922874	0.11086377	1.734733431	0.622789935	3.319829182
TCGA-QH-A6X3	313	0	0.444385125	0.002348008	0.006839433	0.020391999	0.640685176	0.220318775	2.572831539	7.489857912	1.68389664	0.284924499	0.908559833	0.15141274	0.344616512	0.269378368	0.004334929	3.812004956	1.09404675	0.636024467	0.923544831	0.604508926	0.807542088	3.340498654	0.005467507	1.877180092	2.067790211	5.767052471	3.058038214	1.967375722	0.326625909	0.046296287	4.970415835	0.395316783	0.63541946	1.64817198	0.041761779	0.053856537	1.334156993	4.68306077	0.815686077	0.129037454	3.999193151	1.608703974	0.125196288	0.001128852	0.185133828	3.046589479	4.579285464
TCGA-DU-7290	315	1	3.518753	0.1655627	2.552427	3.039666	8.008129	5.087787	8.104365	5.945872	4.595629	0.2263948	3.054848	0.8801723	5.287543	2.278544	0.7074014	8.809129	2.307215	3.825917	4.264602	4.824228	2.907961	7.74355	4.290696	0.2392959	4.116421	6.099559	2.835896	4.753853	4.23893	0.8565923	6.339175	3.846061	1.266657	11.12241	1.140266	5.728542	4.638001	10.40686	2.359231	2.660969	1.681267	3.354367	7.975607	0.3407563	1.699112	5.522735	6.686178
TCGA-S9-A7R2	316	1	1.405545432	3.094159431	0.068071326	1.619901918	5.672096646	1.312763888	6.489252961	4.43666024	0.789270624	0.622040681	1.546699348	0.569539433	2.889004818	1.847349194	2.474171373	4.801210108	0.317966093	1.785102953	2.386306783	1.573914297	3.436256925	4.990987453	3.072304718	1.135339735	2.431359034	3.18608102	0.34614352	2.242253725	1.820078131	0.765954162	1.824690996	1.041921987	0.886750223	7.881452913	0.698403123	1.626563283	1.855944335	8.524418316	1.480634992	0.556331109	0.601286846	0.559610734	6.604489019	0.289081873	0.983342234	1.404338507	4.91959457
TCGA-P5-A72W	317	0	1.47495847	0.167995245	0.006839433	0.006190809	2.263149599	0.071484786	3.210395154	1.070622033	0.57471874	0.161643158	0.640727369	0.045766763	1.542559224	0.246584022	0.042430845	4.782485099	0.798172026	0.483757941	0.436671436	0.593203576	0.397389313	3.478738165	0.084021689	1.964366912	2.864189541	2.23515976	0.223996682	2.379993419	0.442269838	0.130758085	0.907902948	0.649939313	0.53794932	1.090917483	0.04301254	0.649823899	2.46800571	4.8976975	0.98868522	0.389424141	1.038824018	0.265442798	2.715833669	0.001128852	1.373093271	0.465249231	3.134251754
TCGA-HT-A74J	320	0	0.142566095	0.388481383	0.006839433	0.161917916	1.857553852	0.229414629	3.260044531	1.414916065	1.888541351	0.418485147	1.133454423	0.358110125	1.40138137	1.035412574	0.004334929	3.737941421	0.536175295	1.050490316	1.49841288	1.257526456	0.522432253	2.732246912	0.045705214	1.288595596	1.493451248	4.948043228	0.338709963	1.428270186	0.198817609	0.131790589	4.267583452	0.299769327	0.062176109	4.450647397	0.075559316	1.355795439	1.841276287	3.8637061	1.475916964	0.174337771	2.21983655	0.582026015	0.454999921	0.001128852	0.473245819	1.215915804	3.825984865
TCGA-FG-A4MU	326	0	3.323935	1.418507	3.412809	0.325364	4.70652	4.287471	7.256513	5.515508	5.538361	6.018965	4.80729	0.970271	5.090691	0.8725279	0.9491419	5.528702	1.978389	5.848541	3.559723	1.569159	2.92016	7.674657	0.005467507	0.1896614	6.137287	4.429416	2.961193	5.408153	2.418632	0.3669162	3.043394	5.046865	0.6323797	11.34311	8.330483	0	5.303094	8.553128	1.963773	1.581238	1.434296	2.113815	2.623938	0.001128852	0.5272903	4.838172	2.79742
TCGA-FG-A70Z	328	0	1.098062513	2.652238438	6.299456212	0.52980215	3.970939187	0.819859359	6.509491484	4.435319541	3.117049114	5.516616516	2.177667151	1.674348144	4.22178499	2.511355068	3.298406753	5.714696567	1.480565465	3.997870761	2.930073985	1.175067099	2.148745991	4.727159528	0.291189607	3.534937284	5.837070892	3.795458784	1.891681386	4.894397804	2.087226913	0.250392615	2.983799265	2.132881694	1.939530242	9.312390221	3.092114314	0.474486221	2.909163613	6.897126354	2.144119414	1.471389251	1.127466885	1.531192983	2.757797563	0.083531701	1.076627296	4.083223245	4.324462927
TCGA-P5-A730	333	0	1.94283521	0.743054297	0.229607976	0.350506668	2.245366232	0.251960654	4.905941956	3.162114691	0.186057681	0.731237501	2.369197807	0.402937448	0.083516329	1.014493643	0.004334929	5.264254132	1.257432216	0.447123565	0.184341563	0.677844204	0.414639284	3.044513542	0.005467507	3.164510229	3.548173063	3.513214308	1.782298379	3.65718395	0.134456678	0.333203828	1.006835511	2.492920569	0.792306187	3.006337435	2.727235115	0	3.159531332	5.504315299	1.568938602	0.13959008	0.445784085	0.522141714	0.520213833	0.887944907	0.235451659	1.305141045	1.739219216
TCGA-HT-A74L	336	0	0.185217589	0.287124976	0.006839433	0.238769108	0.96277772	0.131307474	1.617924393	1.234776137	1.833416997	0.55471422	1.336377224	1.007952346	0.901258596	0.489158012	0.004334929	1.948048219	0.267233367	0.378584635	0.96731971	1.125839168	0.060966715	3.017668727	0.005467507	5.795823712	1.913161624	3.563876131	0.319611186	1.500585037	0.522820934	0.383097433	1.92137938	0.339761122	0.564397666	2.46018494	0.441912816	0.050111894	0.283891238	3.214550307	0.799886423	0.323331228	0.517998138	0.629320252	0.271850361	0.085829394	0.110174035	1.363351855	3.796593805
TCGA-QH-A86X	337	0	0.113097682	0.842778967	0.047677184	0.089466252	1.034398267	0.403116387	2.683021479	5.549664307	1.402733224	0.77320914	1.064571743	0.266959253	0.326223053	0.950193564	0.004334929	3.506162131	1.219222598	0.672065143	0.602279785	0.356101368	1.138957355	3.210859511	0.090544519	6.854781695	1.654325894	4.346459982	0.918780989	2.644088318	0.168016341	0.096916161	2.619434257	0.605869664	0.440432655	2.996354929	0.168445289	0.040218136	0.783757373	2.836308529	0.769171878	0.369021809	0.15779168	0.711992942	0.302768946	0.198004493	0.064419303	1.901483998	4.085293111
TCGA-DB-A75L	342	0	0.197119652	1.019486532	0.317195204	0.186510283	0.388339243	0.398512409	3.543997284	1.101975478	1.806253571	1.205063867	0.902101289	0.517635148	1.804160929	0.543282305	0.004334929	2.012077317	0.333194403	0.1560208	0.942208086	0.751313278	0.191517374	3.536933309	0.005467507	0.972231863	1.722605991	2.62181657	0.322926346	2.114624979	0.161545869	0.004564575	2.211245475	0.158470038	0.321870843	4.97999195	1.852698894	0.096570295	3.059922857	3.216406433	0.583332945	0.117087984	0.638059376	0.788886176	0.398472891	0.160170246	0.919374158	1.008718729	4.024874316
TCGA-HT-7884	343	0	0.103138033	0.519057755	0.20847139	0.074600045	2.720343892	0.418637423	1.423972995	1.451801491	0.371922316	0.249498112	3.000425046	0.55690904	0.497024618	1.494811127	0.004334929	2.196466801	0.194947469	0.614545991	0.416773933	0.382997753	0.457078463	2.360785649	0.079830887	1.209855179	1.597101317	1.313513043	0.274852111	1.823777511	0.187501691	0.336332516	0.515357144	0.563263404	0.058462433	2.239263731	0.602187579	0	1.068282893	3.393198199	0.577212503	0.236424922	1.373755914	0.274440334	0.178940931	0.174078657	0.181873951	1.200597718	1.419593242
TCGA-DU-A76K	347	1	1.31570833	0.711777977	0.082134426	0.684261465	1.019919348	1.169083365	5.676478588	0.587300664	1.295772303	0.399619952	0.875812284	0.932905356	1.020396834	2.5520023	1.982634333	4.41047949	0.63218439	0.539393343	0.810373609	0.473065086	0.561912683	4.650655993	0.160089608	0.847356422	2.523524865	2.73364566	0.519095324	1.076840203	0.859987298	0.223931064	2.486393462	0.486316632	0.354042194	5.065137121	0.415116427	1.19452165	0.405615415	4.693634411	2.589550666	1.68049115	0.521882531	0.430738651	2.816001516	0.126701218	0.455142845	2.016556211	3.083352774
TCGA-DU-7006	349	1	3.233596	0.1663313	2.490435	1.480144	5.661326	0.2518417	5.3677	7.943228	1.328411	3.605249	6.808613	1.332146	4.431564	5.06854	1.227564	6.674566	1.113972	6.767087	2.930869	1.558208	3.329756	5.209129	0.1205419	1.653865	5.201304	4.749519	4.94195	6.640551	2.184704	0.2069078	3.296246	4.917348	0.7899129	12.92234	8.400617	0.2140072	7.095618	9.448478	2.166859	1.01829	4.07864	1.055809	1.314459	0.09431239	1.271886	4.699197	3.304771
TCGA-HT-7469	351	1	0.275286264	0.002348008	0.076877084	0.113508033	3.369457224	0.21104148	4.58039915	2.545834252	1.909554333	0.15306401	1.300600162	0.636020288	2.14801545	0.599202351	2.612749643	4.786433013	0.943533607	0.183109255	2.146499439	1.044384184	0.52897355	5.413606671	0.055217357	0.134555923	2.728862649	4.642469197	0.370866266	0.689498736	0.808227107	0.004564575	2.483302288	0.358672395	0.209541625	2.865888014	0.481846693	0.070108667	1.440259217	8.95456445	1.331043124	0.724423	0.045453361	0.45651047	1.832283195	0.226197878	0.7209282	3.939294772	2.350611244
TCGA-DU-6403	354	1	0.275640554	1.070799216	0.169790578	0.035697996	2.980266392	0.241691701	5.725173841	3.317025686	1.235641263	1.691137963	1.39381045	0.325106823	3.15721683	2.019654621	5.484103424	2.869197723	0.110582667	1.596638714	2.176561681	1.271687955	1.899648835	4.705610619	0.19480171	4.032510562	3.163728627	3.313138763	1.367877489	1.178787778	1.202273658	0.048077072	2.085172628	1.554245266	0.32049543	8.530000959	0.437183443	0.056070997	2.219601194	5.637306289	2.295811039	0.356594005	0.274392452	0.560575921	0.500290851	0.095654288	0.655595133	0.932487113	1.866741311
TCGA-P5-A72Z	354	0	0.4979204	0.2339972	0.06057738	0.006190809	0.3350351	0.4663505	2.566008	2.076755	0.4671343	1.059533	1.159522	0.3707472	0.942908	0.2470677	0.004334929	2.273494	0.4396071	0.1776823	0.2758068	0.2115656	0.3406269	1.406605	0.005467507	6.718663	1.770807	1.747648	0.3519731	0.2998995	0.2147052	0.04588502	1.041456	0.626791	0.1121193	2.24012	0.5863522	0.1576462	0.9984236	2.248175	0.5984249	0.0891234	0.07175557	0.2321582	0.1241427	0.09108669	0.2786618	0.4054071	1.308799
TCGA-DB-A75K	368	0	0.532657549	0.4972559	0.226451414	0.02151077	1.548605084	0.289064406	5.409733529	2.259308997	5.002198435	0.79336972	2.783267334	0.334080866	3.981807448	1.202385307	0.004334929	5.084220645	1.41749313	1.00814863	2.811340803	1.240284459	0.273006307	5.425101867	0.086765023	4.600872659	2.376011601	5.419696168	1.46193822	1.412893379	0.931106893	0.092810682	5.238299666	1.875739881	0.329412069	7.434395265	0.217076843	0	3.735066113	4.194148811	4.40931409	2.044726221	0.104131218	2.232665398	0.605742976	0.189613017	0.049063348	2.819752373	4.939087219
TCGA-HT-8104	372	0	1.263031	0.3784629	0.06194286	1.848742	4.202783	1.10677	8.239539	2.453078	1.9358	0.5953239	4.247639	1.292655	2.808842	2.392732	0.1133209	5.035989	1.810583	2.231399	2.149739	2.078392	1.91749	6.45338	0.1905705	0.8962064	3.984198	3.564141	0.8452323	1.903449	0.9566996	0.08816107	3.331229	2.242855	0.4035814	11.58604	3.773406	0.7795791	3.990173	7.371877	2.064029	1.862315	2.772804	0.370708	1.112082	0.1800345	0.4889996	1.553804	3.628135
TCGA-P5-A737	372	0	0.27634887	0.558675038	0.006839433	0.062430489	0.256792771	1.125158729	1.541260887	1.454736478	1.034648044	0.860000324	0.808596797	1.026460621	1.820190177	0.197617826	0.076976983	4.45288029	1.357472843	0.122105502	0.716583408	0.95893269	0.466202054	2.739870704	0.081534931	5.511237397	2.193235107	3.701784414	0.168078407	1.653294588	0.327643893	0.087229307	2.073237766	0.717961247	0.355497652	1.462850506	0.50511882	0	0.918677765	2.549529215	0.604830598	0.049579785	0.06395695	0.1641747	1.617487257	0.606303466	0.046441737	0.97817826	4.882288866
TCGA-QH-A6CX	372	1	2.231841182	0.046734608	0.173075595	0.330990061	5.212748074	0.400762739	8.22317895	2.314978769	2.100724836	0.482194071	3.766989896	0.698748102	2.635755561	2.420275673	1.138446059	6.152771431	0.112710438	3.693420263	1.694103158	1.449197856	0.64294198	5.028842159	1.337401987	0.633727537	3.919789204	4.107712465	2.240807204	0.334966913	0.593418891	0.004564575	1.56399306	2.390596246	0.227030954	9.824260295	1.314702221	0	3.564368306	8.486615417	1.224826135	0.363376169	4.328435	0.570575184	2.15196166	0.187979112	0.009362643	0.64812951	4.563582142
TCGA-E1-A7YK	378	1	2.926661774	0.672622262	1.452148072	1.284384525	6.122714585	2.123408517	8.154413475	3.809380531	1.26332083	0.51529359	1.836840874	0.376914087	5.577840738	1.313365416	0.146837328	5.572062823	1.002490887	4.982409725	1.681730679	1.497350532	2.670915867	5.558143781	0.044225635	2.234689529	5.466573761	2.611479421	3.218010063	5.727883937	1.712862554	0.046707437	1.948229489	2.436013241	1.65025954	7.990274884	0.339246079	0.054410471	5.746907629	7.249794705	2.518362533	1.831957643	0.42432354	0.565103537	2.194140644	0.609118109	0.943784187	2.037163041	5.123366387
TCGA-QH-A65V	384	0	0.25050512	0.051043205	0.006839433	0.251180918	2.369365327	0.222992971	3.311306322	1.383447337	1.35212874	0.360452723	0.911286333	0.460352425	1.744746917	0.862524332	0.047104336	4.320588693	0.122642354	0.048692425	0.532060674	0.586662093	0.073144593	2.513772794	0.005467507	4.09367471	1.090440716	2.784982868	0.389512067	0.720557173	0.062259359	0.31496475	1.838113085	1.184281823	0.502748208	2.777956451	0.265525647	0.903598643	1.706691686	3.531429031	1.004438105	0.356148143	0.121892439	0.417781967	0.600650695	0.106876902	0.009362643	0.488414874	5.179978144
TCGA-HW-A5KK	388	1	1.072018	1.08856	0.1170881	1.259283	5.60609	0.2409725	6.492984	2.661634	5.469204	0.9818886	3.623988	0.2258962	3.757486	0.9069203	0.4043963	7.867929	1.502092	5.539068	3.688442	3.498025	2.678396	4.859689	0.262868	1.73648	3.613389	7.317342	1.028919	1.865915	1.770872	0.04794017	6.131371	3.348963	0.2217574	12.34073	1.114615	0.3139376	4.094703	8.499028	1.548231	1.696062	0.8759958	2.280646	5.169056	0.09525185	0.084997	1.84102	7.404267
TCGA-QH-A870	395	0	0.149806814	0.400825392	0.006839433	0.023326885	3.489861383	0.148822162	2.125974266	1.521668453	1.106591332	0.223220523	1.415943883	0.095758922	0.956130897	0.268664105	0.048475959	3.045589532	0.601647788	0.445973138	1.054208672	0.794330105	0.248528339	4.639698145	0.051741619	1.380895145	1.357477439	2.747625263	0.178226233	1.084727286	0.621526659	0.10324957	1.935879438	0.128687852	0.310599417	1.714255152	0.048143029	0.959975171	0.329003634	3.206634616	0.966507406	0.198079023	4.185403309	0.074280406	2.635124409	0.109934493	0.096908571	0.556996882	2.378444716
TCGA-E1-A7Z2	398	1	0.18735474	0.290300316	0.372098799	0.195066946	3.552122042	0.119596253	3.836673528	0.765867155	1.36575194	0.148819272	0.601699516	1.229565586	0.893939843	2.101158705	0.038846549	2.152802635	0.101236248	0.395599262	0.468224954	0.999672187	0.06151628	2.854797022	0.145031654	0.842619736	0.894239431	3.97754577	0.077278908	1.013833605	0.105383614	0.191409349	1.548609373	0.106661871	0.377925011	5.430288914	0.355282944	5.004326076	0.397984218	4.363035152	1.063444235	0.829903575	0.438209423	0.132187569	3.512095649	0.001128852	0.078260929	1.165451572	2.261417793
TCGA-P5-A72X	403	0	0.384173446	1.409053795	0.253180252	0.126156355	2.529516228	0.833401497	3.581851504	0.948972673	2.392787861	0.085863233	1.690570368	0.674700838	1.780376057	1.743716349	0.040088295	5.830142399	3.238366525	0.372867359	1.206705661	1.023148035	1.204889693	4.05954667	0.114798881	1.537873144	2.080391348	5.770397395	0.258101313	2.799218513	0.108423598	0.160777559	4.179703199	0.45230488	0.346066924	5.817463581	0.056010695	0.155066396	1.661544852	4.486475904	1.164907161	0.400057296	3.356488567	1.03004417	0.516411652	0.089605815	0.04533645	1.832173391	5.871114396
TCGA-WH-A86K	405	0	0.220629951	1.948539948	0.059347315	0.019972232	0.647709175	0.188324949	2.624388264	0.660234046	0.458166241	0.085324411	0.591866451	0.304677244	1.589904299	0.19147108	0.039812446	4.55110988	1.115092553	0.481923055	0.640381689	0.771566429	0.757321004	3.257249371	0.042609743	1.353920424	1.838192784	1.366992094	0.210345224	3.026816957	0.053639105	0.045062119	1.423284591	0.496936515	0.004002696	2.613149383	0.363400368	0.052054776	1.452656947	2.404308458	1.340524064	0.301604677	0.355808205	0.111161804	0.121505404	0.526750352	0.211561205	0.347242107	2.53733932
TCGA-DU-5853	407	0	0.12797346	1.280661773	0.06180637	0.17049853	1.745730608	0.249340813	6.814421572	5.557620934	2.245906426	1.569112842	0.9970755	0.317909574	2.929536709	0.333033004	0.077782918	4.404562212	1.406731951	0.260801739	2.305302193	2.454321689	3.048346609	3.944982829	0.119395233	0.971056114	1.854854062	5.397090102	0.445914195	4.779580759	0.759257323	0.167083152	5.706217186	0.624307809	2.193784666	4.24840391	2.347742615	0.109021186	1.146609901	3.807346188	0.766826544	0.414683165	1.944751632	0.724513644	0.489714214	0.84120713	1.856886467	2.017359713	7.033729947
TCGA-QH-A6CY	408	0	0.100203297	1.118164824	0.333518613	0.072444214	0.755708052	0.159786536	1.253102054	1.511342163	0.975130734	0.242883901	0.814119353	0.466247378	1.116340713	0.584402283	0.004334929	3.04873447	0.350176735	0.148166661	1.067181781	1.045554728	0.445171566	2.919597046	0.005467507	4.915125922	0.868395117	3.46161946	0.15990775	1.253176284	0.09302442	0.04423874	3.544598944	0.606429131	0.461057193	4.163602389	0.493226806	0	0.561378548	2.700740179	1.343428555	0.421940139	0.58472881	0.369604716	0.226209985	0.08758397	0.009362643	1.171613032	3.371872634
TCGA-VM-A8CA	411	0	0.491844813	2.658165711	0.410832192	0.149842378	2.639996176	0.258489069	3.225229412	2.123643804	2.113783669	0.479646985	2.159223888	0.229800302	1.422173835	1.896900737	0.004334929	4.773118124	1.556638796	0.590093119	1.573692727	1.540285484	0.873152839	3.121285913	0.046108461	1.88535399	1.764698247	4.139184498	0.341530272	2.443130083	0.792037286	1.016578242	4.505647575	0.359116938	0.461784602	5.469947479	0.123614274	0.270629623	3.150448705	4.181875415	1.643010415	0.494063928	0.316831299	1.117565225	0.506660083	0.096994932	0.04837392	1.733730296	3.906648164
TCGA-QH-A6CW	414	0	0.352191938	0.535788779	0.006839433	0.024303827	4.215087545	0.256474416	4.124426081	1.385207907	3.992223327	0.620933648	1.575489681	0.802204013	0.561252276	1.566483629	0.004334929	7.028381769	3.931628356	0.449317244	1.093771482	1.13284741	0.698080104	3.878656349	0.005467507	2.09734077	3.745807289	7.673943038	2.462923654	1.851888535	0.52390391	0.108505794	5.803796043	2.397932819	0.635327441	1.757730246	0.2349083	0.261305886	1.4562462	4.262063101	0.521602784	1.959696696	1.267995938	2.969258107	0.835633116	0.802588901	1.922729703	4.138112809	7.619120726
TCGA-P5-A733	414	0	0.33417262	1.534377106	0.045193498	0.515683307	1.032358947	0.861648177	4.516728664	0.967835114	0.956521825	0.187198369	0.806642489	0.20633722	1.165640627	0.902428203	0.080600083	4.201349989	0.88776852	0.09152998	0.897330421	0.601220801	0.220922649	2.989496873	0.085328717	1.137762787	0.913814929	2.898892947	0.181508765	1.376171768	0.342155021	0.091351025	2.414223843	0.229063834	0.225193557	3.544533474	0.400068372	0.037558937	1.598090019	2.985057337	0.504858289	0.148904979	0.575946175	0.188328187	0.391602883	0.001128852	0.035489073	0.579685436	2.846809867
TCGA-FG-8182	416	0	0.156240832	1.090915719	0.006839433	0.006190809	1.285575381	0.163084655	1.906944311	1.604653	3.441719306	0.484228445	0.86764186	0.701463195	1.581819743	0.642242554	0.004334929	5.731994974	3.284290348	0.256502491	2.260768506	2.622499081	0.681566571	3.102401244	0.005467507	2.357998086	2.400803988	6.792356436	0.296884305	2.068912582	0.346066598	0.049171825	6.012195106	0.28544104	0.509496372	1.797426366	0.027228128	0	0.659461158	2.885125634	0.331016966	0.95873304	2.085198941	1.344473424	0.603481974	0.503531264	1.09974289	1.667282414	7.962157927
TCGA-DH-A7UU	417	0	0.61093879	0.335855111	0.006839433	0.006190809	0.657448308	0.420855932	2.634710815	1.058147293	1.707865191	0.281527059	0.546945599	0.149480503	0.841869938	0.678941127	0.358792221	3.121351484	0.437914613	0.397441127	1.399256083	1.244659466	0.253217691	2.988275593	0.005467507	0.286911241	1.731649051	4.314045799	0.261085722	1.481256311	0.213847685	0.085763865	3.601030652	0.390760866	0.259347868	2.705219456	0.071752722	0	1.379450501	2.304302923	0.512804013	0.609285264	0.161767881	0.554387362	0.336560019	0.001128852	1.328852836	0.839566463	4.58803343
TCGA-HT-8558	418	0	0.089614882	0.385955833	0.728170365	0.18364651	0.673654345	0.35096227	1.029110945	1.267407568	0.199164834	0.180663764	0.401281892	1.520358476	1.085543658	5.174553197	0.004334929	2.098210651	0.348712892	0.237962483	0.490368298	0.463461215	0.366910696	2.043814913	0.041801089	1.828909088	0.955667962	2.402883927	0.365667871	2.032960437	0.10564822	0.476978459	1.745135221	0.184242909	0.107335781	4.351276796	0.447671873	0.198056369	0.518745214	3.022451342	1.008614166	0.047227277	1.043382801	0.08510865	0.06249633	0.087179259	0.009362643	2.217791848	3.519437288
TCGA-HT-8110	419	0	1.212012491	1.286484309	2.328009576	0.076080274	5.261107688	0.20748533	6.448306336	5.678373815	4.047839285	2.276401525	1.977956402	1.684610507	4.314716936	0.916239925	2.345390054	6.558292948	2.631719535	3.50506696	3.447455166	1.852948226	2.512802513	5.565314108	2.194382966	1.71871304	3.25511919	2.281483623	1.513680367	3.454067479	2.21749165	0.408034903	2.98139857	2.414405043	0.807888177	8.652407824	0.591650306	0.05399504	1.946922601	6.671481664	2.355440127	4.004993311	0.123077455	1.711129321	5.847801354	0.605176059	0.561312164	3.737413245	5.50114974
TCGA-QH-A65Z	427	0	0.23564574	0.478831314	0.072413298	0.27416326	1.43391718	0.166248674	2.254042903	1.439206743	2.247248814	0.627746604	0.625245487	0.260177187	1.610945883	0.128628133	0.004334929	4.678631426	1.195560015	0.432200272	1.588961274	1.870786622	0.249972864	3.332717592	0.005467507	5.383747172	2.015564771	3.909187707	0.159139342	0.444864562	0.098087473	0.103907669	4.793593025	0.987221294	1.224673697	3.224910202	0.258261281	1.033363151	0.50075824	2.790435081	0.773767509	0.2433202	0.145925547	0.356521214	0.515409398	0.396623571	0.009362643	0.583431843	4.220754033
TCGA-S9-A6WQ	428	0	0.846122443	2.132401851	0.062352248	0.049470126	4.239811338	0.512305939	4.996028571	2.852435899	0.510138912	0.381593261	1.026388601	0.351189976	2.558227591	0.579530201	0.041880005	4.257950336	0.849001216	0.682992966	1.003356077	0.700303513	0.852510097	3.395093735	0.005467507	1.886207608	1.795229141	1.684800436	0.31674708	2.124503762	0.84147682	0.004564575	1.291002806	0.628352208	0.168307242	3.91579235	0.089609517	0.05510259	2.759160203	4.770288811	0.872363068	0.208875881	0.373579765	0.712513235	0.821046692	0.263542886	0.348656136	0.807981658	3.642085919
TCGA-DU-8168	431	0	0.363228467	0.904130136	0.860561142	0.41385797	2.602548915	0.298650464	2.536256202	6.316447048	0.953273402	1.1172405	1.191335016	0.908297117	0.341320866	2.549441708	0.124927921	2.770103569	1.016328366	0.672778465	0.862202822	0.308726853	0.29765194	2.201683172	0.101175853	7.881100417	2.128859672	3.574123857	0.596540226	1.942772149	0.198074287	0.074657124	2.738257602	0.713561789	0.226051302	4.159652606	0.324166517	1.532648016	1.968034209	4.374153291	1.308232502	0.297893063	0.68272856	0.553030014	0.642451636	0.078518065	0.071492704	2.320541294	1.804557177
TCGA-FG-8185	433	0	0.376822635	1.156326442	0.049881261	0.309946893	1.348323814	1.045519196	2.354382618	1.249795107	2.097250889	0.207117706	0.932016335	0.352196602	1.81392167	0.338598528	0.004334929	5.602678724	1.94053461	0.294850188	1.887823717	1.501353108	0.413138236	3.898194744	0.094832807	0.249920207	2.517726385	4.383806265	0.348276309	1.965950893	0.294930747	0.162798414	4.596686619	0.947831207	0.427402983	1.365525789	0.047589273	0	2.00719027	2.723661904	1.497601047	0.705010667	1.192711881	1.317490447	0.100632099	0.073350599	0.253347674	1.014536346	4.277505232
TCGA-HT-7620	434	0	1.774701973	0.918763573	0.006839433	1.327198491	1.736403912	0.247790437	2.434439358	2.469775769	0.436452375	0.282113406	0.846966853	0.14986716	0.803301832	2.154697453	0.004334929	3.931306106	0.008542845	0.821250798	1.464631988	0.880363703	0.08075397	2.70603618	0.005467507	4.1500843	1.405315579	2.798553219	0.214417455	0.888791989	0.105251292	0.059394055	1.839837138	0.691356003	1.132861134	2.582417944	0.967291007	0.071067036	0.866565147	2.124402531	0.602949583	0.436449426	0.1353957	0.631800149	0.551740403	0.119727921	0.009362643	0.951340278	3.686495267
TCGA-E1-A7YD	435	1	0.293826837	1.181489045	0.006839433	0.386267842	1.557879863	0.223600037	4.548901079	2.950278566	3.164580949	0.525005261	1.880802014	0.493641682	2.013036966	0.734676866	5.274728634	5.071181431	0.541304355	4.641363874	3.226150654	0.696614147	1.822697189	5.389006595	0.534148451	2.33278095	3.04526963	4.002454062	0.268222883	0.723442711	0.888409582	0.004564575	2.381321935	1.215117236	0.141269153	7.660164435	1.845446774	4.224136309	0.762343233	5.902867896	1.86902767	1.083838036	0.397659057	0.877895475	2.673759747	0.115633414	0.188011331	1.477312915	3.439153102
TCGA-KT-A74X	438	0	0.500444291	1.046170309	0.334194697	0.25758277	1.020487148	0.440563101	4.478951078	4.084647886	0.646341755	0.459827687	0.674952907	0.191521057	0.704926414	0.29122726	0.084481251	4.869263985	0.708111756	0.513695256	0.419236392	0.401624615	1.265899248	2.810613292	0.005467507	5.727192298	2.538621578	2.240466296	0.626745031	1.473636722	0.348965352	0.181355465	1.127712828	1.078866632	0.466244879	3.298232414	0.145237289	0.079799812	1.163495054	3.569347658	1.639075885	0.211099528	0.351666762	0.844080756	0.094727283	0.195629809	0.395198875	1.527464114	2.633765421
TCGA-DB-A64W	438	1	0.102471578	0.790262188	0.297564043	0.026952129	0.950308859	0.537507311	1.402803127	0.581889627	0.238876763	0.434367353	0.385007679	0.393519437	0.68324695	2.712068044	0.004334929	1.171768225	0.27804592	0.662040716	0.512570393	0.396746402	0.087918393	1.922012635	0.005467507	6.109271984	1.168944341	1.972090384	0.008622375	1.315422847	0.053913573	0.23260661	1.05627811	1.303485102	0.084393233	3.904997331	0.530482825	0	0.492906335	3.346678146	0.557622381	0.181539617	0.904409253	0.123945776	0.093516476	0.001128852	0.114656164	1.250568236	2.185381537
TCGA-KT-A7W1	438	0	0.811833012	0.089925036	0.580913124	1.091257641	4.036890291	0.812199441	5.582746226	2.752438888	2.396229801	2.15276272	3.462228606	2.914600279	2.633886084	0.455415733	3.299604799	4.850445772	0.933541384	5.956136696	2.46419918	0.376403789	2.669336132	7.736264155	0.269631361	0.323201573	4.329727537	4.082078992	0.58955078	1.4069556	1.052239088	0.290273557	2.709697409	3.844498959	0.004002696	9.843704488	5.191620346	0	3.832032362	7.821544019	4.785121951	1.993522715	1.135246514	1.225671082	2.452890009	0.18848205	0.087145795	2.329258492	3.997667482
TCGA-QH-A6X4	442	0	0.104203715	0.083833958	0.006839433	0.006190809	1.274338552	0.083063933	1.125595312	0.852149759	0.276918388	0.282582309	0.532968132	0.150124873	0.844591026	0.681170238	0.004334929	0.795296882	0.008542845	0.37132414	0.57217357	0.173840933	0.254297657	1.143361204	0.080617629	6.41942104	1.017102393	1.29344009	0.307773864	0.284178072	0.096357416	0.163303177	0.414441234	0.267767946	0.059013216	2.076614265	0.087053	0	0.309130071	2.13549148	0.388120363	0.307961494	0.14631405	0.063095133	0.180588392	0.09108669	0.046027355	0.709127921	1.370150084
TCGA-HT-7695	442	0	0.190241093	0.674241535	0.006839433	0.278482137	2.055712782	0.437123707	1.493141582	1.423237661	1.402841065	0.222242379	0.821314909	0.84532487	1.06047322	2.033113804	0.03192804	2.856825379	0.284895	0.152807157	1.181990236	0.933991516	0.45510089	2.517111211	0.062674046	4.871337273	1.457697162	4.106469663	0.129366623	2.250750801	0.076240564	0.096916161	2.748580883	0.617017004	0.376381928	2.907667317	0.367828691	0.040218136	0.394591566	2.746133721	0.874540142	0.129037454	0.650199736	0.31779154	0.37787361	0.001128852	0.009362643	1.897803271	5.230744474
TCGA-QH-A6CV	442	0	1.753195296	0.099483157	0.071057859	2.588416862	1.375459103	0.163084655	4.325969726	3.873141001	0.975785669	0.55828792	2.51512056	0.679062962	2.779646254	0.624644856	1.130366379	3.000746295	0.124488692	4.722626857	2.440670841	0.559610249	1.533484629	5.194036692	0.095092276	1.780541064	3.292775757	3.028485658	0.508610661	1.909166109	1.276143896	0.054087733	1.844837174	2.434588054	0.556057306	9.916169101	5.335750955	0.40629559	1.885295584	8.530515921	2.052406918	0.736764025	0.350545382	0.493300961	4.502251081	0.62385133	0.462370602	0.773833459	2.907132372
TCGA-DU-5849	443	0	0.427394045	1.603223547	0.006839433	0.223220656	2.086758177	0.390769648	4.036720629	4.797400727	1.79413569	0.562141257	1.335144985	0.482767488	0.898643565	2.479585569	0.004334929	4.55013263	1.149794779	0.835387789	0.698266164	1.140980302	1.207714802	3.394985921	0.005467507	4.974032667	2.263762934	3.232945915	0.367882274	2.605608228	0.347516718	0.069273115	2.769153635	1.087174892	1.096461673	5.178448704	0.185888659	0	1.685270687	3.616442617	1.508121185	0.304266436	0.590048359	0.378735864	0.4652121	0.140676795	0.985408964	1.504090067	3.216132559
TCGA-DU-8162	444	1	0.551856094	1.971778348	0.389648957	3.43137997	2.777948925	0.413659522	4.164502534	2.414934283	2.912466035	0.31032109	1.842328355	1.132470018	1.692051531	3.560789219	0.068486815	5.478627934	0.465588033	0.560296989	2.070198322	2.566115151	0.453850479	3.444110171	0.039507333	2.06689651	2.048092141	5.699817828	0.690334901	2.441454973	0.572559603	0.112696729	5.449822648	0.839675005	0.276833583	8.561405493	2.066919508	0.229292914	1.124611091	4.996405716	0.972900144	2.22377042	2.281681708	0.834087805	0.350013959	0.081636712	0.009362643	2.683494151	6.445555142
TCGA-FG-A60J	449	0	0.623115295	0.684811774	0.068886458	0.366256805	4.382961933	0.465430266	6.923429556	4.226841634	2.264143875	1.85908669	1.330992269	0.091603322	2.322682993	0.52291514	0.046280724	4.575970649	1.434881522	0.388643614	1.808933539	1.233545858	1.216888319	4.621159311	0.173637928	5.163924297	1.990409493	5.351046499	0.95798419	2.702973676	0.354523231	0.59282594	3.632488716	0.637592257	1.09031519	2.648207001	1.840787493	1.086927766	1.564402274	5.656903905	2.000947358	0.272110378	0.119783307	1.247672145	1.144244067	2.301475548	0.598378159	2.331051522	6.897767161
TCGA-QH-A6CU	451	0	0.307864464	0.64829453	0.006839433	0.188499056	4.036258649	0.044045731	4.046468167	0.709305655	2.491915733	0.015312694	0.926188655	0.416574764	1.883028234	0.888172961	0.611468909	4.603597739	1.696260477	0.739126496	0.680686388	1.045967631	0.71344902	3.134925395	0.048927906	2.420098487	2.168554254	4.585306142	0.130281995	0.832867917	0.241875901	0.141946225	2.594898827	0.598576298	0.240554845	5.650198051	0.010271778	0	0.75836089	5.028001472	1.685671594	0.556524817	0.09005736	0.235800915	2.773618991	0.103679401	0.009362643	0.246898106	4.729120797
TCGA-FG-6689	454	0	0.707130773	0.228488835	0.09539315	0.130563128	3.482965547	0.229535512	4.025564385	2.395795032	2.436427639	0.342815859	1.285880628	0.390692734	1.922069078	1.311765108	0.064425896	4.570803166	1.040208852	1.02569616	0.94257737	1.001945022	0.698080104	3.983870351	0.068504819	0.78669787	1.58791288	4.85619476	0.325778061	1.105927331	0.345731744	0.073044076	3.776466341	0.605962924	0.260902867	3.116890104	0.074744475	0.089155872	2.243370902	3.584520269	0.62905916	0.527861984	1.896561605	0.27373207	0.487977892	0.001128852	0.899463265	0.832903203	3.790412542
TCGA-TM-A84S	454	0	0.332471581	0.642331505	0.071193461	0.197043721	3.285386071	0.195401287	3.882467848	1.849965728	0.672681483	0.366099042	1.319933778	0.094687669	1.805466226	0.204236575	0.047927469	3.50890704	0.513165278	0.592453719	0.79414307	0.955783867	0.778718205	3.743919873	0.005467507	5.549087262	2.764997817	2.653776887	0.156446642	0.985259019	0.096623716	0.102195973	1.499054957	1.090947253	0.557224	3.682586165	0.010271778	0	0.7346613	4.192835252	1.318491653	0.239211247	0.032187941	0.561058269	3.020277558	0.208828054	0.095841952	1.085986396	3.764098191
TCGA-FG-8188	455	0	0.278353857	0.114963613	0.006839433	0.006190809	2.814070443	0.223357242	4.179533103	1.297143041	2.019545128	0.415714021	0.833839514	0.108551525	0.880670727	0.575121411	0.054904828	4.682289713	2.346872892	0.102239983	0.521553421	0.632937442	0.152628948	3.904864186	0.058418001	0.84462872	2.175909791	5.910029553	0.505600808	1.515250056	0.321297832	0.221874868	4.135655213	0.448451426	0.28790393	2.034045657	0.032135868	0	1.641755355	3.134483252	1.205338486	0.860660802	1.135699016	1.082319201	0.741182949	0.125519463	0.109381598	1.131631125	7.104810895
TCGA-HT-7689	455	0	0.303123369	0.167483468	0.267303241	0.03542118	4.441257681	0.240372827	6.488503009	0.850307828	1.301051864	0.384977169	2.458806513	0.258745261	2.984770694	0.434588578	0.004334929	5.09537668	3.840782021	0.063298868	0.929743679	0.979916816	0.2172339	4.273920967	0.193594126	1.695103846	1.779174727	2.750822145	0.38043903	1.778606992	0.559568465	0.169974296	1.451408286	1.328385613	0.49546079	6.955545911	0.121249721	0.055794375	3.406562119	4.568155855	1.829122589	0.248139129	0.295769976	0.168504427	1.212841018	0.183066185	2.341043705	0.768370153	3.444414751
TCGA-DU-7010	456	1	0.55739119	1.047141431	0.194617745	0.153921463	5.345723831	0.260855574	7.008762604	2.706830519	0.822303547	0.262158981	1.477804708	0.522901578	2.743580559	1.5161202	0.133216052	3.168376655	0.828289991	0.589242339	1.061423118	1.261848847	1.149478904	4.277254414	0.040452281	2.204451427	3.509647874	2.482371876	0.574702899	3.836808286	0.576452747	0.150756961	2.037837354	1.681815054	0.686841053	7.476256639	0.23721247	0.58282401	2.362358646	6.796497471	1.152191657	1.567164124	0.57479661	0.679356887	3.022039104	0.306668951	0.229395302	2.502679104	3.125813035
TCGA-FG-A6IZ	457	0	0.278589552	0.235584595	0.071464626	0.023187267	0.553677002	0.180337092	2.891611519	1.151833244	0.47594295	0.620749058	0.78090414	0.331360547	1.597424499	0.153505676	0.004334929	2.774357688	0.008542845	0.208947312	0.490368298	0.012208447	0.494443086	2.440723556	0.138761204	5.736807954	1.739610609	0.648667377	0.136803307	1.184742157	0.208445404	0.004564575	0.485666874	0.418304178	0.252630023	1.564550836	0.491302657	0	0.982422137	2.555866347	1.11976369	0.105436277	0.042810145	0.401903725	0.50938111	0.553209677	0.009362643	0.456253837	3.379195582
TCGA-S9-A7QW	458	0	0.09216865	0.093567317	0.006839433	0.006190809	0.432124689	0.242051181	0.574346711	0.626864151	1.652294549	0.095660872	0.319118328	0.310675784	1.242023705	1.207748098	0.123238444	2.557117455	0.484768414	0.114324947	1.302887899	1.365409808	0.126099695	1.794126069	0.005467507	2.573127149	1.147048602	3.930396985	0.184280394	0.652800904	0.332272122	0.18172911	3.451641112	0.901346875	0.339858194	1.577577411	0.573785227	0.283558619	0.166162464	2.603907135	0.526875793	0.098773259	0.232235393	0.206022788	1.631081239	0.001128852	0.274552406	0.63681038	6.337166186
TCGA-DU-5874	461	0	0.371864173	0.704577685	0.102175353	0.162930109	1.593722395	0.396688082	3.068562843	3.996841759	0.313971075	1.111900746	1.219165558	0.735015115	0.439891593	1.313708105	0.004334929	2.174177562	0.257419629	0.365245162	0.156916878	0.259361757	0.422334028	2.409147765	0.073257247	7.327248699	2.107928795	1.340989087	0.334638879	3.004245816	0.137046755	0.113742521	0.653761207	0.788922752	0.827089762	3.880510963	0.457875995	0.09603235	1.984543117	3.953630458	0.800459589	0.081166822	0.111315397	0.979943736	0.059329486	0.301914962	0.533768662	1.296112667	1.558432286
TCGA-QH-A65R	461	0	0.533938953	0.302116555	0.054416384	0.079304491	0.669756265	0.296461802	3.025092946	3.252218379	1.639062057	1.673829173	0.778246103	1.184777209	0.37182527	0.47264487	0.004334929	4.990180068	2.071748107	0.229698093	0.967755031	0.377284752	0.228149395	2.303381417	0.005467507	3.995553445	2.844767171	6.198278217	1.321980253	1.770706985	0.258952324	0.041215569	3.371116137	0.76646849	1.118622358	3.93813023	0.720222485	0.094282639	0.676459258	3.785164314	0.724969145	2.528567284	0.242196369	2.047632491	0.302885243	1.205583837	0.406920998	2.747674524	5.237058272
TCGA-E1-A7YS	466	1	0.6424206	0.04951583	0.06820721	0.03832505	0.3524965	0.4484524	2.838137	1.971381	1.960952	0.7280753	2.198367	0.4799082	1.152428	0.49861	0.004334929	1.405735	0.8535984	2.363606	1.537378	0.2383979	0.785587	1.871161	0.005467507	6.291764	1.926389	3.947536	0.1687148	0.9961229	0.1988176	0.004564575	1.570342	0.7117462	0.1271623	1.857737	0.04592671	0	0.4114745	3.136905	1.568605	0.1446432	0.12807	0.2868951	0.9985541	0.001128852	0.009362643	1.518657	1.878698
TCGA-FG-7634	467	0	1.102831366	1.827756586	7.52656151	0.111148418	4.338394015	1.375609183	7.253929582	5.009146295	4.881338574	5.319610196	2.672305756	0.550989284	3.296025642	1.388407572	0.004334929	6.877537348	1.724032197	1.427084187	2.780728024	1.503150601	2.21649864	4.793648395	0.087808674	4.993896823	6.016371177	5.378152177	2.709821458	4.662688327	2.732804703	1.671000627	3.9387621	1.35329256	0.559554538	5.014656006	1.507628345	0	1.657897498	5.570666556	1.776312206	1.492623063	1.373318388	1.371062524	1.675618803	0.191997686	0.846425498	4.562238662	4.90916424
TCGA-HT-A74K	467	0	0.654785117	0.545557594	0.873253238	0.023187267	2.076788942	0.288948513	5.511412194	0.740294631	0.546683066	2.582567498	2.073641615	0.626644975	2.353307982	0.855369399	0.048201741	2.706092419	0.428250128	0.652577928	0.409899192	0.112328712	0.300673804	1.923615583	0.005467507	5.752492247	2.819576057	1.609805845	1.319714131	3.480979366	0.927560633	0.004564575	0.584161711	0.497943769	1.125040815	5.384840956	0.924081731	0.064757472	2.697769197	4.464403339	0.559952626	0.197206741	0.021768567	1.258811835	0.45625431	0.001128852	0.49856926	2.670284618	3.244445838
TCGA-DU-8167	471	0	0.718776126	2.76954873	0.298604062	0.3293046	3.204453945	1.252565848	5.06937013	1.788072015	4.279857177	1.049341664	0.73236223	0.503830519	3.004559518	1.657051749	0.298173898	8.662406197	6.002531248	0.244853019	2.173228827	3.476657866	0.667732031	4.240599307	0.456240217	1.010141914	3.846410592	6.486274746	0.333392611	3.195374049	0.981267702	0.123639106	7.215482697	1.366778789	0.431653309	4.123588739	0.143943967	3.186677837	3.196103604	4.260625528	1.872642167	1.363273922	0.782721459	2.934939062	1.166564642	0.173570636	2.275792103	1.626290326	8.680872892
TCGA-HT-8564	478	0	0.440708589	1.266209642	1.317514244	0.393806942	2.354564832	2.207885409	3.37983199	2.472258459	1.500363213	0.171819275	1.226144225	0.82324491	2.565330421	2.845423397	1.262219381	3.121087514	0.313123249	1.178667352	1.645072437	1.473910894	2.279264828	4.461711978	0.005467507	3.846050901	1.835682556	2.383216497	0.421086464	2.005850937	0.059938431	2.561956755	2.375295356	0.539415429	0.570284165	5.832446095	3.154302658	0.68786329	1.159916491	5.262650536	2.83347563	0.098906825	1.393845982	0.706605399	0.754820708	0.101944437	0.090362899	1.950719047	3.067819602
TCGA-QH-A65X	482	0	0.433009757	0.584747152	0.134960407	0.040395595	0.751771436	0.350296611	5.097933802	3.283800908	0.743173385	0.684369912	1.126910322	0.877158873	0.090586768	0.526594875	0.004334929	3.431220002	0.604288234	0.692079477	0.495444964	0.063629429	1.314928266	2.614281328	0.051875463	5.908624602	2.576606104	3.405507892	0.915395768	3.30190995	0.210780739	0.103776074	1.272667301	1.039936002	1.163785419	2.690369286	0.290020497	0	2.299348272	4.127026262	1.573167453	0.444749368	0.125838662	0.330327516	0.149734699	0.900313134	0.368381713	2.247975134	1.533707795
TCGA-TQ-A7RH	486	0	0.970663871	0.14738048	0.055787807	0.129656974	3.548158396	0.270751808	3.873196995	2.590129095	1.714163313	0.630407629	1.284719636	0.31435468	0.865781066	0.460939316	0.004334929	4.897899163	1.825374846	0.466951589	1.55548485	0.949023353	0.983923743	3.705773538	0.139389529	2.123146229	3.489705849	5.310674772	0.36444848	3.405987057	0.309550717	0.149865621	2.9498918	0.736188355	0.683374943	3.444384696	1.080278777	0.358561076	2.426352507	3.670463376	1.46192448	1.079082259	0.964846325	2.933069475	2.518030671	0.496856495	1.949785779	1.61409233	6.102162508
TCGA-VV-A86M	487	0	0.180050073	0.063479264	3.095775328	0.04782454	0.710119348	0.197752208	3.534460721	2.977412286	2.382520362	1.576838188	1.304385048	0.397424098	2.59557439	0.051134121	0.058176419	2.661738027	0.795701986	0.572309917	2.54563498	0.70547009	0.994939781	2.743036975	0.005467507	0.775364467	1.666918752	3.85037532	0.958495779	1.231074593	0.532342335	0.287272139	2.978052555	0.587375976	0.860025639	0.67240927	0.801611602	0	2.070517859	6.426508586	1.558334881	0.183302932	0.517798653	1.65303503	0.665569349	0.565920274	0.307328329	0.705699468	6.07029192
TCGA-FG-8186	487	0	0.487881754	1.01920374	0.006839433	0.195932125	2.235665235	0.166248674	5.59662478	4.38968178	2.355749835	0.780153732	1.911789495	0.271699394	2.341091941	1.255243427	0.004334929	6.442697562	2.252278317	0.579564272	2.73240509	0.845859307	1.391627472	4.711052621	0.04745177	4.991731813	2.313923437	5.340223539	0.753907977	1.604688419	1.143889418	0.569742364	4.236448821	0.991341596	0.429529725	5.344025682	0.159002679	0.058972316	1.267699393	3.541105437	3.481962915	1.544023337	0.60335487	1.87984138	0.614096511	0.100073661	1.058887713	2.190171987	5.11309692
TCGA-HT-A617	491	0	1.099389	1.834184	0.5330624	3.72895	1.633907	0.1270246	4.468946	6.653527	0.9049376	1.369313	1.881373	1.048714	2.000147	2.542382	0.3784706	6.173077	0.2254814	3.179934	2.124733	0.6129294	3.622667	4.474661	0.005467507	0.9023128	3.766065	3.13483	2.012139	2.815731	0.6967354	0.3875176	1.40663	1.505806	3.504845	11.02793	2.847671	1.342728	4.14985	8.981188	1.43446	0.1019754	0.6758714	0.3652938	4.121256	3.545354	1.138559	1.701375	2.965046
TCGA-E1-A7YL	492	1	3.84564327	2.31654627	7.73556102	3.66772831	5.22095016	0.29761415	10.59976985	4.70979801	3.85370946	3.15166441	3.68078534	2.34809861	4.73762797	2.53953896	5.0732362	6.72809858	1.59091968	5.96294147	2.54672637	1.58474541	3.50265032	5.66517272	1.66539847	1.5514639	4.11523653	3.27729056	4.11838652	4.74858494	3.25182296	0.75155531	1.7056409	2.93633129	3.22349173	10.88590136	1.50891673	2.07918046	6.28404174	7.91990782	1.73776993	3.93034109	0.660524	2.03353881	2.20173128	0.09686092	2.56010232	4.93397358	5.21839483
TCGA-DB-A75P	492	0	0.9229394	3.842776	1.366568	0.1553209	3.805815	0.2746207	3.919232	2.040171	0.3515512	0.1139992	4.807692	0.9075401	2.666543	0.7310685	0.1029376	3.633741	0.4803571	1.342112	0.9572701	0.5904579	2.004291	3.527859	0.108775	1.491769	2.835712	3.756726	2.091831	2.930762	0.01157072	0.004564575	1.42671	1.900621	0.1520168	10.02408	6.680464	0.2807218	2.095233	5.985958	1.393262	0.1194596	4.015143	0.3196218	1.220032	0.001128852	0.04326171	1.948668	3.159999
TCGA-TM-A84C	492	1	1.715912	0.08451202	0.2120366	4.689274	2.728494	0.1937905	9.630801	3.329763	3.089376	0.01531269	6.499738	2.16482	4.858348	3.521057	2.927401	8.798947	1.139919	5.516743	3.280237	1.814262	0.8953356	7.113047	0.005467507	1.76682	7.531004	6.846004	3.53137	4.721953	2.167451	0.1645643	4.205046	6.727609	0.1644758	10.57455	6.719894	0.1072872	8.862804	8.031911	2.644095	1.382813	2.809243	1.536106	0.3895245	0.0918938	0.2176941	5.526667	5.854562
TCGA-HT-7677	494	0	0.822818317	0.487970802	0.063716026	0.148948506	2.570843427	0.70924616	2.33063843	4.284343274	3.42288024	1.010350571	1.667292169	0.228581407	1.123460534	0.19448505	0.042843833	6.73200622	3.377455223	0.152807157	1.610293821	2.893244931	1.220419609	3.883463747	0.005467507	6.387574639	3.044235047	6.329413291	0.355213797	2.283013082	1.040882765	0.048487704	5.670054026	1.616632427	0.274585514	2.86795891	0.227241324	0.112748848	0.366037608	3.393075348	0.944272702	1.681722008	0.13709093	2.008063199	0.355965624	0.269851671	0.158587295	3.525682683	6.460248655
TCGA-HT-8011	494	0	0.9985363	0.4937938	2.366343	0.3789054	1.907637	0.5183284	4.867628	3.701151	1.859564	5.073451	3.227924	0.6743442	1.073472	1.727586	2.573303	4.383554	0.3011768	1.865789	1.109606	0.6654017	1.279264	4.287997	0.08611234	1.567255	2.408538	3.119621	2.662747	1.113921	0.3574047	0.004564575	1.287296	1.381213	0.06313734	10.77175	0.230167	0	3.965215	6.755442	1.590942	0.3638198	1.081084	0.09424821	0.8831833	0.09766478	1.237969	1.385984	2.360594
TCGA-QH-A6X5	497	0	0.056819233	0.049515827	0.068207214	0.053985633	2.271781867	0.246238358	1.525400833	0.434727144	0.676904872	0.136268114	0.627467609	0.090663281	0.71651877	1.388895161	0.004334929	2.0069067	0.008542845	0.106501407	0.785751029	0.279549631	0.235461158	2.784832322	0.091195114	4.865967858	1.11561452	2.096960563	0.16871477	0.620307834	0.169281596	0.004564575	1.002026216	1.369655846	0.29399135	2.713520529	0.010271778	0	0.432540326	2.555472642	1.530348749	0.228886682	0.041138214	0.209609532	0.722563606	0.199502268	0.051267266	0.660268147	3.820670709
TCGA-FG-A6J1	500	0	0.204461782	1.361831285	0.006839433	0.023885221	0.331701179	0.401833066	1.557094127	1.034695148	1.933461324	0.885415792	0.952960595	0.305024001	2.772190988	0.506489355	0.093938707	3.59411925	1.215971402	0.310594058	0.776478435	0.843957293	1.048981045	2.843078654	0.347665196	5.645100921	1.84165198	2.281631506	0.301760148	1.454146089	0.565027817	0.056403198	2.814273336	0.532260205	0.796505413	2.068883569	0.160793936	0	0.478001599	3.493768642	1.830784866	0.668062479	0.159203861	0.536050993	0.153482742	0.001128852	0.264641066	1.387944139	5.219829056
TCGA-QH-A6XA	502	0	0.416951685	0.879326718	0.17824041	0.052618821	2.002274977	0.29484693	2.820248841	1.189246983	1.985381784	0.205880925	0.891859181	0.237940112	0.678314353	0.672949825	0.158807798	5.100323179	1.396213998	0.131542865	0.918070253	2.368712983	0.278441525	3.246332835	0.128289122	2.025762654	1.775101263	4.739435521	0.446751822	1.538967127	0.404120514	0.137841348	5.417550802	0.63247655	0.285790697	1.825144563	0.044817255	0.11779243	1.014388758	3.253375224	0.577787419	0.300098	0.366497735	0.27903546	0.198711599	0.193752275	0.089291342	0.809945771	7.69843868
TCGA-HT-7473	503	0	1.124877619	1.536499155	1.887154734	0.130951302	6.653744819	0.182838155	6.041779111	7.346760229	1.43007768	1.290633681	2.728511354	0.286060184	3.017066477	1.209838419	0.041466735	6.923283485	1.552277091	2.40819508	2.240087025	2.00151507	2.318909578	4.604249683	0.55281926	1.761962639	3.65912186	2.426832654	1.416426267	3.423721133	1.237999507	1.258397784	2.720639547	0.736868367	3.917592457	3.419536723	0.531763847	0	2.469739492	6.738194721	2.072791913	0.852817287	2.78627109	1.123095745	4.573699309	0.671835994	0.758111504	1.466438362	5.05141352
TCGA-QH-A6XC	508	0	0.204213514	0.889268606	0.267539406	0.092394228	3.72570494	0.227236962	6.516870378	1.094505448	1.249518214	0.859220626	1.758850647	1.718265585	1.496781591	0.689963363	2.280525315	3.441845677	0.11005023	2.038951126	0.930712123	0.6219493	0.517855309	4.857314291	0.005467507	0.794702931	3.499847247	3.855823184	0.495420611	1.165843407	0.496778179	0.130499841	2.241626058	2.346677588	0.221511667	7.671544093	1.598275047	0.532160006	2.1917767	6.375770705	2.652357439	0.605453829	0.311306839	0.439906603	1.214072884	1.229064473	0.19113244	1.048949927	3.46601223
TCGA-QH-A6X8	509	0	0.119303806	0.350348894	0.006839433	0.03542118	2.903956375	0.172303788	2.284502984	1.739985754	1.767917977	1.307837249	0.280849749	0.472631859	0.81909862	0.67348739	0.004334929	2.115051742	0.53082941	0.272794303	0.807776226	1.067614032	0.118333841	2.153589388	0.005467507	5.74722485	3.009714251	3.704242356	0.877539921	0.405130219	0.299551791	0.047803252	1.547528762	0.54058816	0.221142957	2.561842181	1.406286952	0	0.798269037	4.26394309	0.619231345	0.485029364	0.092076448	0.993596118	0.93385512	0.74186809	0.38174469	0.499653886	2.617542704
TCGA-HT-A618	512	0	0.626812693	0.618509033	0.006839433	0.069744792	3.622351626	0.232192325	4.463436072	3.995311497	2.657577114	0.384650048	1.452766237	0.682879977	5.616686997	1.47200327	0.086351113	5.371475619	0.917513041	3.553614489	3.707096513	2.31355885	1.728467995	5.284631319	0.091325196	1.320911138	2.434783264	5.320274776	0.726738951	2.385533121	0.995087069	0.097841554	4.937746793	1.322061405	0.127424805	8.08311775	0.274052484	0.439099744	5.998294133	4.285138339	1.763926546	1.854902574	0.361497008	1.076761507	1.261843758	0.001128852	1.359101293	0.908047815	3.746490971
TCGA-DU-6406	512	1	0.919409562	0.440199354	2.261445445	1.063311646	3.493840473	1.499348079	4.613197931	5.043482956	0.571823953	7.05843667	4.603331186	0.884872842	2.711708453	1.090650575	2.928492993	4.309940319	0.309769778	3.430387164	1.70641119	0.711662726	1.462401852	8.297648353	0.005467507	0.298130566	5.541695757	3.83928773	0.840318318	2.537336138	0.904816879	0.094931129	1.943503526	3.450170687	0.065057874	9.638396224	7.256143297	0.117924917	4.547841082	7.953853113	2.877169909	0.542803449	1.244479039	0.279270707	3.192838838	0.001128852	0.049890218	3.568207605	2.61932307
TCGA-HT-A615	515	0	0.215835654	0.370264142	0.006839433	0.041222965	2.671884748	0.371443586	3.893477568	3.692005174	0.926865431	1.546640715	1.083985948	0.141725246	2.615124682	1.489420978	0.0495723	4.779560951	1.265226035	0.983955357	1.194896221	0.89948243	2.160191362	3.982225237	0.005467507	4.309302055	3.157759978	3.272675398	0.141091069	1.940876176	0.23053744	0.200409325	1.776635404	0.450848056	0.752507367	5.143049374	0.087187668	0	0.98358143	3.792057382	2.735906073	0.563191643	0.236495556	0.707127668	0.350576494	0.112853052	0.099172475	1.099054366	4.153818942
TCGA-DU-8166	516	0	0.691777721	1.10290506	0.006839433	0.243197351	1.571246002	0.20773087	1.308990396	3.887079468	2.917225905	1.880703696	0.885477711	1.913319775	2.945909171	0.633977566	0.004334929	7.681740963	3.505328173	0.121973984	2.819849531	3.977377978	0.577766122	4.067418287	0.081534931	3.212282955	2.139419201	5.412496231	0.728028174	1.79810598	1.105606008	0.64328937	6.827400484	1.311024195	0.482720185	2.664521697	0.538151695	1.509402346	0.55258092	3.148755698	1.272608942	3.47174569	1.715355431	3.064825474	0.77143582	0.476849166	0.117680177	4.093982748	6.556590837
TCGA-DU-A76O	522	0	0.042430498	0.652499601	0.586582203	0.051798098	1.363183867	0.149845703	2.511097274	3.08677663	0.56339567	0.336737333	0.67647282	0.198761629	5.32675247	0.19911911	0.043944547	2.235866903	0.304666682	1.40179324	1.236464201	0.343756852	0.225581371	3.263001743	0.005467507	1.466406141	2.672183195	1.856549414	0.232052148	3.955645879	0.422108105	0.049582138	0.813652881	0.654992106	0.063960744	1.790956091	0.141742615	0.224502794	0.988497913	4.289017089	1.016789001	0.138291511	0.897167828	0.65320356	1.189733115	0.099003549	0.009362643	1.079440823	2.52051231
TCGA-DH-A66G	523	0	3.35797758	0.163125974	0.553285194	0.528728589	4.859022771	0.737532609	7.464642287	3.245632775	3.846319396	0.366099042	2.659603175	1.703920658	3.887559705	2.07411602	0.100561142	7.966392753	3.333566292	2.872050342	2.340537862	1.629776682	1.454789959	6.109711422	0.005467507	2.31262225	4.441252863	8.382936583	3.199202123	5.460549768	2.978057753	0.165572376	5.599466012	3.855480674	2.140545888	7.756179487	1.661011755	0.335511312	6.400722113	6.084770927	2.024221909	5.402691422	1.000753126	3.034050792	1.198784604	0.968938014	1.873769385	5.856477268	6.172782726
TCGA-DH-A66F	523	0	0.320964803	2.294088294	0.9982515	0.188374839	2.194662866	0.100521444	2.386181884	4.430079329	0.488696388	0.513203822	1.368043549	0.141466009	0.495391503	0.286766688	0.093274755	4.388247262	0.693758905	0.430403093	0.300688088	0.344320296	0.411635603	3.287206165	0.005467507	5.393351089	1.813779047	1.549447671	0.572979676	1.746399919	0.11658593	0.288542749	0.446370083	0.972057508	0.98120881	2.600684106	0.029894432	0.615917097	1.447282173	3.449308387	1.397135612	0.059088491	0.05459712	1.269747721	0.467805637	0.215998602	0.183379441	0.769548644	2.808136858
TCGA-HT-7606	526	0	0.777114515	0.002348008	0.436533494	0.03832505	3.402212699	0.522263698	3.047192566	1.66185532	0.617449544	2.396463485	1.978063006	0.350630433	0.98721557	0.537478736	0.004334929	2.988923138	0.854073138	0.611011959	1.663232355	0.922856352	0.558042663	2.942961382	0.284870424	5.561532307	1.623479929	2.736551472	0.379671184	0.620777272	0.338008124	0.051904998	1.863206789	0.680783848	0.066975831	3.087880797	0.33268969	0	2.872471484	4.860607171	0.817709357	0.420449077	1.270585113	0.287129067	0.204702079	0.289433395	0.314090885	1.574758732	2.06099542
TCGA-HT-7475	530	0	0.092839935	1.167018669	0.006839433	0.082789112	0.738858518	0.327700952	1.579163253	2.807756342	0.334426112	1.700294986	0.408863188	0.396774064	1.29506634	1.924411785	0.004334929	1.742656324	0.086289052	0.233957846	0.328336479	0.343982256	0.473109388	1.977649752	0.005467507	2.660563172	0.87698392	1.995881351	0.161571214	2.579959917	0.643942864	0.037496445	0.680195335	0.236114367	0.521702919	5.245796216	0.219532771	0.042174407	0.349960801	3.198236275	0.88375556	0.040702983	0.57383793	0.364186357	0.145847067	0.001128852	0.8500342	1.00701149	3.036170983
TCGA-DH-A7UT	531	1	1.510178694	0.109511126	0.006839433	0.079438674	3.5384793	0.420644795	4.086777356	1.557132915	1.977297128	0.198188673	1.923435164	0.194021965	2.479933111	0.734848466	0.004334929	4.71065407	0.880642384	2.2343611	1.93870314	1.879431145	0.012180659	4.571073626	0.240393444	1.315315551	2.787839352	4.171079618	0.235091599	0.78716253	0.383294628	0.304615033	3.296724289	1.637949936	0.076663223	3.503567967	0.22382046	0	3.71282177	5.450245638	0.31588428	0.590780699	0.888582998	0.208373746	0.55046909	0.228644717	0.394766856	3.165377166	4.637176528
TCGA-DU-5851	531	0	0.33428595	0.039897763	0.469171782	0.198154443	3.81258391	0.42990506	2.625784434	2.426548771	0.93744256	0.732943889	1.647086984	0.168431574	2.090026006	3.584296313	0.004334929	2.68375121	0.097077513	0.282808946	0.929371024	1.559263415	0.10494052	2.907568797	0.170447546	1.737900606	1.193335515	2.370601198	0.310080085	1.961887803	0.361163976	0.004564575	2.682004236	0.377771835	1.312840273	3.694923432	0.120460661	0	1.735500558	4.081088859	0.805199777	0.117351691	2.085829195	0.274558343	0.399234196	0.001128852	0.338352281	1.863773005	2.884626586
TCGA-DU-5872	532	0	1.498375758	4.08214251	1.744850556	0.795558307	3.362084582	0.797362139	5.310800246	7.280002588	2.311982142	4.324478107	2.644403777	1.380237928	3.602996788	1.793200168	0.050595665	6.016113612	4.04844822	2.697386037	2.97808459	1.023332993	3.328870084	5.247909854	0.005467507	1.449459194	3.77731157	5.156076841	2.240737724	5.912336077	2.365504296	1.822230929	3.596876842	1.790173641	5.464307894	6.426481159	3.530144994	0.225661146	3.659694632	7.140944475	3.740430531	0.752339996	1.018144406	2.780539333	1.535232073	1.342582505	2.268902618	3.681510906	5.41116049
TCGA-HT-A61B	533	0	0.992762363	0.405603345	0.006839433	0.216904362	1.928417564	0.308743414	4.322088235	3.849352959	1.465705215	0.22590694	2.060664737	0.54328598	4.76659454	1.493100583	0.049024236	3.113809167	1.089156026	1.540768612	2.467313574	1.197325633	1.666071258	5.130267792	0.052276916	1.006632435	3.514023922	3.627745876	0.421832303	2.973722566	0.86339733	0.104565462	4.095342476	1.560320908	1.139474959	4.680677334	0.122695193	0.06599413	3.45661055	6.346894559	4.469427763	1.651704185	0.166626835	2.43473317	1.792505922	0.001128852	0.098107559	2.099357989	6.804787009
TCGA-HT-7693	533	0	1.00265638	1.779405962	2.005560766	0.125117467	1.782687644	0.202442338	4.168079861	3.816116268	3.408206127	5.172161485	2.949472652	0.866132776	3.903380021	1.602175467	1.31739201	4.999903349	1.711191298	2.309144051	3.63943455	2.46207449	1.359844468	3.808824255	0.052945747	1.641124916	3.58654391	3.505770491	2.658457403	2.973001116	4.034709911	0.056130987	4.244440176	1.833190778	1.052390018	4.925832959	1.181205706	0.066817979	4.451660324	5.900023872	0.922134235	0.761381353	0.653014631	2.130337943	0.287804445	0.112985572	1.71247942	2.757991001	4.664839327
TCGA-HT-A61C	537	1	2.363948	0.4713948	4.651234	0.5739816	4.044779	0.3309672	7.139373	2.660045	3.550763	7.826108	2.592157	1.861014	4.3574	10.49873	2.291601	7.102967	1.634056	3.066358	2.552053	2.328108	2.484986	5.821543	0.4403607	2.998218	5.663726	5.41085	2.701553	1.744864	1.484888	0.102196	3.897219	4.686215	0.3073626	11.42859	5.337618	1.084966	5.321493	6.931493	3.723696	1.930703	0.5254587	2.845686	1.788512	0.1087388	2.015439	5.725423	4.6992
TCGA-CS-6186	538	1	0.177522525	0.06842368	0.006839433	0.998721284	0.90031622	0.212265665	3.104326162	2.621367482	0.60155158	0.379515248	0.669485591	0.178445099	2.565234673	0.162386917	1.81681686	3.501175091	1.545465651	0.609614514	1.690194021	1.111192573	0.731829466	4.373095826	0.005467507	2.527643303	2.114885676	1.011668617	0.328055328	0.637760468	0.344950108	0.133982156	1.784278475	0.625044018	0.397509142	8.996211147	0.388241087	0	0.307267175	5.114937178	3.207133355	0.073709415	0.107860872	1.116847935	0.645384723	0.001128852	0.067960415	0.387678034	1.260389641
TCGA-FG-A60K	542	0	0.231754379	0.201375485	0.006839433	0.159891354	1.398717608	0.516948485	1.66873272	1.541359773	1.973761424	0.454647576	1.027643319	0.187008332	1.392695672	0.748764676	0.004334929	2.591319652	0.131325715	0.073134995	1.649958843	0.117227158	0.367243113	3.608768157	0.005467507	5.084925152	1.245801763	1.85427691	0.305232698	1.647639949	0.296203041	0.156600386	0.790256287	1.903705277	0.630903576	1.141535875	0.030174805	0.25926575	0.238646911	3.063197437	1.058949575	0.206153366	0.191303384	0.564911166	0.417170455	0.114839575	0.055802054	1.280643096	4.004953409
TCGA-DB-A75M	544	0	0.261399878	1.702167488	0.006839433	0.022069823	3.996802746	0.198987964	3.792565428	2.513291696	0.752478831	0.471465376	1.296459588	0.345135242	2.262113642	0.132171374	0.045181827	4.219469874	1.179081427	0.753766404	0.6501348	0.831851798	0.876022158	3.339643989	0.383407697	0.703641167	1.845855228	2.610093894	0.555146844	2.53144731	0.091288153	0.412377828	1.160464937	0.315902544	0.389554662	2.494342178	0.177699239	0.231253491	2.048761475	4.073303083	0.565858137	0.098906825	0.632732499	0.378297152	1.51534737	0.196380135	0.204043008	0.724758249	4.341013109
TCGA-FG-7636	544	0	0.255543811	0.565577053	0.228758823	0.036942999	1.00751336	0.331754471	2.785970366	0.940650306	0.596434148	0.238779605	0.695467153	0.270397427	2.108443389	0.443145674	0.004334929	2.642058922	0.887691252	0.121316209	0.548457576	0.38233973	0.123603453	3.312947025	0.08767826	1.935840692	1.624869359	1.696390444	0.267629485	1.309353785	0.286691014	0.093871304	1.096417802	0.348297029	0.381006194	1.997324482	0.126629936	0.225855468	1.7508722	2.640095831	1.471998713	0.007910149	0.340074036	0.123158344	0.419101925	0.359956472	0.516922521	0.982674732	3.271826079
TCGA-DU-A7T6	547	1	2.124743	0.4113376	1.228175	0.982739	2.850261	0.515962	4.610968	3.890079	1.263499	6.196794	2.554967	0.6563049	1.067056	1.088511	0.1614683	3.302063	1.004272	0.6519448	0.9237694	0.221549	1.336051	2.660518	0.03423078	6.846248	2.47036	3.033175	0.7998938	3.220968	0.2154399	0.06643827	1.113282	3.006932	1.267426	4.723364	2.71988	1.247049	1.131808	4.502713	0.8908392	0.3671424	0.1509678	0.7209845	0.1813481	0.1968801	0.09076452	2.508645	2.856392
TCGA-DU-5847	548	0	2.38609317	1.778281306	4.307238415	4.285085417	5.891146966	2.712861489	7.794334155	4.218148465	3.940688673	0.499795964	1.461247257	0.292020825	5.52580796	2.516830853	0.488909043	7.892432153	3.200647968	3.16234044	3.337527171	3.163650948	4.332471211	7.333150991	0.328400935	0.877964773	4.459736806	4.144125121	0.288954511	4.563232668	2.401965662	0.84215735	5.337499988	2.596030986	1.748101409	12.59615856	3.300078002	4.554330769	4.062157094	9.276851877	2.847785572	2.45468844	2.681459373	1.307088474	5.671133187	1.14510917	1.592308945	2.867683822	5.956515316
TCGA-FG-A4MW	559	1	1.198967708	0.528542693	0.096192741	0.029873436	3.37711358	0.263336142	6.795952854	1.713355481	1.14302592	0.189953955	3.382536881	1.24339021	1.405380691	0.912080178	0.719054725	3.987289055	0.168739091	1.308657383	0.570348548	0.547061914	0.528577963	4.746706953	0.005467507	1.44460507	3.375661691	2.4145987	0.650074784	1.185563682	0.432959768	0.073581964	1.068411056	1.348346278	0.095575046	8.81623829	5.346756468	0	3.453346931	6.52525576	1.943790875	0.264759215	1.480697445	0.179776038	0.528781691	0.149746482	0.185384278	0.697490345	3.43143745
TCGA-FG-6692	561	1	1.349535	0.3986483	0.04877965	2.787551	2.867416	0.5056613	8.257685	2.672558	1.05165	1.930823	3.744635	1.692052	1.335592	0.9055514	1.075864	4.948766	0.7769559	4.600326	1.08592	0.4403756	3.355977	6.85998	0.1206693	0.06704995	3.741379	3.065539	0.9067079	1.788907	1.026334	0.03680664	1.599354	2.741248	0.2446719	11.07561	5.318709	0	4.488386	7.341006	2.540991	0.4269345	1.613084	0.636747	0.3867852	0.07157849	0.06591855	4.16874	1.510272
TCGA-DB-A64X	563	0	0.259490335	1.461023015	0.006839433	0.06297359	0.741364162	0.763359843	3.826317574	3.891190219	0.774600643	0.158320107	0.590537522	0.916221102	2.047378219	0.77469429	0.147476612	3.156128776	0.288189743	0.378584635	0.60350083	0.289888386	0.687416797	3.487627243	0.044360207	0.759089699	1.485810671	2.390524251	0.267510775	1.354170263	0.098220467	0.004564575	2.373280851	0.346840601	0.358515802	2.952688912	0.192031183	0.211526532	1.394124922	2.417088252	1.63494873	0.537120586	0.237346061	0.189706799	0.850707393	0.481160033	0.220506297	1.102385833	4.569330952
TCGA-S9-A7QX	564	0	0.103004767	0.121452955	0.208225185	0.020112168	0.598084148	0.338484583	2.960032905	0.8448481	0.462553033	0.186195006	0.589777572	0.214365486	1.591184111	0.214045434	0.0402262	1.671863807	0.008542845	0.159995616	0.909402638	0.446260909	0.160594672	2.996766768	0.005467507	0.574356311	1.49629318	2.364028173	0.259295828	1.346628688	0.212499048	0.004564575	1.89251101	0.16995466	0.058462433	3.08872557	0.460985118	0.105150191	1.94486044	2.70147321	0.384281762	0.401893768	1.142533676	0.274086246	0.122824669	0.090144492	0.080824406	0.871325328	3.084115726
TCGA-DH-A7UV	566	0	0.134767181	0.373261008	0.006839433	0.006190809	1.472716899	0.202442338	1.635916259	1.06869939	0.712963534	0.371612873	1.537893082	0.200628217	0.930841406	0.238944522	0.070377928	2.999579148	0.476962342	0.487826971	0.846718437	0.712097813	0.276789526	2.562433144	0.074574475	0.627666417	2.290844351	2.777501414	0.32691715	1.558993725	0.127048822	0.004564575	1.622995625	0.487432953	0.196720567	1.910344046	0.566883378	0	1.855983562	2.801965413	0.463928031	0.544562494	2.244969036	0.297501011	0.313313505	0.162348354	0.139445796	0.431058181	3.548207692
TCGA-S9-A6WO	566	0	0.076098124	0.456195787	0.006839433	0.076618154	2.597141462	0.317288779	2.616286826	2.820940398	1.731137605	1.44936039	1.440182476	0.099768963	0.86515071	0.187820656	0.138371579	4.265668892	1.565899517	0.429344863	0.738425722	1.075655702	0.651313927	3.607295892	0.005467507	1.612295979	1.519274335	4.878572969	0.143424418	2.124667285	0.412770345	0.336778906	4.154231136	0.883004588	0.323244935	1.229854138	0.030174805	0.626284936	0.988497913	3.589522208	0.664101538	0.535352317	2.483829459	0.470148898	0.225473683	0.001128852	0.615121387	0.431698893	5.60313146
TCGA-TM-A84R	566	0	0.347483855	2.792573247	0.901553092	0.49673591	1.212760452	0.796996444	0.684552236	1.511090589	0.44998335	0.259540549	0.627190035	1.235833339	1.742745923	2.696213195	0.041880005	1.601591475	0.291125073	0.389514941	0.432544761	0.363790441	0.624292873	1.880786542	0.15674374	3.157457762	1.196785877	1.937996986	0.332598964	2.444097609	0.056107402	0.206785456	0.850806077	0.403631218	0.168562307	5.479117739	0.775300656	0.213883302	0.3486034	3.51468607	0.816657612	0.282362139	1.258007155	0.091297721	0.447029852	0.001128852	0.047270138	1.620389239	2.409844911
TCGA-FG-A87N	567	0	0.721024702	0.735406565	1.118384125	0.763590919	3.683133998	0.434617057	6.117849009	3.038194432	1.577541547	2.067424083	3.642049849	0.169321695	2.088488797	0.817912105	0.271377641	4.38085699	0.317275262	4.381958975	1.522322727	0.970806053	0.711710894	3.36700152	0.005467507	3.786889714	6.042236601	6.348100151	2.16382301	4.086542725	1.65560143	0.004564575	1.611152868	3.906232451	0.885051011	8.691469453	6.801674988	0	6.185240062	6.895346116	0.922660018	0.345742276	4.333841663	0.260803423	0.323322518	0.001128852	3.831636655	3.876434585	2.661699731
TCGA-S9-A6WP	567	0	0.225408189	0.615795906	0.055924877	0.117954363	3.564553739	0.60367385	4.786096537	3.542571612	0.941547204	0.67445186	0.754434053	0.287113875	1.406513595	0.437763879	0.069972902	2.987601385	0.601647788	0.554203631	0.607625784	0.124872028	1.056779957	3.19391812	0.171307219	5.506482942	2.284587069	3.604233784	0.338709963	2.02056107	0.186502541	0.115179223	0.834735605	1.127996678	0.239827083	4.749044645	0.308233828	0.048583502	1.993688015	4.228776983	0.80878523	0.186823025	0.171850861	0.354514791	0.525898252	0.001128852	0.138669558	1.897803271	4.244168944
TCGA-S9-A89V	569	0	0.8431905	0.170551402	0.723640084	0.211659862	3.536843538	0.29749896	3.56568754	3.362801921	2.063869996	1.255645284	2.622753976	0.499602423	2.677803452	4.752346843	5.017231363	4.014466038	0.48926831	5.137988688	3.154000922	2.330732437	2.003695371	3.419383837	0.160832037	3.950398958	5.0245904	4.800558937	0.335657742	0.612870138	0.596039867	0.119090084	4.502888669	2.176518595	0.58561006	8.584790369	6.817144474	1.577417989	3.090555965	5.74773714	0.955910573	0.623954627	6.273589718	0.315729626	0.852134801	0.001128852	0.061006026	1.282461478	2.429398239
TCGA-FG-A4MX	569	0	0.717217341	0.052568959	0.359318049	0.023326885	0.646694685	0.115539791	2.798903511	0.209697823	1.804830881	0.143657013	1.26294927	0.505337518	1.928928281	0.256466426	0.004334929	4.9674435	2.020943681	0.793856267	1.072243527	0.991045064	0.012180659	2.527651912	0.005467507	0.747792482	3.179682265	1.987183378	0.93581016	1.017463244	0.080825534	0.054769147	2.141810458	1.04949775	0.134624913	2.414246632	0.138888737	3.416807033	3.548114744	6.80509972	1.166298923	0.995135194	0.276639234	0.074280406	0.512800254	0.556908346	0.294865217	0.699613379	4.212373561
TCGA-S9-A6TV	571	0	4.178129164	4.244324924	3.115822008	0.189119974	5.614474947	1.644697326	8.616033087	3.929861624	1.990781886	3.465080605	3.890205211	1.626201812	6.455573721	2.825541244	0.102277909	7.278912571	3.213503808	5.750676677	1.851550762	2.019262247	1.564708714	9.090745496	0.040452281	0.683113174	6.15429816	5.230622372	2.461068063	7.055976406	5.720713366	1.433019766	4.359279775	5.554396093	2.33892349	8.988113899	2.003264895	0	7.325107494	5.805218086	4.133455784	3.683264842	0.958931388	1.966499632	0.71595438	0.307479033	5.226466572	3.311565348	3.812212884
TCGA-FG-6688	571	0	1.825718	0.5073905	0.4670191	2.898039	4.711826	0.1756984	8.17371	4.70436	2.211195	0.1723262	3.115019	1.540652	2.98634	3.351309	1.693639	6.144445	0.6550981	2.861257	2.338863	1.387988	1.158971	5.422623	0.1062037	0.834232	3.8847	3.278541	1.09024	2.188617	1.289722	0.04204071	2.034098	2.336778	0.9116957	13.11151	0.1845061	0.09630135	3.305646	7.976094	2.608979	1.651166	1.677649	0.2532769	6.511208	0.1597855	0.6244303	3.186587	3.550073
TCGA-DB-A4XA	573	0	0.106332692	0.654870943	0.006839433	0.02472231	1.684520071	0.48906262	2.915082807	4.073148905	0.875191772	0.568380646	0.725301684	0.102569292	1.280002022	0.547007697	0.051899208	4.561382071	1.252591787	0.91691825	0.657744533	0.35989538	1.207162505	2.982676553	0.005467507	5.602939486	3.162090539	1.936491114	0.233025478	2.856850935	0.139632096	0.058714871	1.49038807	0.823146461	0.144514898	4.829848566	0.203989112	0.204308227	1.049945105	3.520501179	1.44296351	0.113655348	0.079375992	0.295176825	0.488590952	1.126157048	0.057310432	1.261140315	2.953158435
TCGA-DU-7298	576	1	0.18042882	1.21420292	0.204033167	0.019832281	3.842613375	0.285234926	3.405614031	2.317747124	1.996197167	2.093035227	1.308159811	0.271935988	2.085576931	1.837030673	0.107152716	3.310166845	1.013925299	0.964211598	2.021820792	1.147786438	0.689273197	3.060925491	0.042340244	0.959022808	2.810718111	5.160065749	0.284034543	2.35383454	0.495573815	0.229239118	3.763347333	0.679014082	2.11597878	3.939603366	0.528707195	0.051499935	2.667093687	5.182383907	0.689914404	0.394316574	2.988349551	0.487014851	0.227804009	0.088258236	0.768191052	1.128563709	4.420421493
TCGA-DU-5871	576	0	0.605889057	1.931675637	0.006839433	0.26889272	3.224114602	0.476027515	3.108029474	2.504819509	1.352910726	0.662941611	1.840645183	0.178950245	1.482741562	1.104610934	0.004334929	4.830653155	1.725322866	0.211665874	1.454235323	1.775690473	0.247805526	3.428073489	0.042475	0.66155661	1.976326789	3.908355449	0.385037431	3.48385721	0.565887896	0.2979787	4.125308853	0.667813136	0.158837732	3.660501602	0.040649066	0.153257758	1.08260918	3.891622281	0.846370115	0.300098	0.91267272	0.470251721	0.817640663	0.171027825	0.891724294	1.489625311	3.609489311
TCGA-IK-7675	578	1	0.406970907	0.181491308	0.055787807	0.056851643	1.513301657	0.602467708	3.243324066	2.767287236	1.843426764	0.342815859	1.169387181	0.137961685	0.402563318	0.515526984	0.037465552	3.039016726	0.180953481	0.575273419	1.289088235	1.288613822	0.149533424	1.742620243	0.139389529	1.858596582	3.546615884	5.183744664	0.712045587	1.035263584	0.413089695	0.042315653	2.576133682	0.736188355	1.209785229	2.92871278	0.248076495	0	1.832210866	3.051510745	0.644679751	0.251982563	0.081952256	0.234587714	0.563907338	0.001128852	1.090316991	2.354404957	3.608700768
TCGA-DU-8165	582	0	4.323579	2.046596	6.271228	6.358472	7.633407	4.103306	6.746404	7.13553	3.691066	5.978305	2.770901	1.552786	4.679343	3.882231	5.060416	6.570837	3.01091	2.853404	3.706137	3.553894	4.109997	7.021299	2.233667	1.894407	4.729969	4.799313	0.7315461	6.64568	1.837947	1.648312	5.528189	2.855655	3.956378	10.4592	0.8091678	11.36838	2.991828	9.779087	3.025358	3.10919	0.5610257	2.427337	6.890728	0.8435965	2.106854	3.599749	4.713427
TCGA-P5-A77W	584	0	0.1644343	0.3119861	0.05125707	0.01787152	0.8538591	0.5474826	1.12373	1.872966	0.2631913	0.2648913	0.5179513	0.2360005	0.586864	0.2845311	0.004334929	3.201122	0.9898137	0.1642146	0.4356145	0.1143166	0.2518966	2.928434	0.06771116	6.439962	1.384839	1.561059	0.06829553	1.088993	0.04717372	0.1678379	0.3889715	0.8741671	0.09369507	0.9669539	0.1466586	0	0.2544532	3.077382	0.6873453	0.1076946	0.06834038	0.1957069	0.05477349	0.1466433	0.03965828	0.6860243	1.766787
TCGA-HT-7855	585	0	0.503064399	0.549485813	0.255563713	0.006190809	1.736618513	0.420011197	3.836922263	1.823844456	0.657663876	0.250337708	2.514221638	0.182733149	1.334968629	0.151696897	0.004334929	4.243448461	0.932718016	1.331570492	0.323880285	0.317249787	0.113309559	3.630225168	0.005467507	0.452644508	1.648009931	2.722397286	0.434135385	2.98789693	0.109347515	0.045610771	1.233320543	0.472236188	0.434303365	0.834736256	0.025822799	0	3.268433819	4.065908116	0.476949113	0.306230629	0.866501351	0.230820192	0.285687471	0.090548367	0.421836126	0.603436532	2.522216415
TCGA-QH-A6CS	588	0	0.39322746	1.701815933	0.006839433	0.554079803	2.007323137	0.228084232	5.504754675	2.635411101	1.51698314	0.312847341	0.514146962	0.311251238	2.143936827	1.815123019	0.004334929	3.872163271	0.842556154	1.452137038	1.884112944	1.421777869	0.422227441	2.807656156	3.402403214	1.184115503	1.64901146	4.067514461	0.220933429	0.554095203	0.15184832	0.301758369	1.497223986	0.820185861	0.23679075	9.517936197	0.096449099	6.429753006	2.156490811	8.487780046	0.853406172	0.482991211	0.144370474	0.592347794	3.674958312	0.592241552	0.090496786	0.889457435	4.285089222
TCGA-E1-A7YJ	592	1	1.237389	1.310869	0.9784306	0.9165678	4.920483	2.05757	6.210749	4.003677	1.554751	1.258766	4.543186	0.4793969	1.841776	1.703174	1.09372	6.067262	0.9238556	7.29631	2.152438	0.5997151	2.66949	7.065001	0.08506741	0.319266	4.195299	2.699719	1.835299	1.33916	1.684392	0.0484877	1.398202	3.123919	0.2748223	10.49209	7.405958	0	3.967502	8.278126	5.908296	0.6416709	2.281595	1.238002	1.997318	0.09659287	0.8470538	1.938293	2.788497
TCGA-RY-A845	596	0	0.140750158	0.349898171	0.062761519	0.064059165	1.732148141	0.226631458	3.023439626	0.962291517	1.333627474	0.497884528	0.559039078	0.632626565	1.139156292	0.549746493	0.042155452	3.234246312	0.376493732	0.175784244	1.100853152	0.498767309	0.395652752	2.969227854	0.157735952	1.288948883	1.713548208	3.634925156	0.206261314	1.643155044	0.34785115	0.169597526	2.111237119	0.571410592	0.364310657	2.536749221	0.120986749	0.312665218	0.98358143	2.551603606	1.27624114	0.247778275	0.631351609	0.49895493	1.182953963	0.182813786	1.178765828	0.74382152	6.017846989
TCGA-TQ-A7RG	599	0	0.098867328	1.704450503	0.082268974	0.176023058	3.211159619	0.188947102	4.253467959	3.614307575	1.900798518	0.670358158	1.513610875	0.109744964	1.084124799	0.333033004	0.055450619	4.092283815	1.371256688	0.2714931	0.696509211	0.183334751	0.838659438	3.178421571	0.005467507	6.260170607	2.277164184	4.606981765	0.667481501	3.720906228	0.072047152	0.274386137	2.163712673	1.560794466	0.224580566	1.403982045	0.096984148	0.075576488	0.897368824	3.356166418	0.56382787	0.459962312	0.274155742	0.565103537	0.171312617	0.78992202	0.250121486	2.342262478	4.526086423
TCGA-S9-A6WM	604	0	1.42793768	2.290096975	0.006839433	0.028622187	2.270779427	0.652527784	5.486021695	3.183335236	0.907611267	0.421463384	4.338833488	5.209035318	2.193867363	0.470063433	3.155110083	4.64665841	1.230391913	2.730545163	1.782821567	1.311120417	1.972147794	5.984707707	0.005467507	0.348181832	2.872987924	3.793214681	0.679976285	3.412656576	0.396602488	0.004564575	2.153383046	1.926824285	0.586181599	9.391041489	8.915153751	0	1.057047264	8.888745422	1.586718943	0.509262294	0.596386819	0.537914925	2.223717198	0.271157567	0.009362643	1.383856714	3.500829401
TCGA-DU-6405	605	1	0.8979687	0.1753956	0.3750572	0.39724	6.388261	0.9968767	8.318117	4.332435	2.250376	0.5191664	3.212761	0.5217109	1.857273	0.9243729	1.983926	5.643364	0.8875367	4.695901	2.272049	2.391585	1.248001	6.943558	0.04718321	0.3847426	5.523475	5.175659	1.949053	1.822808	0.9471018	0.004564575	4.725979	4.113322	0.1221655	12.74753	0.248918	0	3.989744	8.677566	2.48785	0.8981768	4.354591	0.9560422	2.647357	0.09953871	0.1634279	2.826601	5.40089
TCGA-DH-5140	607	1	0.571471618	0.046873797	0.500174476	2.131359399	2.554311171	1.511394548	2.314673253	3.687089597	0.903101373	2.943941962	2.276074814	1.979666198	2.644726807	2.502272436	0.004334929	3.138764402	0.30164263	4.012843152	1.281847151	0.576171051	2.132124191	4.226408443	0.682686352	5.657663147	2.145774927	4.501510565	1.246778095	1.09607318	0.202157731	0.73136636	2.182700927	2.298038899	0.174924193	8.411716344	6.383546144	0.114476273	3.9610137	5.022594675	1.609930038	0.620255129	0.940296505	0.223499708	0.557398712	1.167881102	0.982557512	3.092854341	2.249994501
TCGA-S9-A7IZ	608	0	0.716350613	0.408635602	0.061533352	0.256754535	1.445389446	0.182088301	6.318493806	1.761703988	1.3469232	0.088285395	1.34830775	0.346819695	2.476549188	1.797228691	0.004334929	3.73329341	0.107518438	1.445953983	1.700205802	0.137305733	0.750483195	2.921839822	0.081927874	1.213148972	1.691022168	4.171748377	1.692416126	1.793369623	0.865253887	0.046707437	1.811632484	0.449077027	0.443803125	7.782758157	0.449551599	0.480162979	3.002643687	4.650814419	1.182269193	0.206153366	1.278499914	0.38933336	1.164526632	0.409933423	0.082979534	1.623803796	5.235508078
TCGA-VM-A8CF	609	0	0.244724739	0.627361125	0.08347933	0.006190809	3.726840609	0.450107714	4.734298096	2.677148027	0.626773793	0.502507782	0.913554399	0.059975232	4.484898954	0.13138475	0.201524571	4.60722539	0.271996216	3.284649776	0.808588422	0.931681972	1.044927908	3.310073383	0.691398037	0.520192992	2.593298317	2.136301391	0.229859718	0.968438722	0.5600482	0.32703793	1.210315256	0.311311877	0.227765253	5.637176461	0.032835593	2.449493041	1.790152069	6.281621239	0.98243548	0.376184937	0.133175811	0.349598238	6.134054317	0.549306	0.297759958	0.625772744	5.32579543
TCGA-S9-A7J0	609	0	0.432798244	0.134475246	0.280117221	0.08211966	3.342935536	0.40930272	3.592046311	3.093033572	0.656572109	0.731066749	2.024204431	0.33860322	1.68603511	0.56568295	0.15779297	3.284790417	0.698265187	1.647390144	1.272524058	0.554468118	0.540201766	2.338631925	0.005467507	2.027872259	2.527002358	2.489778345	0.443922855	0.796985789	0.376975654	0.094136335	1.522397092	0.644505419	0.064509414	2.693222524	0.762127806	0.05883429	2.742492716	6.488428295	0.679788272	0.13959008	0.628031998	0.393789053	0.135820258	0.192373851	2.090781091	3.098734545	3.061669275
TCGA-FG-8187	611	0	0.135158141	0.463294784	0.006839433	0.263837994	2.968912941	0.178834325	2.238900982	1.304495176	4.039858654	0.154989237	0.98993738	0.508747491	2.03490071	0.926473911	0.004334929	5.076229025	1.562867452	0.177302875	1.734972395	2.229896649	0.800370275	3.355185168	0.043417925	3.32863913	1.100738447	6.392192338	0.502584578	1.1378994	0.568846394	0.162924622	6.146382679	0.35711539	0.16294035	3.085817453	0.101790545	0.157259549	0.328315023	2.507214383	1.154935139	0.927135481	0.239652017	1.079040782	1.581784388	0.330774372	0.009362643	1.457605781	7.722856576
TCGA-FG-7643	611	0	0.312819962	1.322936377	0.389432269	1.426761961	1.550611601	0.173687769	2.34552127	2.362842147	0.603631204	0.531410119	0.632638995	0.84556214	0.676246562	3.250722692	0.004334929	3.51379201	0.328631496	0.343254706	1.040908665	0.671949827	1.250860713	3.047583787	0.256417918	1.97373854	1.190632083	4.398094158	0.539149337	2.729604509	0.249902427	0.276134377	1.585782856	0.475820658	2.907847569	8.871620942	0.474277394	0.095090462	0.544616268	6.671390584	1.079602049	0.531414949	0.882805156	0.188954995	0.25919774	0.081636712	0.165715117	2.453149587	3.228957069
TCGA-HT-A5R7	615	0	0.401251542	0.813378107	0.142588433	0.211537665	2.582762552	0.259199437	4.05990676	1.237646262	2.009364208	0.236238641	0.874181979	0.693566328	1.938208646	4.469543921	0.096988879	3.198654376	0.355456615	0.674916279	2.055297472	1.064968608	0.426165843	3.658079995	0.148405921	2.34113262	1.230528363	4.376356172	0.368103525	1.683644212	0.516008739	0.159639555	2.921976457	0.422665805	0.493937895	5.500498903	1.568807936	0.435916498	2.200486194	3.388289545	2.196346155	0.387135239	1.861551667	0.790118068	0.424773956	0.117087643	0.933036405	1.318119568	4.758019295
TCGA-FG-A713	622	0	0.092705703	0.7341136	0.614685183	0.21446748	2.228695268	0.1509963	2.678299262	0.462585947	0.205673489	0.602915422	0.664537821	1.09917238	1.60316796	1.188858012	0.040364091	1.817642474	0.10484854	0.207462257	0.608187346	0.094580201	0.295556113	2.330216105	0.043148583	2.966603428	1.010327239	2.130099013	0.459983565	1.399634376	0.011570725	0.045610771	0.49532497	0.636223799	0.21078029	4.300811806	0.848093248	0.052748028	0.78841723	3.898679082	0.577595806	0.088316282	0.845181959	0.515583899	0.430317228	0.001128852	0.526601508	1.333357755	2.562642818
TCGA-S9-A89Z	623	0	3.3958592	0.4203791	1.460984	0.740668	3.1394205	2.1035766	6.694113	4.2479565	2.780954	1.0333636	3.2594349	0.3014368	3.1252766	3.3872688	0.155634	4.7578152	1.2141893	1.777687	2.8092548	1.2012177	2.0965795	5.9175796	0.4747032	1.662644	6.1456707	5.5104191	5.2957109	5.2803795	2.6022239	0.176114	2.3931362	1.5385558	3.2280668	5.9458149	0.2800615	0	6.5445558	8.3759852	1.8469102	1.3521297	2.0768467	1.1608387	1.2157342	0.247588	1.6564202	2.2187316	5.2199828
TCGA-FG-7641	627	0	0.278118122	0.153079112	0.616163562	0.221644227	0.893117656	0.29980103	0.672526248	0.974826078	0.493806793	0.38192109	1.649914352	0.678173816	0.527603982	2.60189987	0.004334929	1.514192174	0.130407249	0.524624488	0.272012801	0.304677883	0.199518154	2.068646341	0.053480579	5.668495997	0.980270846	1.871449975	0.142387846	1.008407533	0.047862932	0.004564575	0.848326926	0.347849057	0.263053156	2.838830797	0.362069177	0	0.457707877	2.354646684	0.353080357	0.007910149	0.401236086	0.0442088	0.290270302	0.218586011	0.185509486	0.891312026	1.789051089
TCGA-S9-A7J3	629	0	0.258654105	0.163895905	0.134830765	0.095714126	1.532896077	0.171422367	2.540904431	1.668851898	1.148385881	0.765897128	1.054285044	0.660993731	0.797528928	1.601522582	0.063069661	4.855118416	0.896626516	0.282456691	1.121757479	0.532823818	0.388357783	5.195848546	0.036668611	5.550524381	1.817742761	2.937869398	0.754667032	1.13181138	0.403370508	0.365386293	2.038988559	1.247127152	0.293290276	5.14672959	0.03577068	0	1.295773131	3.58372071	1.899385482	1.080825655	0.168540288	0.912205204	0.323437158	0.001128852	0.470176382	2.211713926	2.147541337
TCGA-DU-8163	629	0	0.189739538	0.18427655	0.128203233	0.038601298	2.762392185	0.305883428	4.742203582	2.984632535	1.371605944	0.512606178	1.271240508	0.387315088	1.713998624	1.184111664	0.004334929	4.850175067	0.794630309	0.347859625	1.605545104	1.446863717	2.90721856	4.191811608	0.091975425	2.114540881	2.718540367	3.945823198	0.478324307	2.981903476	0.585526685	0.228757391	3.42086567	0.808280843	1.288099378	3.983043316	0.132772551	0.0618678	2.677612714	4.72936046	1.086977213	0.801976493	1.813825715	0.740924781	0.43859213	0.201496869	0.540120022	1.827190483	6.174232891
TCGA-HW-A5KM	630	0	0.359670435	0.347303765	0.096592367	0.316882737	3.260624863	1.808122059	6.876374203	4.867932629	0.963436936	0.3218819	1.661300953	0.511649563	5.014072446	1.966962096	0.004334929	5.495783262	3.088070007	0.951748786	2.796991701	1.5064899	1.14935106	7.646522099	0.298600362	1.404115263	3.12657281	1.970730404	1.881209115	4.298944971	1.804369697	0.556339359	3.484900335	0.839200927	0.674448918	4.237548741	0.100857239	1.764374399	4.125964348	6.657597555	6.403348981	0.483908741	2.218719258	2.959806911	0.4933842	0.348422321	0.415676029	1.339058317	4.261281505
TCGA-WY-A85E	633	0	0.243034373	0.189074731	0.006839433	0.110098434	1.870504346	0.415673979	3.36861654	0.821897796	1.989246191	0.241195337	0.692643081	0.175790135	1.545644259	1.618769652	0.169419767	4.141430304	0.621891727	1.625861856	1.969230593	1.09811929	0.549491365	3.286231345	0.111469775	2.398566774	1.218794435	3.401937535	0.308927441	1.118497725	0.40786459	0.004564575	2.883696011	0.486621171	0.974835833	3.742732902	0.319599842	0.150281483	2.182202885	4.62259737	1.855176741	0.93740028	0.293553201	0.084838947	1.054895023	0.086909387	0.916311832	1.394892932	4.462647512
TCGA-DU-A6S7	638	0	0.068062748	1.1645288	0.679997705	0.022069823	1.154999849	0.091886298	2.901249687	1.272059625	1.346306232	0.585895253	0.522642578	0.377792895	0.827134271	0.216147384	0.004334929	1.649637574	0.117353922	0.114324947	0.187370142	0.46221727	0.012180659	2.950566087	0.048122936	0.656711679	2.441217166	4.27128575	0.637038931	1.499013859	0.151720276	0.004564575	1.114811574	0.39412499	0.236547565	2.030334262	0.06260249	0	0.739570478	2.358863869	0.757659331	0.377832861	0.644826933	0.179902178	0.754481341	0.001128852	0.583989267	1.670630702	5.391591323
TCGA-CS-5395	639	1	0.921738743	0.272926756	0.448848012	0.179527454	1.341316816	0.368160177	3.480135778	2.490956096	0.46796566	0.581916397	1.210867745	0.461491949	1.478492215	2.047878915	4.657690484	2.055566633	0.123038199	1.111752441	1.661635453	1.467683234	0.530258448	4.554281157	0.177187775	2.340398495	2.096832204	2.357929464	0.212321094	3.070274855	0.401010752	0.004564575	1.878733471	0.681756273	0.190706229	4.862696077	0.857914822	0.589904709	0.486860479	3.817903746	1.090650445	0.056476481	1.032027875	0.102397197	1.194297219	0.001128852	0.094507549	0.8745328	2.865950922
TCGA-E1-A7YM	648	1	0.199861816	0.710200515	0.18401279	0.054122242	1.786007836	0.093617557	4.06746782	1.803472583	0.456491525	0.596357281	1.079291725	0.710186461	1.260780919	2.210190817	0.125836805	2.13136705	0.119736138	0.78367183	1.06345827	0.107280259	0.336217559	4.33642878	0.049062022	1.522302656	0.916567613	1.15468462	0.261085722	1.020374507	0.256814157	0.142330446	0.257501399	1.250554082	0.12755604	6.170536003	0.596552327	1.544992259	1.237607252	6.890650411	0.435298231	0.055099812	0.576137679	0.262351565	2.386086676	1.391466155	0.314776799	0.371619386	1.316518586
TCGA-DU-A76R	648	1	1.875087517	2.157673692	0.177737353	2.27166083	3.293894979	2.368576679	3.347110186	3.136669545	0.795641568	0.70886523	2.004429615	2.077581949	1.37896254	2.903604054	0.044494583	3.489198501	0.700733196	3.251102813	0.725481481	0.523814867	0.416138748	2.63616022	0.616741686	5.742150476	1.673911345	2.014832315	0.69368309	3.262241347	0.120125819	0.661403032	1.056970241	0.955928776	0.475947096	4.214588883	0.992158202	0.059110328	0.460639707	5.007333017	1.248650569	0.18166564	0.490201508	0.124076972	2.286876187	0.001128852	0.08915734	1.655117655	1.481657202
TCGA-TQ-A7RF	650	0	0.524944857	0.509408892	1.582510289	0.096642301	1.330170439	0.123901654	2.222146571	2.267751142	2.088912029	0.319714292	2.968518591	0.731592456	1.76682597	0.663238754	0.004334929	4.24212347	1.014703204	1.689315154	2.623259205	0.992974664	0.983205456	3.939775384	0.05548436	2.483608326	2.295807275	3.550858822	0.169986642	2.89214817	0.481345162	0.303130289	3.433083926	0.890034837	3.364880654	2.623310596	0.010271778	0.385764331	1.876004489	7.161962522	1.229913395	0.3051911	0.852770778	0.736924961	3.278608131	0.118672394	1.517792914	1.162073665	2.940366365
TCGA-HT-A619	651	0	0.034901788	0.156177949	0.075796243	0.006190809	0.149489828	0.241451998	0.316108888	2.230436635	0.385746695	2.583190677	0.583301421	0.563864789	0.094514731	0.345271101	0.051078383	0.588816966	0.247417115	0.250989945	0.13942052	0.066508474	0.782777308	2.227239969	0.054416038	5.769283694	2.098422773	1.5080984	0.889018072	1.279739015	0.066889817	0.057763464	0.050699516	0.441761003	2.233928465	0.624150791	0.415650922	0	0.294510868	3.582753477	0.384281762	0.007910149	0.089114138	0.318706987	0.082708533	0.223010727	0.422048067	1.465923347	0.25085145
TCGA-DU-8164	651	0	0.343323345	1.058675158	0.054553586	0.067581535	0.571392391	0.615770893	1.437735327	2.201645887	1.183214634	0.506315637	1.125545849	0.333854371	0.977706179	0.951962215	0.004334929	3.301976084	0.755759047	0.391255987	0.538858535	1.063678027	0.146042887	3.084621196	0.104529783	7.068915785	1.44865491	3.945565152	0.276858463	2.179772157	0.087005158	0.041353127	3.271023633	0.879322656	0.637350484	3.464658472	0.169081047	0.140402847	0.802141371	3.087217786	0.68663578	0.181917654	0.564891153	0.102263983	0.111040288	0.081230317	0.073662054	1.320461411	5.002068994
TCGA-FG-A60L	655	0	0.620892247	1.446080554	0.196729258	0.057805689	2.687047863	0.27906273	5.26127546	1.170055662	2.079820076	1.439973782	0.827028995	0.140298858	2.614222896	0.500027476	0.092610491	4.91617266	0.238074662	0.410696669	1.495719978	0.709833907	1.216217602	3.760232167	0.518378777	1.30882734	2.254510566	3.723485776	1.665543382	1.129579149	0.762669481	0.104828493	2.894005813	0.466893789	1.290080497	2.420269	0.541872876	0.130981195	2.500541724	4.444948658	1.218075538	0.486149105	1.610585316	0.596116871	0.572603992	0.111659814	0.874964148	0.539887587	7.401390062
TCGA-DU-A6S3	656	0	0.069564306	0.53440195	0.006839433	0.033204695	0.486320017	0.307142536	0.355041458	1.252755789	0.915374532	0.358676677	0.186206432	0.685271492	1.076873382	0.674740918	0.004334929	2.422529877	1.146703918	0.148424866	0.216933727	0.341162132	0.28784488	2.08820228	0.005467507	5.319460471	1.214222008	3.248607234	0.094809378	1.277667644	0.079882784	0.1206514	2.311922342	0.362889898	0.056946686	2.904712228	0.247234487	0.102340545	0.336898794	2.536869285	0.595589667	0.047504244	0.260717312	0.329987089	0.174114384	0.638710054	0.009362643	1.49291424	3.217909864
TCGA-HT-7608	671	0	0.170929864	1.170204506	0.141556525	0.311769427	3.955319066	0.073106193	2.736178251	2.279017729	2.374307327	0.193453324	1.417424797	0.91207594	2.909386482	0.477279683	0.004334929	4.970989763	3.048767419	2.301714009	1.617135191	1.64417464	0.261476545	3.488712387	0.005467507	2.86132731	1.865085547	4.849214625	0.055540153	3.645928561	0.4313846	0.109030341	4.610303727	0.773606768	0.307594074	3.768495552	0.063561244	0	0.153238413	3.339863839	1.243570405	0.356705449	0.300309415	0.601564333	1.745275054	0.222888002	0.009362643	0.833305492	4.681504912
TCGA-FG-A6J3	677	0	0.8548036	0.21258	2.586484	0.3143852	2.606632	0.4421237	8.446084	2.95491	4.983641	3.092597	2.849611	0.775209	5.134788	2.546565	1.306618	5.616263	2.038771	2.355398	2.29031	1.552002	3.092391	5.838137	0.2875822	0.1946019	6.57674	6.023975	3.302464	2.580863	2.801452	0.2150803	4.105082	3.599538	0.6126961	9.513945	2.350129	0	7.164809	8.886351	3.142869	3.302386	0.528234	1.910501	0.6693563	0.6862966	1.898891	2.42691	6.669005
TCGA-DU-A6S8	678	0	0.348494	0.3129115	0.1306759	0.03929168	1.648683	0.5110191	3.014383	2.26115	0.7523937	1.069182	0.8827781	0.427964	1.424359	0.6080465	0.004334929	2.565855	0.327031	0.2859753	0.8650922	0.7765642	0.9407636	2.299147	0.05040247	6.07045	1.789555	1.794592	0.134068	0.9845318	0.06225936	0.004564575	1.519193	0.4303984	0.5492326	3.530562	0.2657632	0.06310694	1.217903	3.542556	2.13735	0.5375132	0.1508388	0.2155264	0.3911656	0.001128852	0.5790655	0.5969896	3.231744
TCGA-DU-6394	682	1	2.055342223	0.190082834	0.290843353	0.072444214	4.167431729	0.681347311	4.646675336	3.989314487	0.53434107	2.20009538	4.310476829	0.384913183	0.944101562	0.651096922	0.004334929	5.800412223	0.423553649	3.436744132	0.572653447	1.158697983	0.586339538	5.124487068	0.077467972	5.490623963	3.953306392	5.959146774	0.485574591	1.123059448	1.096314184	0.004564575	2.456142171	4.720155617	0.420789922	8.607832344	1.111145959	0.101938719	4.156670247	4.090412609	1.706033174	0.50826078	0.502051184	0.388789025	0.626675354	0.692853786	0.823780304	1.768780229	2.522141276
TCGA-FG-8189	685	0	0.298598878	0.616825627	1.314243128	0.305380247	0.476996483	0.385692346	0.576599195	0.662248114	0.469315612	0.195573728	0.474085315	1.264704073	1.474075886	5.116356	0.004334929	1.525319342	0.134339382	0.531043245	0.176741579	0.868877031	0.264457086	1.572518926	0.055083836	3.031434766	0.882394029	2.985649392	0.079312704	1.82849462	0.011570725	0.110340859	1.710385466	0.188388387	0.388024078	4.511032769	0.797940922	0	0.257472799	2.822364793	0.934625015	0.302762575	1.518588337	0.174974376	0.08365749	0.117748169	0.147827913	2.441438077	3.725521248
TCGA-FG-7638	686	0	0.280826721	0.292296007	0.006839433	0.033066049	0.776493437	0.992799346	1.39604339	2.69584044	0.392335072	0.050129911	0.377407254	0.357330499	1.033204066	1.665906254	0.004334929	2.834942956	0.18954262	0.201755076	0.266421776	0.435100301	0.552801374	3.569910722	0.005467507	5.520196954	1.352098228	1.760573748	0.043642297	1.107196043	0.066345844	0.04423874	0.615669794	0.752586807	0.250584419	2.38192277	0.112413596	0.151317407	0.461894358	2.544106702	1.176882073	0.15969589	0.16419943	0.201557645	0.173732647	0.168990322	0.078665997	1.283633393	3.045672707
TCGA-HT-7603	705	0	0.094181558	0.075535687	0.054965112	0.115994472	1.274338552	0.186207578	0.643784816	0.86307204	0.453346118	0.284456371	0.381157506	0.751921699	0.644220668	5.020520235	0.004334929	1.629591775	0.256098012	0.382200971	0.465846515	0.410793633	0.189635662	2.4296987	0.105431377	1.512012164	1.11096173	1.725637193	0.041417731	1.270542871	0.075294751	0.396102758	0.777782696	0.064017385	0.318659487	3.666176062	0.325875245	0.095494204	0.29990822	3.068456134	0.732203659	0.183554656	1.194077342	0.168631572	0.666291441	0.001128852	0.042153938	1.291285594	2.098763957
TCGA-DH-A7US	706	0	0.177775481	0.306537211	0.068750636	0.03846318	1.893753156	0.20355088	2.180745659	3.281994749	0.350874662	0.35366957	0.910983648	0.049781558	1.264955612	0.313668787	0.274302288	2.966377347	0.652458906	0.434522651	0.252406797	0.762945769	0.642029009	3.587827521	0.005467507	4.360540277	2.200186364	1.487816996	0.071296291	1.318131129	0.028297078	0.186329294	1.321414514	1.25467896	0.128212034	1.83292578	0.098588087	0	0.497398443	2.772719386	1.416927691	0.271282307	0.109987725	0.100264275	0.141948858	0.001128852	0.132314319	0.578915718	3.571457402
TCGA-VW-A7QS	706	0	3.197568357	1.806667939	0.268601658	0.828473382	1.458962261	1.10319409	5.246234194	2.267780675	1.140889239	2.349756814	2.089754163	0.826775137	0.893244536	1.952713161	0.004334929	3.842559922	0.737680061	0.56991547	0.205655378	2.251204138	0.169534929	2.651791756	0.005467507	6.153618927	2.577810017	4.932074404	1.382003586	4.132516125	2.619229809	1.225666466	0.773403811	3.337380756	0.366755278	3.348152757	1.205448191	0.056070997	4.304795966	3.772448239	0.259691875	0.32161896	0.056804975	0.940915396	0.300324526	0.001128852	0.121614873	2.642119792	1.069656155
TCGA-DU-7304	709	1	0.345159405	0.602952103	0.094360844	0.117128914	2.405737666	0.405792571	3.800161716	2.243823268	0.777085679	0.851546436	1.169410013	0.464754871	1.711191375	1.56311598	0.331356954	2.408596515	0.743579238	1.813601813	0.613318754	0.754884697	0.354941066	2.09716904	0.062789613	1.03114282	2.013884822	2.760016434	0.25865392	2.614645211	0.39723788	0.205397414	1.693036012	0.192308376	0.534850718	4.932591043	0.068319868	0.37993321	2.14907289	3.932356176	0.912694545	0.349590797	2.229157273	0.43599021	1.85695451	0.115070118	0.676620729	0.848433848	2.995716849
TCGA-VM-A8CH	714	0	0.531769748	0.233630644	0.132235421	0.023047635	1.17907174	0.14664467	3.863738565	5.073450952	0.507311952	0.364772521	1.495971344	0.09441973	0.805604469	0.215900257	0.004334929	3.470429667	0.671461413	0.925818365	1.059588971	0.372543151	0.776061095	4.466654296	0.005467507	0.996341011	2.490130363	3.395827032	0.852492872	5.156805021	0.128611599	0.053951411	1.209879971	0.198885789	0.410920313	1.445165879	0.010271778	0	3.111272482	3.151573653	1.449294816	0.195086114	0.916296524	0.245348957	0.557398712	0.301101726	0.643229424	1.798998897	2.863008981
TCGA-S9-A7IY	715	0	0.456710944	0.234607952	0.006839433	0.120693653	4.101749521	0.147285457	4.43361329	3.204548738	1.142572952	1.061427698	2.258881255	0.094687669	2.017858253	0.826545074	0.004334929	5.293412152	0.513265691	1.589471046	1.583483593	1.199180335	1.078311452	3.544143753	0.051206114	3.622646157	2.089485793	3.154650317	0.156446642	2.805156693	0.4196735	0.193386862	2.242473443	0.290583365	1.449800821	3.264037189	0.237939327	0.064207506	2.221392454	4.117186091	1.453482811	0.612734072	0.133698449	0.763352263	0.609878901	0.302379461	0.137245349	0.795396127	3.160448941
TCGA-HT-7873	718	0	0.22821864	0.048543013	0.066847748	0.068257908	1.551051678	0.625301392	5.270407456	2.497628432	0.694029057	1.460267349	1.486741115	0.309984932	0.322423503	0.591536926	0.004334929	4.353042088	0.008542845	2.078843621	0.711721991	1.792320381	0.230956683	2.481851303	0.047988729	1.300266685	2.400750503	2.073132852	0.580908344	0.807236144	0.581280526	0.222116929	1.60389602	0.448972779	0.525384415	2.163364563	0.435181863	0.175704043	1.0145305	3.633199903	1.009250111	0.481154376	3.598277503	0.444206706	0.666742564	0.195504717	0.090095085	0.797460231	1.611884991
TCGA-FG-A4MY	721	0	0.453900011	0.95204281	0.389757289	0.006190809	3.941808301	0.59259437	6.260955972	2.193142628	1.502375912	0.423056294	2.164059811	0.123069884	0.607216351	1.010329229	0.004334929	5.011444202	1.089826979	1.686703665	0.954929519	1.075655702	0.508155375	3.958899964	0.066122471	1.187342588	2.645871981	4.369743663	1.040417154	1.864032171	0.729789011	0.251459795	2.158300509	0.312690649	0.860418818	4.4169703	0.060134147	0.390705448	3.627451419	6.755377146	0.923185606	0.845483834	1.185740068	0.05306287	0.435415129	0.14301449	1.594303344	0.443817784	4.567245881
TCGA-DU-8161	722	1	0.3487184	1.689812	0.9472565	1.244475	3.237506	0.3018697	5.917147	6.000961	2.187078	3.102753	1.848691	0.8346863	3.879302	2.819532	0.0692976	4.375104	0.7661444	3.930945	3.017524	1.095131	4.045318	6.597343	0.005467507	2.155325	2.582968	3.582029	0.5562134	4.360777	0.6042457	0.07841375	3.6949	2.309188	1.425325	11.7361	3.167951	3.570249	3.276579	8.279514	4.644623	1.347359	0.5402637	1.215728	3.831959	0.6612103	0.2546599	2.086344	3.340317
TCGA-TM-A84T	724	0	0.170040059	1.349301441	0.006839433	0.006190809	1.329770737	0.253625298	2.313370912	0.613861522	0.358411382	0.140291421	1.16345101	0.093481546	1.080198699	0.238214806	0.004334929	2.795212487	0.123038199	0.277633738	0.456084087	1.094798872	0.530258448	3.197920802	0.050402469	0.847356422	1.859959457	2.107958826	0.134328726	3.219162433	0.062395766	0.100745992	1.185796612	0.665311895	0.004002696	0.382514902	0.010271778	0	1.194366915	2.610433127	0.753857331	0.357039729	0.511099686	0.21589537	0.333945045	0.205726199	0.052642976	0.513427449	3.240680465
TCGA-E1-A7YN	727	1	0.612897757	3.567913885	0.840598172	0.327842238	5.74603966	0.347964328	9.52603702	5.487079465	2.774356771	1.941755516	4.128991404	0.972949301	3.176498744	2.945515992	2.816832195	6.009805632	4.915504072	5.505243307	3.893445115	0.860749478	5.035498394	7.388071145	0.005467507	0.672918801	4.412521202	2.797750043	3.455117348	3.67357109	1.865306448	0.004564575	1.538162143	2.45157071	4.487851262	11.51123775	0.05972234	0	5.332154017	7.75004534	7.352905231	1.437994394	0.507788574	3.219441407	1.169425698	0.943485258	0.992725161	4.470679489	5.174618404
TCGA-TM-A84J	735	0	1.460880496	0.126202011	4.969885328	0.353383417	1.962331471	0.427175388	4.455985465	1.577206612	1.297340807	7.267301889	2.568642461	0.613675619	2.80613483	0.669809976	3.456592411	3.003919703	0.289716867	1.194358459	0.952731687	1.596055736	0.091419863	3.727502469	0.458736181	4.879689264	3.222009315	5.144538841	2.227233311	1.196952942	0.993040411	0.004564575	3.162758768	4.003788506	0.004002696	6.477124051	3.766653348	0	3.825110574	4.194296413	0.628781949	0.926015269	0.633836247	1.513246963	0.003963953	0.001128852	0.270077286	3.802960701	2.413144818
TCGA-DB-A64L	736	0	0.452231656	0.844936	0.351883272	0.103782094	0.821343914	0.177706199	2.717981053	3.783058616	3.489297062	0.966283543	0.555928087	0.587756398	0.958716557	0.935666652	0.047378767	3.312160309	1.501438616	0.804211728	1.742662606	1.074104969	1.525361757	4.414202496	0.050670403	5.70249191	2.232723492	4.311886972	1.104160108	2.476148941	1.436538791	0.276367312	4.34865285	0.732527656	2.744042961	3.572676381	0.839869661	0	1.191428611	3.981232126	1.757609564	0.95273336	0.764048915	1.713874059	0.145847067	0.001128852	0.175583809	3.456875424	4.919622978
TCGA-HT-7477	738	0	0.332017628	0.107110794	0.07606653	0.484599791	3.093146075	0.725503473	3.974500754	2.778585291	1.600724563	1.564902713	2.49577723	0.889327882	2.460435878	0.839676032	0.05121522	4.188458415	0.935859236	0.590943388	2.0893111	0.736252764	0.935943911	4.501890929	0.005467507	1.816664071	4.194765495	4.340231509	0.756436588	1.703948988	0.447161768	0.109554694	2.671322747	0.815210864	0.269247009	5.211511567	1.805367519	0	2.991156649	6.719200576	3.353101605	1.281215553	1.846134072	1.155770764	0.698943906	0.116823348	3.590204784	3.681569604	4.549825261
TCGA-S9-A6U0	742	1	2.198889	1.069776	0.6588281	1.19423	4.846463	0.5794474	7.211878	5.28212	1.089968	3.262897	3.670518	2.091503	1.13427	3.151149	2.261556	5.432355	0.2844237	5.045892	2.500269	1.030958	4.542163	6.042395	1.260106	1.525999	5.011925	3.282434	3.154524	1.426084	0.9330978	0.004564575	2.039233	2.28697	1.161812	11.82777	1.678395	0.08075175	4.469454	8.387446	2.323148	0.4860473	4.710378	0.7474534	2.639115	0.001128852	3.503101	3.598455	3.642557
TCGA-DU-A5TT	743	0	1.083659551	3.536325196	0.006839433	0.663646648	3.246260757	2.098695418	6.98769163	3.162130423	4.492491897	0.296113379	3.273270473	1.808405854	3.52200715	2.940958038	0.220103426	6.75974692	2.510290864	1.4372521	3.383852415	2.311750889	0.560269211	5.311480458	0.045570772	0.656803245	1.989837425	4.374842372	0.398960702	2.678366946	1.605756093	0.797623244	4.791832204	1.182424922	0.731668848	6.745985746	2.418876813	2.852582774	2.005602173	8.200082069	2.14769759	1.174759057	0.457799543	0.85416086	6.691373352	0.095922517	0.122138675	1.997913577	5.652250374
TCGA-DH-5144	748	0	0.092302932	0.8036342	0.006839433	0.020112168	2.777060398	0.215443588	2.397745368	4.294031836	1.013974528	0.670358158	0.573050457	0.18134725	1.008970726	0.253821782	0.004334929	3.985848069	1.709757385	0.191023035	0.773235242	0.280374787	0.667014325	3.134909197	0.079437348	6.083019218	2.135779098	4.518200265	0.113846835	1.613326666	0.161164329	0.084963892	2.900041557	1.196292379	0.586467284	3.40177419	0.212768734	0	0.675650131	3.091629289	0.894903997	0.163530052	0.302515706	0.494716565	0.178179925	0.089740504	0.148342121	0.790264157	5.081299861
TCGA-TM-A84M	754	0	0.550785441	0.056030563	0.006839433	0.02458283	0.179646661	0.243607868	1.637870419	4.963869906	2.162230028	1.032259771	1.247114138	0.664859397	0.456884843	0.543969295	0.051625652	5.130716379	2.347012077	1.048235505	0.21161562	0.267233453	0.320618951	2.771072241	0.005467507	7.081287531	3.766695987	7.330844244	3.179743254	2.514206021	0.348296936	0.160145448	4.599358498	1.603464862	0.387477044	1.463060978	0.109765267	0	0.675020492	2.84568945	0.483005382	0.877765927	0.122419235	4.016016224	0.298692592	0.225095435	0.009362643	2.423844931	3.15594105
TCGA-TM-A84B	758	1	0.420903196	0.966418378	0.419345036	2.264418147	1.239964437	0.317515949	5.257209384	3.995871327	0.708582559	5.899192124	1.012160412	1.247034345	1.959118489	2.274335924	2.428181837	2.858987383	0.114569642	0.849935776	1.280103752	0.058267125	3.042954942	5.106250408	0.583327457	5.03355283	3.926441943	1.676463851	0.85288641	1.836642169	0.423059636	0.093473664	0.778707286	2.928319574	0.282026113	6.510313013	0.747647588	0.116068982	1.185596576	5.338937678	2.985469596	1.387412803	1.142147683	1.463792393	1.812998791	0.508768358	1.284456551	1.769487445	1.099981812
TCGA-HW-8322	758	0	0.425800671	0.479449292	0.006839433	0.240566014	2.058454295	0.386341529	2.564698052	6.603175213	0.428143508	1.126827414	1.249438244	0.283481208	1.614865602	0.906007833	0.004334929	2.616973082	0.469216959	0.365134393	0.487619292	0.15851782	0.768226999	2.995355107	0.10594631	5.996774546	1.692611607	2.093185562	0.497139212	3.379657485	0.316975298	0.148208779	1.766043351	0.889119835	1.365665918	2.837865004	0.350032021	0.047888242	0.672318877	3.670530756	0.721857292	0.774238866	0.169687126	0.459103576	0.164027904	0.659853952	0.462679541	2.130526836	2.789620785
TCGA-DU-A5TW	760	0	0.755263153	0.522359631	0.197969858	0.075138489	1.355969472	0.370240556	2.293075108	1.762631603	1.002667753	0.512606178	1.019257391	0.141206724	0.260574125	0.334852714	0.004334929	2.312830149	0.008542845	0.326278677	0.703086547	0.343869559	0.137995005	2.503912465	0.098460963	0.57697269	1.883209747	2.150928948	0.261443431	1.428802985	0.290642794	0.153427612	1.345717548	0.775178963	0.425273076	1.766311523	0.105384707	0.194292181	3.288036256	4.105360016	0.53054535	0.202184027	2.80818476	0.167741316	1.022610122	0.001128852	0.141642832	0.796222129	3.741132165
TCGA-TM-A84Q	772	0	2.478815894	0.473464336	2.830721901	0.130951302	3.189230383	0.464509447	5.57347321	3.318661057	3.261504918	0.158320107	2.302213184	0.221246056	4.950874096	0.745873126	0.041466735	5.532701385	2.770979473	1.40965589	2.364053146	1.661065576	1.468952414	4.599513265	0.119140281	1.500225604	4.170232402	4.661029547	3.107833226	5.661911838	1.323274275	0.166831469	5.243715918	1.053168576	0.64239561	2.64829892	0.22014609	0.108887877	5.63718733	6.283846073	0.541792151	2.253691437	2.741949322	1.639284438	0.344941177	0.481262515	2.624761926	1.155678273	5.954030007
TCGA-DB-A64O	775	1	0.919484756	2.393036141	0.081461495	1.308767333	3.21423457	0.455165046	6.251326289	1.674558994	0.915981631	0.727647378	0.711858273	1.070693481	2.828661929	2.22088343	0.103728932	5.051713251	0.6720905	2.086321105	1.553761274	0.848233255	0.654576537	4.667653295	0.158603554	0.859328735	1.951817115	1.881624177	0.331237395	2.792211458	0.337559081	0.221874868	1.34004952	1.394862237	0.153048449	9.683942764	0.476736721	3.807875864	2.023114012	7.551683478	1.015242222	0.82846415	0.543500234	0.118424564	5.318822083	0.444518088	0.726581072	1.847332985	3.237027152
TCGA-FG-5963	775	1	0.512465002	0.56643824	1.438176595	4.134538335	2.808115567	1.559033764	4.265483208	5.632725483	1.847877279	4.348152441	2.365775311	1.858874275	2.586769519	2.057411889	0.264548874	4.03535392	0.860099316	1.252205924	1.795613118	0.60973862	2.695376085	4.21278996	0.343391699	4.431353176	3.530744346	5.65510078	2.136590061	1.926557376	2.773208373	0.791551571	1.757702376	2.608380133	1.114809551	6.510642073	4.230344086	2.114891575	2.724030619	6.029624224	2.542532528	1.1979959	0.989052856	0.951139339	0.534105635	1.016693732	1.364179788	4.10983136	3.188783436
TCGA-DU-A6S2	777	0	0.963099433	0.179969805	0.181004044	0.171881688	1.434925364	0.199481963	0.918402465	1.045212743	2.433264716	0.668485351	0.839184741	0.619526443	0.404741532	1.222985953	0.004334929	7.43436805	2.891168622	0.470863535	0.736461726	0.86020076	0.377839634	3.236281601	0.048391311	4.734914495	2.510320947	6.270925946	1.758793	1.982449843	1.41443239	0.182476105	4.409030491	2.495385817	0.237398532	2.076956883	0.450907635	0	0.363800001	3.261170318	0.365265118	2.664300529	0.898771738	1.449930194	0.57885224	0.102345	0.050578909	4.926988568	4.774111998
TCGA-S9-A6U1	785	0	0.057369758	0.558967345	0.068886458	0.054531988	1.748840165	0.204289425	3.287317838	1.92383482	2.464377667	0.451946409	0.598586823	0.283833161	0.785995878	0.47377922	0.004334929	4.064156179	1.597612453	0.412411883	0.3951783	0.577797456	0.520941389	2.982965148	0.005467507	1.533959164	2.558734261	6.36798622	0.15130356	2.686528238	0.244516504	0.186949793	3.339667404	1.051130409	0.187060276	1.981482016	0.028491737	0.0618678	0.518845624	2.687727215	1.17863827	0.657185518	0.404048036	0.523033621	0.384480082	0.1048793	1.115617979	1.047982127	6.658609869
TCGA-TQ-A7RR	787	0	0.551758795	0.403216356	0.006839433	0.02346649	2.289618841	0.246118896	4.325616657	2.013929493	1.646261947	0.185065373	1.758352515	0.221000893	2.955901739	1.597037563	0.091812962	4.645363813	1.764808092	1.087950379	2.363378199	1.42383697	0.453746228	3.434890018	0.052009294	0.97274595	1.547570903	3.644233011	0.385037431	1.648873112	0.399614497	0.241109772	3.598496132	1.190761768	0.312445726	4.152362817	0.29048744	0	3.43421453	3.419649031	1.358359352	0.518642242	0.204042758	0.304566386	1.155447821	0.110731053	0.180492512	0.806670738	5.59301074
TCGA-DU-7301	788	1	1.432563189	0.165178207	0.597010657	0.049195995	5.024095486	0.729750784	5.608270889	6.605872131	2.777011652	0.571155526	1.896776067	0.768963862	2.937691113	0.657724352	0.113582791	6.214887982	2.984799814	0.843312839	1.728298908	1.52095245	0.965056605	5.181273052	0.258724989	1.891357305	3.979862608	4.195021592	2.162757035	5.72651075	1.003594747	0.313604287	3.205584081	1.089095426	1.085956591	3.261045537	0.178457165	0.64017795	3.080241089	7.538196552	1.522601339	1.538689112	0.636316558	2.663266528	0.622494665	0.413375975	0.644226283	2.820049962	5.953238326
TCGA-HT-A4DV	792	0	0.153413438	0.182631378	0.006839433	0.100348919	0.83934729	0.317175181	1.969723679	1.164221624	1.326477798	0.317772035	0.474807083	0.627382528	1.91200186	1.633485928	0.004334929	2.392056213	0.720412205	0.261397826	1.094567458	0.572720751	0.887672425	3.232476888	0.005467507	3.68796652	1.497965219	3.012306505	0.206261314	1.539805154	0.284011475	0.004564575	2.352586306	0.529998269	1.608553922	4.054439219	0.361292072	0	1.037866154	2.702560955	0.910593093	0.34697705	0.20118009	0.287129067	1.260771495	0.001128852	0.16989872	1.347426465	4.122734036
TCGA-TQ-A7RQ	795	0	0.264854423	1.196877486	0.05880028	0.098893907	1.78052536	0.186706069	0.633102589	0.775107016	2.136521834	0.518571292	0.956775437	0.331247087	0.589161047	1.068703596	0.004334929	3.982564404	2.332576261	0.459095129	0.431060445	1.129217816	0.289484094	1.76079722	0.005467507	7.443119406	1.897902476	4.315547214	0.52732891	1.69579989	0.053227303	0.121431412	4.144788789	0.610432156	0.297491577	1.800297296	0.141353787	0	0.643361849	2.719282496	0.830430064	0.124190971	0.359491789	0.392051908	0.278844752	0.001128852	0.113075854	1.815280442	5.166277939
TCGA-DU-A5TU	796	0	1.677936753	0.509610573	2.204174491	0.052892289	3.685145565	2.838757867	6.225140724	2.687975639	1.946150311	4.872396209	2.096141493	0.309063275	5.218352003	1.075944456	2.981113837	5.607201887	1.121995793	3.841346308	2.200765209	1.829696546	0.838182158	4.09006479	0.205742568	1.599368079	4.604844807	3.161004855	1.284817494	2.658803059	1.757938457	0.75172165	3.669778054	2.041868889	2.667645125	6.417773083	0.674195678	0.332661033	5.605688578	5.623247459	1.948093903	1.259334271	0.697663921	1.267579	1.947494141	0.001128852	5.131315202	1.325190418	4.213789164
TCGA-DU-7019	800	0	1.410990074	1.148787758	0.094059496	0.769119897	1.538973698	0.970732911	3.647612546	3.005056779	2.082701012	0.518273633	1.387237186	0.978218868	1.690549803	2.224439878	0.034284132	5.222464089	2.669310757	0.284099798	1.993965125	1.361391268	1.065350338	3.753710985	0.036803921	0.794619776	2.428660867	5.610070907	1.508028742	3.372954141	0.684050512	0.419867048	3.517603934	0.87146645	0.403689571	6.708413391	0.423538046	0.043570117	3.081252739	4.3869499	1.423376178	1.57153861	1.025687995	1.496270336	0.150640297	0.454889347	0.285212069	3.847890308	5.924961929
TCGA-S9-A6WN	805	0	3.7974751	0.442948253	5.329238463	0.636226916	8.165588321	2.396335321	6.275422747	5.710984373	1.818309587	2.67408095	5.704064304	1.260573114	2.697248227	0.437129386	0.053812614	8.433495854	0.139956642	6.580820759	2.552926503	0.800720964	2.636244176	7.015215688	0.005467507	1.457484798	6.23665284	5.296968032	2.144258107	2.946562302	1.813965866	0.060887111	2.178594395	5.595453131	3.953919841	11.64707954	1.007957819	0	7.071393572	5.674393699	3.67594405	0.488081132	0.265965063	0.363410616	0.087176693	0.122889846	0.153858103	3.843885112	2.051856566
TCGA-DU-A76L	814	1	3.339225	4.538312	7.022838	1.985642	5.013655	0.3518493	7.19613	5.28486	3.004891	8.342562	3.622415	3.608178	3.709375	2.673522	1.150322	7.285101	3.288719	4.562838	3.128454	1.930704	2.036581	8.131139	0.05214311	1.399	5.356531	5.031828	3.444244	5.336896	4.005731	4.505802	3.922358	3.65881	0.420683	10.85502	7.808254	0.1303246	5.971343	7.105849	2.246008	2.2057	0.6016631	2.273671	0.6210984	0.9038274	5.033627	5.83665	4.790798
TCGA-CS-6188	814	1	3.089493	0.5937141	3.695781	2.139346	6.293269	0.8449401	7.214721	4.267448	2.015517	6.226497	5.053928	0.4130437	3.466311	2.340964	0.3306619	5.327708	0.3427294	5.433941	2.600225	1.496799	1.304649	6.164539	1.808074	1.315662	5.167928	4.118221	3.405466	1.808144	1.179865	0.5602498	2.397134	3.819306	0.3724063	11.9657	6.54862	0.1944178	6.42922	8.802581	1.984435	0.959536	5.055685	0.9820251	1.930792	0.2158753	0.4441273	2.452404	4.938592
TCGA-S9-A7IX	819	1	0.6640786	1.451532	0.05482795	1.894936	4.119906	0.3203525	7.533403	3.281908	2.141283	0.855863	3.07281	1.069883	3.182662	1.471646	0.3517289	5.912436	0.9569942	2.869747	2.853839	2.254975	1.503355	4.828493	0.6746024	0.9955463	4.767691	4.657418	1.185689	3.505196	0.7371715	0.04149067	5.036471	2.322789	0.7632347	10.40822	7.825832	0.5355342	2.293794	7.872612	1.903487	0.8737414	2.090696	0.455368	2.615559	0.5457836	0.6395986	2.139175	5.683656
TCGA-TQ-A7RW	821	1	0.365780333	0.123565586	3.958375783	0.048373282	3.239957681	0.402047034	4.434431456	2.925704203	1.278403868	0.358676677	2.601714049	0.485519282	1.830242994	0.736306226	0.111224118	3.845008158	1.115224356	1.257388087	1.669381283	0.588751051	1.472827583	4.625033423	0.062541243	2.524517646	2.105953637	5.52755395	0.30950388	4.244843706	0.30794646	0.004564575	3.234307834	0.780626677	0.500424315	1.623928643	0.057111453	0.36983782	1.990586768	5.369738664	1.606968299	0.572798638	2.188339596	1.245767297	0.672324718	0.369959397	0.398542564	0.755766633	6.88988986
TCGA-S9-A7QZ	826	0	0.297785268	0.559454391	0.058253033	0.230835461	0.753655523	0.24647725	1.017449449	1.098077122	0.826106646	0.463339366	0.786783847	0.49070266	0.503741528	0.789219113	0.004334929	2.148052388	0.493143216	0.193776192	0.265587173	0.238640642	0.516359637	1.829217961	0.005467507	6.077538994	1.041577317	1.681426607	0.366111028	1.88982688	0.105780504	0.004564575	1.062564219	0.361226603	0.804621832	2.728589849	0.403090754	0	0.335414646	3.48454436	0.608491407	0.262974991	0.915617763	0.178514015	0.999341018	0.168480493	0.353668922	1.637106538	2.764760765
TCGA-HT-A5RA	832	0	2.1207	3.154783	3.744543	3.934545	2.905506	2.027274	8.437211	5.194418	1.184598	5.41547	4.03997	2.133493	1.483457	1.692538	3.835751	6.955308	1.488048	2.886184	1.674096	1.82934	2.521574	8.454342	0.2106438	0.5092724	3.205742	4.425135	0.958788	2.10544	1.250594	0.004564575	2.792386	4.386289	1.959945	12.23732	1.372344	0.1507995	5.204468	8.590573	2.811241	0.6284735	1.56724	1.538822	1.610315	0.2452941	2.026109	3.583325	4.003343
TCGA-DB-A64S	835	0	0.820160528	1.322535761	1.344023507	0.02346649	3.531681612	0.081856601	6.778493185	3.508838569	4.71671331	0.373152904	1.181060153	0.096695609	4.729238132	0.115294959	0.004334929	5.623024401	1.532975073	0.240625963	2.884473758	2.145683626	0.934829356	4.196002072	0.005467507	0.675993778	3.095942375	6.110731546	2.1600886	5.540939847	1.691520405	0.367134677	5.968800666	0.948050673	1.039544667	3.236290366	0.470786049	0	2.905754269	4.662071431	1.37291583	1.170612572	1.505388564	1.911321129	0.283331602	1.682417288	0.598191008	2.465758633	7.665174649
TCGA-FN-7833	837	0	0.241462952	3.678147671	0.830470662	0.269010057	4.899817585	0.139705574	3.883902868	3.909570624	4.71763578	0.722159146	1.664632546	0.851638586	5.135187429	0.193983165	0.004334929	8.656276629	6.217713489	0.775404886	3.382409472	2.259585806	1.034016511	7.067898181	0.005467507	1.194215395	3.632634952	6.698379833	1.067679698	7.902643237	1.150159876	0.22441444	6.427535882	0.997711402	0.735277502	2.129590215	2.014554091	0	0.332098264	4.662261461	6.040975152	2.578958174	2.949411146	5.615154654	2.70810752	2.601919254	0.241361892	3.600447583	8.043420018
TCGA-DH-A66D	846	0	0.719468373	0.046873797	0.173706458	0.051250685	3.629742178	0.389798811	4.145703115	3.344214286	2.031875111	0.644999888	2.087158225	0.299697764	2.792707113	0.208466404	0.004334929	5.13446545	1.144962367	0.214872007	2.285980562	1.418604191	1.081198082	4.008643317	0.005467507	2.233868291	3.716096022	4.92123844	0.328737798	2.413314108	0.951617994	0.253118252	3.626086225	1.755994778	0.375278705	3.916455463	0.043984594	0.16932645	4.538758583	4.571138396	1.047856382	1.047399069	0.272616168	1.098929065	0.847689298	0.097932637	2.300424628	1.137746138	6.485371505
TCGA-DB-A64U	846	0	0.094047453	0.18326436	0.127421484	0.054258837	1.075129564	0.318083714	0.978489739	1.192462456	2.864397654	0.097398567	0.377296802	0.351637453	1.464529053	1.507874002	0.004334929	3.703009322	1.428226834	0.172868975	1.78155825	1.594793067	0.236311754	3.243050379	0.005467507	5.258673266	2.373941714	4.986769672	0.09118615	1.489039691	0.077050757	0.097973704	3.789435495	1.008053871	0.185674894	1.988423301	0.028351392	0.122025995	0.423442914	2.685483125	1.027987775	0.558557158	0.061072975	1.034198146	0.587840242	0.104212814	0.009362643	1.495792118	6.385388969
TCGA-TM-A84I	854	0	1.351314114	0.097334762	0.242645195	0.022628655	2.444124936	0.127804296	6.057058581	2.275732299	2.196502395	0.391395248	2.578034777	0.212146799	2.866119415	0.416030706	2.552400855	4.45410815	1.049967767	2.974211305	2.049677301	1.691856019	1.302928986	2.827321715	0.093015155	0.593337241	3.676110261	4.472027915	0.814278443	3.570840547	1.284501629	0.004564575	3.748309901	1.929450789	0.300052978	5.935941983	0.151042722	0	4.437557119	5.356869679	0.863151312	1.467104221	0.612717306	0.802541351	0.644560399	0.001128852	1.021409855	1.412759363	3.729055535
TCGA-RY-A840	854	0	0.057232146	0.050071425	0.006839433	0.006190809	0.959448536	0.37417394	2.590749529	2.186590888	0.274778515	0.627195422	0.731674949	0.209553957	0.151912422	0.056811641	0.046280724	3.362341342	0.411421052	0.834592839	0.160261797	0.012208447	0.476601812	2.278908662	0.049330215	6.431842646	1.45717606	1.243517768	0.244533199	2.829323816	0.109215564	0.269479517	0.418660524	1.109854641	0.447165673	1.390982719	0.18198882	0.061730052	0.315051823	2.688556631	0.670486827	0.055375252	0.081139203	0.263898023	1.268082677	0.291774676	0.009362643	0.672123597	0.462873281
TCGA-HT-8563	860	0	1.872853842	0.820622583	9.010763439	2.115439294	6.148094297	0.664836928	7.024652453	6.630119137	3.464926477	2.441142584	4.736035637	0.514845004	5.209890352	4.02199274	0.041053344	6.019292505	3.190732971	5.496203209	2.881932055	1.912371058	4.822320341	9.761095921	0.222052556	0.845672279	6.196449316	3.725498084	4.870818935	9.091803572	4.788153951	0.126620502	2.997583806	5.526218745	3.466812176	9.650780322	2.32711329	0.05399504	7.348428847	8.863907522	5.015616808	2.178249457	2.034952944	2.088632891	0.237574542	0.001128852	1.069262761	2.445421545	4.574220517
TCGA-FG-8181	862	0	1.000242593	1.736809529	0.59288602	1.017084038	1.834903625	0.656464103	1.874230897	2.087491953	1.673053719	0.458172113	0.453515199	2.305797159	1.631911896	3.291388242	0.004334929	5.585536743	1.417439792	0.315306237	1.263962698	0.691150395	0.701062071	2.964283939	0.104143205	1.579274055	1.172390912	6.996049356	1.440276032	2.269427617	0.668765669	0.334098446	3.544001293	0.274627859	0.697982208	3.877117524	0.864944571	0.227206872	0.269607285	4.271482418	1.786143345	4.302160781	0.952109725	0.841391163	0.944446921	0.362074024	0.073391066	4.378165839	4.839372145
TCGA-S9-A7QY	863	0	0.250625296	0.821353139	0.055787807	0.031678843	2.396110914	0.378966577	3.027832531	0.897283218	0.286036197	0.444439242	0.486407699	0.198761629	0.966812545	0.797863333	0.004334929	2.832522176	0.405153475	0.235172569	0.388743998	0.386283311	0.23375844	3.133612748	0.005467507	5.429749075	1.651466758	0.937779157	0.152333664	1.224389036	0.050753968	0.04217819	0.84648478	1.058386413	0.149434369	2.956380625	0.198147277	0	0.718523017	2.562714119	1.443587518	0.045425674	0.199559511	0.081598516	0.310424371	0.16068304	0.009362643	0.574192065	2.354274817
TCGA-FG-A70Y	868	0	0.103271287	0.519758787	0.060030814	0.047687321	2.55993155	1.256659888	2.739339026	2.652091152	0.871361014	0.21869093	0.679329399	0.18235531	1.944658076	0.477176851	0.004334929	2.343117213	0.19519836	0.111545249	0.588493507	0.62352424	0.295789136	2.359160633	0.005467507	0.465365355	1.569499359	2.459788497	0.587845444	3.098638259	0.109215564	0.045610771	1.26777777	0.130388088	0.210904098	1.938017511	0.79557034	0	1.403267345	2.696088843	0.703304282	0.305537694	1.765441605	0.570287728	0.06483255	0.001128852	0.182124977	0.704378624	2.922252893
TCGA-HW-A5KL	878	0	0.005953275	0.538854855	0.006839433	0.249992201	0.819792459	0.355391999	2.43079082	0.942979484	0.369029923	0.184939802	1.232546318	0.260057915	1.173598936	0.155312157	0.034145647	2.058622968	0.008542845	0.067542245	0.450759077	0.296545213	0.35533861	2.885965831	0.036668611	1.478473311	1.220150959	1.744290201	0.124649679	0.759922126	0.22130323	0.004564575	0.65119181	0.17869656	0.216711002	0.949507871	0.060957404	1.241050445	0.661914899	2.16760196	0.391074478	0.228642848	0.238438821	0.074687958	0.149864105	0.001128852	0.153217812	0.385804673	2.684052743
TCGA-E1-A7YE	886	1	1.191654922	0.159656165	5.829815751	0.342175391	2.540247843	0.430534235	6.456583277	2.404565696	6.569522913	1.294595867	4.542348342	0.278309209	5.602263965	0.294855814	0.07549824	6.08307398	2.732774523	1.470525856	4.892599921	2.223294294	1.234578148	6.190075138	0.184746701	3.062994661	5.674408311	7.159246422	4.52817052	7.573710693	3.247097944	0.337002048	7.00951502	2.308436706	1.136496038	7.855291112	0.227607357	0.052886638	7.090769693	3.01657459	2.771205911	4.516002133	0.811496937	3.201767448	0.476382664	0.001128852	1.614003109	5.378815302	7.020526197
TCGA-DB-A64V	889	0	0.988255325	1.208822765	0.006839433	0.006190809	2.348992197	0.325218061	6.326331506	3.638538967	1.04341715	0.491224679	1.553916183	0.348838414	2.198734691	1.338111078	0.004334929	4.369120672	0.95471042	1.059541668	1.648973957	0.290473566	2.711235681	4.062374404	0.082451625	3.448355262	2.804701447	2.941878595	0.417885576	2.061001172	0.257764853	0.241945345	0.909744541	0.905348817	0.217573847	6.230870297	0.026385097	0	2.544442039	5.423492644	1.382935692	0.705010667	0.214325659	0.237376529	0.621191514	0.180034451	0.220994812	0.605988224	4.72810977
TCGA-HT-8113	900	0	0.131896862	0.246768493	0.221703365	0.278365584	0.705965995	0.334562584	0.9234756	1.656460262	2.075588626	0.38976629	0.472537425	1.133698014	1.289867498	3.407392098	0.004334929	3.220722146	0.977531024	0.48151498	1.127988343	0.990186624	0.837465938	1.809549839	0.045839642	3.484861198	0.661064376	2.521002761	0.157344775	2.290077965	1.417469706	0.211182892	3.058931444	0.158854371	0.583321616	4.194221496	0.909658621	0.218585297	0.204620486	2.980392987	1.310975549	1.271870637	1.285207626	0.244384982	0.190559358	0.424187592	0.009362643	2.481307337	3.397525635
TCGA-HT-7602	908	0	0.091362691	0.157080518	0.059210576	0.019972232	2.653563465	0.148822162	3.610798315	1.912463656	1.386736598	0.15177907	0.909620765	0.211776682	3.047128352	0.787566621	0.039674501	5.337399642	0.970620942	0.578040124	1.262609246	2.194396318	0.412923672	3.849835002	0.078649934	2.087095918	1.692964573	2.713268747	0.112788497	1.067194215	0.15963714	0.004564575	3.327360445	0.433036763	0.427190135	2.43402766	0.055735373	0.103679156	0.677627185	3.65131079	0.861897635	0.365814289	0.111182686	0.490364146	0.674479726	0.908930611	0.079880507	1.224307443	5.127978184
TCGA-S9-A6U2	908	0	0.293593645	2.787671886	0.006839433	1.320356766	3.354653849	1.234824943	2.132727341	2.143122526	2.263642873	0.363776814	1.199069507	0.476940632	1.122210545	1.170850659	0.052856234	3.881615325	0.959862223	0.154479162	1.972119116	0.947401938	0.846274211	4.003726822	0.056418466	5.364074006	1.513876945	5.458712025	0.874830238	2.757993407	0.326060046	0.396102758	4.053854209	1.470207691	0.507485325	2.666950667	1.202133118	0.071751195	0.539083657	3.507890454	1.003232544	0.737787632	0.977542238	0.725716719	0.436686775	0.333730834	0.105677691	1.900232863	6.032384034
TCGA-DU-A5TR	908	0	2.978088808	0.104973791	4.510392814	0.196426276	4.128758297	1.66627209	6.401509551	3.200833536	3.611325112	0.16279163	1.300427881	0.320312699	6.32601655	0.562877883	0.065239013	6.453453151	2.497119756	3.623672941	2.890547811	3.57088903	2.765747261	4.246110514	0.990636891	0.958429604	3.862901241	4.982604427	2.882302006	4.825265388	0.929999642	0.45662608	5.954678698	1.52278682	2.748419804	6.146484301	1.918101688	0	4.811338239	6.569738789	1.380111169	1.599696319	2.74719046	1.350628152	0.996333956	0.40864033	2.023851088	0.849781392	6.098191235
TCGA-S9-A7R4	914	0	0.433115502	2.561927925	0.159252607	0.100084482	1.811154396	0.500482698	4.596481121	2.399568214	2.669156324	0.473003034	1.587443339	1.108079881	1.869019838	0.992904678	0.004334929	5.408107201	2.050293398	0.294733774	2.165887381	1.60500255	0.334631367	3.63886057	0.005467507	2.229602452	3.431222349	5.939352165	0.886483896	4.159582684	0.617295283	0.160271892	4.940571498	0.616739393	0.058049207	4.910966286	0.423431754	0	3.147081138	4.270474083	1.324159239	0.546416908	0.612157292	1.251118184	0.064145822	0.250961715	0.180241197	1.854441217	7.803379676
TCGA-TQ-A7RP	914	0	0.398654079	0.517454108	0.006839433	0.686970067	3.203136598	0.193046446	6.067109578	2.170710645	2.496729475	0.475459818	1.415996799	1.59471934	0.728971768	1.533791997	0.035944896	5.015532185	1.467852485	1.424884587	2.017549674	0.728447294	1.343264306	4.359846071	0.994299735	0.715115033	1.550062219	3.651918919	0.494509923	2.412165079	0.508467272	0.075865702	2.551643748	1.475348552	0.424206932	9.324631187	0.202624024	0.1377919	2.098411946	5.373463919	1.35581726	1.027154673	1.332367169	0.358191071	1.803645997	0.292593221	0.103026105	1.753930785	3.637246708
TCGA-DB-A64P	916	0	0.796506788	0.466311653	0.163070551	0.034313372	0.88096033	0.33164203	6.476551421	3.940504258	2.563281082	0.83435834	1.458579946	0.116225094	1.704271427	0.550430368	0.004334929	5.037306478	0.831588661	0.531535793	1.300998421	0.685399651	0.864509982	3.532562429	0.005467507	5.333948377	2.638318595	3.620368251	0.465882477	2.336491377	0.348742582	0.086563386	2.48317441	1.154336793	0.633301534	6.572299078	0.041622737	0	3.214186573	3.22049681	1.069956567	0.586424979	0.122550903	0.503180689	0.181601274	0.001128852	0.76993312	2.444517193	3.696365267
TCGA-DH-A669	919	1	1.830295687	0.177709982	0.832878224	0.026321281	0.832524651	0.811540469	4.93234922	3.090302685	2.425896469	2.416276059	2.787728486	0.441395163	3.105287896	0.350530786	0.071739109	4.127681379	2.504248365	0.96168004	1.690096458	1.137574555	1.890645152	5.606084515	0.120490319	6.62083424	3.91736516	3.201703652	0.525700121	0.706331997	0.212789873	0.004564575	2.987925608	1.84218991	1.788273035	5.29090971	0.017836354	0	3.592460782	5.208925938	5.266597013	0.425026662	0.098251393	1.589377114	0.310516832	0.363450156	0.200911961	0.796846975	3.494720613
TCGA-DB-A4XB	919	0	0.116666201	0.238023299	0.006839433	0.006190809	3.418430756	0.235084976	2.946853856	2.917672741	3.823176469	0.461481327	0.642193015	0.517635148	2.577580994	2.405166183	0.004334929	5.0002668	1.649375463	0.341453595	3.182349215	2.47846054	1.234156641	3.376741765	0.081927874	3.524910624	1.952514926	6.614166532	0.082019922	1.658473501	0.527933162	0.872027229	5.986221914	0.948562628	2.686066445	3.21254064	0.219287369	1.075460513	0.605702662	3.534039754	1.160215717	0.919125291	3.787768646	0.546418669	2.435330878	1.362011033	0.962941687	2.104852341	7.325734482
TCGA-TM-A84H	926	0	0.136590745	0.330724677	0.006839433	0.006190809	3.907926947	0.209448452	2.87534316	1.345283552	0.792666489	0.603102351	2.269384389	0.126217961	1.322096646	0.234926442	0.004334929	3.076731843	0.115233058	0.843391865	0.66036221	0.585996781	0.369899655	2.384223564	0.087939075	3.45777967	1.841095899	1.590688834	0.382411592	1.843788046	0.074348305	0.537300701	1.306667237	1.605301068	0.560330541	1.348185308	0.044539756	0.328317772	2.925903943	4.593879096	1.126087788	0.053170236	0.467029361	0.068289504	1.800542039	0.001128852	3.646257275	0.737724996	1.105287407
TCGA-RY-A847	933	0	0.06724305	0.719465158	0.178366147	0.067716835	0.375785059	0.267460764	1.257419069	3.140811778	2.455491085	0.495365543	0.62079072	0.55555258	3.31549887	0.495466324	0.083679124	3.738573584	1.010525842	0.262589247	1.94085366	1.391500164	0.622071799	3.20903153	0.005467507	5.121441039	1.224704286	4.24186058	0.218232304	1.996972935	0.135363745	0.298093384	4.474691277	0.250950598	0.477283727	2.023842728	0.637550783	0.059248327	0.247787323	3.040549596	1.913335325	0.373764526	0.498516735	0.327260732	0.370349263	0.836496377	0.049890218	1.246726092	5.663424973
TCGA-DU-7018	933	1	0.282590432	1.429494079	0.045193498	0.093988752	2.64893477	0.297959674	2.344445133	1.296909016	0.927241852	0.277180521	0.974467074	0.36100215	0.218791733	0.451651593	0.129466509	3.297330752	0.849556835	0.156405948	0.385899211	0.071839867	0.049237986	2.694914761	0.085459352	7.725391288	1.681892527	2.207049947	0.531181322	3.243650292	0.168269483	0.199548796	2.131942225	1.173415231	0.292354976	2.70817549	0.149239127	0.113413488	0.52225538	3.940643144	1.069415015	1.252875994	0.238074661	0.515185481	0.490632592	0.127488514	0.182877789	1.960240723	3.030446729
TCGA-DB-A75O	935	0	0.40190017	0.336424029	0.006839433	0.006190809	4.480285422	0.347074825	5.673687638	1.949747774	0.86421932	1.134488998	2.156032475	0.216211757	2.286214237	0.306034258	0.004334929	4.403587068	0.961477533	1.621990984	1.250488224	0.746225858	0.161875297	5.636236064	0.528184711	4.088429299	1.363393311	3.190202229	0.284386534	0.562529629	0.214215272	0.181480024	1.224298161	0.566719732	0.162812321	4.099542224	0.307542049	0	3.696412996	5.815967521	2.551350873	0.340679744	0.677477328	0.642860894	1.030469897	0.133771351	0.262626741	0.608441079	4.372134058
TCGA-RY-A83X	939	0	0.069154947	0.189326823	0.058116188	0.019692317	1.910108394	0.539158573	2.628479826	1.118723659	0.757066462	0.241557342	1.061377952	0.437579075	0.396227626	0.648911277	0.004334929	1.728959026	0.1013702	0.16293748	0.240559768	0.052469647	0.109463261	2.866517012	0.005467507	5.696641633	1.503978329	1.561254984	0.365446242	1.077181065	0.079343788	0.191780344	0.767403259	0.991625311	0.203581056	1.593083167	0.040092383	0.050806082	0.558744967	3.184264841	0.622762369	0.085352938	0.200806274	0.108909419	0.662767799	0.001128852	0.009362643	0.483894227	2.732577202
TCGA-S9-A6WL	946	0	0.862258699	1.568682647	1.460525665	0.775939365	2.372307057	0.550856216	5.93321181	1.769191907	0.380343505	0.668753047	2.016756483	0.918326743	1.187247122	3.829048651	0.004334929	3.27652653	0.117883646	0.636756172	0.157303235	0.150277515	0.282680731	2.98419102	0.090023822	6.667351557	3.233231263	1.683316934	1.004014305	3.853856011	0.152360379	0.516037654	0.253627799	1.19340688	0.341328146	8.062284054	0.313985598	0.973858927	2.610532342	5.070019253	1.321724955	0.09917392	0.49131979	0.46901735	0.073047716	0.001128852	0.529256598	2.348111582	1.847698377
TCGA-TQ-A7RO	949	0	0.480740839	0.114034166	0.080653557	0.336929311	2.581150626	0.090686489	1.589205346	1.850639384	1.750364897	0.373482693	0.980675559	1.08814256	0.539238646	0.52530308	0.004334929	4.857471061	0.752280429	0.327416766	1.294969575	0.465428572	1.601136433	3.998283028	0.005467507	7.454289251	1.887983394	3.933690779	0.962144647	2.803105529	0.597722218	0.116353619	2.121314323	1.641218307	0.465416112	3.494515014	0.549675245	0.074074906	0.955198778	4.04086985	1.660336446	0.789368148	0.268938146	0.504084575	0.448291235	0.440833445	3.996687229	4.051388016	4.029697532
TCGA-TQ-A8XE	954	1	0.414861285	0.480152955	0.040709373	0.014339888	2.014204323	0.240981673	3.387221217	2.086727538	1.532759712	0.25536423	2.142104337	0.519315673	0.983389414	0.713242829	0.004334929	4.111626592	1.977775963	0.450941977	1.715482173	0.761802013	0.44995876	3.995166116	0.326763617	2.662814665	1.871716345	4.463056172	0.693500118	2.037795474	0.499264194	0.163203977	3.075751292	0.4593882	0.412086602	2.365939665	0.039078241	0	2.544145745	4.433634422	2.785010236	0.308917559	2.61173686	1.307234161	0.541466841	0.001128852	1.273822341	1.421316787	3.920530081
TCGA-DB-A64R	955	0	0.1193038	0.1787007	0.08629949	0.02723061	0.7553662	0.2555253	1.078479	1.352391	1.318549	0.3113551	0.6305173	0.5971078	1.489372	0.570121	0.05817642	2.544603	0.6120867	0.1927757	0.3840361	0.4952252	0.1616193	2.783919	0.005467507	6.661188	1.178942	1.976712	0.2839172	2.544298	0.3049623	0.06589765	2.436962	0.4241521	0.3051621	2.299219	0.2283391	0	0.3177144	2.748263	0.85514	0.28974	0.3407519	0.1614938	0.2602764	0.1335101	0.009362643	3.024039	3.522065
TCGA-HT-7902	956	0	0.15688264	0.521559873	0.051532074	0.182649053	2.925424217	0.369693385	3.298506584	2.331310849	0.45040413	0.2403503	1.038885861	0.237213067	1.7754712	1.834379904	0.034561062	3.172600544	0.089669202	0.164980396	0.725223105	0.564251291	1.248358632	3.961746476	0.39369155	1.15848503	1.342409001	2.085469747	0.248027634	1.773387022	0.462764829	0.370624964	1.517789085	0.774103441	0.776635985	3.994074884	0.170986615	0.329690744	2.300295828	3.992378743	2.115034435	0.231809447	0.137742404	0.428410916	0.626489804	0.147419754	0.408740514	1.221372951	4.110724368
TCGA-S9-A7R8	961	1	0.517090547	0.440939961	0.079440787	0.117301368	1.083165034	0.235446141	3.661225749	2.471132828	1.94769633	0.480156769	1.312607918	0.367321891	0.863021203	0.648364341	0.053539429	4.195681433	3.200709242	0.965154592	0.869531906	0.124083081	0.273716427	3.773680045	0.106718351	2.042344399	2.568648714	2.834477099	1.314260678	2.643474738	0.947685371	0.216295982	1.130279199	0.415958213	0.149175871	4.274943643	0.247114159	0.143529745	3.916408436	4.397815915	1.642694247	0.117219844	1.114340024	0.444206706	0.239277556	0.122231687	0.741461534	0.729786117	4.013776053
TCGA-HW-A5KJ	962	1	0.16072744	0.335968913	0.18401279	0.082253576	0.762443475	0.229414629	1.159613533	0.528324083	0.510340623	0.136657966	0.294971101	0.288751404	0.079694607	0.837522547	0.004334929	2.072158719	0.426544102	0.384388203	0.184594193	0.070064955	1.560310405	2.100137337	0.005467507	4.983930152	1.099262335	3.163127393	0.612561464	1.007190976	0.051166491	0.088826239	0.349727476	0.288014549	1.929361311	3.73847053	0.486633375	0.246600431	0.64032284	3.513745917	1.133872544	0.883165651	0.139695041	0.337118981	0.128089612	0.001128852	0.05963841	1.303640299	2.499522491
TCGA-DB-A4XH	962	0	0.069837147	0.165818928	0.094593108	0.171630306	0.34419197	0.378096398	0.296832107	1.114471932	0.71977108	0.265365906	0.174140248	0.154627322	0.536661352	0.788888768	0.148754316	2.595663064	0.948873851	0.123945477	0.339585612	0.299455077	0.096789962	1.877440678	0.067843467	4.012733947	0.821794694	2.915643657	0.097487319	1.450163316	0.035405384	0.004564575	3.578438123	0.180337528	0.539622893	3.30338788	0.962788709	0.435279003	0.139016163	2.387928136	0.597197014	0.231079318	0.19643782	0.252917492	0.197460423	0.14690219	0.009362643	0.647487749	4.474855622
TCGA-HT-7688	964	0	0.283412751	0.950263519	0.25389571	0.24140379	1.089669081	0.395076423	2.025823233	2.191585429	2.49020696	0.362004937	0.70810601	0.89812017	1.721585902	3.482371748	0.034284132	4.476644952	1.252771355	0.157047628	1.654203893	1.263148915	0.390648294	2.476417293	0.005467507	4.137014319	1.024128446	5.563964242	0.57728383	2.554180717	1.026126747	0.285306219	4.855446486	0.273801709	0.368530564	5.14652115	0.433388583	0.326943489	0.978284461	3.370620909	0.468281705	1.295234211	1.071785831	0.916943119	0.10344175	0.339399248	0.039519508	2.335133412	5.620496523
TCGA-DU-A5TS	964	0	0.733757212	0.494507241	0.006839433	0.228663986	0.62024904	0.097206481	2.155451515	1.817167381	0.525587758	0.188326302	0.318427529	0.006837444	1.510584539	1.013929691	0.004334929	3.425884065	0.008542845	0.177808724	0.27604362	0.386720813	0.063986694	1.513004987	0.186204962	0.427718449	1.170221829	1.830823408	0.149499083	0.819701415	0.110138963	0.086163682	0.520095301	0.40932576	1.091854288	2.506927939	0.160026531	0.053440946	0.955272662	2.571623143	0.892144286	0.308192117	0.321075157	0.138175328	0.524205258	0.47221594	0.630297548	0.523170198	2.864984102
TCGA-DH-5141	968	0	0.312819962	0.798036417	0.081999865	0.025977016	2.577588442	0.150612872	4.364709278	3.096069332	2.148874921	0.418591621	0.691140492	0.551961423	0.37494016	0.57310415	0.004334929	4.160512132	1.282857377	0.161019567	0.279944915	0.310458605	0.428502435	3.633075331	0.005467507	6.205063256	2.017038904	3.953726261	0.481187985	1.735529191	0.129652492	0.171856639	3.454461868	0.858040705	0.257191999	2.933596733	0.086109965	0	0.494030693	3.601384786	1.21923333	0.414683165	0.048091679	0.61304805	0.209426842	0.295979364	0.009362643	4.10604858	3.705826948
TCGA-E1-A7Z6	984	1	0.130720974	0.293351428	0.006839433	0.006190809	5.459859532	0.364649438	2.699526576	2.249799806	2.15470932	0.273292589	1.803661312	0.310445537	0.612776821	0.367326623	0.004334929	4.257637447	0.449300392	1.755576642	1.373149084	0.216504431	0.260043664	4.877305494	0.353812294	0.962059126	1.388071724	2.954337537	0.45333097	1.722928887	0.219717637	0.499330698	1.399346401	0.540978853	0.381665585	2.09093408	0.126891865	0.960491779	0.860971057	5.629571483	0.687433982	0.111141639	1.68465546	0.316760957	2.321511482	0.001128852	0.522560173	2.215485303	3.414049162
TCGA-E1-A7YV	987	1	1.104813692	1.046378462	0.948645256	0.264073499	1.542519332	0.496986349	1.399179935	1.684302265	2.405785903	0.759886352	1.148564382	2.001053855	0.720274819	2.516634776	3.75089691	4.208307822	1.11733154	0.471685727	1.193598553	0.652032908	0.543729179	2.09538215	0.088590896	1.032781371	1.987116941	3.73912196	1.081620411	2.540393632	1.708781598	0.22030046	2.45076294	0.499151524	0.431865494	6.352713001	1.952846845	0.641375721	1.633248126	3.957939438	0.782665607	3.378523475	3.48347866	0.837902936	0.198836656	0.585682608	0.049890218	4.155279231	3.208270689
TCGA-FG-8191	992	0	1.196802569	1.423797939	0.061396823	0.089999062	2.8693348	0.040180708	3.289057268	3.231979883	4.329205729	0.540328514	1.328292068	2.467926754	2.261017855	0.469753345	0.004334929	7.943582455	5.925155739	0.340890278	2.803710049	2.66335097	1.138313272	5.133819516	0.792186562	2.133822512	3.367747603	7.840248157	3.310414853	2.540271458	1.905544337	0.165824285	6.313246638	2.318896543	1.665792467	1.559001796	0.057661512	1.473013649	1.690788426	6.107178204	0.393476988	3.521206128	1.107566136	4.434850106	2.218748553	1.164513744	0.662319271	4.164416088	7.543804265
TCGA-S9-A6U5	992	0	0.252066617	0.251241915	0.501376572	0.066092373	3.472742677	0.46276848	5.200222472	7.285511821	0.755793601	2.689983685	1.553916183	0.486537118	2.005154166	0.139622685	0.004334929	5.150916542	0.302457427	1.650790202	1.596185468	0.608257502	3.324170784	4.123558022	0.04651159	4.705168282	2.686370799	2.828844524	0.900176074	1.691109608	0.160782686	0.253591739	1.504989507	1.201068074	2.385812875	4.830438666	1.009929276	0	1.272791358	4.946584427	2.241515767	0.707016135	0.130559739	1.504684727	0.992027176	0.819845232	1.635370292	2.05022475	3.772453998
TCGA-R8-A6MO	993	0	0.381435034	0.613546675	0.05139458	0.074734675	1.736961807	0.139963186	4.434267861	1.897900115	1.246452787	1.784940744	1.225962611	0.363222797	0.604664483	1.458089304	0.004334929	2.776563997	0.165925197	0.242197486	0.595592307	0.047203876	1.170291314	3.026493028	0.036939217	5.207623704	1.746848303	2.127333725	1.503451367	0.891589677	0.323567554	0.004564575	0.802043669	0.447512503	0.370525132	3.910961306	0.13511803	0	1.955031722	4.387438218	1.063784159	0.107827351	0.123735371	0.307451911	0.103976297	0.400531952	0.77274908	0.692168823	3.041942378
TCGA-HT-8019	1004	0	0.247015608	0.361906539	0.006839433	0.361209454	0.192776919	0.148950145	0.417875291	0.615186069	0.318708715	0.267262883	0.145925132	1.071436057	1.159113594	3.123151799	0.004334929	1.767198221	0.008542845	0.34505353	0.25673393	0.32766118	0.126230955	1.457255826	0.062142756	1.723544962	0.866734383	2.465987851	0.153620246	1.502356869	0.011570725	0.09599016	1.481462638	0.089677956	0.272096691	4.191567158	0.625338039	0.231131033	0.211117277	2.863693121	0.638635726	0.590875241	0.666377313	0.28244274	0.221663416	0.471906525	0.036880172	1.331490221	3.202521612
TCGA-TM-A84O	1011	1	0.635372282	0.758737328	0.006839433	0.041222965	3.867012486	2.782177275	4.536412731	3.279534681	0.207545475	0.447884969	1.063417376	0.098166301	1.724825282	0.371209584	0.136053917	5.874725379	0.129094131	0.949477655	1.161206035	0.95563724	1.333245092	3.468334853	0.307752729	3.80435296	3.254782981	1.601208662	0.141091069	1.959099177	0.214827704	0.200409325	1.572372145	1.170295031	1.797749581	3.767697123	1.469696908	0.066817979	0.623351316	4.312627497	1.633130784	0.156492849	0.80670051	0.7069536	0.773698077	1.19279359	0.009362643	1.826711202	2.655115116
TCGA-DU-A5TP	1012	0	4.053613348	0.002348008	4.273082942	0.388210313	3.527013724	0.348853271	7.004985697	2.861563307	4.09360729	1.782180302	1.683233094	2.678445398	6.342486414	2.771074025	0.0529929	8.809470928	5.906618119	2.139770934	3.86721884	2.875819408	2.086130951	6.959522588	0.056551858	1.926405367	7.017702896	6.437653681	1.345225183	4.268598644	3.69578705	1.066560594	5.503613934	7.530407918	0.65977906	7.406974088	1.486300218	0.606229243	8.155418067	5.750751785	2.900800145	4.997642896	2.707114086	2.825885908	1.301195405	0.121046238	6.124246446	5.039022408	7.573121253
TCGA-DB-A4XF	1021	0	1.791448383	1.531460343	0.186015082	0.054805086	4.666743214	0.831192944	7.282446464	1.832297396	0.655206223	0.057431548	2.048514244	0.355100643	1.812015442	0.543871174	0.004334929	2.664533831	0.413468262	1.941796992	0.621320166	0.06115703	0.645677382	4.504341163	0.005467507	1.39981733	2.170853039	2.57267356	2.309774182	3.4152654	1.647533503	0.562248559	0.716806208	0.781614911	0.350340908	7.184493351	0.394112776	0.123346434	3.465306642	7.656768944	1.063716181	0.232174371	1.098174224	0.29086703	0.896999991	0.105279044	0.709727395	2.079340117	2.703129297
TCGA-TQ-A7RN	1026	0	0.180555046	0.515246164	0.006839433	0.042463112	1.630073138	0.110156832	2.343850078	1.739685926	1.641390049	0.54091457	1.514795488	0.070641545	0.592504238	0.464471485	3.804609447	3.143352753	0.575932879	0.322288149	1.201858519	0.481274932	0.184101567	3.239685081	0.038426602	6.528579167	1.905135035	2.683498074	0.284269214	2.049223565	0.366344195	0.175488735	3.133133957	0.546145336	0.385615561	1.969049976	0.271570769	0	0.645200518	3.102841309	0.952017378	0.078459555	0.386873736	0.374452633	0.424026105	0.07933228	0.70530895	1.175031567	4.0815771
TCGA-TQ-A7RU	1032	0	0.396377413	0.693975151	0.077552192	0.262895582	2.474559391	0.677127734	2.449125164	3.921997419	0.394196256	1.320730765	0.877905628	0.359000605	0.729665239	0.235657847	0.004334929	2.531927276	0.253089783	0.50368586	0.315961639	0.362456192	0.87640946	2.472463893	0.055751312	6.20785662	1.568825237	1.026639753	0.69526633	1.931133607	0.242596555	0.111650161	0.700393717	0.652197264	1.259179542	2.102657802	0.996142362	0	0.742662306	3.019915424	0.48893387	0.062244	0.022757455	0.606804205	1.068044372	0.750640991	0.75601999	1.480120582	1.63169037
TCGA-DU-A5TY	1033	1	1.145305	2.610235	1.823298	2.600255	3.807801	0.2925368	7.752167	7.376457	2.797608	1.415442	0.827029	1.297443	4.532802	1.946651	6.316956	7.145805	2.378561	2.455377	3.419723	2.193506	3.097729	4.707434	0.3593965	0.9351762	5.548194	3.949927	0.7460406	2.092521	2.912331	2.390676	3.26061	2.323505	3.599688	10.0909	7.315324	0.1230824	2.224363	7.903615	2.465815	2.245169	0.821767	1.408045	2.589749	0.001128852	3.958656	2.613453	4.836606
TCGA-HT-8114	1040	0	1.187859834	2.092083499	0.179371638	1.562595921	3.166753815	1.455241351	5.781105056	6.038654494	3.848948566	0.456514601	3.023483749	1.275564298	3.7913132	1.838334463	0.004334929	5.955779059	3.260558332	2.892519267	3.851856167	1.453906335	2.145798823	5.419080876	0.175719977	1.192956799	2.999646853	5.735102056	2.619943824	4.662164088	1.717058739	0.498335898	5.000468284	0.843619466	0.918204603	3.338099917	2.937732068	0.271820618	2.7269468	6.612289334	3.401487634	0.480030698	4.911577665	1.323198976	1.363934963	0.863589925	0.320593708	2.379979414	4.839131833
TCGA-TM-A7CA	1058	0	0.160855421	0.611293915	0.071464626	0.256162641	0.958559438	0.287905053	1.901080076	0.582276814	0.544813956	0.25930227	0.881155782	0.137181774	1.193834793	1.272395879	0.004334929	3.078738751	0.426650788	0.442621117	1.011678427	0.41444476	0.191517374	2.171724732	0.09561107	1.324189092	1.377358893	2.368626902	0.09521139	0.987511008	0.311381926	0.194004267	1.138735369	0.892471939	0.308056845	2.279194292	0.029193258	0	0.407353957	3.567537745	1.445405972	0.322988939	0.881260431	0.219579971	0.214630885	0.001128852	1.531085264	0.680301149	4.154673124
TCGA-S9-A6U6	1069	0	0.239768714	1.743826562	0.28537383	0.157100076	0.730271399	0.198864437	2.38626442	1.295855423	3.494738093	0.378201245	0.467676348	1.754532559	2.127764977	1.428898564	0.004334929	7.111672226	3.996326315	0.540763943	1.290012419	1.270336902	0.281739776	2.528895621	0.12993457	2.449944386	1.730231823	4.775398762	1.167255318	1.413378105	1.257288211	0.222963815	5.297065028	0.335699673	0.482617802	3.532693496	0.06260249	0.764016686	0.426124667	2.747295345	0.584000767	1.303568164	3.063454341	0.650489098	0.835953797	0.19613007	0.050441198	2.312309361	7.013926677
TCGA-S9-A6TY	1076	0	0.122593968	0.365478402	0.055102261	0.068257908	1.090209747	0.19824664	2.255852795	1.094370492	0.053188136	0.364108794	0.221674813	0.254321074	0.516779424	1.642623861	0.036912776	1.482100008	0.096002324	0.425210193	0.080026665	0.050116316	0.147465992	1.64615513	0.005467507	7.281986686	0.796825268	0.859533854	0.041417731	1.16058115	0.05020375	0.113219722	0.417471725	0.614701905	0.507887761	3.553703556	0.897069581	0.04774915	0.776822601	2.462629197	0.371706278	0.080896327	0.398743954	0.103196217	0.112103532	0.001128852	0.195987692	0.662810472	1.404208205
TCGA-HW-7495	1078	0	0.256860532	0.474911267	0.19337421	0.105758985	2.299654179	0.21287736	1.41969907	0.881927406	1.193680534	0.260612311	1.41842882	0.991272446	1.434970658	2.043920062	0.004334929	1.864301913	0.234051985	0.081009156	0.353326062	0.294213029	0.134867427	3.335461298	0.005467507	5.527888769	1.488413102	2.748243885	0.236426905	2.104610962	0.239711733	0.238958882	1.682171665	1.562781672	0.070667503	2.660494607	0.520192879	0	0.528252732	3.347552308	0.560728524	0.441603187	0.580726065	0.220683491	0.843548943	0.001128852	0.138410717	1.891787345	3.15810016
TCGA-HT-7881	1079	0	0.119303806	0.153208364	1.154480292	0.217999589	1.884034843	0.233036627	2.144150989	1.023957254	0.659481632	0.049853639	0.994509933	0.237576636	1.011960283	3.246415382	0.038846549	1.332574022	0.347134768	0.177555822	0.380742125	0.490861357	0.513663457	2.923176257	0.005467507	3.46418289	0.814916532	2.985649392	0.126485904	1.471415269	0.052403338	0.191038257	1.602099701	0.20199497	0.155624356	3.170013678	0.166281584	0.701442305	0.714765926	2.411271212	1.016648454	0.193462324	0.750305715	0.108511568	0.369683449	0.316474815	0.009362643	1.639661039	3.911473454
TCGA-S9-A7IQ	1099	0	0.931390508	0.717983338	0.401086331	0.497734248	0.619590969	0.179084897	0.492350808	0.748497059	0.738368878	0.263585178	0.280613192	1.464308688	1.126088514	3.383129807	0.004334929	2.011862248	0.410450297	0.536157385	0.349847284	0.535091804	0.151211003	1.798883375	0.005467507	4.240146625	0.844563625	2.880777623	0.184909557	1.783766393	0.038183228	0.49125259	2.271227634	0.429447319	0.104004483	4.022048464	2.181460879	0.191903095	0.352671725	3.270114139	0.693803455	0.045980256	0.594119568	0.128661225	0.569807497	0.084343072	0.076233852	1.512090488	3.856542862
TCGA-CS-4943	1106	1	0.301732746	0.730400634	0.120104316	0.282555448	2.27063195	0.326572906	3.594383202	3.222799454	1.954376437	0.669823323	0.866470786	0.596919523	3.23371286	1.310334738	0.043394297	4.944763384	2.70870767	0.424573018	0.770151467	1.931405827	0.715618695	3.146106295	0.005467507	2.411470881	2.194473386	4.293104092	0.086205964	2.923140771	0.146203399	0.362430976	4.418451982	0.417131684	1.486559555	2.189884807	0.140186664	0.16932645	1.415616055	3.752638946	1.282429533	0.620162518	0.342332447	1.085056566	0.360887916	0.430359563	2.315441686	1.351954973	5.876788675
TCGA-DB-5280	1112	0	0.078947287	1.499788323	1.440676645	0.067446221	2.569911393	0.346741117	2.964221673	3.189783543	0.373366315	0.240229539	1.464932155	0.16435535	0.566508707	0.10557969	0.044357094	3.732207055	1.695470307	0.632268534	0.271775336	1.065647391	0.541574578	3.299616222	0.005467507	1.961462453	2.833843073	3.299826344	0.269290379	5.128718452	0.234407559	0.094401316	1.216209657	1.299785853	1.196046642	1.351203813	0.322227473	4.072830232	0.469918815	3.489948404	1.506679912	0.260830966	1.145938743	0.277976365	1.702050747	0.439673454	0.575836813	2.479114515	3.238641842
TCGA-FG-A710	1115	0	0.584653954	1.023933176	0.160271731	0.061071824	1.730425024	0.632861576	4.121959886	4.767760537	1.806416074	1.54616073	1.054968606	1.729366277	3.660918527	1.117321437	0.004334929	7.268531256	2.770710466	0.267344934	2.604420212	1.389934113	1.066705979	4.959712561	1.794613887	5.599202434	3.134044272	3.748453842	0.986425443	2.601002493	0.899997625	0.268425876	3.441272419	1.900100273	1.132731145	4.977219564	1.942771373	0	1.260623342	3.761978026	3.240260229	2.338694186	0.372806881	3.051870619	0.4291464	1.656797915	0.419714977	3.361614938	5.084588206
TCGA-TQ-A7RM	1116	0	0.205082263	0.002348008	0.256039925	0.251418542	1.092100461	0.578598031	2.241917901	2.185934048	0.709547529	2.748769768	1.29201799	0.215842694	1.348792821	0.130203997	0.040501968	1.439941904	0.361722179	0.570107175	0.831541806	0.62574472	0.497175918	1.747510486	0.374319706	0.798108164	1.995512093	3.016235958	0.684677988	0.528888981	0.263218984	0.304729179	1.451092973	0.285206851	0.05887554	1.822855113	0.041344613	4.410769954	0.45854616	4.958925511	0.596346293	0.165188321	2.370882212	0.480190379	1.42622048	0.090682967	0.009362643	2.105804286	1.02980379
TCGA-FG-5965	1120	1	0.945043304	0.523941652	0.743349832	0.141295254	2.96548385	0.478284938	4.620847508	3.428939926	2.888162595	1.803986925	1.268910032	0.918337255	1.275058384	3.109041548	0.60232232	4.696159376	1.813395789	0.912194505	1.981181639	1.207166072	1.241898986	3.729657231	0.117013379	1.468154454	2.500842945	5.411546542	1.477866587	2.997783827	1.220829636	0.263493811	3.293690403	0.800369631	0.762620621	6.845595479	0.994926726	0.243317195	2.660312739	4.90483047	1.288373848	1.144396661	1.146110001	2.094432904	0.593960716	0.573378312	0.396228311	3.103214836	4.731725301
TCGA-S9-A6TZ	1120	0	0.230048565	0.886169155	0.585072662	0.027787404	2.748415162	0.547675549	3.292558922	4.313352751	2.039587901	0.780813348	2.870269921	0.293885703	1.058753978	0.447457497	0.004334929	4.614371922	1.878581446	2.643454969	2.255706606	0.872690328	1.304076147	4.373507465	0.063470599	3.335729975	1.988871537	4.437522794	0.719584073	4.796528471	0.266410551	1.033368282	3.266500082	0.688104708	0.831188267	3.032100657	1.046808079	0	1.111895362	5.620282792	2.614608266	0.921675473	0.581298575	0.642769835	0.953189377	2.101544194	0.118861733	1.789311809	4.334046084
TCGA-E1-A7YW	1120	1	0.245810346	0.572349527	0.140911201	0.128102214	3.12970759	0.223721419	2.971340021	2.079185521	2.156235709	0.350209898	2.29507822	1.403399432	0.933247866	1.019559174	0.004334929	4.967960362	1.917939877	0.59396244	1.147476119	1.598064344	0.202258059	4.106319782	0.054148829	1.340921468	1.914406958	3.508039024	0.418633094	1.136396178	0.18725197	0.057491516	3.942009359	1.310119369	0.205570673	1.117422232	2.280162999	0	2.292062629	4.311647945	0.854746172	0.382984039	1.215076247	0.448598236	0.964739192	0.115765677	0.949419889	1.383911291	3.655606756
TCGA-VV-A829	1127	0	2.096556733	0.652864678	3.018553926	0.798946957	0.150143721	0.333103062	4.88485166	5.131656028	2.355141815	1.809067085	2.996372344	0.451933207	0.992775625	0.801715693	0.046143408	4.235714583	2.021852568	1.926579939	1.929444106	0.92817324	0.925207954	2.674605844	0.049330215	6.248292801	2.627106034	4.225705977	1.082089459	3.204176346	0.229447058	0.269245442	4.036311083	1.233395185	2.223504952	1.754858344	0.433071887	0.236875321	0.93645666	4.173725821	0.945455581	0.349331378	0.157020809	1.911880304	0.003963953	0.001128852	0.171164045	2.600522036	3.853149594
TCGA-HT-7874	1130	0	0.203841031	0.551739681	0.106149792	0.15748103	1.177992121	0.552107242	1.148713526	1.962217787	1.687080493	0.405434917	0.965394138	0.820752442	1.046660923	3.472555704	0.004334929	2.435648857	0.615642977	0.391473468	0.504738615	0.74902619	0.240799326	2.188429019	0.076153496	4.05614635	0.886379544	2.8461739	0.233268707	2.038390531	0.56043187	0.154189728	2.784137723	0.125018822	0.453135706	3.603533079	0.626444257	0.100062047	0.471165313	3.767390623	0.71787106	1.102637871	1.164300743	0.323731426	0.271731517	0.085829394	0.009362643	2.33026735	3.672790018
TCGA-DU-A7TC	1137	0	0.015337557	1.680697298	0.051807023	0.119781147	0.20125343	0.218857986	2.122238123	0.771469111	0.936919301	0.104593935	0.266824602	0.506341299	2.061895239	1.91201701	0.004334929	3.229528159	1.080809946	0.244491194	0.382499844	0.591689387	0.138645718	1.738147986	0.037345026	3.904635466	0.896488181	1.277630235	0.127141125	1.091356688	0.035683414	0.106011527	2.370239937	0.308089486	0.29958761	2.736562388	0.306734548	0.132555759	0.427838341	2.262703148	2.168667311	0.076018605	0.375455024	0.076045622	0.288039472	0.076752344	0.009362643	0.71727019	2.697929461
TCGA-CS-6290	1137	1	0.298482676	0.247736901	0.063988624	0.135730033	3.535169481	0.203304613	4.162904449	3.218693416	1.091444118	0.329952661	1.48900409	0.19452162	4.136458936	0.89738623	0.117244037	5.026038651	1.273980439	1.492531665	2.704070437	1.727247126	1.706431581	4.83555773	0.005467507	1.533363698	1.743404375	3.070941396	0.243929843	2.08251809	0.735732012	0.132693411	3.560738466	0.222100309	0.700182477	3.991902318	0.298286015	1.314789879	1.819389242	3.903662888	3.88343109	0.971742726	0.906916102	1.321053903	1.14068435	0.565823673	0.55871649	0.700673706	3.392964962
TCGA-DB-A4XE	1139	0	0.316726111	1.011547221	0.081326871	0.083190632	2.911273751	0.186830664	4.813585956	1.112474545	0.612764446	0.45371314	0.588351561	0.334646946	2.254127721	0.651551842	0.004334929	2.184952808	0.008542845	0.125520698	0.83998457	0.880441001	0.280327177	3.389422339	0.005467507	2.682657909	1.782615548	2.230232051	0.24610073	1.225740941	0.415960605	0.117266363	1.355133455	0.329131496	0.350677784	3.393335217	0.095913849	0.345386525	1.662803494	3.659595933	0.794717466	0.173070525	1.577134709	0.398879667	1.067226064	0.125388097	0.109381598	1.004874549	3.519800491
TCGA-WY-A85D	1147	0	0.071745572	0.274352913	0.006839433	0.022907989	3.344421221	0.062669663	3.322708708	1.414000399	2.173138861	0.397027836	1.215754717	0.135490502	1.101659762	0.058054898	0.089417674	4.735866843	1.460315008	1.066511826	0.928476249	1.50932464	0.073689472	4.127080194	0.005467507	0.533328426	2.341185949	4.845167132	0.521183024	0.907263617	0.265111153	0.147188217	3.131589341	0.309816684	0.191835845	1.105447735	0.010271778	1.169085918	0.856068021	3.083081201	1.08148301	0.541140131	1.140667074	0.322705144	2.571986392	0.386915175	0.826093045	0.347468705	5.075457013
TCGA-HT-8018	1152	1	2.14914865	4.96943838	1.44536902	0.66080401	3.80612602	1.16528781	6.764965	3.89160441	3.80884302	1.18271395	2.69114781	4.5602284	3.5467886	4.70189254	0.13747072	6.99480483	2.88396008	1.64703177	2.69384972	1.740105	2.45605357	5.22112199	0.46788276	1.75087781	4.03936921	5.29113524	4.1672333	5.53440058	2.07140531	1.26321084	4.9708531	2.86826916	1.39171742	9.72832837	2.93095427	0.05052845	3.94966869	6.05821962	3.39465886	4.14455869	0.98905169	4.39924247	0.76874999	1.10992756	0.45783174	6.07577921	6.48671239
TCGA-FG-A4MT	1164	0	0.302995707	1.164922802	0.120947075	0.067535308	0.976786805	0.175820405	2.779193723	1.423099375	2.228648347	0.438144145	0.840089519	0.71516213	1.354718316	0.699423668	0.039378374	3.14851879	0.817652961	0.462774348	1.367106435	0.70107128	0.240069249	2.161426521	0.068017211	1.904585222	1.821526605	4.04425286	0.74444554	2.079616847	0.32364886	0.231448167	2.783540446	0.301216019	0.620449939	3.975944489	0.634095858	0.030175922	0.411704206	3.58897792	0.68828785	0.676151653	1.390859152	1.079179958	0.313767482	0.001128852	0.243817929	1.319115296	4.802807153
TCGA-S9-A6WH	1173	0	0.618944235	2.66916341	0.234813082	0.519226264	2.129831757	0.294962339	0.945555247	2.578431014	0.344431304	1.511904921	0.842286846	0.265652945	0.953688689	0.365325536	0.05872095	2.400712423	0.403311206	0.681930542	0.314464737	0.404219506	0.232662757	1.788051895	0.117098966	5.996649394	1.280653516	2.286119873	0.166677408	2.906169737	0.30737307	0.125713787	1.453770918	0.719768802	0.237641573	2.882391365	0.18877519	0.609622705	0.731292601	3.693820306	0.710475552	0.069488873	0.267273984	0.394765265	0.610629606	0.134685301	0.264285805	1.250808025	1.423252707
TCGA-DU-A7TI	1183	1	0.858653731	0.054785346	0.006839433	0.176148364	1.578505891	0.332766035	4.250180681	3.683356295	4.683953167	0.55471422	1.435701947	0.59021828	2.600720654	1.73821879	0.004334929	8.923158844	5.420320334	0.76216026	3.940295678	3.218051464	0.419132942	6.425819867	0.005467507	2.058220389	2.551060176	7.935194932	4.291555722	2.447517907	2.409818063	0.294073883	6.807159577	1.474895701	3.320897028	3.798222334	0.144590775	0.428461437	2.897628897	3.7580766	4.695014307	2.820210017	1.757319728	3.822985182	0.738268125	0.318542768	0.615676103	3.150163502	8.20613489
TCGA-HT-7856	1189	0	0.525737824	0.827669103	0.857681917	0.538264425	1.710457861	0.863423906	1.845902424	2.281447573	1.004451501	0.526189879	0.862716806	0.879400228	1.052409267	3.457899447	0.004334929	1.884939185	0.083036571	0.865892265	0.316997027	0.592352043	0.268619377	2.304489114	0.034501861	4.043105595	1.517227751	2.146709196	0.253552999	1.844823023	0.236338652	0.126879456	1.026690515	0.153335551	0.239705753	3.527581969	2.235238688	0.12096877	0.499028427	3.67090129	1.111177837	0.070034163	0.791637548	0.21761604	0.55183815	0.001128852	0.463811742	1.536167836	2.079305294
TCGA-VM-A8CE	1191	0	0.091497049	0.178192678	0.006839433	0.02193008	3.493740506	0.282559739	2.354073117	2.042318733	1.443660474	0.343377368	1.418059	0.308832768	1.590899808	0.081200927	0.004334929	6.928276806	2.354701811	0.104372298	0.383048683	0.654571795	0.504940829	4.094476931	0.005467507	6.186498292	2.623158253	3.812253907	0.305579488	1.484487473	0.31720313	0.337002048	1.672657266	2.126495278	0.124140011	3.602754976	0.010271778	0	0.5128084	4.356410993	0.93648545	0.479519642	0.06916077	0.665175601	0.791089822	0.101142975	0.089827221	3.430918072	4.872537878
TCGA-EZ-7264	1201	0	0.116006037	0.762800533	0.006839433	0.082253576	2.496802295	0.424756272	2.41462004	2.697368904	0.907229626	0.678622365	0.795845154	0.170465321	0.427092852	0.587736238	0.004334929	3.667517458	0.830623985	0.150617707	0.392782495	0.534007566	0.567986689	2.302768897	0.040587221	6.930381378	1.442612013	2.394765336	0.25786229	2.283569031	0.077050757	0.315531222	1.68440645	0.600730835	0.197095625	2.00530648	0.094842744	0.049000497	0.573990952	2.914292444	0.397290785	0.407389011	0.172995038	0.105590586	0.488693103	0.439567954	0.043123285	2.436039995	3.275110227
TCGA-HT-7854	1201	0	0.930047664	0.130410247	0.365722815	3.071673497	6.670513528	0.662348083	7.038013838	4.532425937	4.378815576	0.638998796	2.641332145	1.8840153	1.808968305	1.659158571	0.004334929	8.003071373	5.627289836	1.615638082	3.930571975	4.156700864	1.525558035	5.351594296	0.085328717	0.529130179	2.925932142	7.063936501	1.822292558	2.102619621	2.528029507	0.250392615	6.426093426	2.207461784	1.056920464	8.889932991	0.391614836	1.765091905	1.282627488	6.832380246	2.617357711	3.993924624	1.780438502	2.820332045	3.917739643	0.566306615	0.637415571	4.610802735	6.934648318
TCGA-HW-8319	1209	1	0.205950484	0.609978171	0.154785317	0.122386747	2.084440498	0.292652359	3.226771534	1.924436726	2.896408385	0.409191158	0.851473525	0.382397762	2.549516882	1.881851893	0.288372736	5.82922449	2.386895523	0.395165533	1.632487464	3.453824988	0.404098529	3.757168348	0.005467507	1.955931387	1.89496082	4.825029425	0.220442697	1.91781229	0.29862879	0.29234773	5.82423116	0.392281142	0.335779659	4.502456565	0.434971007	0.050667271	1.244014596	3.851409662	1.18014185	0.418636399	0.699596696	0.533594721	0.902902753	0.244085387	0.432604895	1.807810886	6.077703047
TCGA-DB-A4XD	1210	0	0.114023711	1.135221911	0.082538031	0.026116359	2.258635296	0.348408869	2.958615493	0.985649147	1.791510883	0.826957329	1.107093975	1.225149577	0.101800177	0.512019172	0.004334929	1.777666982	0.587704851	0.206966892	0.586784472	0.287545257	0.284090996	3.007566571	0.059217007	0.60515683	1.550501407	3.142551574	0.2045252	2.076103799	0.186377597	0.062920556	1.303582974	0.115936278	0.291770102	2.076682795	0.634805179	0.075849335	0.802388184	3.137525712	0.21795021	0.17547733	2.659640343	0.119872671	0.581822604	0.001128852	0.60267583	0.654257441	4.390098804
TCGA-WY-A859	1213	0	0.26948704	0.302000038	0.100449632	0.278365584	0.102143587	0.112128589	1.390026159	0.519955347	1.727879073	0.169028127	0.296024529	0.683145899	1.314006666	1.462982404	0.036498051	2.408936433	0.461741695	0.624357723	0.420840034	0.714184381	0.228027213	1.340657332	0.072070669	2.020121796	1.356582323	3.83012339	0.163232737	1.141487651	0.192486879	0.004564575	4.081022816	0.155263177	0.27434867	4.575936162	0.641659272	0.094147957	0.43190006	2.622973524	0.332954174	0.364928183	0.599875106	0.16659588	0.003963953	0.001128852	0.193375392	1.252186026	5.094467104
TCGA-HW-8320	1217	0	0.21053089	0.988040575	0.006839433	0.034867384	2.521080158	0.475925996	3.99705027	3.034223386	4.555623964	1.336962539	1.592028449	0.044934702	2.20429471	0.409143444	0.004334929	7.344775544	4.581299497	0.427862011	2.329323502	2.50797088	0.304500022	4.251048625	0.005467507	1.639835406	3.542792936	7.311155821	0.314336772	3.351906254	0.477689252	0.08816107	6.438314745	1.256678123	0.217450615	1.242677698	0.640199836	0.109021186	1.709868503	3.111438154	1.429217848	1.112240516	1.522534378	2.483540433	0.345279922	0.179907989	1.411361885	1.495388557	7.708113338
TCGA-FG-7637	1219	0	0.281297257	1.700540822	3.353122765	0.105100328	4.092546755	0.238212008	5.301136478	1.666102518	0.510340623	0.3218819	1.553580217	0.881792265	0.90002859	0.40298127	0.004334929	3.476670479	0.526558156	0.132587589	0.566402288	0.139128917	1.050009665	3.823045343	0.005467507	5.872332928	1.760330452	2.522277617	0.633279258	3.960483657	0.141052022	0.047392421	1.464328786	1.206193087	0.449472849	2.931015406	0.104985804	0.109954007	1.648443005	4.282016014	0.31922277	0.449768842	0.175534366	0.191459462	0.348099685	0.792563332	0.287078038	4.020610934	2.596979945
TCGA-HT-7470	1220	1	0.229560814	1.120604582	0.136126659	0.085597355	2.413185976	0.258370639	3.485249929	1.206250277	0.910127542	0.36300189	0.799781021	0.33803871	2.100640888	2.107480334	0.034284132	3.697298214	0.165541055	0.137279333	0.508358679	1.159778198	0.578912235	3.145881291	0.097813775	1.298922618	1.268377161	3.805020616	0.139663249	1.748828072	0.293657308	0.228275501	2.095668791	0.770706019	0.218559319	4.945113362	0.260289511	0	2.351435137	3.261874126	1.182456747	0.343719423	0.739675849	0.306759919	0.406716917	0.214147587	0.697914135	1.609630569	5.598418297
TCGA-CS-5393	1222	0	0.059432336	0.042133784	0.156829252	0.019832281	2.396893964	0.342618885	2.041499592	2.265208971	0.917498249	0.566176005	1.340904854	0.24084459	1.186114747	0.760777999	0.004334929	2.311202876	0.102307509	0.32570929	0.999602053	1.235655101	0.749721405	1.968330479	0.005467507	1.640019693	1.311608401	2.37556656	0.268578804	1.561956624	0.132640797	0.12104146	2.235224238	0.147278517	0.576242448	3.322420824	0.127022811	0.051361191	0.942209659	3.322224666	0.867998855	0.19608445	1.508675127	0.39107383	0.508071631	0.087988568	0.384032221	0.967386794	2.124515354
TCGA-HT-7479	1227	0	0.065602239	1.997439429	0.055102261	0.018852242	5.563438208	0.322164897	4.113331344	2.776068604	3.58605884	0.141586826	0.940045912	0.006837444	2.346124898	1.297973806	0.068892266	7.430156085	4.65297426	0.204859658	1.827130193	2.741194379	0.924683996	3.703998185	0.137503697	2.124591856	2.495792842	7.401472256	0.089303803	2.613499178	0.195221259	0.078011733	6.00719152	0.679191159	0.147753295	2.454775899	0.024416079	0.313937578	0.562839545	4.276725989	1.241952885	1.327886958	3.400870781	3.516223336	1.722056283	0.158887457	0.308361993	1.093104935	8.660788876
TCGA-TQ-A7RJ	1229	0	0.089614882	0.189452852	0.058116188	0.072174504	4.125361962	0.293576805	2.199465352	1.823884828	0.733979211	0.328591816	1.128013931	0.207575286	1.357749097	0.445355802	0.038984575	2.452841523	0.798912207	1.453627234	0.771819208	0.402490104	0.405393439	3.481022747	0.145406979	0.935779075	2.454744515	2.489036868	0.174936116	2.640288972	0.079343788	0.325576593	1.20014487	0.184117098	0.203581056	3.508425794	0.054771323	0.101536781	0.965285283	2.387817375	0.948850867	0.085352938	1.371183523	0.425867211	0.585455315	0.244931628	1.172850689	0.700673706	3.729943163
TCGA-TM-A84G	1236	0	0.147870937	0.056721883	0.006839433	0.006190809	1.467075405	0.491273699	1.280304678	1.802612257	0.308055851	0.811715633	1.039576919	0.236364378	0.37082261	0.122439133	0.004334929	2.843924454	0.642403465	0.27562915	0.104566041	0.222162931	0.324049365	2.540015388	0.005467507	6.813110556	1.655096417	1.966421379	0.14820877	2.072546643	0.08646887	0.058986584	1.090008321	0.922212734	0.333849634	2.369774558	0.110957626	0.070656385	0.402458884	3.268162948	2.03055679	0.164550754	0.068477142	0.045595891	0.160692712	0.001128852	0.009362643	0.96599544	0.966474489
TCGA-TM-A84L	1242	1	0.444280213	1.373479521	0.006839433	0.006190809	3.385322448	0.408131531	5.025431101	2.510033395	3.358367823	0.702345434	1.617488441	0.238666787	1.755765829	0.404605485	0.052719556	6.892820756	4.766190572	0.383513716	1.264844686	2.753971262	1.127059281	3.779545341	0.197695619	0.865356698	3.072871174	6.659519805	0.414356269	2.253711364	0.84124095	0.260439517	5.042057559	0.49683575	0.146717805	2.095337514	0.051875247	0.071340739	3.587436158	4.418890681	1.079131419	1.062344755	2.224176602	1.313179746	1.626933498	0.332025927	0.194868724	1.005444715	7.443570215
TCGA-S9-A6TX	1245	0	0.139321727	1.236253756	0.006839433	0.019552339	1.367528395	0.257778343	3.164178338	1.738743195	0.661115632	0.560697485	0.713251922	0.076894705	0.601444513	0.955492934	0.004334929	3.278227481	0.27045003	0.32240232	0.312735569	0.091488331	0.442547022	3.271527844	0.041801089	7.051788409	1.551671911	1.456844019	0.205641516	1.427523931	0.052540699	0.191533025	0.288355561	1.60042988	0.249138701	4.039570009	0.111751976	0	1.023009312	3.16023538	0.511298755	0.193962149	0.170705764	0.108776814	0.323666412	0.244569014	0.143965401	1.882292892	2.639571279
TCGA-S9-A6TW	1250	0	0.227974473	0.675050487	0.65344094	0.006190809	1.640533591	0.316152381	1.864824019	2.004362573	1.164791987	0.302715173	1.556888397	0.251683948	0.259008077	0.334966368	2.684985427	4.240088422	0.784367563	0.907433229	1.25375043	0.171552959	1.293256129	2.355033676	0.03558566	6.126478675	2.290063703	2.82537346	1.416479241	3.1289251	0.173953221	0.379962576	0.746158237	0.983944877	1.665792467	3.659708551	0.942866423	0	0.807233486	4.012745827	0.626192035	0.072213235	0.045592342	0.294827868	0.003963953	0.267355285	2.924862899	2.239668353	2.375119666
TCGA-E1-5304	1251	1	0.29871507	0.002348008	0.006839433	0.095846759	2.032961344	0.227358032	1.922795425	1.733934113	0.261150872	0.237449192	0.527516915	0.102169582	1.488557462	0.106781055	0.097386243	1.421316187	0.134470267	0.096895107	0.822485572	0.401624615	0.375638527	1.532351454	0.102853834	0.427503524	2.840462525	2.60054659	0.190058242	0.432171041	0.15632256	0.058443106	0.827769505	0.188388387	0.075574959	2.435414943	0.010271778	0.265616653	0.571574158	2.469887809	0.337842377	0.007910149	0.631627894	0.111691259	0.800652323	0.117748169	0.804736871	2.511902795	1.060141944
TCGA-FG-6691	1257	0	0.041039287	0.688733384	0.006839433	0.092660107	3.345780584	0.319331994	4.938390144	1.807235499	2.587111617	0.444961861	0.816468004	0.661533756	1.899841939	0.299407658	0.042430845	4.169320523	1.5411675	0.327871745	1.621342903	0.708962214	0.169407606	3.665256656	0.045436317	1.587469809	3.131510316	5.213757687	0.397119339	3.387382224	0.17054572	0.170727534	2.787761168	0.62108236	0.411673659	4.402445146	0.106447901	0.165101708	0.915414324	3.586928161	1.576673989	0.390186291	0.852139919	0.615834931	2.43498957	0.346171875	1.267048795	1.357136612	7.140258786
TCGA-HW-7489	1262	1	0.355098698	0.740566811	0.475100376	0.166340915	2.151066102	0.485537842	2.55111183	1.748312774	1.725602258	0.319029094	0.675847172	0.808711293	1.200142931	3.295377394	0.004334929	4.000986708	1.730173949	0.279635493	1.143125967	0.977103047	0.277615765	2.500923159	0.074837771	2.161034564	0.974783394	5.620212995	0.154263102	1.746357283	0.257289585	0.219451974	4.421067294	0.413715232	0.054877166	4.510338806	0.322455733	0.049139469	1.139357973	3.874681686	0.85238061	0.492443958	1.261975592	0.682016799	0.218089775	0.001128852	0.342729368	1.164177834	5.342877885
TCGA-DU-7306	1277	0	2.578201644	0.817208396	0.006839433	0.050429168	2.432719912	1.869372266	5.452859257	1.920029389	0.736821127	0.35121519	2.121854975	0.227849569	2.371739732	0.604947928	0.089284483	4.844082976	3.75861849	0.499359973	1.077824126	0.800066811	0.747518384	5.457479946	0.065327443	1.451506195	1.587342557	1.258981469	0.425343151	3.340142438	1.821965616	0.276367312	1.035216671	0.63968798	3.405045106	2.012025869	0.047312314	0.042174407	3.760438341	5.21877783	2.803678404	0.660610382	6.525578532	0.34746991	0.145847067	0.001128852	0.094908002	1.224795935	3.291258035
TCGA-DH-A66B	1279	0	3.160967041	0.947739077	3.716580691	0.176398945	5.544054018	0.504766394	5.228811239	3.474688659	1.909365381	0.678090644	2.267822575	0.457032257	5.394355731	0.523811088	0.004334929	6.854121512	1.610718358	3.140755041	2.381142876	2.278953133	1.779362439	5.302098612	0.005467507	3.395124954	4.523888482	4.784234371	4.043276331	4.32139524	1.654805552	0.107981051	4.75225822	2.309995342	2.791018585	3.020154429	0.180980671	0.58042399	5.470269082	7.744667609	1.496800115	2.144048667	2.69057578	1.804615687	3.571608447	1.719597215	0.870028558	0.761532464	4.286765873
TCGA-FG-6690	1294	0	0.075283032	1.047557425	0.117219359	0.020951495	1.166382267	0.356165774	3.240651663	3.44767088	1.947512368	0.580017766	1.340346672	1.160893316	2.118038643	0.203488827	0.004334929	3.114406062	0.736563967	0.443040554	1.545930873	0.181314712	1.033392448	3.345448345	0.045301849	1.831248837	1.474838154	4.381831973	0.20737627	2.041860517	0.37336773	0.13088719	2.781315448	0.278516054	0.319692495	2.56191541	0.090684571	0	1.899138464	2.382824167	0.40358827	0.13347648	0.54741347	0.633176001	1.711609968	0.558754106	0.32207264	1.42368006	5.997333908
TCGA-HW-8321	1294	0	1.967465032	0.89637205	0.146965691	0.068257908	2.106390391	0.415673979	3.326157269	3.546249397	1.907474488	0.785011192	1.805108013	0.537112847	0.478336703	1.492244539	0.004334929	6.904990784	2.68264479	0.905165496	0.847587537	0.575596582	0.766136177	4.45859597	0.105560128	1.669294402	2.911823786	5.553096227	1.706572345	3.450948188	0.845715765	1.011605823	4.4829194	1.616586919	0.959952005	3.254908062	0.43549809	0.141967145	2.400478804	5.313641672	0.907939694	1.120019704	2.953311776	1.455028719	0.003963953	0.548523986	1.629278794	3.115650631	6.365095495
TCGA-HT-7686	1300	0	1.660286679	0.050765621	0.069836855	0.071230112	6.977032229	0.704850301	7.359962296	4.698288375	0.749667992	1.164978674	3.081763228	0.723258203	3.957431763	0.605699728	0.38183222	5.016575359	1.686926191	3.117503792	2.57278623	1.22471342	2.077936098	5.023022914	0.005467507	0.645496481	3.675990876	2.094062792	1.66474266	4.11301991	2.801058998	0.053133202	3.010068783	2.212300132	0.973674053	5.940006597	0.11756369	0.062831669	4.306352482	7.27169437	2.279797477	1.066886014	0.794186518	0.840282201	0.781296522	0.106477605	0.517120713	1.849889764	4.197976276
TCGA-IK-8125	1301	0	0.40190017	0.206490612	0.124681966	0.068393144	2.203966367	0.536535077	3.227168246	2.929304521	1.524825079	0.37743418	1.189037453	0.440944832	1.966822174	1.351965218	0.031650595	3.642074037	0.797925214	0.3705519	0.943389456	0.687702738	0.690156346	2.964594583	0.034095218	6.477926711	1.711285554	2.938224154	0.102294957	3.723445448	0.20475016	0.035702255	3.074928968	1.16290384	0.372295749	3.862863059	0.145366557	0.079935842	1.109974849	3.377331079	0.783660047	0.340679744	0.467339438	0.437383416	0.094861754	0.001128852	0.090228998	0.987517859	4.430566087
TCGA-VM-A8C9	1314	0	2.640029163	3.019410454	0.006839433	0.398204095	3.90727281	0.37602757	8.333088883	1.625556839	1.476754628	0.15486097	3.460302926	0.237576636	5.34953698	0.626405197	0.052446159	6.45670635	0.462990291	2.752245061	1.562072475	0.569935244	2.532709513	3.902173818	0.364958179	0.505613591	4.517450063	2.530648324	1.835378148	2.102852087	2.433830927	0.059258244	1.541225353	2.049620608	3.644733737	8.333331656	6.850870714	1.022943938	3.181747984	6.71061749	2.710840629	0.261546	4.219900824	1.190686457	3.146902568	0.95656237	0.277958151	1.296344883	4.717241094
TCGA-WY-A85A	1320	0	0.07324326	1.117768797	0.006839433	0.023326885	0.608167416	0.197875832	2.275373604	1.626392193	1.559396273	0.102332668	0.499028808	0.095892772	2.233617861	0.167893684	0.091281026	4.447175446	1.136871862	0.091664356	1.830914797	1.921250934	0.193271395	3.262469002	0.139891983	1.63452699	1.147502832	3.923337226	0.158370519	1.171405387	0.046622105	0.05490539	4.825237686	0.970042485	0.070940581	3.11652571	0.066843502	0	0.242919746	2.192663647	2.513363225	0.24223369	0.145277806	0.429363632	0.45865549	0.001128852	0.009362643	0.816717445	6.464177983
TCGA-CS-4942	1335	1	0.133593657	0.195238282	4.529038735	0.033759142	3.289776671	0.265576717	4.512695859	3.38167514	0.72836487	0.015312694	0.632915499	0.276659628	3.610976434	0.508502686	0.004334929	3.157287515	0.927091466	0.259489464	2.46563165	1.181399731	1.742690732	4.75919802	0.079437348	1.552590662	1.991731512	1.436510778	0.890168481	3.847870453	0.441331151	0.123509337	2.069726581	0.088735853	1.446046357	3.377852892	0.366169686	0.341308442	0.589839647	2.495813603	3.638400411	0.200070806	0.51410312	1.330120111	2.041603257	0.089875179	0.920641966	0.428706424	3.150674724
TCGA-WY-A858	1337	0	0.142047492	2.458590888	0.393759757	0.006190809	0.616672993	0.291033122	3.211984229	2.17263831	2.25800184	0.23053514	0.954649201	0.255996707	2.177658074	0.473366834	0.069297602	4.614064217	0.96572735	1.017124337	1.236224285	0.726553813	0.683519321	3.098051962	0.005467507	1.953379902	2.47465637	3.214036488	0.474531307	2.913486589	0.317886404	0.042040713	1.453036294	0.211528354	0.237398532	5.157662068	0.119934378	0.096301347	2.119427623	4.029906716	1.274426205	0.342481818	0.466719216	0.406750372	0.439860961	0.232916657	0.074745485	0.972282288	6.150710161
TCGA-DU-7299	1339	1	0.181186011	0.470462476	0.094459724	0.017871522	1.863572818	0.637758604	4.039269519	1.680243245	0.612670587	0.718459753	1.370176963	0.097230582	2.422529523	0.611512739	0.004334929	4.407181716	0.008542845	0.116967216	1.419209632	1.338383968	0.664589389	3.260261907	0.184503508	4.403179284	1.458374307	2.480906535	0.181004252	2.086084092	0.641409276	0.038875041	1.887326026	0.377881487	0.539130869	3.119603572	0.303615597	0.088074222	2.490683059	2.946297666	1.994302157	0.288571473	0.246788909	0.307105957	0.151286803	0.001128852	0.824578227	0.50463184	2.270903221
TCGA-TQ-A7RK	1341	0	1.604115569	0.541558212	0.006839433	0.088732461	2.888613744	0.254637419	3.516097879	1.263238081	1.463075478	0.174877522	1.527956355	0.152525786	1.249451137	0.209976686	0.031794702	4.563158254	1.38874923	0.230906257	1.284140406	0.874785484	0.495459734	2.852430474	0.483457527	1.141198786	2.56681449	4.70299332	0.582815356	1.971364639	0.160764299	0.215228351	2.020637987	1.694019045	0.348174619	1.813609288	0.164575509	0.442417278	2.40278252	5.715842631	0.94066259	0.646212088	1.037666503	0.304358069	0.810631092	0.140387873	2.523827998	1.208191264	5.840209206
TCGA-DU-A7TG	1351	1	0.623948045	0.869629413	0.204526989	0.272174476	1.796580732	0.62676193	2.978513828	2.284573899	2.530906909	1.199861967	0.563305526	2.674222698	2.524859811	3.16112362	0.051078383	5.477961788	1.535236359	0.46839409	1.042010324	1.940021244	0.371778374	3.42981029	0.005467507	3.025461998	1.394242734	4.398939655	0.666495106	2.342286538	0.820408571	0.109161448	6.040099459	0.711313629	0.32735931	5.72378145	0.460985118	0.201060649	0.382818894	3.91173159	1.128622529	3.814211041	0.950491207	1.089717961	0.360552841	0.223010727	0.009362643	4.001896735	6.501413368
TCGA-DB-5279	1354	0	0.319934928	3.191700678	0.764400338	0.176774732	1.70792027	0.422438449	4.71942648	4.611300315	3.683171721	2.468229828	1.562480258	1.241594587	0.740887157	1.999770497	0.004334929	5.361042785	4.404748379	1.472858426	1.838336231	1.413989748	1.865600555	2.95713861	0.232780923	3.954821799	1.748291407	5.991756458	0.242118238	4.398873932	1.378649755	0.079351348	5.348187368	0.441551415	0.195970156	3.599555596	0.211782187	0.743487876	0.460848892	3.671518631	1.513228367	0.568771593	0.868919879	2.249838778	0.997193761	0.001128852	0.285795448	3.428090555	4.124446252
TCGA-HT-7681	1359	0	0.214233967	1.1309766	0.073225941	0.454052874	3.986266047	0.339714965	5.537008067	3.925659325	1.720131651	0.80037896	0.603112111	0.885795718	2.221028761	1.143050683	0.004334929	4.770028966	0.238683173	0.461063334	1.387934012	0.644753879	2.328566768	3.554343191	0.005467507	5.219323392	1.936526047	2.95863211	0.490556863	2.928362351	0.116060748	0.48554016	2.502406379	0.95374483	1.748904425	4.467119156	0.261004666	0.131243742	0.696716526	4.613175726	2.322393372	0.33095432	0.436309445	0.3076825	0.674659164	1.235798257	0.182375959	2.026966411	4.300087379
TCGA-HW-7487	1382	0	0.14308451	0.376140979	0.477240842	0.053439067	0.825825463	0.22214264	1.514998936	1.434487955	1.035276201	0.616774544	0.596413303	0.682259299	0.792313267	3.220353709	0.004334929	2.273314744	0.382337865	0.743458061	0.24104527	0.779969281	0.140596075	1.863778556	0.037885919	4.856269395	0.592243368	2.719723597	0.15760128	2.000866092	0.228962174	0.140408295	2.72159275	0.201000779	0.342119033	5.178072307	0.395414309	0.045103838	0.751897677	2.660721381	0.49595456	0.174970972	0.720512837	0.259015006	0.155417545	0.077974998	0.040490657	1.310151264	2.082640381
TCGA-HW-7490	1387	0	0.379240513	1.504384718	0.3291162	0.019552339	1.732836805	0.24396686	5.318628955	1.786746529	2.924493639	0.23962558	1.310670723	0.295748144	1.782283562	1.05684945	0.004334929	5.568657283	1.371862558	0.313239407	1.953977178	0.974066598	1.358575911	4.737191373	0.005467507	1.671098709	2.208176601	5.255816508	1.254159021	2.48912511	0.94410739	0.081759457	3.278678114	0.29035003	1.073613657	4.574974154	0.256110585	0.149244813	4.031231837	5.009413878	4.015243719	0.972827544	0.345713361	0.897439277	0.273038257	0.888099206	0.142933618	1.768322431	6.500095591
TCGA-WY-A85B	1393	0	0.486660133	0.089789959	0.006839433	0.021370972	3.411272006	0.707610086	4.078419853	3.988936635	2.361953379	0.538862311	0.662192824	0.123595047	1.465615967	0.196991823	0.043394297	4.018417358	0.81485604	0.681044579	0.98362485	0.636336701	0.878653735	2.972792788	0.046377227	0.362985862	2.946643352	3.735090094	0.727856345	4.492922459	0.255743859	0.290158236	1.627789091	0.416811743	0.91275735	1.016829429	0.027228128	0.057453307	2.364829608	4.086755802	0.330218521	1.190418888	0.949460282	0.386282396	0.84665533	0.636780676	0.39195552	0.668604454	6.00518505
TCGA-VM-A8C8	1397	0	0.167494697	1.000773351	0.006839433	0.006190809	2.108209879	0.165995813	4.55342298	0.813698633	0.74668073	0.24817774	0.919208671	0.873751451	1.492370823	0.487627594	0.054085747	3.32636603	0.748708166	0.374298843	0.454832949	0.125397749	0.083055927	3.075376354	0.057618534	1.757895433	2.228923566	1.452144834	0.106953538	3.098291306	0.25085778	0.004564575	0.364836635	0.249389905	0.46303073	2.482754453	0.031855882	0	1.959561474	2.576020414	0.619324379	0.007910149	0.204912863	0.215280339	2.61338176	0.341095408	0.65433642	0.688520937	2.993756899
TCGA-HT-7609	1399	0	0.561069359	0.07894242	0.006839433	0.006190809	2.505933185	0.194162387	3.271433654	1.4049738	3.022775019	0.049439129	2.156502253	0.141725246	1.355235822	0.134266914	0.038432392	5.106931758	1.691733036	0.248947257	2.942009745	2.520450618	0.108001594	3.453102462	0.005467507	0.929738442	1.821614839	6.204201875	0.291057876	1.022146754	0.882006903	0.118178518	5.227329988	0.582548441	0.245880483	2.238376525	0.024978934	1.186029819	2.286073772	4.128011426	0.472312455	0.44349173	3.064522191	0.824665156	0.727500593	0.085829394	1.278851392	0.788355632	5.690103698
TCGA-DU-6397	1401	1	0.524832882	0.763207253	0.417423213	0.136822116	1.883986782	0.985257069	3.872997654	5.211964846	0.83913257	2.08545741	1.961703827	0.781474093	0.450889911	0.893677276	0.02234951	3.55050994	0.787016608	0.726679308	0.44434251	0.058329798	1.203112958	3.450660932	0.083376876	6.973322997	2.224754637	3.306797286	1.193936555	3.422139995	0.344810233	0.064491022	1.955712351	0.878986622	1.277060365	3.611079339	1.64855554	0.445889819	1.438895674	4.007589865	0.710799002	0.300258732	0.190704634	0.737740095	0.091769374	0.127668146	0.235145319	2.608287405	2.033610066
TCGA-DH-5143	1401	0	0.230536149	0.751939659	0.059484041	0.060527993	3.867224	0.264044076	3.711604631	2.652586738	2.019335223	0.184688628	0.714470236	0.078792406	1.458042136	1.204976765	0.004334929	6.133545508	2.205631931	0.378255419	1.642330447	2.328303696	0.596842727	4.016073037	0.042744472	1.739448624	1.749393964	5.423909131	0.113317764	1.465664774	0.081094775	0.122730473	5.324388716	0.299073758	0.689412984	3.638887426	0.100056776	0.339265061	0.634040096	3.343642605	2.2945001	0.125502459	1.601760345	0.921141375	2.364929321	0.250720998	0.546637161	1.627899641	7.014565133
TCGA-DB-A4X9	1412	0	0.180176333	0.364809354	0.006839433	0.160018099	1.304244289	0.172177905	2.446991232	0.684936796	1.675549561	0.430466266	1.039853248	0.603964235	1.509029574	0.283117411	0.004334929	4.053487609	0.551214281	0.196024801	0.2969604	1.740105002	0.250694577	3.697211854	0.067314158	1.869077023	1.657405472	1.880684437	0.206509157	0.816677123	0.741481391	0.004564575	3.729419763	0.195270521	0.331803237	2.47794801	0.061094568	0.087533092	0.551207497	2.258918152	0.872518684	0.138681206	2.957992852	0.322933271	3.388313653	0.39781893	0.47212113	0.848030926	3.992870758
TCGA-DB-A4XC	1421	0	0.426013224	1.513884312	0.006839433	0.083859577	2.081108529	0.542745836	4.300056692	2.832079187	1.442402404	0.944569381	1.508119068	0.533868596	1.674506725	1.310334738	0.136311622	3.907300286	1.040694913	0.634101941	0.892594909	0.749280492	0.577766122	3.874274381	0.143529335	1.551414892	1.586486642	2.680414996	0.943289176	3.188053965	0.606289779	0.631656769	1.460313422	0.356336241	0.732700821	5.039836321	0.719791089	0.100196176	1.715854683	3.384874951	2.04949489	0.354586523	0.798451988	0.853532945	0.411468182	0.570067993	1.048912921	2.471780537	3.346135593
TCGA-CS-6670	1426	0	0.36145056	0.604891831	0.006839433	0.065143906	1.416291795	0.254931858	1.750346069	0.308121207	2.656302115	0.163684242	0.904536211	0.834526922	2.945964166	0.613102487	0.004334929	6.004851942	3.065214684	0.112869595	0.941838706	1.65641364	0.332475843	2.584548906	0.069694457	4.345594992	1.263305116	3.243446066	0.213431317	1.207505628	0.107366954	0.074254035	5.4336601	0.744749512	0.096514107	1.430493119	0.036887217	0.045243186	0.31284856	2.782255375	0.305705256	1.252816608	0.438420376	0.640491458	0.248487331	0.001128852	0.040629338	2.151874834	4.401388723
TCGA-WY-A85C	1426	0	0.627643289	0.812235191	0.35898598	0.248445372	2.507032963	0.390877478	3.581387449	2.006103586	2.100757881	1.334232962	1.587865042	0.066685184	0.690925721	0.503665895	0.004334929	4.106730784	0.705480926	1.023123096	1.011748746	0.646303792	0.386610151	2.994675579	0.096388896	1.099501398	1.511772384	4.687447257	0.724587648	1.345047787	0.824711055	0.071159854	5.492062668	0.440817609	0.867086372	4.464467715	0.245789883	0.209787493	1.039120467	4.113827811	0.908925822	0.256054875	0.500032573	0.544468286	2.43007096	0.074576158	1.623524281	1.078628959	5.658545696
TCGA-CS-6666	1428	0	0.620614122	0.623547442	1.057729628	0.123687748	4.678821526	1.300418366	4.697602434	3.868355849	1.071175606	3.496875181	2.536500786	0.779274445	1.724997842	0.478615822	0.004334929	5.66757093	2.285208212	1.259981397	0.894124229	0.643202277	1.129200513	5.192211167	0.141774565	0.749509924	3.640469649	3.953020443	1.165108096	2.969876635	0.243556856	0.104828493	2.596270357	1.805526904	0.86481505	3.682374248	0.607240276	0.066131471	3.680335137	6.098829279	2.482416896	0.626446366	4.493577201	2.922056279	0.464069455	0.399664344	3.744453656	3.164786055	3.881234046
TCGA-FG-5962	1453	0	0.257219427	2.58075525	0.25079278	0.187007739	2.18792651	0.356828673	3.251506345	1.857673842	2.271051499	0.334253394	1.168126255	0.333061355	2.159704788	3.233310969	0.039674501	4.316376041	0.918572084	1.610866123	1.762512953	0.50078742	0.843502713	2.855764251	0.181459984	5.779324625	1.512474252	4.721252763	0.314911025	4.097843757	0.133678729	0.159133481	3.942868512	1.016510448	0.342909483	4.983891235	0.325761394	0.500517511	1.268351708	3.242429222	1.445717473	0.624508724	0.686011853	0.88950091	1.334975407	0.756065178	0.009362643	2.003179415	4.722772552
TCGA-DB-5275	1458	0	1.660018245	0.267804693	0.006839433	0.061343662	2.573612033	0.230018941	4.458239538	2.515203397	3.323077474	1.235999667	1.597483074	1.52045697	1.461315229	0.678048504	0.075632735	8.421822001	2.578652272	0.208204979	1.647853934	1.646251882	0.569332953	4.646033762	0.080093184	2.847343644	3.442123346	6.347125774	1.383739208	1.950959027	1.091777003	0.337671263	5.142562075	2.481982535	0.211522975	3.482175006	0.214616665	0.105818347	3.3684926	3.500302868	1.630809514	3.266549402	1.78372247	2.384937497	0.431699702	0.596881188	0.945909355	4.688720733	5.687312448
TCGA-CS-6667	1469	0	0.094717854	0.426909511	0.159634864	0.037081265	1.204303552	0.491273699	3.069210619	1.933957968	0.903713721	0.393455908	0.809654252	0.213256575	1.622302072	0.668192492	0.031234324	3.713404441	1.061645922	0.10663437	0.75859006	0.347808677	0.325076878	2.727328743	0.061212507	1.02111602	1.496141078	1.703370499	0.399393618	1.851809341	0.319024462	0.035149738	0.857979405	0.178949141	0.044762546	2.252778916	0.350032021	0	0.33609983	3.758129393	0.520007068	0.208504935	0.869075772	0.228506117	0.218089775	0.606115627	0.326273483	1.125162228	1.792922515
TCGA-TM-A7C4	1470	0	0.078540612	1.789116251	0.465684847	0.153921463	1.456978962	0.1509963	4.39704722	0.579661249	0.263191348	0.168520054	0.495782537	0.33815163	1.543294361	1.576203339	0.004334929	2.573183593	0.115100399	1.282530493	0.404180606	1.039623241	0.323706696	2.364058027	0.005467507	1.921910219	1.529463061	1.71445926	0.106820647	1.471311861	0.219717637	0.178113053	1.627928466	0.14145472	0.064509414	4.964096412	0.362180157	0.172518778	1.482549316	3.057729103	1.087779459	0.096902012	2.155940735	0.202178643	0.566715362	0.278850025	0.302955643	1.710639381	2.766156724
TCGA-FG-A711	1481	1	1.761970223	0.172593055	0.006839433	0.524328238	0.397710254	0.026150443	1.417421631	1.065879386	0.496966068	0.333462135	0.615015758	0.456097064	0.892780811	0.599391099	0.290569486	3.455543327	1.14476873	0.924848801	0.845453336	0.606946623	0.121629636	3.111619881	0.005467507	1.388439142	1.228936787	1.794259376	0.104958869	0.684749665	0.057887385	0.049171825	2.617339618	0.709148547	0.327701641	2.604385346	0.186139895	0.114476273	0.861918083	2.806592729	0.392822162	0.46585777	1.148695375	0.341966304	0.557593428	0.001128852	0.564574043	0.656354972	1.416680553
TCGA-DU-6395	1491	1	0.544442398	0.514442433	0.006839433	0.017731364	2.11612237	0.193046446	3.667793524	2.835766186	3.49041934	0.617052198	0.596696995	0.382944971	1.987212126	0.215653087	0.004334929	9.114489475	6.251471381	0.088435803	1.144214762	2.701515888	0.685469394	3.471696246	0.005467507	1.471545828	4.250833062	5.533294897	0.969776969	1.55441586	0.893116841	0.46765279	5.65701792	2.56080958	0.330209569	3.224802699	0.023148839	0.043291083	1.168273715	4.004317923	1.333011849	2.177070855	1.424567917	3.317906042	1.471116723	0.452381988	1.775163586	3.537923948	7.465016608
TCGA-CS-6669	1494	0	0.05309762	0.03751817	1.068379	0.08786661	0.33515	0.1199882	0.08338321	0.4413692	0.01715733	0.04611868	0.3571612	0.5352458	0.9066274	2.417755	0.004334929	0.4771877	0.008542845	0.06945445	0.2186609	0.4469949	0.1405961	0.8461273	0.1892381	1.79057	0.4508959	1.704124	0.02419933	0.8826333	0.01157072	0.1075874	0.5912662	0.0249804	0.09624587	3.142349	0.2780613	0.9673377	0.1979681	1.725467	0.3219797	0.1104794	1.387686	0.07713082	0.1552886	0.001128852	0.009362643	1.792835	0.5476877
TCGA-TM-A7C5	1500	0	0.116402172	0.333691164	0.139490454	0.006190809	0.230838994	0.391093113	1.902007612	3.343909804	1.712992666	1.652436914	0.364313823	0.099501978	0.388763564	0.352473924	0.004334929	3.413364505	1.278396406	0.072998849	1.240416946	0.3060674	0.606520027	2.063334749	0.005467507	6.777633659	1.778635044	3.974351764	0.533349889	1.059692418	0.217885893	0.004564575	3.934736769	0.834768484	0.534497552	1.746855255	0.409867709	0	0.224886958	2.999409494	0.560243638	0.41970296	0.109057618	0.469223153	0.155030793	0.001128852	0.009362643	0.914064225	4.574707959
TCGA-CS-6668	1519	0	0.099000981	0.192851473	0.006839433	0.040257653	2.859205503	0.259554487	3.094983748	4.711785607	0.065779661	0.788130925	0.743057755	0.295980778	0.750057893	0.659082336	0.004334929	2.096420973	0.335129237	0.171599592	0.098538174	0.160314043	0.301370246	2.877829879	0.005467507	6.353530961	0.688256238	0.758464622	0.329306274	1.733895713	0.029135207	0.103117913	0.38322497	0.336716133	0.364088211	4.301528355	1.041932077	0	0.528751372	2.682875534	0.519907276	0.152511044	0.134873684	0.353956948	0.400646975	0.305163295	0.294169599	2.016311577	1.264056373
TCGA-E1-5302	1525	1	1.528351525	0.046177717	0.271077158	0.065008359	5.187101278	0.160548324	5.69792119	4.015362124	2.37855573	0.163301763	1.966395532	0.507444641	3.390515843	2.766742783	0.042843833	4.110212453	0.923177349	0.787951644	1.749810892	0.658190938	1.400227278	4.448016465	0.455840445	2.249271403	2.936701009	3.495637244	0.731546106	1.533037596	0.761422085	0.132306558	1.870402912	0.927789472	0.459393152	5.664356084	0.45288721	1.760696849	2.722879014	5.434444578	1.073674145	0.288454566	4.402706158	0.602501443	3.025833886	0.751150382	3.216253713	1.148158892	4.195777979
TCGA-HT-7858	1540	0	0.165327562	1.302999467	0.127291151	0.160018099	4.427909812	0.289643725	3.748447447	6.176077443	3.556926362	1.10745733	1.969866599	0.208193916	1.090195713	0.266876876	0.046006079	6.034184369	3.756751048	1.788228831	2.561542441	2.264152843	2.338269656	3.44684115	0.091325196	1.859387258	3.20858448	6.808978003	1.390930303	2.47061736	1.613473357	0.307124125	5.515365683	0.846531273	1.609951459	3.010821208	1.439854185	0.121761761	0.673940462	5.639783463	1.012777951	1.262699905	1.216176136	1.302974926	0.634169988	1.349543093	3.227165481	2.67896586	6.9118822
TCGA-DB-5277	1547	1	0.527718316	0.985147401	0.006839433	0.120693653	3.154707401	0.665724739	5.485793169	4.130601912	0.955489039	1.133268498	1.129959372	0.260534944	1.749631166	1.602315332	0.004334929	3.570880558	1.894294643	0.242922216	0.438255413	0.259720508	0.596088329	3.838277892	0.084413927	2.516398813	2.814435628	3.53683829	0.321784059	3.710112241	0.289016928	0.35496043	2.562937415	0.833499506	0.11754771	4.595289251	0.167427485	0.165486289	1.781787398	4.395376946	1.793228495	0.21221005	1.862444278	0.334858765	0.404227017	0.560500529	3.086275221	4.010238923	4.304696611
TCGA-W9-A837	1553	0	0.165199981	0.761278179	0.060304121	0.114555488	0.971103519	0.674219443	0.993471212	1.007911783	1.479107606	0.340567595	0.940861182	0.425842091	0.717655363	1.687277406	0.075632735	1.918009949	0.361387219	0.168930178	1.339988917	0.417016397	0.338932637	2.598795323	0.005467507	5.720095095	0.809406294	3.897205696	0.148595987	1.746442554	0.162562805	0.162419724	3.246250859	0.356113548	0.258988782	2.923868959	0.144978719	0.053025235	0.215473472	2.376641617	0.69000291	0.201687081	0.52426767	0.46055365	0.760915601	0.001128852	0.009362643	0.979485156	3.993168205
TCGA-DU-A7TB	1567	0	0.33417262	0.344252164	0.09565973	0.37008514	1.245912918	0.17544724	3.677026923	1.065052958	0.454185572	0.133405911	0.753165135	0.098567136	1.310723184	0.585546234	0.004334929	1.259718956	0.09047925	0.232255482	1.058977059	0.639727859	0.097995445	2.004812571	0.037480269	4.531619632	1.001003058	2.100859887	0.288954511	1.000013676	0.047725116	0.170350965	1.143107723	0.353438482	0.050313658	4.516217448	0.657524791	0.175067554	1.405638013	2.892988041	0.919126009	0.14140609	1.835103147	0.05485463	0.244980057	0.001128852	0.566967705	1.006797941	1.580090738
TCGA-CS-6665	1568	0	0.896899613	0.044226896	0.917474568	0.528435658	4.992699276	0.32205169	6.776137594	4.49189327	6.073807465	0.346405671	1.597669185	0.66772938	5.373010731	2.264361145	0.004334929	6.077342147	1.963760738	1.127745925	5.435584002	2.94677525	2.99614163	4.481190898	0.153762829	5.672987435	4.010451609	8.401957182	2.208586962	4.172019324	2.457091747	0.004564575	8.16378265	1.945504206	0.709037273	6.341671445	0.549967002	0.054133531	2.874198352	6.620504967	2.120783373	2.124028834	0.455821359	4.010973154	0.914028668	0.543626707	5.239716369	3.309360938	8.343862336
TCGA-E1-A7YQ	1578	1	2.240624	1.994575	4.752699	0.1328906	3.629538	0.3088577	7.891046	5.855321	2.323501	5.363806	3.809676	1.533155	5.597659	2.973148	1.346329	7.052042	2.614002	1.228122	3.617382	1.323799	2.778145	8.072842	0.1347332	1.081989	3.322825	4.190309	2.119644	6.897573	1.519133	2.007806	4.091476	3.125448	0.5890359	10.1988	4.014407	0.1240062	3.568247	7.612832	4.859209	0.8362835	0.9283845	2.601228	2.810638	0.8099401	5.953658	6.35784	3.002143
TCGA-DU-6393	1585	1	0.332585047	0.002348008	0.095259841	0.041085104	1.366248694	0.361460272	2.669777707	1.939253176	0.661024904	0.795981865	1.118703627	0.460145141	0.450048557	0.479129387	0.064290331	3.047536387	0.439501405	0.450152037	0.124211506	0.115375675	0.395326911	1.726400876	0.037209769	6.844167697	1.797525381	2.252379632	0.262039413	0.580892326	0.082574689	0.004564575	1.22423659	0.477354072	0.574995185	2.155603534	1.526685904	0.174175995	1.526291679	3.435887889	0.848983069	0.007910149	0.321991087	0.216878865	0.449236545	0.515688156	0.183504827	0.905221208	1.777289879
TCGA-FG-5964	1588	0	0.258056498	0.725984399	0.006839433	0.099819997	2.354620448	0.311483562	5.553308776	5.149947135	0.770909434	0.306292739	0.65730996	0.550697513	1.389588573	2.050806829	0.074421819	3.492065246	0.501975352	0.73963678	0.869298586	0.771316079	1.033531153	3.178562931	0.005467507	5.350672255	2.512027635	2.899411001	0.86456421	1.65311253	0.437988543	0.084296901	1.628996562	0.775757751	0.427934965	7.512477437	0.289202978	0.202435519	2.192705781	4.446387108	1.013130252	0.59973425	0.227595597	0.665175601	0.33086919	0.089066936	0.442666022	1.678146679	3.575101293
TCGA-CS-5396	1631	0	0.475720844	1.397637454	0.821389582	0.42230478	2.553803522	0.928193335	2.971139218	5.130311237	1.517828967	1.197775843	2.360742541	1.001729104	0.704926414	1.727031395	0.040777683	3.415232655	0.36473329	2.24978333	0.674182269	0.054542887	1.633246809	2.713649467	0.005467507	4.9350582	2.228561135	4.059674161	1.455407092	3.468861736	0.348631184	0.201269329	0.459554117	0.740433055	0.558486846	2.574915068	1.957875985	0	0.670966144	4.763752569	2.071023647	0.049303221	0.528927027	0.521844288	0.339396978	0.091624811	0.791407767	4.166552896	0.904012478
TCGA-DH-A7UR	1650	0	0.32267961	1.036562507	0.006839433	0.084795569	0.679526612	0.980282948	1.770103551	1.53766061	0.61041611	0.859532556	0.678972643	0.634645428	1.055792027	0.565393027	0.004334929	2.955229127	1.844175794	0.308405038	0.358807358	0.166455363	0.285499864	2.866497429	0.731533981	5.068301909	1.713026378	2.032197058	0.094005013	2.047429517	0.02535971	0.004564575	0.934829328	0.643960875	0.107069563	3.454649049	0.219410075	0	1.362904436	3.89242945	1.118260012	0.007910149	0.307265032	0.200190491	0.062358786	0.001128852	0.044230299	0.967752713	2.715313794
TCGA-TM-A7C3	1666	1	1.125268222	0.14100754	1.46072938	0.950728906	2.632420361	0.837886833	5.977162903	3.296580465	0.526684866	0.902916278	1.988541861	4.687804504	3.606229803	1.300973291	2.71164314	3.801433913	0.860466593	2.061764873	1.051955122	0.40010874	2.031261293	4.361085439	0.212551839	0.833099079	4.6943905	2.247935133	0.415533677	2.633026184	0.878794658	0.004564575	1.511605139	2.300057377	1.485899575	7.737180229	2.449898205	0	1.261457648	8.472006328	1.004650744	0.856430672	0.273090061	0.211584555	1.613952084	0.606021697	0.132574275	0.829519474	2.846090102
TCGA-HT-7610	1706	0	0.304049699	0.772992454	0.155552138	0.168862142	0.443023565	0.255406671	0.981660715	0.916687179	2.435905325	0.300517994	1.044060569	1.185960958	1.386638751	3.90963662	0.0559962	3.98286241	1.074992782	0.202997725	2.055700457	2.769731476	0.22251814	2.49135555	0.085981768	1.894330263	1.1845778	4.709067514	0.123073885	1.882753561	0.276997376	0.092014692	5.70257296	0.257653883	0.119792502	2.766323823	0.525940687	0.037839084	0.396890698	2.78057596	0.55703922	0.420342512	0.919459805	0.378077745	0.003963953	0.066112076	0.086877373	2.271936453	6.541411849
TCGA-HW-7486	1721	0	0.118381199	0.656601373	1.439022886	0.04562744	2.468976034	0.324653158	3.257701995	1.195482147	0.630671861	0.602167456	0.618278721	0.174144104	0.962770294	2.457144463	0.004334929	2.853844789	0.34476431	0.130497369	0.262482894	0.865600336	0.401180664	3.239910686	0.005467507	5.174535248	1.979752586	1.681426607	0.306157283	2.32411924	0.203639701	0.081492092	1.260171877	0.467511255	0.290599638	3.547355645	0.025119613	0	0.851783824	2.39846625	1.556127751	0.1920869	0.270125643	0.241609903	0.412114863	0.788682227	0.04381527	0.865910967	4.072095582
TCGA-HT-7611	1752	0	1.116388181	0.49358985	1.688948175	0.034174835	6.311696002	0.6386636	5.422763896	2.977000126	1.735243027	0.398864408	1.917809768	0.248561039	1.25311546	0.205606426	0.040639832	5.73575664	2.58389761	1.847007461	1.232199618	1.828148724	0.94460759	4.753242279	0.005467507	0.772664824	3.656868378	3.761746032	0.307312171	4.370567727	0.323454154	0.812438702	2.594141559	1.317116618	0.259946145	3.986294081	0.086918319	0.763255289	2.943527547	7.17888042	1.133290169	0.905547693	0.410300909	0.402982187	4.916212388	0.471287494	1.620296983	1.228027958	6.140907051
TCGA-E1-5307	1762	1	0.111641278	0.100556151	0.006839433	0.023326885	1.424811261	1.247108197	1.898177631	2.339505263	1.503180196	0.222486979	0.70836812	0.137831729	0.726976159	1.440437911	0.004334929	2.786857012	0.33456044	0.101572976	1.424311803	0.90746817	0.192394655	2.567571284	0.051473893	1.693950814	0.989224423	3.648699736	0.197434803	1.037438042	0.029135207	0.05463289	2.4315629	0.077516917	0.195094179	3.387274798	0.02933352	0.064757472	0.834597268	2.433245066	0.901551183	0.057714346	1.034181185	0.301790758	0.341209689	0.001128852	0.05360518	1.711462822	2.456575322
TCGA-TM-A84F	1796	0	0.266875619	0.669648844	0.074579312	0.02402477	3.032090026	0.171170431	6.039319897	3.47584957	4.801075796	0.270458279	1.185428324	0.186129195	5.080420486	0.940352218	0.050257082	7.144512938	4.135693143	1.408754964	4.193420313	3.304168756	4.312023504	6.548218186	0.005467507	3.729464669	3.181915949	7.442745702	0.396035071	3.865163686	0.438406802	0.202865092	6.259092882	1.459055269	1.927012944	5.904629429	0.088129989	0	2.485375193	4.502243849	3.119111742	3.163753823	0.239166863	3.481883734	0.473804622	0.001128852	0.549739284	1.408474725	5.988178369
TCGA-R8-A73M	1806	0	0.050749394	0.476769466	0.006839433	0.062023027	0.255336251	0.249579182	0.658551343	0.283610123	0.888634943	0.642729739	0.269330818	0.363000888	2.173096359	0.34380356	0.004334929	3.174636301	0.466625809	0.052841632	0.285835509	0.410363472	0.147207351	1.564133603	0.056285061	5.609829285	1.041087749	3.344180767	0.127534113	0.866210696	0.050066162	0.112958249	2.652106803	0.31819228	0.453031183	1.664581282	0.010271778	0.071751195	0.206872734	1.980171042	0.318762756	0.397568882	0.046287043	0.080516727	0.372677179	0.001128852	0.009362643	0.609665919	4.679744098
TCGA-CS-4944	1828	0	0.38898032	0.317529662	0.006839433	0.06446604	5.590378274	0.130659393	4.617215744	3.151011745	0.51728224	0.445379818	3.448881357	0.006837444	0.876454711	0.70054932	0.042430845	4.524968894	1.024847829	1.12159097	0.507555022	0.368672009	1.305394238	4.06587598	0.392331753	1.347209617	1.913841033	2.901519649	0.102694861	3.876621781	0.100612217	0.170978524	0.843676963	0.752166555	0.498197924	8.739458468	0.152329605	0.165358107	3.277575772	6.554229951	0.751147464	0.007910149	0.092614388	0.242696449	1.847795012	0.001128852	0.15731069	0.840687309	3.016479893
TCGA-DU-7302	1834	0	0.789028684	0.320753548	0.458788351	0.341618222	2.667806396	1.278334857	2.644982136	1.893832308	0.404552488	0.594101763	1.183745059	0.295980778	1.133747686	2.370740994	0.004334929	2.97689188	0.335129237	0.396249605	0.544449585	0.700040304	0.301370246	2.980058472	0.005467507	6.17052545	1.355798632	2.425710217	0.177973417	2.045460369	0.284361268	0.195238268	1.471030713	0.838094123	0.195344513	4.138603673	0.437814936	0	2.226450437	3.762725455	0.803403641	0.007910149	1.141632863	0.379064809	1.078233981	0.10980169	0.053742585	2.341817959	1.632108814
TCGA-TQ-A7RV	1868	0	0.273962578	0.416882676	0.363691062	0.042915434	2.407467742	0.683966431	4.242987901	1.684480272	1.892177445	0.21303655	0.959304366	0.321938304	1.387446248	0.682115355	0.042084984	4.51184257	1.286676286	0.538464436	1.603095262	0.844541829	0.687616554	3.370339266	0.045031201	1.412860321	1.369314621	3.713936208	0.409042277	2.532120586	0.27992686	0.245836803	2.442776205	0.423036288	0.510344382	3.620690532	0.174607809	0.233978065	1.60157818	2.999437739	1.251724138	0.284596941	1.376664916	0.626859154	0.392838403	0.139871401	0.118288845	1.587198221	4.662390069
TCGA-DU-7300	1886	1	0.965576838	1.905868377	0.055787807	0.537488397	4.03966108	0.802646287	6.497374858	4.337772553	0.459838992	0.493952951	0.944487129	1.117781572	1.495363521	2.700225823	0.004334929	3.993343314	0.334901745	0.317026295	0.960555017	0.261990497	2.218881205	3.931785172	0.10710421	5.682275644	1.999247069	2.642797159	0.416068541	2.418300308	0.113958065	0.042315653	1.266104346	0.498849682	1.542452347	7.220646954	0.409008932	0.144180328	2.005072413	4.795440255	1.785285839	0.460376826	0.620163184	0.31515634	0.264343884	1.230462363	0.467305567	2.092418591	3.620437084
TCGA-S9-A6TS	1891	1	0.620706837	0.992225349	0.115380418	0.10483678	0.683218241	0.421805655	2.654769846	3.397011232	0.827156779	0.089091863	0.928358167	0.255637808	1.756820868	1.417848776	0.041742262	2.812843181	0.108718267	0.554978845	1.271120271	0.614607503	0.391846616	2.60830002	0.044629313	1.760819905	2.111148966	2.32781207	0.679976285	1.759471551	0.167763154	0.128820103	1.226082591	0.293496799	0.267582069	5.757661487	0.104719807	0.054964193	2.545940273	3.107204655	1.157927763	0.56963549	0.589479357	0.328965318	0.003963953	0.093775275	0.347763116	0.877265161	1.73826954
TCGA-DU-7007	1915	1	3.445577754	1.295378251	6.40312114	2.496162386	6.061835379	1.830353403	9.921379548	6.293846738	3.52011083	3.261997748	4.641669603	0.643603954	4.843749759	3.862568486	0.881176183	8.121494902	4.049375524	5.255282203	2.245557405	1.553736225	3.201824741	5.599281043	0.123595189	0.094435547	6.319131313	4.881771467	3.280160222	6.301923095	4.192961303	1.908351321	4.27467838	3.840487699	6.272723509	8.323922825	0.801855977	0.869263542	5.595534296	9.053681391	1.41618582	2.520959667	3.670523	1.365871949	3.109253014	3.525500251	5.632321618	3.096613948	6.629550148
TCGA-HT-8013	1933	1	0.589400258	0.710726528	2.174709725	0.018572106	4.316992609	0.261092006	5.590511344	3.642728301	2.358593031	1.190943781	1.386534948	0.162696047	7.413115254	0.985083381	0.004334929	5.03281693	1.677930676	0.496636949	1.915867128	1.815344588	0.376519379	4.495096761	0.038831975	0.677348288	3.355915301	3.342184691	0.945650594	5.099251317	0.537127848	0.711654764	5.242433695	0.701675151	0.426018904	3.882723541	0.203492868	0.345612747	3.251208092	4.866713733	1.034178984	0.690628333	2.007222792	1.457186214	2.409477679	0.154903498	1.472259739	1.518756309	5.548140411
TCGA-DH-5142	1943	0	2.284238205	0.097469131	0.069701123	0.022768329	4.439940084	0.365198566	5.823603783	4.231457309	0.884297258	0.178142401	1.413507573	0.286879789	5.974520268	0.373423669	0.167152467	5.599800029	2.616954978	0.57364904	2.836038562	2.11641333	2.465940576	5.340825318	0.093145067	0.571832306	4.175426332	4.049032967	1.620729243	7.437251655	1.991689855	0.0998225	4.277218421	1.862119755	1.130128882	3.689994627	0.064792979	0	4.683145667	7.061121984	2.44720014	2.506261738	1.765233929	1.257985287	2.884305685	0.748176379	3.893294158	2.219186095	4.663595452
TCGA-TM-A7CF	1989	0	0.068012607	0.642284862	0.168457923	0.114217089	0.864212831	0.1704323	0.905933545	0.432554127	0.207004711	0.220882472	0.520420708	0.360851831	1.126441393	1.75347675	0.004334929	1.461285853	0.151357141	0.145558321	0.254998263	0.649283425	0.183312598	1.697709265	0.005467507	0.810569056	1.038137964	2.349860962	0.108561611	0.738793668	0.058167801	0.074151469	1.083970302	0.386194134	0.380295965	3.366375156	1.470785354	0	0.749123912	1.78676391	1.423781161	0.114228345	0.596596791	0.070123446	0.421123812	0.101561969	0.181652265	0.908121321	2.378317705
TCGA-DU-6399	2000	1	0.523754579	1.016372751	0.006839433	0.006190809	3.552038079	0.573017282	3.863152651	1.717538645	1.125711135	0.313994149	1.271709476	0.883795398	2.228504615	0.792188768	0.076439437	2.990587171	0.649540976	0.178440781	0.854285336	0.953068825	0.677653007	3.568147037	0.043687214	2.218635919	2.062738525	3.542900628	0.247546152	3.330627324	0.177101008	0.125843353	3.09707964	0.192146446	0.804131237	2.552462319	0.420771878	0	1.89849139	3.509149025	1.803951466	0.469671622	0.59534811	0.612117873	1.004980113	0.0914903	0.248805006	1.918510643	4.99082087
TCGA-E1-5303	2052	1	0.205702475	0.136307286	0.06671173	0.02193008	3.873583563	0.226510326	5.165984412	3.393954563	3.839856872	0.095125768	2.02337882	0.342661102	2.209587449	0.52609817	0.004334929	4.192152486	0.957950863	2.437415901	3.158083484	2.106880351	0.230224881	3.585497233	0.129048803	0.659821633	2.613366877	4.179569222	0.593049792	2.120048731	0.93383441	0.050675725	4.33229229	0.553230553	0.287434592	4.136493828	0.12859323	0.059662245	2.459125271	4.336013787	0.720731885	0.411148022	1.748226739	0.773687403	1.015343678	0.101276583	0.340149644	0.918313625	4.452773167
TCGA-HW-7491	2078	0	0.100870813	0.260746876	0.006839433	0.019832281	0.602944444	0.442123697	0.473225612	2.316092468	0.453660971	1.6974937	0.949945452	0.387642308	0.283979328	0.168915851	0.004334929	2.278083724	0.008542845	0.283865185	0.292286912	0.052884537	0.447581875	1.701182057	0.005467507	7.303391648	1.56414569	0.906730397	0.355437025	2.312183739	0.915152835	0.044513253	0.359104896	0.877862562	0.957309297	2.161525127	0.025400929	0.051499935	0.280571121	2.896167341	0.320601916	0.08629649	0.09422699	0.486405039	0.003963953	0.001128852	0.009362643	0.851370854	1.969094097
TCGA-HW-7493	2107	0	0.603545151	2.611657824	0.322657233	0.655190793	4.942560919	0.848219548	4.58081257	4.236678209	3.073683373	0.511410133	0.845778491	1.032577	1.985200573	2.184016098	0.043394297	5.680635035	2.178581288	0.438840585	3.02633282	3.149523416	1.592924069	4.16919056	0.369008427	2.12639684	1.59686525	5.739461707	0.450410656	3.95657854	0.909919402	0.214350321	6.225215042	0.380510579	3.172738271	3.827666535	0.076780703	0.460143392	0.959845981	3.941339424	1.81695247	1.248474721	2.938956923	1.560512802	2.512544022	0.873210171	0.264522655	3.049478183	7.331838583
TCGA-DB-5276	2218	0	2.672872901	1.296719259	0.129114729	0.070690176	5.90927635	1.556265576	6.28634254	3.171428933	4.603893858	0.177258862	2.137270688	0.578343177	3.260519105	3.09734897	0.004334929	6.915646335	2.68394279	2.740909088	3.604476812	4.265731295	2.491667987	5.700500645	0.671270004	1.290537596	3.627443766	6.717942033	3.006213012	3.782281272	2.185038065	0.09929452	7.363055564	1.754179885	0.497488799	4.445938845	0.308118555	0.123610377	4.079456315	6.747287529	1.712239843	0.964271234	3.854086429	1.376886131	1.304956209	0.105545477	0.68450548	2.592044815	7.053896408
TCGA-DB-A4XG	2219	0	0.245448568	0.215924377	0.006839433	0.081985731	0.742227156	0.278829288	3.400192115	0.420806962	0.263071401	0.131711885	0.688484955	0.270752627	0.317225938	1.368381015	0.004334929	2.891941686	0.115100399	0.226891834	0.184088888	0.103281948	0.069051331	2.032382147	0.005467507	6.860864511	1.258154818	2.273088327	0.318007997	1.614870399	0.027458453	0.136684698	0.871983052	0.860611581	0.283438993	4.392484491	0.094440871	0.554636909	1.467630103	2.507494415	0.940643978	0.096902012	0.363610568	0.176366	0.197084857	0.099806208	0.049476843	0.978468785	1.867373073
TCGA-E1-A7Z3	2235	1	0.839218818	0.09477936	0.724923707	0.51509195	2.230183036	0.342507306	4.508247806	1.74370692	1.55949289	0.3821396	0.942934292	0.781840474	2.806680637	4.006540263	0.004334929	3.910875208	0.490187001	0.560103952	1.056662996	0.754694813	0.710318861	2.384196022	0.048793777	2.150140777	2.177100677	2.732546367	0.588603623	1.799872934	0.212253704	0.304957445	2.5437707	0.436301539	0.004002696	8.695322663	0.414367796	0.060765445	3.112473171	4.240834052	1.048062603	0.344955952	2.090530708	1.308229016	0.203456126	0.001128852	0.168885646	2.416535266	2.944985366
TCGA-E1-A7YO	2282	1	0.543561904	1.585127686	0.23142588	0.15544809	0.881508081	0.449590639	2.871491645	1.720016581	1.336680677	0.43647158	1.126520608	0.815915889	1.343842798	1.740674173	0.004334929	3.301714366	1.168899218	0.955842265	0.458270917	0.927724693	0.178166263	3.012308734	0.005467507	6.348853441	1.470249631	3.212589259	0.477300168	2.163284862	0.26310064	0.138098253	2.189466778	0.464214973	0.179993411	4.182143618	1.222151003	0.28084013	1.366450446	3.188164848	0.632657963	2.071375741	0.427302914	0.44127146	0.315851133	0.441992497	0.009362643	2.911354478	3.246763926
TCGA-DU-6396	2286	1	1.814800768	0.315453334	5.30006631	0.160018099	3.598403619	0.330066919	4.853212495	4.99645069	2.147404587	0.959905891	5.315668288	0.120178023	4.948236536	0.443566916	0.042155452	7.404198155	5.493415698	3.61922814	3.212658015	1.246871808	2.856843636	5.978485304	0.534620665	0.98364509	4.035931839	2.810771497	1.722128653	5.591819374	2.195878575	0.004564575	4.317521558	1.100104383	1.691575595	3.671749446	0.151300192	0.111019348	4.432493515	6.87719772	4.505925002	1.757821205	4.467166846	1.432227214	0.24425334	0.094983495	1.037083267	2.651488407	5.265130657
TCGA-HT-7480	2287	0	0.716957378	0.684811774	0.102705922	0.018992289	2.934872858	0.661280091	2.346143926	0.845330686	0.374365149	0.287379634	1.903197842	0.34040815	1.325239917	1.129529381	0.004334929	2.682182022	0.008542845	0.234686805	0.604157879	0.415088106	0.388357783	3.374829151	0.005467507	6.302681365	1.168688705	3.562683389	0.121364805	1.666206779	0.024659436	0.341679904	0.888266302	0.967231033	0.194342914	2.274517151	0.857993122	0.09670475	0.661914899	2.92653304	0.98401848	0.117219844	0.822894564	0.126698357	0.990948456	0.082990531	0.075016214	2.749864722	2.58813128
TCGA-S9-A6WD	2289	0	1.816004538	0.122773714	0.006839433	0.579926141	2.620380743	0.317970179	2.080890313	0.986231835	0.760962832	0.968451192	0.595183309	0.370636845	0.365575015	1.042478987	0.040639832	2.291175947	1.038402037	0.709992609	0.32559587	0.135088721	0.4988939	2.358347425	0.005467507	6.133274712	1.432412059	1.659780336	0.115432868	1.518655307	0.05459951	0.125195402	0.727121814	1.428287047	0.43663136	3.159458784	0.159898589	0.106352649	0.247908799	3.050051817	0.766994197	0.307846168	0.121892439	0.423425213	1.562604436	0.09108669	0.396170436	0.587551065	3.116711568
TCGA-DB-5274	2289	0	0.120489138	3.308146121	0.170422903	0.006190809	0.360752928	0.159913529	2.523219964	1.45347937	2.437497783	2.340912408	0.799125805	0.737832632	2.785668692	0.447877464	0.004334929	4.864310909	1.352736915	0.578707141	0.66000144	0.29794269	1.889428498	2.652110835	0.084675357	5.560323635	2.345530733	3.469528139	1.270803578	2.571856766	0.375664747	0.048213963	3.021216523	0.638959386	0.620620687	2.33490287	1.990015151	0.056347565	0.588884129	3.111621209	0.799231092	0.520729344	0.244010983	1.083120927	0.189930337	1.15167079	0.085534501	1.91141593	5.11292307
TCGA-E1-5318	2379	1	0.042708578	0.04756954	0.420511568	0.067040203	0.119348747	1.128871759	2.445302901	1.706750674	0.224530136	1.380906251	1.340290842	0.550113792	1.4705742	0.165078933	0.044082076	0.878069629	0.008542845	0.243284442	0.525031448	0.18862375	0.068914686	2.706145857	0.005467507	5.804026347	1.763523628	0.992968241	0.500973306	0.389981109	0.104324694	0.049855614	0.493993148	0.673335844	0.558583942	0.446668785	0.718236982	0	0.40724536	3.961091684	0.694421185	0.09663449	0.039882976	0.095854985	0.19658395	0.099538705	0.234484379	1.232528316	1.513960951
TCGA-DB-5281	2381	0	1.353090706	2.281787486	0.464965884	0.201850558	3.022188331	1.294233324	5.145564656	2.493402062	1.91027212	0.660520599	1.998418221	1.100230997	2.391397298	3.696601857	0.063612311	5.244931674	0.608521615	0.290769978	1.021977966	0.697932876	0.743357236	3.284104781	0.067578838	1.889887853	3.015232178	4.887161068	1.382925899	5.362126343	0.700214797	0.368335437	2.952456426	1.102269662	0.53794932	6.191975574	1.254031309	0.087938959	3.904496132	5.266626743	1.332899424	0.934803885	1.326613462	0.772274928	0.284274415	0.455932787	0.260490802	3.344158495	3.651510117
TCGA-E1-5305	2433	1	0.677594564	0.498882255	0.713415314	0.059847908	2.87760242	0.35062948	3.961797198	3.303205158	1.388426066	1.133718278	1.586927753	0.311366301	1.401922474	1.902460785	0.004334929	2.851256574	0.450559898	0.210554366	0.596064294	0.51704547	0.422440606	3.497138026	0.005467507	1.791316512	1.605198134	3.665811571	0.847366952	2.273646487	0.498382403	0.205683953	1.985450168	0.353103741	0.267344062	5.213907595	0.269558583	0.135961416	2.271766677	4.058320612	2.070656372	0.111538836	0.817813279	0.842182748	0.294955463	0.222274222	0.874964148	2.133908837	2.720407663
TCGA-DB-5273	2493	0	0.654332431	0.216295494	0.065895347	0.052208519	4.481572476	0.409196288	6.995691136	2.908392277	1.703199702	0.40253042	1.640873837	0.464285102	4.096602264	0.626775518	0.004334929	5.718498604	1.692217233	1.075931153	2.302823882	2.332432878	1.150117951	5.118272225	0.087939075	1.041905761	3.119994701	3.83855277	0.366775503	3.526134139	1.514060921	0.094136335	4.546691002	1.507183691	0.473991308	2.029272092	0.348912296	0.05883429	4.563794621	5.577240128	3.225575272	0.440657976	1.561069199	0.799527251	1.072332838	0.511881388	2.136756308	1.257625032	5.811682824
TCGA-DU-A7TA	2565	0	1.527958915	0.097603487	0.663837638	0.670463408	1.311030625	0.221899594	4.110911551	4.673851921	4.171349629	1.764475378	3.135620509	0.133797219	1.899956421	1.31319404	0.088218507	7.153052188	5.082608222	2.551815114	2.817834813	0.912918316	1.377922	3.784854543	0.093274966	3.008615058	3.303720356	7.298653253	0.700268342	4.216203891	0.841398201	0.566616876	6.102062228	2.8732946	2.929799741	1.283458548	0.168063698	0.864223373	3.041067829	5.664422746	2.524168805	0.664116828	4.098659707	2.625499353	0.736894389	0.872820361	2.348822846	2.452430081	7.099565426
TCGA-S9-A6WI	2585	0	0.484825738	0.927457498	0.378009415	0.111935394	0.591961391	0.163844666	0.428879785	1.157653757	2.073198693	0.321653887	0.280968013	1.200952771	1.656562461	2.790514225	0.004334929	5.439495064	1.42356067	0.343704626	0.688664154	1.653049414	0.203253081	2.13258857	0.005467507	2.222014474	1.137410575	4.46703519	0.328169095	1.602473496	0.287505519	0.129078654	4.664703121	0.260755313	0.206564444	4.265172246	1.111866547	0	0.350639017	3.843706048	0.98861354	1.286445239	1.126296266	0.43538271	0.142729348	0.764247262	0.037853131	2.238533192	6.27556715
TCGA-S9-A6WG	2602	0	4.896513525	2.490811716	0.006839433	0.109967131	4.489705198	2.322254361	4.167835341	4.535479412	3.600081664	1.804354607	2.819376367	7.420217862	3.184105003	3.182140499	0.004334929	8.645085008	3.683316368	1.214932042	3.016741832	2.388481869	1.962978382	4.274297367	0.086895522	1.075989177	3.929901735	5.794261253	3.894211762	3.900847669	1.986662321	2.595291868	5.467192268	4.534232007	1.041832113	3.296991749	3.718243493	0.668833696	2.101881189	6.183160454	1.847301225	7.891774541	0.724055485	2.263900913	3.258459116	1.455748983	0.161901098	8.608035447	7.100452097
TCGA-S9-A6TU	2650	0	0.176003844	2.157385724	0.057431767	0.006190809	1.26815011	0.131437055	2.995394915	1.875848702	3.377142211	0.178520892	1.45116713	0.109347262	2.599552678	0.489463898	0.038570458	4.262256769	0.734759204	0.242197486	1.604390091	0.675792874	0.362471031	3.35690301	0.076285	1.219281302	1.839187672	6.371779547	0.218478073	1.724228582	0.361715966	0.118308778	5.409688235	1.518597321	0.154336983	1.386882216	0.068481793	0	1.16055618	4.300373958	0.47313786	0.444225488	2.167730757	1.238960446	0.538877591	0.166056325	0.077450446	1.156575365	7.677435179
TCGA-DU-6401	2660	1	0.414489812	0.517153224	2.905724961	0.149714717	1.000694086	0.204904584	2.45243828	2.712671693	3.553006993	0.385195208	1.154754399	1.571153361	1.283650799	0.32355571	0.004334929	6.152909953	2.548583685	0.302165071	2.576994188	1.540139637	0.390430309	3.097054058	0.005467507	0.29447918	2.501856069	5.717374583	1.714629558	3.523990336	1.402534691	0.518982833	5.780838869	1.430210396	0.368308774	2.300098221	0.073657293	0.043570117	0.319910119	3.286555209	0.685038026	1.802998721	0.430806336	2.764976916	0.103308082	0.146125494	0.381962709	3.769727551	5.813571731
TCGA-R8-A6MK	2702	0	0.17739603	0.222959242	0.006839433	0.14664738	1.554616173	0.092818778	2.816102952	1.023106057	0.556870784	0.24047105	1.352631304	0.325676479	0.744493916	1.004379115	0.004334929	5.201386769	0.269497699	0.265444576	1.139597634	0.201885403	0.108931919	3.524149014	0.041531432	4.012110406	1.831928833	1.045539888	0.110139207	0.908721859	0.117898034	0.190790808	0.714874719	0.57312985	0.335212275	2.763612839	1.391731585	0.149763241	0.351768658	2.233804585	0.968980749	0.158031208	0.214572526	0.243058447	1.313023029	0.167205127	0.009362643	1.054674081	3.15245386
TCGA-DU-7015	2761	0	0.118513	0.5281446	1.293655	0.017451	4.038289	0.2100614	4.642468	2.21139	0.7202064	0.3059469	1.550072	0.03658725	3.445203	0.3001067	0.004334929	3.899779	0.5387421	0.2652069	2.558935	1.524889	1.648719	3.995871	0.09483281	2.283591	2.308795	1.587854	0.2014197	2.052323	0.2660563	0.1325645	2.423586	0.7089752	4.36618	3.159443	0.07188885	0.1671516	1.668454	4.458894	1.616203	0.3601559	2.055122	0.6358322	1.213272	0.2077122	0.3021487	0.8892254	3.979058
TCGA-DB-5278	2772	0	0.176383666	1.587366484	0.060577375	0.088799956	1.762686552	0.342284122	1.331876432	3.071934879	0.712701054	0.608140147	0.814524572	0.941359648	1.005689245	1.776139013	0.040639832	2.555574387	0.771015487	0.225058664	0.746848407	0.419369655	0.861852078	3.14756795	0.043552576	5.816808107	1.754724983	2.260597158	0.230956355	3.62945794	0.300704696	0.125325016	1.707751536	0.322760615	0.306899636	2.046767823	0.174283562	0.053440946	0.451720776	3.283137646	0.566051344	0.128121816	0.262866458	0.255072545	0.689119495	0.09122124	0.046027355	2.230471374	3.946574784
TCGA-E1-A7YH	2835	1	0.386906611	0.083155573	0.006839433	0.020112168	2.647214936	0.291495951	4.118379169	0.635560115	0.893267859	0.051234461	1.177806452	0.246876633	2.187018847	1.658127963	0.004334929	3.955835933	0.705041984	0.615288876	0.943020384	0.62352424	0.113177101	4.207407223	0.115693813	1.580090941	1.770431462	2.451174215	0.391907306	0.677641378	0.355743038	0.124158062	1.498800795	0.871157469	0.004002696	2.881864478	0.056423579	0	1.26389816	3.372934999	0.577979006	0.236788665	0.795828596	0.11261733	0.604141802	0.001128852	0.306638801	0.437771275	2.417757399
TCGA-R8-A6ML	2860	0	0.63876348	2.223518192	0.006839433	0.04892181	1.633537741	0.496686259	3.377788136	3.816146045	0.413863154	0.823362257	1.473035716	0.597296122	0.823487312	0.540826056	0.004334929	2.453973365	0.107785153	0.197147768	0.30637711	0.012208447	0.686531944	3.066648772	0.044360207	4.705785211	2.221535819	3.492070375	0.744597792	1.383119164	0.125875605	0.16657974	0.569651776	0.708628432	1.634373032	3.210401386	1.28544415	0	0.835481638	3.586594637	0.794306422	0.347874396	0.267630754	0.848735942	0.533343554	0.480544988	0.688637991	1.378881445	2.068910271
TCGA-DU-7294	2869	0	0.163284894	0.515547447	0.006839433	0.020951495	1.876974586	0.381573902	2.61234792	2.837527014	0.253322001	1.0972106	0.978945704	0.475505821	0.331388003	0.889481808	0.004334929	1.733190926	0.110582667	0.026637026	0.389618166	0.221180459	0.398690344	2.626029316	0.084413927	6.869317685	1.209200047	0.88462658	0.224730883	2.36898682	0.263455644	0.090288507	0.289419969	0.921840166	0.272452502	2.460237355	0.152329605	0	0.552090564	3.566535268	0.571257999	0.173577559	0.186402167	0.118687966	0.353273593	0.095654288	0.085265774	0.85200614	2.334294188
TCGA-DU-6407	2875	1	0.725092649	0.455520199	1.394491805	0.324209133	3.027499884	0.649076054	4.633554908	2.891792735	1.471368545	3.358077142	1.701775397	0.41714555	2.873191859	3.835570526	0.619171932	3.557430972	0.881531387	0.756388299	1.660193248	0.533689154	0.850708721	3.571955449	0.47407381	1.454659676	3.067756416	4.483535654	0.94230578	2.932055303	0.735703704	0.640913327	2.786977563	1.916438994	0.67334407	6.716588071	1.789841544	0.153819372	2.883754464	5.26381169	2.368339734	0.952602548	0.842288934	1.1576014	0.881670291	0.159342827	4.236507603	2.138951491	5.305862856
TCGA-DU-A6S6	2893	0	0.116666201	1.434161877	0.139878071	0.253792582	0.284306333	0.5172443	0.912847476	0.607410374	0.911878685	0.232115005	0.644297219	0.420736539	1.153522725	1.318383266	0.050393999	3.854492707	1.430554216	0.304941785	0.137985294	0.550769835	0.258609337	2.469225768	0.053747918	6.654336851	1.595873336	3.762364439	0.077685899	1.560208773	0.066209818	0.203846204	2.489070494	0.852180296	0.140359024	2.933389645	0.51332456	0.068052869	0.142159896	2.507799843	0.6642818	0.159183888	0.360383346	0.314926961	0.356301773	0.114839575	0.009362643	2.243723611	4.013873779
TCGA-E1-5319	2907	1	1.146139389	1.946614123	0.126900079	0.022349267	3.608930459	0.289064406	5.980537341	4.180355105	0.762231088	2.030744476	1.860789187	0.510449423	0.383139781	1.18160721	0.004334929	4.747385719	0.492532087	0.72054654	0.543372333	0.060331942	1.154201064	3.568039715	0.091195114	5.423929578	1.707273508	2.330215261	1.143776688	4.099400599	0.324474423	0.226587586	0.389963781	0.830640119	0.578637979	6.53212742	0.045926711	0	1.769209991	5.220488203	1.409225129	0.007910149	0.201055496	0.286895117	0.72247684	0.968865099	1.025707928	2.372303683	2.52851409
TCGA-HT-7481	2918	0	0.090825131	0.391002498	0.006839433	0.019832281	2.116253874	0.121554881	1.923099998	0.686916154	0.789353547	0.415820703	0.624596709	0.839618505	1.137399115	1.842159908	0.039536543	1.878814635	0.427823812	0.755785472	0.317112023	0.310343221	0.658192902	2.573534253	0.005467507	4.944499968	0.874625227	2.056781453	0.19318857	1.18997916	0.120125819	0.121561372	1.536677591	0.167283278	0.25287049	3.670928877	0.209683499	0.103143861	1.058078608	3.646225037	0.501424843	0.231931099	0.419308389	0.110367252	0.466768786	0.001128852	0.079475786	1.336239119	2.281688851
TCGA-S9-A6U9	2918	0	0.560489226	1.821260262	0.06330703	0.035697996	4.787846877	0.294500645	4.793807262	2.75568913	4.15461533	0.501805217	1.671007242	0.935357814	0.76856176	0.380155415	0.004334929	6.081015414	3.161214297	0.47885962	2.18473699	1.820903208	0.668090748	4.985277091	0.084413927	0.686256053	2.533542305	7.032811085	1.570993542	2.959405914	0.756755395	0.209840683	4.847363131	0.885071453	0.580073375	2.441216265	0.348800275	0.689289329	1.595218743	4.637040477	0.911728744	1.284239492	1.534991067	2.682636175	2.285069771	1.690680055	0.414078534	4.436588127	7.12827053
TCGA-S9-A6U8	2988	1	0.345798624	0.303397619	0.006839433	0.166593241	3.19499106	0.192177882	3.822845461	2.285595037	2.155091071	0.399188262	1.692790228	0.280192109	0.8777052	0.753768455	0.040639832	3.898314094	1.421966445	0.292403473	0.442891524	1.035123677	0.535681745	3.289908864	0.737092267	1.501494914	2.435905442	4.753088352	0.720707094	1.801391586	0.163198019	0.200163513	2.660380238	0.442075328	0.394463335	3.437425646	0.627549615	0.053302389	1.359071466	3.082384936	0.891223186	0.273528811	0.313496168	0.789379061	0.800159273	0.471597043	1.416888049	1.030027773	6.685884868
TCGA-S9-A7R7	3000	0	4.266158286	2.108300607	2.283060231	0.737134062	6.587357185	2.643863768	8.658589225	4.862650941	1.196300628	0.775445048	4.07225543	1.743879579	4.038058837	2.840727711	0.118027359	6.499072586	1.235732031	6.677471579	2.188654172	1.613893459	2.120901788	6.113929712	0.285661902	1.29716759	7.37572438	3.933207421	5.779094425	6.701142913	4.458243124	1.020364853	2.363832935	3.135608476	3.440490647	9.14248766	0.387478163	0.246721581	6.744941992	9.459369162	1.864052287	1.713442379	5.086159429	0.681042076	3.392855367	0.602730296	3.846374598	3.515317295	5.563658763
TCGA-S9-A7R3	3013	0	0.059157498	1.033765574	0.006839433	0.07257905	1.64034993	0.163211352	3.581910987	3.26504994	2.845495053	0.617514834	1.478766699	0.051439548	0.698651956	0.380815836	0.004334929	3.478380651	2.545946255	0.35043633	0.771652523	0.524509892	0.661980214	3.610655513	0.051072206	2.233229225	1.984606593	6.480980174	0.343444897	4.16576375	0.11277393	0.10193245	2.68440664	0.354442227	0.461680709	5.273219116	0.102057091	0.064069981	0.688541262	2.626653307	0.941459399	0.706841858	0.209627039	1.402560899	1.673118417	1.301739709	0.053192887	1.791770495	6.334918876
TCGA-DU-7011	3200	1	0.346697661	0.192977194	0.402697406	0.082789112	1.996529628	0.283490814	2.632235577	5.508227941	1.737248669	0.183809166	1.015115967	0.865976868	4.047627342	0.937081386	0.004334929	4.791375703	2.11872007	0.410803931	1.576571127	1.98147738	1.298503759	4.039225185	0.058151564	1.069484197	3.172417697	3.838820975	0.547950702	6.210256475	0.383403329	0.408140988	4.188156514	0.411789831	0.963175365	3.566121942	0.358958207	0.215369802	0.894827173	4.259312657	1.011015129	0.387789586	1.908706535	0.988036639	1.08417833	0.534176747	0.084728167	2.801801974	5.737321806
TCGA-HT-7482	3253	0	0.62524247	0.344478431	0.16586386	0.049058909	5.005629701	0.384934587	4.315922631	2.576697659	4.155389496	0.349315705	2.419568404	0.153470908	0.771426174	1.151588696	0.041466735	6.159261603	1.718512212	0.995926282	0.866573663	1.9700944	0.470535946	3.868770529	0.119267763	1.101784549	2.85750624	5.640705061	0.403283951	3.568691665	0.434113776	0.412695079	4.445427197	0.682021363	0.313252738	1.463060978	0.026385097	0.522990067	1.858256887	5.707674975	0.542185159	0.967177443	4.241044923	0.305259447	1.628086853	0.672553533	1.230680371	1.075987188	7.199997386
TCGA-DU-6408	3470	1	0.309249126	1.022170283	0.230698998	0.111935394	3.48340617	0.386233353	3.513347943	1.846393975	3.380364079	0.308596057	1.614365429	0.306871947	2.564300784	0.466027011	0.004334929	5.701702698	1.436514049	0.149586204	2.682219205	1.637152831	0.542848146	4.050351209	0.088460556	0.812141623	2.183102498	6.36083414	0.384600127	2.17826112	0.509561293	0.690969648	4.482032148	1.495726412	0.064920779	3.716214632	0.444009719	0.378818152	2.838234047	4.096433752	2.307526958	1.213559817	0.511600698	1.021769342	1.141202677	0.100474748	2.90196035	1.191126825	6.200792916
TCGA-DU-7014	3571	1	0.841285473	3.415877906	0.006839433	0.006190809	2.969942257	0.260855574	3.262174836	0.801476322	0.39867502	0.468898895	2.103020505	0.778777259	1.198521718	0.806618485	0.458049283	3.80509922	0.396136279	0.586497454	0.424361649	0.369336382	0.536468868	3.052211042	0.005467507	3.569170447	1.368341368	2.39432813	0.796459101	2.931764725	0.417022428	0.375952798	1.358221008	1.141387731	0.139448315	4.117059352	0.474379951	0	2.354146249	4.529238043	0.558011022	0.204790153	0.950270357	0.124076972	0.154256977	0.058699171	1.54358178	2.307136488	2.869437915
TCGA-CS-4938	3574	0	0.11058114	0.717023698	0.006839433	0.085597355	4.137062744	0.107391738	4.771184595	1.168903576	1.597623839	0.117559508	1.46651575	0.006837444	1.27095765	0.378833652	0.004334929	5.16191031	2.052792017	0.116835219	0.651224418	1.350378627	0.28796203	3.826853993	0.077730717	0.808275525	2.478787542	5.07033322	0.111464468	1.142855332	0.788613743	0.004564575	2.435323055	0.166264274	0.108001111	1.898905776	0.010271778	0.102340545	0.632743138	3.580936646	0.531535492	0.230348815	0.274984054	0.53860102	3.109335016	0.001128852	0.436805712	0.682181603	6.36106832
TCGA-HT-7604	3725	0	0.462316247	3.116004932	0.006839433	0.022907989	2.381314308	0.865274463	5.039443693	1.735137911	1.633248323	0.18041183	1.745087529	0.362334953	1.245167083	0.544361712	0.004334929	5.037798691	2.595875301	1.144774954	1.07244562	0.921955757	0.657560701	4.188931614	0.005467507	1.395233174	2.188737234	4.478805843	0.694123056	3.565361037	0.011570725	0.101141589	3.670950881	1.353182832	0.683018969	2.040526309	0.010271778	0.063657329	2.221877831	3.86979025	2.489937699	0.237031109	0.348187606	0.420659629	0.449236545	0.001128852	0.695644466	0.9672404	5.772241324
TCGA-DB-5270	3733	0	1.322696909	0.539052442	0.184138016	0.370412801	3.434075323	0.44077128	6.175339393	3.791445956	4.276507639	1.872073584	1.077073308	0.650059307	3.466361668	1.883689136	0.035668238	6.629723048	3.208606912	0.94536571	3.545097012	2.077958733	1.567665139	3.944251833	0.038426602	1.704999383	3.401463047	6.237977861	1.836956139	2.475177346	1.602088209	0.109292542	5.769688128	0.808442394	1.030916575	4.288275834	2.724605043	0.045939725	2.074728589	6.201997061	1.780621728	2.389678077	3.125925066	1.267461677	1.956359585	0.531012859	1.110019937	1.409011013	6.342469708
TCGA-S9-A6UB	3761	0	0.101137732	0.466207729	0.006839433	0.006190809	1.778359789	0.355281425	1.670915068	2.011879806	0.333855521	0.74879987	0.431046812	0.112261167	0.529699254	1.16560017	0.004334929	1.446877759	0.147628294	0.117495078	0.442470688	0.131429625	0.157773229	2.613251063	0.060414652	6.320485479	0.928131343	2.840427454	0.136933429	0.932155071	0.011570725	0.004564575	0.506036858	0.738991292	0.700270418	1.548384086	0.032975496	0	0.486963166	2.894675507	0.191018363	0.007910149	0.036530256	0.049057705	0.531064438	0.001128852	0.062235752	1.220944496	3.410311052
TCGA-E1-5322	3978	1	0.738289333	0.609225775	0.102175353	0.018852242	2.284282403	0.101448241	2.448519557	3.267871117	2.315508424	0.441404239	1.305358301	0.0732277	2.924967663	1.373592113	0.069162503	5.169276801	1.680284725	0.219667636	2.866774111	1.458032827	0.311430517	3.342500192	0.138006837	3.490841269	2.944897104	4.357040975	0.566835715	4.896740851	0.926376567	0.004564575	4.465107613	1.118047484	0.193340614	4.726673924	0.106580745	0.432087288	2.59987559	3.763935246	1.20748977	1.035065579	0.911538387	1.028170911	0.353161315	0.082449157	1.050614275	1.099987965	3.805595476
TCGA-DU-6404	4068	1	0.851117509	0.392233544	2.915099932	0.867180874	0.416342966	6.568772461	3.792701551	3.913420945	1.193006014	3.034538525	1.075085302	1.388969238	1.704589782	2.335026375	1.28600368	3.780031035	0.32869374	1.306769106	1.394954586	0.496186638	2.106475271	2.985003582	0.056858997	4.181108381	4.210200422	4.166100281	1.453463566	1.43623482	1.050171025	0.649722433	1.59835374	1.736758227	0.728512787	5.469555065	3.357986364	0.521167333	2.16650134	4.659201724	0.76514876	0.284465706	0.058332726	2.170338785	3.204026156	0.261294204	0.961987511	3.511919752	1.932618765
TCGA-E1-5311	4084	1	0.464490153	0.213199919	0.393867775	0.186137076	0.888609736	0.701479503	1.64353165	1.121308326	2.096853327	0.64771927	0.766725627	0.563382847	0.357273527	2.594632665	0.004334929	2.554789968	0.258139997	0.26817554	0.926162121	0.525898924	0.526598376	2.347139335	0.005467507	6.523951776	1.201227569	3.307283906	0.400475333	1.420093431	0.285759576	0.042040713	2.700386492	0.495424282	0.85719156	4.02280481	0.671162878	0.231988019	0.963009187	3.382043811	0.876713876	0.429266217	0.869854982	0.477737795	0.003963953	0.001128852	0.009362643	1.916037153	3.39988223
TCGA-S9-A6WE	4113	0	0.368991409	1.79785726	0.006839433	0.023326885	2.459242609	0.081319678	2.903108256	2.207081099	1.77760933	0.682515563	1.085324292	0.771215272	0.255870814	0.441143071	0.004334929	2.342576882	0.008542845	0.21067791	0.844503766	0.378495186	0.30241427	3.198184148	0.005467507	5.175392895	1.660974816	1.4665104	0.888864614	3.347889416	0.210166551	0.195978151	0.922721836	0.71416645	0.196095252	1.906605758	0.801855977	0.06516981	0.293099489	3.4375294	0.434980382	0.326180441	0.546338402	0.38027029	0.281208004	0.001128852	0.009362643	1.893731984	2.833980205
TCGA-DU-A7T8	4229	1	2.782824448	4.344864595	0.655508418	1.772161894	4.110334074	1.71531078	6.554455317	4.246351808	3.557211853	2.090194159	1.467587499	3.438955041	4.864438144	1.964868158	0.004334929	5.583307259	3.947841069	0.672154328	2.46896844	0.76143387	1.449416582	5.064000867	0.116843589	3.830608524	2.666210951	5.669806354	1.024321889	6.167014299	1.006745746	1.774369543	5.113404223	2.353814499	0.213007189	3.71948985	3.243224276	0.829813541	3.353908669	4.70899464	1.990031395	4.086214635	1.624133908	2.07716671	0.480292426	1.347137231	0.116629078	4.242939732	7.005217445
TCGA-E1-A7Z4	4412	1	0.153156125	0.745451925	0.063443375	0.050292202	2.509828573	0.101845253	2.630637115	2.559703668	2.305468396	0.777346928	0.99992067	0.157706513	2.665740405	0.101701704	0.042706184	4.600582301	1.128474166	0.828296999	2.387767348	1.416749605	0.219202423	3.784557835	0.005467507	1.501494914	1.61902456	3.414615532	0.353761961	1.357982131	0.08646887	0.248255831	2.883637989	0.337393367	0.54139278	2.71112543	1.026229426	0.056347565	0.959551372	2.900073557	1.297379821	0.392035531	0.178828736	0.838617134	2.416995603	0.268782324	0.355113766	0.475430763	4.797926334
TCGA-E1-A7YY	4445	1	0.245086699	0.837973926	0.620589479	0.493336276	0.563198281	0.218857986	2.56392101	1.667860932	0.833119763	0.121767575	0.795270256	1.090608419	2.366548871	4.375218994	0.040777683	3.455856677	0.582165918	1.029304473	0.488332511	1.016068567	0.16264312	2.737019278	0.08074871	2.365982406	1.15803885	2.940891327	0.338032257	2.15174802	0.227627884	0.086296929	2.393735234	0.268242118	0.213007189	9.49970938	0.980784787	0.106619725	1.695494669	3.500315527	0.995264279	0.692213998	0.97522914	0.575357585	0.287921963	0.001128852	0.116629078	2.104228307	2.391641197
TCGA-DU-7009	4695	1	0.129805724	1.374031849	0.252941685	0.128231842	1.306335839	0.439521745	1.832579347	1.126067694	0.793658872	0.211684422	0.591771569	0.20782277	1.239176605	1.061562061	0.034145647	3.241241379	0.605418362	0.109291014	0.212111173	1.089536767	0.453954722	2.744681493	0.09703675	6.621730416	1.35937768	2.995439727	0.152462374	1.813889638	0.136917364	0.226587586	3.955190865	0.596230667	0.135538697	3.430618799	0.290604151	0.087262451	0.390092047	2.830682554	1.1674998	0.199448673	0.461643927	0.095453461	0.239885285	0.212665052	0.0975748	1.138395123	4.850939668
TCGA-DU-7008	4752	0	0.3329254	1.615178	0.1634518	0.1094418	0.7351351	0.2004694	3.327096	0.5418314	0.3699205	0.402315	0.4897776	0.2427776	1.477261	0.6820609	0.004334929	2.679578	0.2203142	0.3259371	0.6017159	0.380913	0.5398093	1.804081	0.03436633	3.565899	1.565884	1.981939	0.2756786	1.730537	0.2539582	0.03597843	1.74582	0.5489643	3.73688	3.7601	0.3297408	0	1.676175	3.105484	0.40975	0.1858182	1.608315	0.2166331	0.30242	0.001128852	0.4203517	0.9214923	3.925957
TCGA-S9-A7R1	5166	1	0.863510468	0.683919003	0.006839433	0.378362558	0.524624648	0.248386937	1.857189799	1.670606912	1.738186512	0.707737281	0.939749334	1.329108013	0.086647961	0.762125274	0.004334929	5.770298871	1.994438239	0.228234652	0.473175787	0.361677302	0.071917851	2.317136783	0.005467507	6.20395806	1.59879984	5.694247504	2.425918123	2.078031117	0.650976871	0.309173707	3.614101199	0.960431563	0.348655334	2.932485637	0.863073368	0.442064437	0.566922372	3.65886017	0.806993638	2.260935513	0.842563934	1.309311683	0.327100823	0.975993206	0.350774808	3.90806067	5.07341193
TCGA-HT-7483	5255	0	2.324284884	1.505594505	1.03412666	0.601974897	1.648591347	0.941470009	3.531136155	3.054749218	1.462606309	0.144303326	1.099433259	2.754254617	2.339634664	2.507881889	0.004334929	6.001184237	2.752151408	0.194526125	0.980177521	1.108100174	0.779879132	3.622179589	0.107875605	1.508430821	2.997982416	3.125789505	0.63134972	3.230066062	0.322433148	0.251578321	3.302641405	1.645326578	1.077199354	5.547705575	0.367275904	0.89165106	2.318095478	4.451270865	1.080811525	1.968201893	1.05129143	1.29050461	0.060431791	0.500197767	0.394550797	4.219138456	4.996985461
TCGA-DU-5870	5546	0	0.152397491	0.897766982	0.283351339	0.128922683	1.436041641	0.450065767	3.357890312	3.152177482	0.929697511	1.035466325	1.62749941	0.715817015	1.16431585	0.396446397	0.023176332	3.009575588	0.008542845	0.392535011	0.692584083	0.136417342	0.707166659	2.896967678	0.063323558	6.53012064	1.5708104	1.984555426	0.575206872	3.057622454	0.326344219	0.11930597	0.675793335	0.785208684	0.618637905	3.606354786	0.351041206	0	1.039805545	3.289395827	0.829855847	0.203413929	0.106692436	0.455726646	0.095268944	0.57073634	0.276845961	1.023719803	2.443154534
TCGA-DU-6392	6423	0	0.77578456	0.54526254	1.88213096	4.08549666	3.84075375	0.33051713	6.67954467	2.99101789	2.82180267	6.1268101	2.83204487	0.60920167	2.86993345	1.66407727	0.12128654	4.68758317	1.07485722	1.23640898	1.59818307	0.90488721	1.81523232	3.78403589	0.09820212	4.4347457	3.43145461	5.58895903	1.57909728	3.03104962	1.05575665	0.1373274	3.39154666	4.84562011	2.8049005	8.85104349	0.87519239	0.08847994	3.87157736	5.51187255	1.40131977	0.95727203	0.4397908	1.05567327	0.1042435	0.34211214	5.72142992	4.51713439	4.11487125
TCGA-CS-5390	NA	0	0.194872136	0.605457871	0.006839433	0.006190809	2.263179251	0.351849328	2.352496436	1.893140389	0.275373247	0.651969159	0.934474667	0.453287796	0.315836716	1.55611925	0.004334929	1.501953842	0.008542845	0.086683926	0.196667586	0.134436001	2.163923466	2.522641138	0.04328326	6.325530461	1.313917348	0.65107983	0.306041743	2.701424942	0.213480002	0.124547154	0.517072755	0.931717095	0.434409265	2.776381472	0.1591307	0	0.593845827	2.962394449	0.792084723	0.007910149	0.354242589	0.11288181	0.123352035	1.060858401	0.009362643	1.084908791	1.879911273
[truncated: 103 more columns]
