# Supplementary material for: Bisphenol A: Unveiling Its Role in Glioma Progression and Tumor Growth
Source: Int J Mol Sci. 2024 Feb 21;25(5):2504. doi: 10.3390/ijms25052504 (PMC10931199; doi:10.3390/ijms25052504)
Supplement: Supplementary file 1 [file ijms-25-02504-s001.zip › ijms-2766183-supplementary/risk model/clinical.xls]

Id	futime	fustat
TCGA-DU-A7TI	1183	1
TCGA-S9-A7J2	62	0
TCGA-P5-A730	333	0
TCGA-HT-7474	114	0
TCGA-TM-A84C	492	1
TCGA-TQ-A7RG	599	0
TCGA-HT-A74O	3	0
TCGA-S9-A7J3	629	0
TCGA-CS-6666	1428	0
TCGA-FG-7637	1219	0
TCGA-FG-A6IZ	457	0
TCGA-S9-A6UB	3761	0
TCGA-TQ-A7RP	914	0
TCGA-DU-7015	2761	0
TCGA-HT-7857	7	0
TCGA-CS-4943	1106	1
TCGA-P5-A77W	584	0
TCGA-HT-7884	343	0
TCGA-DU-7007	1915	1
TCGA-FG-A6J1	500	0
TCGA-E1-5304	1251	1
TCGA-E1-5322	3978	1
TCGA-HT-8558	418	0
TCGA-CS-5394	8	0
TCGA-QH-A6X9	58	0
TCGA-TM-A84F	1796	0
TCGA-S9-A6TZ	1120	0
TCGA-DU-7294	2869	0
TCGA-TQ-A7RN	1026	0
TCGA-TM-A7C3	1666	1
TCGA-DB-A75M	544	0
TCGA-DU-A5TS	964	0
TCGA-DB-A4XD	1210	0
TCGA-DH-5142	1943	0
TCGA-WY-A85D	1147	0
TCGA-P5-A5F0	287	0
TCGA-HT-7476	199	0
TCGA-TM-A84G	1236	0
TCGA-VM-A8CF	609	0
TCGA-DB-A64W	438	1
TCGA-HT-7482	3253	0
TCGA-QH-A65R	461	0
TCGA-QH-A6CZ	279	0
TCGA-S9-A6U0	742	1
TCGA-QH-A6CV	442	0
TCGA-S9-A6TS	1891	1
TCGA-HT-8106	3	0
TCGA-DU-A76L	814	1
TCGA-HT-7611	1752	0
TCGA-FG-A60J	449	0
TCGA-FG-A60L	655	0
TCGA-DU-A6S2	777	0
TCGA-DB-A4XH	962	0
TCGA-S9-A6WI	2585	0
TCGA-FG-A6J3	677	0
TCGA-FG-8189	685	0
TCGA-DB-A4XB	919	0
TCGA-DU-8166	516	0
TCGA-FG-A60K	542	0
TCGA-FG-8185	433	0
TCGA-S9-A7QY	863	0
TCGA-DB-A64L	736	0
TCGA-DU-8164	651	0
TCGA-VM-A8CA	411	0
TCGA-HT-7609	1399	0
TCGA-DU-8158	155	1
TCGA-HT-7881	1079	0
TCGA-VW-A8FI	245	1
TCGA-VM-A8C8	1397	0
TCGA-RY-A847	933	0
TCGA-QH-A86X	337	0
TCGA-TM-A84M	754	0
TCGA-DU-7010	456	1
TCGA-DU-5849	443	0
TCGA-VM-A8CB	3	0
TCGA-DU-5853	407	0
TCGA-DU-A5TY	1033	1
TCGA-TM-A84O	1011	1
TCGA-RY-A83Z	301	0
TCGA-HT-8564	478	0
TCGA-FG-8186	487	0
TCGA-DU-8168	431	0
TCGA-DB-5278	2772	0
TCGA-S9-A6U6	1069	0
TCGA-DU-7018	933	1
TCGA-IK-7675	578	1
TCGA-HT-7680	23	0
TCGA-P5-A5EX	243	0
TCGA-TM-A84S	454	0
TCGA-DB-5281	2381	0
TCGA-HT-7875	10	0
TCGA-S9-A6TW	1250	0
TCGA-E1-A7YY	4445	1
TCGA-FG-8188	455	0
TCGA-TM-A84T	724	0
TCGA-DB-A75P	492	0
TCGA-DU-7013	269	1
TCGA-HT-7477	738	0
TCGA-P5-A735	292	0
TCGA-RY-A843	63	0
TCGA-DB-5280	1112	0
TCGA-E1-A7YS	466	1
TCGA-EZ-7264	1201	0
TCGA-E1-A7YJ	592	1
TCGA-DB-A4XG	2219	0
TCGA-S9-A6U5	992	0
TCGA-DU-6396	2286	1
TCGA-DB-A64V	889	0
TCGA-P5-A72W	317	0
TCGA-FG-6688	571	0
TCGA-HT-A74K	467	0
TCGA-RY-A840	854	0
TCGA-S9-A6U8	2988	1
TCGA-HT-A5RB	3	0
TCGA-FG-A4MT	1164	0
TCGA-P5-A5ET	0	0
TCGA-DU-A5TW	760	0
TCGA-S9-A6WL	946	0
TCGA-DU-5854	257	0
TCGA-DU-6542	73	0
TCGA-DB-A4XF	1021	0
TCGA-DU-7292	242	1
TCGA-FG-6692	561	1
TCGA-E1-5305	2433	1
TCGA-VM-A8CD	240	1
TCGA-CS-5397	194	1
TCGA-DU-6397	1401	1
TCGA-E1-5303	2052	1
TCGA-HT-7610	1706	0
TCGA-S9-A6U1	785	0
TCGA-HT-7483	5255	0
TCGA-S9-A6TY	1076	0
TCGA-DU-6399	2000	1
TCGA-E1-A7YW	1120	1
TCGA-HT-7608	671	0
TCGA-S9-A7R1	5166	1
TCGA-WY-A85A	1320	0
TCGA-TQ-A7RH	486	0
TCGA-DH-5140	607	1
TCGA-DU-6403	354	1
TCGA-FG-A4MW	559	1
TCGA-CS-4944	1828	0
TCGA-HW-A5KL	878	0
TCGA-FN-7833	837	0
TCGA-HT-7479	1227	0
TCGA-P5-A72X	403	0
TCGA-HT-A74L	336	0
TCGA-DU-8161	722	1
TCGA-QH-A6XA	502	0
TCGA-HT-7468	203	0
TCGA-CS-4941	234	1
TCGA-E1-5318	2379	1
TCGA-S9-A7IQ	1099	0
TCGA-S9-A89V	569	0
TCGA-DU-6400	37	1
TCGA-E1-A7YE	886	1
TCGA-FG-A710	1115	0
TCGA-HT-8563	860	0
TCGA-DH-A66F	523	0
TCGA-TQ-A7RU	1032	0
TCGA-HT-7616	7	1
TCGA-FG-8187	611	0
TCGA-HT-8113	900	0
TCGA-TM-A84Q	772	0
TCGA-DU-7304	709	1
TCGA-HT-A74J	320	0
TCGA-DU-7306	1277	0
TCGA-HT-7677	494	0
TCGA-HT-7470	1220	1
TCGA-DB-5275	1458	0
TCGA-E1-A7YK	378	1
TCGA-HT-7880	162	0
TCGA-FG-7643	611	0
TCGA-FG-7638	686	0
TCGA-HT-7620	434	0
TCGA-HT-A61A	194	0
TCGA-DU-6393	1585	1
TCGA-HT-8109	169	0
TCGA-P5-A781	134	0
TCGA-HT-7603	705	0
TCGA-HT-A617	491	0
TCGA-IK-8125	1301	0
TCGA-DB-A4X9	1412	0
TCGA-CS-6665	1568	0
TCGA-HT-A616	55	0
TCGA-DU-A7TD	228	1
TCGA-FG-5962	1453	0
TCGA-DU-A7TC	1137	0
TCGA-HT-A618	512	0
TCGA-HW-7486	1721	0
TCGA-HT-7686	1300	0
TCGA-CS-5390		0
TCGA-HW-A5KM	630	0
TCGA-QH-A65S	77	0
TCGA-E1-A7YV	987	1
TCGA-HT-7475	530	0
TCGA-HT-7467	3	0
TCGA-TM-A84I	854	0
TCGA-FG-8182	416	0
TCGA-TM-A7C5	1500	0
TCGA-S9-A6WQ	428	0
TCGA-DU-5872	532	0
TCGA-E1-5311	4084	1
TCGA-DU-A76O	522	0
TCGA-HT-8107	14	0
TCGA-FG-8181	862	0
TCGA-VM-A8CH	714	0
TCGA-FG-7636	544	0
TCGA-QH-A6X3	313	0
TCGA-CS-5395	639	1
TCGA-DB-5276	2218	0
TCGA-E1-A7YU	23	1
TCGA-DU-5871	576	0
TCGA-E1-A7Z6	984	1
TCGA-DU-6401	2660	1
TCGA-DH-5144	748	0
TCGA-WY-A858	1337	0
TCGA-DB-A64U	846	0
TCGA-FG-8191	992	0
TCGA-TQ-A7RK	1341	0
TCGA-HT-7472	1	0
TCGA-DB-5277	1547	1
TCGA-VV-A829	1127	0
TCGA-DH-A7UV	566	0
TCGA-HW-8319	1209	1
TCGA-WY-A85C	1426	0
TCGA-P5-A5EW	204	0
TCGA-DB-A75O	935	0
TCGA-DU-A7TA	2565	0
TCGA-E1-A7Z4	4412	1
TCGA-S9-A6TV	571	0
TCGA-HW-7495	1078	0
TCGA-HT-7481	2918	0
TCGA-E1-A7YQ	1578	1
TCGA-DB-A64P	916	0
TCGA-HT-7684	184	0
TCGA-TQ-A7RR	787	0
TCGA-HT-7691	3	0
TCGA-HT-A5R7	615	0
TCGA-HT-8104	372	0
TCGA-DB-A64O	775	1
TCGA-S9-A7IY	715	0
TCGA-HT-A615	515	0
TCGA-TM-A7C4	1470	0
TCGA-DU-A7TG	1351	1
TCGA-E1-5307	1762	1
TCGA-P5-A731	274	0
TCGA-HT-7693	533	0
TCGA-HW-7491	2078	0
TCGA-F6-A8O4	6	0
TCGA-E1-A7Z2	398	1
TCGA-DB-A64R	955	0
TCGA-S9-A6U2	908	0
TCGA-FG-A4MY	721	0
TCGA-DB-A64Q	182	0
TCGA-HW-A5KJ	962	1
TCGA-S9-A89Z	623	0
TCGA-DU-A5TR	908	0
TCGA-DU-7298	576	1
TCGA-HT-8018	1152	1
TCGA-S9-A6WD	2289	0
TCGA-HW-7490	1387	0
TCGA-TM-A84R	566	0
TCGA-HT-7694	210	0
TCGA-HT-7856	1189	0
TCGA-HT-A74H	74	0
TCGA-S9-A7R7	3000	0
TCGA-DU-7302	1834	0
TCGA-HT-8013	1933	1
TCGA-E1-A7YD	435	1
TCGA-TM-A7CF	1989	0
TCGA-TM-A7CA	1058	0
TCGA-DU-7301	788	1
TCGA-RY-A845	596	0
TCGA-DB-A75L	342	0
TCGA-DU-A5TP	1012	0
TCGA-TM-A84L	1242	1
TCGA-DH-5143	1401	0
TCGA-DU-7006	349	1
TCGA-DU-A5TT	743	0
TCGA-TQ-A7RV	1868	0
TCGA-HT-7855	585	0
TCGA-HW-7489	1262	1
TCGA-HT-7860	15	0
TCGA-P5-A780	72	0
TCGA-FG-5964	1588	0
TCGA-HT-7601	153	0
TCGA-HT-7473	503	0
TCGA-CS-5393	1222	0
TCGA-QH-A6XC	508	0
TCGA-VV-A86M	487	0
TCGA-S9-A7IS	241	1
TCGA-HT-7695	442	0
TCGA-HT-8110	419	0
TCGA-E1-5319	2907	1
TCGA-HT-7854	1201	0
TCGA-VM-A8C9	1314	0
TCGA-HT-7692	90	0
TCGA-P5-A5EU	0	0
TCGA-DU-8167	471	0
TCGA-S9-A6WM	604	0
TCGA-DU-7014	3571	1
TCGA-R8-A6ML	2860	0
TCGA-DH-A7UR	1650	0
TCGA-P5-A5F6	39	0
TCGA-HT-A4DV	792	0
TCGA-P5-A5F4	231	0
TCGA-FG-7634	467	0
TCGA-KT-A7W1	438	0
TCGA-DU-6406	512	1
TCGA-FG-5965	1120	1
TCGA-HT-7690	3	0
TCGA-TQ-A7RM	1116	0
TCGA-DU-A76R	648	1
TCGA-S9-A6WE	4113	0
TCGA-QH-A6CS	588	0
TCGA-P5-A5EY	72	0
TCGA-DB-5279	1354	0
TCGA-DB-5274	2289	0
TCGA-DU-A5TU	796	0
TCGA-E1-A7YI	111	1
TCGA-DU-A7T6	547	1
TCGA-HT-A5R9	2	0
TCGA-DU-8162	444	1
TCGA-S9-A7IX	819	1
TCGA-DU-8163	629	0
TCGA-DU-6392	6423	0
TCGA-P5-A72Z	354	0
TCGA-TQ-A7RS	-1	0
TCGA-S9-A6UA	178	1
TCGA-DB-5270	3733	0
TCGA-DU-A7T8	4229	1
TCGA-FG-6690	1294	0
TCGA-HT-A5RA	832	0
TCGA-HT-A61B	533	0
TCGA-S9-A7IZ	608	0
TCGA-P5-A77X	105	0
TCGA-DB-5273	2493	0
TCGA-RY-A83X	939	0
TCGA-DU-6407	2875	1
TCGA-HT-8010	50	0
TCGA-S9-A6TX	1245	0
TCGA-FG-5963	775	1
TCGA-HT-7602	908	0
TCGA-S9-A7J0	609	0
TCGA-HT-7877	4	0
TCGA-TQ-A7RJ	1229	0
TCGA-DU-7299	1339	1
TCGA-HT-8108	76	0
TCGA-FG-A87Q	174	0
TCGA-P5-A5EZ	70	0
TCGA-DU-7309	84	0
TCGA-DU-A6S6	2893	0
TCGA-DH-5141	968	0
TCGA-S9-A7R4	914	0
TCGA-KT-A74X	438	0
TCGA-HT-7681	1359	0
TCGA-S9-A7R2	316	1
TCGA-P5-A72U	7	0
TCGA-QH-A6CW	414	0
TCGA-W9-A837	1553	0
TCGA-HT-8015	3	0
TCGA-DH-A669	919	1
TCGA-HT-A614	82	0
TCGA-DU-6394	682	1
TCGA-DU-7009	4695	1
TCGA-P5-A736	230	0
TCGA-S9-A6WH	1173	0
TCGA-WH-A86K	405	0
TCGA-S9-A6WG	2602	0
TCGA-DU-5851	531	0
TCGA-S9-A7R3	3013	0
TCGA-DB-A4XA	573	0
TCGA-R8-A6MO	993	0
TCGA-E1-A7YN	727	1
TCGA-CS-6667	1469	0
TCGA-E1-A7YM	648	1
TCGA-E1-A7YL	492	1
TCGA-HT-7480	2287	0
TCGA-CS-6670	1426	0
TCGA-HT-A619	651	0
TCGA-TQ-A8XE	954	1
TCGA-P5-A737	372	0
TCGA-DU-A7TB	1567	0
TCGA-HT-A4DS	7	0
TCGA-DU-7300	1886	1
TCGA-DU-7008	4752	0
TCGA-DH-A66D	846	0
TCGA-QH-A65X	482	0
TCGA-HW-8320	1217	0
TCGA-S9-A7QZ	826	0
TCGA-R8-A73M	1806	0
TCGA-QH-A6CU	451	0
TCGA-HT-8105	190	0
TCGA-VM-A8CE	1191	0
TCGA-S9-A6TU	2650	0
TCGA-HT-7688	964	0
TCGA-HT-8011	494	0
TCGA-TM-A84H	926	0
TCGA-DU-6405	605	1
TCGA-CS-6186	538	1
TCGA-FG-A87N	567	0
TCGA-HT-7471	4	0
TCGA-FG-A70Z	328	0
TCGA-HW-8321	1294	0
TCGA-P5-A5F1	179	0
TCGA-P5-A5EV	7	0
TCGA-TQ-A7RW	821	1
TCGA-HT-8114	1040	0
TCGA-HT-7478	194	0
TCGA-DH-A7UT	531	1
TCGA-HT-7604	3725	0
TCGA-DU-5855	207	0
TCGA-DH-A66B	1279	0
TCGA-DU-5847	548	0
TCGA-DB-A4XC	1421	0
TCGA-DU-8165	582	0
TCGA-QH-A6CX	372	1
TCGA-S9-A7QX	564	0
TCGA-HT-7874	1130	0
TCGA-DH-A66G	523	0
TCGA-HT-8111	7	0
TCGA-DU-A6S3	656	0
TCGA-DU-7290	315	1
TCGA-HT-7469	351	1
TCGA-QH-A6X5	497	0
TCGA-DU-6404	4068	1
TCGA-CS-6188	814	1
TCGA-HT-7485	122	0
TCGA-QH-A870	395	0
TCGA-HT-A61C	537	1
TCGA-P5-A5F2	242	0
TCGA-CS-5396	1631	0
TCGA-DU-6395	1491	1
TCGA-TM-A84J	735	0
TCGA-HT-7687	3	0
TCGA-S9-A6U9	2918	0
TCGA-S9-A6WO	566	0
TCGA-CS-6668	1519	0
TCGA-HW-A5KK	388	1
TCGA-WY-A859	1213	0
TCGA-DH-A7UU	417	0
TCGA-S9-A7QW	458	0
TCGA-QH-A65V	384	0
TCGA-WY-A85E	633	0
TCGA-DU-7012	199	1
TCGA-CS-6669	1494	0
TCGA-TQ-A7RI	62	0
TCGA-HT-8012	286	0
TCGA-F6-A8O3	7	0
TCGA-TQ-A7RO	949	0
TCGA-S9-A7J1	249	0
TCGA-TM-A84B	758	1
TCGA-DB-A64X	563	0
TCGA-FG-A713	622	0
TCGA-E1-A7YH	2835	1
TCGA-DB-A64S	835	0
TCGA-DU-6408	3470	1
TCGA-QH-A6X4	442	0
TCGA-DU-7019	800	0
TCGA-DU-A76K	347	1
TCGA-R8-A6MK	2702	0
TCGA-HT-7879	112	0
TCGA-S9-A6WP	567	0
TCGA-HT-8019	1004	0
TCGA-QH-A6CY	408	0
TCGA-VW-A7QS	706	0
TCGA-HT-7605	139	0
TCGA-S9-A6WN	805	0
TCGA-CS-6290	1137	1
TCGA-DB-A4XE	1139	0
TCGA-TQ-A7RQ	795	0
TCGA-HT-7606	526	0
TCGA-HT-7882	113	1
TCGA-DU-A6S8	678	0
TCGA-CS-4942	1335	1
TCGA-FG-A4MU	326	0
TCGA-HT-7902	956	0
TCGA-HT-A5RC	162	1
TCGA-WY-A85B	1393	0
TCGA-DU-6410	242	0
TCGA-FG-A711	1481	1
TCGA-E1-A7Z3	2235	1
TCGA-DB-A75K	368	0
TCGA-CS-4938	3574	0
TCGA-DH-A7US	706	0
TCGA-DU-A7TJ	17	0
TCGA-P5-A733	414	0
TCGA-RY-A83Y	166	0
TCGA-DU-5874	461	0
TCGA-HW-7487	1382	0
TCGA-HW-8322	758	0
TCGA-FG-A70Y	868	0
TCGA-E1-A7YO	2282	1
TCGA-E1-5302	1525	1
TCGA-HT-7873	718	0
TCGA-DU-5870	5546	0
TCGA-HT-7858	1540	0
TCGA-DU-5852	205	1
TCGA-FG-7641	627	0
TCGA-QH-A65Z	427	0
TCGA-HW-7493	2107	0
TCGA-TQ-A7RF	650	0
TCGA-HT-7689	455	0
TCGA-HT-7607	96	1
TCGA-DU-7011	3200	1
TCGA-FG-6691	1257	0
TCGA-HT-7676	5	0
TCGA-HT-A5R5	4	0
TCGA-FG-A4MX	569	0
TCGA-FG-6689	454	0
TCGA-DU-6402	214	1
TCGA-DU-A6S7	638	0
TCGA-QH-A6X8	509	0
TCGA-S9-A7R8	961	1
