# Supplementary material for: Bisphenol A: Unveiling Its Role in Glioma Progression and Tumor Growth
Source: Int J Mol Sci. 2024 Feb 21;25(5):2504. doi: 10.3390/ijms25052504 (PMC10931199; doi:10.3390/ijms25052504)
Supplement: Supplementary file 1 [file ijms-25-02504-s001.zip › ijms-2766183-supplementary/risk model/gene.txt]

LTF
GPRC5A
MARCO
IBSP
DSG2
CP
ALX4
CHI3L2
LYZ
OSM
MMP9
SRPX2
MEDAG
HAMP
MET
HOXA2
CCL2
CCL8
ABCC3
CD69
IL1A
CD2
GBP1
TTR
TRIM67
PLAU
EGR2
MMP19
F13A1
TREM1
CXCL6
IL1B
LIF
JCHAIN
CHI3L1
POSTN
NTS
SPOCD1
ANXA1
OASL
IL6
SCN7A
IL1RN
WDR38
CCL21
MMP7
THBS1
CH25H
CXCL9
GPR65
BCL2A1
TRPM8
COL8A1
SHISAL2B
G6PC2
TCTEX1D1
FAM81B
GBP5
C1orf158
HPD
CLIC6
TFF3
CCR5
GBP2
ZNF474
C7orf57
CA3
OSR2
NNMT
IL7R
ROR2
CXCL10
CXCL11
RNASE2
CXCL8
SLN
HSPA6
SAA1
CHRNA9
ADGRE1
CD163
SLC17A8
DEFB119
HOXC10
SOCS3
LMNTD2
FAM183A
SLC18A3
PLA2G2A
HLA-DQA1
ABCA4
RASSF9
FCGR3A
IGKV4-1
IGLV1-47
IGLV7-46
IGLV1-44
IGLV1-40
IGLV2-23
IGLV3-21
IGLV3-19
IGLV2-14
IGLV3-1
IGLC2
IGLC3
IGHA2
IGHG4
IGHG2
IGHA1
IGHG1
IGHG3
IGHM
IGHV3-7
IGHV3-15
IGHV1-18
IGHV3-21
IGHV3-23
IGHV4-39
IGHV5-51
CFAP45
HLA-DQB1-AS1
IGHV3-74
HSPA7
GBP1P1
HLA-DQB2
TNF
IGKV3-20
IGKV3-11
INMT
IGKV1-5
IGKV3-15
FCGR2C
LINC02513
AC106865.1
IGHGP
AC104051.2
AL354919.2
AP000763.2
HP
LHX5-AS1
CLEC5A
AC022239.1
IGHV3-30
CCL4
FCGBP
CCL4L2
CCL3L3
AC008760.2
CCL3
AP000357.2
AL590550.1
