# Supplementary material for: Bisphenol A: Unveiling Its Role in Glioma Progression and Tumor Growth
Source: Int J Mol Sci. 2024 Feb 21;25(5):2504. doi: 10.3390/ijms25052504 (PMC10931199; doi:10.3390/ijms25052504)
Supplement: Supplementary file 1 [file ijms-25-02504-s001.zip › ijms-2766183-supplementary/risk model/geo.share.txt]

ID	TCGA-KT-A74X-01A-11R-A32Q-07	TCGA-HT-8013-01A-11R-2403-07	TCGA-WY-A858-01A-11R-A36H-07	TCGA-FG-A6J3-01A-11R-A31N-07	TCGA-QH-A6CU-01A-11R-A31N-07	TCGA-DU-6393-01A-11R-1708-07	TCGA-DU-6397-01A-11R-1708-07	TCGA-DB-A75O-01A-11R-A32Q-07	TCGA-DB-A64O-01A-11R-A29R-07	TCGA-HT-A74H-01A-11R-A32Q-07	TCGA-WY-A859-01A-12R-A36H-07	TCGA-QH-A65S-01A-11R-A29R-07	TCGA-QH-A6X3-01A-21R-A32Q-07	TCGA-DB-A64P-01A-11R-A29R-07	TCGA-DB-A64S-01A-11R-A29R-07	TCGA-DU-8161-01A-11R-2256-07	TCGA-DH-A66G-01A-21R-A31N-07	TCGA-S9-A6U0-01A-12R-A32Q-07	TCGA-E1-A7YL-01A-11R-A34F-07	TCGA-HT-A74J-01A-12R-A32Q-07	TCGA-EZ-7264-01A-11R-2027-07	TCGA-QH-A6X4-01A-51R-A32Q-07	TCGA-CS-5397-01A-01R-1896-07	TCGA-TQ-A7RM-01A-11R-A33Z-07	TCGA-DU-7304-02A-12R-A36H-07	TCGA-P5-A77W-01A-11R-A32Q-07	TCGA-HT-A619-01A-11R-A29R-07	TCGA-S9-A6UA-01A-12R-A33Z-07	TCGA-FG-8187-01A-11R-2256-07	TCGA-IK-7675-01A-11R-2090-07	TCGA-HT-7858-01A-11R-2403-07	TCGA-HT-7690-01A-11R-2256-07	TCGA-S9-A6TW-01A-12R-A32Q-07	TCGA-FG-7634-01A-11R-2090-07	TCGA-CS-5390-01A-02R-1470-07	TCGA-DB-5278-01A-01R-1470-07	TCGA-HW-7487-01A-11R-2027-07	TCGA-HT-7601-01A-11R-2090-07	TCGA-E1-5302-01A-01R-1470-07	TCGA-DU-6396-01A-11R-1708-07	TCGA-R8-A6MK-01A-11R-A32Q-07	TCGA-FG-8185-01A-11R-2256-07	TCGA-DU-5847-01A-11R-1708-07	TCGA-S9-A7R1-01A-12R-A34R-07	TCGA-RY-A847-01A-11R-A36H-07	TCGA-HT-7694-01A-11R-2256-07	TCGA-DB-A4XE-01A-11R-A27Q-07	TCGA-TM-A7C5-01A-11R-A32Q-07	TCGA-HT-7684-01A-11R-2256-07
GPRC5A	0.500444290848534	0.589400258395025	0.142047491850956	0.854803608537035	0.307864464379763	0.332585046579716	0.518784370325566	0.401900169543174	0.919484756179779	0.831402097847556	0.269487040386777	0.426013223636553	0.444385125439295	0.796506788272445	0.820160527463912	0.348718426620039	3.3579775797915	2.19888941700651	3.84564327147133	0.142566095110137	0.116006037427575	0.104203714652652	0.79855436706446	0.2050822632336	0.374510830643249	0.164434254887692	0.0349017879950183	2.7285269734643	0.135158140571085	0.406970906685955	0.165327562184977	0.644883856197599	0.227974472993133	1.10283136552378	0.194872136052734	0.176383665564715	0.143084509906243	1.81198801377083	1.52835152486073	1.81480076756823	0.177396029946407	0.376822634667276	2.38609317044289	0.863510468482846	0.0672430499524569	0.12731850974279	0.316726111064881	0.116402172358472	1.18149130572144
MARCO	1.04617030941859	0.710726528416856	2.45859088820711	0.212580002714235	0.648294529986053	0.00234800789545009	0.855593580794001	0.336424029275539	2.39303614066242	2.6348132793267	0.302000038009978	0.416188343053661	0.00234800789545009	0.466311653035218	1.32253576089493	1.6898115324774	0.163125973737803	1.06977571497249	2.31654627398377	0.388481382582613	0.762800533378815	0.0838339577672558	2.1320436308485	0.00234800789545009	0.160427958381712	0.311986100980687	0.156177949178496	3.47199514329102	0.463294784185688	0.181491308235394	1.30299946688426	0.536085781958624	0.675050486602058	1.82775658586637	0.605457870885565	1.58736648393575	0.376140978652629	1.99997691843093	0.0461777171861416	0.315453334043847	0.222959241904859	1.15632644227861	1.77828130619428	0.683919003180552	0.719465157498061	0.494711025501636	1.01154722048287	0.33369116371831	0.485614481375843
IBSP	0.334194696592145	2.17470972471538	0.393759756989548	2.58648440232486	0.00683943323677216	0.095259840822529	0.00683943323677216	0.00683943323677216	0.0814614952147171	0.00683943323677216	0.10044963206361	0.00683943323677216	0.00683943323677216	0.163070550451398	1.34402350729158	0.947256460516355	0.553285193649865	0.658828052871985	7.735561020731	0.00683943323677216	0.00683943323677216	0.00683943323677216	0.603547966998125	0.256039924808053	0.00683943323677216	0.051257071867655	0.0757962429384818	3.6957182132711	0.00683943323677216	0.0557878070732815	0.127291150563513	5.17123035851457	0.653440940017219	7.52656150989022	0.00683943323677216	0.0605773753257118	0.477240842032083	1.28382427114249	0.271077158438682	5.30006631003107	0.00683943323677216	0.0498812606124995	4.30723841470922	0.00683943323677216	0.178366146781385	0.105620509852627	0.0813268707982518	0.139490453685423	0.00683943323677216
DSG2	0.257582770132101	0.0185721054517058	0.00619080885216178	0.314385208038101	0.18849905567581	0.0410851034932823	0.0340362841755493	0.00619080885216178	1.3087673326348	0.760776872978304	0.278365583516786	0.159637828741082	0.0203919989821582	0.0343133718491992	0.0234664896019181	1.24447524227717	0.528728589138649	1.19423030722345	3.66772830776754	0.161917916037415	0.082253575695567	0.00619080885216178	5.17506765388599	0.251418541683628	0.0795728443005858	0.0178715218613879	0.00619080885216178	2.50371248220626	0.263837993770813	0.0568516429893466	0.160018098859829	0.477733467213502	0.00619080885216178	0.111148417909486	0.00619080885216178	0.0887999555825296	0.0534390667569568	0.0829229647143301	0.0650083590325203	0.160018098859829	0.146647379714249	0.309946892482157	4.28508541675001	0.378362557512306	0.0677168354363185	0.120563331372238	0.0831906315644695	0.00619080885216178	0.0336205507679655
CP	1.02048714824329	4.31699260875837	0.616672993216363	2.60663184355593	4.03625864891959	1.36624869380625	2.24491578645036	4.48028542193414	3.21423457004957	4.38561648477241	0.102143587063165	2.68680563874479	0.640685175816548	0.880960330392569	3.53168161240511	3.23750641023751	4.85902277123441	4.84646301684932	5.22095016215465	1.85755385161512	2.49680229511287	1.27433855155103	5.76156967037861	1.0921004611967	0.239461049401761	0.853859136153165	0.149489828440627	4.69634094427749	2.96891294050888	1.51330165707973	4.42790981205186	4.43081852589228	1.64053359131177	4.3383940148123	2.26317925102822	1.76268655173997	0.825825463320142	5.31991978413463	5.18710127764979	3.59840361948949	1.55461617333226	1.34832381364994	5.89114696578233	0.524624647949999	0.375785058958167	2.07736339181979	2.9112737507157	0.230838993580153	2.16654071353373
ALX4	0.440563101129242	0.261092005938948	0.291033121940771	0.442123696801382	0.0440457312760379	0.361460272385695	0.229898099146781	0.347074824750968	0.455165046282874	0.766420991321297	0.112128588534367	0.11985756021357	0.220318775252161	0.331642030335717	0.0818566011603043	0.301869689766944	0.737532608951929	0.579447395669805	0.297614152181587	0.229414628914165	0.424756271491981	0.083063933256574	0.291958627783368	0.578598030727238	0.376027569766844	0.547482550622606	0.241451997646449	1.18827740801893	0.178834324803275	0.602467708139352	0.289643724730941	0.702949814476911	0.316152380846585	1.37560918322074	0.351849328291705	0.342284121735305	0.222142639618426	1.54673909965393	0.160548324035517	0.330066918841075	0.0928187783248172	1.04551919603565	2.71286148910527	0.248386937358607	0.26746076374878	0.377334550545654	0.186830663955228	0.391093112600011	0.300490920220761
CHI3L2	4.47895107789204	5.59051134370906	3.21198422934918	8.44608374489934	4.04646816677345	2.66977770731126	2.76917983589015	5.67368763751787	6.25132628904243	6.73460283910143	1.39002615884878	4.41443251914839	2.5728315394488	6.4765514206325	6.77849318460606	5.91714664678054	7.46464228747021	7.21187777823683	10.5997698537201	3.26004453143991	2.41462004007637	1.12559531167815	6.28417813846528	2.24191790133174	4.93314152114979	1.12372956344547	0.316108887601121	5.90415219424344	2.23890098170395	3.24332406561904	3.74844744715154	6.23009285353781	1.8648240194035	7.25392958216984	2.35249643603999	1.33187643179826	1.51499893619264	7.32672798306484	5.6979211903647	4.85321249531811	2.81610295174232	2.35438261790111	7.79433415526123	1.85718979886492	1.25741906875864	1.42116121933831	4.81358595545219	1.90200761243719	6.02715473729318
LYZ	4.08464788556697	3.64272830048086	2.1726383097454	2.95490982761732	0.70930565507107	1.93925317548084	5.72607334929845	1.9497477735106	1.67455899399735	1.94263623115884	0.519955346982833	1.01127851765026	7.48985791214258	3.9405042575476	3.50883856923507	6.00096137265984	3.24563277494641	5.2821195660447	4.70979801253863	1.41491606514336	2.69736890432512	0.852149759420088	3.44518552057341	2.18593404818913	0.582954137814332	1.8729656712919	2.23043663525413	6.86019915057965	1.30449517547239	2.76728723548945	6.17607744307571	3.91662551299949	2.00436257285293	5.00914629537593	1.89314038921656	3.07193487919792	1.43448795541133	4.55260041012762	4.01536212382868	4.99645068998451	1.02310605743318	1.24979510650397	4.21814846482655	1.67060691206735	3.14081177787172	0.989069016392585	1.11247454501018	3.34390980351308	1.07014161595553
OSM	0.646341754488135	2.35859303078011	2.25800183951702	4.98364059823393	2.49191573251132	0.661024903698171	1.04001334993727	0.86421932010505	0.915981631410147	0.451665725471314	1.72787907258678	0.568342429417219	1.68389663969398	2.56328108157423	4.71671331005017	2.18707848012236	3.84631939608786	1.08996751346405	3.85370945973765	1.88854135055655	0.907229625512102	0.276918388248066	1.46239947532778	0.709547529035357	0.0703184752089796	0.263191348398917	0.385746694842348	3.60863154949747	4.03985865358338	1.84342676383145	3.55692636233695	3.20650774479125	1.16479198697546	4.88133857360602	0.275373246779643	0.712701054359346	1.03527620101808	1.10426632896584	2.37855573036727	2.1474045866052	0.55687078394381	2.09725088933066	3.94068867270178	1.73818651171086	2.45549108525426	1.14153705605114	0.612764445944617	1.71299266570371	2.69349779793733
MMP9	0.45982768690217	1.19094378068398	0.230535140155449	3.09259682456857	0.0153126942333046	0.795981864976072	0.806139618161729	1.13448899779542	0.727647377784327	0.362448113781971	0.169028127235137	0.419336711530034	0.284924498952814	0.834358339638926	0.373152904373955	3.10275272563077	0.366099042174684	3.26289746553065	3.15166440761061	0.418485147301892	0.678622364769123	0.282582309402837	0.0900321609700311	2.74876976778663	0.50611547837856	0.264891263853861	2.58319067645715	2.51896689159855	0.154989236976344	0.342815859077426	1.10745732999797	5.98117911060411	0.302715173227504	5.31961019626953	0.651969159300408	0.608140146719817	0.616774544422322	0.984318065866079	0.163301762570409	0.959905890588787	0.240471050273549	0.207117706080704	0.499795963927115	0.7077372807345	0.495365542940685	0.479850920884589	0.453713140009794	1.65243691415969	0.597671341491883
SRPX2	0.674952907275351	1.3865349476887	0.95464920096429	2.84961104493335	0.926188654541109	1.11870362689507	1.60050433736815	2.15603247500752	0.711858273305539	1.71535543867592	0.29602452890027	0.595656510436897	0.908559833337652	1.45857994580978	1.18106015288204	1.84869058484722	2.65960317514282	3.67051795711159	3.68078534008488	1.13345442296468	0.795845154295921	0.532968131640371	4.87719878294851	1.29201798999654	0.305121449930872	0.517951324321897	0.583301420970897	5.842977945676	0.989937379769965	1.16938718121541	1.96986659858009	2.47566568302001	1.55688839680862	2.67230575557572	0.934474667042582	0.814524571884852	0.59641330262665	2.41855448257436	1.96639553166473	5.31566828831936	1.3526313034562	0.932016335109119	1.46124725670697	0.939749333570761	0.620790720351857	0.735707940959811	0.588351561191105	0.364313822853209	1.27855038609455
MEDAG	0.191521057332797	0.162696047447368	0.255996706474637	0.775209013681171	0.4165747644212	0.460145141369116	0.726271032518078	0.216211756680842	1.07069348101951	0.624245290162729	0.683145899103531	0.0996354768729961	0.151412739787541	0.116225094048642	0.0966956085575735	0.834686309404283	1.70392065824382	2.09150291713409	2.34809861390804	0.358110125360275	0.170465320858298	0.150124873312394	1.08453606108549	0.215842693970724	0.149738286256856	0.236000499574971	0.563864789401946	3.31513902284806	0.508747491322392	0.137961684471699	0.208193915687814	0.753272349208022	0.251683948028149	0.550989284368481	0.453287796069325	0.941359648130353	0.68225929883569	0.202492362808614	0.507444641331998	0.120178023388443	0.325676478823923	0.352196601934994	0.292020825393258	1.32910801266282	0.555552580338561	1.03852910798808	0.334646945609375	0.0995019780127959	0.945641777060937
HAMP	0.704926414446494	7.41311525358815	2.177658073851	5.13478823848356	1.88302823353144	0.450048557345264	0.161236641461356	2.28621423654743	2.82866192866642	2.15734908156343	1.31400666617477	1.86261019180581	0.344616512244542	1.70427142683715	4.7292381314889	3.87930216849028	3.88755970461549	1.13426989088437	4.73762797451436	1.40138136964933	0.427092852091115	0.844591026291432	2.86307248308557	1.34879282093678	1.46048467827171	0.586864036946892	0.0945147311847649	4.47202456985291	2.03490070993064	0.402563318011192	1.09019571267651	5.16468123379791	0.25900807702442	3.29602564227593	0.315836716362835	1.0056892454349	0.792313266596557	4.62931443177802	3.39051584324605	4.9482365364644	0.744493916348027	1.81392167006703	5.52580796046647	0.0866479611866113	3.31549886948347	1.14887917344078	2.25412772103835	0.388763564415628	4.62888621442208
MET	0.291227259760158	0.985083380450631	0.473366833955141	2.54656452166209	0.88817296051504	0.479129387228832	0.826142828965132	0.306034257581336	2.22088342957472	1.5239740872295	1.46298240426374	0.467787885477008	0.269378367962686	0.5504303680301	0.115294959210243	2.81953189615008	2.07411602035747	3.15114881568659	2.53953895712987	1.03541257348683	0.587736237643161	0.681170237851925	3.76439197892693	0.130203996567072	0.378613238990506	0.284531145576061	0.345271101362787	2.81998743967724	0.926473910472249	0.515526984397144	0.266876876263898	1.72104004183472	0.334966368417341	1.38840757205317	1.55611924977072	1.77613901307095	3.22035370906105	1.33783036776283	2.76674278265484	0.443566915907934	1.00437911542147	0.338598528176688	2.51683085265999	0.762125273932808	0.495466323648638	3.34922190276487	0.651551841642804	0.352473923919564	0.420639422954455
HOXA2	0.0844812506631906	0.00433492909400007	0.0692976016217109	1.30661843813085	0.611468908658924	0.0642903306946854	0.0403640905642052	0.00433492909400007	0.103728931485095	2.05739003047404	0.0364980512200817	0.0503939987983712	0.00433492909400007	0.00433492909400007	0.00433492909400007	0.0692976016217109	0.100561142416225	2.26155562182858	5.07323620454951	0.00433492909400007	0.00433492909400007	0.00433492909400007	0.0421554517042645	0.0405019681514884	0.658378977910902	0.00433492909400007	0.0510783832061811	0.153599088086713	0.00433492909400007	0.0374655521710976	0.0460060794966819	0.0736139650036158	2.68498542683747	0.00433492909400007	0.00433492909400007	0.0406398322997552	0.00433492909400007	0.00433492909400007	0.0428438331010347	0.0421554517042645	0.00433492909400007	0.00433492909400007	0.488909042780248	0.00433492909400007	0.0836791236692784	0.00433492909400007	0.00433492909400007	0.00433492909400007	1.03339221345212
CCL2	4.8692639851486	5.03281693022225	4.61406421705941	5.61626311083047	4.60359773864747	3.04753638695192	3.36654425028208	4.40358706810876	5.05171325124983	5.77904398502918	2.40893643277329	3.11307928989557	3.81200495561909	5.03730647764182	5.62302440135792	4.37510382102144	7.96639275343743	5.43235547622611	6.72809857898437	3.73794142049178	3.66751745801291	0.795296881801808	5.23262180125787	1.43994190359862	0.819026490833296	3.20112150754544	0.588816965626611	7.61401743446578	5.07622902477018	3.03901672601039	6.03418436898918	6.58556847098056	4.24008842169879	6.87753734828841	1.50195384178888	2.55557438680988	2.27331474372089	5.65175892112535	4.11021245316866	7.40419815474556	5.20138676908289	5.60267872346131	7.89243215258029	5.77029887064914	3.73857358391458	1.83047885996271	2.18495280769252	3.41336450536044	7.43296409319523
CCL8	0.708111756286318	1.67793067587504	0.965727349514636	2.0387707845331	1.69626047646655	0.439501405185927	0.50924365726238	0.961477533146243	0.672090499939304	0.177528720550349	0.461741695270313	0.348600226962728	1.09404675025889	0.831588661337384	1.53297507249029	0.766144390342974	3.33356629164072	0.284423701717909	1.59091967568996	0.536175294604857	0.830623984521458	0.00854284516947579	0.109783936251176	0.361722178990585	0.136432104927694	0.989813665607975	0.247417114598183	2.21738368303418	1.56286745177263	0.180953480990477	3.75675104841492	2.60682539231365	0.784367563397356	1.72403219722313	0.00854284516947579	0.771015486591885	0.382337864665879	1.95324017151714	0.92317734845945	5.49341569806227	0.269497699353291	1.94053461002788	3.2006479680903	1.99443823886005	1.01052584206334	0.414974858264242	0.00854284516947579	1.27839640554244	1.64283015384767
ABCC3	0.513695256098655	0.496636948838918	1.01712433743542	2.35539828153587	0.739126496254731	0.450152037403729	0.821732335708662	1.62199098376249	2.08632110458959	1.62153489067723	0.624357722895719	0.218316665951381	0.636024466761963	0.531535792550805	0.240625962501389	3.93094453994435	2.87205034235333	5.04589230661654	5.96294146911056	1.05049031623983	0.150617706560799	0.371324140278906	3.41649578410234	0.570107174522862	0.538315511669446	0.164214648088685	0.250989944859455	6.35220225907697	0.177302875404846	0.575273418871866	1.78822883058491	1.2746849134666	0.907433228610708	1.42708418721734	0.0866839256947787	0.225058664182459	0.743458061320592	1.96507210473129	0.787951643478435	3.61922813998985	0.265444575598138	0.294850187961868	3.16234043995436	0.228234651765084	0.262589247251462	0.427756033926023	0.125520698044726	0.0729988491678031	0.431777611212917
CD69	0.419236392299659	1.91586712843046	1.23622428496591	2.2903097982483	0.680686387712151	0.124211505562399	0.72418912719227	1.25048822434161	1.55376127421436	1.42970947114311	0.420840033756552	0.537875362795484	0.923544830842871	1.30099842128161	2.88447375799416	3.01752374763978	2.34053786226304	2.50026857822093	2.5467263679245	1.49841287994813	0.392782495135989	0.572173570076652	2.05169909927926	0.831541805558557	0.0268086812303359	0.435614462844112	0.139420519787229	3.21366409301205	1.73497239512437	1.28908823463204	2.56154244126262	2.69611316547979	1.25375043012032	2.78072802404945	0.196667585963735	0.746848406820281	0.241045270421727	1.47505398647334	1.74981089201742	3.21265801461258	1.13959763420106	1.88782371698684	3.33752717085395	0.473175786985772	1.9408536603563	0.397678668104844	0.839984569771824	1.24041694629578	1.40740952595289
IL1A	0.401624614737561	1.81534458790437	0.726553812575606	1.55200155293676	1.04596763088014	0.115375674552207	0.0541284808927562	0.746225858043762	0.848233255077869	1.34731983720781	0.714184380836226	0.433196377958477	0.604508925570416	0.685399650608473	2.14568362579521	1.09513126266337	1.6297766820994	1.03095756526698	1.58474540563635	1.2575264555929	0.534007565775816	0.173840932712999	1.69286078994241	0.625744719731992	0.173459859210673	0.114316601234289	0.0665084743369828	0.800475691532191	2.22989664878791	1.28861382171615	2.26415284269543	0.764036697889823	0.171552959300155	1.50315060056163	0.134436000761152	0.419369655176175	0.779969281361726	0.928397459928291	0.658190937459991	1.24687180840022	0.201885402451371	1.50135310803463	3.16365094826233	0.36167730204408	1.39150016377306	0.512848225059615	0.880441000627755	0.306067399803686	0.379704591084726
CD2	1.26589924776518	0.376519378918884	0.683519321136028	3.09239086093685	0.713449019957678	0.395326910453426	1.19067934777886	0.161875297250843	0.654576536680634	1.98761910779515	0.228027213170694	0.258130906303037	0.807542087730646	0.864509982154618	0.934829356327257	4.04531838456406	1.45478995883221	4.54216321271466	3.50265031925528	0.522432253084507	0.567986689421924	0.254297656472948	0.917403490040733	0.497175917961133	0.20846555371005	0.251896617871298	0.782777308252945	4.433576590859	0.800370275128324	0.149533424158039	2.33826965638251	2.85272005121873	1.29325612904235	2.21649863967711	2.16392346635599	0.861852077682503	0.140596074921111	2.90567628564781	1.40022727780159	2.85684363620029	0.108931919359271	0.413138236390653	4.33247121120146	0.0719178509257845	0.622071798769722	0.239587864559254	0.280327176470413	0.606520026993016	0.11198442400718
GBP1	2.81061329206612	4.49509676133731	3.09805196178901	5.83813736506971	3.13492539455647	1.72640087621987	3.62029606551017	5.63623606398306	4.66765329518333	3.8201945824697	1.34065733213263	3.29947204026403	3.34049865416535	3.53256242929028	4.19600207222761	6.59734325295641	6.10971142173137	6.04239543650535	5.66517272252572	2.73224691185731	2.30276889647813	1.14336120360451	4.21071931313826	1.74751048584374	1.21370140675863	2.92843442630235	2.22723996936275	5.25773207301034	3.35518516840952	1.74262024280764	3.44684115015085	5.64101065176505	2.35503367640598	4.79364839498882	2.52264113786857	3.14756794983772	1.86377855633118	5.85789233147879	4.44801646532475	5.97848530426204	3.52414901411574	3.89819474396327	7.33315099109345	2.31713678300092	3.209031530384	2.29621878211583	3.38942233865773	2.06333474925277	4.13908435995304
TTR	0.0054675072958506	0.0388319746555421	0.0054675072958506	0.287582179240446	0.0489279058049447	0.0372097692606598	0.115949401206886	0.528184711315431	0.158603553678372	0.540932834092639	0.0720706692797002	0.145406978968125	0.0054675072958506	0.0054675072958506	0.0054675072958506	0.0054675072958506	0.0054675072958506	1.26010593867964	1.66539846656638	0.0457052135694734	0.0405872208146492	0.0806176292923087	0.0054675072958506	0.374319706413862	0.0558847685312001	0.0677111585342648	0.0544160379394092	1.26891067939643	0.0434179244680979	0.139389528571649	0.0913251962111827	0.212432666791331	0.0355856602407818	0.0878086735368227	0.0432832602587043	0.0435525755759485	0.0378859192623592	0.0477202754313098	0.45584044488646	0.53462066464511	0.0415314321349962	0.0948328066769745	0.328400934969075	0.0054675072958506	0.0054675072958506	0.0411268490156373	0.0054675072958506	0.0054675072958506	0.114415162072273
TRIM67	5.72719229777554	0.677348288001908	1.95337990191892	0.194601853701268	2.42009848742133	6.84416769740148	6.86549947040076	4.08842929864209	0.859328734488612	0.71862702966657	2.02012179572872	0.893182212922893	1.87718009187152	5.33394837661443	0.675993777631799	2.15532486101172	2.31262225012647	1.52599917488217	1.55146390182007	1.2885955955093	6.93038137831423	6.41942103993792	1.40764188645966	0.798108164022103	0.395882867805205	6.43996220985827	5.76928369349354	3.82173616270616	3.32863913017489	1.8585965814851	1.85938725806056	2.32355176796115	6.12647867500592	4.99389682277442	6.32553046101468	5.81680810702187	4.85626939447281	2.05667168170236	2.2492714030283	0.983645089909573	4.01211040559963	0.249920207143749	0.877964773490643	6.20395806011594	5.12144103907276	3.58994245175808	2.68265790883901	6.77763365906049	2.70772000194065
PLAU	2.53862157844043	3.3559153008799	2.47465636968285	6.57673971203289	2.16855425389253	1.79752538075649	2.46078088775004	1.36339331058212	1.95181711471905	2.94156233520987	1.35658232342872	1.72394456258933	2.06779021047348	2.63831859522814	3.09594237540802	2.58296814536338	4.44125286284405	5.01192466545547	4.11523652832645	1.49345124764991	1.44261201307479	1.01710239264185	4.07893438296867	1.99551209268306	1.58491611743609	1.38483896031549	2.09842277274954	6.72485633203713	1.10073844666609	3.54661588350716	3.20858448023082	6.51697356906488	2.29006370331393	6.01637117711737	1.31391734820806	1.75472498315246	0.592243367657215	3.78746117913875	2.93670100907956	4.03593183866984	1.83192883312057	2.51772638517844	4.45973680631896	1.59879984024764	1.22470428575359	0.998337974319099	1.7826155480117	1.77863504417725	1.85705556906407
EGR2	2.24046629621829	3.34218469129872	3.2140364876241	6.02397497064713	4.58530614205987	2.25237963160322	3.6789593753842	3.19020222881539	1.8816241770814	2.22023267225117	3.83012339013864	2.04034560965527	5.76705247057918	3.62036825071985	6.11073154631202	3.5820292137163	8.38293658283027	3.28243366232972	3.27729055595709	4.94804322809125	2.39476533634592	1.29344008948903	4.75603211413391	3.01623595777984	1.24504724154234	1.56105899395154	1.50809839967995	7.18800530514506	6.3921923374825	5.18374466347967	6.80897800335887	4.13007797728999	2.82537345951152	5.37815217661368	0.651079830323163	2.26059715840144	2.71972359668686	3.539915542207	3.49563724378307	2.81077149688497	1.04553988814771	4.38380626452318	4.14412512111558	5.69424750449056	4.24186058008734	2.38731454665534	2.23023205133559	3.97435176430441	2.61403559164642
MMP19	0.626745030691642	0.945650593757928	0.474531306899477	3.30246406987925	0.130281995158918	0.262039412950102	1.04510045706922	0.284386534002657	0.331237394577716	0.2225271432047	0.163232736520671	0.121627874279844	3.05803821435193	0.465882476866336	2.16008860005505	0.556213442861261	3.19920212272123	3.15452397252744	4.11838651820409	0.338709963361377	0.257862290289533	0.307773863491007	0.394624287402602	0.684677988249634	0.1489830983224	0.068295529264773	0.889018071995984	5.74025163086289	0.50258457826822	0.712045586952911	1.39093030295465	1.93465868910529	1.41647924057436	2.7098214579708	0.306041742827168	0.230956355036192	0.157601279931544	1.90007953708461	0.73154610560036	1.72212865348854	0.11013920680114	0.348276308758748	0.288954511362773	2.42591812349667	0.218232304238458	0.202165655407663	0.246100730387695	0.533349888760779	0.896135668558772
F13A1	1.47363672182164	5.09925131688928	2.91348658870657	2.58086270977851	0.832867917333937	0.580892326247033	4.25314676986093	0.562529628493633	2.79221145757373	2.04504546509994	1.14148765056843	0.950896449334266	1.96737572152747	2.33649137732559	5.54093984736495	4.36077656550297	5.46054976839296	1.42608362307419	4.74858494421612	1.42827018550995	2.28356903084169	0.284178072283327	4.09176401526467	0.528888980620654	1.24058871639685	1.08899258025017	1.27973901538622	7.79145133508334	1.13789939991125	1.03526358432229	2.47061736019919	5.28553315578764	3.12892510028521	4.66268832724425	2.70142494244301	3.62945793980908	2.00086609205952	7.92289554768	1.53303759597321	5.59181937381527	0.908721858671368	1.96595089303418	4.56323266768434	2.07803111674431	1.99697293463958	1.61678604513789	1.22574094132386	1.05969241819907	2.10951108206012
TREM1	0.34896535219511	0.537127848317086	0.317886404016241	2.80145217460707	0.241875901081103	0.0825746888522785	0.29862878987242	0.214215271621624	0.337559081368998	1.04333855868628	0.192486879353884	0.412131428522756	0.326625909340154	0.348742581970963	1.69152040458355	0.604245732630641	2.97805775281234	0.933097762040145	3.25182295588505	0.19881760878317	0.0770507571991108	0.0963574155820782	0.629129643343739	0.263218984343468	0.0685204823992731	0.0471737179753483	0.0668898170270988	1.74272595122911	0.568846393748182	0.413089695323066	1.61347335703539	1.64953260831596	0.173953220468369	2.73280470294969	0.213480002437225	0.300704696197624	0.228962173889615	2.04002940537434	0.761422085346401	2.19587857503446	0.117898033641635	0.29493074742831	2.40196566176696	0.650976870687861	0.135363745190808	0.178232498145648	0.415960605161661	0.217885893126898	1.31469329421168
CXCL6	0.181355464603153	0.711654764310123	0.0420407125227834	0.215080258168832	0.141946225170082	0.00456457540671551	0.124417468305679	0.181480024144381	0.221874867937839	0.276250849127874	0.00456457540671551	0.00456457540671551	0.0462962871088604	0.0865633859281602	0.367134677332229	0.0784137510662334	0.165572376353719	0.00456457540671551	0.75155530885788	0.131790589354924	0.315531222297711	0.163303176638091	0.418919906042051	0.30472917940205	0.00456457540671551	0.167837934666794	0.0577634638621711	1.34862481951462	0.162924621837825	0.0423156531505529	0.307124125046988	0.923911759200924	0.379962576014183	1.67100062742698	0.124547153706876	0.125325016051145	0.140408294605002	0.542132727120192	0.132306558339794	0.00456457540671551	0.19079080829094	0.162798414344858	0.842157349526356	0.309173706997758	0.298093383805745	0.117657359055197	0.117266363404656	0.00456457540671551	0.0450621186001557
IL1B	1.12771282808843	5.24243369491057	1.45303629434816	4.10508220921817	2.59489882718476	1.22423658952101	2.82853405941291	1.22429816121842	1.34004951981024	1.01191437334305	4.08102281555051	0.607076273087303	4.97041583485973	2.48317440949088	5.96880066552563	3.69490000379775	5.59946601235161	2.03923263525536	1.70564090133884	4.26758345191602	1.68440645042676	0.414441233988594	3.65464658010201	1.45109297338825	0.442231714110913	0.388971520927676	0.0506995164216231	3.37029007184825	6.14638267853844	2.57613368179144	5.51536568344552	4.16137735568747	0.746158236683906	3.93876209949527	0.517072754466103	1.7077515362038	2.72159274952149	2.49402889366602	1.87040291234084	4.31752155778809	0.714874718876963	4.596686619088	5.33749998750762	3.61410119939699	4.47469127660484	1.71607575830675	1.35513345542977	3.9347367689708	2.43161592884988
LIF	1.07886663157169	0.701675151403865	0.21152835393987	3.59953809990191	0.598576298363892	0.477354071917485	1.10469344747313	0.566719732041408	1.39486223669417	1.14578089625542	0.155263177395443	0.556614977132686	0.395316782549857	1.1543367933923	0.948050672834522	2.30918840697126	3.85548067420717	2.28697010332334	2.93633128660748	0.299769327374626	0.600730834642241	0.267767946050363	2.32052648723011	0.285206851077352	0.216824249244704	0.874167147940219	0.441761003187486	4.67674487541018	0.35711538983501	0.736188355418737	0.846531272551222	1.31362233779148	0.983944877124964	1.35329256038638	0.931717095369703	0.322760614835478	0.201000778892573	1.02179617620904	0.927789472007077	1.10010438287455	0.573129850012591	0.947831206461605	2.59603098598319	0.960431562948456	0.250950597786192	0.253108705997139	0.329131495914435	0.834768484339085	1.86883214074521
JCHAIN	0.466244878931653	0.426018904256381	0.23739853243026	0.612696130008793	0.240554844567165	0.574995185147238	2.19526997138969	0.162812320720593	0.153048449027286	1.29745638915224	0.274348670031642	0.843811571983702	0.635419459836017	0.633301534069392	1.03954466727094	1.42532476972555	2.14054588821392	1.1618124037087	3.22349172579702	0.0621761093731907	0.197095625195201	0.0590132160136425	0.535681953738259	0.0588755401636518	0.146070243151879	0.093695074212916	2.23392846452108	5.78316479311182	0.162940349589449	1.20978522892884	1.6099514589646	2.12562253440308	1.66579246699826	0.559554537795127	0.434409264887142	0.306899635458904	0.342119032853266	1.20200384987136	0.459393152083966	1.69157559453806	0.335212274613766	0.427402983376276	1.74810140865728	0.348655333979096	0.47728372724904	0.372074541520642	0.350677784225065	0.534497551936986	0.54668934214085
CHI3L1	3.29823241401761	3.88272354111231	5.15766206802529	9.51394484294044	5.65019805046758	2.1556035339067	3.40318489789742	4.09954222410524	9.68394276403797	5.94408035841988	4.57593616167971	3.7316112798184	1.64817197954867	6.57229907842076	3.23629036592328	11.7360993727081	7.75617948720919	11.8277681722828	10.885901358035	4.45064739701468	2.00530647957138	2.0766142644614	10.7693602840504	1.82285511334309	4.7651644163919	0.966953879968839	0.624150791153941	11.325874096175	3.08581745339641	2.92871277975653	3.01082120775626	3.53578627144324	3.65970855115952	5.01465600602909	2.7763814722442	2.04676782302891	5.1780723072961	5.7069463006589	5.66435608406749	3.67174944649525	2.76361283937796	1.36552578923915	12.5961585616503	2.93248563727225	2.02384272810246	4.18947926501611	3.39333521650999	1.74685525446237	2.72837258230586
POSTN	0.145237289359546	0.203492867912785	0.11993437811859	2.35012907081867	0.0102717781585921	1.5266859042922	0.0716165829793323	0.307542049182673	0.476736720960719	0.628286043214382	0.641659271973834	0.0498030021650486	0.0417617785005371	0.0416227370317817	0.470786048512201	3.16795060772838	1.66101175521628	1.67839549989898	1.5089167345948	0.0755593164319801	0.0948427440576449	0.0870529998498265	7.65708798697633	0.0413446132870698	0.0102717781585921	0.146658586119465	0.415650922421841	9.08722340185261	0.101790544677815	0.248076495315377	1.4398541848692	1.62778164753957	0.942866422734153	1.50762834463621	0.159130700330709	0.174283561522547	0.395414308843694	0.0955122793979344	0.452887209558165	0.151300191728318	1.39173158496102	0.0475892731528154	3.30007800182166	0.863073368141804	0.637550783262517	0.555014638266152	0.0959138492828089	0.409867709099197	0.0855708067204585
NTS	0.0797998120704855	0.345612746978633	0.0963013473403068	0	0	0.174175995165187	0.0530252351770053	0	3.80787586391116	1.52044709145864	0.0941479572985344	0	0.0538565366502378	0	0	3.57024861563619	0.335511312106947	0.0807517536278385	2.07918046459062	1.35579543882006	0.0490004972899377	0	7.99691713466982	4.41076995409058	0	0	0	0.168047533716253	0.157259548611613	0	0.121761761105867	1.18432542617847	0	0	0	0.0534409459151721	0.0451038380025384	0.0593863132255222	1.76069684861644	0.111019348363112	0.149763240934139	0	4.55433076943616	0.442064436697889	0.0592483273566866	0.0498341253163517	0.345386525174052	0	0.154549873889299
SPOCD1	1.16349505361016	3.25120809145092	2.11942762321583	7.1648093324539	0.758360890420138	1.52629167898706	0.879091486511596	3.69641299633907	2.02311401192699	1.16368650855703	0.431900060194135	1.6827474767425	1.33415699328684	3.2141865727062	2.90575426910733	3.27657895279873	6.40072211291247	4.46945430314325	6.28404174436885	1.84127628650702	0.573990951809269	0.309130070715584	2.31281307116428	0.458546159767929	3.00004830906053	0.254453164688828	0.294510868142234	6.26132765939573	0.328315023230392	1.83221086598511	0.673940461554286	3.68015014972986	0.807233486385123	1.65789749812253	0.593845826459924	0.451720775828947	0.751897677396259	6.19757225294886	2.72287901424571	4.43249351464526	0.351768657673492	2.00719026971035	4.06215709353254	0.566922371991886	0.247787323049226	0.603906779636938	1.66280349371704	0.224886957504457	2.27694082430703
ANXA1	3.56934765812315	4.8667137325115	4.02990671562559	8.88635111234235	5.02800147152893	3.43588788865816	3.37768990577528	5.81596752119689	7.55168347790399	6.86304637537283	2.62297352352198	3.81543143330493	4.68306076998865	3.22049680974629	4.66207143064262	8.27951431049848	6.08477092725614	8.38744612322489	7.91990782196539	3.86370609996179	2.91429244392201	2.13549148009314	9.14543201397783	4.95892551143127	2.03619543401349	3.0773821876789	3.58275347743322	7.86097239198171	2.50721438266918	3.05151074486609	5.63978346278039	7.51576196392676	4.0127458273214	5.57066655556004	2.96239444912591	3.28313764640625	2.66072138092949	6.28093432238949	5.43444457770035	6.87719772036151	2.23380458497338	2.723661904012	9.27685187715029	3.65886017039128	3.04054959621805	3.80117253947272	3.65959593282036	2.99940949370806	4.30321883780408
OASL	1.63907588487807	1.03417898430754	1.27442620499463	3.14286933825179	1.68567159396468	0.848983068727906	0.545815319465412	2.55135087278107	1.01524222185362	1.42658944683896	0.332954173550716	0.403263224064325	0.815686077243632	1.06995656712661	1.37291582996764	4.64462345622708	2.02422190888166	2.32314797995997	1.73776992589045	1.4759169640456	0.397290784636543	0.388120363202433	0.932463844929462	0.596346292584805	0.928954241430995	0.687345315209524	0.38428176244694	4.1337281996691	1.15493513883897	0.644679751186173	1.01277795114648	1.4464440416274	0.626192035257154	1.77631220585557	0.792084722939956	0.566051344321195	0.495954559772184	2.37084156903228	1.07367414474774	4.50592500240334	0.968980748651458	1.49760104677089	2.84778557192796	0.806993637586521	1.91333532489375	0.453821683237877	0.794717466032194	0.560243637747218	0.929776417753568
IL6	0.211099527521414	0.690628332909354	0.342481818234274	3.30238560971636	0.556524816818508	0.0079101487934008	0.164805815014064	0.340679743814385	0.828464149895795	0.582151015305849	0.364928182796011	0.379698204937073	0.129037453937139	0.58642497905092	1.17061257192673	1.34735851187003	5.40269142242197	0.486047347008231	3.93034108668492	0.174337771380638	0.407389011357769	0.307961493637802	0.603862155585972	0.165188321056203	0.114844505225302	0.10769461886193	0.0079101487934008	2.99547227673627	0.927135480500805	0.251982563246443	1.26269990501951	3.00066680081335	0.0722132352489403	1.49262306248045	0.0079101487934008	0.12812181619884	0.174970971849731	2.81870816974709	0.288454565847248	1.75782120472309	0.158031208232946	0.705010666602411	2.4546884403819	2.26093551311715	0.373764526016656	0.0838689505978253	0.173070524985194	0.419702959558223	1.27573284994967
SCN7A	0.3516667618069	2.00722279226516	0.466719215720668	0.528234045418154	0.0900573597818464	0.321991086821043	0.200557008720054	0.677477328360751	0.543500234087598	0.360160509039032	0.599875106358445	0.259043509617044	3.99919315057761	0.122550903168674	1.50538856370136	0.54026369880189	1.00075312558072	4.71037791047196	0.660524004930574	2.21983655000726	0.172995037452251	0.146314049487187	2.59544529470241	2.37088221239684	0.0460092028927779	0.0683403772462023	0.0891141381166978	5.96641630503662	0.239652017255873	0.0819522560421806	1.2161761357525	3.20398784584253	0.0455923418610342	1.37331838825721	0.354242588482874	0.262866457589849	0.720512836592743	0.835239677597932	4.40270615748631	4.46716684572217	0.214572525479949	1.19271188096301	2.68145937340798	0.842563933786875	0.49851673482904	1.26345352375921	1.57713470896027	0.109057617942192	0.220853211785364
IL1RN	0.844080756290197	1.45718621391233	0.406750372340054	1.91050060688614	0.235800914889376	0.216878864835055	0.917318468400367	0.642860894027515	0.1184245638667	0.437804258459054	0.16659587985506	0.314353351496661	1.60870397398757	0.503180688619056	1.91132112860491	1.21572831021677	3.03405079161723	0.747453438362593	2.03353880932147	0.582026015074691	0.105590586369432	0.0630951332026761	0.518469092517527	0.480190379000888	0.0799755236140447	0.195706949899211	0.318706986476428	2.73171555081145	1.07904078205378	0.234587713514463	1.3029749257491	1.25946092798616	0.294827868338039	1.37106252417616	0.112881810305785	0.255072545363831	0.259015005774088	0.919718357011931	0.60250144292972	1.43222721414535	0.243058446502751	1.3174904471819	1.30708847435244	1.30931168328974	0.327260731602499	0.0836246513911713	0.398879666758637	0.469223152828441	0.473743294311962
WDR38	0.0947272826149548	2.40947767913895	0.439860960771532	0.669356278780524	2.77361899095775	0.449236544516925	0.179574794143219	1.03046989645575	5.31882208343352	6.21980797609236	0.00396395332164357	0.783709561669175	0.125196287701136	0.181601274014714	0.283331602278676	3.83195905223689	1.19878460385365	2.63911486527894	2.20173127780278	0.454999920850936	0.488693102806448	0.180588392367516	4.13876645813396	1.42622047957538	0.00396395332164357	0.0547734909403192	0.0827085334316136	0.45959398726592	1.58178438776213	0.563907338198518	0.634169988285974	0.813330990682874	0.00396395332164357	1.67561880292392	0.123352034557178	0.68911949498262	0.155417544493492	0.706509563565799	3.0258338860733	0.244253340315334	1.31302302904952	0.100632098516513	5.67113318716717	0.327100822888869	0.370349262695882	0.270423584868464	1.06722606352811	0.155030792964543	0.752018526380521
CCL21	0.195629809377567	0.154903497852174	0.232916657233071	0.68629658214125	0.103679400956634	0.515688156313362	0.254207439690208	0.133771351434043	0.444518088131278	0.545685603419823	0.0011288518078767	0.114574864245704	0.0011288518078767	0.0011288518078767	1.682417287822	0.66121033439911	0.968938014149038	0.0011288518078767	0.0968609238118991	0.0011288518078767	0.439567953730126	0.0910866903747625	0.0948492982866745	0.0906829671246719	0.229011383216193	0.146643338305438	0.223010726607034	0.973233453965678	0.330774371621688	0.0011288518078767	1.3495430927589	0.750895708757233	0.267355285102384	0.191997686359028	1.06085840137503	0.0912212395149171	0.0779749981100922	0.838174861465849	0.751150381520673	0.0949834945606342	0.167205126570056	0.0733505986513727	1.14510916984132	0.9759932058165	0.836496376608149	0.0854241861798959	0.125388096839548	0.0011288518078767	0.0011288518078767
MMP7	0.395198874500856	1.47225973924605	0.0747454849992032	1.89889091859535	0.00936264274087983	0.183504826603623	0.00936264274087983	0.262626740991319	0.726581071572736	0.073932989121852	0.193375392035913	0.644679169625413	0.185133828247088	0.769933119484611	0.598191007620534	0.254659944598055	1.87376938534524	3.50310124275338	2.56010232476792	0.473245818785131	0.043123285063148	0.0460273554221881	0.439529583347947	0.00936264274087983	0.757860685442642	0.0396582839463109	0.422048066685751	1.09262982796652	0.00936264274087983	1.0903169906301	3.22716548094152	2.41677092941429	2.92486289865015	0.846425497782029	0.00936264274087983	0.0460273554221881	0.040490656913482	0.735867802926482	3.21625371331416	1.03708326714365	0.00936264274087983	0.253347673846457	1.59230894485561	0.35077480801407	0.0498902184421336	0.0435385166554336	0.109381598334316	0.00936264274087983	0.0451982278903019
THBS1	1.52746411418179	1.51875630865186	0.972282288280528	2.42691007860152	0.246898105852342	0.905221207753574	1.94323207786171	0.608441079218342	1.8473329852314	0.768538569058917	1.25218602562609	0.248842538447851	3.04658947892153	2.44451719286199	2.46575863255957	2.08634360670456	5.85647726844697	3.59845461777148	4.9339735804857	1.21591580382391	2.43603999460097	0.709127920759439	3.10596961767561	2.10580428616668	0.13615667647691	0.686024299143566	1.46592334725937	4.56059301798378	1.45760578045637	2.35440495732222	2.67896585990471	2.58609218001131	2.23966835292865	4.56223866171177	1.08490879104301	2.23047137345191	1.31015126380963	0.799603718740984	1.14815889207951	2.65148840666717	1.05467408112182	1.01453634628522	2.86768382179703	3.90806067021444	1.24672609202612	1.35513305981636	1.00487454901901	0.914064225089723	1.22051591263761
CH25H	2.63376542095984	5.54814041075734	6.15071016074623	6.66900502415038	4.72912079722713	1.77728987894278	2.51324726877225	4.37213405782846	3.23702715202648	4.63407942626796	5.09446710401731	3.8746531996302	4.57928546365762	3.69636526671018	7.66517464910862	3.34031695149274	6.17278272609423	3.64255744712673	5.21839483452505	3.82598486483683	3.27511022678479	1.37015008435614	5.42334121881154	1.0298037901817	1.31327337667659	1.76678709375406	0.250851449577708	4.63274510050682	7.72285657561521	3.60870076791035	6.91188220023579	5.22624055665248	2.37511966617588	4.9091642402652	1.87991127265594	3.94657478366377	2.08264038094283	6.17425467201597	4.19577797938797	5.26513065737592	3.15245385995856	4.27750523198126	5.95651531574601	5.07341193045834	5.66342497296424	1.6564470013206	3.51980049054467	4.57470795883713	4.92890120526933
CXCL9	0.825992113949927	1.32404320020882	0.488723446444293	3.59535288129483	0.494396501491484	0.763582364253641	0.985017459810924	0.0605309511214867	0.326399734363894	1.36254642031703	0.311640664127854	0.300788411328228	0.163765832079727	1.65858344446778	0.227783072401501	6.76906461011123	1.48181220571813	4.64683681723685	3.59890153176432	0.110174164550631	0.202422538179885	0.0454869188869407	1.39645061311037	0.440298968173229	0.0554421339954125	0.228880783147631	2.24043551460296	3.39556748402038	0.417855157873592	0.123894446779318	2.49341888645435	2.04959520766092	0.731444626697392	2.20774441323779	2.21956427381531	0.89326908988239	0.61080745760982	4.20276662287683	1.47245905262875	2.08401937438937	0.20775382736564	0.285407502732356	2.21776607517035	0.954724083662273	0.623878929621354	0.099395451727872	0.099128271461156	0.833892185977975	0.316004280165905
GPR65	0.656602554321981	3.59750738547485	1.5379230445794	2.58747761985983	0.80736454353101	0.538138090655362	0.52878211668363	1.68220194795813	1.41438254082554	1.6860789217555	0.367430426003965	0.924206293839294	0.41009571418194	1.01449947531426	2.21670823083993	2.88180556078644	2.14094700101964	2.73836899136846	2.63662055090311	0.928976219006367	0.22203945915511	0.544797096814318	2.13247662460129	1.20905535133007	0.27990906589129	0.283440939278626	0.333797040016794	3.396225894778	0.795555272942978	0.783976179626276	1.74378369080069	2.75683672107048	0.493159277459526	2.60787942978197	0.360767596200603	0.797598420216517	0.442293318264266	3.94944824038921	2.8943851440395	4.05468829639557	0.733441265057308	1.06227998700725	3.94786481140444	0.132292554629788	0.872271684744947	0.328682145630699	0.847501914936117	0.309651828894155	1.16329918353621
BCL2A1	2.62353429614556	5.25799837022483	2.17541995439803	5.13258847715459	2.35155271747176	0.60916387598154	2.09316791524916	1.5490329901406	1.25047321374624	3.44928708289954	0.58706420233168	1.6335452565558	3.26869435031215	1.97930376689703	4.69960804395878	3.69789874639557	4.84250457684281	3.08436332444447	3.98848627948991	1.39203049337288	1.2396425530785	1.0794965509509	3.15734181882665	1.53236321196178	0.134656942857589	0.651168583712401	0.325993940492771	4.13024750976234	2.15754039626929	1.39159379407973	4.12233495018221	2.87840882073827	1.14802373878357	3.58054092811093	1.33825071238055	1.16111153195932	1.03686714326879	4.85463755567207	2.92673597670199	4.0708339066697	1.19353435085403	2.05631737348107	4.84720193126811	2.2410809062367	1.5719228832163	0.989163441533981	1.02766470002445	2.25884040983661	4.31468971512485
TRPM8	0.0769737255171074	0.123961556409656	0.0349032488883147	1.81694536074203	0.0304597002490921	0.23074829719356	0.0378117632057497	0.0220902512029711	1.884981197208	0.809354975449639	0.107462210861237	0.0195697336235851	0.0276753801812523	0.140785433421522	0.0710396913202119	2.15252845237967	0.485997815238876	1.36903422122828	1.43935885019577	0.367686398014258	0.0257230914353264	0.0485627798517317	0.406492094639168	0.0588238357189242	0.732976492449296	0.0585511709362004	0.0874323818959616	6.46236781776551	0.0589601484116037	0.0544548822270211	0.147715440176334	0.163881259120582	0.0396092809454504	0.46875723098703	0.0378117632057497	0.150145727223791	0.0332385528218724	0.465079177667753	0.341918848226202	0.76586170769623	0.0463640919470763	0.0145151903149479	1.27445236731308	0.0184480609458496	0.0876995388191562	0.0750883214457294	0.0939632510979638	0.0332385528218724	0.016482991888626
COL8A1	0.131959048920653	0.403193483170169	0.760913437026503	1.01706957725578	0.209300972806231	0.351484865601357	0.380261654598455	0.181467286693666	5.42086650728126	1.17006869284798	0.22381109340008	0.0708828179964478	0.203852201350252	0.493307803476958	0.487935513114319	5.45315123424058	1.67128305056993	2.16610526492923	3.93939884511942	0.507201315468537	0.295495493198641	0.119636411704661	5.2745474634006	0.217189282967145	0.108002497419967	0.401035684807392	0.262667615268451	6.20871000442492	0.402654341219183	0.736151487107392	0.498458227735953	0.336083558651725	0.95378423145873	0.516587694837587	0.917566205153423	0.265046313520415	0.332575269538508	0.471181756168582	1.58121372212237	0.643503892275902	0.16204975562534	0.893583551872753	4.97860433930613	0.545842997043862	0.194765770508283	0.47046223478863	0.238053179422525	0.168042951595542	0.117528239115023
SHISAL2B	6.34966145274979	0.222776715256719	0.229254016567199	0.00977464356181612	1.91007362146027	1.43931494888317	1.92551713405045	0.193945960269141	0.0988371271708004	0.0672163142305087	0.174057697284795	0.00977464356181612	0.00977464356181612	1.01115772632167	0.0883747490051037	0.00977464356181612	0.90397137454953	0.105769546253513	1.58118697898712	0.478903208280595	3.21913474194957	0.974225365182882	0.0766136833058525	0.3563170123534	0.174564642911425	0.652626303510798	0.00977464356181612	0.078377274236708	0.757338298371472	0.705770964688283	0.0832496861429151	0.659491615837933	0.203041777095832	1.04193071867382	1.95949240558241	6.05395155944672	0.595912262314681	0.213806591775588	0.42934993980717	0.316969739520598	0.836686363878649	0.00977464356181612	1.99866454895013	0.154144588237587	2.85876890030871	2.44324089111998	3.75493069292589	0.309728717159115	0.133035832538184
G6PC2	1.0699499855951	0.00187603514610324	0.0271681018359266	0.00187603514610324	0.184162995923838	4.13252208960731	1.85674287337203	0.405067628125021	0.00187603514610324	0.0268863859128459	0.144486455925829	0.233909527017269	1.11628270991247	2.19946392534781	0.0699046711125082	0.0765877203729018	0.18163609333055	0.308852724293782	0.0895914097607035	0.966476515994892	6.16393754416257	1.22192425628203	0.115250172747043	0.574776346469161	0.038950454220508	1.39566909100161	2.19614873011031	1.14814345140648	0.594632186708647	0.052575241497412	0.26788743594383	0.055478066930748	2.54191047910232	0.66276202273697	3.15837609553582	0.721653229778625	2.07672542827679	0.0330713832188506	0.370460170112466	0.194978205257034	0.418101109189378	0.230858073121244	0.00187603514610324	3.25198723878193	0.586837211232513	0.372564773351809	0.287753292679696	0.997945369284938	0.255209878278181
TCTEX1D1	0.0831271128051121	1.32496114504083	0.320413391931983	1.08240020305702	0.641295095029506	0.208184578919544	0.243600425362997	0.22250566318326	6.45386182495007	5.53284173396474	1.18226535700418	0.0721141708786999	0.353182055456192	0.0589508139354527	0.268319112693184	4.21477995357783	1.36568650741117	2.77621337743757	2.99794171259226	0.429780362981276	0.0999574011482933	0.10756663277526	5.05324245117573	0.572900223258324	0.169957273057505	0.313169081659367	0.135386355783964	2.52470899569504	0.641569892782316	0.28475961625435	0.460781685408141	0.861650553349078	0.087049454287663	1.54025717727216	0.388171708495776	0.390685252188369	1.16071853980102	1.11109755213954	1.42879733133271	0.276976936937893	0.567218797647983	0.270340013632006	5.71721586583487	0.506308507165984	0.750001731248157	1.82275291653537	0.749831938976554	0.163186576069809	0.128974015390316
FAM81B	0.00100379549556284	0.423782816592676	0.122644761332021	0.047802872447258	1.11768509884835	0.166840647132516	0.134311865695946	0.00100379549556284	4.22406161764323	4.0691462409404	0.120141678321796	0.169518337902687	0.136399285411756	0.103297301387038	0.0850369271226825	1.91876004183385	0.179673468415626	0.244829782047673	0.830841120927367	0.17574689177496	0.0643490484280069	0.00100379549556284	2.54706864885482	0.498703530083407	0.0469705268428139	0.625547280502295	0.00100379549556284	0.605578414443062	0.342697033513917	0.0327461708462949	0.117237898386358	0.161213968917766	0.0817902121737181	0.716122526812561	0.0355464119520107	0.166968269748299	0.00100379549556284	0.315804763569665	2.41047365682914	0.140695008482539	0.217250022467486	0.109022715821857	3.44639762870504	0.390325417643206	0.0770421934272331	0.242289316079902	0.309233216764256	0.0877369145764708	0.223765652470328
GBP5	0.2924219063085	0.837345463052618	0.437622487943424	1.3304829247356	0.206740208204562	0.248868063687163	0.481018946062861	0.534025109882518	0.409483833233632	0.934521813611543	0.0620388710222841	0.191462319965904	0.369466215065401	0.326699648710236	0.285140288219775	3.11820244380314	0.966615148590805	1.99601522373891	2.04889551013033	0.268822343341701	0.188485998801931	0.0477014579732684	0.952137845665478	0.210778227938945	0.0576848727205658	0.084009770380126	0.362135869785143	1.99680245804675	0.126945710323272	0.419523039702911	1.1538987232527	2.15790370735447	0.319141840368522	0.73747590155745	0.388649238471567	0.256576404035733	0.143835759100323	1.84746826002996	1.08326913641033	1.92667730131699	0.121617466230635	0.32264379747092	3.34262068520731	0.121487255968458	0.260945390011983	0.120184488360863	0.207597729399824	0.226090112102284	0.162423291807037
C1orf158	0.219937259260744	0.754051646656151	0.0397652993770743	0.0580037161664755	0.632415718178289	0.167126503606631	0.10287166522165	0.122689824651777	1.82592790659761	5.10568404766143	0.0569049665432951	0.0802085180368445	0.0645785119399742	0.0842579194298644	0.00243137217786582	1.65085801684647	0.111625572998517	0.54866525572215	1.64441146448275	0.0674454894910756	0.0775025209539603	0.103536722790283	0.932378838197197	0.00243137217786582	0.0299980166569943	0.366574752311605	0.00243137217786582	0.627725872457071	0.868934577136417	0.279236296359027	0.04974240420639	0.118748144034734	0.0511226141705628	0.699223722226161	0.760108928005511	0.198200838723697	0.0548425286267159	0.258032891418072	1.36880924976161	0.0666269404671724	0.383834298439464	0.019035160816839	3.72892891063294	0.0732980612610093	0.17739160362173	0.115323194174782	0.115059395794114	0.105131597854229	0.0822346546917769
HPD	0.246630425218849	0.796897945952803	0.755581334913181	2.05880166591488	0.753382227902511	0.15967425551116	0.152988848480491	0.575490676916202	1.51236432471082	2.9908523531019	0.0730886902395493	1.72243019863688	0.322314092416758	0.321169011086193	0.383043257288772	0.967865756758967	2.02236303172712	2.4081636960533	3.77897905232252	0.335643789916168	0.174856837330624	0.153890631635633	2.12712824956843	0.081377685852832	0.557934579327582	0.128947303672984	0.103160412062751	2.96198182799565	0.438871295818824	0.40589608454841	0.289079803768832	0.97715960763061	0.151699598498223	0.205491803600256	0.317843075047312	0.411068651033183	0.220689294402837	2.26369246790133	1.77972475465011	2.39626066516499	0.077986371208896	0.153504222846463	2.23865559854207	0.135093601205555	0.244456348541399	0.301096237482695	0.686404806438881	0.101691803333249	0.431997700928738
CLIC6	0.0454071048335336	0.0354946956897562	0.124180200193915	1.72808803034812	0.023395742803468	0.0990700126105476	0.154285791365581	0.0602174317669003	0.162516263792668	2.71123109899666	0.053454087612891	0.482270647191441	0.0207089122200816	0.0803183907325994	0.375011475802446	0.724852656637317	0.23014426529869	0.53645165322843	0.259088257348931	0.650497036105723	0.289339805121087	0.0205673607137252	0.785942871959194	2.70207469871141	0.000180446044335925	0.000180446044335925	0.308464244708863	2.35330216071507	0.117844491276979	1.05049147588465	0.237952337308555	0.114003075322346	0.894998942487286	0.14963533319959	0.135984824401991	0.155446056239679	0.148729325694435	0.378546094597543	0.104955108782174	0.142501254319862	0.0573227558212913	0.504573040126356	1.07915220920531	0.259447888585267	0.109486219088016	0.110683241002752	0.162388024815799	0.124706916158576	0.000180446044335925
TFF3	0.209723677888533	0.241849105227411	0.131945126263321	0.504248849763407	0.164331504103884	0.178114542898742	0.0760021691649921	0.471253943080448	0.839737878617298	2.85761855226599	0.350344833057197	0.180880308949481	0.00446465652610761	0.0768131900454451	0.00446465652610761	0.131945126263321	0.101064021209482	0.948614991607646	1.75951271717525	0.152593225337461	0.195002120051466	0.272911573975905	0.461493005817817	0.144369932666948	0.629982553745908	0.0640537397337511	0.342631619698953	1.45737160394586	0.00446465652610761	0.00446465652610761	0.00446465652610761	0.140240382521371	0.362555386736745	0.423354482546343	0.2713803547122	0.210584923373717	0.181257042376733	0.300310713191489	0.00446465652610761	0.00446465652610761	0.00446465652610761	0.272205062291788	0.852873070399846	0.165855464308758	0.0842260709933512	0.367961055816557	0.00446465652610761	0.26144637121572	0.0750553930876585
CCR5	0.90812349500711	3.91177417439977	2.10245479561234	2.24909692221914	0.380931357818882	0.386750850388333	0.562214240211575	1.87409469785358	1.18682633973449	1.86900072229584	0.3245882749339	1.20634321934326	0.569453856484937	0.535248298192892	2.10619017912115	3.78633649108546	2.14893967508149	3.09524602634927	2.57580659347942	0.88828837385638	0.685839087455149	0.483000369315037	2.78962062631855	0.670415925311937	0.175329417838368	0.337922310840675	0.250783705330265	3.91993621483579	1.10119536749035	0.568972368062547	2.14963188199524	3.11388532788338	0.480439094685654	2.59142288243717	0.562407778962455	0.717056768429419	0.213498386785373	3.96429070353797	2.55829734877375	3.95848110143294	0.616792331552328	0.638413303225123	4.12660373045961	0.275065275498811	1.71929599541316	0.504837701787416	0.935135649589042	0.502315754016818	0.774251163465179
GBP2	2.547861831148	5.07503292319569	4.23406051263504	7.2255613180698	2.68931813314805	2.43310732490704	3.37060572719194	5.1784562367837	2.71294327992595	2.73021439491466	1.34087569300846	3.06136749831841	3.99627735603588	4.49297285264304	5.0228880855726	4.32402871473295	6.84307456728018	5.43885616599825	6.29187050959566	3.76166374740155	1.87075293241678	1.24350000043099	3.54728981655961	2.25217005656152	2.93725151670065	2.30708165154931	1.90971271141124	5.34491997683809	1.9766495855422	4.17428723963013	4.48290315478254	6.49389594444768	2.77840810020089	4.62394280274394	2.43015202533516	1.83138826351461	1.70268443429294	6.69908397478143	4.67227439436622	7.62457475995839	2.27799363043849	5.15980402570667	5.49349772329681	2.80856567611938	2.1914710194634	1.82708218077154	2.41603681306181	2.00806176966925	5.39311361619632
ZNF474	0.0765798351933251	1.06967564956706	0.314600422634218	0.313920814946829	0.15055820906055	0.236716611205966	0.341073397473404	0.342295185855823	2.87264095765103	1.77921268794812	0.218036601645818	0.0678284219907686	0.557097376848204	0.0967014200856906	0.912945481161721	1.78124084014212	1.15977660928413	1.02716214681259	1.31208855179827	0.548787135321152	0.463261953401449	0.207319234822673	2.62469630549205	1.55608061006024	0.218643087667627	0.291076430683098	0.258455068998069	0.328684429217349	0.0571179401235248	1.57568406352363	0.455705701260092	0.975851372628435	0.110131713007273	0.815287683670731	0.170404890662047	0.277188779479762	0.210738210204226	0.770952082267409	1.80956451821603	0.452528087821291	0.502524533532333	0.386660465553889	3.43322568479631	0.194053017409744	0.104748731543225	0.228792979769376	1.34849721846737	0.0678284219907686	0.368472549067334
C7orf57	0.168180922271176	1.38757239994205	0.138312101022791	0.153453423998922	0.888563918462474	0.897378841181411	0.116153594147421	0.218254213313694	5.53820547888942	5.83371067603276	0.253368768556452	0.18854725904017	0.316635710839108	0.081512318281974	0.75476845601167	3.40755091214692	0.924326482837919	2.18054198772814	3.03151143228375	0.422805583772273	0.172125061531356	0.487093582808398	4.56306615262211	1.45131949125258	0.0567942686452159	0.211348880950898	0.354365168809175	0.821825000001171	0.615796003627799	0.13935253986195	0.210235970811031	0.574523637134619	0.176311712138819	2.00169322282119	0.116153594147421	0.185781374613259	0.188798437344261	0.276346624333943	1.17859941502561	0.447634101765295	0.591005663503547	0.17846368547586	4.67733328990068	0.092436757665878	0.275637833469547	0.174537057844915	0.770807852790647	0.386866096325911	0.079615634348483
CA3	0.574975572687282	2.61022744662559	0.751210781604472	3.99440643967201	1.33385871949174	0.497828160413879	0.807001814449603	0.852030611525935	1.68511725876419	3.08948965252229	0.99532028625928	1.25527110377381	1.29239587485648	0.604489007350432	0.817464864694878	3.13561994519242	1.53503077329675	6.0061475815684	7.10959793620074	1.12745532738441	0.216111755445805	1.08527788072625	1.9853127522695	2.63591915908526	1.78787752067944	0.328290460692781	1.16348460821967	2.52273408685763	0.873087432764047	0.854945530342139	0.874407706819881	1.46612760324757	0.363347649904903	1.08105734739733	0.293864840840644	0.745355883382099	0.615062082011931	1.05040232256564	0.847528293191386	1.56562262441927	0.800228694760549	1.64540395831996	4.79550291925059	0.333871830765474	0.512435252784276	0.791531340871437	1.70036675324565	0.434778872636114	0.290235148387961
OSR2	0.0747966347194742	0.244932459430787	0.0877701677769732	2.32076372228335	0.0110259108853873	0.0587153797709581	0.0952058966683367	0.0539503818843046	0.704258764128498	1.66935497640603	0.0615666463696952	0.15179145984915	0.325780696817596	0.0399709933492331	0.147459773278134	0.337867808261618	0.160415001843228	1.4977072649838	1.98380654714107	0.157124007535186	0.037627522284312	0.0110259108853873	0.182243271227588	2.45320259812439	1.12693798818864	0.0583075835517797	0.314382203425099	0.886585198887413	0.0679271778606834	2.59910880938835	0.227442419243604	0.24338392078636	0.355145543481193	0.1039192469583	0.122225268992376	0.0110259108853873	0.0355565049886173	0.452319219044307	0.523230726502378	0.785668670349312	0.0652240848665506	0.143882454232533	2.0607787127081	0.108649321689675	0.0110259108853873	0.1409371179471	0.0901645147114241	0.0475261613823038	0.120665486947041
NNMT	0.783108763378857	1.62049887048642	0.963397720519396	6.80838645996494	2.03573057961199	1.70814980860843	1.18449892075958	2.59947602918503	2.55978672698916	3.08354340999753	2.22060218917964	2.55914087068944	0.90378783929098	0.768659629100951	1.64989751697306	2.82591078721921	2.72328998577935	5.23090899341518	6.02510687976026	2.62450997132133	1.45197603196074	1.3556915988239	2.5026925715591	1.18619887061788	2.27365408668156	0.161363062823912	1.24927343307326	6.63110252603012	1.94307710246017	1.6791445225723	1.55801927483864	4.26808872532312	1.57625533677042	2.03694075763273	0.838594431244714	0.951496121708699	1.21947002862104	3.33291078771965	2.99966642200569	3.45129882532828	1.27160767563908	1.91107547964356	4.3012178373064	1.97024979911627	1.37790994190876	1.44297227225132	1.49083662676711	0.19007930478163	1.8712848093327
IL7R	1.0981870021487	0.325703002452688	0.293346203407904	1.50288209184059	0.211520834627799	0.30283149641985	0.814071520134652	0.193824955892887	0.317739981686291	0.816478855177527	0.328649313417718	0.487085321834942	0.379567937669981	0.378256949162008	0.435345759234103	3.10652216733349	1.91054433726808	3.30950802356203	3.09613158233438	0.712961630458219	0.488602572009119	0.0559429661901469	0.802134987610566	0.579438761463672	0.0696044784510859	0.211028843406381	0.570021632574992	3.08355158001407	0.397687499780683	0.14994095239974	2.70973648358382	1.65298103633508	0.8651795313407	2.50979222593013	1.0233176272983	0.850932411781709	0.184705300698922	0.859824508678609	1.37331280201422	1.5419625602675	0.0926641661277537	0.253801240307507	1.90479942465945	0.310305384204493	0.642208912464406	0.34485712632993	0.217533877556285	0.622666730728517	0.0414549113947374
ROR2	0.0545119582876001	1.66098509210013	0.496400964864365	0.462378346736489	0.0606566749533745	0.0475154370657016	0.496300914763866	1.82827258073516	0.89168090771006	1.32979833171226	0.450232550125514	0.280498426262034	0.406452913501851	0.110453248394703	1.22204498387809	0.486864381643039	0.815497623010649	1.19315930161843	1.80820257572347	0.264552206280577	0.211200945010329	0.176237092309275	1.0049447354453	0.0684017574612805	0.209853225001934	0.0471027944142451	0.0487526413324215	1.77237800799281	0.743135277547857	0.499898255705419	0.657340946811506	0.61824377642868	0.442873777436545	1.59647265237662	0.162360273942247	0.569983350566394	0.607650733234763	2.08670939295227	0.502391023151704	2.04293649482738	0.155752503353744	0.0572462482054668	2.94764934531127	0.258170286388067	0.27606097994333	0.681325401768731	0.504481549256396	0.0480654395839722	0.134448944774
CXCL10	2.03821598599847	3.83007005182405	0.657714514381784	4.96523405220393	2.61672566671384	0.534824385525172	1.16568337730644	1.9986774443787	2.34361552399298	1.74165585090896	0.420201297816314	0.357983830893737	1.21093438468528	1.71448732358656	1.10891581375793	7.34373671900898	1.59837080306322	5.45150368351304	3.70176920407499	0.541257981943434	0.667325009048355	0.166507765542339	2.46544169287037	0.615612424590078	0.445781244224154	1.22118453069629	2.06414471446173	3.76975103235363	2.96057814904933	0.379839264393355	3.56995091572597	3.07498881176093	1.05081685876185	2.83647931520347	1.37782429861715	0.711975118070205	1.16364682703692	4.53563094341801	0.878192692912768	5.57913116249789	0.682871580550967	0.709696741507464	5.14507914061698	1.90151801099251	2.33035595801947	0.333730433837496	0.464146793330774	1.1336534861879	0.403105880000057
CXCL11	0.549587949032714	3.87097976957112	0.460175010939295	2.14543296550735	0.220504890485208	0.237799816430157	0.775641189143736	0.393007977287072	0.928421180727746	0.839677999943698	0.0978257611927186	0.075061010900073	0.320671672632645	0.665194938131488	0.379490531402745	3.91064502427287	1.13118257033058	3.67689257936334	1.46306104948933	0.24961379481491	0.18237606089403	0.062512855246695	0.804495978543151	0.2774305066133	0.0777742259206932	0.456030172435669	1.66324835831057	1.72032846080683	0.152608518697961	0.463482172732937	1.39176394655003	1.64870104277557	1.80965991760477	0.744917577879762	0.857611211425835	0.108475725197062	0.206465802539759	2.24592517751466	0.525487417734362	2.78086711048535	0.721192914561938	0.053028258572595	2.3727567778041	0.122464726399018	1.1141343281925	0.50568695824368	0.0150086423690958	0.481229041685406	0.150163816124104
RNASE2	1.34342881254306	6.66706872802842	3.64178900788317	5.01066603072767	3.4850896407388	1.05675050771969	1.19050635557377	4.18481805513852	2.62530509278849	2.94789503897124	1.04918122502799	3.27765113399595	0.620250488546888	2.47742041396624	4.71633698834426	4.77253822659462	4.59507251655581	2.69097032208668	5.54316678091255	2.13598825834885	1.48968758435463	1.02743101768432	4.18166739594347	1.85561608024719	0.184715027522508	0.784042455526697	0.180745241448266	6.1632739105449	2.04414651092371	1.73286435451267	3.11653789752908	6.10601287735824	0.699793144878789	4.57839117117044	1.08112712904065	2.01842456540858	1.52843533325436	7.02505596666551	4.00207273429264	5.22393914004881	2.43065252573656	2.85123784639261	6.06659881577267	0.286961172742255	2.97690750575347	2.21085923786802	2.65097487379769	0.913774057580782	4.19550885413406
CXCL8	2.11018420118724	0.634436383167869	0.558604552246353	2.89402049276017	1.16578653482647	0.789826608508721	2.78169757893262	0.655265889806321	1.81843798058392	0.376945783108836	0.786257361038611	0.819120133738346	4.5795834642089	3.15272336091224	1.88187425773316	0.877679856053013	1.96910136477258	1.62424276932203	3.4626051618836	0.711269123916716	1.68309430168117	0.160284638498456	1.61156967173288	0.772310171549973	0.112735194255314	0.873854918708744	0.441971315537138	3.47484869677743	2.89895041597985	1.11322376246239	4.61972542615998	1.17404523474894	1.81855899487176	4.90424406141597	0.193772067169125	0.986464448135537	1.77735136495063	0.999694650160752	1.5607367411731	0.460466387721496	0.55626326668608	3.0513561400962	1.7660974547919	5.2974178950313	2.03808502449643	1.81549013422561	0.305679052518853	2.82532654319465	2.92124367877555
SLN	1.11388791068109	1.12684792461111	0.32866969387618	11.779414003938	0.482967869822129	1.05198843183334	2.92725966975482	3.28320924509197	0.568076405076309	2.46510839489883	4.77985502468651	0.0190810886036004	1.01979049006864	1.53347123932334	1.79783887448193	0.257300659081132	6.04645743499005	3.5380908486179	5.48038038495589	1.80038843824247	0.810353186433226	0.75166475617799	1.09098865776081	0.690819737595325	2.21555645201521	1.41541840536417	0.348892963962097	2.9556211956163	0.912648633491037	0.644530579791058	4.55996057703408	5.72507185665898	1.59122062823361	3.07857722105968	0.42961570548042	2.20640140517656	0.438593934649288	5.67314406132671	4.33337808992873	7.48111441331385	0.975406658000563	0.580189776600354	4.33041526776806	1.52028706382415	1.48235158609973	0.474680611460759	4.25242935493504	0.761218386470742	1.37039553448687
HSPA6	1.48595277699142	3.06398918300731	2.35582404502242	4.87509566241896	1.4132797013175	0.87390339334985	1.61107313702371	2.59632001528121	3.42695787122357	1.8913922386775	0.645174945850373	0.850663805179676	1.56526302059699	3.72319961362874	3.39911822697664	2.30279693145022	2.58865293703276	2.76285270574009	6.20739335574685	1.37393111061827	0.884993531993307	0.64037926658205	1.3315891995081	1.29245576999551	1.82233394665484	0.932729035875458	0.886704019672947	7.89179697187741	2.79825136638042	1.47015514737869	5.58175099809375	4.64078885678496	1.23461625952822	2.14244713350313	0.856469678826077	1.38470612770711	1.13512768853485	2.53144759425649	2.01056964910488	3.71911417053929	2.79713489786896	1.61480551949713	3.11176826657595	4.69550648775643	1.56226876836176	1.29729749457833	0.938584987088902	1.06770781097231	6.12301881554514
SAA1	0.328060081969518	0.202294330226752	0.00396075233254956	3.23460929158521	0.474454997703676	0.101930307066537	0.00396075233254956	0.466447537714728	2.41220054226204	0.681954874732357	0.00396075233254956	0.809841156366494	0.00396075233254956	3.40417384562312	0.146309365505317	0.20835377499142	0.428155184513841	1.53922369294669	11.2940458396002	0.240564282428817	0.212050957000747	0.00396075233254956	0.125535683088327	0.120294576304579	0.157223378974198	0.100999196109943	0.411561282446447	0.85913327867049	0.22832719622664	0.210080320886559	0.00396075233254956	2.1074138741381	0.0967349206778292	1.8766832836465	0.227475173016135	0.00396075233254956	0.197079924687447	0.00396075233254956	0.00396075233254956	0.00396075233254956	0.00396075233254956	0.0979355390305163	1.37105958445588	0.138165851158873	0.00396075233254956	0.215001808685203	0.00396075233254956	0.00396075233254956	0.583687736529772
CHRNA9	0.0496776624422386	0.0562486134019333	0.10431528056658	2.48950352163901	0.0703815960925677	0.531673545237636	0.11339430230544	0.233882616170621	0.345223880045557	0.232557301883239	0.348336628878093	0.202465504670079	0.164905942692907	0.212282251906971	0.0426623468711922	0.335620147789068	0.921879669047642	1.58784869439006	1.83997501573305	1.01192264381605	0.106030291581898	0.0886522138128732	0.93028686544541	0.300908894024927	0.0799494316313444	0.00973748134618035	0.00973748134618035	3.61015933542325	0.0364432744494255	0.31859805930163	0.212037663472132	0.665815618152349	0.0925177505564986	0.00973748134618035	0.0625172000012988	0.0887856845570435	0.242287403658496	1.10574988392552	0.222638276746162	1.0027324850458	0.0847760619746719	0.0935822452177514	0.948042066268559	0.632435041136776	0.0971689993999306	0.198890005901542	0.187237804289654	0.0437650968131579	0.00973748134618035
ADGRE1	0.234693421716467	3.60877094173503	1.14583430443535	2.89710376224472	0.137490770606834	0.337192599326283	0.692737181102396	0.454095921488766	0.693000095221268	0.29117992871677	0.0508830902105684	0.203357231763887	1.44588867429705	0.699295454267239	2.58286825479466	1.86158960038494	2.51556374294541	1.4863752871655	3.32680306816977	0.12812481000819	0.0731716209371843	0.0335501200896068	1.05729375160399	0.444939942650147	0.264166831062534	0.103107895035466	0.179895539153295	4.11203672324812	0.163951105657925	0.3308716839345	0.85026902390091	3.21565545417696	0.364520041784609	2.60158100837615	0.183916531964975	0.164460043230396	0.0872116098510484	5.33087461987444	1.02292438054574	3.1361930209663	0.0959165315771834	0.411031160048546	2.19022964563916	0.0888226995483916	0.33188944749864	0.0532240923478164	0.22106896611627	0.0963170099877741	1.05593756625188
CD163	3.99983724038531	5.44514801025812	4.30601113588752	4.71313204684123	4.0590338848654	3.59305118298448	4.81256097057556	2.89209882692224	1.47629279815801	1.86855977727766	0.452194736014893	0.603177576434069	5.37605090968422	4.6102432394862	4.97721796710124	6.35760795044685	5.68588242918792	5.58317406855021	8.26499845076961	2.63547967263346	2.1939950531711	0.20207480166185	3.37827325304952	1.96506085905643	1.27392257886531	1.44217483929771	3.14038504206028	7.98673309728245	0.960766722536341	3.62014362385396	5.15129804437048	6.16271330302916	4.20288556873712	5.74456873801298	2.13547770571186	2.91669598963452	3.10794832942564	5.99585289555759	5.21621529361351	9.14842088783445	1.0212569642911	3.4122824895008	6.80044652917025	3.27187940586894	1.6709628961341	1.84516762903665	0.752909203973682	1.5687712567939	5.3458876156694
SLC17A8	2.69905759607986	0.195216455730067	0.0123560388049992	0.0923347631993034	0.360883427070385	5.19916642500931	2.46510606425226	2.29080342969918	1.23300237085901	0.349086621320391	1.04017346641774	0.354716302427046	0.323819297014502	2.7220934120629	0.0613479520540055	2.95650356244555	1.342093893723	0.411122049075778	1.25805485523442	1.08951633035884	2.86393148510053	3.60333069190872	0.908951511840716	1.90794005720375	0.259344095402067	3.10652914983687	2.68644400453242	0.340373275061189	1.93688239763065	0.340940693581028	0.286828538940428	0.900618371511029	2.35298248869656	1.78744794713509	4.18030079598689	4.31349201638679	1.46255359988503	0.5355931226368	4.74175566068638	0.0540152946614985	0.53747296477473	0.0756280544953984	1.08237799422099	2.11750421956354	2.08308087280757	1.90391991488207	4.31810861899995	4.51904704955652	1.67866081209257
DEFB119	0	4.2134902365834	0.428030383719644	0.789169740898337	0	0	0	0	0	0	0	0	5.43880298284485	0	1.79721721911327	0	0	0.154381832865468	0	1.09901025533759	0	0	0	0	0.493139639475846	0.168050625569049	0	0.10937919983125	0	0.705318886926456	2.6445672928339	0.195636639318494	0	0	0	0	0	0	0.313014124928756	0.106703649232249	0.0967608784265807	0.633810550229817	0	0	0	0	0	0	0
HOXC10	0.0321979500719516	0.00546302383994618	0.00546302383994618	0.563351031720574	0.00546302383994618	0.0644124725037943	0.109364217910523	0.0585725328369766	4.85785993907165	3.19505176247084	0.441722473519147	0.00546302383994618	0.00546302383994618	0.00546302383994618	0.0492877320620885	0.690383637272679	0.100143997199076	1.16821158935591	2.95507997695729	0.00546302383994618	0.00546302383994618	0.00546302383994618	0.2787859789564	0.0410442881528769	0.795102623893274	0.0638702393163068	0.0514778860128964	0.463961248632725	0.00546302383994618	0.161307048716102	0.00546302383994618	0.00546302383994618	0.00546302383994618	0.00546302383994618	0.0409064891699549	0.00546302383994618	0.00546302383994618	0.1935855123943	0.0433848171994368	0.682179314724846	0.167242425819681	0.00546302383994618	0.340981121307846	0.0466825075391765	0.00546302383994618	0.00546302383994618	0.00546302383994618	0.00546302383994618	0.107919304341743
SOCS3	3.24563603319326	6.69641637849852	2.32204420566118	7.1865940601563	2.87020322141409	1.60919280704182	3.72759366540809	2.85027671604126	4.31391040100113	2.91500297615598	2.89239501224825	1.6124616496452	1.85161629842444	3.89338342198591	4.06262571087526	4.71077131632339	8.08279744151585	4.85611493831103	7.50385526305367	2.27202661767682	1.69589765682604	2.55698972971849	5.68807871409043	3.14378017096806	0.881822613486779	3.22298717307456	3.03447640559664	7.85126009548299	4.31053181327468	1.25391395139899	5.51690392538309	5.24905283234557	5.08499240204243	7.7296104077042	1.56080725614432	2.41051965591701	2.58110821409581	5.59007751212778	3.83566179027827	5.26127569735638	2.04514507020349	2.8821271397245	7.2748358501133	5.6593798137875	3.57383964333489	2.89569889717081	3.18229735160734	2.86715271604374	5.01540459195564
LMNTD2	0.25371452416523	0.87107605367514	0.660700305416085	0.999829055645483	0.492615672116996	0.258563113643103	0.228132452027638	0.583202549275133	1.15847143279882	0.686890196199256	0.20575854178608	0.457390916997745	0.32969246622182	0.280351729475798	0.817195975061116	0.788571219359069	0.452770923512659	0.558332716041922	2.14971013192385	0.590587908911993	0.090615952579615	0.623122808307274	0.861494818564027	0.522387669508799	0.417154279155573	0.172143943288207	0.25560864493139	0.976634660930753	0.46076929737621	0.163960574912291	0.341650692233927	0.447722952155606	0.284877833037329	0.249324579560336	0.177031216787289	0.204164238937878	0.262924374165967	0.481072582348236	0.571531596130886	0.862186851298278	0.218934139456452	0.2488491695544	2.11684751166537	0.172394986063482	0.503271382365156	0.117624358575219	0.465159293632406	0.153822960804444	0.200355134109664
FAM183A	0.148628092154748	1.51996138809529	0.177279888053717	0.00238559132403793	0.11569387303483	0.00238559132403793	0.00238559132403793	0.148757285227722	5.21732669597224	6.7953059828398	0.397400154742017	0.448907254671502	0.367556711459962	0.00238559132403793	0.526972277590059	2.86023837879866	0.369218805113642	1.44551148827939	3.61745363095101	0.296645148984989	0.00238559132403793	0.00238559132403793	3.31942570023919	0.10147735420699	0.651701052968486	0.0849585775808839	0.129639625551502	0.386609921195915	0.00238559132403793	0.178672226210531	0.00238559132403793	0.273034318151194	0.0813068397701614	0.307092197044483	0.193774015177781	0.102011361889956	0.243355235113446	0.563980611821502	0.933256558503041	0.00238559132403793	0.185487760515656	0.00238559132403793	5.95927772067973	0.116883240388368	0.00238559132403793	0.265433930774537	0.486330796076582	0.00238559132403793	0.00238559132403793
SLC18A3	1.30829857512651	0.408455749792038	0.0031036129740814	0.681873637949558	0.0031036129740814	1.17402189779801	0.170519919417569	0.457302161706681	0.0031036129740814	0.0031036129740814	0.0649887704712158	0.0031036129740814	0.0031036129740814	0.0732657391913503	0.169129430333135	0.0031036129740814	0.929945657451747	3.43688281442585	0.0773187666058485	0.213576956648196	0.0357032837085387	0.139481334480195	0.0398646873382579	0.403852814918878	0.222984139796417	0.0031036129740814	0.0926157249337184	1.98849370247292	0.13922303977638	0.0352864724789693	0.230392636153071	0.588497941125125	0.718516980733426	3.67332383845829	0.0031036129740814	0.0384789060535041	0.465744490711467	0.189346628443512	0.0405570716625258	2.21181624250234	0.0693367964253287	0.189969910957855	0.211737120669029	0.0438758296668126	0.0031036129740814	0.036119972747879	0.315951284305489	0.76042661882237	0.52505329870521
PLA2G2A	0.0439486385494785	0.0504350917924143	0.00496467153695557	1.85058265219337	0.0642747357025564	0.0904857367661897	0.00496467153695557	0.00496467153695557	0.824817995280162	1.52975323405934	0.510486086779793	0.00496467153695557	0.00496467153695557	0.00496467153695557	0.00496467153695557	0.265829623234058	0.265711281045951	2.72827338660186	8.24098305514423	0.00496467153695557	0.00496467153695557	0.00496467153695557	0.16138002732403	0.00496467153695557	0.00496467153695557	0.00496467153695557	0.00496467153695557	8.72831243489922	0.00496467153695557	0.00496467153695557	0.00496467153695557	1.7752992103227	0.0460220002644748	0.00496467153695557	0.00496467153695557	0.056892085272786	0.00496467153695557	0.320273890087616	0.00496467153695557	0.00496467153695557	0.00496467153695557	0.0465743864301403	4.96111729457382	0.00496467153695557	0.117667660077256	0.00496467153695557	0.00496467153695557	0.00496467153695557	0.152436856989439
HLA-DQA1	1.98990471748059	3.63505616157433	4.59454501189359	5.90978378764486	0.960164552616017	2.56781160462521	4.32119335840084	2.33151355551823	2.95101429180174	4.02979623823785	1.16982002170027	0.468549311190001	5.3612748797427	1.84172804937714	3.83836058828912	6.57487753318204	5.03692878717968	5.61118953173827	5.36480742015515	1.35350726370551	1.32401094080636	1.39083002768466	5.04682170082144	2.00764238744689	2.46111109033518	1.20120680225472	1.80988795501809	7.64095582825947	1.43648181741705	2.79118299235102	4.82769889627212	5.87213713406051	2.87880774501175	4.27329728014567	2.18457435749814	1.55639951075752	1.26125822785885	6.70513597842038	4.11488862151365	6.26580047795275	2.26305124342092	2.6454352722339	5.09815449950199	1.31321086064106	2.98900438813475	1.4235563406403	1.47922080056873	2.00400536894309	2.2615918611234
ABCA4	0.130002961571614	0.198977918046541	0.205133890234364	0.0391314486613841	0.0329313717183172	0.174984983337511	0.325361571764323	0.0729022312746674	0.353014420797419	0.30245382023478	0.371793515694551	0.249210872175452	0.200865183108787	0.200110572520455	0.187348517876496	0.29834569168567	0.320623769305342	0.835103326146857	0.143671201748301	0.344045237040171	0.175752811627847	0.144455827584766	0.305498038281811	0.242140652407078	0.0906503305016548	0.112065699118336	0.172807253999463	0.671072516792403	0.162514870025822	0.148894019823643	0.550050716777169	0.481692052473754	0.348366469847932	0.787280590371652	0.292574641101699	0.343931345888278	0.495091257674782	0.333185341381988	0.17242260827195	1.03280306222886	0.0922776918414014	1.06263068525346	0.41558952888759	0.187094663622089	0.0864378206049329	0.441052807758462	0.121792715728694	0.134880514213381	0.159671578997832
RASSF9	0.0528648130198297	1.38991796747138	0.141592884594671	0.0688823694755266	0.19141443597456	0.0454108015696951	0.082431028403433	1.09682519600918	3.39723660857178	1.62885493361862	0.0874114954100172	0.1576702105011	1.09887203332154	0.127423549692176	0.545185080324612	4.18926026224889	0.958636675895603	0.717928450252826	1.58256680255435	0.880969051548009	0.0632898903629405	0.0829702989764507	6.38427043895169	3.57859239644702	0.0274442253381134	0.254801109750721	0.046655853291434	0.664946072913265	0.326996310859828	0.230586593285179	0.450665171972331	3.25175421389675	0.285757699312916	0.214457235297163	0.182142028480254	0.155494343983432	0.133810724618531	0.290075628846678	0.927496314562223	1.0400041203354	0.200750858210369	0.278727662004871	6.22474039841063	0.300177236060081	0.139392259675232	0.475836796329135	0.531189985970225	0.102913815283141	0.0668388909172413
FCGR3A	4.16131386577637	8.32704210416392	6.94741764882751	8.85052443692099	4.68730008964687	3.31577111472897	2.50703472797604	6.81620212449417	4.76121022253262	5.63478662371365	2.80649728364451	4.77400572689465	3.35497801827557	5.06253312989649	6.9029984787923	7.4266714321255	7.39503757601523	7.10745565024729	8.08251042657926	4.46777970341444	4.05390815310523	2.64553941214563	6.6347243041538	4.52518506444078	3.72321453335989	2.89934069827726	2.68085313175706	8.60821476533933	4.04084823299564	4.9242572748212	6.68039352935121	8.43650217180384	3.88776223986436	7.93730067359076	4.8359059314452	5.06711595429049	4.38385260421723	9.70557790377109	6.41838426404585	9.23837054771598	4.12009528355185	4.57154773629496	8.31416590361539	3.05909455205198	5.24447811278729	4.07423440993809	4.94215241589118	4.02637090806546	6.17020657021097
IGKV4-1	0.739790740408679	0.00277576778492339	0.00277576778492339	0.931316108433624	0.00277576778492339	0.00277576778492339	2.24837416142162	0.00277576778492339	0.00277576778492339	1.19816663013336	0.580806767290678	0.194382513937823	0.00277576778492339	0.838279688809605	0.756261904794928	0.141391327508772	3.4408257059673	1.74730515902769	6.26134135145839	0.00277576778492339	0.00277576778492339	0.00277576778492339	0.00277576778492339	0.00277576778492339	0.202612156385081	0.00277576778492339	0.901047948990296	7.42627275345031	0.00277576778492339	0.27000377732495	1.72308417251154	3.89813482641966	1.1582622783391	0.00277576778492339	0.00277576778492339	0.00277576778492339	0.00277576778492339	0.69925729624976	0.164433941951268	3.25312989251285	0.00277576778492339	0.00277576778492339	1.39822933589158	0.720706517565318	0.171440136602936	0.00277576778492339	0.00277576778492339	0.19425745738619	0.412038635822805
IGLV1-47	0.155137773537033	0.83098649021286	0.00393872451572097	0.849979159791855	3.17992683050924	0.801196507656313	1.30471659647717	2.96532491233355	0.00393872451572097	1.86071130350504	0.18104913127404	0.252477098840412	0.00393872451572097	0.203887864008234	0.451252587227453	0.00393872451572097	2.71590565738234	3.30259340163619	7.56400929736469	1.52385416643545	0.00393872451572097	0.377537944938529	0.210718591724975	0.202019267579599	0.262788870606362	0.00393872451572097	1.44351462469599	6.47554418457574	2.08290807567587	0.745756036744358	1.33858640927775	1.19241026632835	0.665175232569037	0.576239724140114	0.375441270916108	0.00393872451572097	0.174583362184658	0.992976187053945	2.04591553870197	3.43119039936995	0.510042428802262	0.67201391523181	1.26029811379249	1.13718793058558	0.223178033864572	1.2531380545807	0.274805120972607	0.252356756566312	2.45132377776462
IGLV7-46	0.00267992854098698	0.00267992854098698	0.192277208700532	1.0359064447826	0.919168448108771	0.830707665099254	1.15989838184502	1.25898999937364	0.286641130130483	0.761042541992097	0.188404551716808	0.00267992854098698	0.213083392515895	0.556932900590601	0.469704978249109	0.00267992854098698	0.278209405391804	2.71744510152283	3.6681256808208	0.41250577962311	0.00267992854098698	0.393134283823619	0.00267992854098698	0.00267992854098698	0.00267992854098698	0.00267992854098698	0.489589348938456	4.96490710852929	0.392375602510068	0.00267992854098698	0.239636829626705	1.40312191064302	0.318736677586287	0.00267992854098698	0.00267992854098698	0.211484189309492	0.00267992854098698	1.02732246714184	0.00267992854098698	1.47474039921181	0.914892208814908	0.00267992854098698	0.220441163429909	0.241325306637979	0.00267992854098698	0.19850133822607	0.00267992854098698	0.00267992854098698	0.545002651911539
IGLV1-44	0.36754598159177	0.00112235217584777	0.00112235217584777	0.00112235217584777	1.61439618547142	0.14846060983073	0.597588035802757	0.255663219456189	0.00112235217584777	0.299725950121203	0.00112235217584777	0.98813813147096	0.00112235217584777	0.333753203385015	0.562480727883106	0.160049312378437	1.98355734738178	0.981575407670937	4.64225848707219	0.185597250135959	0.00112235217584777	0.176117630517295	0.00112235217584777	0.00112235217584777	0.00112235217584777	0.400451688501275	1.65981970669097	5.20172853659741	0.175737138137682	0.161459303068398	1.30922610490017	1.6922295141169	0.267966717201319	0.00112235217584777	0.00112235217584777	0.176371235983056	0.00112235217584777	0.194639059560998	0.350019314717781	2.50657756555783	0.167595804429652	0.00112235217584777	0.856419561293634	0.377717638562527	0.00112235217584777	0.00112235217584777	0.00112235217584777	0.22007493812048	1.00722191646211
IGLV1-40	1.07379077864928	0.333438042905084	0.182552481843343	0.00175350685427345	0.22739666015544	0.00175350685427345	3.30326243131442	0.00175350685427345	0.00175350685427345	0.33921823510037	0.00175350685427345	0.00175350685427345	0.00175350685427345	0.377167748520485	0.789573629568436	1.30236452755252	2.37225507512974	2.18876747025154	6.51537574814995	0.00175350685427345	0.185829616284282	0.00175350685427345	0.00175350685427345	0.00175350685427345	0.00175350685427345	0.00175350685427345	1.10148673489561	6.98843367059827	0.00175350685427345	0.34576355127588	1.12937374330013	0.892173932586724	1.4560147625454	0.00175350685427345	0.373307300527389	0.00175350685427345	0.00175350685427345	0.00175350685427345	0.212027357657292	3.18633164474849	0.00175350685427345	0.307307948315163	2.5284433023598	1.01870952278286	0.00175350685427345	0.00175350685427345	0.00175350685427345	0.00175350685427345	0.660372357289166
IGLV2-23	0.125290781735903	0.00158566053410902	0.149882376731372	0.00158566053410902	0.00158566053410902	0.138874929403351	1.85086992403307	0.00158566053410902	0.225140638043746	0.00158566053410902	0.278594528437197	0.936708454730255	0.314111132736322	0.568442744374262	0.914201363319101	0.14975336836032	3.55232027537851	0.241810991099003	4.3731839856814	0.00158566053410902	0.152460104588562	0.00158566053410902	0.00158566053410902	0.00158566053410902	0.711885616279757	0.00158566053410902	0.696032830490491	6.81872074109065	0.00158566053410902	0.629144545095127	1.16124302384295	0.15926870982759	1.1540990518504	0.00158566053410902	2.361773026789	0.00158566053410902	0.00158566053410902	0.182153368410499	0.00158566053410902	3.3435650906033	0.00158566053410902	0.133274035364826	0.703236523284945	0.354369619164407	0.18177494119979	0.00158566053410902	0.00158566053410902	0.00158566053410902	0.161701663170853
IGLV3-21	0.201630578571911	0.000472995394915854	0.000472995394915854	0.183457966687001	0.000472995394915854	0.000472995394915854	1.3146502105266	0.000472995394915854	0.000472995394915854	0.342544238769062	0.2353538047634	0.81798518387211	0.000472995394915854	0.264969255947936	0.691812777200353	0.000472995394915854	3.31989925980851	0.682583306235831	5.36154909753064	0.000472995394915854	0.127646266204813	0.000472995394915854	0.143685825080469	0.000472995394915854	0.48469957908515	0.000472995394915854	0.929002896272425	6.56364289110833	0.000472995394915854	0.242028469385083	0.545634178024288	2.43580403075054	1.07153098565789	0.000472995394915854	0.483370173577422	0.000472995394915854	0.000472995394915854	0.290477827862092	0.27825258909241	1.57426369867924	0.131313362091849	0.000472995394915854	0.144334057734385	0.30085763018334	0.000472995394915854	0.000472995394915854	0.000472995394915854	0.173205140177092	0.135362445131182
IGLV3-19	0.442186777365222	0.00143287394124714	0.00143287394124714	2.71232523873887	0.00143287394124714	0.00143287394124714	1.17965650403675	0.00143287394124714	0.291824040084016	0.362327580654427	0.50962408373051	0.267805913661882	0.00143287394124714	0.00143287394124714	0.985771253304631	0.366322946403541	2.21576447843286	1.28908594964652	3.74447827914479	0.00143287394124714	0.00143287394124714	0.00143287394124714	0.223309557284161	0.00143287394124714	0.00143287394124714	0.00143287394124714	0.867216379253491	6.49160577799389	0.00143287394124714	0.197104876745725	1.49830035726395	3.94405243831143	0.462432698458448	0.00143287394124714	0.00143287394124714	0.215079659483862	0.00143287394124714	0.916185959090219	0.00143287394124714	3.07239920561123	0.00143287394124714	0.00143287394124714	0.00143287394124714	0.00143287394124714	0.00143287394124714	0.201837394803614	0.00143287394124714	0.00143287394124714	0.00143287394124714
IGLV2-14	0.923043325584694	0.179588638877863	0.185017249538049	1.27201213874124	0.00206230078017422	0.00206230078017422	2.96092424490765	0.00206230078017422	0.00206230078017422	0.00206230078017422	0.18123201846108	0.253537562878244	0.205162115516261	0.539300656407345	0.79743159182702	0.34710867576369	3.35452839851402	1.60067437853915	6.73316208755518	0.00206230078017422	0.188289708206906	0.00206230078017422	0.00206230078017422	0.202550541936808	0.263950017677038	0.320304457260658	1.34804497694376	6.60248118917304	0.00206230078017422	0.496559391755531	0.895538050023697	1.5929178622103	2.10013608806588	0.00206230078017422	1.02988391451328	0.00206230078017422	0.00206230078017422	0.586335663581855	0.00206230078017422	3.40481627823206	0.193560238973328	0.00206230078017422	1.74211560253692	0.760397035948163	0.223801605619323	0.00206230078017422	0.00206230078017422	0.00206230078017422	0.199435302232333
IGLV3-1	0.155263365233094	0.00050378585338029	0.00050378585338029	0.00050378585338029	0.00050378585338029	0.812606369558544	0.927168335817832	0.00050378585338029	0.00050378585338029	1.82985274713449	0.342463775051124	0.470299219716975	0.544769267105879	0.542904802251555	0.246976644843827	0.495994592181393	2.15893257969498	1.37778990396501	6.90670011503499	0.00050378585338029	0.355056415243547	0.203969418764625	0.211907986130285	0.00050378585338029	0.00050378585338029	0.584518161393776	1.24279359795833	6.28109800776343	0.00050378585338029	0.186952565306729	1.02961711698374	1.29672577459445	1.27979529458052	0.00050378585338029	0.00050378585338029	0.00050378585338029	0.00050378585338029	0.225205429087873	0.00050378585338029	2.69896540952738	0.00050378585338029	0.165010059063927	1.36843551214592	0.609199716636016	0.00050378585338029	0.00050378585338029	0.00050378585338029	0.00050378585338029	0.00050378585338029
IGLC2	1.11995138873652	0.301151747836351	0.16565234812734	3.00080245155758	0.205798761317546	1.61581334888709	3.14529340977313	0.00513732288609292	0.246666436392272	1.87630142722548	0.660339798080201	1.93190096290881	0.484771681036216	1.36514299513715	0.406221928034331	0.870544492128371	3.87037569815972	3.17438034416611	7.60350217984424	0.191409964698138	0.168594076781588	0.00513732288609292	0.351842315464351	0.00513732288609292	1.54022351457911	0.152403891285904	3.22703960771594	8.16170797200277	0.00513732288609292	0.676652055670671	2.60110582293137	4.26779574795302	1.9530430379009	0.520390666930281	1.79102186181537	0.339535335010728	0.00513732288609292	1.66756585990048	0.192038579770656	4.59070436696844	0.00513732288609292	0.00513732288609292	2.30694900758544	2.10801520563091	0.00513732288609292	0.00513732288609292	0.00513732288609292	0.226194277966685	1.1066066228402
IGLC3	1.7801022097381	0.157711372489859	0.00180821769224027	3.74616573025764	0.00180821769224027	0.285781897599782	2.28575920928634	0.00180821769224027	0.243743374433314	1.03433442611061	0.943735591834343	2.21413870062439	0.00180821769224027	0.480605863767377	0.568869662811722	0.558591442044594	3.36402030113093	2.7003516424913	6.95088376760605	0.00180821769224027	0.445660004892311	0.00180821769224027	0.349096068439011	0.00180821769224027	1.25594501442454	0.14932236118955	1.94860079133507	7.36373595833805	0.00180821769224027	0.674451857921644	2.67108134547647	1.76002727833896	2.53890118648288	0.00180821769224027	0.722469892175051	0.00180821769224027	0.00180821769224027	1.01265871016478	0.354491350674547	3.49527538956231	0.00180821769224027	0.00180821769224027	1.15741792352548	1.63719961865906	0.00180821769224027	0.316751988988279	0.00180821769224027	0.872350175387644	0.714286688405521
IGHA2	0.677179516806521	0.00084186583264545	0.00084186583264545	1.75921069063344	0.0688961092177007	0.00084186583264545	2.18391239303578	0.00084186583264545	0.0835904992674911	0.105486885049796	0.00084186583264545	0.851227410707912	0.227708193168927	0.782974681679592	1.38120700683213	0.156816021897558	3.37715702502252	0.594958752520299	3.76919143327155	0.0638270913064483	0.00084186583264545	0.0603919076726211	0.00084186583264545	0.117170728453205	0.225012377316589	0.00084186583264545	1.02437260862379	4.33355801059909	0.00084186583264545	0.428974696020904	2.37554403726227	2.21471477351711	1.25851787523698	0.405916129384134	0.00084186583264545	0.0605294731266137	0.00084186583264545	1.23790703592649	0.00084186583264545	2.75943317049867	0.0573621241938475	0.00084186583264545	0.771039141279955	0.0695797394323187	0.190377475955331	0.11027815063583	0.00084186583264545	0.668743370006973	0.456581822035888
IGHG4	0.299738655918128	0.585839404516243	0.0290545508767223	0.376315887008871	0.036633070596375	0.351353795319172	1.20845828390583	0.260879383222083	0.168280197125958	0.576452795067465	0.433598432544168	0.292261375511104	0.341766776999705	0.180614497366772	0.039150377458234	0.0842645919228024	2.38213607176062	1.84383297826164	4.56691395773652	0.329492517208271	0.0296172970491866	0.179727933150507	1.94030119765551	0.121949478488001	1.24745749573981	0.173252097082379	0.676028008617391	4.52342661604116	0.0627096875338142	0.423799052237574	0.566230342796955	0.328007957006833	0.18806528719058	0.0350925401231325	0.12168566374698	0.093038987097638	0.62538660062759	0.426041767525852	0.160083674266115	3.52816411394617	0.000632154889526171	0.145236888329939	0.0972048817809634	0.642099222864969	0.228550980101538	0.194850918906991	0.31814815050923	0.153776420438348	1.7327026634547
IGHG2	0.787257030190229	0.00392099175429039	0.00392099175429039	1.39671952820163	0.384282385591764	0.268539118409735	2.08421594451559	0.0957506771807648	0.131128756330731	1.05643816137223	0.49673979449828	0.192609448790086	0.066612759842485	0.531288247109517	1.49075881171175	0.464864473768194	5.04959886285271	2.09662480755134	5.65509633634831	0.221280960055667	0.0328092530817303	0.0659280215417731	0.905652797957218	0.0351904800564596	1.3823295577265	0.430352798573133	2.37304854836521	7.26103145917303	0.00392099175429039	0.193110846186282	2.13496078083029	2.47275363049246	1.57102992477284	0.0384058437756399	0.0656540344203258	0.154494758253687	0.250713880297551	0.913172697866742	0.0696217205701858	4.53201869525273	0.00392099175429039	0.0290191382664094	1.04328685839641	1.06702252105707	0.00392099175429039	0.0902397512175777	0.00392099175429039	0.192484071976236	0.498056861614739
IGHA1	1.93294255758876	0.110422369057396	0.513318000785731	4.77956512450743	0.320314684780615	0.917775442192691	4.29505050351805	0.00742850094436709	0.313973231245303	0.507878879881543	0.299338760230172	2.7064570705252	1.27354195721871	1.9931172583534	2.36744643042328	1.25270209943292	5.49112853256414	3.28972834169789	4.73564376696496	0.244846649620814	0.868351502053609	0.0672842927295185	0.241811635296022	0.556297746580251	0.88883682083097	0.439039799793506	4.97281307195207	8.88070643068283	0.0671469988800679	1.55286883782772	3.92639289052079	5.25094070742218	3.8398927931432	0.308995726067028	1.09979169781027	0.180100273514025	0.487654386028447	1.06418071805812	0.78741992925058	4.75623003320154	0.0642607820966241	0.00742850094436709	3.46440152360073	1.95998335550613	0.0737222953565413	0.219273738844253	0.0902998234846555	1.09571479174517	1.03144637185746
IGHG1	1.46857941583165	0.414680116334421	0.0109368539803461	4.07683147348263	0.41521863439604	0.619373413998606	5.66725569701074	0.145311233743579	0.215240887827163	3.96617962279848	1.78663810716952	1.32524165376001	0.98409130194096	1.11845005390241	1.43173269709393	1.44357910061765	4.48396287314711	4.5335369317541	10.3098191395181	0.362237430585521	0.688434466399651	0.0723301613683758	0.678527534352153	0.241382208736412	2.02581759835957	0.20429954192926	3.37597906183104	8.79564581453826	0.101998168077041	1.00184344987533	2.1048737759384	3.38395793098935	2.86475496096304	0.142707447200267	1.71366337972481	0.696682313182501	0.088798163699412	1.66222754587209	0.463913755328015	5.27816479958056	0.179243824951806	0.220186666441281	2.94809670482188	3.36443252657896	0.175300817648006	0.176955661677303	0.0541459372770197	0.74382566675168	1.28655952318141
IGHG3	0.642764183277706	0.0780885869314395	0.0281680382723613	1.44033602519448	0.390781575838612	1.01699251970484	2.47746611687268	0.0885152248660763	0.122249921626699	1.06708459336838	1.2611548964354	0.456144840097395	0.145517361014888	0.117365665473447	0.359518494996363	0.575103565736366	2.33328812695476	1.94715409094942	6.42833400446026	0.00132227390020712	0.300001377180613	0.00132227390020712	0.062648548809581	0.030979671310418	1.09410111284786	0.0500925281787893	2.29598755905478	8.56206258210572	0.00132227390020712	0.341084417259298	0.839538434250082	4.47641182361161	2.40415970282768	0.0659417843849809	0.582770407389566	0.031120108335683	0.236325011462227	0.381133020720824	0.0637471346756403	2.80835418960435	0.00132227390020712	0.93654610338687	1.95212774260269	1.17101994479578	0.128955117673735	0.0564532699428288	0.00132227390020712	0.340065898231926	0.244456063018396
IGHM	1.43929359284926	1.53020737720908	0.202419628897836	1.6672315000827	0.250650194245148	0.221882742835338	3.11286790890032	0.260751476000112	0.189505496278225	4.23629165281771	0.489500327770677	0.696071601649453	0.810202564682309	2.05890272251961	2.45881530357624	1.50265446328654	3.47265228984075	3.34632027780318	4.52844578077655	0.147067811918441	0.852661945371237	0.00692217170822684	0.054486821234309	0.407322462764985	2.57113594530028	0.64468492314903	1.41537905230251	6.51592562473018	0.0966289774143319	0.617115386093383	4.02683893731872	1.56458136770915	3.51416106515126	0.365841341978341	1.53114467829481	0.635861326517684	0.120485449618018	2.10081030408152	0.430071229016788	3.43169446868376	0.133248990570103	0.0790502708310057	2.54447280055734	1.3605498571161	0.520714344061266	0.13141384538701	0.0703161590158647	0.458320999382155	0.765265981545373
IGHV3-7	0.00104079450694505	0.00104079450694505	0.00104079450694505	0.00104079450694505	0.00104079450694505	0.303042355649947	1.16823432858114	0.00104079450694505	0.00104079450694505	0.00104079450694505	0.455470942023759	0.00104079450694505	0.19157799293469	0.190826675927723	0.42729798163646	0.00104079450694505	3.65177634411695	1.30790597514242	8.13198471580719	0.00104079450694505	0.331249398520744	0.00104079450694505	0.00104079450694505	0.00104079450694505	0.00104079450694505	0.656904413382967	1.28763059085963	5.83943769660613	0.00104079450694505	0.00104079450694505	0.567548395633275	0.345259454580264	0.731852996528436	0.00104079450694505	0.00104079450694505	0.190074964044946	0.00104079450694505	0.00104079450694505	0.200563146983516	1.96421318170135	0.00104079450694505	0.00104079450694505	0.525947215585764	0.719703256182479	0.00104079450694505	0.00104079450694505	0.00104079450694505	0.00104079450694505	0.00104079450694505
IGHV3-15	0.391172944812271	0.167823900929238	0.172904882302763	0.249671258429417	0.398336683850236	0.00432213480158083	0.188667337792007	0.867377879014842	0.00432213480158083	1.67673785078864	0.169477205106401	1.36188957808876	0.00432213480158083	0.00432213480158083	0.594759971560034	0.323545114090528	3.84145043536588	1.61859384383737	4.93336284955691	0.00432213480158083	0.329124869310125	0.189795543499319	0.519005261898112	0.189043505478681	0.00432213480158083	0.159016461577142	1.37582012402556	5.76620163025765	0.633569922911956	0.00432213480158083	0.215378020918231	2.05665423068573	0.409230217968844	0.813450782854888	0.00432213480158083	0.974186727549741	0.163363152966906	0.940452194306793	0.200407055541033	1.5857141035558	0.47935983923685	0.00432213480158083	1.19832626016285	0.216854219785532	0.00432213480158083	0.178473145211491	2.86105452518953	0.435631123455064	1.2296859557872
IGHV1-18	0.000879318264513929	0.000879318264513929	0.000879318264513929	0.000879318264513929	0.000879318264513929	0.000879318264513929	1.37795830483623	0.000879318264513929	0.000879318264513929	0.000879318264513929	0.176705073203932	0.24770509148212	0.000879318264513929	0.000879318264513929	0.000879318264513929	0.000879318264513929	2.36229718607485	0.530355188248118	4.53258760883426	0.000879318264513929	0.345704685214013	0.000879318264513929	0.000879318264513929	0.000879318264513929	0.000879318264513929	0.000879318264513929	0.251314513232958	6.68191727642987	0.000879318264513929	0.738432389997629	0.225488307430868	1.27001697194947	0.85488992811865	0.000879318264513929	0.36991009381258	0.000879318264513929	0.45878670490626	0.408431617009321	0.000879318264513929	3.24573271759951	0.000879318264513929	0.000879318264513929	0.387389572148618	0.747466944997178	0.000879318264513929	0.000879318264513929	0.000879318264513929	0.000879318264513929	0.000879318264513929
IGHV3-21	0.144957675635467	0.00162825744850587	0.00162825744850587	0.811674688715381	0.00162825744850587	0.160513926124778	1.6196447550729	0.00162825744850587	0.00162825744850587	0.170960727517049	0.169563754654033	0.00162825744850587	0.00162825744850587	0.358637267386321	0.230383130138419	0.325986237665579	2.45915964191859	1.81632694919795	6.64708896709871	0.00162825744850587	0.00162825744850587	0.00162825744850587	0.00162825744850587	0.00162825744850587	0.00162825744850587	0.00162825744850587	0.44586143830798	6.29480550885015	0.00162825744850587	0.174383882231134	0.567653628203519	3.24979372756064	0.527275428107977	0.00162825744850587	0.00162825744850587	0.00162825744850587	0.00162825744850587	0.00162825744850587	0.00162825744850587	2.49205387766244	0.00162825744850587	0.00162825744850587	1.01660377843832	0.405286944844448	0.00162825744850587	0.178682889834832	0.00162825744850587	0.916378720954481	0.00162825744850587
IGHV3-23	0.503567639319674	0.573624253679061	0.0022707584397077	0.462397299483659	0.0022707584397077	0.160482109557456	0.871907537973926	0.0022707584397077	0.0022707584397077	0.170940655675053	0.169542114645388	0.0022707584397077	0.191881500837268	0.642602796266327	0.426716633903088	0.172972458430776	2.8392583846253	1.30483014622954	7.3965639771042	0.0022707584397077	0.470870999053151	0.0022707584397077	0.0022707584397077	0.0022707584397077	0.0022707584397077	0.158945153893086	1.73486157975286	6.58520713853122	0.0022707584397077	0.174367649958174	1.18700121742802	0.852710009698874	1.14067752600525	0.0022707584397077	0.189123773948223	0.0022707584397077	0.0022707584397077	0.391212536692379	0.200869781552606	3.26519291200242	0.0022707584397077	0.0022707584397077	0.37102667939235	0.40454915331488	0.0022707584397077	0.0022707584397077	0.0022707584397077	0.438779639523749	0.0022707584397077
IGHV4-39	0.278136600214128	0.00177586911432415	0.00177586911432415	0.46794978830079	0.00177586911432415	0.557851417412622	2.25162431873174	0.00177586911432415	0.00177586911432415	0.00177586911432415	0.323222020620561	0.00177586911432415	0.00177586911432415	0.193489211132713	0.431929917247834	0.175004604086097	2.65613054221103	0.715186231348225	8.03329801604084	0.00177586911432415	0.335151659218023	0.00177586911432415	0.00177586911432415	0.00177586911432415	0.00177586911432415	0.00177586911432415	0.631069697642701	5.82480334218435	0.00177586911432415	0.176522548185005	1.388249263443	2.25911945655812	0.831388333811977	0.00177586911432415	0.508405530087034	0.00177586911432415	0.00177586911432415	0.212477634507926	0.00177586911432415	3.5729024563816	0.00177586911432415	0.421743359736805	0.671602820016489	0.220101010116955	0.00177586911432415	0.00177586911432415	0.00177586911432415	0.00177586911432415	0.00177586911432415
IGHV5-51	0.411073299062636	0.330303187356266	0.000971979136916046	0.261853405757536	0.000971979136916046	0.000971979136916046	1.66763189706636	0.000971979136916046	0.000971979136916046	0.336088679343586	0.333369008582666	0.000971979136916046	0.000971979136916046	0.199461556147331	0.240348558995817	0.000971979136916046	3.29743988038877	2.4912055347503	5.09104829451854	0.000971979136916046	0.000971979136916046	0.000971979136916046	0.000971979136916046	0.000971979136916046	0.000971979136916046	0.000971979136916046	0.000971979136916046	6.08060902179465	0.000971979136916046	0.3425272551849	0.225504196738274	2.38215918724714	1.44772927688528	0.403965163190456	0.197342555113579	0.000971979136916046	0.000971979136916046	0.000971979136916046	0.209638776651955	2.72589287660044	0.000971979136916046	0.000971979136916046	0.547363432619649	0.74730442151243	0.000971979136916046	0.000971979136916046	0.000971979136916046	0.000971979136916046	0.000971979136916046
CFAP45	0.532397446219408	0.115014566387525	0.274163982701275	1.13823052294423	0.480147057250768	0.0842490808639084	0.158993523842013	0.188702374787672	4.21150185885453	1.39080876824584	0.194445883586916	0.199545645396724	0.131389495858674	0.274635198349221	0.296028245486967	1.61820627946104	0.391712378614685	1.40626901334652	1.2382317384939	0.423149783218439	0.228063747614706	0.0368870902773275	1.96483994418018	0.188452130753095	0.0892218107512044	0.10894087808352	0.164985085676061	1.36836496341411	0.402627726802191	0.84106632311066	0.426118025408513	0.290680922545988	0.15194995966997	0.437404293386887	0.216577733269244	0.246082589159699	0.111980960412084	0.110131248568096	0.572420334968692	0.339337596222784	0.234256969113391	0.153746175013218	0.494854405684194	0.182935606711604	0.239457857217602	0.177775903246879	0.00436655689835719	0.0456289312783186	0.29475136336138
HLA-DQB1-AS1	0.0107197019156753	0.741183676400851	1.36112331631371	2.76178485797322	0.179098046486629	0.249582913706586	0.982599672071389	0.0107197019156753	0.549334114155283	0.83273322080691	0.262722701895575	0.0107197019156753	3.45642722340097	0.294352323389136	3.03910464935701	1.41415487416582	2.02243143392101	1.64475807618668	2.07528760369771	0.307431797739521	0.147600996382223	0.632641549228703	1.79812158916194	0.291791805521617	0.52690633446531	0.247300947468864	0.199258676958792	2.22701631711368	0.292374146980765	0.269957239388025	1.24676007318407	0.402782404422318	0.338542469848081	1.13548686689811	0.157879167644222	0.159030819889524	0.253776959592868	1.76771591869475	0.167320689881308	1.16973109758774	0.0107197019156753	1.03158924084168	0.849978182014899	0.180610614576332	0.453678881066481	0.276095415404345	0.5488481885628	0.641046729524831	0.155957669096757
IGHV3-74	0.299028788567318	0.00109609952109635	0.128702980252012	0.353100787366657	0.161010503530553	0.596366822052951	0.687084208585731	0.00109609952109635	0.00109609952109635	0.449633751447976	0.00109609952109635	0.00109609952109635	0.271974435514738	0.00109609952109635	0.462936452850763	0.636502654120483	2.66623915209057	0.946518450704811	3.71512407049497	0.00109609952109635	0.00109609952109635	0.141713765090817	0.00109609952109635	0.00109609952109635	0.00109609952109635	0.00109609952109635	1.12917494933886	3.63568094892428	0.00109609952109635	0.129748213237445	0.66677891280749	0.136913569463562	0.112932048792559	0.293682026914493	0.00109609952109635	0.00109609952109635	0.121364865358023	0.00109609952109635	0.149850154006211	1.43434764036811	0.00109609952109635	0.00109609952109635	0.00109609952109635	0.307473016923772	0.00109609952109635	0.00109609952109635	0.00109609952109635	0.177526138995622	0.138991308654634
HSPA7	1.20080490361395	2.51625010060515	2.62741791348302	3.36055718457944	1.06248381699451	0.737266548557387	1.17372971214292	2.36151693801215	1.5306899160836	3.07522557749538	1.37055133512855	0.653028606291201	0.54375342659848	1.42050491194828	2.05208566541423	4.03527240902499	2.32135274294404	3.1429208654187	5.94476100535606	1.77225624348765	0.21282165852975	0.228253709243613	1.29074229231801	0.739324825834522	0.0788475419396657	0.6149123056522	0.898088079239421	5.7667339850968	1.86855908511376	0.638751045827244	4.62367866930786	2.82478437043665	1.30168833705962	1.35491071334688	0.473603506386985	0.0645906400077612	0.857586420171109	3.21698316135386	0.983311506632278	3.40999930314517	0.929543409718936	1.95972889977804	4.46401856202181	1.29793332830026	0.518251838607768	1.20099070377326	0.449113712791091	0.538926432179118	1.25750806196051
GBP1P1	1.06164326466583	1.99100693513796	0.957700709048273	3.16092669927806	1.67558928686829	0.512275370898894	1.5530115489302	1.16305232442928	0.639338550822156	1.15292882660242	0.319015877019211	0.530269266203098	0.903804484541694	1.08549138496841	1.40325447194969	3.28265533385091	2.12428150078962	3.73163984083224	2.12045175667565	0.428703887142574	0.747951921807109	0.516670762868499	1.24664286394234	0.435693381653203	0.48081074692104	1.72010245964457	0.857978485137285	2.17634155148999	1.53240140023099	0.526807656828035	1.22333918526363	2.82963629614163	1.17860140981353	1.81567343877292	1.04199506394745	1.02964365121862	0.796372102693779	3.19323598989744	1.14362723986347	2.38186918393172	1.38409192182974	1.35655511012172	4.82706800537427	0.57967291952041	1.24836481706224	0.673033694129262	0.500419590113121	1.1280730124815	0.996190915036307
HLA-DQB2	2.15897884915075	2.60960172326637	4.35588549292567	2.85516015381156	1.07088041080231	1.71650160904927	2.21115578261781	1.36018524475447	2.23224783212067	1.75114659212395	0.190212387349072	0.882195878514871	3.37939948522438	1.67364425501361	2.12610158824271	5.00010425051046	3.06283058552496	5.53524570194999	3.63083591811756	0.870723480895644	0.0516007600322896	1.33730713027163	1.74962264247096	1.05443885980514	0.880873840043464	0.436988531240019	1.47339702577609	6.24124173860989	1.41759170328865	1.02892528392171	4.28357727253587	4.51559408752544	2.44350801137861	2.60416281568051	0.173460167674766	0.543330546634431	0.420761340180615	3.94344611406014	3.93627823233951	4.37312300634962	2.01702683472848	2.33622813755669	4.52793212644226	0.198139038889943	1.54759511896529	0.199769237355573	0.512150043578733	0.550113607168229	2.39855973223523
TNF	2.56686810345123	4.9915649804358	3.18337496601965	3.31249128898994	2.18575876209197	1.68968294097805	1.81116966595884	1.13164352588345	0.269789158998024	1.98492457190275	1.58972899206571	1.48127086157862	4.81104484187287	1.73242480942253	3.58516728966917	2.39507932798395	2.23466561169663	2.23439151607724	1.02990630806509	5.04272393233194	1.92178140828166	0.287252281113832	3.94148519396633	1.96665659006869	1.07517284873876	0.805512133982802	0.133353543763069	3.3486678165454	3.92730227591398	2.00807072498126	4.57678598455834	2.17329131038158	1.74836045920119	1.68790198683475	0.10481553978477	1.37429829499038	1.45892693122813	3.09809002096403	1.96669328539154	2.57544583783729	0.314156742521045	4.71750568559937	3.047706479965	1.87604593795908	1.64351859918616	2.20295250637022	0.26955009608108	2.7478950811905	0.281928930834325
IGKV3-20	0.156824966524738	0.181303535522863	0.186854748212827	1.27705824788825	0.00303335774739355	0.00303335774739355	4.55635663648426	0.00303335774739355	0.00303335774739355	1.14302263822541	0.486806655991771	0.2555682131609	0.207109774787418	1.32930873165835	0.639601126003809	0.186728823024773	3.33325076685247	1.98127077172823	8.59655545603894	0.00303335774739355	0.00303335774739355	0.00303335774739355	0.213303893753544	0.380862893461505	0.488235606701759	0.171791343748976	1.96612527047919	8.41898841130596	0.00303335774739355	0.188364987197433	2.15097978228762	2.15976738683662	2.39110506977636	0.223772781733792	0.00303335774739355	0.382840844167055	0.598069788763777	0.879225310525475	0.00303335774739355	3.28037368679758	0.00303335774739355	1.21480556056533	1.17734797808962	0.904771564308621	0.00303335774739355	0.00303335774739355	0.00303335774739355	0.00303335774739355	0.530850259304901
IGKV3-11	0.159149006079613	0.00281522660130007	0.00281522660130007	0.00281522660130007	0.00281522660130007	0.00281522660130007	2.84220251790539	0.00281522660130007	0.00281522660130007	0.350847389759093	0.185776262392621	0.259465913562465	0.210188222555488	0.00281522660130007	0.251690070436938	0.00281522660130007	2.29521598310624	1.50950350245018	7.38484269867478	0.00281522660130007	0.00281522660130007	0.00281522660130007	0.00281522660130007	0.00281522660130007	0.00281522660130007	0.00281522660130007	0.842139516804232	6.21780786783518	0.00281522660130007	0.191167798378184	1.26572632933114	1.68093484225204	1.06042038644424	0.227129254045482	0.00281522660130007	0.00281522660130007	0.00281522660130007	0.425517262880728	0.00281522660130007	3.54942294333703	0.00281522660130007	0.00281522660130007	1.19023384946984	0.61668324359717	0.00281522660130007	0.00281522660130007	0.00281522660130007	0.00281522660130007	0.204372260965735
INMT	0.583460577270672	0.113844945196417	1.01438570776783	1.92407518627264	2.4756372510785	0.295681036228794	1.40697964847996	2.94822317115456	1.90461862026735	1.78661266518498	0.255230500042566	0.714041783227961	0.448942179570382	0.484953641953286	1.2553136043307	0.749750793377924	1.51699866370133	2.96642656991094	1.56605737842679	1.16960406560658	0.224708747907103	0.17519205929966	3.01851805379772	0.424670934545909	0.779677477172011	0.377291383371579	0.132710024734916	3.38621698366221	1.48605355078515	0.301051296533246	1.02081558082754	2.5944255611066	1.03198138063432	0.398784564772074	0.219043909769793	0.347709212201002	0.170476846604911	0.782344622808344	1.41658460272074	0.807356009672325	1.1632993770389	2.17296775032735	0.809400282763806	1.05515689020862	0.952963940619613	0.455861710617651	0.437016935813398	0.100369334249689	1.10978479234945
IGKV1-5	0.817173078171997	0.482383733096934	0.00163028929005005	0.689440020119513	0.00163028929005005	0.00163028929005005	3.25919739864766	0.00163028929005005	0.00163028929005005	1.14397476979747	0.67885812083613	0.195550214893742	0.00163028929005005	0.650736940276929	0.355954262084659	0.142029436914544	3.53680761067271	0.426004873919675	7.12946293664453	0.00163028929005005	0.00163028929005005	0.00163028929005005	0.00163028929005005	0.00163028929005005	0.203781708873994	0.00163028929005005	0.665227022558404	7.30439373534866	0.00163028929005005	0.143197533550316	1.11668991104466	1.97601546846568	1.42777237116483	0.00163028929005005	0.00163028929005005	0.156498344441448	0.00163028929005005	0.812546554635428	0.00163028929005005	3.21855111623326	0.00163028929005005	0.00163028929005005	1.74962091064293	0.836650764720199	0.00163028929005005	0.00163028929005005	0.00163028929005005	0.782311857003853	0.153281326847409
IGKV3-15	0.268102725433361	0.00131026387017685	0.00131026387017685	0.00131026387017685	0.00131026387017685	0.00131026387017685	1.88199695132919	0.00131026387017685	0.00131026387017685	0.448378595727517	0.444819469412162	0.00131026387017685	0.00131026387017685	0.00131026387017685	1.00164492070779	0.317755289139534	2.1606208556048	1.70065960190754	5.26072473761183	0.00131026387017685	0.00131026387017685	0.00131026387017685	0.00131026387017685	0.00131026387017685	0.00131026387017685	0.00131026387017685	0.00131026387017685	5.08021039980395	0.00131026387017685	0.00131026387017685	1.06401733123416	0.479302114963245	0.515069470769209	0.00131026387017685	0.00131026387017685	0.00131026387017685	0.00131026387017685	0.204563056057064	0.366737446226177	2.30522182703723	0.00131026387017685	0.00131026387017685	0.362524826958845	0.211983425020152	0.00131026387017685	0.00131026387017685	0.00131026387017685	0.00131026387017685	0.181690053057516
FCGR2C	0.334028635896691	1.38263038222372	1.00807609769093	0.995611763690213	0.516179897837694	0.131035630366485	0.559206033869257	0.662044411765203	0.444099612935584	1.39983343663916	0.493662251378054	0.104902044318705	0.197037813467081	0.336491247111365	0.946284897714839	2.91112374114317	1.46866156713579	1.78066137636948	3.77137388207388	0.446997103725688	0.0386025968598667	0.0636803389303583	0.738257585625447	0.0861811195667903	0.0788104270301745	0.165688072195815	0.217149643189878	3.65188811090638	0.742451877025756	0.291720596924442	3.0141459667585	1.34174197975121	0.257476081824484	0.994352223098335	0.255581809260909	0.0865820468262857	0.324247598684929	1.96983612618478	0.877166386271659	2.55900246209719	0.264556932445104	0.636264535356386	3.07241417003752	0.197408311085917	0.213736243117674	0.577788032836005	0.0497578622182878	0.187494766793323	0.0627292737285148
LINC02513	0.00674849764835428	3.3212414983264	0.00674849764835428	3.64337305702911	0.00674849764835428	0.382662298985039	0.00674849764835428	0.781456566458276	0.00674849764835428	0.152540709147024	0.15125960336797	0.00674849764835428	0.00674849764835428	0.170102869170051	2.7625255347742	1.83596098388029	2.17631968603748	0.00674849764835428	1.71301081038181	0.330880256396893	0.292883243085505	0.568256191645557	0.463399611904265	0.313838812609782	0.00674849764835428	0.00674849764835428	0.00674849764835428	1.96896547416048	0.00674849764835428	0.00674849764835428	0.00674849764835428	3.37194616629926	0.136313635366637	2.76849677226464	0.444971077007447	0.00674849764835428	0.145994944406698	4.95136049068392	1.70865478544233	2.95165350820512	0.161348957053226	0.137867090119556	3.34788510857338	0.50545778516751	0.186075321075878	0.15918387939059	0.878211639943731	0.00674849764835428	0.166176631311159
AC106865.1	0.05150889748349	2.67657890306225	0.934659722152904	0.115233903044946	0.333222284387059	0.13805330413384	0.0888292249353669	0.263361235878399	0.981290363771263	0.549952115266916	0.637909133439522	0.602877781199192	0.114839483040743	0.75355790497818	1.25745272313169	1.45372070998368	1.86425263277214	0.666408392150416	0.911053905872612	0.265608562748443	0.128448879936037	0.230669804054417	2.80216036319839	0.0386615041835054	0.0807702450903899	0.0553541659008977	0.0462735279853863	1.98287586296667	1.42617568249085	0.915538116728962	0.914642412081327	1.79757167636075	0.033378235965064	0.976009763202665	0.18411884628625	0.359674832093804	0.449218821742869	4.76088608402566	2.00168448061121	1.3120393274923	0.30350643157668	0.170784800256282	1.4401440077342	0.0428185988640132	0.540156877369326	0.826772959886717	0.502483155849267	0.0457213065843763	0.248486423759058
IGHGP	0.427238704630912	0.182153015049927	0.0655288792460277	2.03627000012299	0.000304964767142812	0.174039034244587	2.53787262993309	0.000304964767142812	0.100210791596648	2.03310611539461	0.240253303079622	0.723361107050296	0.000304964767142812	0.388678026759369	0.647977464521286	0.454161148591758	2.96642350090919	1.69554628221639	6.27169118554169	0.000304964767142812	0.249450691711571	0.000304964767142812	0.146699417752186	0.000304964767142812	1.01444746174323	0.0600333062268912	0.3390011014598	6.71205333798589	0.000304964767142812	0.0660772808007316	0.719367193016699	1.64033220926788	0.852856178408301	0.000304964767142812	0.140205471694941	0.141116395167438	0.120677389821315	0.0802626538025171	0.0767294348281523	2.9432052926367	0.000304964767142812	0.21872500671271	0.716582247511308	1.30911196347862	0.000304964767142812	0.193862469518504	0.000304964767142812	0.0913492399011212	0.202613440321588
AC104051.2	3.68834681061316	2.84035962867578	4.19476263464002	0.307007267793067	1.4579632749392	1.71072674143799	8.03503852583922	0.156888592010263	0.316516649078471	0.529156830895408	0.314434615905889	0.861703033660591	4.66696373067383	0.510902292435948	0.0490720296815441	0.640991421935292	2.24806146891773	3.16732917055084	0.399487870753613	5.25930171236633	5.48269527692692	7.71816764284555	1.35950413773668	4.57653269466611	0.302695728303549	10.0750668586017	9.70979072852754	2.93499168567203	5.44101360716619	0.582375009202359	0.597088789213214	0.675603338288366	4.15915887687146	3.38903569034233	6.63827797238964	0.581990815449563	0.590419405846017	0.414679834900422	0.977672110441402	4.33695577602618	6.04001368773245	0.191351577118341	0.449022738618097	8.82460474369867	3.88790186177443	0.407429460874257	0.897765903203515	6.18217929251812	0.524164940215933
AL354919.2	0.588722233114878	0.909735345654974	0.592015359479027	2.98912300524468	0.179632802145217	0.134564091440328	0.157851696371245	0.74002916545995	0.215248762163272	0.00692437023211878	0.00692437023211878	0.00692437023211878	0.298658934790107	0.53867860073659	0.755942823632482	0.591827386525763	3.58801580202088	1.12339096932275	3.67789613228332	0.441663526902449	0.00692437023211878	0.00692437023211878	0.16497998290391	0.419656960841394	0.205533878437972	0.00692437023211878	0.370534213979207	3.28423999914531	0.00692437023211878	0.145933974801512	0.180009754858213	1.19362285772283	0.00692437023211878	0.579270977695609	0.00692437023211878	0.00692437023211878	0.467957007677113	3.07248592273848	0.562962055668361	2.077814739475	0.00692437023211878	0.129365698003061	1.51482365053931	0.00692437023211878	0.00692437023211878	0.00692437023211878	0.00692437023211878	0.00692437023211878	0.729746567206083
AP000763.2	2.77753018331818	1.83371348456532	2.82167903592214	0.54677889422424	3.05204644152389	2.13147239229156	2.71236584196093	1.39286592615176	3.23397120859267	3.71605236058626	2.08982438313288	3.99734532334215	3.0330793249626	3.38748743638777	3.29125691988536	2.42034486545454	1.79862622602465	1.05691689307372	1.90291623871337	2.7903986422466	2.84556814460522	2.63497043846024	2.3928408054262	2.1057972475975	0.538826271650692	3.49332228606972	4.40787206040326	2.31044474082763	1.83228342575366	2.12458446401157	1.62954797699809	1.25732067239588	4.29420164439156	2.0844268947503	2.33595057822046	1.98058742154574	2.04547872223307	1.59849236087327	1.73508104769975	1.71803885636009	2.95251141325698	1.60208175162338	1.72156889740804	2.51781526248435	2.67249176870581	1.43018883722435	2.36253377051598	3.52964271946281	1.81265396409282
HP	0.409225517993436	0.0701577605144014	0.0171851049144182	1.66265359013908	0.250363294150343	0.243528510308985	0.0338560841542611	0.115980397387345	0.913843270933938	1.28296339964347	0.313764530076772	0.905412734349028	0.0188750925284752	0.351807450873335	0.0222490595018628	0.151169074764614	0.308262263938688	0.263105534164844	6.53454394632475	0.525851414792816	0.0598018430008376	0.123585073422454	0.461532100605742	0.00302328589659379	0.19809784950118	0.0159162959932106	0.192876272638679	0.785439331800741	0.716097238199288	0.0173260138862092	0.461944547487833	0.133358845305603	0.273029463286083	0.196607924143013	0.00302328589659379	0.00302328589659379	0.247729195349744	0.183504112679444	0.770826515182537	0.257760541604665	0.144870640249653	0.111635393295053	0.113875385255184	0.267839845618533	0.00302328589659379	0.0464740095801747	0.0247742961654515	0.00302328589659379	0.493248462125194
LHX5-AS1	6.55170102276888	0.27483437459983	0.282912568880856	0.401213493367411	2.49403866468447	4.56230933330847	5.03589166371472	1.45401373742821	0.00967724950936244	0.00967724950936244	3.49445707965261	3.10845859871225	3.68304263861905	3.71600185345027	0.370229975510975	0.00967724950936244	1.99273719730446	0.00967724950936244	0.327006320690753	0.00967724950936244	4.72235928259333	6.90531767921124	0.320789651467615	0.308042049030222	1.43340484068558	5.77768199027662	5.18729172107288	0.00967724950936244	2.04322669643272	0.153962603229392	0.189170476790861	0.161976224750364	4.66436985357658	3.18694044860611	2.70254307701027	5.76293777490446	2.95613433318643	0.00967724950936244	1.23853833347784	0.689281303553003	3.84856481836458	0.136750637445497	0.00967724950936244	3.47492554946138	5.13466136154011	3.31253842101233	4.30417702357318	5.55356409774778	4.72573237484346
CLEC5A	0.21574732600645	0.862951865273269	3.28334169240822	0.872093511132332	0.727758676933503	0.0641824119796662	0.0935211432978964	0.160809568894072	0.22882071093133	0.634090910057715	0.0847966271006281	0.757541782810276	0.0131369857785079	0.503458457887213	0.181960352526959	0.687780966209511	2.7043576441172	2.4807334223748	1.41531450867604	0.555003597220127	0.123706027869323	0.0742557645254837	3.33485099342658	0.959678399969333	0.0131369857785079	0.12841379823201	0.0397933506834722	1.63274353847996	0.792032784527619	0.816256675769485	1.75150981124338	0.269460830557784	0.253774700329682	2.28483968224698	0.0131369857785079	0.0541744844518638	0.854376519861341	0.227603998702988	1.71404028288211	0.69068051415538	0.314244045478585	0.707780800606109	4.60003040781137	0.128674882746839	0.18685459025581	0.088830006359917	0.619029132456047	0.0393763355320029	1.73590241061238
AC022239.1	1.15821685445167	0.269381482727428	0.226565495248636	0.00308337225232191	0.00308337225232191	1.6424416362967	1.05955997204534	0.00308337225232191	0.00308337225232191	0.00308337225232191	0.143779814141977	0.0449714139068829	0.162850918106296	2.42863675586062	0.0832344701664146	0.0909273716172886	0.047748582978507	0.100853354117911	0.377591500756003	0.454584699247989	1.43641106597409	3.61351421306535	0.00308337225232191	0.0360480852008159	0.00308337225232191	2.17130245818044	2.89790338968278	0.0384237760010219	0.639707258758866	0.00308337225232191	0.541271647237748	0.0662178903880823	1.80591657600147	0.800328113100435	0.328960963984241	0.552917540221677	2.14180496185077	0.00308337225232191	0.0723671921990943	0.727757725927157	0.365754535998495	1.28878609605899	0.0715488102276943	1.8026232971542	0.500304415405551	1.10434481802987	0.00308337225232191	3.08442787264031	0.00308337225232191
IGHV3-30	0.144614369078745	0.00172182431703555	0.00172182431703555	0.646742482982877	0.00172182431703555	0.00172182431703555	2.46660060820145	0.00172182431703555	0.00172182431703555	0.697577642977527	0.169218629173071	0.236956250485642	0.509076603511668	0.00172182431703555	0.00172182431703555	0.172644865550503	2.12771636203897	1.17734183550424	5.10734809712216	0.00172182431703555	0.00172182431703555	0.00172182431703555	0.00172182431703555	0.00172182431703555	0.00172182431703555	0.00172182431703555	0.623822123217236	4.47078929114558	0.00172182431703555	0.00172182431703555	1.82599313940469	1.30679757729485	0.631932096573056	0.00172182431703555	0.00172182431703555	0.00172182431703555	0.00172182431703555	0.209677385300168	0.00172182431703555	2.48856513205582	0.00172182431703555	0.00172182431703555	1.01466307547471	0.569954404800845	0.00172182431703555	0.00172182431703555	0.00172182431703555	0.236835079143432	0.00172182431703555
CCL4	3.79145642174001	3.57737505723568	5.29918015196581	7.40332863708912	7.44590974280311	1.81379556626205	3.97471969458048	1.21703702870446	1.13220660047214	2.93676834028103	3.87400069967305	3.06814558076999	7.01575800016347	3.81199556386465	7.22991249086302	3.35887789759694	6.30207604049915	3.51779566468552	3.34625153537961	4.66977972223694	4.26174654154557	0.663266673340449	3.89473065509479	2.86608551633657	1.51217960446739	2.23697642734952	0.772365037200062	6.89101095432352	6.96872553568163	4.56679520423573	8.20148130037875	4.13660594822651	3.53920628615209	4.24058383604169	0.777937107627655	3.90025775670936	3.77386018145947	4.34498983133127	3.27829742409245	3.51340718162323	1.86294100225089	6.18001535765773	3.21844076344337	6.98091805157429	3.86185324987449	4.24967778497412	1.62669160223232	6.01917213170542	6.15160933360843
FCGBP	3.95725497567114	8.02739651581948	4.79424195107166	8.32778636015411	4.39185068767834	1.88788357819888	0.918861436382156	4.09115774178076	3.52745971103672	2.8800891918954	2.39820391826714	2.92688018631955	0.777016515091424	4.87032811091507	4.97731051881065	6.69203108831563	5.19177397217648	6.094118062504	7.07306485393548	3.6724839125695	2.78438591024978	1.44927652164407	5.36996627656601	3.50452392659076	2.07311316007157	2.12824638901254	0.428919356508605	7.83478795476113	2.2565873268484	3.3880160108421	4.89570229161871	6.85845077985405	1.1884505515433	6.1611204338127	2.05172696071307	2.36613471766655	2.58461253809975	5.888214882902	4.12967140690533	6.85473631949004	1.80304364483695	4.20235701628722	7.84267603313129	1.15542724244512	2.12161107847785	1.18423642829626	2.83593905385517	1.50056832175092	3.72900485259456
CCL4L2	3.31763276190208	3.10721806489941	6.21370169641275	7.21276306761947	7.33545055443914	2.44631369205482	4.28902265998059	0.986417421366702	1.61886235195226	2.2963628849263	5.33312723463221	3.10560162005958	7.56058411470548	3.101661219944	7.32472700307205	3.97463092311752	6.89715528564751	3.8027892351529	2.05340891400374	3.92395204497222	4.38450162489055	0.691161191874152	2.89160236681651	2.48079047337087	0.991504926842665	1.34841847304836	1.51488142738064	5.37966368816844	7.21875840588221	4.15531165590321	8.62835813631654	3.739089698339	3.56210314766804	4.05635913861337	0.7993676920918	4.36469142217227	1.81266017343443	2.76426090811028	3.95888465992942	2.55906233675399	1.81442131668978	6.39123248522003	0.0721359249254148	6.21549714886603	3.62540723992411	4.4565800811786	1.5297766537143	7.24074817462493	5.53156710705632
CCL3L3	2.90646433513504	2.83999371814709	5.46322393979185	7.50383075155385	6.7945248129348	1.78415997848918	3.79783720453787	0.853962914399233	1.14858369115138	3.63299564153224	5.12996546982383	2.95573577285716	6.39367291519386	2.60855886978051	6.13185682679784	3.29381002747234	4.96593184021045	3.74811360758794	1.07328842356373	4.36341956766886	3.40882499681617	0.996507027159504	2.80156075970401	1.70619480707332	1.57484188444541	1.08928922208434	0.851648346162343	4.57778910930704	7.16467661551385	3.84889363573313	8.20934759511079	2.51897187408402	2.96605555593272	3.44087035744382	0.899952328302213	3.03135233303239	2.25838261162937	2.39757350102675	4.10244955847072	2.4190062199933	1.27102849226826	5.58976665036965	0.00590317753195357	4.6506443986781	3.56910832020612	3.97034669538008	0.902884408008971	6.68239621638595	4.34422944981331
AC008760.2	0.656155149222525	5.72312583582485	1.31377033127006	3.8115155769415	0.398175128535218	0.215368814055016	0.250331947216773	2.79381504795783	1.28182212450545	1.08093381757806	0.449593621325981	0.977039097210421	0.141054557857406	0.35703795135518	3.08460726026753	4.33448188028674	2.34813719621328	3.44342121638321	2.96632803144803	1.40209574993501	0.183563380004934	1.30310534519747	3.26798309613055	0.583379076429634	0.251174022932144	0.3848868369409	0.0185375679890685	3.03694482197151	0.955474805214913	0.863047759723172	0.827703081839642	3.49803401528863	0.160931167741107	3.56965660810432	0.449593621325981	0.30486272493076	0.352566727456794	4.39575518609566	1.27296124445174	3.91251352252121	1.15490605128645	0.413057477237274	3.03441617730839	0.222995210449899	1.03049356822258	0.382148375723542	1.60447511127808	0.372908191464128	1.00606713045987
CCL3	2.78033891799357	3.37980890756757	4.61730438791967	6.28117714795087	5.657422545607	0.985080913012699	2.79732205449711	0.313452033153652	0.594999889261272	3.95374007616879	2.92890030590404	2.67944524004983	4.91496411922922	2.49605605146137	4.65626452371971	1.86115892081191	3.6807484570674	2.85661318035299	1.35321879439939	3.80287661190948	2.36092139082099	0.648608131208519	2.938768593267	1.53407444490353	1.01722026562589	1.22454171898436	0.335761889875556	5.11899992634669	5.33108703642909	2.71561107368349	5.90341415696699	2.01666924501001	2.63183920830659	2.92290884210862	0.312524579745875	2.31432132711568	1.99739057934389	4.01489995454084	2.60155031193612	2.60190536750587	0.691672746658052	4.5371172571778	1.98901243701102	4.14913389184699	2.88368550863279	2.99274332036162	0.973107148838396	3.96788439881652	3.49362545983817
AP000357.2	4.81669113848971	1.46896654163739	0.450154712969756	0.000494140290384637	1.62473849975957	4.39958185741031	3.02002932650639	0.000494140290384637	1.1851550879388	0.784364532218039	1.73194334075957	1.55038056049333	0.494981189225593	0.000494140290384637	0.458438142672889	0.242711516687736	0.630756711104538	0.000494140290384637	0.282368808635356	1.19132249261293	3.55506972384899	0.266565229468839	0.000494140290384637	1.59127707744348	0.000494140290384637	2.80518848147932	2.93462420987915	0.000494140290384637	0.139349772682098	0.000494140290384637	0.858908548896616	0.000494140290384637	0.000494140290384637	1.00083346797442	0.13882754407336	2.30537620739068	4.61299413379671	0.000494140290384637	0.281304856105903	0.612275402393361	0.469270644530731	0.646804025689271	0.398881378932681	2.61722581158976	0.292965251737208	0.960481856364296	0.886652345326425	3.45773217403768	2.28021582377
AL590550.1	0.965858994039869	0.0891951130156295	0.00738338879228073	0.00738338879228073	0.391705660202777	0.360865917393802	1.91585689776852	0.00738338879228073	0.00738338879228073	0.508883895098731	1.37491454039668	1.33905833771354	0.10149704238254	0.350063011541619	0.226576600494032	0.171508027880683	0.352855122859856	1.68516433493637	0.106547389261829	0.442677306425774	2.68023342591581	1.41656015307922	0.437430275114957	0.100165018148602	0.00738338879228073	0.532679839863961	0.236782260973303	0.106812700943187	2.19322277323589	0.172901549328932	0.212977253823792	0.930991923016076	0.615470912775083	1.07383159614663	0.419976453984896	0.348720848923902	0.545794752438223	0.462234736939691	0.777664355487617	0.280884106918138	0.332628512723434	0.0821944963941921	0.104821656094983	1.06046103589904	0.00738338879228073	1.00229691246051	0.88377216156194	0.516462434702927	0.0986983493838766
[truncated: 485 more columns]
