# Supplementary material for: Bisphenol A: Unveiling Its Role in Glioma Progression and Tumor Growth
Source: Int J Mol Sci. 2024 Feb 21;25(5):2504. doi: 10.3390/ijms25052504 (PMC10931199; doi:10.3390/ijms25052504)
Supplement: Supplementary file 1 [file ijms-25-02504-s001.zip › ijms-2766183-supplementary/risk model/lasso.SigExp.txt]

id	futime	fustat	HOXA2	ABCC3	CHI3L1	POSTN	OASL	COL8A1	ZNF474	HOXC10	CFAP45
TCGA-HT-7472	0.002739726	0	0.004334929	1.146562344	1.824940297	0.04301254	1.776641012	0.227598584	0.685675846	0.042972064	0.197930624
TCGA-HT-A5R9	0.005479452	0	0.004334929	0.142603843	3.436511988	1.173701119	0.669858569	2.610899911	0.178165622	0.042834453	0.226968025
TCGA-HT-7690	0.008219178	0	0.073613965	1.274684914	3.535786271	1.627781648	1.446444042	0.336083559	0.975851373	0.005463024	0.290680923
TCGA-HT-7687	0.008219178	0	0.045181827	0.575750823	3.012585851	0.463260827	1.180705281	0.869731698	0.414350906	0.005463024	0.304011768
TCGA-HT-A74O	0.008219178	0	0.109124212	0.806646883	3.155385827	0.100590468	2.966826563	0.207322022	0.239467377	0.005463024	0.24247292
TCGA-HT-A5RB	0.008219178	0	0.004334929	0.168675686	3.549034036	1.165084665	0.318532693	0.248912148	0.542834658	0.084062919	0.076012692
TCGA-HT-7691	0.008219178	0	0.004334929	2.290182434	12.1618836	5.034945608	0.945159954	4.544090783	0.394597484	0.005463024	0.385297157
TCGA-HT-8015	0.008219178	0	0.04490697	0.3456152	11.26339	1.547035	1.408373	2.845907	1.404102	0.005463024	1.447383
TCGA-VM-A8CB	0.008219178	0	0.004334929	0.592170654	3.29794059	0.400392507	0.751486481	0.181593328	0.342406205	0.005463024	0.144871383
TCGA-HT-7467	0.008219178	0	0.004334929	0.271019638	4.880264054	0.222596725	1.608912639	0.369704238	0.319912638	0.005463024	0.155155899
TCGA-HT-8106	0.008219178	0	0.28941373	4.74847632	9.98367495	0.62441553	2.38508811	1.73428964	0.80103799	0.3416496	0.33843689
TCGA-HT-7471	0.010958904	0	0.004334929	0.738105376	7.924571567	0.138888737	3.723550083	0.358400216	0.619950796	0.005463024	0.260311485
TCGA-HT-A5R5	0.010958904	0	0.004334929	0.9266382	4.234215	0.1627106	2.697196	1.204433	0.9400862	0.106999	0.2661294
TCGA-HT-7877	0.010958904	0	0.004334929	0.272912535	2.582081039	1.396188934	0.710650008	1.240077377	0.311539588	0.005463024	0.354228939
TCGA-HT-7676	0.01369863	0	0.041191155	0.096627332	2.846233643	0.190529344	0.804383634	0.676516564	1.183663771	0.076961092	0.069633969
TCGA-F6-A8O4	0.016438356	0	0.004334929	0.211912758	2.677211139	0.049249893	0.837784773	0.583839632	0.896599259	0.005463024	0.208333971
TCGA-HT-7616	0.019178082	1	0.004334929	3.275713251	8.139640996	0.137589622	3.438849932	2.818811627	0.278002686	0.055438908	0.136849478
TCGA-F6-A8O3	0.019178082	0	0.004334929	0.130628098	2.275113816	0.612926432	0.722808861	0.209177369	0.185883588	0.036904462	0.383552443
TCGA-HT-7857	0.019178082	0	0.074152585	5.563454406	10.10673339	10.8232445	3.787220419	4.48777792	0.366618877	0.005463024	0.488280234
TCGA-P5-A5EV	0.019178082	0	0.004334929	0.156790991	1.720861232	0.650656365	0.766826544	0.190012712	0.174916356	0.005463024	0.163712395
TCGA-HT-A4DS	0.019178082	0	0.6845024	1.76686	11.11525	4.139947	2.424857	2.801444	0.4328933	0.005463024	1.675143
TCGA-P5-A72U	0.019178082	0	0.6362046	2.691532	10.48627	4.605142	0.868233	4.531717	0.5997735	3.380811	0.6033301
TCGA-HT-8111	0.019178082	0	0.004334929	0.582417634	4.942235501	0.010271778	1.399229237	0.765764283	0.722799905	0.005463024	0.193074542
TCGA-CS-5394	0.021917808	0	0.039398571	0.445135877	1.159602034	0.830800349	0.968035569	0.488849224	0.166004767	0.005463024	0.154643434
TCGA-HT-7875	0.02739726	0	0.004334929	0.36014081	2.377736757	0.204857122	1.374663514	0.273458623	0.230717981	0.005463024	0.179287997
TCGA-HT-8107	0.038356164	0	0.004334929	0.515589069	4.899135137	0.975388218	0.820456387	0.459832579	0.360604838	0.005463024	0.12956484
TCGA-HT-7860	0.04109589	0	1.469007	4.350429	11.28753	5.648988	4.774211	4.651039	1.012585	3.456326	0.7386365
TCGA-DU-A7TJ	0.046575342	0	0.6261253	3.490711	11.64919	6.977276	2.235108	2.655573	1.100702	2.57472	1.834355
TCGA-HT-7680	0.063013699	0	0.004334929	3.405369158	8.603753695	2.358409382	1.428061952	4.239613995	1.885768341	0.192100426	4.980041027
TCGA-E1-A7YU	0.063013699	1	0.004334929	0.8966671	3.449513	0.1069792	0.6082101	0.1432694	0.3254295	0.07991335	0.3431592
TCGA-DU-6400	0.101369863	1	0.033591571	0.55041837	5.071885138	0.708789524	1.33716531	0.47497889	0.257747657	0.034276285	0.056378336
TCGA-P5-A5F6	0.106849315	0	0.004334929	0.9252218	6.629774	3.048705	0.3072136	2.05183	1.047977	0.1267186	4.231763
TCGA-HT-8010	0.136986301	0	0.06659317	0.749804038	3.96993852	0.370479078	1.016648454	0.363176625	0.244595667	0.066714645	0.355787428
TCGA-HT-A616	0.150684932	0	0.004334929	0.235051143	3.768947097	0.258500047	0.734949975	0.444418082	0.553760102	0.005463024	0.113168793
TCGA-QH-A6X9	0.15890411	0	0.040777683	0.052703521	2.691105431	0.102323587	0.798083533	0.170204483	0.134681889	0.005463024	0.160525683
TCGA-TQ-A7RI	0.169863014	0	0.004334929	0.43367859	4.322011036	0.085975195	0.740341273	0.111846951	0.1600742	0.049287732	0.328831557
TCGA-S9-A7J2	0.169863014	0	0.004334929	0.121973984	1.395954031	0.743325529	0.629613417	0.157954745	0.225900509	0.044897214	0.298810202
TCGA-RY-A843	0.17260274	0	0.033314452	0.35222606	2.250080003	0.071888847	0.887224819	0.159363739	0.361481214	0.005463024	0.392363158
TCGA-P5-A5EZ	0.191780822	0	0.281413149	0.489958541	3.194379714	0.091490329	1.63871354	1.08113215	0.393527538	0.110807656	0.335844189
TCGA-P5-A5EY	0.197260274	0	0.004334929	0.285975303	8.510848821	0.301069159	1.563407822	2.883643751	0.303344507	0.005463024	0.212523337
TCGA-P5-A780	0.197260274	0	0.004334929	1.333081203	5.822003584	1.496279854	0.827943221	0.504493706	0.25385049	0.005463024	0.349207926
TCGA-DU-6542	0.2	0	0.055587034	0.968196905	5.581258816	0.364841087	2.998260753	0.634190605	0.416669014	0.104366422	0.220253558
TCGA-HT-A74H	0.202739726	0	2.057390031	1.621534891	5.944080358	0.628286043	1.426589447	1.170068693	1.779212688	3.195051763	1.390808768
TCGA-HT-8108	0.208219178	0	0.041191155	0.597445214	2.023487149	0.232478817	2.150067504	0.44347529	0.88451473	0.111594364	0.10124564
TCGA-QH-A65S	0.210958904	0	0.050393999	0.218316666	3.73161128	0.049803002	0.403263224	0.070882818	0.067828422	0.005463024	0.199545645
TCGA-HT-A614	0.224657534	0	0.004334929	0.323315359	3.467214748	0.096984148	0.89872803	0.305463189	0.691225366	0.005463024	0.179413932
TCGA-DU-7309	0.230136986	0	0.004334929	0.193276016	6.023881611	0.316623617	0.944864265	1.301022352	0.2763744	0.030533078	0.135940934
TCGA-HT-7692	0.246575342	0	0.030817931	1.061778563	1.599697887	0.021739469	1.330817952	0.066105448	0.309949851	0.031504492	0.004366557
TCGA-HT-7607	0.263013699	1	0.004334929	2.069598816	8.198395188	0.488259213	1.342591332	1.206147729	0.371846472	0.099879676	0.297535813
TCGA-P5-A77X	0.287671233	0	0.035944896	0.298454297	2.208692012	0.474790105	0.564988379	0.128561355	0.388810045	0.036628042	0.19182672
TCGA-E1-A7YI	0.304109589	1	0.048338856	0.530156228	7.321055485	0.271925565	0.869091169	1.073759632	0.73635638	0.283320424	1.641669819
TCGA-HT-7879	0.306849315	0	0.004334929	0.586781655	2.137493251	0.102456816	0.601160303	0.153976398	1.246701759	0.005463024	0.190202916
TCGA-HT-7882	0.309589041	1	2.216929	4.415132	11.80242	7.851945	3.939254	5.150703	1.401082	2.189161	1.565431
TCGA-HT-7474	0.312328767	0	0.235801892	0.169184625	4.254085035	0.163476597	2.095318218	0.595560796	0.486390499	0.036075039	0.260787306
TCGA-HT-7485	0.334246575	0	0.004334929	0.167657258	3.379976515	0.058898367	1.455494845	0.522348458	0.572347239	0.005463024	0.10390387
TCGA-P5-A781	0.367123288	0	0.038018113	0.082091819	3.155208478	0.024838241	1.119175485	0.135609025	0.227106431	0.005463024	0.034518957
TCGA-HT-7605	0.380821918	0	0.624940087	0.325823185	2.8606481	0.367386479	1.140906807	0.126859452	0.29578999	0.005463024	0.23365098
TCGA-HT-7601	0.419178082	0	0.004334929	1.965072105	5.706946301	0.095512279	2.370841569	0.471181756	0.770952082	0.193585512	0.110131249
TCGA-DU-8158	0.424657534	1	0.0923447	5.66950236	10.17527767	2.23746554	2.92023499	3.02954378	4.46691262	5.31266818	4.75628014
TCGA-HT-A5RC	0.443835616	1	0.3979861	5.882059	13.34091	8.268338	0.6034201	5.578572	1.977828	0.06020471	1.632712
TCGA-HT-7880	0.443835616	0	0.004334929	0.436419951	4.294317573	0.722980318	0.447534046	0.427986975	0.313127522	0.005463024	0.266721694
TCGA-RY-A83Y	0.454794521	0	0.004334929	0.41572921	3.309712126	0.051322944	1.21661171	0.084579418	0.263279513	0.005463024	0.168288768
TCGA-HT-8109	0.463013699	0	0.004334929	0.363804492	4.160012128	0.224431933	0.86307299	0.325418675	0.167892227	0.005463024	0.345402495
TCGA-FG-A87Q	0.476712329	0	1.655514	2.467452	10.57311	1.498028	2.63668	2.57234	0.5670618	1.66797	1.48024
TCGA-S9-A6UA	0.487671233	1	0.1535991	6.352202	11.32587	9.087223	4.133728	6.20871	0.3286844	0.4639612	1.368365
TCGA-P5-A5F1	0.490410959	0	0.187677019	0.641503061	3.189130258	1.212177297	4.582044562	0.57029696	0.725589273	0.005463024	0.317218974
TCGA-DB-A64Q	0.498630137	0	0.054495347	0.317828274	2.465678043	0.053392975	1.417722123	0.25813707	0.177166651	0.102388731	0.04922109
TCGA-HT-7684	0.504109589	0	1.033392214	0.431777611	2.728372582	0.085570807	0.929776418	0.117528239	0.368472549	0.107919304	0.294751363
TCGA-HT-8105	0.520547945	0	0.040501968	0.798513362	5.927371539	0.715296801	1.395684365	1.500439207	0.170906883	0.041044288	0.245120905
TCGA-CS-5397	0.531506849	1	0.04215545	3.416496	10.76936	7.657088	0.9324638	5.274547	2.624696	0.278786	1.96484
TCGA-HT-7478	0.531506849	0	0.038294312	2.023306214	6.802786103	0.215724272	1.681502388	0.354054173	0.743460948	1.881336232	0.256976278
TCGA-HT-A61A	0.531506849	0	0.045181827	0.410374835	4.510895253	0.269558583	0.708817145	0.576416709	0.379327119	0.005463024	1.582645869
TCGA-HT-7476	0.545205479	0	0.004334929	0.893695771	4.078209208	1.125294152	1.012284582	3.393919715	0.343072133	0.005463024	0.189202731
TCGA-DU-7012	0.545205479	1	2.260781188	4.608020284	10.45324658	5.771735349	3.506834223	3.70583042	4.278731463	2.909710036	5.009065832
TCGA-HT-7468	0.556164384	0	0.042293155	0.184620055	2.312820942	0.346782386	1.399926424	0.259330722	0.25207546	0.042834453	0.166764944
TCGA-P5-A5EW	0.55890411	0	0.004334929	0.146357909	0.939832485	0.030034625	0.446483387	0.113963578	0.337178783	0.005463024	0.302395538
TCGA-DU-5852	0.561643836	1	4.476561439	3.382968508	9.038653487	7.77361248	1.697497811	2.092909869	0.55566809	5.787379959	1.003188154
TCGA-DU-5855	0.567123288	0	0.004334929	2.315948782	3.967966518	0.239028917	0.881437991	0.780548623	0.422657232	1.19141587	0.104302177
TCGA-HT-7694	0.575342466	0	0.004334929	0.427756034	4.189479265	0.555014638	0.453821683	0.470462235	0.22879298	0.005463024	0.177775903
TCGA-DU-6402	0.58630137	1	0.6925245	6.027789	14.54305	10.74354	1.48028	5.415238	0.935369	0.1063413	1.084767
TCGA-DU-A7TD	0.624657534	1	5.180926	4.59524	10.80172	2.93967	4.199883	0.8187003	0.7516905	5.097056	1.182307
TCGA-P5-A736	0.630136986	0	0.044219592	1.071498418	6.657704439	0.061505978	1.405972183	1.7383754	1.609422033	0.005463024	2.100566211
TCGA-P5-A5F4	0.632876712	0	0.004334929	0.281634422	3.958985171	0.934284483	1.167562976	0.417993498	0.27579241	0.16421471	0.249443378
TCGA-CS-4941	0.64109589	1	0.49522096	3.608907	10.10338299	6.95614936	5.27330615	4.1793285	3.26126433	0.40482093	4.25374398
TCGA-VM-A8CD	0.657534247	1	0.07496013	2.906322	13.75207	2.042935	6.669871	3.35831	0.54543	0.005463024	0.8906002
TCGA-S9-A7IS	0.660273973	1	0.597868193	0.267344934	3.401244816	3.126750089	2.186903006	0.767433149	0.633723621	0.565254015	0.990919129
TCGA-DU-6410	0.663013699	0	0.004334929	0.159227167	3.447634725	0.090281521	0.550217878	0.432535096	0.420978912	0.005463024	0.071401157
TCGA-DU-7292	0.663013699	1	1.61601567	0.714327507	8.516639376	0.352492315	0.766407325	1.177145889	0.682370385	2.019698976	0.805248758
TCGA-P5-A5F2	0.663013699	0	0.004334929	1.545349121	2.974917129	0.544803786	0.97144978	0.330420731	0.532211149	0.165855528	1.105224257
TCGA-P5-A5EX	0.665753425	0	3.078974	5.839546	10.87082	2.991869	2.817779	2.424579	0.2205821	0.0994831	0.320074
TCGA-VW-A8FI	0.671232877	1	5.130095532	2.937047579	5.309074689	0.994222821	3.823430126	2.182099487	0.795104427	1.980572058	0.852023057
TCGA-S9-A7J1	0.682191781	0	0.139657529	0.433045214	2.326323929	0.335745564	1.47041817	0.201119947	0.166256576	0.005463024	0.308274423
TCGA-DU-5854	0.704109589	0	2.358356	3.88163	11.2907	8.734574	1.30909	3.126164	0.8728572	0.005463024	1.180936
TCGA-DU-7013	0.736986301	1	5.490207	4.422782	10.44187	5.347242	2.535614	1.488551	2.208326	3.081484	0.7715014
TCGA-P5-A731	0.750684932	0	0.197705316	2.435234861	8.095479604	4.915609533	1.735698683	2.35811985	0.498359449	1.913743455	0.517379609
TCGA-QH-A6CZ	0.764383562	0	0.004334929	0.184745882	2.049808573	0.210301082	0.733319992	0.251433991	0.178165622	0.005463024	0.038417316
TCGA-HT-8012	0.783561644	0	0.004334929	0.935033307	2.781457188	0.064792979	0.526081124	0.399631354	0.120836003	0.005463024	0.11580488
TCGA-P5-A5F0	0.78630137	0	0.004334929	0.420104741	3.450641328	0.683521037	0.559952626	0.210412921	0.157922902	0.13125034	0.081958478
TCGA-P5-A735	0.8	0	0.113713713	0.174010447	1.496703806	0.034513528	0.62905916	0.09627238	0.137640317	0.005463024	0.004366557
TCGA-RY-A83Z	0.824657534	0	3.996052724	0.331052514	3.369576603	0.322341607	0.606239721	0.222464711	0.585660986	1.322833379	0.360009035
TCGA-QH-A6X3	0.857534247	0	0.004334929	0.636024467	1.64817198	0.041761779	0.815686077	0.203852201	0.557097377	0.005463024	0.131389496
TCGA-DU-7290	0.863013699	1	0.7074014	3.825917	11.12241	1.140266	2.359231	5.092139	5.499685	1.444543	7.95822
TCGA-S9-A7R2	0.865753425	1	2.474171373	1.785102953	7.881452913	0.698403123	1.480634992	2.068091913	3.849781761	0.490975778	6.598915193
TCGA-P5-A72W	0.868493151	0	0.042430845	0.483757941	1.090917483	0.04301254	0.98868522	0.115548978	0.454066543	0.005463024	0.104169421
TCGA-HT-A74J	0.876712329	0	0.004334929	1.050490316	4.450647397	0.075559316	1.475916964	0.507201316	0.548787135	0.005463024	0.423149783
TCGA-FG-A4MU	0.893150685	0	0.9491419	5.848541	11.34311	8.330483	1.963773	1.231626	1.396801	0.5124585	1.761375
TCGA-FG-A70Z	0.898630137	0	3.298406753	3.997870761	9.312390221	3.092114314	2.144119414	2.979253338	1.03219133	4.561182403	1.749383012
TCGA-P5-A730	0.912328767	0	0.004334929	0.447123565	3.006337435	2.727235115	1.568938602	1.008441112	0.186131847	0.005463024	0.237766629
TCGA-HT-A74L	0.920547945	0	0.004334929	0.378584635	2.46018494	0.441912816	0.799886423	0.152947914	0.385584437	0.038975891	0.334037781
TCGA-QH-A86X	0.923287671	0	0.004334929	0.672065143	2.996354929	0.168445289	0.769171878	0.189636792	0.16348419	0.005463024	0.233893407
TCGA-DB-A75L	0.936986301	0	0.004334929	0.1560208	4.97999195	1.852698894	0.583332945	0.476412996	0.285190997	0.037871507	0.146032106
TCGA-HT-7884	0.939726027	0	0.004334929	0.614545991	2.239263731	0.602187579	0.577212503	0.616863066	0.432997356	0.005463024	0.215718674
TCGA-DU-A76K	0.950684932	1	1.982634333	0.539393343	5.065137121	0.415116427	2.589550666	1.008441112	1.981449936	4.23603029	0.316075371
TCGA-DU-7006	0.956164384	1	1.227564	6.767087	12.92234	8.400617	2.166859	7.532467	0.8976452	0.7465176	0.3901927
TCGA-HT-7469	0.961643836	1	2.612749643	0.183109255	2.865888014	0.481846693	1.331043124	2.096835529	4.190584199	0.814046448	1.210909954
TCGA-DU-6403	0.969863014	1	5.484103424	1.596638714	8.530000959	0.437183443	2.295811039	0.842469391	0.575546581	3.692919885	0.471864615
TCGA-P5-A72Z	0.969863014	0	0.004334929	0.1776823	2.24012	0.5863522	0.5984249	0.03206558	0.1712833	0.005463024	0.0686815
TCGA-DB-A75K	1.008219178	0	0.004334929	1.00814863	7.434395265	0.217076843	4.40931409	0.242527489	0.222397451	0.044209962	0.350995204
TCGA-HT-8104	1.019178082	0	0.1133209	2.231399	11.58604	3.773406	2.064029	3.385213	1.07981	3.207315	1.332117
TCGA-P5-A737	1.019178082	0	0.076976983	0.122105502	1.462850506	0.50511882	0.604830598	0.386820361	0.209762212	0.076961092	0.162056195
TCGA-QH-A6CX	1.019178082	1	1.138446059	3.693420263	9.824260295	1.314702221	1.224826135	0.772261789	0.525895534	1.820279586	0.950316963
TCGA-E1-A7YK	1.035616438	1	0.146837328	4.982409725	7.990274884	0.339246079	2.518362533	2.167287016	0.841494971	0.303490045	0.530824059
TCGA-QH-A65V	1.052054795	0	0.047104336	0.048692425	2.777956451	0.265525647	1.004438105	0.087545376	0.239228395	0.005463024	0.316990326
TCGA-HW-A5KK	1.063013699	1	0.4043963	5.539068	12.34073	1.114615	1.548231	5.025366	2.899991	1.887281	3.300308
TCGA-QH-A870	1.082191781	0	0.048475959	0.445973138	1.714255152	0.048143029	0.966507406	0.121083965	0.677921811	0.0488767	0.191701878
TCGA-E1-A7Z2	1.090410959	1	0.038846549	0.395599262	5.430288914	0.355282944	1.063444235	1.940872749	0.476135846	0.005463024	1.698214319
TCGA-P5-A72X	1.104109589	0	0.040088295	0.372867359	5.817463581	0.056010695	1.164907161	1.081198997	0.430601903	0.040630851	0.421769565
TCGA-WH-A86K	1.109589041	0	0.039812446	0.481923055	2.613149383	0.363400368	1.340524064	0.36095704	0.336287063	0.005463024	0.267550539
TCGA-DU-5853	1.115068493	0	0.077782918	0.260801739	4.24840391	2.347742615	0.766826544	0.664372404	1.039296484	0.077766866	0.004366557
TCGA-QH-A6CY	1.117808219	0	0.004334929	0.148166661	4.163602389	0.493226806	1.343428555	0.065558437	0.16524907	0.039665693	0.125254591
TCGA-VM-A8CA	1.126027397	0	0.004334929	0.590093119	5.469947479	0.123614274	1.643010415	0.623708762	0.362575913	0.005463024	0.527376202
TCGA-QH-A6CW	1.134246575	0	0.004334929	0.449317244	1.757730246	0.2349083	0.521602784	0.46345354	0.117972141	0.13834241	0.086401582
TCGA-P5-A733	1.134246575	0	0.080600083	0.09152998	3.544533474	0.400068372	0.504858289	0.755793725	0.304143358	0.03094948	0.138016756
TCGA-FG-8182	1.139726027	0	0.004334929	0.256502491	1.797426366	0.027228128	0.331016966	0.577179824	0.497067742	0.005463024	0.107087211
TCGA-DH-A7UU	1.142465753	0	0.358792221	0.397441127	2.705219456	0.071752722	0.512804013	0.625829766	1.221387479	0.237427488	0.159376718
TCGA-HT-8558	1.145205479	0	0.004334929	0.237962483	4.351276796	0.447671873	1.008614166	0.326101813	0.265978649	0.03952776	0.208704117
TCGA-HT-8110	1.147945205	0	2.345390054	3.50506696	8.652407824	0.591650306	2.355440127	0.657270043	2.178900927	2.856498314	4.310374793
TCGA-QH-A65Z	1.169863014	0	0.004334929	0.432200272	3.224910202	0.258261281	0.773767509	0.132220073	0.066071558	0.005463024	0.082767347
TCGA-S9-A6WQ	1.17260274	0	0.041880005	0.682992966	3.91579235	0.089609517	0.872363068	0.191390236	0.098816668	0.042421539	0.195068785
TCGA-DU-8168	1.180821918	0	0.124927921	0.672778465	4.159652606	0.324166517	1.308232502	0.907477856	0.536083573	0.066037925	0.329964965
TCGA-FG-8185	1.18630137	0	0.004334929	0.294850188	1.365525789	0.047589273	1.497601047	0.893583552	0.386660466	0.005463024	0.153746175
TCGA-HT-7620	1.189041096	0	0.004334929	0.821250798	2.582417944	0.967291007	0.602949583	0.348574817	0.395239058	0.005463024	0.089355968
TCGA-E1-A7YD	1.191780822	1	5.274728634	4.641363874	7.660164435	1.845446774	1.86902767	2.691533954	1.901793335	4.797584502	3.220200005
TCGA-KT-A74X	1.2	0	0.084481251	0.513695256	3.298232414	0.145237289	1.639075885	0.131959049	0.076579835	0.03219795	0.532397446
TCGA-DB-A64W	1.2	1	0.004334929	0.662040716	3.904997331	0.530482825	0.557622381	0.390632316	0.13236223	0.057755735	0.347306482
TCGA-KT-A7W1	1.2	0	3.299604799	5.956136696	9.843704488	5.191620346	4.785121951	2.381832734	1.544975981	3.467453517	1.633891517
TCGA-QH-A6X4	1.210958904	0	0.004334929	0.37132414	2.076614265	0.087053	0.388120363	0.119636412	0.207319235	0.005463024	0.03688709
TCGA-HT-7695	1.210958904	0	0.03192804	0.152807157	2.907667317	0.367828691	0.874540142	0.21989079	0.321265725	0.005463024	0.212523337
TCGA-QH-A6CV	1.210958904	0	1.130366379	4.722626857	9.916169101	5.335750955	2.052406918	4.153085072	3.409906223	2.433461904	3.09912133
TCGA-DU-5849	1.21369863	0	0.004334929	0.835387789	5.178448704	0.185888659	1.508121185	0.467271389	0.197873788	0.005463024	0.175378467
TCGA-DU-8162	1.216438356	1	0.068486815	0.560296989	8.561405493	2.066919508	0.972900144	0.865535531	0.424647629	0.037318991	0.432036013
TCGA-FG-A60J	1.230136986	0	0.046280724	0.388643614	2.648207001	1.840787493	2.000947358	0.326557055	0.590597946	0.20074151	0.710729752
TCGA-QH-A6CU	1.235616438	0	0.611468909	0.739126496	5.650198051	0.010271778	1.685671594	0.209300973	0.150558209	0.005463024	0.480147057
TCGA-FG-6689	1.243835616	0	0.064425896	1.02569616	3.116890104	0.074744475	0.62905916	0.68343497	0.375645996	0.005463024	0.160270437
TCGA-TM-A84S	1.243835616	0	0.047927469	0.592453719	3.682586165	0.010271778	1.318491653	0.685203498	0.200701833	0.005463024	0.384097896
TCGA-FG-8188	1.246575342	0	0.054904828	0.102239983	2.034045657	0.032135868	1.205338486	0.576702925	0.942836688	0.005463024	0.217558881
TCGA-HT-7689	1.246575342	0	0.004334929	0.063298868	6.955545911	0.121249721	1.829122589	0.495430832	0.322054423	0.042696829	0.196935854
TCGA-DU-7010	1.249315068	1	0.133216052	0.589242339	7.476256639	0.23721247	1.152191657	1.502924119	2.974879161	0.005463024	0.397234546
TCGA-FG-A6IZ	1.252054795	0	0.004334929	0.208947312	1.564550836	0.491302657	1.11976369	0.160771334	0.016943442	0.090331043	0.190452853
TCGA-S9-A7QW	1.254794521	0	0.123238444	0.114324947	1.577577411	0.573785227	0.526875793	0.160259643	0.776500147	0.005463024	0.17802803
TCGA-DU-5874	1.263013699	0	0.004334929	0.365245162	3.880510963	0.457875995	0.800459589	0.811927666	0.053165601	0.037733398	0.062406496
TCGA-QH-A65R	1.263013699	0	0.004334929	0.229698093	3.93813023	0.720222485	0.724969145	0.455163436	0.052483034	0.005463024	0.219763996
TCGA-E1-A7YS	1.276712329	1	0.004334929	2.363606	1.857737	0.04592671	1.568605	0.2184179	0.3482776	0.005463024	0.7043855
TCGA-FG-7634	1.279452055	0	0.004334929	1.427084187	5.014656006	1.507628345	1.776312206	0.516587695	0.815287684	0.005463024	0.437404293
TCGA-HT-A74K	1.279452055	0	0.048201741	0.652577928	5.384840956	0.924081731	0.559952626	0.14106644	0.016943442	0.13125034	0.446411103
TCGA-DU-8167	1.290410959	0	0.298173898	0.244853019	4.123588739	0.143943967	1.872642167	0.627027192	0.573947824	0.005463024	0.538967189
TCGA-HT-8564	1.309589041	0	1.262219381	1.178667352	5.832446095	3.154302658	2.83347563	2.641757943	0.975780746	4.789148983	1.252824917
TCGA-QH-A65X	1.320547945	0	0.004334929	0.692079477	2.690369286	0.290020497	1.573167453	0.403301287	0.113403894	0.005463024	0.507912392
TCGA-TQ-A7RH	1.331506849	0	0.004334929	0.466951589	3.444384696	1.080278777	1.46192448	0.51429676	1.011965326	0.069823391	0.146805396
TCGA-VV-A86M	1.334246575	0	0.058176419	0.572309917	0.67240927	0.801611602	1.558334881	0.144046152	0.434557403	0.05830032	0.188076682
TCGA-FG-8186	1.334246575	0	0.004334929	0.579564272	5.344025682	0.159002679	3.481962915	0.503991729	0.186380063	0.04475979	0.356232398
TCGA-HT-A617	1.345205479	0	0.3784706	3.179934	11.02793	2.847671	1.43446	4.390336	1.507601	0.04695697	0.6899409
TCGA-E1-A7YL	1.347945205	1	5.0732362	5.96294147	10.88590136	1.50891673	1.73776993	3.93939885	1.31208855	2.95507998	1.23823174
TCGA-DB-A75P	1.347945205	0	0.1029376	1.342112	10.02408	6.680464	1.393262	3.880964	0.4097031	1.094457	0.9009562
TCGA-TM-A84C	1.347945205	1	2.927401	5.516743	10.57455	6.719894	2.644095	5.004794	1.6215	0.0414576	2.291407
TCGA-HT-7677	1.353424658	0	0.042843833	0.152807157	2.86795891	0.227241324	0.944272702	0.35706439	0.291191585	0.005463024	0.52471071
TCGA-HT-8011	1.353424658	0	2.573303	1.865789	10.77175	0.230167	1.590942	1.872214	0.8992872	4.574586	1.23121
TCGA-QH-A6X5	1.361643836	0	0.004334929	0.106501407	2.713520529	0.010271778	1.530348749	0.095335124	0.107377161	0.005463024	0.338549511
TCGA-FG-A6J1	1.369863014	0	0.093938707	0.310594058	2.068883569	0.160793936	1.830784866	0.359290069	0.115885648	0.005463024	0.334941271
TCGA-QH-A6XA	1.375342466	0	0.158807798	0.131542865	1.825144563	0.044817255	0.577787419	0.289784745	0.539752485	0.005463024	0.143322279
TCGA-HT-7473	1.378082192	0	0.041466735	2.40819508	3.419536723	0.531763847	2.072791913	0.602978119	3.216821605	0.005463024	1.24771943
TCGA-QH-A6XC	1.391780822	0	2.280525315	2.038951126	7.671544093	1.598275047	2.652357439	2.505021014	0.601527561	2.291571004	1.512897686
TCGA-QH-A6X8	1.394520548	0	0.004334929	0.272794303	2.561842181	1.406286952	0.619231345	0.389435376	0.215243378	0.247821633	0.226480766
TCGA-HT-A618	1.402739726	0	0.086351113	3.553614489	8.08311775	0.274052484	1.763926546	1.33608044	0.45560331	0.12477197	0.147835797
TCGA-DU-6406	1.402739726	1	2.928492993	3.430387164	9.638396224	7.256143297	2.877169909	2.675700151	2.529903793	3.849327626	1.532314349
TCGA-HT-A615	1.410958904	0	0.0495723	0.983955357	5.143049374	0.087187668	2.735906073	0.206207648	0.251364817	0.005463024	0.084383708
TCGA-DU-8166	1.41369863	0	0.004334929	0.121973984	2.664521697	0.538151695	1.272608942	0.737940686	1.598779237	0.04159535	0.191327286
TCGA-DU-A76O	1.430136986	0	0.043944547	1.40179324	1.790956091	0.141742615	1.016789001	0.110257406	0.532211149	0.005463024	0.039807004
TCGA-DH-A66G	1.432876712	0	0.100561142	2.872050342	7.756179487	1.661011755	2.024221909	1.671283051	1.159776609	0.100143997	0.391712379
TCGA-DH-A66F	1.432876712	0	0.093274755	0.430403093	2.600684106	0.029894432	1.397135612	0.13430654	0.161969664	0.049835589	0.19618932
TCGA-HT-7606	1.44109589	0	0.004334929	0.611011959	3.087880797	0.33268969	0.817709357	0.505296499	0.646558458	0.086066407	0.147707037
TCGA-HT-7475	1.452054795	0	0.004334929	0.233957846	5.245796216	0.219532771	0.88375556	0.319598679	0.457751955	0.061699224	0.105098457
TCGA-DH-A7UT	1.454794521	1	0.004334929	2.2343611	3.503567967	0.22382046	0.31588428	0.844524439	0.587153224	0.098292712	0.004366557
TCGA-DU-5851	1.454794521	0	0.004334929	0.282808946	3.694923432	0.120460661	0.805199777	0.553136259	0.458058635	0.037871507	0.146289916
TCGA-DU-5872	1.457534247	0	0.050595665	2.697386037	6.426481159	3.530144994	3.740430531	1.644845685	0.353903144	0.106221689	0.480786417
TCGA-HT-A61B	1.460273973	0	0.049024236	1.540768612	4.680677334	0.122695193	4.469427763	0.924227242	0.588085066	0.092059882	0.263520197
TCGA-HT-7693	1.460273973	0	1.31739201	2.309144051	4.925832959	1.181205706	0.922134235	2.045950719	0.841961305	0.291422852	0.300661825
TCGA-HT-A61C	1.471232877	1	2.291601	3.066358	11.42859	5.337618	3.723696	2.025281	1.138434	6.045095	1.887476
TCGA-CS-6186	1.473972603	1	1.81681686	0.609614514	8.996211147	0.388241087	3.207133355	0.798611028	0.725082528	0.005463024	0.247643942
TCGA-FG-A60K	1.484931507	0	0.004334929	0.073134995	1.141535875	0.030174805	1.058949575	0.157826585	0.21073821	0.094715511	0.085729275
TCGA-DB-A75M	1.490410959	0	0.045181827	0.753766404	2.494342178	0.177699239	0.565858137	0.215221314	0.514356974	0.005463024	0.145258396
TCGA-FG-7636	1.490410959	0	0.004334929	0.121316209	1.997324482	0.126629936	1.471998713	0.383107485	0.653510018	0.005463024	0.267313775
TCGA-DU-A7T6	1.498630137	1	0.1614683	0.6519448	4.723364	2.71988	0.8908392	1.122569	0.1627271	0.6841912	0.4293971
TCGA-DU-5847	1.501369863	0	0.488909043	3.16234044	12.59615856	3.300078002	2.847785572	4.978604339	3.433225685	0.340981121	0.494854406
TCGA-FG-A4MW	1.531506849	1	0.719054725	1.308657383	8.81623829	5.346756468	1.943790875	2.683261074	0.665636904	4.139107916	0.257572424
TCGA-FG-6692	1.536986301	1	1.075864	4.600326	11.07561	5.318709	2.540991	2.242947	0.5835131	4.740787	0.7904033
TCGA-DB-A64X	1.542465753	0	0.147476612	0.378584635	2.952688912	0.192031183	1.63494873	0.804310257	0.211591652	0.042008505	0.101910663
TCGA-S9-A7QX	1.545205479	0	0.0402262	0.159995616	3.08872557	0.460985118	0.384281762	0.446824599	0.432476954	0.005463024	0.128782128
TCGA-DH-A7UV	1.550684932	0	0.070377928	0.487826971	1.910344046	0.566883378	0.463928031	0.217066365	0.541968482	0.070363345	0.253155023
TCGA-S9-A6WO	1.550684932	0	0.138371579	0.429344863	1.229854138	0.030174805	0.664101538	0.16829742	0.881269464	0.005463024	0.045628931
TCGA-TM-A84R	1.550684932	0	0.041880005	0.389514941	5.479117739	0.775300656	0.816657612	1.253164696	0.176416954	0.042421539	0.134512049
TCGA-FG-A87N	1.553424658	0	0.271377641	4.381958975	8.691469453	6.801674988	0.922660018	5.008959809	0.10711454	2.352696637	1.249502493
TCGA-S9-A6WP	1.553424658	0	0.069972902	0.554203631	4.749044645	0.308233828	0.80878523	0.392914581	0.15855598	0.005463024	0.301471154
TCGA-S9-A89V	1.55890411	0	5.017231363	5.137988688	8.584790369	6.817144474	0.955910573	3.410851487	0.280209478	0.005463024	0.443066383
TCGA-FG-A4MX	1.55890411	0	0.004334929	0.793856267	2.414246632	0.138888737	1.166298923	0.249512994	0.287271034	0.210186065	0.293473335
TCGA-S9-A6TV	1.564383562	0	0.102277909	5.750676677	8.988113899	2.003264895	4.133455784	1.115670295	0.489991936	0.162698416	0.375125978
TCGA-FG-6688	1.564383562	0	1.693639	2.861257	13.11151	0.1845061	2.608979	2.14744	2.891347	0.4499999	2.344143
TCGA-DB-A4XA	1.569863014	0	0.051899208	0.91691825	4.829848566	0.203989112	1.44296351	0.296425681	0.069583085	0.005463024	0.128521128
TCGA-DU-7298	1.578082192	1	0.107152716	0.964211598	3.939603366	0.528707195	0.689914404	0.999759841	0.537822677	0.005463024	0.183437993
TCGA-DU-5871	1.578082192	0	0.004334929	0.211665874	3.660501602	0.040649066	0.846370115	0.491991954	0.484185053	0.005463024	0.266129367
TCGA-IK-7675	1.583561644	1	0.037465552	0.575273419	2.92871278	0.248076495	0.644679751	0.736151487	1.575684064	0.161307049	0.841066323
TCGA-DU-8165	1.594520548	0	5.060416	2.853404	10.4592	0.8091678	3.025358	4.611278	4.385418	1.366216	6.63396
TCGA-P5-A77W	1.6	0	0.004334929	0.1642146	0.9669539	0.1466586	0.6873453	0.4010357	0.2910764	0.06387024	0.1089409
TCGA-HT-7855	1.602739726	0	0.004334929	1.331570492	0.834736256	0.025822799	0.476949113	0.817734737	0.493285138	0.005463024	0.099115477
TCGA-QH-A6CS	1.610958904	0	0.004334929	1.452137038	9.517936197	0.096449099	0.853406172	4.086914017	1.964259855	0.195563203	3.194713251
TCGA-E1-A7YJ	1.621917808	1	1.09372	7.29631	10.49209	7.405958	5.908296	4.086328	1.023617	3.909148	1.453316
TCGA-RY-A845	1.632876712	0	0.042155452	0.175784244	2.536749221	0.120986749	1.27624114	0.16740658	1.071787608	0.042696829	0.196562636
TCGA-TQ-A7RG	1.64109589	0	0.055450619	0.2714931	1.403982045	0.096984148	0.56382787	0.316049331	0.127970142	0.055711674	0.371719377
TCGA-S9-A6WM	1.654794521	0	3.155110083	2.730545163	9.391041489	8.915153751	1.586718943	4.279469416	0.939144052	0.268500636	2.160801318
TCGA-DU-6405	1.657534247	1	1.983926	4.695901	12.74753	0.248918	2.48785	4.104334	1.971217	3.187907	0.8893769
TCGA-DH-5140	1.663013699	1	0.004334929	4.012843152	8.411716344	6.383546144	1.609930038	3.391429973	0.330812852	0.153311809	0.202646317
TCGA-S9-A7IZ	1.665753425	0	0.004334929	1.445953983	7.782758157	0.449551599	1.182269193	0.402762186	0.561186601	0.077229734	0.250042685
TCGA-VM-A8CF	1.668493151	0	0.201524571	3.284649776	5.637176461	0.032835593	0.98243548	0.163582342	1.825941427	0.005463024	0.302048964
TCGA-S9-A7J0	1.668493151	0	0.15779297	1.647390144	2.693222524	0.762127806	0.679788272	0.658621331	0.473105427	0.156362951	0.174873229
TCGA-FG-8187	1.673972603	0	0.004334929	0.177302875	3.085817453	0.101790545	1.154935139	0.402654341	0.05711794	0.005463024	0.402627727
TCGA-FG-7643	1.673972603	0	0.004334929	0.343254706	8.871620942	0.474277394	1.079602049	1.697368094	0.424228833	0.068472603	0.633857721
TCGA-HT-A5R7	1.684931507	0	0.096988879	0.674916279	5.500498903	1.568807936	2.196346155	0.254190876	0.541872208	0.182159761	0.276165573
TCGA-FG-A713	1.704109589	0	0.040364091	0.207462257	4.300811806	0.848093248	0.577595806	0.741936925	0.133135876	0.352965679	0.215841428
TCGA-S9-A89Z	1.706849315	0	0.155634	1.777687	5.9458149	0.2800615	1.8469102	1.0484025	0.7033746	0.2891126	0.2245301
TCGA-FG-7641	1.717808219	0	0.004334929	0.524624488	2.838830797	0.362069177	0.353080357	0.276998182	0.253613949	0.005463024	0.123945875
TCGA-S9-A7J3	1.723287671	0	0.063069661	0.282456691	5.14672959	0.03577068	1.899385482	0.87221247	0.203646761	0.005463024	0.294635226
TCGA-DU-8163	1.723287671	0	0.004334929	0.347859625	3.983043316	0.132772551	1.086977213	0.368158029	0.738784344	0.005463024	0.18306122
TCGA-HW-A5KM	1.726027397	0	0.004334929	0.951748786	4.237548741	0.100857239	6.403348981	0.606345344	0.90650408	0.035798457	0.058984536
TCGA-WY-A85E	1.734246575	0	0.169419767	1.625861856	3.742732902	0.319599842	1.855176741	0.332235297	0.531047331	0.072655851	0.095246416
TCGA-DU-A6S7	1.747945205	0	0.004334929	0.114324947	2.030334262	0.06260249	0.757659331	0.422148277	0.803276576	0.005463024	0.178154077
TCGA-CS-5395	1.750684932	1	4.657690484	1.111752441	4.862696077	0.857914822	1.090650445	0.47272236	1.103864354	2.371015247	0.220742952
TCGA-E1-A7YM	1.775342466	1	0.125836805	0.78367183	6.170536003	0.596552327	0.435298231	1.103812238	0.73476336	0.046407994	1.346338869
TCGA-DU-A76R	1.775342466	1	0.044494583	3.251102813	4.214588883	0.992158202	1.248650569	2.494027127	0.264571053	0.005463024	0.933286542
TCGA-TQ-A7RF	1.780821918	0	0.004334929	1.689315154	2.623310596	0.010271778	1.229913395	0.326784622	0.307561857	0.097763327	0.088685055
TCGA-HT-A619	1.783561644	0	0.051078383	0.250989945	0.624150791	0.415650922	0.384281762	0.262667615	0.258455069	0.051477886	0.164985086
TCGA-DU-8164	1.783561644	0	0.004334929	0.391255987	3.464658472	0.169081047	0.68663578	0.077408586	0.218764353	0.005463024	0.061585975
TCGA-FG-A60L	1.794520548	0	0.092610491	0.410696669	2.420269	0.541872876	1.218075538	0.20434841	0.114449379	0.17403116	0.393663825
TCGA-DU-A6S3	1.797260274	0	0.004334929	0.148424866	2.904712228	0.247234487	0.595589667	0.131828519	0.234320241	0.005463024	0.12551619
TCGA-HT-7608	1.838356164	0	0.004334929	2.301714009	3.768495552	0.063561244	1.243570405	1.794454593	0.15081281	0.095908918	0.262570221
TCGA-FG-A6J3	1.854794521	0	1.306618	2.355398	9.513945	2.350129	3.142869	1.01707	0.3139208	0.563351	1.138231
TCGA-DU-A6S8	1.857534247	0	0.004334929	0.2859753	3.530562	0.2657632	2.13735	0.4797877	0.1976276	0.005463024	0.1865739
TCGA-DU-6394	1.868493151	1	0.004334929	3.436744132	8.607832344	1.111145959	1.706033174	0.115284868	0.478555469	0.005463024	0.236315405
TCGA-FG-8189	1.876712329	0	0.004334929	0.531043245	4.511032769	0.797940922	0.934625015	0.679447701	0.261045861	0.005463024	0.204627209
TCGA-FG-7638	1.879452055	0	0.004334929	0.201755076	2.38192277	0.112413596	1.176882073	0.607279267	0.199964633	0.005463024	0.289166076
TCGA-HT-7603	1.931506849	0	0.004334929	0.382200971	3.666176062	0.325875245	0.732203659	0.240594384	0.251838619	0.005463024	0.247523899
TCGA-DH-A7US	1.934246575	0	0.274302288	0.434522651	1.83292578	0.098588087	1.416927691	0.105876951	0.313127522	0.046682508	0.148736786
TCGA-VW-A7QS	1.934246575	0	0.004334929	0.56991547	3.348152757	1.205448191	0.259691875	1.096424699	0.357643014	0.042972064	0.136330381
TCGA-DU-7304	1.942465753	1	0.331356954	1.813601813	4.932591043	0.068319868	0.912694545	0.271587581	1.015368319	0.415519689	0.174588163
TCGA-VM-A8CH	1.956164384	0	0.004334929	0.925818365	1.445165879	0.010271778	1.449294816	1.615749346	0.242093499	0.005463024	0.320986359
TCGA-S9-A7IY	1.95890411	0	0.004334929	1.589471046	3.264037189	0.237939327	1.453482811	0.463040183	0.156909382	0.08993178	0.322239942
TCGA-HT-7873	1.967123288	0	0.004334929	2.078843621	2.163364563	0.435181863	1.009250111	0.141196123	1.959404381	0.005463024	0.177649823
TCGA-FG-A4MY	1.975342466	0	0.004334929	1.686703665	4.4169703	0.060134147	0.923185606	0.409003197	0.413823528	0.005463024	0.201406858
TCGA-DU-8161	1.978082192	1	0.0692976	3.930945	11.7361	3.167951	4.644623	5.453151	1.781241	0.6903836	1.618206
TCGA-TM-A84T	1.983561644	0	0.004334929	0.277633738	0.382514902	0.010271778	0.753857331	0.408573663	0.751856259	0.005463024	0.152206701
TCGA-E1-A7YN	1.991780822	1	2.816832195	5.505243307	11.51123775	0.05972234	7.352905231	2.838643983	1.318573014	3.064493653	0.820262305
TCGA-TM-A84J	2.01369863	0	3.456592411	1.194358459	6.477124051	3.766653348	0.628781949	0.271567241	0.700970368	6.34445392	0.647248513
TCGA-DB-A64L	2.016438356	0	0.047378767	0.804211728	3.572676381	0.839869661	1.757609564	0.271803802	0.537726117	0.005463024	0.318932657
TCGA-HT-7477	2.021917808	0	0.05121522	0.590943388	5.211511567	1.805367519	3.353101605	1.743371804	0.892932384	0.051614658	0.275459451
TCGA-S9-A6U0	2.032876712	1	2.261556	5.045892	11.82777	1.678395	2.323148	2.166105	1.027162	1.168212	1.406269
TCGA-DU-A5TT	2.035616438	0	0.220103426	1.4372521	6.745985746	2.418876813	2.14769759	2.734838325	3.181826402	4.155635471	6.382656562
TCGA-DH-5144	2.049315068	0	0.004334929	0.191023035	3.40177419	0.212768734	0.894903997	0.246144976	0.401106508	0.005463024	0.157715465
TCGA-TM-A84M	2.065753425	0	0.051625652	1.048235505	1.463060978	0.109765267	0.483005382	0.469639478	0.429141793	0.005463024	0.046735176
TCGA-TM-A84B	2.076712329	1	2.428181837	0.849935776	6.510313013	0.747647588	2.985469596	2.948816916	2.309704224	2.436879649	0.610232819
TCGA-HW-8322	2.076712329	0	0.004334929	0.365134393	2.837865004	0.350032021	0.721857292	0.599415133	0.156655887	0.005463024	0.273456867
TCGA-DU-A5TW	2.082191781	0	0.004334929	0.326278677	1.766311523	0.105384707	0.53054535	1.707119006	1.096691433	0.290268203	0.231224442
TCGA-TM-A84Q	2.115068493	0	0.041466735	1.40965589	2.64829892	0.22014609	0.541792151	0.23853757	0.316524189	0.005463024	0.222454507
TCGA-DB-A64O	2.123287671	1	0.103728932	2.086321105	9.683942764	0.476736721	1.015242222	5.420866507	2.872640958	4.857859939	4.211501859
TCGA-FG-5963	2.123287671	1	0.264548874	1.252205924	6.510642073	4.230344086	2.542532528	3.295745184	0.555781365	0.120715374	1.331822274
TCGA-DU-A6S2	2.128767123	0	0.004334929	0.470863535	2.076956883	0.450907635	0.365265118	0.268369804	0.230116702	0.005463024	0.274046154
TCGA-S9-A6U1	2.150684932	0	0.004334929	0.412411883	1.981482016	0.028491737	1.17863827	0.318111324	0.590783906	0.005463024	0.216455042
TCGA-TQ-A7RR	2.156164384	0	0.091812962	1.087950379	4.152362817	0.29048744	1.358359352	0.403840183	0.617854902	0.049150735	0.120537574
TCGA-DU-7301	2.15890411	1	0.113582791	0.843312839	3.261045537	0.178457165	1.522601339	0.554881077	0.565453274	0.005463024	0.223431616
TCGA-HT-A4DV	2.169863014	0	0.004334929	0.261397826	4.054439219	0.361292072	0.910593093	0.191139877	0.107508453	0.005463024	0.277929349
TCGA-TQ-A7RQ	2.178082192	0	0.004334929	0.459095129	1.800297296	0.141353787	0.830430064	0.385292706	0.301516847	0.005463024	0.211169302
TCGA-DU-A5TU	2.180821918	0	2.981113837	3.841346308	6.417773083	0.674195678	1.948093903	0.847364985	0.923908954	0.618438954	0.470222864
TCGA-DU-7019	2.191780822	0	0.034284132	0.284099798	6.708413391	0.423538046	1.423376178	1.550529659	0.29003962	0.063599045	0.251719405
TCGA-S9-A6WN	2.205479452	0	0.053812614	6.580820759	11.64707954	1.007957819	3.67594405	0.828798944	0.175041467	0.274820966	0.360674462
TCGA-DU-A76L	2.230136986	1	1.150322	4.562838	10.85502	7.808254	2.246008	4.943015	0.7143132	4.343189	1.643022
TCGA-CS-6188	2.230136986	1	0.3306619	5.433941	11.9657	6.54862	1.984435	4.296908	1.467364	0.0928571	1.096058
TCGA-S9-A7IX	2.243835616	1	0.3517289	2.869747	10.40822	7.825832	1.903487	3.082995	1.274765	0.005463024	1.587386
TCGA-TQ-A7RW	2.249315068	1	0.111224118	1.257388087	1.623928643	0.057111453	1.606968299	0.576512121	0.295330828	0.208473562	0.315388769
TCGA-S9-A7QZ	2.263013699	0	0.004334929	0.193776192	2.728589849	0.403090754	0.608491407	0.639767662	0.164745046	0.228767239	0.235952368
TCGA-HT-A5RA	2.279452055	0	3.835751	2.886184	12.23732	1.372344	2.811241	4.744127	1.25419	5.646535	1.697391
TCGA-DB-A64S	2.287671233	0	0.004334929	0.240625963	3.236290366	0.470786049	1.37291583	0.487935513	0.912945481	0.049287732	0.296028246
TCGA-FN-7833	2.293150685	0	0.004334929	0.775404886	2.129590215	2.014554091	6.040975152	1.312767063	0.75458841	0.045858806	0.243917886
TCGA-DH-A66D	2.317808219	0	0.004334929	0.214872007	3.916455463	0.043984594	1.047856382	0.136650153	1.469946686	0.117872314	0.073573151
TCGA-DB-A64U	2.317808219	0	0.004334929	0.172868975	1.988423301	0.028351392	1.027987775	0.200871299	0.349493168	0.005463024	0.041750292
TCGA-TM-A84I	2.339726027	0	2.552400855	2.974211305	5.935941983	0.151042722	0.863151312	0.372020396	1.073501232	0.439749434	0.185069525
TCGA-RY-A840	2.339726027	0	0.046280724	0.834592839	1.390982719	0.18198882	0.670486827	0.106009891	0.234919718	0.005463024	0.114091979
TCGA-HT-8563	2.356164384	0	0.041053344	5.496203209	9.650780322	2.32711329	5.015616808	0.442322136	0.640021105	0.04159535	0.248603924
TCGA-FG-8181	2.361643836	0	0.004334929	0.315306237	3.877117524	0.864944571	1.786143345	1.550913735	0.33773582	0.037042652	0.292775745
TCGA-S9-A7QY	2.364383562	0	0.004334929	0.235172569	2.956380625	0.198147277	1.443587518	0.271685526	0.191087826	0.005463024	0.416661754
TCGA-FG-A70Y	2.378082192	0	0.004334929	0.111545249	1.938017511	0.79557034	0.703304282	0.692695242	0.274744219	0.142067582	0.216086906
TCGA-HW-A5KL	2.405479452	0	0.034145647	0.067542245	0.949507871	0.060957404	0.391074478	0.464692887	0.203891893	0.005463024	0.082767347
TCGA-E1-A7YE	2.42739726	1	0.07549824	1.470525856	7.855291112	0.227607357	2.771205911	3.252017973	0.681150614	0.205778285	0.068136941
TCGA-DB-A64V	2.435616438	0	0.004334929	1.059541668	6.230870297	0.026385097	1.382935692	0.339470436	0.247924952	0.005463024	0.133341894
TCGA-HT-8113	2.465753425	0	0.004334929	0.48151498	4.194221496	0.909658621	1.310975549	0.535372602	0.180036776	0.005463024	0.343944786
TCGA-HT-7602	2.487671233	0	0.039674501	0.578040124	2.43402766	0.055735373	0.861897635	0.10028219	0.237195394	0.040217293	0.344842014
TCGA-S9-A6U2	2.487671233	0	0.052856234	0.154479162	2.666950667	1.202133118	1.003232544	1.129499016	0.31233378	0.005463024	0.090160647
TCGA-DU-A5TR	2.487671233	0	0.065239013	3.623672941	6.146484301	1.918101688	1.380111169	0.312835816	0.406101106	0.178038776	0.281567578
TCGA-S9-A7R4	2.504109589	0	0.004334929	0.294733774	4.910966286	0.423431754	1.324159239	1.487597617	0.203769332	0.107919304	0.213753161
TCGA-TQ-A7RP	2.504109589	0	0.035944896	1.424884587	9.324631187	0.202624024	1.35581726	2.382019779	0.567439949	0.263565204	1.064417253
TCGA-DB-A64P	2.509589041	0	0.004334929	0.531535793	6.572299078	0.041622737	1.069956567	0.493307804	0.09670142	0.005463024	0.274635198
TCGA-DH-A669	2.517808219	1	0.071739109	0.96168004	5.29090971	0.017836354	5.266597013	0.307765747	0.286486983	1.322909064	0.307376398
TCGA-DB-A4XB	2.517808219	0	0.004334929	0.341453595	3.21254064	0.219287369	1.160215717	0.315131926	2.067743488	0.005463024	0.803787399
TCGA-TM-A84H	2.536986301	0	0.004334929	0.843391865	1.348185308	0.044539756	1.126087788	0.757138389	0.626310373	0.005463024	0.589801049
TCGA-RY-A847	2.556164384	0	0.083679124	0.262589247	2.023842728	0.637550783	1.913335325	0.194765771	0.104748732	0.005463024	0.239457857
TCGA-DU-7018	2.556164384	1	0.129466509	0.156405948	2.70817549	0.149239127	1.069415015	0.571637913	0.20658551	0.005463024	0.280043001
TCGA-DB-A75O	2.561643836	0	0.004334929	1.621990984	4.099542224	0.307542049	2.551350873	0.181467287	0.342295186	0.058572533	0.188702375
TCGA-RY-A83X	2.57260274	0	0.004334929	0.16293748	1.593083167	0.040092383	0.622762369	0.297471414	0.198981095	0.005463024	0.181050078
TCGA-S9-A6WL	2.591780822	0	0.004334929	0.636756172	8.062284054	0.313985598	1.321724955	1.297181417	0.230236978	0.045721476	0.274163983
TCGA-TQ-A7RO	2.6	0	0.004334929	0.327416766	3.494515014	0.549675245	1.660336446	0.3205132	0.177041729	0.102256787	0.399717947
TCGA-TQ-A8XE	2.61369863	1	0.004334929	0.450941977	2.365939665	0.039078241	2.785010236	0.490354032	0.22444133	0.026072766	0.186405819
TCGA-DB-A64R	2.616438356	0	0.05817642	0.1927757	2.299219	0.2283391	0.85514	0.2975876	0.2414971	0.005463024	0.2308601
TCGA-HT-7902	2.619178082	0	0.034561062	0.164980396	3.994074884	0.170986615	2.115034435	1.045800585	1.229660493	0.035106764	0.253991799
TCGA-S9-A7R8	2.632876712	1	0.053539429	0.965154592	4.274943643	0.247114159	1.642694247	0.677583133	0.444087865	0.145782959	0.250282338
TCGA-HW-A5KJ	2.635616438	1	0.004334929	0.384388203	3.73847053	0.486633375	1.133872544	0.486817955	0.201193085	0.005463024	0.253394152
TCGA-DB-A4XH	2.635616438	0	0.148754316	0.123945477	3.30338788	0.962788709	0.597197014	0.143787295	0.050296584	0.09232567	0.134122104
TCGA-HT-7688	2.64109589	0	0.034284132	0.157047628	5.14652115	0.433388583	0.468281705	0.42819884	0.233840475	0.063734649	0.157971168
TCGA-DU-A5TS	2.64109589	0	0.004334929	0.177808724	2.506927939	0.160026531	0.892144286	0.169823275	0.735602017	0.005463024	0.217926638
TCGA-DH-5141	2.652054795	0	0.004334929	0.161019567	2.933596733	0.086109965	1.21923333	0.567419214	0.100664893	0.005463024	0.238974854
TCGA-E1-A7Z6	2.695890411	1	0.004334929	1.755576642	2.09093408	0.126891865	0.687433982	1.627122362	1.232956064	0.005463024	0.201158837
TCGA-E1-A7YV	2.704109589	1	3.75089691	0.471685727	6.352713001	1.952846845	0.782665607	3.770051417	0.687759494	3.846048027	0.386386519
TCGA-FG-8191	2.717808219	0	0.004334929	0.340890278	1.559001796	0.057661512	0.393476988	0.373452315	0.280789636	0.005463024	0.192076372
TCGA-S9-A6U5	2.717808219	0	0.004334929	1.650790202	4.830438666	1.009929276	2.241515767	0.393348882	0.259279932	0.005463024	0.203141798
TCGA-R8-A6MO	2.720547945	0	0.004334929	0.242197486	3.910961306	0.13511803	1.063784159	0.372791609	0.235039583	1.873182894	0.230131149
TCGA-HT-8019	2.750684932	0	0.004334929	0.34505353	4.191567158	0.625338039	0.638635726	0.46799253	0.216337042	0.005463024	0.313670812
TCGA-TM-A84O	2.769863014	1	0.136053917	0.949477655	3.767697123	1.469696908	1.633130784	0.321312922	0.207441485	0.093122733	0.160142797
TCGA-DU-A5TP	2.77260274	0	0.0529929	2.139770934	7.406974088	1.486300218	2.900800145	0.525516824	2.494486522	0.349536055	0.390084128
TCGA-DB-A4XF	2.797260274	0	0.004334929	1.941796992	7.184493351	0.394112776	1.063716181	0.660690808	0.315053311	0.046956968	0.149765791
TCGA-TQ-A7RN	2.810958904	0	3.804609447	0.322288149	1.969049976	0.271570769	0.952017378	0.564631833	0.303344507	0.036351568	0.333359787
TCGA-TQ-A7RU	2.82739726	0	0.004334929	0.50368586	2.102657802	0.996142362	0.48893387	0.278529252	0.351921053	0.005463024	0.129434418
TCGA-DU-A5TY	2.830136986	1	6.316956	2.455377	10.0909	7.315324	2.465815	3.863997	1.812521	2.41085	1.998583
TCGA-HT-8114	2.849315068	0	0.004334929	2.892519267	3.338099917	2.937732068	3.401487634	2.551012867	0.573759614	0.005463024	0.17069816
TCGA-TM-A7CA	2.898630137	0	0.004334929	0.442621117	2.279194292	0.029193258	1.445405972	0.130391894	0.509931515	0.048465548	0.15489969
TCGA-S9-A6U6	2.928767123	0	0.004334929	0.540763943	3.532693496	0.06260249	0.584000767	0.169696184	0.342961167	0.005463024	0.273221083
TCGA-S9-A6TY	2.947945205	0	0.036912776	0.425210193	3.553703556	0.897069581	0.371706278	0.268488356	0.15614876	0.005463024	0.144613316
TCGA-HW-7495	2.953424658	0	0.004334929	0.081009156	2.660494607	0.520192879	0.560728524	0.141325794	0.158176167	0.005463024	0.417407785
TCGA-HT-7881	2.956164384	0	0.038846549	0.177555822	3.170013678	0.166281584	1.016648454	0.185495077	0.163862566	0.005463024	0.286715608
TCGA-S9-A7IQ	3.010958904	0	0.004334929	0.536157385	4.022048464	2.181460879	0.693803455	0.282291015	0.193559255	0.038423807	0.228550465
TCGA-CS-4943	3.030136986	1	0.043394297	0.424573018	2.189884807	0.140186664	1.282429533	2.187319555	1.034089565	0.081387176	0.106954713
TCGA-DB-5280	3.046575342	0	0.044357094	0.632268534	1.351203813	0.322227473	1.506679912	0.735042756	0.963294683	0.044897214	0.268852034
TCGA-FG-A710	3.054794521	0	0.004334929	0.267344934	4.977219564	1.942771373	3.240260229	0.555365368	0.205116907	0.005463024	0.270152342
TCGA-TQ-A7RM	3.057534247	0	0.040501968	0.570107175	1.822855113	0.041344613	0.596346293	0.217189283	1.55608061	0.041044288	0.188452131
TCGA-FG-5965	3.068493151	1	0.60232232	0.912194505	6.845595479	0.994926726	1.288373848	1.048171071	0.743422025	1.625859157	0.481856406
TCGA-S9-A6TZ	3.068493151	0	0.004334929	2.643454969	3.032100657	1.046808079	2.614608266	0.555655863	0.324755162	0.059932814	0.23667835
TCGA-E1-A7YW	3.068493151	1	0.004334929	0.59396244	1.117422232	2.280162999	0.854746172	0.39324032	0.499749187	0.005463024	0.237645751
TCGA-VV-A829	3.087671233	0	0.046143408	1.926579939	1.754858344	0.433071887	0.945455581	0.334160733	0.151703548	0.005463024	0.182684347
TCGA-HT-7874	3.095890411	0	0.004334929	0.391473468	3.603533079	0.626444257	0.71787106	0.818700275	0.325429534	0.005463024	0.151051002
TCGA-DU-A7TC	3.115068493	0	0.004334929	0.244491194	2.736562388	0.306734548	2.168667311	0.095602975	0.115624618	0.005463024	0.13555138
TCGA-CS-6290	3.115068493	1	0.117244037	1.492531665	3.991902318	0.298286015	3.88343109	0.577179824	0.491389998	0.151656352	0.260073515
TCGA-DB-A4XE	3.120547945	0	0.004334929	0.125520698	3.393335217	0.095913849	0.794717466	0.238053179	1.348497219	0.005463024	0.004366557
TCGA-WY-A85D	3.142465753	0	0.089417674	1.066511826	1.105447735	0.010271778	1.08148301	0.108798757	0.696666781	0.005463024	0.080609341
TCGA-HT-8018	3.156164384	1	0.13747072	1.64703177	9.72832837	2.93095427	3.39465886	3.94142062	0.90412736	0.10476163	0.56456289
TCGA-FG-A4MT	3.189041096	0	0.039378374	0.462774348	3.975944489	0.634095858	0.68828785	0.476271761	0.274312141	0.005463024	0.314522854
TCGA-S9-A6WH	3.21369863	0	0.05872095	0.681930542	2.882391365	0.18877519	0.710475552	0.094263216	0.016943442	0.343096897	0.27439961
TCGA-DU-A7TI	3.24109589	1	0.004334929	0.76216026	3.798222334	0.144590775	4.695014307	0.209795279	0.824602669	0.094848162	0.236073391
TCGA-HT-7856	3.257534247	0	0.004334929	0.865892265	3.527581969	2.235238688	1.111177837	0.621492154	0.135840279	0.032752472	0.147063066
TCGA-VM-A8CE	3.263013699	0	0.004334929	0.104372298	3.602754976	0.010271778	0.93648545	0.274285311	0.37629631	0.005463024	0.415808668
TCGA-EZ-7264	3.290410959	0	0.004334929	0.150617707	2.00530648	0.094842744	0.397290785	0.295495493	0.463261953	0.005463024	0.228063748
TCGA-HT-7854	3.290410959	0	0.004334929	1.615638082	8.889932991	0.391614836	2.617357711	3.08677132	1.026072377	0.005463024	1.91688464
TCGA-HW-8319	3.312328767	1	0.288372736	0.395165533	4.502456565	0.434971007	1.18014185	0.231010872	1.915255634	0.136669312	0.207840293
TCGA-DB-A4XD	3.315068493	0	0.004334929	0.206966892	2.076682795	0.634805179	0.21795021	0.52155526	0.501633058	0.005463024	0.138016756
TCGA-WY-A859	3.323287671	0	0.036498051	0.624357723	4.575936162	0.641659272	0.332954174	0.223811093	0.218036602	0.441722474	0.194445884
TCGA-HW-8320	3.334246575	0	0.004334929	0.427862011	1.242677698	0.640199836	1.429217848	0.390414765	0.505986	0.005463024	0.163585063
TCGA-FG-7637	3.339726027	0	0.004334929	0.132587589	2.931015406	0.104985804	0.31922277	1.585295844	0.098816668	0.078303794	0.336633772
TCGA-HT-7470	3.342465753	1	0.034284132	0.137279333	4.945113362	0.260289511	1.182456747	0.479174686	0.611090232	0.034968385	0.108940878
TCGA-CS-5393	3.347945205	0	0.004334929	0.32570929	3.322420824	0.127022811	0.867998855	0.609890987	0.130167908	0.005463024	0.237766629
TCGA-HT-7479	3.361643836	0	0.068892266	0.204859658	2.454775899	0.024416079	1.241952885	0.732908141	0.69925052	0.037595276	0.539554048
TCGA-TQ-A7RJ	3.367123288	0	0.038984575	1.453627234	3.508425794	0.054771323	0.948850867	0.509503729	0.504800175	0.03952776	0.181175858
TCGA-TM-A84G	3.38630137	0	0.004334929	0.27562915	2.369774558	0.110957626	2.03055679	0.096138524	0.170028278	0.005463024	0.16841568
TCGA-TM-A84L	3.402739726	1	0.052719556	0.383513716	2.095337514	0.051875247	1.079131419	0.153462249	0.553760102	0.005463024	0.246322909
TCGA-S9-A6TX	3.410958904	0	0.004334929	0.32240232	4.039570009	0.111751976	0.511298755	0.413612493	0.128875522	0.005463024	0.152976646
TCGA-S9-A6TW	3.424657534	0	2.684985427	0.907433229	3.659708551	0.942866423	0.626192035	0.953784232	0.110131713	0.005463024	0.15194996
TCGA-E1-5304	3.42739726	1	0.097386243	0.096895107	2.435414943	0.010271778	0.337842377	0.18285313	1.007622506	0.700961259	0.476062983
TCGA-FG-6691	3.443835616	0	0.042430845	0.327871745	4.402445146	0.106447901	1.576673989	0.652756432	0.83658906	0.079511136	0.341137298
TCGA-HW-7489	3.457534247	1	0.004334929	0.279635493	4.510338806	0.322455733	0.85238061	0.621677003	0.159821278	0.005463024	0.06377298
TCGA-DU-7306	3.498630137	0	0.089284483	0.499359973	2.012025869	0.047312314	2.803678404	0.313639878	0.281601453	0.061699223	0.129173537
TCGA-DH-A66B	3.504109589	0	0.004334929	3.140755041	3.020154429	0.180980671	1.496800115	0.210042368	1.433036149	0.179038907	0.004366557
TCGA-FG-6690	3.545205479	0	0.004334929	0.443040554	2.56191541	0.090684571	0.40358827	0.427033195	0.288309895	0.005463024	0.197557667
TCGA-HW-8321	3.545205479	0	0.004334929	0.905165496	3.254908062	0.43549809	0.907939694	0.869110826	0.60585724	0.129568819	0.518769472
TCGA-HT-7686	3.561643836	0	0.38183222	3.117503792	5.940006597	0.11756369	2.279797477	1.111815841	0.393420499	1.04285394	0.18569654
TCGA-IK-8125	3.564383562	0	0.031650595	0.3705519	3.862863059	0.145366557	0.783660047	0.476924826	0.134037924	0.005463024	0.231345867
TCGA-VM-A8C9	3.6	0	0.052446159	2.752245061	8.333331656	6.850870714	2.710840629	2.48040693	0.264805751	0.267913987	2.98210159
TCGA-WY-A85A	3.616438356	0	0.091281026	0.091664356	3.11652571	0.066843502	2.513363225	0.089967465	0.405570612	0.005463024	0.119881195
TCGA-CS-4942	3.657534247	1	0.004334929	0.259489464	3.377852892	0.366169686	3.638400411	0.134827678	0.970615371	0.141297662	0.004366557
TCGA-WY-A858	3.663013699	0	0.069297602	1.017124337	5.157662068	0.119934378	1.274426205	0.760913437	0.314600423	0.005463024	0.274163983
TCGA-DU-7299	3.668493151	1	0.004334929	0.116967216	3.119603572	0.303615597	1.994302157	0.237083903	0.234799843	0.09232567	0.057613446
TCGA-TQ-A7RK	3.673972603	0	0.031794702	0.230906257	1.813609288	0.164575509	0.94066259	0.257340499	0.794651743	0.080532511	0.201175729
TCGA-DU-A7TG	3.701369863	1	0.051078383	0.46839409	5.72378145	0.460985118	1.128622529	1.04360577	0.385584437	0.005463024	0.440238152
TCGA-DB-5279	3.709589041	0	0.004334929	1.472858426	3.599555596	0.211782187	1.513228367	0.867868267	0.433413538	0.10133283	0.174241429
TCGA-HT-7681	3.723287671	0	0.004334929	0.461063334	4.467119156	0.261004666	2.322393372	0.381794734	0.249586631	0.005463024	0.425270587
TCGA-HW-7487	3.78630137	0	0.004334929	0.743458061	5.178072307	0.395414309	0.49595456	0.33257527	0.21073821	0.005463024	0.11198096
TCGA-HW-7490	3.8	0	0.004334929	0.313239407	4.574974154	0.256110585	4.015243719	1.201303897	0.326777305	0.104366422	0.335505662
TCGA-WY-A85B	3.816438356	0	0.043394297	0.681044579	1.016829429	0.027228128	0.330218521	0.384528262	0.586500566	0.043934967	0.073437499
TCGA-VM-A8C8	3.82739726	0	0.054085747	0.374298843	2.482754453	0.031855882	0.619324379	0.146115309	0.406631399	0.005463024	0.290564453
TCGA-HT-7609	3.832876712	0	0.038432392	0.248947257	2.238376525	0.024978934	0.472312455	0.265046314	0.602910828	0.005463024	0.122767001
TCGA-DU-6397	3.838356164	1	0.02234951	0.726679308	3.611079339	1.64855554	0.710799002	0.335665204	0.406077448	0.057413621	0.190785103
TCGA-DH-5143	3.838356164	0	0.004334929	0.378255419	3.638887426	0.100056776	2.2945001	0.26742103	0.924934682	0.005463024	0.268142275
TCGA-DB-A4X9	3.868493151	0	0.004334929	0.196024801	2.47794801	0.061094568	0.872518684	0.115152794	2.074141545	0.005463024	0.251360274
TCGA-DB-A4XC	3.893150685	0	0.136311622	0.634101941	5.039836321	0.719791089	2.04949489	1.415261479	0.628665166	0.005463024	0.064865225
TCGA-CS-6670	3.906849315	0	0.004334929	0.112869595	1.430493119	0.036887217	0.305705256	0.491789407	0.117450809	0.005463024	0.259835505
TCGA-WY-A85C	3.906849315	0	0.004334929	1.023123096	4.464467715	0.245789883	0.908925822	0.456721525	0.914643441	0.145015062	0.203389474
TCGA-CS-6666	3.912328767	0	0.004334929	1.259981397	3.682374248	0.607240276	2.482416896	0.700147627	0.520138136	0.049561687	0.229644972
TCGA-FG-5962	3.980821918	0	0.039674501	1.610866123	4.983891235	0.325761394	1.445717473	0.671528613	0.39694849	0.005463024	0.239820002
TCGA-DB-5275	3.994520548	0	0.075632735	0.208204979	3.482175006	0.214616665	1.630809514	0.595184202	0.373150327	0.005463024	0.325084898
TCGA-CS-6667	4.024657534	0	0.031234324	0.10663437	2.252778916	0.350032021	0.520007068	1.666114208	0.238869844	0.005463024	0.186197953
TCGA-TM-A7C4	4.02739726	0	0.004334929	1.282530493	4.964096412	0.362180157	1.087779459	0.253951359	1.152324833	0.005463024	0.326675594
TCGA-FG-A711	4.057534247	1	0.290569486	0.924848801	2.604385346	0.186139895	0.392822162	0.043225333	0.616121142	0.043934967	0.233166003
TCGA-DU-6395	4.084931507	1	0.004334929	0.088435803	3.224802699	0.023148839	1.333011849	0.182601259	0.690706032	0.09126222	0.180798486
TCGA-CS-6669	4.093150685	0	0.004334929	0.06945445	3.142349	0.2780613	0.3219797	0.4284107	0.1801614	0.005463024	0.2823878
TCGA-TM-A7C5	4.109589041	0	0.004334929	0.072998849	1.746855255	0.409867709	0.560243638	0.168042952	0.067828422	0.005463024	0.045628931
TCGA-CS-6668	4.161643836	0	0.004334929	0.171599592	4.301528355	1.041932077	0.519907276	0.239626843	0.327001807	0.005463024	0.119487223
TCGA-E1-5302	4.178082192	1	0.042843833	0.787951644	5.664356084	0.45288721	1.073674145	1.581213722	1.809564518	0.043384817	0.572420335
TCGA-HT-7858	4.219178082	0	0.046006079	1.788228831	3.010821208	1.439854185	1.012777951	0.498458228	0.455705701	0.005463024	0.426118025
TCGA-DB-5277	4.238356164	1	0.004334929	0.242922216	4.595289251	0.167427485	1.793228495	0.39930708	1.07876081	0.005463024	0.198179208
TCGA-W9-A837	4.254794521	0	0.075632735	0.168930178	2.923868959	0.144978719	0.69000291	0.209053755	0.170530406	0.075617112	0.12956484
TCGA-DU-A7TB	4.293150685	0	0.004334929	0.232255482	4.516217448	0.657524791	0.919126009	1.082201331	0.083675351	0.005463024	0.279103987
TCGA-CS-6665	4.295890411	0	0.004334929	1.127745925	6.341671445	0.549967002	2.120783373	1.377851244	1.320451771	0.041733082	0.618120569
TCGA-E1-A7YQ	4.323287671	1	1.346329	1.228122	10.1988	4.014407	4.859209	3.198135	1.138434	4.040315	0.84998
TCGA-DU-6393	4.342465753	1	0.064290331	0.450152037	2.155603534	1.526685904	0.848983069	0.351484866	0.236716611	0.064412473	0.084249081
TCGA-FG-5964	4.350684932	0	0.074421819	0.73963678	7.512477437	0.289202978	1.013130252	0.182097383	0.304029264	0.005463024	0.395071542
TCGA-CS-5396	4.468493151	0	0.040777683	2.24978333	2.574915068	1.957875985	2.071023647	1.708150575	0.243642987	0.931719727	0.160780882
TCGA-DH-A7UR	4.520547945	0	0.004334929	0.308405038	3.454649049	0.219410075	1.118260012	0.483765588	0.16424084	0.039389813	0.287299435
TCGA-TM-A7C3	4.564383562	1	2.71164314	2.061764873	7.737180229	2.449898205	1.004650744	2.241295964	1.042061122	2.963135205	0.755962011
TCGA-HT-7610	4.673972603	0	0.0559962	0.202997725	2.766323823	0.525940687	0.55703922	0.259807902	0.182029921	0.005463024	0.181301626
TCGA-HW-7486	4.715068493	0	0.004334929	0.130497369	3.547355645	0.025119613	1.556127751	0.280176251	0.386337744	0.005463024	0.179036092
TCGA-HT-7611	4.8	0	0.040639832	1.847007461	3.986294081	0.086918319	1.133290169	0.346220027	3.11650046	0.005463024	0.299852037
TCGA-E1-5307	4.82739726	1	0.004334929	0.101572976	3.387274798	0.02933352	0.901551183	0.647865548	0.202175071	0.048739663	0.082093321
TCGA-TM-A84F	4.920547945	0	0.050257082	1.408754964	5.904629429	0.088129989	3.119111742	0.12528665	0.379327119	0.005463024	0.124207714
TCGA-R8-A73M	4.947945205	0	0.004334929	0.052841632	1.664581282	0.010271778	0.318762756	0.097342771	0.070661786	0.005463024	0.209567417
TCGA-CS-4944	5.008219178	0	0.042430845	1.12159097	8.739458468	0.152329605	0.751147464	0.470462235	0.016943442	0.042972064	0.198054922
TCGA-DU-7302	5.024657534	0	0.004334929	0.396249605	4.138603673	0.437814936	0.803403641	0.575748646	0.245190763	1.462393913	0.082093321
TCGA-TQ-A7RV	5.117808219	0	0.042084984	0.538464436	3.620690532	0.174607809	1.251724138	0.14616683	0.523807756	0.078700623	0.319094932
TCGA-DU-7300	5.167123288	1	0.004334929	0.317026295	7.220646954	0.409008932	1.785285839	1.79941882	0.316976456	0.005463024	0.324971209
TCGA-S9-A6TS	5.180821918	1	0.041742262	0.554978845	5.757661487	0.104719807	1.157927763	0.581369637	0.1757919	0.042283875	0.28086413
TCGA-DU-7007	5.246575342	1	0.881176183	5.255282203	8.323922825	0.801855977	1.41618582	1.331717258	2.182158006	0.116566706	0.072759042
TCGA-HT-8013	5.295890411	1	0.004334929	0.496636949	3.882723541	0.203492868	1.034178984	0.403193483	1.06967565	0.005463024	0.115014566
TCGA-DH-5142	5.323287671	0	0.167152467	0.57364904	3.689994627	0.064792979	2.44720014	1.223969766	2.308341123	0.087800468	0.115673192
TCGA-TM-A7CF	5.449315068	0	0.004334929	0.145558321	3.366375156	1.470785354	1.423781161	0.126435599	0.226117565	0.22614329	0.173470968
TCGA-DU-6399	5.479452055	1	0.076439437	0.178440781	2.552462319	0.420771878	1.803951466	1.855854185	0.438605411	0.041319846	0.068953696
TCGA-E1-5303	5.621917808	1	0.004334929	2.437415901	4.136493828	0.12859323	0.720731885	0.356953014	0.061737558	0.045309405	0.040640167
TCGA-HW-7491	5.693150685	0	0.004334929	0.283865185	2.161525127	0.025400929	0.320601916	0.329285448	0.093522546	0.005463024	0.183186822
TCGA-HW-7493	5.77260274	0	0.043394297	0.438840585	3.827666535	0.076780703	1.81695247	1.582622678	1.453321618	0.043934967	1.15540329
TCGA-DB-5276	6.076712329	0	0.004334929	2.740909088	4.445938845	0.308118555	1.712239843	0.675449193	1.024436131	0.046956968	0.115014566
TCGA-DB-A4XG	6.079452055	0	0.004334929	0.226891834	4.392484491	0.094440871	0.940643978	0.303960931	0.103827615	0.005463024	0.074928968
TCGA-E1-A7Z3	6.123287671	1	0.004334929	0.560103952	8.695322663	0.414367796	1.048062603	1.377797011	0.30938165	0.005463024	0.366207628
TCGA-E1-A7YO	6.252054795	1	0.004334929	0.955842265	4.182143618	1.222151003	0.632657963	1.054614157	0.146733635	0.005463024	0.239699297
TCGA-DU-6396	6.263013699	1	0.042155452	3.61922814	3.671749446	0.151300192	4.505925002	0.643503892	0.452528088	0.682179315	0.339337596
TCGA-HT-7480	6.265753425	0	0.004334929	0.234686805	2.274517151	0.857993122	0.98401848	0.318683568	0.223002051	0.005463024	0.118961756
TCGA-S9-A6WD	6.271232877	0	0.040639832	0.709992609	3.159458784	0.159898589	0.766994197	0.169696184	0.242451226	0.005463024	0.245722034
TCGA-DB-5274	6.271232877	0	0.004334929	0.578707141	2.33490287	1.990015151	0.799231092	0.586400082	0.016943442	0.005463024	0.104965775
TCGA-E1-5318	6.517808219	1	0.044082076	0.243284442	0.446668785	0.718236982	0.694421185	0.219031778	0.185386936	0.005463024	0.205863869
TCGA-DB-5281	6.523287671	0	0.063612311	0.290769978	6.191975574	1.254031309	1.332899424	1.333173144	0.39705526	0.063734649	0.158226826
TCGA-E1-5305	6.665753425	1	0.004334929	0.210554366	5.213907595	0.269558583	2.070656372	0.934123442	0.739202533	0.005463024	0.375016215
TCGA-DB-5273	6.830136986	0	0.004334929	1.075931153	2.029272092	0.348912296	3.225575272	0.538414041	1.268131482	0.005463024	0.237645751
TCGA-DU-A7TA	7.02739726	0	0.088218507	2.551815114	1.283458548	0.168063698	2.524168805	0.4056709	0.429037442	0.203323564	0.315388769
TCGA-S9-A6WI	7.082191781	0	0.004334929	0.343704626	4.265172246	1.111866547	0.98861354	0.248551519	0.108689528	0.005463024	0.281450361
TCGA-S9-A6WG	7.128767123	0	0.004334929	1.214932042	3.296991749	3.718243493	1.847301225	4.988308785	2.488623484	0.044209962	0.606972179
TCGA-S9-A6TU	7.260273973	0	0.038570458	0.242197486	1.386882216	0.068481793	0.47313786	0.286979233	0.196765606	0.005463024	0.004366557
TCGA-DU-6401	7.287671233	1	0.004334929	0.302165071	2.300098221	0.073657293	0.685038026	1.971855605	0.29003962	0.034829992	0.251599705
TCGA-R8-A6MK	7.402739726	0	0.004334929	0.265444576	2.763612839	1.391731585	0.968980749	0.162049756	0.502524534	0.167242426	0.234256969
TCGA-DU-7015	7.564383562	0	0.004334929	0.2652069	3.159443	0.07188885	1.616203	0.2853401	0.2557414	0.03399935	0.1298256
TCGA-DB-5278	7.594520548	0	0.040639832	0.225058664	2.046767823	0.174283562	0.566051344	0.265046314	0.27718878	0.005463024	0.246082589
TCGA-E1-A7YH	7.767123288	1	0.004334929	0.615288876	2.881864478	0.056423579	0.577979006	0.192516307	0.274744219	0.075348163	0.129173538
TCGA-R8-A6ML	7.835616438	0	0.004334929	0.197147768	3.210401386	1.28544415	0.794306422	0.147665198	0.211225955	0.0418708	0.163203
TCGA-DU-7294	7.860273973	0	0.004334929	0.026637026	2.460237355	0.152329605	0.571257999	0.406424039	0.289117366	0.005463024	0.136460173
TCGA-DU-6407	7.876712329	1	0.619171932	0.756388299	6.716588071	1.789841544	2.368339734	0.689991903	0.695383364	0.161852335	0.745253472
TCGA-DU-A6S6	7.926027397	0	0.050393999	0.304941785	2.933389645	0.51332456	0.6642818	0.279000018	0.255387032	0.137313046	0.162820834
TCGA-E1-5319	7.964383562	1	0.004334929	0.72054654	6.53212742	0.045926711	1.409225129	0.994937536	0.192324086	0.005463024	0.181175858
TCGA-HT-7481	7.994520548	0	0.039536543	0.755785472	3.670928877	0.209683499	0.501424843	0.140936745	0.511211418	0.005463024	0.211538712
TCGA-S9-A6U9	7.994520548	0	0.004334929	0.47885962	2.441216265	0.348800275	0.911728744	0.684319509	0.216701407	0.042972064	0.614506907
TCGA-S9-A6U8	8.18630137	1	0.040639832	0.292403473	3.437425646	0.627549615	0.891223186	0.490776239	0.552518515	0.041182074	0.217681477
TCGA-S9-A7R7	8.219178082	0	0.118027359	6.677471579	9.14248766	0.387478163	1.864052287	2.602416171	1.426089023	0.492978698	0.291146705
TCGA-S9-A7R3	8.254794521	0	0.004334929	0.35043633	5.273219116	0.102057091	0.941459399	1.066078373	0.362466482	0.005463024	0.189327793
TCGA-DU-7011	8.767123288	1	0.004334929	0.410803931	3.566121942	0.358958207	1.011015129	1.459769863	1.387514585	0.005463024	0.196562636
TCGA-HT-7482	8.912328767	0	0.041466735	0.995926282	1.463060978	0.026385097	0.542185159	1.567189031	0.53511647	0.005463024	0.485845155
TCGA-DU-6408	9.506849315	1	0.004334929	0.149586204	3.716214632	0.444009719	2.307526958	0.825200524	0.71448343	0.120870643	0.299504843
TCGA-DU-7014	9.783561644	1	0.458049283	0.586497454	4.117059352	0.474379951	0.558011022	2.157273226	0.317541585	0.050520111	0.251839095
TCGA-CS-4938	9.791780822	0	0.004334929	0.116835219	1.898905776	0.010271778	0.531535492	0.107471409	1.226534312	0.005463024	0.365434278
TCGA-HT-7604	10.20547945	0	0.004334929	1.144774954	2.040526309	0.010271778	2.489937699	0.418526842	0.783161361	0.005463024	0.080609341
TCGA-DB-5270	10.22739726	0	0.035668238	0.94536571	4.288275834	2.724605043	1.780621728	0.753690132	0.699852707	0.096173982	0.087073572
TCGA-S9-A6UB	10.30410959	0	0.004334929	0.117495078	1.548384086	0.032975496	0.191018363	0.223444025	0.3337202	0.05707471	0.096848682
TCGA-E1-5322	10.89863014	1	0.069162503	0.219667636	4.726673924	0.106580745	1.20748977	0.155004137	0.314034106	0.037733398	0.145387377
TCGA-DU-6404	11.14520548	1	1.28600368	1.306769106	5.469555065	3.357986364	0.76514876	0.365806388	1.870610208	4.174680806	2.772841254
TCGA-E1-5311	11.1890411	1	0.004334929	0.26817554	4.02280481	0.671162878	0.876713876	0.691024047	0.15716283	0.037733398	0.274281801
TCGA-S9-A6WE	11.26849315	0	0.004334929	0.21067791	1.906605758	0.801855977	0.434980382	0.636296006	0.246023473	0.005463024	0.082497775
TCGA-DU-A7T8	11.58630137	1	0.004334929	0.672154328	3.71948985	3.243224276	1.990031395	1.327677759	0.760366299	0.005463024	0.378852904
TCGA-E1-A7Z4	12.08767123	1	0.042706184	0.828296999	2.71112543	1.026229426	1.297379821	0.12528665	0.456933812	0.043109662	0.315159827
TCGA-E1-A7YY	12.17808219	1	0.040777683	1.029304473	9.49970938	0.980784787	0.995264279	0.43854161	0.343626832	0.005463024	0.189577883
TCGA-DU-7009	12.8630137	1	0.034145647	0.109291014	3.430618799	0.290604151	1.1674998	0.222342249	0.233000488	0.005463024	0.157331823
TCGA-DU-7008	13.01917808	0	0.004334929	0.3259371	3.7601	0.3297408	0.40975	0.41511	0.6900133	0.0591168	0.1462899
TCGA-S9-A7R1	14.15342466	1	0.004334929	0.228234652	2.932485637	0.863073368	0.806993638	0.545842997	0.194053017	0.046682508	0.182935607
TCGA-HT-7483	14.39726027	0	0.004334929	0.194526125	5.547705575	0.367275904	1.080811525	1.628077375	0.462447024	0.005463024	0.397774784
TCGA-DU-5870	15.19452055	0	0.023176332	0.392535011	3.606354786	0.351041206	0.829855847	0.398082925	0.245537918	0.005463024	0.161294982
TCGA-DU-6392	17.59726027	0	0.12128654	1.23640898	8.85104349	0.87519239	1.40131977	2.30865496	0.65715025	1.32738734	0.46600722
