# Supplementary material for: Bisphenol A: Unveiling Its Role in Glioma Progression and Tumor Growth
Source: Int J Mol Sci. 2024 Feb 21;25(5):2504. doi: 10.3390/ijms25052504 (PMC10931199; doi:10.3390/ijms25052504)
Supplement: Supplementary file 1 [file ijms-25-02504-s001.zip › ijms-2766183-supplementary/risk model/uniCox.txt]

gene	HR	HR.95L	HR.95H	pvalue
DSG2	1.50511399226796	1.31435444596657	1.72355952891753	3.35627347110616e-09
CP	1.30353306664666	1.17580949852246	1.44513074437355	4.69993552505604e-07
CHI3L2	1.33225065976394	1.22671645314248	1.44686395612834	9.56937169841731e-12
LYZ	1.3535137093971	1.2135671724948	1.50959864690453	5.44771323451966e-08
SRPX2	1.66728997332539	1.47470404519758	1.88502626286546	3.27069713586302e-16
MET	1.33367843422574	1.18860161236229	1.49646285805025	9.56114044553724e-07
HOXA2	1.64713757651145	1.47639968701292	1.83762040849869	3.96580272078175e-19
ABCC3	1.49930031052087	1.37715910002785	1.63227431099467	9.51770163338627e-21
CD69	1.48188182197512	1.27634866820447	1.72051241874958	2.43070618582946e-07
CD2	1.68204763730552	1.4490819671778	1.95246667769617	8.11215860320718e-12
GBP1	1.52979500486634	1.37736121903934	1.69909877275784	2.04825634339346e-15
PLAU	1.47249541474099	1.32609908149418	1.63505335060648	4.40099668936712e-13
LIF	1.42128048588568	1.2767174143527	1.5822124746247	1.3302446308854e-10
CHI3L1	1.33588700392531	1.26176251838032	1.41436606434258	2.70964730916547e-23
POSTN	1.40487211704872	1.30556986153403	1.51172734865519	9.99760620170825e-20
SPOCD1	1.34042856016223	1.22493797592745	1.46680792024445	1.84741397408992e-10
ANXA1	1.4668187956811	1.34478187457058	1.59993038279936	5.42751338995462e-18
OASL	1.53081632713145	1.35555945666379	1.72873171729378	6.70261633759223e-12
WDR38	1.36825734628881	1.21773478954722	1.53738579347758	1.34346467449264e-07
CXCL9	1.42065201377868	1.26666999028079	1.59335277518181	1.9915394649531e-09
GPR65	1.58098773280067	1.35724820666969	1.84161025152454	4.01763703179246e-09
TRPM8	1.63996819477132	1.4442682604352	1.86218568498561	2.3512927871305e-14
COL8A1	1.71950411523754	1.54691196596973	1.91135272553492	9.79703468297773e-24
TCTEX1D1	1.43581893357513	1.29694001142674	1.58956928759173	3.18136926957919e-12
GBP5	1.69173530265449	1.45845853760418	1.96232409798146	3.78496230126405e-12
HPD	1.65642715409961	1.41555546882198	1.93828569580666	3.08423908397608e-10
CLIC6	1.64042127253847	1.37310228608143	1.95978258770238	4.9358077585732e-08
CCR5	1.61101092013546	1.37810544296408	1.88327837905751	2.15869135385951e-09
ZNF474	2.00662600591647	1.68327895063309	2.39208594992878	7.93683149282363e-15
C7orf57	1.37888159929578	1.24550373792327	1.52654256023887	6.03230813418605e-10
CA3	1.52153689391556	1.38859123323337	1.667210957508	2.31246253327195e-19
OSR2	1.48937196024221	1.30503161066831	1.69975103884247	3.43866388228638e-09
NNMT	1.40913013298644	1.30193643119303	1.52514952659465	1.95990205233332e-17
IL7R	1.77902162058493	1.48400390998681	2.13268840143201	4.75692938962442e-10
CXCL10	1.37415770380079	1.26073083222819	1.49778949371589	4.79014745571482e-13
CXCL11	1.58343944575505	1.40272029568723	1.78744150639432	1.06008448455645e-13
SAA1	1.43150292389236	1.32002620251844	1.55239389733533	4.23667709394524e-18
CHRNA9	1.50731425291299	1.34529005885003	1.68885233492082	1.52671748045497e-12
HOXC10	1.5527055101641	1.40129167417618	1.72048007258113	4.28164572043536e-17
SOCS3	1.32231485421163	1.20880414488721	1.44648459476607	1.05381547778665e-09
FAM183A	1.40722280721002	1.28072148854173	1.54621910138079	1.17515605588837e-12
PLA2G2A	1.3663229929939	1.24811522434966	1.49572610345855	1.37494565686972e-11
HLA-DQA1	1.30330725587517	1.17971974162661	1.43984180588077	1.87399099486958e-07
RASSF9	1.42279044371394	1.26603133931633	1.59895934947145	3.20879716881248e-09
FCGR3A	1.30532472158967	1.17444555704366	1.45078894340761	7.70041062230668e-07
IGLV7-46	1.39668308624985	1.2265419512937	1.5904255385304	4.63266883514557e-07
CFAP45	1.62796736535346	1.4525814208392	1.8245295613961	5.32531277781142e-17
HSPA7	1.46940457695746	1.31487602453925	1.64209383279319	1.13284292321782e-11
GBP1P1	1.71590142128616	1.50358790810047	1.95819457692469	1.12856411884965e-15
HLA-DQB2	1.31810073739809	1.18176067994287	1.47017038510146	7.12905562764014e-07
FCGR2C	1.82299827163755	1.57026400789741	2.11641015885184	3.11572936403399e-15
AC106865.1	1.62142728202934	1.35768592391122	1.93640251004103	9.50485637074945e-08
AL354919.2	1.62699925746209	1.39637479288235	1.89571352710978	4.34756884658938e-10
HP	1.64629792613745	1.44908024372255	1.87035664404751	1.89567623256531e-14
CLEC5A	1.74931513451697	1.52704500173316	2.00393795623376	7.27615795507673e-16
AC008760.2	1.49411242667922	1.31268131952706	1.70061987654516	1.20942234945016e-09
