# Supplementary material for: Bisphenol A: Unveiling Its Role in Glioma Progression and Tumor Growth
Source: Int J Mol Sci. 2024 Feb 21;25(5):2504. doi: 10.3390/ijms25052504 (PMC10931199; doi:10.3390/ijms25052504)
Supplement: Supplementary file 1 [file ijms-25-02504-s001.zip › ijms-2766183-supplementary/risk model/uniSigExp.txt]

id	futime	fustat	DSG2	CP	CHI3L2	LYZ	SRPX2	MET	HOXA2	ABCC3	CD69	CD2	GBP1	PLAU	LIF	CHI3L1	POSTN	SPOCD1	ANXA1	OASL	WDR38	CXCL9	GPR65	TRPM8	COL8A1	TCTEX1D1	GBP5	HPD	CLIC6	CCR5	ZNF474	C7orf57	CA3	OSR2	NNMT	IL7R	CXCL10	CXCL11	SAA1	CHRNA9	HOXC10	SOCS3	FAM183A	PLA2G2A	HLA-DQA1	RASSF9	FCGR3A	IGLV7-46	CFAP45
TCGA-HT-7472	0.002739726	0	0.13405286	4.146046413	4.875233573	5.890135656	1.801085733	0.570217376	0.004334929	1.146562344	1.178620271	1.8075671	4.412293462	3.272868113	1.004544539	1.824940297	0.04301254	3.51205453	5.298617295	1.776641012	1.35213058	1.403124599	2.197525515	0.125782999	0.227598584	0.734982163	1.71563731	1.696248089	0.503157635	2.939829871	0.685675846	0.589489281	1.008798705	0.128317809	1.214174079	1.293667021	1.802744626	0.556274874	0.126450897	0.382456557	0.042972064	2.372275976	0.461317772	0.004964672	4.587286417	0.261950131	5.97802737	0.577359269	0.197930624
TCGA-HT-A5R9	0.005479452	0	0.817930712	2.389396835	2.893752546	3.022989489	1.092529501	1.345892716	0.004334929	0.142603843	0.634974857	1.301608607	2.147611605	1.640658884	0.954982815	3.436511988	1.173701119	0.351881573	3.932737378	0.669858569	0.129534086	0.254135968	0.263666819	0.028371974	2.610899911	0.343170586	0.540319066	0.1966451	0.907112469	0.35382606	0.178165622	0.358273383	0.060771416	0.286920131	1.497876594	1.406716073	0.736368463	1.117000834	0.003960752	0.118761553	0.042834453	3.023961767	0.106276265	0.390273451	1.280725871	0.67413707	4.154168356	0.002679929	0.226968025
TCGA-HT-7690	0.008219178	0	0.477733467	4.430818526	6.230092854	3.916625513	2.475665683	1.721040042	0.073613965	1.274684914	2.696113166	2.852720051	5.641010652	6.516973569	1.313622338	3.535786271	1.627781648	3.68015015	7.515761964	1.446444042	0.813330991	2.049595208	2.756836721	0.163881259	0.336083559	0.861650553	2.157903707	0.977159608	0.114003075	3.113885328	0.975851373	0.574523637	1.466127603	0.243383921	4.268088725	1.652981036	3.074988812	1.648701043	2.107413874	0.665815618	0.005463024	5.249052832	0.273034318	1.77529921	5.872137134	3.251754214	8.436502172	1.403121911	0.290680923
TCGA-HT-7687	0.008219178	0	0.113639008	3.10650977	4.215465974	4.726677728	1.468658435	1.075876955	0.045181827	0.575750823	1.964904605	1.910994117	2.902881403	2.264175367	0.655892486	3.012585851	0.463260827	1.404129864	4.484608925	1.180705281	0.375111897	1.750472628	0.982844756	0.156266873	0.869731698	0.873845045	0.708981609	0.171553384	0.253321873	1.494530906	0.414350906	0.414360965	0.548063145	0.166092813	1.932551833	2.059141273	1.575258744	1.51378197	0.003960752	0.751404125	0.005463024	3.476669516	0.217363942	0.119373994	3.380023221	0.335711931	5.365228447	0.002679929	0.304011768
TCGA-HT-A74O	0.008219178	0	0.033759142	2.905996949	5.951760592	3.702441663	2.077057767	0.084999658	0.109124212	0.806646883	1.478039291	2.763817634	4.433223592	3.166625733	0.531178863	3.155385827	0.100590468	4.408630794	5.998847026	2.966826563	0.894616671	0.814502634	1.998979982	0.138210127	0.207322022	0.057986221	1.063379162	0.892713987	0.059390977	2.293596039	0.239467377	0.836174914	2.6469825	0.173377222	1.877253415	0.946238366	1.694432292	1.093640096	0.003960752	0.402902807	0.005463024	3.004261359	0.192145664	0.105533181	4.455970398	0.03736088	7.354998335	1.248802815	0.24247292
TCGA-HT-A5RB	0.008219178	0	0.184269563	0.430300072	0.895895049	1.422755802	0.590252588	0.439982379	0.004334929	0.168675686	0.556342524	0.07000748	2.227916843	1.828966749	0.484081332	3.549034036	1.165084665	0.260726821	2.541921952	0.318532693	0.003963953	0.96723795	0.397355155	0.065216381	0.248912148	0.552281891	0.128890024	0.090426906	0.131274614	0.650647138	0.542834658	0.089612519	0.515138642	0.011025911	0.69865352	0.248180435	0.386683214	0.015008642	0.133881547	0.153351135	0.084062919	1.890706496	0.215885502	0.118455453	1.781124199	0.187161647	3.861146015	0.002679929	0.076012692
TCGA-HT-7691	0.008219178	0	0.236969913	4.315975783	7.396574083	3.809759456	4.1359565	1.829977427	0.004334929	2.290182434	3.907323935	0.939800953	4.515437052	4.292175387	3.265430976	12.1618836	5.034945608	5.174085019	6.706782547	0.945159954	1.469623742	0.734606029	2.320538754	1.453828035	4.544090783	1.406086594	0.471208718	0.592075708	2.975705633	1.780408301	0.394597484	0.847694234	1.915203954	0.036523359	4.442243688	1.344079176	1.224666202	0.388443917	0.204646972	0.330006396	0.005463024	7.663764066	0.252756309	4.628820257	3.000458653	0.327790851	6.658580193	0.353360139	0.385297157
TCGA-HT-8015	0.008219178	0	0.35493	4.678854	7.498703	1.94527	2.640977	2.149313	0.04490697	0.3456152	3.04008	1.108037	3.423101	1.874157	1.520596	11.26339	1.547035	1.808196	5.593156	1.408373	1.297309	0.4592874	1.159387	4.215956	2.845907	1.659127	0.4199442	0.2459061	0.986635	2.077782	1.404102	1.087204	0.8802951	0.04313537	1.595676	0.9389047	1.153228	1.167693	0.5598811	1.888684	0.005463024	4.358811	0.311711	3.839074	3.759967	0.8515976	5.64146	0.002679929	1.447383
TCGA-VM-A8CB	0.008219178	0	0.027230609	0.16768628	1.503601365	1.910869718	0.728578037	0.583448287	0.004334929	0.592170654	0.156530416	0.360802576	1.649678008	1.100805506	0.23914254	3.29794059	0.400392507	0.85519636	2.755977395	0.751486481	0.18033506	0.915980326	0.620495049	0.069281681	0.181593328	0.119367196	0.164950462	0.063105433	0.117844491	0.523858761	0.342406205	0.062842599	0.413875479	0.011025911	1.165983062	0.370365394	2.461466674	1.210859159	0.003960752	0.08851873	0.005463024	2.379466857	0.002385591	0.004964672	0.914198998	0.052864813	3.773862697	0.002679929	0.144871383
TCGA-HT-7467	0.008219178	0	0.073118264	1.449753137	4.255813502	1.727035619	0.73407897	3.119947921	0.004334929	0.271019638	0.78492559	0.76026547	3.009780379	1.12902168	0.325949657	4.880264054	0.222596725	0.805839074	3.071780029	1.608912639	0.167483176	1.366378128	0.472436121	0.057323529	0.369704238	1.048644798	0.127723759	0.182956016	0.10908699	0.96956902	0.319912638	0.156539569	0.427029418	0.030989501	1.237912501	0.904595641	1.305761641	1.005468403	0.085614588	0.117715886	0.005463024	1.370151466	0.26197667	0.004964672	1.837721531	0.464853233	4.422849887	0.002679929	0.155155899
TCGA-HT-8106	0.008219178	0	0.73020893	8.21232527	8.33834864	7.66829053	2.98633723	2.32054445	0.28941373	4.74847632	4.1966169	6.47200672	7.07384256	6.97078688	2.20314703	9.98367495	0.62441553	6.23023668	7.14415475	2.38508811	0.66322003	6.70684628	4.68720579	0.4538842	1.73428964	1.1596358	3.97774258	2.60211081	0.6491271	5.10224221	0.80103799	0.93463707	4.86644189	2.56205247	3.22001785	6.02936766	5.4950053	3.24035203	1.33688537	2.61726678	0.3416496	5.82708	0.42482419	2.57770241	8.47797069	0.84095901	10.00384583	4.28933439	0.33843689
TCGA-HT-7471	0.010958904	0	0.045902264	3.460195907	5.692309013	5.423011427	2.019139964	0.536196793	0.004334929	0.738105376	0.69844174	1.718778035	4.745224033	2.978850287	0.836828139	7.924571567	0.138888737	2.37142524	4.586971857	3.723550083	0.900912331	3.043215786	2.27909635	0.165778471	0.358400216	0.363012481	0.660521091	0.551709369	0.138725328	2.931227941	0.619950796	0.111256049	0.820048434	0.011025911	1.168661216	1.074603832	4.975197416	3.562388612	0.003960752	0.18997355	0.005463024	3.241805983	0.593443563	0.147815513	2.668174293	0.553729485	7.059907385	0.002679929	0.260311485
TCGA-HT-A5R5	0.010958904	0	0.4606252	4.597364	6.643278	1.644967	1.023736	2.19632	0.004334929	0.9266382	2.633979	0.4683707	6.479581	3.731698	3.118195	4.234215	0.1627106	2.840847	4.177637	2.697196	1.987879	0.8730552	1.788662	0.112196	1.204433	0.635696	1.232103	1.510871	0.168786	2.891458	0.9400862	0.826892	0.6712622	0.1711206	4.708567	0.5724056	3.619724	0.6319508	0.170971	0.3261763	0.106999	7.999599	0.002385591	0.2835872	3.897024	0.2759059	5.641832	0.002679929	0.2661294
TCGA-HT-7877	0.010958904	0	0.115602167	1.370084354	0.911842182	1.912463656	0.902862654	1.853301376	0.004334929	0.272912535	0.370481845	0.755045385	2.740598718	0.910596678	0.46359606	2.582081039	1.396188934	0.458336636	3.38952172	0.710650008	0.472462204	0.287163759	0.33979756	0.057187058	1.240077377	0.762763075	0.226935893	0.125929876	0.141070175	0.488211013	0.311539588	0.284120167	0.977387909	0.079491623	2.164385479	1.252803263	0.244935331	0.263471546	0.098602112	0.073488143	0.005463024	4.423844625	0.231333466	0.004964672	0.677959308	0.183900911	2.63108324	0.002679929	0.354228939
TCGA-HT-7676	0.01369863	0	0.034590405	1.850202249	2.83663267	2.639894972	0.578712064	0.27056801	0.041191155	0.096627332	0.639741281	1.03595629	3.139711893	2.251244505	0.173635403	2.846233643	0.190529344	0.456554432	3.066035426	0.804383634	1.915139135	0.247413019	1.987679072	0.121877034	0.676516564	1.512463621	0.329172466	0.502117855	0.138725328	2.078146109	1.183663771	0.436910508	0.557220346	0.040246439	1.125389542	0.644927016	0.807538279	0.540720421	0.003960752	0.063604553	0.076961092	1.664678531	0.522303085	0.004964672	2.349668788	0.405620807	7.82238967	0.002679929	0.069633969
TCGA-F6-A8O4	0.016438356	0	0.064059165	1.011303654	1.986280339	3.312546983	0.396495578	1.429214518	0.004334929	0.211912758	0.258892535	0.216741343	1.612813057	1.20434717	0.307513282	2.677211139	0.049249893	0.158551482	2.745035758	0.837784773	2.507585514	0.138912943	0.162206506	0.595363103	0.583839632	1.045680473	0.133545414	0.298654475	0.066812002	0.609791908	0.896599259	2.340722694	1.221164285	0.05871538	1.602825785	0.181694167	0.446837132	0.866104998	0.003960752	0.138998744	0.005463024	2.220338978	1.874464397	0.004964672	2.246734587	1.140676334	3.93473941	0.002679929	0.208333971
TCGA-HT-7616	0.019178082	1	0.174894796	4.932791079	5.150959393	6.283343237	4.044636659	0.88238421	0.004334929	3.275713251	2.667185782	4.060916309	5.739138152	2.891821249	1.694359496	8.139640996	0.137589622	2.781500267	6.124151976	3.438849932	0.319189335	5.681372727	2.417558764	1.192804734	2.818811627	0.664916675	2.815945203	1.021971636	0.893149939	2.713733745	0.278002686	0.206519987	0.687032233	0.090696039	4.258571444	4.36587592	4.184130852	4.330348572	1.531982241	0.928447464	0.055438908	6.41552176	0.002385591	0.335228599	4.625276026	0.439904233	6.673321542	4.276480886	0.136849478
TCGA-F6-A8O3	0.019178082	0	0.114162783	0.760741314	1.540365024	1.845797808	0.452154091	0.968728395	0.004334929	0.130628098	0.572461516	0.26683703	2.124768654	1.612875416	0.631652647	2.275113816	0.612926432	0.995122697	3.104581566	0.722808861	0.110242337	0.517560874	0.43058328	0.552741183	0.209177369	0.198973079	0.205759542	0.285560779	0.053315728	0.420317369	0.185883588	0.556296877	0.320163961	0.156997277	0.96140875	0.122575041	0.467167398	0.831819965	0.003960752	0.250166341	0.036904462	2.376705437	0.090351488	0.335679325	1.638314366	0.258618393	3.785943576	0.351687843	0.383552443
TCGA-HT-7857	0.019178082	0	1.324087666	4.591207227	6.262513151	6.402253487	6.002993091	3.536169127	0.074152585	5.563454406	4.298486678	4.45112527	5.581808172	7.550238989	4.807072192	10.10673339	10.8232445	6.027549285	7.561406501	3.787220419	0.55447479	4.852277297	4.365126103	6.737841451	4.48777792	1.844291628	2.73964161	2.096550359	2.058285278	5.159619482	0.366618877	1.669272846	1.421092576	0.487320458	4.08878111	2.458108939	6.402735993	2.912800595	1.52715037	3.200436608	0.005463024	7.325129604	0.002385591	6.652334645	8.152510854	0.895049691	9.460953428	0.002679929	0.488280234
TCGA-P5-A5EV	0.019178082	0	0.049058909	0.391322605	2.673786257	2.22931435	0.746888388	0.14469855	0.004334929	0.156790991	1.102634519	1.14461274	3.259045793	1.687616527	0.112763356	1.720861232	0.650656365	0.432647009	2.962523822	0.766826544	0.240371283	3.635277205	1.047171059	0.049660844	0.190012712	0.085157256	0.531207904	0.192890527	0.120883841	1.505541733	0.174916356	0.223656478	0.61366311	0.069546543	0.586569724	0.373220205	2.10805836	2.109942145	0.003960752	0.009737481	0.005463024	1.128649004	0.104278674	0.004964672	2.456180568	0.359990579	4.770547878	0.002679929	0.163712395
TCGA-HT-A4DS	0.019178082	0	0.09915857	1.746967	5.519853	0.900381	2.497328	0.7569819	0.6845024	1.76686	2.135785	3.213207	4.625039	1.68974	0.6970496	11.11525	4.139947	4.604496	6.154684	2.424857	1.024439	2.45353	1.750823	0.645231	2.801444	1.026646	0.7880966	1.164058	0.4946358	2.372861	0.4328933	0.5393083	1.86166	0.1519187	3.703593	0.6920174	4.425233	1.314312	1.193017	2.555958	0.005463024	3.449159	1.428392	2.029025	5.133834	0.1576702	6.784525	0.002679929	1.675143
TCGA-P5-A72U	0.019178082	0	3.401051	2.875771	4.954944	3.539439	2.567964	0.8534764	0.6362046	2.691532	1.921823	3.209969	3.578104	3.798094	1.477912	10.48627	4.605142	1.51532	7.544201	0.868233	0.7178707	1.803544	1.841889	0.7191951	4.531717	1.994713	0.8636787	1.286303	1.560749	2.211635	0.5997735	0.7713088	1.972246	0.3860649	5.234309	2.214488	2.55275	0.9283468	4.086623	0.08745041	3.380811	4.995515	1.038457	0.5930264	4.886444	2.162023	6.092366	0.208157	0.6033301
TCGA-HT-8111	0.019178082	0	0.090531672	5.642353266	5.529206458	3.461957501	2.027055954	0.802615804	0.004334929	0.582417634	1.694276647	1.885091094	4.201323731	1.88502101	1.10587108	4.942235501	0.010271778	3.226350009	5.960996067	1.399229237	2.211370557	2.660288569	1.981518262	0.112589738	0.765764283	0.766963668	0.982566941	1.132210927	0.139767955	2.069882789	0.722799905	0.794081999	1.222682865	0.125339652	1.879378994	1.51276617	1.637898394	0.704572455	0.003960752	0.308011184	0.005463024	2.770988365	0.729712596	0.057988233	4.829867771	1.025002583	6.01177218	0.844825281	0.193074542
TCGA-CS-5394	0.021917808	0	0.006190809	0.184377301	0.160630243	1.315163703	0.643565678	0.126655845	0.039398571	0.445135877	0.138898788	0.329862146	2.36461665	1.264739067	0.829526566	1.159602034	0.830800349	0.337811347	3.088875819	0.968035569	0.119920682	1.351486047	0.463357219	0.036842923	0.488849224	0.278749457	0.123309101	0.1487299	0.269243091	0.136231201	0.166004767	0.390468361	0.16017321	0.011025911	0.319070568	0.386104713	0.77709069	0.757891001	0.003960752	0.061020721	0.005463024	1.684383153	0.098402937	0.004964672	2.43026318	0.267761955	2.86976979	0.204203627	0.154643434
TCGA-HT-7875	0.02739726	0	0.071500002	1.84881463	1.29232232	0.673456252	1.704225786	0.693500777	0.004334929	0.36014081	0.238494518	0.012180659	3.143242858	1.08617858	1.269720412	2.377736757	0.204857122	0.412773245	3.008349044	1.374663514	1.048482159	0.700486314	0.257332809	0.046226561	0.273458623	0.480090347	0.130314144	0.418364539	0.075421664	0.460924107	0.230717981	0.355594619	1.47230047	0.06495349	1.200286523	0.190583598	1.716731808	0.90018677	0.003960752	0.28706017	0.005463024	1.783040924	0.002385591	0.004964672	1.053171213	0.250374564	3.363721994	0.002679929	0.179287997
TCGA-HT-8107	0.038356164	0	0.327279389	1.435561744	2.500141225	1.578886671	0.621255415	4.048568185	0.004334929	0.515589069	0.441102103	0.279384663	4.001306043	1.390259233	0.880474294	4.899135137	0.975388218	0.721312566	4.404143076	0.820456387	0.100364225	0.325147183	0.441978106	0.097681689	0.459832579	2.232255611	0.246249466	0.180809147	0.094774741	1.435754774	0.360604838	0.423977462	0.923462824	0.034035818	1.95660045	0.672712364	2.008191802	1.787170471	0.18559075	0.093316197	0.005463024	6.258862284	0.229258924	0.004964672	1.559426746	0.377301346	4.619071376	0.002679929	0.12956484
TCGA-HT-7860	0.04109589	0	4.395854	3.679673	5.842113	5.29577	3.612773	2.587491	1.469007	4.350429	4.02363	2.60333	6.758816	3.368827	2.533993	11.28753	5.648988	2.233959	7.323631	4.774211	1.887049	3.630512	2.721641	3.131869	4.651039	2.498688	2.345677	0.4672812	0.60628	2.725333	1.012585	1.32781	2.836314	0.2170373	1.198666	2.090036	7.719508	4.218216	1.872661	2.42989	3.456326	5.350784	1.394447	0.4109391	5.429204	2.310257	6.094535	0.2626205	0.7386365
TCGA-DU-A7TJ	0.046575342	0	3.324258	5.199788	7.698122	3.788757	3.878125	1.377529	0.6261253	3.490711	2.540118	1.737162	5.735158	5.131774	3.702387	11.64919	6.977276	4.01685	8.403154	2.235108	0.498973	1.699363	2.848579	2.265042	2.655573	1.310818	1.926318	2.578104	1.106189	3.244766	1.100702	2.255644	6.147751	0.934123	6.369463	0.9846269	3.4512	1.537293	4.31686	2.40453	2.57472	6.120028	1.422516	4.318052	5.299601	0.5644344	7.378776	0.002679929	1.834355
TCGA-HT-7680	0.063013699	0	2.783675879	8.066442008	5.760059689	3.946828223	2.940157987	1.002745567	0.004334929	3.405369158	4.069833541	1.435527776	5.468672058	2.113608439	2.612576516	8.603753695	2.358409382	1.108051739	7.470598186	1.428061952	5.492549678	0.349990392	2.311939619	1.733918079	4.239613995	5.505696494	1.175014936	2.001459141	0.808279611	1.789814021	1.885768341	5.114261457	2.342438018	0.011025911	4.475185691	1.795865313	1.068293359	0.166425146	0.003960752	0.721885695	0.192100426	5.513187229	2.873404669	2.322404741	4.018125688	4.268268913	6.494321317	3.639165165	4.980041027
TCGA-E1-A7YU	0.063013699	1	0.03583638	1.207232	2.736437	0.3241139	0.9887203	1.083954	0.004334929	0.8966671	0.3151558	0.1704259	2.732268	1.800227	0.6693296	3.449513	0.1069792	2.144019	3.219078	0.6082101	0.190182	0.1101742	0.6997091	0.06209172	0.1432694	0.5650945	0.06013566	1.901669	0.1045546	0.6866369	0.3254295	0.1951886	0.6798372	0.1004932	2.494528	0.2493782	0.2422556	0.06511344	0.1272349	0.4902091	0.07991335	2.555894	0.2966451	0.004964672	0.825506	0.1181175	4.411997	0.5804029	0.3431592
TCGA-DU-6400	0.101369863	1	0.939311677	1.530616465	4.370880073	3.044429389	1.096980983	1.6568723	0.033591571	0.55041837	0.566691413	1.457160184	2.857736137	1.504230422	0.540197358	5.071885138	0.708789524	1.433834891	4.035798403	1.33716531	0.508877606	1.976641454	0.616879356	0.090501646	0.47497889	0.404160804	0.391122805	0.289548353	0.064617175	1.165205848	0.257747657	0.096059724	0.527190876	0.267372461	1.376534874	0.657183982	2.688981989	1.302142715	0.496094959	0.633433512	0.034276285	2.940253834	0.082930985	1.044328265	3.42507301	0.173061821	5.180261786	0.002679929	0.056378336
TCGA-P5-A5F6	0.106849315	0	4.318473	2.028878	0.2392481	3.253488	0.1212457	1.128424	0.004334929	0.9252218	0.3135428	1.113554	4.782455	2.056714	2.78081	6.629774	3.048705	4.834885	3.324619	0.3072136	3.863199	0.5529233	0.9741524	0.005909118	2.05183	1.938531	0.3026447	8.122666	9.148196	0.4489166	1.047977	1.790027	0.1480417	0.07734729	1.674334	0.3393628	1.109908	0.2718871	2.480029	0.1014082	0.1267186	6.087122	4.387002	1.861294	1.499102	1.984429	3.474848	0.002679929	4.231763
TCGA-HT-8010	0.136986301	0	0.157227072	3.199177231	2.648168226	1.419270853	1.275864751	1.014564121	0.06659317	0.749804038	1.413454184	0.825074095	2.499172243	1.049109236	0.436406729	3.96993852	0.370479078	0.524557354	2.968738299	1.016648454	1.013078618	0.602494206	0.361324036	0.015218291	0.363176625	1.063306623	0.2799159	0.751349274	0.452508808	0.679974957	0.244595667	0.431200504	0.687120833	0.035970953	1.184939844	0.568207111	0.413301371	0.173029842	0.003960752	0.032976358	0.066714645	2.557841676	0.002385591	0.004964672	2.185486215	0.475632272	4.296400329	0.002679929	0.355787428
TCGA-HT-A616	0.150684932	0	0.174142121	0.588217386	1.036785391	0.709482647	0.376081253	1.286436223	0.004334929	0.235051143	0.975135034	0.18284081	2.667635643	0.762320643	0.380729448	3.768947097	0.258500047	0.590889975	3.674366153	0.734949975	0.80704658	0.117842227	0.856616469	0.0304597	0.444418082	1.160018037	0.063668144	0.251449893	0.155574917	0.680153016	0.553760102	0.713993075	0.964698829	0.336976021	2.563536452	0.211643806	0.457981504	0.951283649	0.003960752	0.388189833	0.005463024	4.531758934	0.496295925	0.121209296	1.316742885	0.14340261	3.352865161	0.619481838	0.113168793
TCGA-QH-A6X9	0.15890411	0	0.020391999	0.810776981	2.358876867	0.736826752	0.518551077	0.30777298	0.040777683	0.052703521	0.951631487	0.341755343	2.791827653	1.211558249	0.046924312	2.691105431	0.102323587	0.598600426	2.486208138	0.798083533	0.288391939	0.134489229	0.333456624	0.048700085	0.170204483	0.245898307	0.326137037	1.153414214	0.080182596	0.77483405	0.134681889	0.315027417	0.603643502	0.202020489	0.863453299	0.175904845	0.167022094	0.502175667	0.003960752	0.188233234	0.005463024	1.421457069	0.195525554	0.05702915	0.880355758	0.264681088	3.958678761	0.002679929	0.160525683
TCGA-TQ-A7RI	0.169863014	0	0.05753317	3.766462449	3.813632598	2.343850759	1.637937853	0.422564228	0.004334929	0.43367859	1.044073622	0.59126961	3.287584272	1.76834174	0.685463003	4.322011036	0.085975195	1.25105351	3.334553786	0.740341273	0.283449488	0.260588764	0.864660496	0.045401091	0.111846951	0.186807817	0.306302135	0.489751664	0.232466722	1.102186185	0.1600742	0.480865239	0.992037721	0.046429748	1.345829035	0.780589393	0.725222139	0.424869489	0.003960752	0.137065419	0.049287732	2.529603258	0.123867312	0.004964672	1.661203441	0.135630375	4.632257349	0.002679929	0.328831557
TCGA-S9-A7J2	0.169863014	0	0.037081265	0.70375182	0.888601278	1.391626472	0.909469252	0.177955529	0.004334929	0.121973984	0.504436524	0.124260784	2.69977049	1.789678185	2.17002021	1.395954031	0.743325529	0.163973642	2.352008125	0.629613417	0.197961024	0.294865548	0.147134571	0.017886891	0.157954745	0.169447396	0.127594114	0.089484142	0.150411456	0.661603804	0.225900509	0.239256814	1.123814514	0.011025911	0.621929596	0.120084624	0.318676539	0.015008642	0.003960752	0.039348919	0.044897214	1.869420997	0.213541509	0.004964672	0.660927083	0.106895682	4.930269224	0.002679929	0.298810202
TCGA-RY-A843	0.17260274	0	0.028622187	0.799716816	3.977731149	1.568003108	0.927161607	0.870969453	0.033314452	0.35222606	1.29404863	0.505343045	2.831081671	1.211372218	0.560665582	2.250080003	0.071888847	0.842536876	3.309411263	0.887224819	0.317118263	0.422329879	0.925027273	0.023069241	0.159363739	0.337175172	0.268001444	0.208469891	0.079639288	0.685927751	0.361481214	0.123534256	0.523416907	0.034035818	1.239307292	0.300985696	0.13937141	0.38561116	0.097935539	0.353103596	0.005463024	2.598382517	0.002385591	0.004964672	2.315507471	0.091570931	4.11516717	0.322385162	0.392363158
TCGA-P5-A5EZ	0.191780822	0	0.027509034	2.138596556	3.558679466	1.557960809	0.765383816	1.614708546	0.281413149	0.489958541	1.685532369	2.911483614	3.215105429	2.066571321	0.311196919	3.194379714	0.091490329	1.368220143	4.53372945	1.63871354	2.029144282	1.141318168	1.602013881	0.093298215	1.08113215	0.894324219	1.186522248	0.298188904	0.425964671	2.346483881	0.393527538	1.202120927	1.811913301	0.97628968	1.196480994	1.160894856	2.249390376	1.47559677	0.093126982	0.779581748	0.110807656	2.493402139	0.284359742	0.004964672	3.637838107	0.304682354	5.330391002	0.002679929	0.335844189
TCGA-P5-A5EY	0.197260274	0	0.71685438	2.672974787	4.556910113	1.80339067	0.758655559	1.045930134	0.004334929	0.285975303	1.198966864	2.008699628	3.345964687	1.709586185	0.655532403	8.510848821	0.301069159	1.307991426	6.163647274	1.563407822	0.784291411	0.661217607	0.802489934	0.858773115	2.883643751	1.428744565	0.639344531	0.312205734	0.204221637	1.901431665	0.303344507	0.67496797	1.065337929	0.066576281	1.942670883	0.255590422	1.614499636	1.016829593	0.003960752	0.751070235	0.005463024	2.227356597	0.275401185	1.39852458	3.569834346	2.577948029	4.497649195	0.206058147	0.212523337
TCGA-P5-A780	0.197260274	0	0.017310805	4.303483392	6.543849828	1.613060865	1.732373488	0.994621035	0.004334929	1.333081203	1.153213147	0.531048577	3.533247034	2.814794869	1.840391559	5.822003584	1.496279854	3.894375437	5.680906829	0.827943221	0.003963953	0.491562811	1.180523201	0.113114589	0.504493706	0.198598384	0.313588602	1.219358583	0.063518503	1.176464735	0.25385049	0.203540214	1.097864572	0.301290207	1.460715625	0.640938674	1.767523509	0.975653922	0.003960752	1.233844947	0.005463024	4.738365503	0.002385591	0.086195416	2.441994874	0.336727162	5.763369429	0.002679929	0.349207926
TCGA-DU-6542	0.2	0	0.479250968	3.391592527	5.144001928	3.817475456	3.641164231	2.509705749	0.055587034	0.968196905	2.609011744	1.237945715	4.557430529	3.128300501	0.937182692	5.581258816	0.364841087	3.982943363	7.34955243	2.998260753	0.520513576	1.181614907	2.614427277	0.232437429	0.634190605	0.548962963	0.931162052	2.344272171	0.138464553	2.134610579	0.416669014	0.464398198	1.346654358	0.129739918	1.856252595	1.372988276	3.152780864	0.937314988	0.445498573	0.913496508	0.104366422	2.973608066	0.38452973	0.337480804	5.367859642	0.668611745	7.30317597	0.002679929	0.220253558
TCGA-HT-A74H	0.202739726	0	0.760776873	4.385616485	6.734602839	1.942636231	1.715355439	1.523974087	2.057390031	1.621534891	1.429709471	1.987619108	3.820194583	2.941562335	1.145780896	5.944080358	0.628286043	1.163686509	6.863046375	1.426589447	6.219807976	1.36254642	1.686078922	0.809354975	1.170068693	5.532841734	0.934521814	2.990852353	2.711231099	1.869000722	1.779212688	5.833710676	3.089489653	1.669354976	3.08354341	0.816478855	1.741655851	0.839678	0.681954875	0.232557302	3.195051763	2.915002976	6.795305983	1.529753234	4.029796238	1.628854934	5.634786624	0.761042542	1.390808768
TCGA-HT-8108	0.208219178	0	0.089865878	1.029329743	2.477302443	2.865814398	0.803134238	0.50406959	0.041191155	0.597445214	1.219752935	0.899913816	4.205714079	1.141325804	0.559605834	2.023487149	0.232478817	0.587545326	3.157063928	2.150067504	0.845859463	1.233101867	1.969471218	0.038503386	0.44347529	0.793476327	0.906374128	0.355352058	0.10054355	1.88953206	0.88451473	0.465639842	1.312766309	0.011025911	0.907621176	1.401901358	3.036909713	1.070896565	0.33360845	0.009737481	0.111594364	1.735804849	0.369440272	0.004964672	4.028434271	0.213473794	5.966721943	0.561465369	0.10124564
TCGA-QH-A65S	0.210958904	0	0.159637829	2.686805639	4.414432519	1.011278518	0.59565651	0.467787886	0.050393999	0.218316666	0.537875363	0.258130906	3.29947204	1.723944563	0.556614977	3.73161128	0.049803002	1.682747477	3.815431433	0.403263224	0.783709562	0.300788411	0.924206294	0.019569734	0.070882818	0.072114171	0.19146232	1.722430199	0.482270647	1.206343219	0.067828422	0.188547259	1.255271104	0.15179146	2.559140871	0.487085322	0.357983831	0.075061011	0.809841156	0.202465505	0.005463024	1.61246165	0.448907255	0.004964672	0.468549311	0.157670211	4.774005727	0.002679929	0.199545645
TCGA-HT-A614	0.224657534	0	0.121605571	2.761890884	3.292063377	1.707933923	0.757137271	1.227179762	0.004334929	0.323315359	0.823691074	0.511062295	3.166892586	2.359394576	0.626239539	3.467214748	0.096984148	0.820453296	3.861989616	0.89872803	0.638592824	0.431976938	1.037214522	0.080602784	0.305463189	0.52312553	0.248035403	1.685445447	0.264114916	0.817232781	0.691225366	0.253608789	1.190321601	0.12948146	1.186576361	0.368825798	1.026894391	0.936354185	0.003960752	0.189352255	0.005463024	1.944946355	0.49152539	0.077845895	2.549693657	0.250494382	5.413309762	1.213233537	0.179413932
TCGA-DU-7309	0.230136986	0	0.536032195	1.074788075	2.134402419	1.799987092	0.745102053	1.553612801	0.004334929	0.193276016	1.258541091	0.581773482	2.134528597	2.081665415	0.640052136	6.023881611	0.316623617	0.550422088	3.201848336	0.944864265	0.514205768	0.30853202	0.569876045	0.028371974	1.301022352	1.107797822	0.311884228	0.184847637	0.408244145	1.262736994	0.2763744	0.399488593	0.598371214	0.573502235	1.52341176	0.539926419	0.501195961	0.520141729	0.003960752	0.047068187	0.030533078	4.251684223	0.433955827	0.041456607	2.382647144	0.619003262	4.80300026	0.286290803	0.135940934
TCGA-HT-7692	0.246575342	0	0.026673594	0.249860992	2.687527673	1.755363142	0.578616293	0.269616376	0.030817931	1.061778563	0.582788665	0.600232575	2.468447513	1.557558489	0.777244971	1.599697887	0.021739469	0.531142415	2.88931525	1.330817952	0.134382111	0.424561956	0.677298071	0.1119334	0.066105448	0.248675014	0.153923955	0.140823713	0.141720843	0.372322977	0.309949851	1.02820422	0.966227532	0.011025911	1.976430609	0.432087772	0.517155879	0.08345512	0.003960752	0.0675392	0.031504492	2.221449329	0.002385591	0.042841608	1.66433346	0.040558545	3.968248901	0.296415501	0.004366557
TCGA-HT-7607	0.263013699	1	0.666040686	2.791660906	5.390608079	2.107171836	0.909014616	3.557904361	0.004334929	2.069598816	1.221693611	0.557751986	3.634805426	1.786915154	1.070307886	8.198395188	0.488259213	2.474318741	4.501173875	1.342591332	0.985687055	0.793371144	1.198584651	0.395359394	1.206147729	1.665801718	0.415304756	0.453982169	0.507197954	1.474583819	0.371846472	0.313877525	0.686855018	0.087503877	2.045864161	0.525029346	3.373264718	0.551044316	0.544468357	0.192331979	0.099879676	4.256296203	0.332085585	0.051811378	3.173439119	1.170975808	5.046585662	1.083284335	0.297535813
TCGA-P5-A77X	0.287671233	0	0.135601091	0.715140194	1.529319698	0.963253959	1.363217811	0.860797864	0.035944896	0.298454297	0.395504687	0.410131381	2.663301326	1.227711279	0.768713476	2.208692012	0.474790105	0.292628718	2.402336313	0.564988379	0.961952224	0.192700375	0.282617626	0.114687976	0.128561355	1.023705224	0.203673348	0.07213441	0.052623729	0.828177787	0.388810045	0.304760639	1.242457328	0.011025911	1.557970847	0.19954153	0.314627322	0.446137306	0.10617908	0.165664485	0.036628042	1.450176216	0.089274531	0.004964672	0.885530729	0.124415566	3.109290476	0.002679929	0.19182672
TCGA-E1-A7YI	0.304109589	1	0.966072517	3.309525007	5.410080222	2.813800829	2.460650463	1.312108182	0.048338856	0.530156228	0.777723837	0.958565325	3.73421956	4.253100904	3.483441481	7.321055485	0.271925565	5.427763691	4.657704916	0.869091169	0.215619992	1.166464424	1.862998505	5.076048382	1.073759632	0.290861679	0.302530214	0.224739311	0.370359044	1.181592618	0.73635638	0.139222527	1.765042595	2.169672773	1.25047671	0.821600848	2.752341974	1.46204114	0.003960752	1.113972416	0.283320424	6.564886068	0.335264341	0.185374533	1.622257104	0.401963473	5.840910349	0.002679929	1.641669819
TCGA-HT-7879	0.306849315	0	0.020391999	2.777824978	2.9060349	2.009543798	1.619642963	0.438926382	0.004334929	0.586781655	1.05938503	0.383765662	4.017774718	2.600607862	0.880474294	2.137493251	0.102456816	1.026808354	4.134418653	0.601160303	0.908324093	0.87923448	1.614974923	0.016763883	0.153976398	0.178850769	0.695293318	1.172288577	0.24559716	1.338578713	1.246701759	0.219852467	1.866986899	0.150264153	1.022513331	0.298559422	0.354608704	0.153636606	0.121344342	0.114574229	0.005463024	1.959477775	0.195900605	0.004964672	2.322119999	1.349783648	5.162714789	0.002679929	0.190202916
TCGA-HT-7882	0.309589041	1	3.705523	5.988863	7.76067	8.128767	5.573071	2.996813	2.216929	4.415132	3.387833	4.398662	7.378671	8.508181	8.008593	11.80242	7.851945	5.951274	9.128495	3.939254	0.9560671	3.18952	3.511368	0.4992412	5.150703	1.969863	3.23941	1.32523	4.398575	4.3559	1.401082	1.749318	3.965606	2.155795	8.447587	4.246097	5.733903	2.560022	7.537625	3.032342	2.189161	10.0386	0.5733251	7.435087	5.295085	1.323323	8.625019	1.789954	1.565431
TCGA-HT-7474	0.312328767	0	0.122256581	3.412423531	3.334332024	1.439841786	0.815496623	2.866872067	0.235801892	0.169184625	0.558961088	0.816860157	4.214416346	1.027310603	0.313953339	4.254085035	0.163476597	0.941687619	3.689704782	2.095318218	0.77269307	1.260931163	0.480127965	0.095558064	0.595560796	1.184896862	0.606000419	0.552683849	0.051654371	1.086315873	0.486390499	0.299889858	0.680104356	0.011025911	1.662820689	0.570403341	1.930042827	2.765073993	0.104321801	0.099290191	0.036075039	2.122045487	0.168387672	0.049470898	1.391433805	0.206076223	4.628861422	0.002679929	0.260787306
TCGA-HT-7485	0.334246575	0	0.03542118	5.101601629	3.96762766	2.738260833	1.140354341	0.98292316	0.004334929	0.167657258	1.072176156	0.477934887	4.517486164	2.380196581	0.135736966	3.379976515	0.058898367	0.675020492	2.463023214	1.455494845	2.043640506	0.738015852	1.143946941	0.005909118	0.522348458	0.665186963	0.73554374	1.271361716	0.515645799	2.217073847	0.572347239	1.363195664	0.902538097	0.12767092	1.297266679	0.141825394	0.989589164	0.446241802	0.003960752	0.037689283	0.005463024	1.973972234	0.458927476	0.004964672	3.020227842	0.452121558	5.528739015	0.219829465	0.10390387
TCGA-P5-A781	0.367123288	0	0.032233889	2.92680179	2.322807622	1.161778321	0.961237438	0.676797889	0.038018113	0.082091819	0.373136803	0.503431505	2.921802158	2.227896437	0.992617863	3.155208478	0.024838241	0.506542903	2.542319429	1.119175485	0.684493793	0.347637695	0.676942278	0.064809208	0.135609025	0.249157368	0.206617662	0.207601924	0.055942285	1.438723778	0.227106431	0.322021759	1.221589652	0.037765482	0.916550948	0.267106136	1.590331408	0.059083738	0.003960752	0.152713505	0.005463024	1.729543317	0.181579108	0.004964672	1.505549327	0.329605277	4.72149972	0.520441958	0.034518957
TCGA-HT-7605	0.380821918	0	0.138949782	2.110951258	1.771120273	1.518468319	0.810548403	1.233054572	0.624940087	0.325823185	1.065016569	0.645859555	3.267477718	1.874855683	0.502065998	2.8606481	0.367386479	0.188247512	2.685460666	1.140906807	0.759817051	0.473722788	0.508178448	0.054181374	0.126859452	0.955820796	0.21541372	0.273886103	0.13323908	1.234761404	0.29578999	0.195438597	0.636984471	0.011025911	1.538269795	0.214591908	2.649955164	1.018574777	0.177164926	0.089319441	0.005463024	3.523693796	0.150306693	0.044363553	1.271323841	0.3332272	4.039739161	0.002679929	0.23365098
TCGA-HT-7601	0.419178082	0	0.082922965	5.319919784	7.326727983	4.55260041	2.418554483	1.337830368	0.004334929	1.965072105	1.475053987	2.905676286	5.857892332	3.787461179	1.021796176	5.706946301	0.095512279	6.197572253	6.280934322	2.370841569	0.706509564	4.202766623	3.94944824	0.465079178	0.471181756	1.111097552	1.84746826	2.263692468	0.378546095	3.964290704	0.770952082	0.276346624	1.050402323	0.452319219	3.332910788	0.859824509	4.535630943	2.245925178	0.003960752	1.105749884	0.193585512	5.590077512	0.563980612	0.32027389	6.705135978	0.290075629	9.705577904	1.027322467	0.110131249
TCGA-DU-8158	0.424657534	1	1.52869949	6.57768876	8.38020347	5.84318779	4.31811389	2.62582132	0.0923447	5.66950236	2.8087821	4.14464636	5.94914114	2.86270495	1.85622006	10.17527767	2.23746554	4.30751525	9.28781766	2.92023499	7.19610899	3.41936177	3.17053859	1.93281127	3.02954378	7.30588931	2.71004907	3.90708122	0.88843965	3.60346255	4.46691262	5.90214993	9.09263108	3.80290569	6.82630306	2.66948195	4.29194671	1.28877342	6.60488666	1.27538987	5.31266818	4.91588639	6.79519173	4.61449866	6.40532546	4.78573265	7.4383091	1.60324128	4.75628014
TCGA-HT-A5RC	0.443835616	1	1.997018	5.819462	9.331507	3.254372	5.540196	1.933416	0.3979861	5.882059	3.729301	1.730254	5.837153	7.334777	5.080854	13.34091	8.268338	5.938638	8.875258	0.6034201	3.135193	0.8850799	2.431989	3.927846	5.578572	3.009462	0.8179004	3.632281	0.456276	1.997919	1.977828	3.479529	4.183721	1.819593	3.184793	1.034013	1.379029	0.8384902	2.123233	2.677751	0.06020471	7.264296	1.724535	6.086245	4.263993	1.979607	6.391526	4.607414	1.632712
TCGA-HT-7880	0.443835616	0	0.107470056	2.638083209	2.918041852	1.266451414	0.63815882	2.668398208	0.004334929	0.436419951	0.416345241	0.588901516	2.693432653	0.631284656	0.097459803	4.294317573	0.722980318	0.953572363	3.360041866	0.447534046	0.200960965	0.316118931	0.314721068	0.056094821	0.427986975	1.355280282	0.255748307	0.472339595	0.093698912	0.778741501	0.313127522	0.081918423	0.874330078	0.030573582	1.490278014	1.012051583	0.254637266	0.13943458	0.083730283	0.098097413	0.005463024	1.747299254	0.256116046	0.004964672	1.885537572	0.376095331	3.184933203	0.146513715	0.266721694
TCGA-RY-A83Y	0.454794521	0	0.006190809	0.319332086	3.991544422	3.534703369	0.613241271	0.2748425	0.004334929	0.41572921	0.281950475	0.911446343	3.234833393	2.1740274	0.313953339	3.309712126	0.051322944	0.701139979	3.311928282	1.21661171	0.367461831	0.811757116	0.768971546	0.048150786	0.084579418	0.419223801	0.160778187	0.198269022	0.000180446	1.141709094	0.263279513	0.437332563	0.555082469	0.011025911	1.26703808	0.377054141	1.163264648	0.077367575	0.419244035	0.240011048	0.005463024	3.715552657	0.002385591	0.004964672	4.522479079	0.047623474	4.968106518	0.002679929	0.168288768
TCGA-HT-8109	0.463013699	0	0.175396357	3.345946948	3.544669056	2.432162765	0.92266545	2.790696173	0.004334929	0.363804492	1.066370215	1.008202686	2.968535653	1.42235169	0.724148947	4.160012128	0.224431933	0.938476595	2.784959257	0.86307299	0.984314475	0.264993233	0.917021027	0.067927878	0.325418675	0.988443551	0.3348882	0.150538278	0.133762484	1.402249999	0.167892227	0.366279625	0.775140943	0.011025911	0.968394671	1.031054355	2.442535192	0.456756395	0.322148284	0.317236465	0.005463024	1.259444716	0.002385591	0.055657908	1.739527233	0.3330011	4.184864593	0.002679929	0.345402495
TCGA-FG-A87Q	0.476712329	0	0.1102297	4.128422	5.630136	3.848519	4.798233	2.619816	1.655514	2.467452	2.826577	2.467257	7.277409	3.584519	2.094381	10.57311	1.498028	2.890727	8.559764	2.63668	1.251865	4.66268	3.037107	0.4305962	2.57234	1.596056	3.854986	1.721313	0.05123873	2.738787	0.5670618	0.4232318	5.108854	1.126048	1.87764	1.011213	8.177897	3.78676	0.7184732	0.2319545	1.66797	3.465842	0.5411838	0.9845737	5.40298	0.6126091	7.111703	0.2627392	1.48024
TCGA-S9-A6UA	0.487671233	1	2.503712	4.696341	5.904152	6.860199	5.842978	2.819987	0.1535991	6.352202	3.213664	4.433577	5.257732	6.724856	4.676745	11.32587	9.087223	6.261328	7.860972	4.133728	0.459594	3.395567	3.396226	6.462368	6.20871	2.524709	1.996802	2.961982	2.353302	3.919936	0.3286844	0.821825	2.522734	0.8865852	6.631103	3.083552	3.769751	1.720328	0.8591333	3.610159	0.4639612	7.85126	0.3866099	8.728312	7.640956	0.6649461	8.608215	4.964907	1.368365
TCGA-P5-A5F1	0.490410959	0	0.149331663	3.251706872	4.939157402	3.345155001	0.768066164	0.180871598	0.187677019	0.641503061	1.342606039	1.675640204	5.147680312	2.756705326	0.339535793	3.189130258	1.212177297	1.104796428	4.33058966	4.582044562	3.677188812	1.909901217	1.535359802	0.020270328	0.57029696	2.187314409	0.961829807	0.626807874	1.44994747	1.548409328	0.725589273	2.485245565	2.390107595	4.017295045	2.799796861	0.657542878	2.824300833	2.414697717	2.501355625	0.210691669	0.005463024	2.381975096	1.031712038	0.073517203	3.47580088	0.988967154	5.508951385	1.28964171	0.317218974
TCGA-DB-A64Q	0.498630137	0	0.006190809	1.333193127	2.308411142	1.6883053	0.647493262	0.689697702	0.054495347	0.317828274	0.488230645	0.395000994	4.166310953	1.500798103	0.490270512	2.465678043	0.053392975	0.469191186	3.155225434	1.417722123	0.243647462	0.13878303	0.872116764	0.148739228	0.25813707	0.787617845	0.087349319	0.253493253	0.135592897	0.626165082	0.177166651	0.157181677	0.428412564	0.011025911	2.832241542	0.090790306	0.384479093	0.142933739	0.003960752	0.082901	0.102388731	2.170476648	0.138514926	0.004964672	1.003829516	0.091168937	4.813742172	0.002679929	0.04922109
TCGA-HT-7684	0.504109589	0	0.033620551	2.166540714	6.027154737	1.070141616	1.278550386	0.420639423	1.033392214	0.431777611	1.407409526	0.111984424	4.13908436	1.857055569	1.868832141	2.728372582	0.085570807	2.276940824	4.303218838	0.929776418	0.752018526	0.31600428	1.163299184	0.016482992	0.117528239	0.128974015	0.162423292	0.431997701	0.000180446	0.774251164	0.368472549	0.079615634	0.290235148	0.120665487	1.871284809	0.041454911	0.40310588	0.150163816	0.583687737	0.009737481	0.107919304	5.015404592	0.002385591	0.152436857	2.261591861	0.066838891	6.17020657	0.545002652	0.294751363
TCGA-HT-8105	0.520547945	0	0.203449211	2.906147986	5.993951425	5.252921739	1.966001366	2.070699242	0.040501968	0.798513362	0.931158874	0.605770746	4.580558907	2.109178303	1.505017907	5.927371539	0.715296801	2.508796315	6.588073082	1.395684365	0.234406422	0.320811653	0.900643186	0.178487235	1.500439207	1.323087263	0.413508139	0.221917785	0.39095856	0.531593849	0.170906883	0.756625143	0.469497906	0.149117583	2.413906708	0.894692409	0.754073435	0.986328242	0.814686609	1.422512459	0.041044288	4.737278683	0.101610875	0.004964672	2.201831727	0.566834313	4.910121446	0.39205033	0.245120905
TCGA-CS-5397	0.531506849	1	5.175068	5.76157	6.284178	3.445186	4.877199	3.764392	0.04215545	3.416496	2.051699	0.9174035	4.210719	4.078934	2.320526	10.76936	7.657088	2.312813	9.145432	0.9324638	4.138766	1.396451	2.132477	0.4064921	5.274547	5.053242	0.9521378	2.127128	0.7859429	2.789621	2.624696	4.563066	1.985313	0.1822433	2.502693	0.802135	2.465442	0.804496	0.1255357	0.9302869	0.278786	5.688079	3.319426	0.16138	5.046822	6.38427	6.634724	0.002679929	1.96484
TCGA-HT-7478	0.531506849	0	0.144598783	4.062406814	6.547057615	5.157191937	2.222060353	0.833205771	0.038294312	2.023306214	3.1365523	2.938154124	5.673028202	3.829628008	1.490062212	6.802786103	0.215724272	5.600387711	4.639882046	1.681502388	0.535619049	2.456650382	3.172526731	0.186107906	0.354054173	0.54357772	1.798437055	2.355291269	0.324017997	3.59157829	0.743460948	0.630152701	1.181973894	0.509390838	1.979780841	2.888536368	4.408076998	1.975467814	0.113320272	1.25398126	1.881336232	4.671765816	0.095455996	0.391465564	6.104019749	0.343476909	7.879461403	0.198252894	0.256976278
TCGA-HT-A61A	0.531506849	0	0.369757403	1.60694589	3.567683538	1.015850209	0.636321276	1.469497521	0.045181827	0.410374835	0.217797574	0.422440606	2.092135403	1.00696328	0.049695327	4.510895253	0.269558583	0.912219534	3.522808116	0.708817145	1.742595441	0.083139751	0.399955794	0.100331746	0.576416709	2.088703262	0.224276006	0.284268294	2.134475708	0.56771973	0.379327119	1.315266619	0.660740776	0.075199677	1.174129342	0.379677132	0.183128728	0.435332723	0.003960752	0.619206935	0.005463024	1.550019825	2.553372423	0.004964672	1.561766004	0.614279895	2.999150749	0.002679929	1.582645869
TCGA-HT-7476	0.545205479	0	0.302174792	1.967522965	2.932333028	2.392661069	1.253422026	2.274364987	0.004334929	0.893695771	1.014488469	0.979536543	2.619398102	2.104140648	0.815291246	4.078209208	1.125294152	0.79422067	4.490486353	1.012284582	0.180715042	1.14541254	0.771885469	0.038088453	3.393919715	0.561998956	0.380661094	0.145106263	0.422865954	0.938253683	0.343072133	0.381390727	0.595633192	0.456524697	4.21046017	1.383014104	1.663651328	0.900869208	0.003960752	1.835993838	0.005463024	3.715078376	0.149144795	0.190499598	2.153154518	0.367624463	5.186307711	0.1618896	0.189202731
TCGA-DU-7012	0.545205479	1	2.496865861	6.290832698	7.646198887	8.423516624	5.719888369	3.843469813	2.260781188	4.608020284	4.241261706	4.930236085	6.635332793	5.207715688	3.016667868	10.45324658	5.771735349	3.61382346	9.262597242	3.506834223	6.775658722	6.535369178	4.151210251	1.493156459	3.70583042	7.368318732	4.143343153	3.61453849	1.932682457	5.319136739	4.278731463	6.560954312	5.270362662	2.284032108	5.500927264	2.531989851	6.855912744	4.153978803	4.264085652	0.624604373	2.909710036	6.383993353	6.587705227	4.015723711	8.312744677	0.904082507	8.471937492	3.255361036	5.009065832
TCGA-HT-7468	0.556164384	0	0.035559595	3.944915859	4.064163197	3.190477657	1.741058383	0.298358525	0.042293155	0.184620055	0.714588779	0.948367611	3.612401679	1.900152338	0.94240685	2.312820942	0.346782386	0.246693569	4.378199602	1.399926424	0.752613387	1.81171388	1.023225838	0.135759238	0.259330722	0.23217722	0.413931079	0.33246508	0.123257982	1.11448039	0.25207546	0.58740162	1.17269652	0.070625084	1.132857029	1.067706611	1.944368585	0.995363425	0.003960752	0.065234013	0.042834453	3.121236381	0.106276265	0.004964672	2.757245949	0.287976652	5.891044124	0.002679929	0.166764944
TCGA-P5-A5EW	0.55890411	0	0.006190809	2.452456913	2.140625644	1.677336826	1.623485424	0.301387246	0.004334929	0.146357909	1.651434886	0.916198993	3.393097837	3.233379695	0.781450253	0.939832485	0.030034625	0.900059562	2.718251374	0.446483387	0.731213762	0.127827676	0.892267858	0.059505268	0.113963578	0.218938839	0.547642529	0.273767689	2.897229632	1.894213483	0.337178783	0.228549935	0.501064769	0.011025911	0.907161722	0.533868919	0.559508415	0.520934957	0.003960752	0.139900056	0.005463024	3.184788772	0.002385591	0.004964672	0.566318532	0.208669752	4.827206256	0.002679929	0.302395538
TCGA-DU-5852	0.561643836	1	0.378253958	3.470839122	5.506819981	5.28387544	2.173372853	1.617248096	4.476561439	3.382968508	2.834743283	2.021393463	4.745026885	5.214818363	1.467124265	9.038653487	7.77361248	2.212321914	6.507021595	1.697497811	0.80688298	3.534846829	2.436391449	1.483227074	2.092909869	2.24720463	1.076230867	1.074846423	0.366804189	2.938102871	0.55566809	1.076595338	2.790943699	0.691491637	4.058345749	1.006174406	4.313637217	1.644042888	2.786863514	2.080076715	5.787379959	4.718403026	1.202721125	5.127882855	5.597387886	0.677335499	7.575000574	0.418053314	1.003188154
TCGA-DU-5855	0.567123288	0	0.238409452	3.490713193	5.237068589	3.570456712	4.750542358	1.805254446	0.004334929	2.315948782	3.878228027	0.921160982	4.572832795	2.78814441	1.003138355	3.967966518	0.239028917	4.283749878	7.184980811	0.881437991	0.674031033	0.169244169	2.379494474	0.373810146	0.780548623	0.406430411	1.234991114	3.023545592	0.021557928	2.174111681	0.422657232	0.449308944	0.724455378	0.20997619	2.055175472	0.708382178	1.068157122	0.484487474	0.531249906	0.584597983	1.19141587	4.313039961	0.294429877	2.656764786	4.520044119	0.176726103	7.261035345	0.002679929	0.104302177
TCGA-HT-7694	0.575342466	0	0.120563331	2.077363392	1.421161219	0.989069016	0.735707941	3.349221903	0.004334929	0.427756034	0.397678668	0.239587865	2.296218782	0.998337974	0.253108706	4.189479265	0.555014638	0.60390678	3.80117254	0.453821683	0.270423585	0.099395452	0.328682146	0.075088321	0.470462235	1.822752917	0.120184488	0.301096238	0.110683241	0.504837702	0.22879298	0.174537058	0.791531341	0.140937118	1.442972272	0.344857126	0.333730434	0.505686958	0.215001809	0.198890006	0.005463024	2.895698897	0.265433931	0.004964672	1.423556341	0.475836796	4.07423441	0.198501338	0.177775903
TCGA-DU-6402	0.58630137	1	2.344171	4.36462	6.684685	6.182698	6.875743	5.285821	0.6925245	6.027789	1.540574	3.908914	5.382033	5.408365	6.766028	14.54305	10.74354	7.804955	8.527244	1.48028	0.3745589	3.532689	2.658011	4.461053	5.415238	2.556552	1.706493	2.327048	0.4095403	3.431807	0.935369	1.659633	3.785472	0.8047458	7.749372	1.290975	4.289275	1.677429	4.176203	5.757018	0.1063413	7.949772	1.070969	5.31515	5.755052	1.207078	7.238387	1.402802	1.084767
TCGA-DU-A7TD	0.624657534	1	0.1015383	3.659983	6.715027	5.314708	3.672242	0.7022182	5.180926	4.59524	3.825606	2.4224	8.461561	6.003114	3.556204	10.80172	2.93967	4.613351	5.808632	4.199883	1.430303	3.028732	3.056884	1.635953	0.8187003	1.349658	2.590829	3.567537	0.2602867	3.303034	0.7516905	1.049861	3.154085	1.051586	5.014862	0.7541932	7.921868	5.575128	1.267735	3.60316	5.097056	5.782489	1.132689	6.040445	4.126416	0.4992636	7.708892	0.002679929	1.182307
TCGA-P5-A736	0.630136986	0	0.08211966	5.976688319	5.122842776	4.382159592	1.807074754	0.246342128	0.044219592	1.071498418	1.378853926	1.77434594	4.684324181	3.944473992	0.269900462	6.657704439	0.061505978	2.592017384	6.249498704	1.405972183	3.948835623	0.706854136	1.709205221	0.005909118	1.7383754	3.509560693	1.222926004	2.555916596	0.322068624	2.074468431	1.609422033	3.053254318	0.938010062	0.762956281	2.305789425	0.432087772	2.337419009	1.548231382	0.003960752	0.178121928	0.005463024	2.714979886	3.135103348	0.220623662	3.728745707	3.591650204	6.672224958	0.600123163	2.100566211
TCGA-P5-A5F4	0.632876712	0	0.176398945	1.154999849	1.967806544	1.174335783	0.450686812	3.277330254	0.004334929	0.281634422	0.549530958	0.644857313	2.35469625	1.801493995	0.404814999	3.958985171	0.934284483	0.304584982	2.844364579	1.167562976	0.268995386	0.18492467	0.426764458	0.067385994	0.417993498	0.877653966	0.219791158	0.135615471	0.374790273	0.68743418	0.27579241	0.28693644	0.808303762	0.367529544	1.705533345	0.311337124	1.220756367	0.223198246	0.375150136	0.319051633	0.16421471	2.892433474	0.117279477	0.122780529	0.591456205	0.209656521	3.631231662	0.002679929	0.249443378
TCGA-CS-4941	0.64109589	1	2.45232412	3.42089233	6.01762811	4.61902987	2.67473718	0.91041287	0.49522096	3.608907	3.18586816	3.61593567	7.12712508	4.89285848	2.48522866	10.10338299	6.95614936	2.05447069	8.70198539	5.27330615	5.23613508	3.57217725	3.21470332	2.32123026	4.1793285	6.54612475	2.32797979	2.34752028	1.01771705	3.42865588	3.26126433	5.4260915	6.0918715	2.62983147	5.77643018	2.41431685	7.32425668	5.00367732	5.39098512	0.3417696	0.40482093	5.59980228	5.26896819	3.06285985	5.57843528	1.91278133	7.84268895	0.99452194	4.25374398
TCGA-VM-A8CD	0.657534247	1	0.7309707	3.15759	6.462996	3.762273	2.578221	3.510896	0.07496013	2.906322	2.826363	1.292389	7.95139	2.039763	3.222692	13.75207	2.042935	6.451268	9.359984	6.669871	1.368585	3.491923	2.291924	1.477686	3.35831	4.104116	2.497512	0.4048161	0.3708028	3.14386	0.54543	0.876441	1.781221	0.0671168	3.662559	0.6201818	7.637263	3.206138	1.987863	2.158847	0.005463024	6.167883	1.898019	0.5927444	4.291088	2.201277	7.017958	0.2080336	0.8906002
TCGA-S9-A7IS	0.660273973	1	0.289511067	1.848457596	4.339601736	2.466647034	1.212152214	1.317984766	0.597868193	0.267344934	2.368903267	1.142494605	4.201018868	3.945461089	3.203866851	3.401244816	3.126750089	2.282590392	4.440964175	2.186903006	0.130452539	1.166023769	1.305658682	1.740496606	0.767433149	0.323964602	0.457952503	0.233536054	0.621729732	1.154938297	0.633723621	0.122613759	0.888004613	3.261186434	2.242749222	0.900672883	3.221504652	1.378352213	2.411044437	0.448214093	0.565254015	5.19951128	0.002385591	2.359003474	2.838255706	0.023233217	5.978533965	0.002679929	0.990919129
TCGA-DU-6410	0.663013699	0	0.199264293	0.555350287	1.641770724	2.324403296	0.866236455	1.103618297	0.004334929	0.159227167	0.337433624	0.066179021	1.350129829	1.001866332	0.866979577	3.447634725	0.090281521	0.79793899	2.739814227	0.550217878	0.24425334	0.19744514	0.32856827	0.061275458	0.432535096	0.254572657	0.090947127	0.085031285	0.000180446	0.293679534	0.420978912	0.663670429	0.306206261	0.428595903	1.722886048	0.308239644	0.027021577	0.064566349	0.003960752	0.219356943	0.005463024	1.354578838	0.002385591	0.059083537	0.968015798	0.300871261	3.12696136	0.002679929	0.071401157
TCGA-DU-7292	0.663013699	1	0.175521719	3.575380034	5.465239613	1.393431603	2.262836356	4.150422542	1.61601567	0.714327507	0.760187477	0.7730659	5.277706021	3.973034855	1.709053764	8.516639376	0.352492315	1.728953437	6.514344877	0.766407325	0.93370538	1.378353671	0.348582347	0.26568567	1.177145889	1.077212002	0.579757498	0.532671728	0.388659922	0.731209064	0.682370385	0.724641764	2.257088236	0.440455798	2.033445719	0.884642937	2.700045992	1.321934882	0.003960752	1.230936248	2.019698976	3.695899703	0.604196682	0.09782961	2.418247237	0.873180322	5.532229467	0.002679929	0.805248758
TCGA-P5-A5F2	0.663013699	0	0.055214635	3.018773567	2.347303605	0.793658517	1.579783938	0.843416929	0.004334929	1.545349121	1.192856492	0.292523344	2.921350107	1.086381831	0.195769731	2.974917129	0.544803786	1.168591722	3.993309659	0.97144978	3.831404337	0.280831032	0.603729364	0.333748263	0.330420731	2.878392289	0.178769123	0.944807347	0.093295269	0.451221609	0.532211149	1.918486532	1.284688086	0.172374717	2.472777808	0.126498371	0.189469918	0.124039718	0.378877212	0.556420726	0.165855528	2.69812587	3.229667676	0.285689264	1.314254008	1.38091024	3.529502354	1.067171007	1.105224257
TCGA-P5-A5EX	0.665753425	0	0.09823204	4.646759	6.226082	5.19704	4.767932	1.835923	3.078974	5.839546	2.216374	3.924403	5.476783	4.229494	3.350878	10.87082	2.991869	4.872944	7.690002	2.817779	1.98917	2.978492	3.074957	0.8392753	2.424579	1.650118	2.584833	1.683725	0.5243433	3.731841	0.2205821	1.722575	2.373066	0.228045	3.453607	0.9859789	4.678544	1.903288	1.88872	0.3332651	0.0994831	5.659396	0.4703234	0.4312032	7.234777	0.8411963	8.529298	4.956457	0.320074
TCGA-VW-A8FI	0.671232877	1	0.137533996	1.511995777	4.91266313	2.422105122	1.703146836	0.460939316	5.130095532	2.937047579	2.902654972	1.974726137	5.280469551	3.016392019	2.089997599	5.309074689	0.994222821	2.76194344	6.861589213	3.823430126	1.340002603	2.251840721	1.876707948	0.769908833	2.182099487	0.591139071	0.986087291	0.613707067	0.096386974	1.751809419	0.795104427	1.593408834	3.930544523	1.525705155	3.275536183	1.292064106	5.378948457	1.986291047	0.144632766	0.3576339	1.980572058	5.361952929	1.402915063	0.185624966	2.896589958	0.250733987	6.350132047	0.002679929	0.852023057
TCGA-S9-A7J1	0.682191781	0	0.111541961	1.833260425	3.233774041	3.322656963	1.491614573	3.173208785	0.139657529	0.433045214	0.596064294	0.567505572	3.646315711	1.528720029	0.375467168	2.326323929	0.335745564	0.791819259	3.196873505	1.47041817	0.156834741	1.143302856	0.982773137	0.033516138	0.201119947	0.194470226	0.371538019	0.472648714	0.101881818	1.266974095	0.166256576	0.190555448	0.789966723	0.084037505	1.569450236	0.452146608	2.168457215	0.486317055	0.523358472	0.142600546	0.005463024	1.34318676	0.245650937	0.004964672	1.627846615	0.230100503	4.863774797	0.002679929	0.308274423
TCGA-DU-5854	0.704109589	0	4.343095	5.258186	7.045897	3.495491	4.000787	3.621106	2.358356	3.88163	1.738297	2.607349	5.031959	4.592983	2.769273	11.2907	8.734574	4.625015	8.21148	1.30909	1.32173	1.376944	2.031464	0.9412166	3.126164	2.095136	1.297924	1.53316	0.3430283	2.793694	0.8728572	1.304623	2.113516	0.5438828	1.229332	1.984057	2.410895	1.090858	0.2518596	5.02498	0.005463024	4.232434	0.4000038	3.51825	4.592422	1.969019	6.950098	0.002679929	1.180936
TCGA-DU-7013	0.736986301	1	0.5997483	4.927901	7.253117	4.178511	2.432168	1.873747	5.490207	4.422782	2.121019	2.988988	5.361007	5.116435	2.98131	10.44187	5.347242	2.936809	6.781223	2.535614	4.450942	3.424135	2.404052	2.005639	1.488551	2.634104	1.466092	2.318839	0.9733553	2.805231	2.208326	5.035943	5.213284	1.499952	4.602372	2.208508	5.517506	2.962592	0.1076367	1.891888	3.081484	6.276772	2.673376	4.970654	4.97254	0.8089618	6.881258	0.002679929	0.7715014
TCGA-P5-A731	0.750684932	0	0.476720894	2.746473573	4.854831214	2.862904065	2.125572691	1.110749866	0.197705316	2.435234861	1.009848896	0.764126092	5.630901824	3.214779046	1.79040284	8.095479604	4.915609533	3.479825027	4.882610753	1.735698683	1.944650011	0.785406113	1.209726252	2.654077871	2.35811985	2.097912728	0.437518535	1.183983138	0.689222785	1.167918697	0.498359449	1.633921277	1.856157628	1.253208147	3.852754003	0.920849171	3.136938664	1.100438655	1.878288931	1.138166103	1.913743455	4.691814561	0.741201182	1.094489104	3.002533002	0.356658674	5.92265438	0.372066966	0.517379609
TCGA-QH-A6CZ	0.764383562	0	0.1998805	0.174257634	0.195567972	1.365832019	0.693437923	1.088444291	0.004334929	0.184745882	1.203762545	0.118597786	1.55411412	0.805114843	0.316246242	2.049808573	0.210301082	0.121600346	2.115810723	0.733319992	0.40238387	0.197943667	0.229755533	0.050620952	0.251433991	0.857404995	0.091213265	0.123300836	0.042482386	0.3344016	0.178165622	0.358273383	0.488583443	0.011025911	1.068300417	0.284614572	0.101779751	0.33079713	0.003960752	0.118761553	0.005463024	1.28987114	0.002385591	0.05922039	0.590204983	0.205210661	4.350557022	0.002679929	0.038417316
TCGA-HT-8012	0.783561644	0	0.018572106	1.849766286	1.915159876	2.400429249	1.385562041	0.754530198	0.004334929	0.935033307	0.104566041	0.51586073	2.365621617	1.861135012	0.631927335	2.781457188	0.064792979	0.694943287	2.872560926	0.526081124	0.34618285	0.354795672	0.640354334	0.107198759	0.399631354	0.218815686	0.156720463	0.285678219	0.154027827	0.582201571	0.120836003	0.387303219	0.796050782	0.036385278	1.146510954	0.415684291	0.264273313	0.097558484	0.378986685	0.289956547	0.005463024	3.790594405	0.17322173	0.004964672	1.989652292	0.223766165	5.384662745	0.002679929	0.11580488
TCGA-P5-A5F0	0.78630137	0	0.105627278	0.380908975	0.671885666	1.474080683	0.583110495	0.993047787	0.004334929	0.420104741	0.231303367	0.495658327	1.864852539	1.408501921	0.608385518	3.450641328	0.683521037	0.588501743	2.977762547	0.559952626	0.003963953	0.31943978	0.259367572	0.019009008	0.210412921	0.97109879	0.172379206	0.097410882	0.049019951	0.524057627	0.157922902	0.371371297	0.452349293	0.079893322	0.791109915	0.45556575	0.822115476	0.961125713	0.780747404	0.570911669	0.13125034	1.693128363	0.12215739	0.185249301	0.944556376	0.297513666	3.295937556	0.251893026	0.081958478
TCGA-P5-A735	0.8	0	0.006190809	0.861813762	2.321714202	0.797156899	0.529204086	0.299524181	0.113713713	0.174010447	0.243106796	0.012180659	2.728991617	1.282954569	1.806760062	1.496703806	0.034513528	0.92608752	2.117017378	0.62905916	0.743749936	0.152230579	0.453385863	0.022509901	0.09627238	0.085562938	0.140242716	0.777970718	0.121411767	0.768659903	0.137640317	0.224636513	0.666236061	0.011025911	0.430258046	0.140144943	0.237125734	0.015008642	0.003960752	0.050912048	0.005463024	1.572195119	0.002385591	0.004964672	0.213599338	0.188163448	4.872049502	0.002679929	0.004366557
TCGA-RY-A83Z	0.824657534	0	0.040533524	1.27623729	4.584115626	0.747722015	1.154754399	0.330641096	3.996052724	0.331052514	0.929445563	0.454371617	1.988511983	2.63299577	0.403308197	3.369576603	0.322341607	2.861601794	3.188748139	0.606239721	0.892922874	0.052407671	1.716376409	0.083552928	0.222464711	0.344975585	0.115746009	1.867854743	0.120751829	1.454659742	0.585660986	0.140781905	1.463364067	1.809925443	2.337493233	0.49837502	0.11424339	0.668324988	0.393905427	0.253376909	1.322833379	3.333012261	0.235351955	0.004964672	2.759516929	0.06328989	5.900603632	0.002679929	0.360009035
TCGA-QH-A6X3	0.857534247	0	0.020391999	0.640685176	2.572831539	7.489857912	0.908559833	0.269378368	0.004334929	0.636024467	0.923544831	0.807542088	3.340498654	2.067790211	0.395316783	1.64817198	0.041761779	1.334156993	4.68306077	0.815686077	0.125196288	0.163765832	0.410095714	0.02767538	0.203852201	0.353182056	0.369466215	0.322314092	0.020708912	0.569453857	0.557097377	0.316635711	1.292395875	0.325780697	0.903787839	0.379567938	1.210934385	0.320671673	0.003960752	0.164905943	0.005463024	1.851616298	0.367556712	0.004964672	5.36127488	1.098872033	3.354978018	0.213083393	0.131389496
TCGA-DU-7290	0.863013699	1	3.039666	8.008129	8.104365	5.945872	3.054848	2.278544	0.7074014	3.825917	4.264602	2.907961	7.74355	4.116421	3.846061	11.12241	1.140266	4.638001	10.40686	2.359231	7.975607	1.411357	3.640604	1.337965	5.092139	8.299502	3.200687	3.112436	1.633176	3.846417	5.499685	7.513325	7.22023	3.061564	7.147321	2.109225	4.32359	2.429824	4.422771	1.139625	1.444543	8.781797	9.496709	2.425403	6.596334	6.893862	8.698705	0.002679929	7.95822
TCGA-S9-A7R2	0.865753425	1	1.619901918	5.672096646	6.489252961	4.43666024	1.546699348	1.847349194	2.474171373	1.785102953	2.386306783	3.436256925	4.990987453	2.431359034	1.041921987	7.881452913	0.698403123	1.855944335	8.524418316	1.480634992	6.604489019	1.517735774	1.921810649	0.326207487	2.068091913	6.68830079	1.354537155	2.382635133	0.37002615	2.469899583	3.849781761	6.799146622	4.418740252	1.595246051	4.066512606	2.300489836	2.817447653	1.137611337	0.136868938	0.211426007	0.490975778	3.924155111	8.153993916	0.064274736	4.690937332	4.16107007	6.307054268	0.239033317	6.598915193
TCGA-P5-A72W	0.868493151	0	0.006190809	2.263149599	3.210395154	1.070622033	0.640727369	0.246584022	0.042430845	0.483757941	0.436671436	0.397389313	3.478738165	2.864189541	0.649939313	1.090917483	0.04301254	2.46800571	4.8976975	0.98868522	2.715833669	0.254375485	0.779019931	0.125522936	0.115548978	0.649789324	0.220276698	1.629576009	0.042482386	1.127122717	0.454066543	0.561528331	1.960752639	0.384017469	0.982627401	0.234695434	0.640691873	0.064703142	0.003960752	0.17045914	0.005463024	3.000577042	0.806630044	0.004964672	2.118491636	0.918985898	4.86114599	0.220441163	0.104169421
TCGA-HT-A74J	0.876712329	0	0.161917916	1.857553852	3.260044531	1.414916065	1.133454423	1.035412574	0.004334929	1.050490316	1.49841288	0.522432253	2.732246912	1.493451248	0.299769327	4.450647397	0.075559316	1.841276287	3.8637061	1.475916964	0.454999921	0.110174165	0.928976219	0.367686398	0.507201316	0.429780363	0.268822343	0.33564379	0.650497036	0.888288374	0.548787135	0.422805584	1.127455327	0.157124008	2.624509971	0.712961631	0.541257982	0.249613795	0.240564282	1.011922644	0.005463024	2.272026618	0.296645149	0.004964672	1.353507264	0.880969052	4.467779703	0.41250578	0.423149783
TCGA-FG-A4MU	0.893150685	0	0.325364	4.70652	7.256513	5.515508	4.80729	0.8725279	0.9491419	5.848541	3.559723	2.92016	7.674657	6.137287	5.046865	11.34311	8.330483	5.303094	8.553128	1.963773	2.623938	4.381937	3.347121	0.9870149	1.231626	2.365039	2.759711	2.774369	0.9231317	3.67425	1.396801	1.35579	2.913541	2.667824	8.486067	2.385241	6.718823	5.458237	6.420946	3.938455	0.5124585	7.778043	2.531448	5.966958	5.807651	0.0287051	7.828671	1.455539	1.761375
TCGA-FG-A70Z	0.898630137	0	0.52980215	3.970939187	6.509491484	4.435319541	2.177667151	2.511355068	3.298406753	3.997870761	2.930073985	2.148745991	4.727159528	5.837070892	2.132881694	9.312390221	3.092114314	2.909163613	6.897126354	2.144119414	2.757797563	3.578463479	2.501516673	0.80766958	2.979253338	2.627101167	0.951056817	1.422415724	0.590091091	2.561826002	1.03219133	1.9393244	6.374169872	1.013856358	4.233682668	1.490889471	5.150470043	3.208668269	4.302177001	0.884554733	4.561182403	6.908276495	1.947528908	4.801702283	4.938738883	0.359435803	7.736552919	2.305255197	1.749383012
TCGA-P5-A730	0.912328767	0	0.350506668	2.245366232	4.905941956	3.162114691	2.369197807	1.014493643	0.004334929	0.447123565	0.184341563	0.414639284	3.044513542	3.548173063	2.492920569	3.006337435	2.727235115	3.159531332	5.504315299	1.568938602	0.520213833	1.139459006	0.44029578	0.131362814	1.008441112	0.336381439	0.210044906	0.242763109	0.304055591	0.557852593	0.186131847	0.088535147	0.938158493	0.299917035	0.822589838	0.271592008	1.105071445	1.058335367	0.72501351	0.230144447	0.005463024	3.409297581	0.213047548	0.220623662	3.163077292	0.184779537	3.721673302	0.230800069	0.237766629
TCGA-HT-A74L	0.920547945	0	0.238769108	0.96277772	1.617924393	1.234776137	1.336377224	0.489158012	0.004334929	0.378584635	0.96731971	0.060966715	3.017668727	1.913161624	0.339761122	2.46018494	0.441912816	0.283891238	3.214550307	0.799886423	0.271850361	0.484046399	1.081442332	0.132398496	0.152947914	0.101830096	0.200476686	0.145365399	0.093295269	0.80212523	0.385584437	0.633466583	0.473315029	0.011025911	1.302841853	0.166160668	0.803029008	0.102894478	0.003960752	0.059658907	0.038975891	2.435243342	0.095992255	0.053735944	0.832265522	0.106232812	2.751332633	0.199494681	0.334037781
TCGA-QH-A86X	0.923287671	0	0.089466252	1.034398267	2.683021479	5.549664307	1.064571743	0.950193564	0.004334929	0.672065143	0.602279785	1.138957355	3.210859511	1.654325894	0.605869664	2.996354929	0.168445289	0.783757373	2.836308529	0.769171878	0.302768946	0.149654397	0.357982102	0.211666508	0.189636792	0.49883769	0.315064053	0.322314092	0.147434037	0.636210937	0.16348419	0.195688565	0.600162226	0.096529577	0.651762172	1.062595746	0.783182737	0.154150371	0.093260772	0.164905943	0.005463024	2.322331423	0.219086861	0.082834572	2.690357667	0.174326434	3.317983649	0.002679929	0.233893407
TCGA-DB-A75L	0.936986301	0	0.186510283	0.388339243	3.543997284	1.101975478	0.902101289	0.543282305	0.004334929	0.1560208	0.942208086	0.191517374	3.536933309	1.722605991	0.158470038	4.97999195	1.852698894	3.059922857	3.216406433	0.583332945	0.398472891	0.529643866	1.225853451	0.063586985	0.476412996	0.781901261	0.235365781	0.34941192	0.054698725	0.955280911	0.285190997	0.229892699	1.875820869	0.230332479	2.538195404	0.527785361	0.615987225	0.218297421	0.208970639	0.585536993	0.037871507	2.508698898	0.092771683	0.004964672	1.324183539	0.241479921	5.438005101	0.192776141	0.146032106
TCGA-HT-7884	0.939726027	0	0.074600045	2.720343892	1.423972995	1.451801491	3.000425046	1.494811127	0.004334929	0.614545991	0.416773933	0.457078463	2.360785649	1.597101317	0.563263404	2.239263731	0.602187579	1.068282893	3.393198199	0.577212503	0.178940931	0.188567001	0.314376016	0.048150786	0.616863066	0.130284998	0.253972165	0.491786259	0.171846908	0.528524717	0.432997356	0.280356467	0.888158376	0.011025911	1.639373016	0.394881704	0.027021577	0.235740388	0.226500808	0.062381222	0.005463024	2.120457519	0.002385591	0.200199006	0.372689532	0.349189111	3.106101366	0.209266941	0.215718674
TCGA-DU-A76K	0.950684932	1	0.684261465	1.019919348	5.676478588	0.587300664	0.875812284	2.5520023	1.982634333	0.539393343	0.810373609	0.561912683	4.650655993	2.523524865	0.486316632	5.065137121	0.415116427	0.405615415	4.693634411	2.589550666	2.816001516	0.878000781	0.421549949	0.7135418	1.008441112	3.375567304	0.717096874	0.567800274	0.642441367	0.25596205	1.981449936	3.55195257	2.565662572	1.755290557	3.498609307	0.651429229	1.443948659	0.594523982	4.151252636	0.238691478	4.23603029	4.348028694	3.435922597	0.004964672	1.637483464	2.246823932	3.342196127	0.527558943	0.316075371
TCGA-DU-7006	0.956164384	1	1.480144	5.661326	5.3677	7.943228	6.808613	5.06854	1.227564	6.767087	2.930869	3.329756	5.209129	5.201304	4.917348	12.92234	8.400617	7.095618	9.448478	2.166859	1.314459	2.279758	4.042913	4.253888	7.532467	2.966286	1.823902	2.819094	0.7822832	4.067476	0.8976452	2.215664	2.622894	0.8327673	6.225875	0.7289166	3.12348	0.6810421	0.2362146	6.724197	0.7465176	6.961789	1.508468	3.562652	5.877448	1.973663	8.369235	0.002679929	0.3901927
TCGA-HT-7469	0.961643836	1	0.113508033	3.369457224	4.58039915	2.545834252	1.300600162	0.599202351	2.612749643	0.183109255	2.146499439	0.52897355	5.413606671	2.728862649	0.358672395	2.865888014	0.481846693	1.440259217	8.95456445	1.331043124	1.832283195	1.158131787	2.107111063	0.228936273	2.096835529	0.137343573	0.575052837	1.507978938	0.176933991	1.448885626	4.190584199	1.030781477	1.999734782	2.634321579	5.042531026	0.697435273	2.011173907	2.155568354	0.003960752	0.297804756	0.814046448	4.782173607	0.002385591	0.36996305	2.891772673	0.162266967	5.989139614	0.002679929	1.210909954
TCGA-DU-6403	0.969863014	1	0.035697996	2.980266392	5.725173841	3.317025686	1.39381045	2.019654621	5.484103424	1.596638714	2.176561681	1.899648835	4.705610619	3.163728627	1.554245266	8.530000959	0.437183443	2.219601194	5.637306289	2.295811039	0.500290851	2.766263629	1.82330369	0.348154874	0.842469391	0.407401997	0.882882283	1.451267648	0.083844559	2.50572475	0.575546581	0.32807109	1.994321698	0.717846843	3.072686428	1.085848259	4.765344867	3.656620237	0.126581594	0.360719431	3.692919885	4.310283592	0.538136254	1.082413705	3.937901964	0.177230781	6.924975842	0.002679929	0.471864615
TCGA-P5-A72Z	0.969863014	0	0.006190809	0.3350351	2.566008	2.076755	1.159522	0.2470677	0.004334929	0.1776823	0.2758068	0.3406269	1.406605	1.770807	0.626791	2.24012	0.5863522	0.9984236	2.248175	0.5984249	0.1241427	0.5527293	0.4355535	1.511735	0.03206558	0.2229969	0.1174447	0.04431834	0.02056736	0.2441325	0.1712833	0.1168141	0.3857715	0.1228747	1.001815	0.1754003	0.6177662	0.1960315	0.003960752	0.009737481	0.005463024	2.599659	0.1018779	0.05689209	1.248454	0.05300248	3.527559	0.002679929	0.0686815
TCGA-DB-A75K	1.008219178	0	0.02151077	1.548605084	5.409733529	2.259308997	2.783267334	1.202385307	0.004334929	1.00814863	2.811340803	0.273006307	5.425101867	2.376011601	1.875739881	7.434395265	0.217076843	3.735066113	4.194148811	4.40931409	0.605742976	0.567497354	1.400655871	0.063451117	0.242527489	0.239843291	0.796734219	0.588185046	0.043875852	1.624920941	0.222397451	0.125767279	0.381271054	0.011025911	2.295801637	0.679706718	3.119570282	1.300714268	0.938316553	0.175739616	0.044209962	5.73024279	0.210080191	0.061134959	1.422697618	0.167103033	6.423203963	0.227639449	0.350995204
TCGA-HT-8104	1.019178082	0	1.848742	4.202783	8.239539	2.453078	4.247639	2.392732	0.1133209	2.231399	2.149739	1.91749	6.45338	3.984198	2.242855	11.58604	3.773406	3.990173	7.371877	2.064029	1.112082	3.269911	1.530851	2.214427	3.385213	2.418179	1.42092	2.867655	2.779016	2.481561	1.07981	2.064082	6.03185	1.850103	2.69722	0.7145997	5.209549	2.005817	5.766019	3.207998	3.207315	5.676494	2.481207	1.980832	4.282159	2.906549	6.400463	1.081614	1.332117
TCGA-P5-A737	1.019178082	0	0.062430489	0.256792771	1.541260887	1.454736478	0.808596797	0.197617826	0.076976983	0.122105502	0.716583408	0.466202054	2.739870704	2.193235107	0.717961247	1.462850506	0.50511882	0.918677765	2.549529215	0.604830598	1.617487257	0.740312855	0.602698305	0.02767538	0.386820361	0.632842176	0.223186416	0.190884046	0.061181028	0.900146656	0.209762212	0.854167665	0.234399674	0.326904249	1.683584247	0.151481507	0.718614088	0.471100544	0.231487399	0.063604553	0.076961092	2.610275781	0.002385591	1.39478536	1.878029891	0.306065677	4.222876812	0.397785914	0.162056195
TCGA-QH-A6CX	1.019178082	1	0.330990061	5.212748074	8.22317895	2.314978769	3.766989896	2.420275673	1.138446059	3.693420263	1.694103158	0.64294198	5.028842159	3.919789204	2.390596246	9.824260295	1.314702221	3.564368306	8.486615417	1.224826135	2.15196166	0.142675236	1.279555399	0.762798027	0.772261789	1.904265874	0.414987873	3.483648304	0.804348526	1.433406406	0.525895534	0.892019726	3.395020575	0.889448618	3.742611903	0.14543806	1.159053873	1.374504604	5.085757175	0.455026062	1.820279586	4.078351284	1.464902265	1.886534379	2.941504322	0.475223136	6.01773353	1.322077886	0.950316963
TCGA-E1-A7YK	1.035616438	1	1.284384525	6.122714585	8.154413475	3.809380531	1.836840874	1.313365416	0.146837328	4.982409725	1.681730679	2.670915867	5.558143781	5.466573761	2.436013241	7.990274884	0.339246079	5.746907629	7.249794705	2.518362533	2.194140644	0.938555314	3.238667542	0.347599202	2.167287016	1.045059254	1.50272084	2.027055781	0.1581497	3.178656586	0.841494971	1.093544685	2.260185982	1.052658987	2.77500333	0.829964141	2.630450811	0.323295306	0.518999475	1.238344573	0.303490045	5.701396995	0.84914589	1.69112321	6.525269093	0.345831771	8.551330857	0.56329356	0.530824059
TCGA-QH-A65V	1.052054795	0	0.251180918	2.369365327	3.311306322	1.383447337	0.911286333	0.862524332	0.047104336	0.048692425	0.532060674	0.073144593	2.513772794	1.090440716	1.184281823	2.777956451	0.265525647	1.706691686	3.531429031	1.004438105	0.600650695	0.42689656	0.606350483	0.043748705	0.087545376	0.381044194	0.053180617	0.537897973	0.07091828	0.858395875	0.239228395	0.176311712	0.59921987	0.011025911	1.803022585	0.246141863	1.804732254	0.124695448	0.003960752	0.189600806	0.005463024	3.482534931	0.002385591	0.004964672	1.478033539	0.18050683	5.575230486	0.940137832	0.316990326
TCGA-HW-A5KK	1.063013699	1	1.259283	5.60609	6.492984	2.661634	3.623988	0.9069203	0.4043963	5.539068	3.688442	2.678396	4.859689	3.613389	3.348963	12.34073	1.114615	4.094703	8.499028	1.548231	5.169056	0.6591488	2.404314	2.081413	5.025366	6.085171	1.357346	1.402351	1.826963	2.615309	2.899991	4.80432	3.384498	1.543356	2.054049	1.716417	1.611762	1.185477	4.95115	1.477011	1.887281	8.222027	5.291074	0.6589718	4.833407	2.214225	7.504779	1.708851	3.300308
TCGA-QH-A870	1.082191781	0	0.023326885	3.489861383	2.125974266	1.521668453	1.415943883	0.268664105	0.048475959	0.445973138	1.054208672	0.248528339	4.639698145	1.357477439	0.128687852	1.714255152	0.048143029	0.329003634	3.206634616	0.966507406	2.635124409	0.192700375	0.818834453	0.031988744	0.121083965	3.044358809	1.127382448	1.130001655	0.024948981	0.422348959	0.677921811	1.698680516	1.258826456	0.409769546	0.745762854	0.162091308	0.719311123	1.023171758	0.003960752	0.194810287	0.0488767	1.597716203	0.522502084	0.067951734	1.860448736	0.713003799	3.522847708	0.252849853	0.191701878
TCGA-E1-A7Z2	1.090410959	1	0.195066946	3.552122042	3.836673528	0.765867155	0.601699516	2.101158705	0.038846549	0.395599262	0.468224954	0.06151628	2.854797022	0.894239431	0.106661871	5.430288914	0.355282944	0.397984218	4.363035152	1.063444235	3.512095649	0.308186194	0.458588072	0.105353224	1.940872749	4.021550466	0.055912195	0.786432175	0.05746073	0.27221621	0.476135846	2.355150861	1.505356108	2.032618504	4.462888182	0.180060455	0.850033947	0.146424276	1.796755599	0.060339978	0.005463024	3.142329188	3.528347495	0.610126881	0.846574224	2.730418498	4.058441762	5.448949227	1.698214319
TCGA-P5-A72X	1.104109589	0	0.126156355	2.529516228	3.581851504	0.948972673	1.690570368	1.743716349	0.040088295	0.372867359	1.206705661	1.204889693	4.05954667	2.080391348	0.45230488	5.817463581	0.056010695	1.661544852	4.486475904	1.164907161	0.516411652	0.685457003	0.649636022	0.047876057	1.081198997	0.304496694	0.520666203	0.516077959	0.240505137	1.012149262	0.430601903	0.425361168	1.191066763	0.341095802	1.40438004	0.465773854	1.221001048	1.259179987	0.003960752	0.381806037	0.040630851	3.963574165	0.100275108	0.004964672	2.891140631	0.98124789	4.573754299	0.002679929	0.421769565
TCGA-WH-A86K	1.109589041	0	0.019972232	0.647709175	2.624388264	0.660234046	0.591866451	0.19147108	0.039812446	0.481923055	0.640381689	0.757321004	3.257249371	1.838192784	0.496936515	2.613149383	0.363400368	1.452656947	2.404308458	1.340524064	0.121505404	0.186432976	0.887371959	0.057869279	0.36095704	0.057572625	0.343140438	0.313012432	0.305333173	0.83832248	0.336287063	0.214189046	1.490910563	0.860164329	1.049996166	0.108095655	1.334564437	1.348878047	0.223817861	0.03588914	0.005463024	2.217652044	0.190640925	0.004964672	2.04215599	0.369058155	5.445991083	0.002679929	0.267550539
TCGA-DU-5853	1.115068493	0	0.17049853	1.745730608	6.814421572	5.557620934	0.9970755	0.333033004	0.077782918	0.260801739	2.305302193	3.048346609	3.944982829	1.854854062	0.624307809	4.24840391	2.347742615	1.146609901	3.807346188	0.766826544	0.489714214	2.984337457	2.013092116	0.027954059	0.664372404	0.621555112	1.165703534	0.448962951	0.368471623	2.868669776	1.039296484	0.382158545	0.639002361	0.097852013	1.295811211	3.572900859	1.460784262	0.904125219	2.784822869	0.090652951	0.077766866	2.363514932	0.104278674	0.29777411	3.891290503	1.444454835	5.424297422	0.002679929	0.004366557
TCGA-QH-A6CY	1.117808219	0	0.072444214	0.755708052	1.253102054	1.511342163	0.814119353	0.584402283	0.004334929	0.148166661	1.067181781	0.445171566	2.919597046	0.868395117	0.606429131	4.163602389	0.493226806	0.561378548	2.700740179	1.343428555	0.226209985	0.634176753	0.501041603	0.096487542	0.065558437	0.773909478	0.168480871	0.246147583	0.000180446	0.329275225	0.16524907	0.210730705	0.743143399	0.011025911	1.067684942	0.384473349	0.931237669	1.351196894	0.116087761	0.133837316	0.039665693	2.360973878	0.097867581	0.10288149	2.22998522	0.122057046	4.319452718	0.002679929	0.125254591
TCGA-VM-A8CA	1.126027397	0	0.149842378	2.639996176	3.225229412	2.123643804	2.159223888	1.896900737	0.004334929	0.590093119	1.573692727	0.873152839	3.121285913	1.764698247	0.359116938	5.469947479	0.123614274	3.150448705	4.181875415	1.643010415	0.506660083	0.047566693	0.87017882	0.051443383	0.623708762	1.066438662	0.23344341	0.464693416	0.398485423	0.811160454	0.362575913	0.266272424	0.85139957	0.011025911	2.971959089	0.699701107	1.630034632	0.598095588	0.348560265	0.838233272	0.005463024	2.870496195	0.108271071	0.060314745	3.038103141	0.119169087	5.209035854	0.22434983	0.527376202
TCGA-QH-A6CW	1.134246575	0	0.024303827	4.215087545	4.124426081	1.385207907	1.575489681	1.566483629	0.004334929	0.449317244	1.093771482	0.698080104	3.878656349	3.745807289	2.397932819	1.757730246	0.2349083	1.4562462	4.262063101	0.521602784	0.835633116	0.129920946	0.824374369	0.01970988	0.46345354	0.104100785	0.181267052	0.319449666	0.219338361	1.049924859	0.117972141	0.498357826	0.731256153	0.312908335	3.105158048	0.973621205	0.361014596	0.730114907	0.152354506	0.009737481	0.13834241	4.712947593	0.352734419	0.134639533	1.933039974	0.329151888	5.086935885	0.002679929	0.086401582
TCGA-P5-A733	1.134246575	0	0.515683307	1.032358947	4.516728664	0.967835114	0.806642489	0.902428203	0.080600083	0.09152998	0.897330421	0.220922649	2.989496873	0.913814929	0.229063834	3.544533474	0.400068372	1.598090019	2.985057337	0.504858289	0.391602883	0.036578783	0.350265475	0.021250577	0.755793725	0.243842482	0.184383222	0.945473464	0.811547313	0.69061897	0.304143358	0.342575864	0.922787794	0.308136021	1.220330294	0.211889716	0.265952914	0.081969467	0.003960752	0.028804786	0.03094948	2.806484169	0.268645268	0.113326978	0.645449846	0.483790381	3.478046799	0.153837949	0.138016756
TCGA-FG-8182	1.139726027	0	0.006190809	1.285575381	1.906944311	1.604653	0.86764186	0.642242554	0.004334929	0.256502491	2.260768506	0.681566571	3.102401244	2.400803988	0.28544104	1.797426366	0.027228128	0.659461158	2.885125634	0.331016966	0.603481974	0.232533694	1.16077626	0.063179342	0.577179824	0.0892089	0.483033173	0.528813752	0.166997428	2.034939351	0.497067742	0.335795112	0.585579995	0.011025911	1.52648496	0.608248903	0.312656382	0.066207003	0.003960752	0.009737481	0.005463024	3.739459353	0.109466621	0.004964672	0.815100611	0.524980338	4.962658652	0.002679929	0.107087211
TCGA-DH-A7UU	1.142465753	0	0.006190809	0.657448308	2.634710815	1.058147293	0.546945599	0.678941127	0.358792221	0.397441127	1.399256083	0.253217691	2.988275593	1.731649051	0.390760866	2.705219456	0.071752722	1.379450501	2.304302923	0.512804013	0.336560019	0.6131339	0.969316195	0.099802131	0.625829766	0.909967479	0.272802754	0.438027098	0.190831244	0.728200635	1.221387479	0.312726704	1.099719794	1.736789037	0.743100307	0.46042121	0.663071782	0.277430507	0.003960752	0.138483449	0.237427488	2.51355227	0.194024366	0.056617916	1.866556073	0.326314923	5.814877433	0.002679929	0.159376718
TCGA-HT-8558	1.145205479	0	0.18364651	0.673654345	1.029110945	1.267407568	0.401281892	5.174553197	0.004334929	0.237962483	0.490368298	0.366910696	2.043814913	0.955667962	0.184242909	4.351276796	0.447671873	0.518745214	3.022451342	1.008614166	0.06249633	0.182659198	0.319772156	0.124742462	0.326101813	1.955341369	0.131478258	0.245060591	0.44946691	0.705037281	0.265978649	0.145320381	0.650867952	0.065494628	1.853187624	0.329554637	0.339548188	0.228325932	0.003960752	0.060476153	0.03952776	2.3789426	0.002385591	0.054559961	1.503217337	0.227667557	3.86257244	0.002679929	0.208704117
TCGA-HT-8110	1.147945205	0	0.076080274	5.261107688	6.448306336	5.678373815	1.977956402	0.916239925	2.345390054	3.50506696	3.447455166	2.512802513	5.565314108	3.25511919	2.414405043	8.652407824	0.591650306	1.946922601	6.671481664	2.355440127	5.847801354	3.879674316	3.184066181	0.969002024	0.657270043	6.054168881	2.291985067	1.788774185	0.211552059	3.008998021	2.178900927	5.616221609	5.270645198	2.545900356	4.573215084	2.484876847	5.352726958	3.025286767	6.036877499	0.472320428	2.856498314	6.437468088	5.422655557	3.613155073	6.666906855	0.305374184	7.974327492	0.958837459	4.310374793
TCGA-QH-A65Z	1.169863014	0	0.27416326	1.43391718	2.254042903	1.439206743	0.625245487	0.128628133	0.004334929	0.432200272	1.588961274	0.249972864	3.332717592	2.015564771	0.987221294	3.224910202	0.258261281	0.50075824	2.790435081	0.773767509	0.515409398	0.014627834	0.546066571	0.07076937	0.132220073	0.553061695	0.185503351	0.185225661	0.073512862	0.897630317	0.066071558	0.182379534	0.617111413	0.011025911	0.699540272	0.209428689	0.828904883	0.423383584	0.003960752	0.105898442	0.005463024	1.90618503	0.002385591	0.004964672	1.802093219	0.20360179	3.981073205	0.254403328	0.082767347
TCGA-S9-A6WQ	1.17260274	0	0.049470126	4.239811338	4.996028571	2.852435899	1.026388601	0.579530201	0.041880005	0.682992966	1.003356077	0.852510097	3.395093735	1.795229141	0.628352208	3.91579235	0.089609517	2.759160203	4.770288811	0.872363068	0.821046692	0.500751677	1.609657841	0.071580178	0.191390236	0.318232469	0.579005812	2.629641381	0.141200332	2.281126767	0.098816668	0.156282646	0.643120935	0.126505769	1.988998112	0.453598163	1.548320097	0.327164843	0.338797528	0.193199882	0.042421539	1.753397523	0.530538405	0.004964672	4.029606675	0.412159009	6.033869217	0.002679929	0.195068785
TCGA-DU-8168	1.180821918	0	0.41385797	2.602548915	2.536256202	6.316447048	1.191335016	2.549441708	0.124927921	0.672778465	0.862202822	0.29765194	2.201683172	2.128859672	0.713561789	4.159652606	0.324166517	1.968034209	4.374153291	1.308232502	0.642451636	0.912747295	0.582868526	0.212522791	0.907477856	0.722055466	0.577124832	0.250607659	0.241476439	0.17939612	0.536083573	0.691836524	0.834493883	0.197471672	1.682253787	0.812544752	1.931711754	0.409081937	0.724326473	1.100089353	0.066037925	3.940597008	0.087927193	0.004964672	3.957850701	0.626381004	2.412249414	0.34296013	0.329964965
TCGA-FG-8185	1.18630137	0	0.309946893	1.348323814	2.354382618	1.249795107	0.932016335	0.338598528	0.004334929	0.294850188	1.887823717	0.413138236	3.898194744	2.517726385	0.947831207	1.365525789	0.047589273	2.00719027	2.723661904	1.497601047	0.100632099	0.285407503	1.062279987	0.01451519	0.893583552	0.270340014	0.322643798	0.153504223	0.50457304	0.638413303	0.386660466	0.178463686	1.645403958	0.143882454	1.91107548	0.25380124	0.709696742	0.053028259	0.097935539	0.093582245	0.005463024	2.88212714	0.002385591	0.046574386	2.645435272	0.278727662	4.571547736	0.002679929	0.153746175
TCGA-HT-7620	1.189041096	0	1.327198491	1.736403912	2.434439358	2.469775769	0.846966853	2.154697453	0.004334929	0.821250798	1.464631988	0.08075397	2.70603618	1.405315579	0.691356003	2.582417944	0.967291007	0.866565147	2.124402531	0.602949583	0.551740403	0.278713823	0.565646845	0.034487258	0.348574817	0.287579195	0.09771792	0.153633037	0.130356943	1.229762953	0.395239058	0.056794269	0.946962289	0.011025911	0.796915794	0.436919514	0.371627229	0.544722552	0.003960752	0.009737481	0.005463024	1.655755974	0.002385591	0.201685367	2.630930542	0.087814554	5.32501929	0.501890195	0.089355968
TCGA-E1-A7YD	1.191780822	1	0.386267842	1.557879863	4.548901079	2.950278566	1.880802014	0.734676866	5.274728634	4.641363874	3.226150654	1.822697189	5.389006595	3.04526963	1.215117236	7.660164435	1.845446774	0.762343233	5.902867896	1.86902767	2.673759747	1.373738738	2.037139949	0.424082109	2.691533954	3.884686433	0.790847007	2.399874079	0.428630623	1.226501426	1.901793335	3.882831041	8.084006797	1.337075642	4.587208807	1.027536628	4.586221652	3.598074318	2.459496776	0.234123449	4.797584502	5.872722199	3.166963644	1.401189442	3.244279871	1.893064594	5.693735205	0.847427293	3.220200005
TCGA-KT-A74X	1.2	0	0.25758277	1.020487148	4.478951078	4.084647886	0.674952907	0.29122726	0.084481251	0.513695256	0.419236392	1.265899248	2.810613292	2.538621578	1.078866632	3.298232414	0.145237289	1.163495054	3.569347658	1.639075885	0.094727283	0.825992114	0.656602554	0.076973726	0.131959049	0.083127113	0.292421906	0.246630425	0.045407105	0.908123495	0.076579835	0.168180922	0.574975573	0.074796635	0.783108763	1.098187002	2.038215986	0.549587949	0.328060082	0.049677662	0.03219795	3.245636033	0.148628092	0.043948639	1.989904718	0.052864813	4.161313866	0.002679929	0.532397446
TCGA-DB-A64W	1.2	1	0.026952129	0.950308859	1.402803127	0.581889627	0.385007679	2.712068044	0.004334929	0.662040716	0.512570393	0.087918393	1.922012635	1.168944341	1.303485102	3.904997331	0.530482825	0.492906335	3.346678146	0.557622381	0.093516476	0.103663504	0.209952152	0.052949934	0.390632316	1.248197881	0.062038871	0.218967631	0.030020592	0.308002457	0.13236223	1.397670475	0.903527065	2.020043021	1.605778814	0.134572259	0.228041977	0.213749013	0.003960752	0.39185556	0.057755735	2.315191251	0.397725865	0.004964672	0.540031428	0.159715048	3.23857999	0.002679929	0.347306482
TCGA-KT-A7W1	1.2	0	1.091257641	4.036890291	5.582746226	2.752438888	3.462228606	0.455415733	3.299604799	5.956136696	2.46419918	2.669336132	7.736264155	4.329727537	3.844498959	9.843704488	5.191620346	3.832032362	7.821544019	4.785121951	2.452890009	2.713325235	1.814077257	1.457637955	2.381832734	3.27956905	2.56466011	2.227117533	0.544434791	2.149348747	1.544975981	2.325641823	5.286243431	1.345917493	5.00319951	0.889904977	7.8079623	5.926896124	4.116473196	3.664019438	3.467453517	6.745285896	2.35829402	3.274757797	3.568000832	0.267880317	5.475084864	1.118951789	1.633891517
TCGA-QH-A6X4	1.210958904	0	0.006190809	1.274338552	1.125595312	0.852149759	0.532968132	0.681170238	0.004334929	0.37132414	0.57217357	0.254297657	1.143361204	1.017102393	0.267767946	2.076614265	0.087053	0.309130071	2.13549148	0.388120363	0.180588392	0.045486919	0.544797097	0.04856278	0.119636412	0.107566633	0.047701458	0.153890632	0.020567361	0.483000369	0.207319235	0.487093583	1.085277881	0.011025911	1.355691599	0.055942966	0.166507766	0.062512855	0.003960752	0.088652214	0.005463024	2.55698973	0.002385591	0.004964672	1.390830028	0.082970299	2.645539412	0.393134284	0.03688709
TCGA-HT-7695	1.210958904	0	0.278482137	2.055712782	1.493141582	1.423237661	0.821314909	2.033113804	0.03192804	0.152807157	1.181990236	0.45510089	2.517111211	1.457697162	0.617017004	2.907667317	0.367828691	0.394591566	2.746133721	0.874540142	0.37787361	0.573151391	0.402767752	0.077915486	0.21989079	0.93658357	0.215657269	0.224494182	0.426391556	0.907365734	0.321265725	0.220712325	0.439429387	0.075736887	0.903941372	0.41536492	1.049713084	0.67509795	0.093260772	0.218991879	0.005463024	1.143534606	0.002385591	0.044501831	0.922078059	0.415896909	4.57480241	0.002679929	0.212523337
TCGA-QH-A6CV	1.210958904	0	2.588416862	1.375459103	4.325969726	3.873141001	2.51512056	0.624644856	1.130366379	4.722626857	2.440670841	1.533484629	5.194036692	3.292775757	2.434588054	9.916169101	5.335750955	1.885295584	8.530515921	2.052406918	4.502251081	0.941730102	2.402744017	1.677729403	4.153085072	6.905977695	1.247186906	1.299589491	0.095177969	2.26304159	3.409906223	7.182915914	3.201650521	1.161849952	8.054719016	0.512957916	2.264861589	1.553358387	0.269700485	1.326338918	2.433461904	3.716134513	6.139078691	0.807299605	5.360489433	0.354767123	6.867335158	2.786031138	3.09912133
TCGA-DU-5849	1.21369863	0	0.223220656	2.086758177	4.036720629	4.797400727	1.335144985	2.479585569	0.004334929	0.835387789	0.698266164	1.207714802	3.394985921	2.263762934	1.087174892	5.178448704	0.185888659	1.685270687	3.616442617	1.508121185	0.4652121	0.399921793	0.556956513	0.080871233	0.467271389	0.612610319	0.470802696	0.451579328	0.224137379	1.149904079	0.197873788	0.398404835	0.432447879	0.033759152	1.113319527	0.595839625	2.149732122	1.446911563	0.2663871	0.171088804	0.005463024	3.23506713	0.081442256	0.004964672	3.166018431	0.316283541	4.856290897	0.454529643	0.175378467
TCGA-DU-8162	1.216438356	1	3.43137997	2.777948925	4.164502534	2.414934283	1.842328355	3.560789219	0.068486815	0.560296989	2.070198322	0.453850479	3.444110171	2.048092141	0.839675005	8.561405493	2.066919508	1.124611091	4.996405716	0.972900144	0.350013959	0.46363346	0.40966571	0.228936273	0.865535531	1.386926299	0.453848344	0.230731867	0.235516873	1.688939822	0.424647629	0.62969183	0.784104656	0.135285312	1.649443523	1.258914791	1.173800473	0.633233411	0.108563458	1.362959685	0.037318991	4.698971214	0.400870579	0.096230543	2.119051614	0.50758767	4.585300497	0.002679929	0.432036013
TCGA-FG-A60J	1.230136986	0	0.366256805	4.382961933	6.923429556	4.226841634	1.330992269	0.52291514	0.046280724	0.388643614	1.808933539	1.216888319	4.621159311	1.990409493	0.637592257	2.648207001	1.840787493	1.564402274	5.656903905	2.000947358	1.144244067	0.918156587	1.253905818	0.067250491	0.326557055	1.208241475	0.633841913	0.497771485	0.445365895	1.753809067	0.590597946	1.193764841	0.927132357	0.17036756	1.179386825	1.371418685	1.601929299	0.525882593	0.374381584	0.040730459	0.20074151	2.635174361	0.994784873	0.122518778	3.614426065	1.347957341	4.983800825	0.241686863	0.710729752
TCGA-QH-A6CU	1.235616438	0	0.188499056	4.036258649	4.046468167	0.709305655	0.926188655	0.888172961	0.611468909	0.739126496	0.680686388	0.71344902	3.134925395	2.168554254	0.598576298	5.650198051	0.010271778	0.75836089	5.028001472	1.685671594	2.773618991	0.494396502	0.807364544	0.0304597	0.209300973	0.641295095	0.206740208	0.753382228	0.023395743	0.380931358	0.150558209	0.888563919	1.33385872	0.011025911	2.03573058	0.211520835	2.616725667	0.220504891	0.474454998	0.070381596	0.005463024	2.870203221	0.115693873	0.064274736	0.960164553	0.191414436	4.68730009	0.919168448	0.480147057
TCGA-FG-6689	1.243835616	0	0.130563128	3.482965547	4.025564385	2.395795032	1.285880628	1.311765108	0.064425896	1.02569616	0.94257737	0.698080104	3.983870351	1.58791288	0.605962924	3.116890104	0.074744475	2.243370902	3.584520269	0.62905916	0.487977892	0.090686221	1.322083269	0.050483834	0.68343497	0.613077579	0.349353273	1.34304238	0.03395283	0.982852086	0.375645996	0.099272432	0.585960659	0.105103258	1.419302417	0.29369435	0.658533033	0.305519605	0.193967025	0.578762137	0.005463024	3.222148699	0.164815256	0.048368161	2.840043907	0.095451033	6.451725376	0.002679929	0.160270437
TCGA-TM-A84S	1.243835616	0	0.197043721	3.285386071	3.882467848	1.849965728	1.319933778	0.204236575	0.047927469	0.592453719	0.79414307	0.778718205	3.743919873	2.764997817	1.090947253	3.682586165	0.010271778	0.7346613	4.192835252	1.318491653	3.020277558	1.159840178	1.275545532	0.031710859	0.685203498	1.212545708	0.320724452	0.446341774	0.118373536	1.415112644	0.200701833	1.628942578	1.556394297	0.045606876	1.434122437	0.235542024	1.172851649	0.459761072	0.003960752	0.248856235	0.005463024	2.535894169	0.894890271	0.004964672	2.174790284	0.183524191	4.494649261	0.002679929	0.384097896
TCGA-FG-8188	1.246575342	0	0.006190809	2.814070443	4.179533103	1.297143041	0.833839514	0.575121411	0.054904828	0.102239983	0.521553421	0.152628948	3.904864186	2.175909791	0.448451426	2.034045657	0.032135868	1.641755355	3.134483252	1.205338486	0.741182949	0.099261868	0.756078291	0.020970575	0.576702925	0.145405054	0.387141452	0.6867596	0.083573622	0.918313683	0.942836688	0.25096634	1.547926109	0.573879157	1.047153727	0.440793973	0.798340592	0.697939276	0.003960752	0.28404162	0.005463024	2.302026473	0.264838447	0.004964672	0.345740031	0.469585538	5.172161492	0.002679929	0.217558881
TCGA-HT-7689	1.246575342	0	0.03542118	4.441257681	6.488503009	0.850307828	2.458806513	0.434588578	0.004334929	0.063298868	0.929743679	0.2172339	4.273920967	1.779174727	1.328385613	6.955545911	0.121249721	3.406562119	4.568155855	1.829122589	1.212841018	0.50507304	1.032106041	0.481757873	0.495430832	0.231933177	0.421732573	0.72612163	0.515645799	1.886389836	0.322054423	0.664030459	1.740612595	0.31109222	1.556420298	0.233969381	3.809250794	0.776469091	0.23790772	0.505292908	0.042696829	2.471437399	0.29337934	0.210201915	2.790196294	0.116801842	6.169438024	0.002679929	0.196935854
TCGA-DU-7010	1.249315068	1	0.153921463	5.345723831	7.008762604	2.706830519	1.477804708	1.5161202	0.133216052	0.589242339	1.061423118	1.149478904	4.277254414	3.509647874	1.681815054	7.476256639	0.23721247	2.362358646	6.796497471	1.152191657	3.022039104	3.062007783	1.692242677	0.891769179	1.502924119	2.484855237	0.898312678	0.408161387	0.461804252	1.931630568	2.974879161	3.125067724	2.838062774	3.772736501	1.7593653	1.270942902	2.856225386	2.095303852	0.392279585	0.717104929	0.005463024	4.755440342	3.584161589	0.526436522	4.086086235	1.3511104	6.802558468	0.002679929	0.397234546
TCGA-FG-A6IZ	1.252054795	0	0.023187267	0.553677002	2.891611519	1.151833244	0.78090414	0.153505676	0.004334929	0.208947312	0.490368298	0.494443086	2.440723556	1.739610609	0.418304178	1.564550836	0.491302657	0.982422137	2.555866347	1.11976369	0.50938111	0.690836631	0.814322239	0.031849809	0.160771334	0.127530543	0.183262198	0.302721764	0.141460611	0.502820504	0.016943442	0.220221041	0.697888602	0.207777576	1.264479813	0.176409206	1.095615168	0.327846607	0.003960752	0.073757955	0.090331043	1.805608128	0.603444708	0.004964672	2.41800695	0.025620986	4.316495513	0.002679929	0.190452853
TCGA-S9-A7QW	1.254794521	0	0.006190809	0.432124689	0.574346711	0.626864151	0.319118328	1.207748098	0.123238444	0.114324947	1.302887899	0.126099695	1.794126069	1.147048602	0.901346875	1.577577411	0.573785227	0.166162464	2.603907135	0.526875793	1.631081239	0.115995108	0.478695335	0.065487764	0.160259643	0.364903763	0.051402236	0.209585076	0.000180446	0.719223312	0.776500147	0.876053225	1.447290566	0.043410194	0.554731062	0.136518714	0.450842357	0.11944109	0.003960752	0.009737481	0.005463024	1.363232555	0.113709395	0.063183426	0.705043144	0.26349436	3.036404097	0.002679929	0.17802803
TCGA-DU-5874	1.263013699	0	0.162930109	1.593722395	3.068562843	3.996841759	1.219165558	1.313708105	0.004334929	0.365245162	0.156916878	0.422334028	2.409147765	2.107928795	0.788922752	3.880510963	0.457875995	1.984543117	3.953630458	0.800459589	0.059329486	0.546700778	0.359876836	0.303914346	0.811927666	0.182645371	0.297370291	0.262353984	0.221924441	0.606419342	0.053165601	0.699231078	0.182232433	0.087637029	0.930180324	0.65350004	0.56893379	0.254407657	0.386302236	0.39185556	0.037733398	2.04709825	0.092234215	4.265493761	2.709896788	0.461345292	3.956289984	0.191902895	0.062406496
TCGA-QH-A65R	1.263013699	0	0.079304491	0.669756265	3.025092946	3.252218379	0.778246103	0.47264487	0.004334929	0.229698093	0.967755031	0.228149395	2.303381417	2.844767171	0.76646849	3.93813023	0.720222485	0.676459258	3.785164314	0.724969145	0.302885243	0.4192417	0.185084141	0.071445076	0.455163436	0.437726106	0.097453013	0.137440517	0.104821624	0.307886594	0.052483034	0.487806574	0.149207736	0.061566646	2.282577862	0.338913331	0.604322112	0.452081312	0.107636674	0.079815123	0.005463024	5.810854155	0.173729629	0.13865693	2.471949979	0.047761652	3.245164287	0.500283006	0.219763996
TCGA-E1-A7YS	1.276712329	1	0.03832505	0.3524965	2.838137	1.971381	2.198367	0.49861	0.004334929	2.363606	1.537378	0.785587	1.871161	1.926389	0.7117462	1.857737	0.04592671	0.4114745	3.136905	1.568605	0.9985541	0.3329859	1.226034	0.713456	0.2184179	0.1214783	0.392519	0.09244502	0.04638069	0.4619634	0.3482776	1.258926	1.092018	0.1384994	2.644138	0.1973074	0.5185614	0.1718889	0.003960752	0.1567894	0.005463024	1.886849	0.1156939	0.228542	1.959106	0.02463827	3.675079	0.002679929	0.7043855
TCGA-FG-7634	1.279452055	0	0.111148418	4.338394015	7.253929582	5.009146295	2.672305756	1.388407572	0.004334929	1.427084187	2.780728024	2.21649864	4.793648395	6.016371177	1.35329256	5.014656006	1.507628345	1.657897498	5.570666556	1.776312206	1.675618803	2.207744413	2.60787943	0.468757231	0.516587695	1.540257177	0.737475902	0.205491804	0.149635333	2.591422882	0.815287684	2.001693223	1.081057347	0.103919247	2.036940758	2.509792226	2.836479315	0.744917578	1.876683284	0.009737481	0.005463024	7.729610408	0.307092197	0.004964672	4.27329728	0.214457235	7.937300674	0.002679929	0.437404293
TCGA-HT-A74K	1.279452055	0	0.023187267	2.076788942	5.511412194	0.740294631	2.073641615	0.855369399	0.048201741	0.652577928	0.409899192	0.300673804	1.923615583	2.819576057	0.497943769	5.384840956	0.924081731	2.697769197	4.464403339	0.559952626	0.45625431	0.518058107	0.965551232	0.167041868	0.14106644	0.365570677	0.260355781	0.612773353	0.024807847	0.58248779	0.016943442	0.25995466	0.754931747	0.268309491	2.926423027	0.097737877	0.603093584	0.231612528	0.144374652	0.331130934	0.13125034	3.826710069	0.335037521	0.004964672	2.765973618	0.025620986	5.984284863	0.002679929	0.446411103
TCGA-DU-8167	1.290410959	0	0.3293046	3.204453945	5.06937013	1.788072015	0.73236223	1.657051749	0.298173898	0.244853019	2.173228827	0.667732031	4.240599307	3.846410592	1.366778789	4.123588739	0.143943967	3.196103604	4.260625528	1.872642167	1.166564642	2.204539417	1.326075487	0.058278454	0.627027192	0.890020959	0.830762757	1.682665727	0.13507016	2.06417985	0.573947824	0.727915594	1.446409506	0.532770317	2.054117334	0.639758145	2.973550123	1.201386516	0.999375757	0.087583993	0.005463024	3.958087246	1.03991347	0.15333371	2.753938149	1.515063771	5.941104322	0.002679929	0.538967189
TCGA-HT-8564	1.309589041	0	0.393806942	2.354564832	3.37983199	2.472258459	1.226144225	2.845423397	1.262219381	1.178667352	1.645072437	2.279264828	4.461711978	1.835682556	0.539415429	5.832446095	3.154302658	1.159916491	5.262650536	2.83347563	0.754820708	2.127249904	1.717185147	0.397185161	2.641757943	0.613451278	1.089619258	0.743103146	3.818036261	2.396881984	0.975780746	1.151106085	1.31867894	0.697113103	2.470385702	1.047628072	4.573827009	1.905416005	0.134661471	0.854774405	4.789148983	2.47055792	1.241046334	0.004964672	5.048007116	2.516135653	6.331018093	0.235285823	1.252824917
TCGA-QH-A65X	1.320547945	0	0.040395595	0.751771436	5.097933802	3.283800908	1.126910322	0.526594875	0.004334929	0.692079477	0.495444964	1.314928266	2.614281328	2.576606104	1.039936002	2.690369286	0.290020497	2.299348272	4.127026262	1.573167453	0.149734699	2.430358962	0.445546399	0.192075781	0.403301287	0.392976368	0.304931701	0.306083052	0.025090102	0.507958677	0.113403894	0.097265337	1.224260463	0.146821633	2.284843609	0.446533757	2.269397212	2.037978103	0.003960752	0.009737481	0.005463024	4.43074263	0.434484948	0.538307424	4.084785332	0.169514912	3.129987616	0.002679929	0.507912392
TCGA-TQ-A7RH	1.331506849	0	0.129656974	3.548158396	3.873196995	2.590129095	1.284719636	0.460939316	0.004334929	0.466951589	1.55548485	0.983923743	3.705773538	3.489705849	0.736188355	3.444384696	1.080278777	2.426352507	3.670463376	1.46192448	2.518030671	0.249577445	1.288233375	0.119658858	0.51429676	1.360603577	0.631399422	0.558516804	0.208202103	1.622684425	1.011965326	1.535243143	1.909307862	0.16180503	1.518889016	0.530241558	2.155125507	1.307216327	2.219388326	0.298610188	0.069823391	2.819964524	0.72393353	1.613391713	3.916746888	0.640294129	4.357812331	0.649393995	0.146805396
TCGA-VV-A86M	1.334246575	0	0.04782454	0.710119348	3.534460721	2.977412286	1.304385048	0.051134121	0.058176419	0.572309917	2.54563498	0.994939781	2.743036975	1.666918752	0.587375976	0.67240927	0.801611602	2.070517859	6.426508586	1.558334881	0.665569349	0.784252817	1.713264835	0.02195034	0.144046152	0.25445254	0.733272151	0.062830935	0.088982661	1.309800986	0.434557403	0.841668124	1.158347942	0.053814002	2.022315178	1.009395885	2.197888095	0.276959567	0.327265691	0.125929621	0.05830032	2.983562813	0.617013293	0.004964672	3.734597816	0.05272713	6.363484006	0.002679929	0.188076682
TCGA-FG-8186	1.334246575	0	0.195932125	2.235665235	5.59662478	4.38968178	1.911789495	1.255243427	0.004334929	0.579564272	2.73240509	1.391627472	4.711052621	2.313923437	0.991341596	5.344025682	0.159002679	1.267699393	3.541105437	3.481962915	0.614096511	1.589814201	1.276011029	0.098477227	0.503991729	0.466384319	1.075175375	0.381945855	0.022547813	2.082408173	0.186380063	0.438387155	0.960760288	0.104182447	1.495247022	1.285058695	4.523941864	1.827232352	0.003960752	0.151692699	0.04475979	5.259454411	0.111722161	0.117010832	4.1459424	0.20025446	6.072201804	0.600966263	0.356232398
TCGA-HT-A617	1.345205479	0	3.72895	1.633907	4.468946	6.653527	1.881373	2.542382	0.3784706	3.179934	2.124733	3.622667	4.474661	3.766065	1.505806	11.02793	2.847671	4.14985	8.981188	1.43446	4.121256	3.280539	2.277066	1.571116	4.390336	5.454733	1.126619	1.364559	0.7736797	2.296292	1.507601	4.854128	3.420798	0.01102591	4.776608	2.572103	3.531465	1.58205	0.3759183	0.7888778	0.04695697	3.805038	3.633395	0.8581284	6.444375	2.061183	6.217294	1.179814	0.6899409
TCGA-E1-A7YL	1.347945205	1	3.66772831	5.22095016	10.59976985	4.70979801	3.68078534	2.53953896	5.0732362	5.96294147	2.54672637	3.50265032	5.66517272	4.11523653	2.93633129	10.88590136	1.50891673	6.28404174	7.91990782	1.73776993	2.20173128	3.59890153	2.63662055	1.43935885	3.93939885	2.99794171	2.04889551	3.77897905	0.25908826	2.57580659	1.31208855	3.03151143	7.10959794	1.98380655	6.02510688	3.09613158	3.7017692	1.46306105	11.29404584	1.83997502	2.95507998	7.50385526	3.61745363	8.24098306	5.36480742	1.5825668	8.08251043	3.66812568	1.23823174
TCGA-DB-A75P	1.347945205	0	0.1553209	3.805815	3.919232	2.040171	4.807692	0.7310685	0.1029376	1.342112	0.9572701	2.004291	3.527859	2.835712	1.900621	10.02408	6.680464	2.095233	5.985958	1.393262	1.220032	0.5191514	1.151974	2.723901	3.880964	1.634031	0.5432145	1.394159	1.175724	1.685973	0.4097031	1.169788	1.752191	0.1642028	3.645251	0.6844678	1.317067	0.6803337	0.3073757	4.138378	1.094457	3.523385	0.9940694	1.481265	3.536745	0.3410057	4.532822	0.002679929	0.9009562
TCGA-TM-A84C	1.347945205	1	4.689274	2.728494	9.630801	3.329763	6.499738	3.521057	2.927401	5.516743	3.280237	0.8953356	7.113047	7.531004	6.727609	10.57455	6.719894	8.862804	8.031911	2.644095	0.3895245	0.3490946	2.13539	3.72696	5.004794	1.35339	0.9782601	1.566554	2.077741	2.696987	1.6215	1.103301	1.705817	0.04010872	9.630163	0.8314722	3.227451	0.6356123	0.003960752	3.180256	0.0414576	8.87731	0.3671132	2.328048	5.029626	4.574719	7.600093	0.5582845	2.291407
TCGA-HT-7677	1.353424658	0	0.148948506	2.570843427	2.33063843	4.284343274	1.667292169	0.19448505	0.042843833	0.152807157	1.610293821	1.220419609	3.883463747	3.044235047	1.616632427	2.86795891	0.227241324	0.366037608	3.393075348	0.944272702	0.355965624	1.032013704	0.855127595	0.276947647	0.35706439	0.163442658	0.58369726	0.36915399	0.311472911	1.113956619	0.291191585	0.362504499	0.435413933	0.185103424	0.648825338	0.879897969	1.251198684	0.250333909	0.003960752	0.093316197	0.005463024	5.310638127	0.107739394	1.115149479	1.81568578	0.23628574	4.754207223	0.002679929	0.52471071
TCGA-HT-8011	1.353424658	0	0.3789054	1.907637	4.867628	3.701151	3.227924	1.727586	2.573303	1.865789	1.109606	1.279264	4.287997	2.408538	1.381213	10.77175	0.230167	3.965215	6.755442	1.590942	0.8831833	1.090178	1.120953	0.4175379	1.872214	1.136642	0.7722989	1.931069	0.3844911	1.267327	0.8992872	1.058896	1.539795	2.152794	3.430042	0.6561067	2.947813	1.015572	0.450088	0.9517403	4.574586	3.872586	1.105542	0.2641719	4.153175	0.7096244	5.762399	0.2259347	1.23121
TCGA-QH-A6X5	1.361643836	0	0.053985633	2.271781867	1.525400833	0.434727144	0.627467609	1.388895161	0.004334929	0.106501407	0.785751029	0.235461158	2.784832322	1.11561452	1.369655846	2.713520529	0.010271778	0.432540326	2.555472642	1.530348749	0.722563606	0.592717689	0.302129688	0.054728337	0.095335124	0.2010945	0.164192789	0.492904052	0.046380689	0.59322672	0.107377161	0.283415229	0.555374188	0.011025911	1.045695637	0.168317762	0.686263737	0.481738666	0.003960752	0.040454259	0.005463024	2.411410089	0.002385591	0.004964672	1.492164671	0.159587332	4.502382979	0.002679929	0.338549511
TCGA-FG-A6J1	1.369863014	0	0.023885221	0.331701179	1.557094127	1.034695148	0.952960595	0.506489355	0.093938707	0.310594058	0.776478435	1.048981045	2.843078654	1.84165198	0.532260205	2.068883569	0.160793936	0.478001599	3.493768642	1.830784866	0.153482742	0.297772003	0.755405281	0.019429573	0.359290069	0.190330095	0.374368172	0.390265047	0.146915594	0.975431853	0.115885648	0.143765958	0.199835784	0.011025911	1.923071834	0.853746487	1.037723361	0.432486769	0.149270831	0.009737481	0.005463024	2.174178795	1.612771669	0.004964672	2.02012285	0.173694268	4.638544178	0.002679929	0.334941271
TCGA-QH-A6XA	1.375342466	0	0.052618821	2.002274977	2.820248841	1.189246983	0.891859181	0.672949825	0.158807798	0.131542865	0.918070253	0.278441525	3.246332835	1.775101263	0.63247655	1.825144563	0.044817255	1.014388758	3.253375224	0.577787419	0.198711599	0.324007538	0.47387512	0.087565967	0.289784745	0.315587939	0.180642986	0.599165466	0.171337207	0.696439169	0.539752485	0.240226194	1.127130635	0.042997934	1.2429999	0.259994084	0.10608068	0.1671888	0.251380738	0.068622693	0.005463024	1.608054054	0.309749807	0.004964672	0.886234953	0.170655955	5.422160013	0.002679929	0.143322279
TCGA-HT-7473	1.378082192	0	0.130951302	6.653744819	6.041779111	7.346760229	2.728511354	1.209838419	0.041466735	2.40819508	2.240087025	2.318909578	4.604249683	3.65912186	0.736868367	3.419536723	0.531763847	2.469739492	6.738194721	2.072791913	4.573699309	1.292089594	3.320744876	0.143099208	0.602978119	3.891987614	1.528276552	0.477277485	0.301497012	3.093699059	3.216821605	5.306452237	1.120490614	2.36190598	2.557345282	1.880639353	3.545523756	1.122522031	0.830879526	0.262611074	0.005463024	4.669233524	3.665297084	0.20638195	5.393716616	3.582475171	7.195433025	1.183490167	1.24771943
TCGA-QH-A6XC	1.391780822	0	0.092394228	3.72570494	6.516870378	1.094505448	1.758850647	0.689963363	2.280525315	2.038951126	0.930712123	0.517855309	4.857314291	3.499847247	2.346677588	7.671544093	1.598275047	2.1917767	6.375770705	2.652357439	1.214072884	1.494354381	0.846240101	1.009822523	2.505021014	2.021577514	0.446533767	0.676881215	0.218351962	0.97188811	0.601527561	2.938473871	2.273319749	1.013305034	3.432190759	0.458047216	4.444733214	2.656430852	2.679439197	0.872350216	2.291571004	5.340537316	1.625210261	1.295035015	3.657765314	1.072904366	5.448496673	0.002679929	1.512897686
TCGA-QH-A6X8	1.394520548	0	0.03542118	2.903956375	2.284502984	1.739985754	0.280849749	0.67348739	0.004334929	0.272794303	0.807776226	0.118333841	2.153589388	3.009714251	0.54058816	2.561842181	1.406286952	0.798269037	4.26394309	0.619231345	0.93385512	0.109113239	0.80012782	0.082882981	0.389435376	0.111820772	0.080662255	0.231341942	0.042342965	1.444384031	0.215243378	0.22745037	0.135282383	0.099437295	1.805262156	0.128195107	0.639033631	0.28915341	0.23790772	0.118500209	0.247821633	3.30104539	0.106143179	0.059083537	0.459079457	0.27413943	5.543592152	0.002679929	0.226480766
TCGA-HT-A618	1.402739726	0	0.069744792	3.622351626	4.463436072	3.995311497	1.452766237	1.47200327	0.086351113	3.553614489	3.707096513	1.728467995	5.284631319	2.434783264	1.322061405	8.08311775	0.274052484	5.998294133	4.285138339	1.763926546	1.261843758	1.391088716	3.559822256	0.987863589	1.33608044	1.275716212	1.550838375	1.38673451	1.051941633	3.289877431	0.45560331	0.515838208	2.026976176	0.464185245	3.784438242	0.617323407	3.73311412	2.063464966	0.259141855	2.424875188	0.12477197	5.42731936	0.797956751	0.004964672	5.327671938	1.536613825	7.846332136	0.002679929	0.147835797
TCGA-DU-6406	1.402739726	1	1.063311646	3.493840473	4.613197931	5.043482956	4.603331186	1.090650575	2.928492993	3.430387164	1.70641119	1.462401852	8.297648353	5.541695757	3.450170687	9.638396224	7.256143297	4.547841082	7.953853113	2.877169909	3.192838838	3.710282549	2.039952297	2.086204178	2.675700151	3.881537775	3.884920087	1.561130626	2.179990329	2.747136925	2.529903793	4.321160033	3.952341892	1.056942148	3.362539338	0.858657685	6.631942313	6.364102231	0.646019247	2.66009453	3.849327626	6.448296572	3.401358355	2.106934015	5.284433048	0.170782681	6.473874173	0.23262032	1.532314349
TCGA-HT-A615	1.410958904	0	0.041222965	2.671884748	3.893477568	3.692005174	1.083985948	1.489420978	0.0495723	0.983955357	1.194896221	2.160191362	3.982225237	3.157759978	0.450848056	5.143049374	0.087187668	0.98358143	3.792057382	2.735906073	0.350576494	0.888759425	2.137792358	0.072120459	0.206207648	0.5179414	1.124645716	0.188749068	0.050545731	2.411043128	0.251364817	0.099138713	0.854158306	0.011025911	1.275867281	0.705263128	3.550850333	0.821675212	0.148627558	0.075914594	0.005463024	2.009163071	0.23935919	0.004964672	4.916868389	0.155366248	5.797901144	0.002679929	0.084383708
TCGA-DU-8166	1.41369863	0	0.243197351	1.571246002	1.308990396	3.887079468	0.885477711	0.633977566	0.004334929	0.121973984	2.819849531	0.577766122	4.067418287	2.139419201	1.311024195	2.664521697	0.538151695	0.55258092	3.148755698	1.272608942	0.77143582	0.246931587	1.498231313	0.059641515	0.737940686	0.865022268	0.496155346	0.528813752	0.175536839	1.990228323	1.598779237	0.597715229	0.963241386	0.096794164	1.299243725	0.698307178	3.177119091	2.003486785	0.122131158	0.140543499	0.04159535	6.807718918	0.447020627	0.057440265	2.86630871	1.078738383	5.81975917	0.002679929	0.191327286
TCGA-DU-A76O	1.430136986	0	0.051798098	1.363183867	2.511097274	3.08677663	0.67647282	0.19911911	0.043944547	1.40179324	1.236464201	0.225581371	3.263001743	2.672183195	0.654992106	1.790956091	0.141742615	0.988497913	4.289017089	1.016789001	1.189733115	0.144358546	2.040121537	0.075088321	0.110257406	0.377411944	0.486852257	0.646099657	0.065577825	2.093351165	0.532211149	0.236466174	1.055466688	0.042448066	1.36237701	0.451524057	0.378953765	0.164641685	0.003960752	0.0675392	0.005463024	3.154535631	0.110528494	0.061408259	4.473350062	0.198142833	6.12296603	0.002679929	0.039807004
TCGA-DH-A66G	1.432876712	0	0.528728589	4.859022771	7.464642287	3.245632775	2.659603175	2.07411602	0.100561142	2.872050342	2.340537862	1.454789959	6.109711422	4.441252863	3.855480674	7.756179487	1.661011755	6.400722113	6.084770927	2.024221909	1.198784604	1.481812206	2.140947001	0.485997815	1.671283051	1.365686507	0.966615149	2.022363032	0.230144265	2.148939675	1.159776609	0.924326483	1.535030773	0.160415002	2.723289986	1.910544337	1.598370803	1.13118257	0.428155185	0.921879669	0.100143997	8.082797442	0.369218805	0.265711281	5.036928787	0.958636676	7.395037576	0.278209405	0.391712379
TCGA-DH-A66F	1.432876712	0	0.188374839	2.194662866	2.386181884	4.430079329	1.368043549	0.286766688	0.093274755	0.430403093	0.300688088	0.411635603	3.287206165	1.813779047	0.972057508	2.600684106	0.029894432	1.447282173	3.449308387	1.397135612	0.467805637	0.358361156	0.537647215	0.032683219	0.13430654	0.071021849	0.233804055	0.099954226	0.278143981	0.634556905	0.161969664	0.099004982	0.318096294	0.116106214	1.185002822	0.453805406	1.457474505	0.073974268	1.038077451	0.107611531	0.049835589	2.387883634	0.002385591	0.004964672	1.059003975	0.172555661	4.119723793	0.258577364	0.19618932
TCGA-HT-7606	1.44109589	0	0.03832505	3.402212699	3.047192566	1.66185532	1.978063006	0.537478736	0.004334929	0.611011959	1.663232355	0.558042663	2.942961382	1.623479929	0.680783848	3.087880797	0.33268969	2.872471484	4.860607171	0.817709357	0.204702079	0.416360441	1.441648491	0.169817376	0.505296499	0.094055743	0.17513921	0.288728291	0.237587281	0.927385054	0.646558458	0.687593789	0.800392284	0.10773083	1.347009424	0.482422245	0.788502277	0.26774481	0.137128415	0.627887615	0.086066407	2.214092538	0.115826074	0.004964672	2.334093045	0.207188315	5.970538438	0.002679929	0.147707037
TCGA-HT-7475	1.452054795	0	0.082789112	0.738858518	1.579163253	2.807756342	0.408863188	1.924411785	0.004334929	0.233957846	0.328336479	0.473109388	1.977649752	0.87698392	0.236114367	5.245796216	0.219532771	0.349960801	3.198236275	0.88375556	0.145847067	0.199811583	0.360322287	0.03988562	0.319598679	0.654879853	0.252786821	0.260203724	0.032268903	0.773418051	0.457751955	0.123008331	0.856911681	0.056539099	0.803522144	1.08173346	0.429313695	0.576720239	0.003960752	0.031031158	0.061699224	1.446564717	0.157129915	0.004964672	1.152728491	0.432755036	4.256023626	0.002679929	0.105098457
TCGA-DH-A7UT	1.454794521	1	0.079438674	3.5384793	4.086777356	1.557132915	1.923435164	0.734848466	0.004334929	2.2343611	1.93870314	0.012180659	4.571073626	2.787839352	1.637949936	3.503567967	0.22382046	3.71282177	5.450245638	0.31588428	0.55046909	0.133576749	1.533373716	0.048425462	0.844524439	0.39515497	0.281427167	1.031617957	0.053454088	1.200750444	0.587153224	0.362726842	2.269728781	0.04916918	1.68322958	0.140403604	0.445147334	0.137616794	0.295121189	0.385920942	0.098292712	4.002387622	0.132909006	0.138786335	2.058537436	0.145210036	5.132707263	0.500684973	0.004366557
TCGA-DU-5851	1.454794521	0	0.198154443	3.81258391	2.625784434	2.426548771	1.647086984	3.584296313	0.004334929	0.282808946	0.929371024	0.10494052	2.907568797	1.193335515	0.377771835	3.694923432	0.120460661	1.735500558	4.081088859	0.805199777	0.399234196	0.174954738	1.285346644	0.025443973	0.553136259	0.796848476	0.322418128	0.457318543	0.207456606	1.313842598	0.458058635	0.200554203	0.712670702	0.112971289	1.323270294	0.240490472	0.660259469	0.898669061	0.003960752	0.570152686	0.037871507	2.815728842	0.334697224	0.004964672	2.209084741	0.265748298	6.559984467	0.002679929	0.146289916
TCGA-DU-5872	1.457534247	0	0.795558307	3.362084582	5.310800246	7.280002588	2.644403777	1.793200168	0.050595665	2.697386037	2.97808459	3.328870084	5.247909854	3.77731157	1.790173641	6.426481159	3.530144994	3.659694632	7.140944475	3.740430531	1.535232073	3.44010095	2.404655424	0.688637546	1.644845685	1.413836383	2.278299991	1.129516483	0.766559223	3.459469553	0.353903144	1.162272254	1.419693653	0.953139241	3.30613034	2.452358885	5.422998953	2.50404768	0.950160876	1.196573321	0.106221689	4.903161459	0.668955211	3.8750867	6.690987849	0.505641301	7.091144563	3.39072185	0.480786417
TCGA-HT-A61B	1.460273973	0	0.216904362	1.928417564	4.322088235	3.849352959	2.060664737	1.493100583	0.049024236	1.540768612	2.467313574	1.666071258	5.130267792	3.514023922	1.560320908	4.680677334	0.122695193	3.45661055	6.346894559	4.469427763	1.792505922	0.816115164	3.577334446	0.157920137	0.924227242	0.489698552	0.918453918	1.380418089	0.506289873	3.328358526	0.588085066	0.784354724	3.586195561	2.263530635	2.466534607	1.093053441	4.313429693	2.047053714	0.702600627	0.309724124	0.092059882	3.864446805	1.268186268	0.188376813	5.407577478	0.623987434	8.512903125	0.657967661	0.263520197
TCGA-HT-7693	1.460273973	0	0.125117467	1.782687644	4.168079861	3.816116268	2.949472652	1.602175467	1.31739201	2.309144051	3.63943455	1.359844468	3.808824255	3.58654391	1.833190778	4.925832959	1.181205706	4.451660324	5.900023872	0.922134235	0.287804445	0.476694693	2.887719691	0.207745459	2.045950719	0.668066861	1.058178622	0.272227411	0.818060491	2.328279306	0.841961305	0.185907213	2.152852189	1.413267767	2.359225257	1.478543289	1.460060912	0.185645284	0.003960752	0.367089513	0.291422852	4.126771796	0.442819194	0.455020718	5.557615016	0.680526751	8.89728395	1.555400476	0.300661825
TCGA-HT-A61C	1.471232877	1	0.5739816	4.044779	7.139373	2.660045	2.592157	10.49873	2.291601	3.066358	2.552053	2.484986	5.821543	5.663726	4.686215	11.42859	5.337618	5.321493	6.931493	3.723696	1.788512	3.015791	2.22644	1.762384	2.025281	3.161679	1.239342	1.608101	1.016727	2.733304	1.138434	1.967858	3.368859	0.7759097	4.605778	1.190682	7.044896	6.10465	2.908976	1.575148	6.045095	7.121373	3.041823	4.093348	4.908782	0.4553411	7.295392	0.250217	1.887476
TCGA-CS-6186	1.473972603	1	0.998721284	0.90031622	3.104326162	2.621367482	0.669485591	0.162386917	1.81681686	0.609614514	1.690194021	0.731829466	4.373095826	2.114885676	0.625044018	8.996211147	0.388241087	0.307267175	5.114937178	3.207133355	0.645384723	1.11336756	1.654226773	0.074144677	0.798611028	0.466591403	0.385416281	0.436971148	0.095984085	1.952724832	0.725082528	1.957974307	2.076916311	0.38067046	2.438264777	0.266041606	5.293134915	1.637793074	1.990513691	0.009737481	0.005463024	2.681248118	0.548334662	0.004964672	3.22989836	0.529123115	5.424823059	0.002679929	0.247643942
TCGA-FG-A60K	1.484931507	0	0.159891354	1.398717608	1.66873272	1.541359773	1.027643319	0.748764676	0.004334929	0.073134995	1.649958843	0.367243113	3.608768157	1.245801763	1.903705277	1.141535875	0.030174805	0.238646911	3.063197437	1.058949575	0.417170455	0.12900552	0.999928836	0.005909118	0.157826585	0.479167011	0.10682671	0.191887639	0.124970202	0.585727568	0.21073821	0.271614686	0.470943432	0.047663153	1.925615997	0.910984504	1.664278012	0.132931747	0.284516074	0.077126257	0.094715511	2.562797167	0.002385591	0.004964672	2.443988869	0.006832304	5.526637549	0.002679929	0.085729275
TCGA-DB-A75M	1.490410959	0	0.022069823	3.996802746	3.792565428	2.513291696	1.296459588	0.132171374	0.045181827	0.753766404	0.6501348	0.876022158	3.339643989	1.845855228	0.315902544	2.494342178	0.177699239	2.048761475	4.073303083	0.565858137	1.51534737	0.328105978	1.05651414	0.018027204	0.215221314	0.272239428	0.474553922	2.303535581	0.193971039	1.294497886	0.514356974	0.414146527	0.974786852	0.480490261	1.961201283	0.236146421	0.624207896	0.119704271	0.003960752	0.098362562	0.005463024	1.351000174	0.851756713	0.063319885	2.24359961	0.363314695	5.160768783	0.002679929	0.145258396
TCGA-FG-7636	1.490410959	0	0.036942999	1.00751336	2.785970366	0.940650306	0.695467153	0.443145674	0.004334929	0.121316209	0.548457576	0.123603453	3.312947025	1.624869359	0.348297029	1.997324482	0.126629936	1.7508722	2.640095831	1.471998713	0.419101925	0.501858396	0.899124093	0.029485811	0.383107485	0.312592559	0.258467365	0.875877148	0.04443286	1.208059628	0.653510018	0.127079191	0.913681024	0.042585553	0.861477364	0.162218653	0.381055925	0.117202073	0.003960752	0.15092661	0.005463024	2.47999677	0.002385591	0.004964672	3.277545777	0.106232812	4.301528989	0.002679929	0.267313775
TCGA-DU-A7T6	1.498630137	1	0.982739	2.850261	4.610968	3.890079	2.554967	1.088511	0.1614683	0.6519448	0.9237694	1.336051	2.660518	2.47036	3.006932	4.723364	2.71988	1.131808	4.502713	0.8908392	0.1813481	1.493155	0.6233625	2.524135	1.122569	0.5505258	0.3696844	0.3670478	1.228683	0.8747792	0.1627271	0.4680166	0.8717659	0.6374313	2.221361	1.285231	2.322976	1.26165	1.53534	0.5318686	0.6841912	3.644486	0.5177184	0.04422526	2.355679	0.05314014	4.934497	0.002679929	0.4293971
TCGA-DU-5847	1.501369863	0	4.285085417	5.891146966	7.794334155	4.218148465	1.461247257	2.516830853	0.488909043	3.16234044	3.337527171	4.332471211	7.333150991	4.459736806	2.596030986	12.59615856	3.300078002	4.062157094	9.276851877	2.847785572	5.671133187	2.217766075	3.947864811	1.274452367	4.978604339	5.717215866	3.342620685	2.238655599	1.079152209	4.12660373	3.433225685	4.67733329	4.795502919	2.060778713	4.301217837	1.904799425	5.145079141	2.372756778	1.371059584	0.948042066	0.340981121	7.27483585	5.959277721	4.961117295	5.0981545	6.224740398	8.314165904	0.220441163	0.494854406
TCGA-FG-A4MW	1.531506849	1	0.029873436	3.37711358	6.795952854	1.713355481	3.382536881	0.912080178	0.719054725	1.308657383	0.570348548	0.528577963	4.746706953	3.375661691	1.348346278	8.81623829	5.346756468	3.453346931	6.52525576	1.943790875	0.528781691	2.129900572	0.885838499	0.85761079	2.683261074	1.043332223	0.82462247	1.844385708	0.30939066	1.12211842	0.665636904	0.007033707	4.081946743	0.602972056	6.159779068	0.315570831	3.750501961	2.072445587	2.66424907	1.692713941	4.139107916	3.641502842	1.058504499	1.273820768	2.881529767	0.396459776	4.675478114	0.338350964	0.257572424
TCGA-FG-6692	1.536986301	1	2.787551	2.867416	8.257685	2.672558	3.744635	0.9055514	1.075864	4.600326	1.08592	3.355977	6.85998	3.741379	2.741248	11.07561	5.318709	4.488386	7.341006	2.540991	0.3867852	3.05315	1.684643	0.4505807	2.242947	1.252383	1.921632	2.195423	0.221186	2.016049	0.5835131	0.1744102	5.937545	0.6965088	7.814011	1.596623	6.486846	4.674522	7.663233	2.700696	4.740787	5.85247	1.954276	5.165463	3.213355	0.06642984	5.768344	0.002679929	0.7904033
TCGA-DB-A64X	1.542465753	0	0.06297359	0.741364162	3.826317574	3.891190219	0.590537522	0.77469429	0.147476612	0.378584635	0.60350083	0.687416797	3.487627243	1.485810671	0.346840601	2.952688912	0.192031183	1.394124922	2.417088252	1.63494873	0.850707393	0.378361389	0.323205738	0.060322554	0.804310257	0.357323553	0.187616715	0.959610473	0.249585405	0.669608937	0.211591652	0.007033707	1.028778941	1.918145287	2.286844913	0.125975889	1.050334063	0.242633754	0.003960752	0.215580054	0.042008505	2.776757634	0.199022213	0.004964672	2.74821038	0.144048383	4.225361759	0.002679929	0.101910663
TCGA-S9-A7QX	1.545205479	0	0.020112168	0.598084148	2.960032905	0.8448481	0.589777572	0.214045434	0.0402262	0.159995616	0.909402638	0.160594672	2.996766768	1.49629318	0.16995466	3.08872557	0.460985118	1.94486044	2.70147321	0.384281762	0.122824669	0.045070598	1.793386773	0.078856621	0.446824599	0.033236397	0.305160199	0.284973431	0.020284216	1.167855667	0.432476954	0.216407846	0.782283308	0.121705534	0.656887061	0.457530603	0.097600756	0.061964754	0.003960752	0.137581232	0.005463024	1.56634152	0.002385591	0.056206563	3.020175347	0.082161316	5.215200379	0.002679929	0.128782128
TCGA-DH-A7UV	1.550684932	0	0.006190809	1.472716899	1.635916259	1.06869939	1.537893082	0.238944522	0.070377928	0.487826971	0.846718437	0.276789526	2.562433144	2.290844351	0.487432953	1.910344046	0.566883378	1.855983562	2.801965413	0.463928031	0.313313505	0.070790432	1.153434159	0.035457713	0.217066365	0.00804989	0.371102104	0.806879981	0.073512862	1.029495881	0.541968482	0.14039222	0.952776761	0.138756158	1.578548297	0.400810489	0.531348021	0.058671686	0.305071552	0.058568509	0.070363345	0.880318594	0.093980247	0.187001555	0.225464497	0.509785903	5.199428445	0.195268184	0.253155023
TCGA-S9-A6WO	1.550684932	0	0.076618154	2.597141462	2.616286826	2.820940398	1.440182476	0.187820656	0.138371579	0.429344863	0.738425722	0.651313927	3.607295892	1.519274335	0.883004588	1.229854138	0.030174805	0.988497913	3.589522208	0.664101538	0.225473683	0.165169283	1.093941747	0.005909118	0.16829742	0.22127673	0.496952739	0.317039101	0.172101691	1.043813365	0.881269464	0.271733176	1.35392251	0.011025911	1.002531397	0.635664071	1.17771556	0.342875401	0.15119891	0.109585593	0.005463024	1.197896339	0.127936591	0.004964672	1.911526319	0.244852008	6.464777926	0.002679929	0.045628931
TCGA-TM-A84R	1.550684932	0	0.49673591	1.212760452	0.684552236	1.511090589	0.627190035	2.696213195	0.041880005	0.389514941	0.432544761	0.624292873	1.880786542	1.196785877	0.403631218	5.479117739	0.775300656	0.3486034	3.51468607	0.816657612	0.447029852	0.251738572	0.519065224	0.050072399	1.253164696	2.042979001	0.245772832	0.297024311	0.511930848	0.59719746	0.176416954	0.415325537	0.668930862	0.011025911	1.548203254	0.257258285	0.532242757	0.479494946	0.124750745	0.265440244	0.042421539	2.234645236	0.10521123	0.058672897	1.630911526	0.363204017	3.418689226	0.002679929	0.134512049
TCGA-FG-A87N	1.553424658	0	0.763590919	3.683133998	6.117849009	3.038194432	3.642049849	0.817912105	0.271377641	4.381958975	1.522322727	0.711710894	3.36700152	6.042236601	3.906232451	8.691469453	6.801674988	6.185240062	6.895346116	0.922660018	0.323322518	1.814745456	2.2326249	1.217544979	5.008959809	0.458596931	0.363780322	1.312238192	1.690934606	1.690595129	0.10711454	0.658168671	1.381542915	1.656108424	2.121990576	0.211028843	1.378207601	0.594712186	0.257831404	2.39586204	2.352696637	5.884581833	0.575915365	0.777228536	3.517668984	0.381459729	7.812642081	0.002679929	1.249502493
TCGA-S9-A6WP	1.553424658	0	0.117954363	3.564553739	4.786096537	3.542571612	0.754434053	0.437763879	0.069972902	0.554203631	0.607625784	1.056779957	3.19391812	2.284587069	1.127996678	4.749044645	0.308233828	1.993688015	4.228776983	0.80878523	0.525898252	1.122421181	1.076893853	0.06399451	0.392914581	0.142679648	0.569670212	0.485265328	0.175918015	1.597288163	0.15855598	0.399380254	0.487359845	0.063193349	0.787781579	0.943529325	1.332304228	0.616468568	0.11094385	0.237490798	0.005463024	2.847381612	0.179178195	0.052499022	3.714143826	0.325519558	5.4142863	0.002679929	0.301471154
TCGA-S9-A89V	1.55890411	0	0.211659862	3.536843538	3.56568754	3.362801921	2.622753976	4.752346843	5.017231363	5.137988688	3.154000922	2.003695371	3.419383837	5.0245904	2.176518595	8.584790369	6.817144474	3.090555965	5.74773714	0.955910573	0.852134801	0.559118698	2.152901959	4.398783083	3.410851487	2.02331819	1.160248386	1.32142428	0.215759435	1.93697945	0.280209478	0.68280558	2.804089744	0.129869129	2.561841943	0.704655846	1.265259727	0.57404937	0.167165542	1.974577403	0.005463024	4.822437628	0.002385591	1.201424001	3.887849007	0.3062961	6.29172226	0.734685939	0.443066383
TCGA-FG-A4MX	1.55890411	0	0.023326885	0.646694685	2.798903511	0.209697823	1.26294927	0.256466426	0.004334929	0.793856267	1.072243527	0.012180659	2.527651912	3.179682265	1.04949775	2.414246632	0.138888737	3.548114744	6.80509972	1.166298923	0.512800254	0.438196738	0.373289862	0.202705685	0.249512994	0.099287986	0.078918386	0.790149297	0.251274046	0.239032136	0.287271034	0.443018121	2.439598846	0.178129384	1.072055869	0.223277567	0.544808692	0.072614667	0.003960752	0.105370919	0.210186065	2.503854175	0.122683738	0.004964672	1.462404028	0.25145256	5.173876245	0.002679929	0.293473335
TCGA-S9-A6TV	1.564383562	0	0.189119974	5.614474947	8.616033087	3.929861624	3.890205211	2.825541244	0.102277909	5.750676677	1.851550762	1.564708714	9.090745496	6.15429816	5.554396093	8.988113899	2.003264895	7.325107494	5.805218086	4.133455784	0.71595438	2.618884876	3.596789062	1.011075035	1.115670295	0.691783763	4.819241463	2.616953169	0.945009641	3.580507321	0.489991936	1.210182896	3.587397388	1.785502613	5.605971431	1.469022879	5.991184443	2.812308527	5.368057638	2.553166116	0.162698416	7.845402902	0.094114469	1.457461584	5.464877314	0.104109547	8.835146142	0.365453568	0.375125978
TCGA-FG-6688	1.564383562	0	2.898039	4.711826	8.17371	4.70436	3.115019	3.351309	1.693639	2.861257	2.338863	1.158971	5.422623	3.8847	2.336778	13.11151	0.1845061	3.305646	7.976094	2.608979	6.511208	0.9634663	2.309397	1.619941	2.14744	5.282868	1.236874	1.488734	2.482824	2.087545	2.891347	5.723709	6.853573	2.86966	3.028632	0.7949081	3.169657	0.9637388	3.443394	0.3161008	0.4499999	4.971906	5.747223	0.6468944	5.551962	0.6892659	6.591009	0.7684724	2.344143
TCGA-DB-A4XA	1.569863014	0	0.02472231	1.684520071	2.915082807	4.073148905	0.725301684	0.547007697	0.051899208	0.91691825	0.657744533	1.207162505	2.982676553	3.162090539	0.823146461	4.829848566	0.203989112	1.049945105	3.520501179	1.44296351	0.488590952	0.525100067	1.238635708	0.061683649	0.296425681	0.442788269	0.470599641	0.284385841	0.153253657	1.152200379	0.069583085	0.103678123	0.58672168	0.048758606	1.024630114	0.513653332	1.570820271	0.58242663	0.003960752	0.044866986	0.005463024	3.090471421	0.359886117	0.004964672	3.970598262	0.269063392	4.661632151	0.002679929	0.128521128
TCGA-DU-7298	1.578082192	1	0.019832281	3.842613375	3.405614031	2.317747124	1.308159811	1.837030673	0.107152716	0.964211598	2.021820792	0.689273197	3.060925491	2.810718111	0.679014082	3.939603366	0.528707195	2.667093687	5.182383907	0.689914404	0.227804009	0.558345756	1.87879656	0.228331749	0.999759841	0.525015045	0.667862436	0.247957401	0.302427932	2.015150032	0.537822677	0.304644861	0.346321934	0.42283805	0.821695382	1.247965868	1.14447521	0.452913566	0.117009064	0.492517079	0.005463024	3.00365686	0.273626402	0.004964672	2.454047377	0.293450811	6.557908487	0.204698402	0.183437993
TCGA-DU-5871	1.578082192	0	0.26889272	3.224114602	3.108029474	2.504819509	1.840645183	1.104610934	0.004334929	0.211665874	1.454235323	0.247805526	3.428073489	1.976326789	0.667813136	3.660501602	0.040649066	1.08260918	3.891622281	0.846370115	0.817640663	0.185427617	1.370838326	0.016342525	0.491991954	0.301129195	0.427293591	0.183586835	0.412129138	0.957257775	0.484185053	0.552798551	1.334307682	0.145672252	1.672682162	0.219614076	2.524524969	0.419874913	0.222718834	0.294347689	0.005463024	3.727850116	0.099071851	0.004964672	2.996638926	0.42493397	6.017949599	0.002679929	0.266129367
TCGA-IK-7675	1.583561644	1	0.056851643	1.513301657	3.243324066	2.767287236	1.169387181	0.515526984	0.037465552	0.575273419	1.289088235	0.149533424	1.742620243	3.546615884	0.736188355	2.92871278	0.248076495	1.832210866	3.051510745	0.644679751	0.563907338	0.123894447	0.78397618	0.054454882	0.736151487	0.284759616	0.41952304	0.405896085	1.050491476	0.568972368	1.575684064	0.13935254	0.85494553	2.599108809	1.679144523	0.149940952	0.379839264	0.463482173	0.210080321	0.318598059	0.161307049	1.253913951	0.178672226	0.004964672	2.791182992	0.230586593	4.924257275	0.002679929	0.841066323
TCGA-DU-8165	1.594520548	0	6.358472	7.633407	6.746404	7.13553	2.770901	3.882231	5.060416	2.853404	3.706137	4.109997	7.021299	4.729969	2.855655	10.4592	0.8091678	2.991828	9.779087	3.025358	6.890728	4.368951	3.502682	2.076409	4.611278	7.583317	4.083011	2.729259	0.9885118	4.256093	4.385418	7.319991	7.206646	3.290229	7.645524	2.165309	5.611829	2.996636	7.19807	0.9287419	1.366216	6.1351	8.128904	5.753178	7.321839	9.081156	8.556123	2.400239	6.63396
TCGA-P5-A77W	1.6	0	0.01787152	0.8538591	1.12373	1.872966	0.5179513	0.2845311	0.004334929	0.1642146	0.4356145	0.2518966	2.928434	1.384839	0.8741671	0.9669539	0.1466586	0.2544532	3.077382	0.6873453	0.05477349	0.2288808	0.2834409	0.05855117	0.4010357	0.3131691	0.08400977	0.1289473	0.000180446	0.3379223	0.2910764	0.2113489	0.3282905	0.05830758	0.1613631	0.2110288	1.221185	0.4560302	0.1009992	0.009737481	0.06387024	3.222987	0.08495858	0.004964672	1.201207	0.2548011	2.899341	0.002679929	0.1089409
TCGA-HT-7855	1.602739726	0	0.006190809	1.736618513	3.836922263	1.823844456	2.514221638	0.151696897	0.004334929	1.331570492	0.323880285	0.113309559	3.630225168	1.648009931	0.472236188	0.834736256	0.025822799	3.268433819	4.065908116	0.476949113	0.285687471	0.10459543	0.814645019	0.005909118	0.817734737	0.033376647	0.306530411	0.918809656	0.135984824	0.71280068	0.493285138	0.184522379	0.695072177	0.389184268	0.701312116	0.341046999	0.407778868	0.276959567	0.227353414	0.503801709	0.005463024	2.034495012	0.002385591	0.056480812	2.41741941	0.111659252	5.222369303	0.002679929	0.099115477
TCGA-QH-A6CS	1.610958904	0	0.554079803	2.007323137	5.504754675	2.635411101	0.514146962	1.815123019	0.004334929	1.452137038	1.884112944	0.422227441	2.807656156	1.64901146	0.820185861	9.517936197	0.096449099	2.156490811	8.487780046	0.853406172	3.674958312	0.841431906	1.202757751	1.074923258	4.086914017	5.233001055	0.404809646	3.965759032	0.364577926	1.147476152	1.964259855	4.068485583	1.81583332	0.526547718	4.154817431	0.107036804	0.871792088	0.169223199	1.032068918	0.154370743	0.195563203	3.171213384	3.662793987	0.063183426	3.278392738	5.084398795	5.414818974	0.002679929	3.194713251
TCGA-E1-A7YJ	1.621917808	1	0.9165678	4.920483	6.210749	4.003677	4.543186	1.703174	1.09372	7.29631	2.152438	2.66949	7.065001	4.195299	3.123919	10.49209	7.405958	3.967502	8.278126	5.908296	1.997318	3.518188	2.748381	0.4967425	4.086328	1.291721	2.936615	2.642782	0.2398977	2.3458	1.023617	0.7469778	3.908525	1.296923	5.329629	1.175649	7.000808	3.838117	2.91458	2.695253	3.909148	5.800348	1.674445	0.3519224	4.572822	0.5634733	7.450054	1.21366	1.453316
TCGA-RY-A845	1.632876712	0	0.064059165	1.732148141	3.023439626	0.962291517	0.559039078	0.549746493	0.042155452	0.175784244	1.100853152	0.395652752	2.969227854	1.713548208	0.571410592	2.536749221	0.120986749	0.98358143	2.551603606	1.27624114	1.182953963	0.078131566	1.097115417	0.039332888	0.16740658	0.464311833	0.429177236	0.394841795	0.289222408	0.782886532	1.071787608	0.783113441	0.672515975	0.041072453	1.871440156	0.390120715	0.734215152	0.15850986	0.003960752	0.243244772	0.042696829	1.61676127	0.921259573	0.111085686	1.962528084	0.146499649	4.59875026	0.002679929	0.196562636
TCGA-TQ-A7RG	1.64109589	0	0.176023058	3.211159619	4.253467959	3.614307575	1.513610875	0.333033004	0.055450619	0.2714931	0.696509211	0.838659438	3.178421571	2.277164184	1.560794466	1.403982045	0.096984148	0.897368824	3.356166418	0.56382787	0.171312617	1.038021414	0.763125581	0.021110583	0.316049331	0.147089607	0.446740334	0.39070156	0.18995087	1.333991079	0.127970142	0.253728784	0.550504353	0.09109455	1.469040889	1.071929293	1.674445244	0.661968227	0.003960752	0.047617951	0.055711674	2.729848001	0.14124474	0.004964672	1.47177117	0.050522391	5.381005196	0.289673701	0.371719377
TCGA-S9-A6WM	1.654794521	0	0.028622187	2.270779427	5.486021695	3.183335236	4.338833488	0.470063433	3.155110083	2.730545163	1.782821567	1.972147794	5.984707707	2.872987924	1.926824285	9.391041489	8.915153751	1.057047264	8.888745422	1.586718943	2.223717198	1.05969874	1.546017396	0.498342209	4.279469416	3.126276394	1.303263302	3.071666625	1.547906908	1.981432689	0.939144052	3.959524684	3.585668725	2.285343675	2.216953315	0.824394112	2.070343453	0.472742387	0.003960752	4.184286398	0.268500636	3.813774457	3.191781348	0.499685246	4.539866142	0.080001777	6.177741807	0.323068214	2.160801318
TCGA-DU-6405	1.657534247	1	0.39724	6.388261	8.318117	4.332435	3.212761	0.9243729	1.983926	4.695901	2.272049	1.248001	6.943558	5.523475	4.113322	12.74753	0.248918	3.989744	8.677566	2.48785	2.647357	1.538609	2.07155	2.224466	4.104334	3.789311	1.258235	2.701631	0.5830284	1.848751	1.971217	2.409886	4.019853	1.501219	1.845615	0.5534134	2.899679	0.540036	5.603906	2.130575	3.187907	6.567018	2.738216	2.866999	5.40726	0.2435282	6.589738	1.340255	0.8893769
TCGA-DH-5140	1.663013699	1	2.131359399	2.554311171	2.314673253	3.687089597	2.276074814	2.502272436	0.004334929	4.012843152	1.281847151	2.132124191	4.226408443	2.145774927	2.298038899	8.411716344	6.383546144	3.9610137	5.022594675	1.609930038	0.557398712	1.686161359	1.616986516	0.955973189	3.391429973	1.281636535	0.779894191	0.126717646	2.151360207	1.977174191	0.330812852	0.655002318	1.142375573	0.344760045	2.735429486	1.200738412	3.028345123	0.964608702	0.244780447	1.674778141	0.153311809	5.85509926	0.82414287	0.709316127	3.993000475	0.512379441	5.950022329	0.22630015	0.202646317
TCGA-S9-A7IZ	1.665753425	0	0.256754535	1.445389446	6.318493806	1.761703988	1.34830775	1.797228691	0.004334929	1.445953983	1.700205802	0.750483195	2.921839822	1.691022168	0.449077027	7.782758157	0.449551599	3.002643687	4.650814419	1.182269193	1.164526632	0.448885677	1.116139261	0.725506978	0.402762186	1.402436311	0.491161353	0.387096332	0.100811303	1.612829063	0.561186601	1.951164286	1.632096843	0.442008889	2.260930045	0.448095118	0.67489491	1.385693228	0.12291754	0.414606136	0.077229734	3.499962261	0.78947827	0.004964672	5.167060459	0.68979387	5.204299791	0.002679929	0.250042685
TCGA-VM-A8CF	1.668493151	0	0.006190809	3.726840609	4.734298096	2.677148027	0.913554399	0.13138475	0.201524571	3.284649776	0.808588422	1.044927908	3.310073383	2.593298317	0.311311877	5.637176461	0.032835593	1.790152069	6.281621239	0.98243548	6.134054317	0.143063869	2.028361975	0.05185442	0.163582342	5.044308146	0.441463349	0.667113885	0.140288985	1.398989194	1.825941427	5.010365142	3.048249088	2.502647303	2.907960115	0.257972482	1.275597107	0.754868876	0.169069566	0.085445124	0.005463024	3.063892109	6.44006371	0.280428235	4.933900085	1.580875388	6.517653667	0.293745844	0.302048964
TCGA-S9-A7J0	1.668493151	0	0.08211966	3.342935536	3.592046311	3.093033572	2.024204431	0.56568295	0.15779297	1.647390144	1.272524058	0.540201766	2.338631925	2.527002358	0.644505419	2.693222524	0.762127806	2.742492716	6.488428295	0.679788272	0.135820258	0.47884288	1.333691146	0.195421683	0.658621331	0.090826344	0.297485163	0.313703525	0.248136415	1.033314222	0.473105427	0.088400418	1.429564425	0.72480354	2.342072643	0.511566056	1.805583243	0.613128813	0.003960752	1.460694403	0.156362951	2.413512535	0.002385591	0.0619547	3.032441408	0.138355492	5.368140823	1.24350281	0.174873229
TCGA-FG-8187	1.673972603	0	0.263837994	2.968912941	2.238900982	1.304495176	0.98993738	0.926473911	0.004334929	0.177302875	1.734972395	0.800370275	3.355185168	1.100738447	0.35711539	3.085817453	0.101790545	0.328315023	2.507214383	1.154935139	1.581784388	0.417855158	0.795555273	0.058960148	0.402654341	0.641569893	0.12694571	0.438871296	0.117844491	1.101195368	0.05711794	0.615796004	0.873087433	0.067927178	1.943077103	0.3976875	2.960578149	0.152608519	0.228327196	0.036443274	0.005463024	4.310531813	0.002385591	0.004964672	1.436481817	0.326996311	4.040848233	0.392375603	0.402627727
TCGA-FG-7643	1.673972603	0	1.426761961	1.550611601	2.34552127	2.362842147	0.632638995	3.250722692	0.004334929	0.343254706	1.040908665	1.250860713	3.047583787	1.190632083	0.475820658	8.871620942	0.474277394	0.544616268	6.671390584	1.079602049	0.25919774	1.14202273	0.590644789	0.044024237	1.697368094	2.035754303	0.263772071	0.259845033	0.368471623	0.783383119	0.424228833	0.515139094	1.067439438	0.086837931	1.629506891	0.787153093	1.311741302	1.357252138	0.108563458	0.080352282	0.068472603	3.518788481	0.400545584	0.096230542	2.665954793	0.602074926	3.568457506	0.002679929	0.633857721
TCGA-HT-A5R7	1.684931507	0	0.211537665	2.582762552	4.05990676	1.237646262	0.874181979	4.469543921	0.096988879	0.674916279	2.055297472	0.426165843	3.658079995	1.230528363	0.422665805	5.500498903	1.568807936	2.200486194	3.388289545	2.196346155	0.424773956	0.60333709	0.653801983	0.165652069	0.254190876	1.396187733	0.466532361	0.582281404	0.393690245	1.014329275	0.541872208	0.235251147	1.352870659	1.406040227	2.592949393	1.019224945	0.917593183	0.880405509	0.28988677	0.798355154	0.182159761	4.235457069	0.002385591	0.19759413	3.046098503	0.105171575	4.765931212	0.002679929	0.276165573
TCGA-FG-A713	1.704109589	0	0.21446748	2.228695268	2.678299262	0.462585947	0.664537821	1.188858012	0.040364091	0.207462257	0.608187346	0.295556113	2.330216105	1.010327239	0.636223799	4.300811806	0.848093248	0.78841723	3.898679082	0.577595806	0.430317228	0.610621177	0.25193246	0.158301386	0.741936925	1.189396759	0.145116762	0.407190983	0.116918194	0.512476889	0.133135876	0.115757122	0.78352539	0.534612362	1.994136617	0.22339952	0.79322326	0.981681546	0.226744462	0.16212113	0.352965679	2.403945596	0.361334449	0.411900422	1.425111459	0.208669752	3.913725019	0.002679929	0.215841428
TCGA-S9-A89Z	1.706849315	0	0.740668	3.1394205	6.694113	4.2479565	3.2594349	3.3872688	0.155634	1.777687	2.8092548	2.0965795	5.9175796	6.1456707	1.5385558	5.9458149	0.2800615	6.5445558	8.3759852	1.8469102	1.2157342	1.7306974	2.8323433	1.2159211	1.0484025	0.3687897	1.3377809	1.3816727	0.2940278	2.0243577	0.7033746	1.4025588	2.5538006	3.5667823	3.4372272	1.1908669	4.0215487	1.5584192	1.0697692	3.0883329	0.2891126	5.2555714	0.1442286	1.9420923	5.3155716	0.1773569	8.1819749	2.9379209	0.2245301
TCGA-FG-7641	1.717808219	0	0.221644227	0.893117656	0.672526248	0.974826078	1.649914352	2.60189987	0.004334929	0.524624488	0.272012801	0.199518154	2.068646341	0.980270846	0.347849057	2.838830797	0.362069177	0.457707877	2.354646684	0.353080357	0.290270302	0.164021108	0.206479526	0.16134768	0.276998182	1.280407597	0.093739058	0.190507517	0.216130082	0.246312674	0.253613949	0.347752699	0.536089329	0.011025911	1.099541731	0.183451441	0.201189683	0.074789403	0.150042376	0.201480064	0.005463024	2.069266073	0.241661306	0.004964672	0.534835443	0.209286563	3.780865583	0.002679929	0.123945875
TCGA-S9-A7J3	1.723287671	0	0.095714126	1.532896077	2.540904431	1.668851898	1.054285044	1.601522582	0.063069661	0.282456691	1.121757479	0.388357783	5.195848546	1.817742761	1.247127152	5.14672959	0.03577068	1.295773131	3.58372071	1.899385482	0.323437158	1.000455659	1.041617798	0.023488601	0.87221247	0.360338162	0.508167767	0.293057581	0.049436234	1.05232103	0.203646761	0.209245988	0.350035732	0.189320847	0.995208036	0.433454938	2.875738541	1.721305894	0.274538365	0.095443181	0.005463024	4.472005637	0.084012725	0.004964672	1.343269885	0.284237471	4.153894357	0.002679929	0.294635226
TCGA-DU-8163	1.723287671	0	0.038601298	2.762392185	4.742203582	2.984632535	1.271240508	1.184111664	0.004334929	0.347859625	1.605545104	2.90721856	4.191811608	2.718540367	0.808280843	3.983043316	0.132772551	2.677612714	4.72936046	1.086977213	0.43859213	0.64485503	2.042860395	0.018448061	0.368158029	0.548083131	1.116659656	0.759632352	0.178202951	2.686185303	0.738784344	0.79785609	0.589666782	0.076810692	1.195606152	1.973730903	1.390256065	0.360302363	0.138295478	0.213626731	0.005463024	1.683393128	0.733237564	0.004964672	3.222660397	1.049940705	5.905505492	0.002679929	0.18306122
TCGA-HW-A5KM	1.726027397	0	0.316882737	3.260624863	6.876374203	4.867932629	1.661300953	1.966962096	0.004334929	0.951748786	2.796991701	1.14935106	7.646522099	3.12657281	0.839200927	4.237548741	0.100857239	4.125964348	6.657597555	6.403348981	0.4933842	2.337913354	3.930718667	0.257179979	0.606345344	0.092711048	3.021098494	3.000470538	0.017449692	5.237103483	0.90650408	0.422912158	0.548844789	0.059394777	3.797080806	0.879514616	7.465023236	3.083977545	0.003960752	1.558520142	0.035798457	3.499309911	0.314360014	0.049057472	7.059219907	0.495032794	8.631434621	0.181130549	0.058984536
TCGA-WY-A85E	1.734246575	0	0.110098434	1.870504346	3.36861654	0.821897796	0.692643081	1.618769652	0.169419767	1.625861856	1.969230593	0.549491365	3.286231345	1.218794435	0.486621171	3.742732902	0.319599842	2.182202885	4.62259737	1.855176741	1.054895023	1.000314136	0.621698224	0.08609584	0.332235297	1.389857459	0.427712397	1.333205231	0.14821135	0.783879532	0.531047331	1.093744462	1.820538996	0.091758484	1.976178121	0.317854055	2.218538244	1.045661798	0.115297599	0.202096045	0.072655851	3.947800186	0.627683844	0.004964672	2.6434308	0.565874825	3.126128837	0.002679929	0.095246416
TCGA-DU-A6S7	1.747945205	0	0.022069823	1.154999849	2.901249687	1.272059625	0.522642578	0.216147384	0.004334929	0.114324947	0.187370142	0.012180659	2.950566087	2.441217166	0.39412499	2.030334262	0.06260249	0.739570478	2.358863869	0.757659331	0.754481341	0.014627834	1.055358137	0.018027204	0.422148277	0.43126693	0.140242716	0.209708931	0.11094911	1.060845754	0.803276576	0.381061535	1.156377119	0.456217406	1.013801375	0.136518714	0.388664	0.623216775	0.003960752	0.098229993	0.005463024	2.136552519	0.216994475	0.004964672	0.25354417	0.024357372	5.517825157	0.002679929	0.178154077
TCGA-CS-5395	1.750684932	1	0.179527454	1.341316816	3.480135778	2.490956096	1.210867745	2.047878915	4.657690484	1.111752441	1.661635453	0.530258448	4.554281157	2.096832204	0.681756273	4.862696077	0.857914822	0.486860479	3.817903746	1.090650445	1.194297219	0.400029856	1.114770256	0.284406145	0.47272236	0.579133354	0.306416278	1.307249585	1.040577462	1.492428609	1.103864354	0.78600809	0.600538993	3.258871526	1.449469093	0.446742038	0.532640236	0.495227814	0.488107175	0.218017913	2.371015247	1.1238525	0.422265396	0.004964672	2.609639919	0.828246386	5.606032793	0.002679929	0.220742952
TCGA-E1-A7YM	1.775342466	1	0.054122242	1.786007836	4.06746782	1.803472583	1.079291725	2.210190817	0.125836805	0.78367183	1.06345827	0.336217559	4.33642878	0.916567613	1.250554082	6.170536003	0.596552327	1.237607252	6.890650411	0.435298231	2.386086676	0.39005341	1.06106095	0.11377038	1.103812238	1.695918444	0.238484029	3.183647106	0.620891292	0.900451362	0.73476336	1.872214171	2.483235854	0.107993318	3.377743441	0.295201995	0.25946347	0.121807963	0.137387845	0.070652002	0.046407994	1.744067748	1.681677095	0.229270708	2.499246882	0.819841536	4.736576049	0.239878163	1.346338869
TCGA-DU-A76R	1.775342466	1	2.27166083	3.293894979	3.347110186	3.136669545	2.004429615	2.903604054	0.044494583	3.251102813	0.725481481	0.416138748	2.63616022	1.673911345	0.955928776	4.214588883	0.992158202	0.460639707	5.007333017	1.248650569	2.286876187	0.553214344	1.161218097	0.029624979	2.494027127	2.275591825	0.279566915	0.129733412	2.02898342	1.203395944	0.264571053	1.39853117	1.235435253	0.073990203	2.258359668	0.361655636	1.28591815	0.015008642	0.132710861	0.487796777	0.005463024	2.741571656	0.111987285	1.721497237	1.50600514	0.735670638	4.542918616	2.609928961	0.933286542
TCGA-TQ-A7RF	1.780821918	0	0.096642301	1.330170439	2.222146571	2.267751142	2.968518591	0.663238754	0.004334929	1.689315154	2.623259205	0.983205456	3.939775384	2.295807275	0.890034837	2.623310596	0.010271778	1.876004489	7.161962522	1.229913395	3.278608131	0.310490109	1.82310633	0.06195571	0.326784622	0.737724774	0.64096414	1.100965794	0.314359927	1.312477713	0.307561857	1.083050444	1.494172422	0.191053763	1.548349534	0.255351995	0.874917941	0.015008642	0.003960752	0.269908199	0.097763327	2.89652367	2.000102795	0.004964672	3.26951851	0.144435706	4.957893355	0.271970685	0.088685055
TCGA-HT-A619	1.783561644	0	0.006190809	0.149489828	0.316108888	2.230436635	0.583301421	0.345271101	0.051078383	0.250989945	0.13942052	0.782777308	2.227239969	2.098422773	0.441761003	0.624150791	0.415650922	0.294510868	3.582753477	0.384281762	0.082708533	2.240435515	0.33379704	0.087432382	0.262667615	0.135386356	0.36213587	0.103160412	0.308464245	0.250783705	0.258455069	0.354365169	1.163484608	0.314382203	1.249273433	0.570021633	2.064144715	1.663248358	0.411561282	0.009737481	0.051477886	3.034476406	0.129639626	0.004964672	1.809887955	0.046655853	2.680853132	0.489589349	0.164985086
TCGA-DU-8164	1.783561644	0	0.067581535	0.571392391	1.437735327	2.201645887	1.125545849	0.951962215	0.004334929	0.391255987	0.538858535	0.146042887	3.084621196	1.44865491	0.879322656	3.464658472	0.169081047	0.802141371	3.087217786	0.68663578	0.111040288	0.784582426	0.314721068	0.080737015	0.077408586	0.755931773	0.223186416	0.105959934	0.036054964	0.585251596	0.218764353	0.225615876	0.569787826	0.011025911	0.523166128	0.169331728	0.689736748	0.388988029	0.108033941	0.422951786	0.005463024	1.772425152	0.090889663	0.004964672	1.882780276	0.283418213	4.355255877	0.002679929	0.061585975
TCGA-FG-A60L	1.794520548	0	0.057805689	2.687047863	5.26127546	1.170055662	0.827028995	0.500027476	0.092610491	0.410696669	1.495719978	1.216217602	3.760232167	2.254510566	0.466893789	2.420269	0.541872876	2.500541724	4.444948658	1.218075538	0.572603992	0.229002699	1.072263443	0.084088658	0.20434841	0.159211421	0.29714052	1.603626738	0.121543718	1.171821099	0.114449379	0.377985412	2.241082925	0.592783509	3.244915119	0.3002929	0.885029667	0.073566525	0.147211333	0.414606136	0.17403116	2.90430663	0.844783907	0.004964672	2.030183352	0.044995542	5.187772452	0.002679929	0.393663825
TCGA-DU-A6S3	1.797260274	0	0.033204695	0.486320017	0.355041458	1.252755789	0.186206432	0.674740918	0.004334929	0.148424866	0.216933727	0.28784488	2.08820228	1.214222008	0.362889898	2.904712228	0.247234487	0.336898794	2.536869285	0.595589667	0.174114384	0.210103144	0.229999798	0.026560116	0.131828519	0.573284587	0.065973046	0.078801021	0.149505939	0.38313021	0.234320241	0.146226345	0.315334703	0.038730819	1.022301479	0.275711181	0.50129754	0.380804323	0.116351052	0.009737481	0.005463024	2.755784605	0.002385591	0.004964672	0.401559096	0.108352911	3.288724756	0.002679929	0.12551619
TCGA-HT-7608	1.838356164	0	0.311769427	3.955319066	2.736178251	2.279017729	1.417424797	0.477279683	0.004334929	2.301714009	1.617135191	0.261476545	3.488712387	1.865085547	0.773606768	3.768495552	0.063561244	0.153238413	3.339863839	1.243570405	1.745275054	0.214420669	1.177781452	0.104825485	1.794454593	0.492446442	0.278519439	0.194143148	0.05206989	1.506682741	0.15081281	0.247475616	0.287418664	0.060209622	1.614740824	0.097204659	0.962328998	0.472434686	0.003960752	0.055565565	0.095908918	3.285554149	0.002385591	0.004964672	3.216209199	0.463512983	5.16547495	0.002679929	0.262570221
TCGA-FG-A6J3	1.854794521	0	0.3143852	2.606632	8.446084	2.95491	2.849611	2.546565	1.306618	2.355398	2.29031	3.092391	5.838137	6.57674	3.599538	9.513945	2.350129	7.164809	8.886351	3.142869	0.6693563	3.595353	2.587478	1.816945	1.01707	1.0824	1.330483	2.058802	1.728088	2.249097	0.3139208	0.1534534	3.994406	2.320764	6.808386	1.502882	4.965234	2.145433	3.234609	2.489504	0.563351	7.186594	0.002385591	1.850583	5.909784	0.06888237	8.850524	1.035906	1.138231
TCGA-DU-A6S8	1.857534247	0	0.03929168	1.648683	3.014383	2.26115	0.8827781	0.6080465	0.004334929	0.2859753	0.8650922	0.9407636	2.299147	1.789555	0.4303984	3.530562	0.2657632	1.217903	3.542556	2.13735	0.3911656	0.3993814	0.7209938	0.06846955	0.4797877	0.4500338	0.3159713	0.2194597	0.02424317	0.8435659	0.1976276	0.2915011	0.91715	0.1423465	1.03054	0.4335601	0.6483132	0.9138486	0.003960752	0.3240313	0.005463024	1.715529	0.119259	0.004964672	1.76534	0.2131048	4.90807	0.002679929	0.1865739
TCGA-DU-6394	1.868493151	1	0.072444214	4.167431729	4.646675336	3.989314487	4.310476829	0.651096922	0.004334929	3.436744132	0.572653447	0.586339538	5.124487068	3.953306392	4.720155617	8.607832344	1.111145959	4.156670247	4.090412609	1.706033174	0.626675354	1.758082201	1.007479308	0.947486952	0.115284868	0.126348433	1.248179008	0.147824852	0.057874573	1.163373305	0.478555469	0.388286257	1.104413247	0.011025911	1.06645319	0.890589889	2.544110391	1.072106275	0.78988269	2.924401046	0.005463024	6.885173805	0.09773371	0.280193959	2.248570168	0.065474939	5.167272675	1.620655288	0.236315405
TCGA-FG-8189	1.876712329	0	0.305380247	0.476996483	0.576599195	0.662248114	0.474085315	5.116356	0.004334929	0.531043245	0.176741579	0.264457086	1.572518926	0.882394029	0.188388387	4.511032769	0.797940922	0.257472799	2.822364793	0.934625015	0.08365749	0.274469898	0.190369289	0.16641031	0.679447701	2.099859636	0.355097807	0.324372929	0.493719711	0.353601723	0.261045861	0.433741106	0.934963787	0.048621721	2.734478208	0.524536635	0.971109364	0.492600918	0.913561906	0.1446546	0.005463024	2.862603925	0.459551417	0.072432967	1.131746797	0.143273421	3.48156274	0.002679929	0.204627209
TCGA-FG-7638	1.879452055	0	0.033066049	0.776493437	1.39604339	2.69584044	0.377407254	1.665906254	0.004334929	0.201755076	0.266421776	0.552801374	3.569910722	1.352098228	0.752586807	2.38192277	0.112413596	0.461894358	2.544106702	1.176882073	0.173732647	1.311654866	0.474799415	0.046776606	0.607279267	0.337628535	0.11339053	0.078665279	0.507500521	0.721386537	0.199964633	0.145967557	0.372448325	0.038730819	0.741552018	0.405321246	1.853891481	1.051058515	0.003960752	0.035473396	0.005463024	2.142561838	0.097867581	1.038842496	2.573544753	0.303528555	4.435180072	0.203213562	0.289166076
TCGA-HT-7603	1.931506849	0	0.115994472	1.274338552	0.643784816	0.86307204	0.381157506	5.020520235	0.004334929	0.382200971	0.465846515	0.189635662	2.4296987	1.11096173	0.064017385	3.666176062	0.325875245	0.29990822	3.068456134	0.732203659	0.666291441	0.042291995	0.534796762	0.072255497	0.240594384	1.75909108	0.071651333	0.201386769	0.236369755	0.241098768	0.251838619	0.392755984	0.917903004	0.087104347	2.70768807	0.291139284	0.152549964	0.216209425	0.298368479	0.718814205	0.005463024	1.678387459	0.53527946	0.051536228	0.59941898	0.319939509	4.304923317	0.002679929	0.247523899
TCGA-DH-A7US	1.934246575	0	0.03846318	1.893753156	2.180745659	3.281994749	0.910983648	0.313668787	0.274302288	0.434522651	0.252406797	0.642029009	3.587827521	2.200186364	1.25467896	1.83292578	0.098588087	0.497398443	2.772719386	1.416927691	0.141948858	0.151715717	0.639166974	0.425134798	0.105876951	0.094727616	0.338908865	0.464175303	0.046658735	0.889209998	0.313127522	0.390141258	0.466809437	0.044234352	1.124666914	0.241454007	2.359496766	0.485097597	0.138036213	0.040592366	0.046682508	2.238306057	0.116619022	0.819136134	2.852892493	0.208669752	4.765146345	0.002679929	0.148736786
TCGA-VW-A7QS	1.934246575	0	0.828473382	1.458962261	5.246234194	2.267780675	2.089754163	1.952713161	0.004334929	0.56991547	0.205655378	0.169534929	2.651791756	2.577810017	3.337380756	3.348152757	1.205448191	4.304795966	3.772448239	0.259691875	0.300324526	0.411759649	0.230366116	0.756400915	1.096424699	0.112484338	0.162549759	0.160956331	1.160318566	0.449021468	0.357643014	0.007033707	1.357183815	0.262442782	1.302262126	0.156221013	0.871792088	0.015008642	0.916567288	0.604279828	0.042972064	4.830945573	0.002385591	0.886705519	1.824500518	0.248096108	3.897735253	0.002679929	0.136330381
TCGA-DU-7304	1.942465753	1	0.117128914	2.405737666	3.800161716	2.243823268	1.169410013	1.56311598	0.331356954	1.813601813	0.613318754	0.354941066	2.09716904	2.013884822	0.192308376	4.932591043	0.068319868	2.14907289	3.932356176	0.912694545	1.85695451	0.098410577	0.988151791	0.387673367	0.271587581	1.682968669	0.330920088	0.639738096	0.074584345	0.987102357	1.015368319	1.708114134	1.478145506	1.347542824	2.220093192	0.826291995	0.494851546	0.34387079	0.080592066	0.261334704	0.415519689	1.884517529	1.756231878	0.027079983	3.265112889	0.823132199	4.627321512	0.171977754	0.174588163
TCGA-VM-A8CH	1.956164384	0	0.023047635	1.17907174	3.863738565	5.073450952	1.495971344	0.215900257	0.004334929	0.925818365	1.059588971	0.776061095	4.466654296	2.490130363	0.198885789	1.445165879	0.010271778	3.111272482	3.151573653	1.449294816	0.557398712	0.731615694	1.354039382	0.044299715	1.615749346	0.644954723	0.508068911	0.139523432	0.000180446	1.462765441	0.242093499	0.21837722	1.973747109	0.011025911	1.152580427	0.219980852	1.003060993	0.540231582	0.003960752	0.220208392	0.005463024	2.81641876	0.002385591	0.004964672	4.352531867	0.149332689	6.158781045	0.002679929	0.320986359
TCGA-S9-A7IY	1.95890411	0	0.120693653	4.101749521	4.43361329	3.204548738	2.258881255	0.826545074	0.004334929	1.589471046	1.583483593	1.078311452	3.544143753	2.089485793	0.290583365	3.264037189	0.237939327	2.221392454	4.117186091	1.453482811	0.609878901	0.347301277	1.366861881	0.031710859	0.463040183	0.288752377	0.570616027	0.546239967	0.140809826	1.361735667	0.156909382	0.05210293	1.210182201	0.011025911	1.855506609	0.715805515	1.8725239	0.894791529	0.270291351	0.10418327	0.08993178	2.126007663	0.230967589	0.183996367	3.390006608	0.115485001	5.445194833	1.206514069	0.322239942
TCGA-HT-7873	1.967123288	0	0.068257908	1.551051678	5.270407456	2.497628432	1.486741115	0.591536926	0.004334929	2.078843621	0.711721991	0.230956683	2.481851303	2.400750503	0.448972779	2.163364563	0.435181863	1.0145305	3.633199903	1.009250111	0.666742564	0.014627834	0.781995769	0.018027204	0.141196123	0.145664345	0.192576815	0.209089546	0.345175312	1.045670209	1.959404381	0.412429862	1.69923956	2.097564872	1.65863129	0.275593656	0.67480503	0.392573938	0.363578095	0.009737481	0.005463024	1.977783316	0.002385591	0.004964672	0.08684649	3.150744102	5.789202748	0.234438249	0.177649823
TCGA-FG-A4MY	1.975342466	0	0.006190809	3.941808301	6.260955972	2.193142628	2.164059811	1.010329229	0.004334929	1.686703665	0.954929519	0.508155375	3.958899964	2.645871981	0.312690649	4.4169703	0.060134147	3.627451419	6.755377146	0.923185606	0.435415129	0.201925584	0.533320127	0.185360149	0.409003197	0.164722379	0.248392318	1.334445631	0.18503602	0.677747323	0.413823528	0.42748733	1.342420569	0.266903711	2.288640783	0.321385784	1.58158221	0.090457192	0.187219853	0.285435599	0.005463024	3.88588885	0.428547591	0.087403378	2.731573453	1.370210481	5.609450471	0.002679929	0.201406858
TCGA-DU-8161	1.978082192	1	1.244475	3.237506	5.917147	6.000961	1.848691	2.819532	0.0692976	3.930945	3.017524	4.045318	6.597343	2.582968	2.309188	11.7361	3.167951	3.276579	8.279514	4.644623	3.831959	6.769065	2.881806	2.152528	5.453151	4.21478	3.118202	0.9678658	0.7248527	3.786336	1.781241	3.407551	3.13562	0.3378678	2.825911	3.106522	7.343737	3.910645	0.2083538	0.3356201	0.6903836	4.710771	2.860238	0.2658296	6.574878	4.18926	7.426671	0.002679929	1.618206
TCGA-TM-A84T	1.983561644	0	0.006190809	1.329770737	2.313370912	0.613861522	1.16345101	0.238214806	0.004334929	0.277633738	0.456084087	0.530258448	3.197920802	1.859959457	0.665311895	0.382514902	0.010271778	1.194366915	2.610433127	0.753857331	0.333945045	0.371652444	1.353213438	0.018728563	0.408573663	0.18036982	0.296336026	0.259127379	0.024243172	1.550093418	0.751856259	0.051411724	0.820209751	0.078419864	0.495701298	0.370145555	0.532640236	1.086010723	0.003960752	0.07240838	0.005463024	1.158526457	0.002385591	0.004964672	1.913544001	0.449103102	5.653307625	0.002679929	0.152206701
TCGA-E1-A7YN	1.991780822	1	0.327842238	5.74603966	9.52603702	5.487079465	4.128991404	2.945515992	2.816832195	5.505243307	3.893445115	5.035498394	7.388071145	4.412521202	2.45157071	11.51123775	0.05972234	5.332154017	7.75004534	7.352905231	1.169425698	1.842210953	4.122973986	0.484888581	2.838643983	0.782150285	3.732769867	3.219953071	0.840866596	4.422848991	1.318573014	0.710948374	3.145578292	1.776358753	6.779996205	5.571343311	6.520779464	5.646800768	3.465079889	0.318711466	3.064493653	6.170744798	0.846292278	6.904410508	5.83299493	1.833990774	8.994019201	2.302278287	0.820262305
TCGA-TM-A84J	2.01369863	0	0.353383417	1.962331471	4.455985465	1.577206612	2.568642461	0.669809976	3.456592411	1.194358459	0.952731687	0.091419863	3.727502469	3.222009315	4.003788506	6.477124051	3.766653348	3.825110574	4.194296413	0.628781949	0.003963953	0.42890972	1.941729189	1.393715639	0.271567241	0.506912539	0.212243723	0.121457624	0.361678615	1.056896679	0.700970368	0.173268095	2.071223766	4.963857709	4.474713957	1.297552267	0.419878612	0.564180828	1.494512104	0.907082871	6.34445392	7.069217317	0.153142924	1.05353777	1.899398283	0.054378444	6.59601377	0.002679929	0.647248513
TCGA-DB-A64L	2.016438356	0	0.103782094	0.821343914	2.717981053	3.783058616	0.555928087	0.935666652	0.047378767	0.804211728	1.742662606	1.525361757	4.414202496	2.232723492	0.732527656	3.572676381	0.839869661	1.191428611	3.981232126	1.757609564	0.145847067	1.836532678	1.086508632	0.105353224	0.271803802	1.121409404	1.354861597	0.298421708	0.048048156	0.847446183	0.537726117	0.293136081	0.897277369	0.04519526	2.268642734	0.838199315	2.122194086	1.827114081	0.267571337	0.351220905	0.005463024	4.049257605	0.512217441	0.481296097	2.658012559	0.096920031	5.224327126	0.800011204	0.318932657
TCGA-HT-7477	2.021917808	0	0.484599791	3.093146075	3.974500754	2.778585291	2.49577723	0.839676032	0.05121522	0.590943388	2.0893111	0.935943911	4.501890929	4.194765495	0.815210864	5.211511567	1.805367519	2.991156649	6.719200576	3.353101605	0.698943906	1.413632328	1.78481395	0.667217174	1.743371804	1.31568128	0.749845701	0.475736227	0.10268418	1.298238655	0.892932384	1.899233885	2.370907837	1.125284004	2.830760302	0.596589134	3.86322387	1.434534446	0.153765629	3.040890149	0.051614658	5.235622041	0.550677855	0.135936708	3.534258312	0.687328537	6.284953782	0.002679929	0.275459451
TCGA-S9-A6U0	2.032876712	1	1.19423	4.846463	7.211878	5.28212	3.670518	3.151149	2.261556	5.045892	2.500269	4.542163	6.042395	5.011925	2.28697	11.82777	1.678395	4.469454	8.387446	2.323148	2.639115	4.646837	2.738369	1.369034	2.166105	2.776213	1.996015	2.408164	0.5364517	3.095246	1.027162	2.180542	6.006148	1.497707	5.230909	3.309508	5.451504	3.676893	1.539224	1.587849	1.168212	4.856115	1.445511	2.728273	5.61119	0.7179285	7.107456	2.717445	1.406269
TCGA-DU-A5TT	2.035616438	0	0.663646648	3.246260757	6.98769163	3.162130423	3.273270473	2.940958038	0.220103426	1.4372521	3.383852415	0.560269211	5.311480458	1.989837425	1.182424922	6.745985746	2.418876813	2.005602173	8.200082069	2.14769759	6.691373352	0.684042568	1.717100038	1.853847342	2.734838325	7.412728456	1.069090839	3.573532523	0.946793094	1.549660558	3.181826402	7.161781209	3.423934328	0.432768672	5.62963109	0.636756983	2.831062077	0.412296365	0.701291716	0.36203974	4.155635471	4.735612712	7.71878722	0.059767673	3.312834218	3.507105215	5.200083033	3.936711043	6.382656562
TCGA-DH-5144	2.049315068	0	0.020112168	2.777060398	2.397745368	4.294031836	0.573050457	0.253821782	0.004334929	0.191023035	0.773235242	0.667014325	3.134909197	2.135779098	1.196292379	3.40177419	0.212768734	0.675650131	3.091629289	0.894903997	0.178179925	0.503064742	0.882612797	0.048013428	0.246144976	0.263075222	0.25302397	0.405248195	0.020142622	1.245183025	0.401106508	0.215791859	0.129122111	0.067251892	0.451846526	0.327403546	0.831482802	0.654410531	0.50423872	0.062109227	0.005463024	3.608759438	0.192145664	0.004964672	2.770463447	0.298440691	3.972185376	0.002679929	0.157715465
TCGA-TM-A84M	2.065753425	0	0.02458283	0.179646661	1.637870419	4.963869906	1.247114138	0.543969295	0.051625652	1.048235505	0.21161562	0.320618951	2.771072241	3.766695987	1.603464862	1.463060978	0.109765267	0.675020492	2.84568945	0.483005382	0.298692592	0.168608239	0.275659112	0.047738672	0.469639478	0.512938842	0.171499883	0.055813348	0.026641509	0.199931103	0.429141793	0.055829665	0.710232231	0.085104991	1.396696874	0.284030542	0.206450915	0.076689563	0.003960752	0.207259698	0.005463024	4.253102616	0.130948274	0.004964672	2.580780137	0.086201635	2.540523201	0.269254795	0.046735176
TCGA-TM-A84B	2.076712329	1	2.264418147	1.239964437	5.257209384	3.995871327	1.012160412	2.274335924	2.428181837	0.849935776	1.280103752	3.042954942	5.106250408	3.926441943	2.928319574	6.510313013	0.747647588	1.185596576	5.338937678	2.985469596	1.812998791	3.122902634	1.206857443	0.853340746	2.948816916	2.27934806	1.024512924	0.241067861	1.683351577	2.131204675	2.309704224	1.306632062	4.190756285	1.452898007	0.796998563	2.145681233	4.774241969	2.332630063	1.195302504	0.123457493	2.436879649	3.138404119	1.217550346	0.681763711	3.090538388	1.311838968	3.878384413	0.229220635	0.610232819
TCGA-HW-8322	2.076712329	0	0.240566014	2.058454295	2.564698052	6.603175213	1.249438244	0.906007833	0.004334929	0.365134393	0.487619292	0.768226999	2.995355107	1.692611607	0.889119835	2.837865004	0.350032021	0.672318877	3.670530756	0.721857292	0.164027904	1.098588791	0.826456243	0.053907813	0.599415133	0.161905477	0.667685987	0.202383013	0.140549429	1.315490077	0.156655887	0.566547959	0.270401169	0.062515785	1.094516596	1.223587662	1.691493832	0.609594954	0.386193324	0.104051248	0.005463024	3.864689423	0.176773247	0.704891328	4.495966163	0.240152982	4.701380383	0.002679929	0.273456867
TCGA-DU-A5TW	2.082191781	0	0.075138489	1.355969472	2.293075108	1.762631603	1.019257391	0.334852714	0.004334929	0.326278677	0.703086547	0.137995005	2.503912465	1.883209747	0.775178963	1.766311523	0.105384707	3.288036256	4.105360016	0.53054535	1.022610122	0.196697021	0.75051633	0.045813886	1.707119006	0.685846979	0.117183525	0.23024362	0.298700625	0.515280945	1.096691433	0.843732554	2.683089783	2.561915005	1.787863862	0.287647646	0.786592863	0.073974268	0.279007629	0.312232683	0.290268203	2.208378723	0.849383435	0.004964672	0.79046601	0.714214943	4.184943443	0.002679929	0.231224442
TCGA-TM-A84Q	2.115068493	0	0.130951302	3.189230383	5.57347321	3.318661057	2.302213184	0.745873126	0.041466735	1.40965589	2.364053146	1.468952414	4.599513265	4.170232402	1.053168576	2.64829892	0.22014609	5.63718733	6.283846073	0.541792151	0.344941177	0.605956198	3.448600936	0.211911213	0.23853757	0.457138569	1.020401751	0.980051579	0.10134666	2.850707357	0.316524189	0.468739231	1.547346885	0.011025911	1.617529892	1.741857618	0.724007177	0.363629264	0.431324276	0.827756223	0.005463024	4.484101186	0.288115053	0.004964672	5.034108437	0.347063717	8.305949206	0.002679929	0.222454507
TCGA-DB-A64O	2.123287671	1	1.308767333	3.21423457	6.251326289	1.674558994	0.711858273	2.22088343	0.103728932	2.086321105	1.553761274	0.654576537	4.667653295	1.951817115	1.394862237	9.683942764	0.476736721	2.023114012	7.551683478	1.015242222	5.318822083	0.326399734	1.414382541	1.884981197	5.420866507	6.453861825	0.409483833	1.512364325	0.162516264	1.18682634	2.872640958	5.538205479	1.685117259	0.704258764	2.559786727	0.317739982	2.343615524	0.928421181	2.412200542	0.34522388	4.857859939	4.313910401	5.217326696	0.824817995	2.951014292	3.397236609	4.761210223	0.28664113	4.211501859
TCGA-FG-5963	2.123287671	1	4.134538335	2.808115567	4.265483208	5.632725483	2.365775311	2.057411889	0.264548874	1.252205924	1.795613118	2.695376085	4.21278996	3.530744346	2.608380133	6.510642073	4.230344086	2.724030619	6.029624224	2.542532528	0.534105635	3.300387559	2.014467541	1.918608591	3.295745184	2.082510717	1.070020225	0.474466858	4.477349497	2.269046869	0.555781365	0.878987824	1.180765952	1.940723493	3.870581544	1.893406431	4.188836463	2.450564234	0.640026375	1.163258703	0.120715374	6.253145287	1.386441487	0.306595063	4.608354166	0.849313594	7.373157874	0.920869264	1.331822274
TCGA-DU-A6S2	2.128767123	0	0.171881688	1.434925364	0.918402465	1.045212743	0.839184741	1.222985953	0.004334929	0.470863535	0.736461726	0.377839634	3.236281601	2.510320947	2.495385817	2.076956883	0.450907635	0.363800001	3.261170318	0.365265118	0.57885224	0.148751626	0.298411694	0.111802096	0.268369804	0.810257972	0.151504296	0.049176918	0.089792262	0.769245101	0.230116702	0.090420015	0.766203954	0.043547587	1.641794633	1.018738586	0.729898702	0.015008642	0.135051272	0.208854151	0.005463024	7.141266588	0.002385591	0.063456332	0.784765343	0.092508478	2.916729481	0.002679929	0.274046154
TCGA-S9-A6U1	2.150684932	0	0.054531988	1.748840165	3.287317838	1.92383482	0.598586823	0.47377922	0.004334929	0.412411883	0.3951783	0.520941389	2.982965148	2.558734261	1.051130409	1.981482016	0.028491737	0.518845624	2.687727215	1.17863827	0.384480082	0.05033499	0.9693885	0.018448061	0.318111324	0.150194337	0.320498474	0.175998563	0.219831307	1.083307688	0.590783906	0.249763607	0.755944862	0.200178148	0.309185708	0.589452714	0.936105778	0.445823772	0.138554695	0.071192659	0.005463024	2.226496648	0.117015331	0.064956379	0.858668532	0.914035435	4.605948877	0.002679929	0.216455042
TCGA-TQ-A7RR	2.156164384	0	0.02346649	2.289618841	4.325616657	2.013929493	1.758352515	1.597037563	0.091812962	1.087950379	2.363378199	0.453746228	3.434890018	1.547570903	1.190761768	4.152362817	0.29048744	3.43421453	3.419649031	1.358359352	1.155447821	0.159803163	1.679101422	0.032266575	0.403840183	0.39352133	0.415621568	0.618459538	0.025090102	1.629519762	0.617854902	0.637689815	1.866832776	0.978835013	1.646716504	0.297981124	0.77709069	0.128754214	0.145922633	0.25302054	0.049150735	3.106458313	0.338549197	0.004964672	3.607409064	0.152545215	5.935658197	0.002679929	0.120537574
TCGA-DU-7301	2.15890411	1	0.049195995	5.024095486	5.608270889	6.605872131	1.896776067	0.657724352	0.113582791	0.843312839	1.728298908	0.965056605	5.181273052	3.979862608	1.089095426	3.261045537	0.178457165	3.080241089	7.538196552	1.522601339	0.622494665	0.786393906	1.75588325	0.123440714	0.554881077	0.419758837	0.74634642	1.099969985	0.581113558	1.403904249	0.565453274	1.900255678	1.736900934	1.546709261	1.5653611	1.528312389	1.37919276	0.546768055	0.123965375	0.263790584	0.005463024	4.17413583	0.104545181	0.109765627	5.319811618	1.648714489	7.40705696	0.216767027	0.223431616
TCGA-HT-A4DV	2.169863014	0	0.100348919	0.83934729	1.969723679	1.164221624	0.474807083	1.633485928	0.004334929	0.261397826	1.094567458	0.887672425	3.232476888	1.497965219	0.529998269	4.054439219	0.361292072	1.037866154	2.702560955	0.910593093	1.260771495	0.685191904	0.621235586	0.0304597	0.191139877	0.768724238	0.086815525	0.324944301	0.176680065	0.941512828	0.107508453	0.171616753	0.942826139	0.011025911	1.582361686	0.637849052	0.328577237	0.832774779	0.258784579	0.009737481	0.005463024	1.627196211	0.002385591	0.004964672	3.282852873	0.110602059	4.951809731	0.002679929	0.277929349
TCGA-TQ-A7RQ	2.178082192	0	0.098893907	1.78052536	0.633102589	0.775107016	0.956775437	1.068703596	0.004334929	0.459095129	0.431060445	0.289484094	1.76079722	1.897902476	0.610432156	1.800297296	0.141353787	0.643361849	2.719282496	0.830430064	0.278844752	0.336719536	0.381540146	0.026699573	0.385292706	0.300082492	0.187740931	0.114722882	0.202975475	0.237449728	0.301516847	0.274573986	1.455350109	0.03886867	2.473565811	0.230697526	0.693112551	0.060867915	0.003960752	0.396478035	0.005463024	3.103361497	0.09867054	0.004964672	0.412945122	0.080541969	2.071135226	0.002679929	0.211169302
TCGA-DU-A5TU	2.180821918	0	0.052892289	3.685145565	6.225140724	2.687975639	2.096141493	1.075944456	2.981113837	3.841346308	2.200765209	0.838182158	4.09006479	4.604844807	2.041868889	6.417773083	0.674195678	5.605688578	5.623247459	1.948093903	1.947494141	1.019293105	3.044848355	0.289858553	0.847364985	1.412131939	0.630946641	2.601089502	0.088847683	1.874018233	0.923908954	1.453908315	2.201690922	3.045509402	4.939333197	2.172765116	2.130176636	1.505940001	1.153213752	2.453453938	0.618438954	5.211609029	0.485820506	3.818529577	5.273791305	0.262068977	8.179771304	0.233711356	0.470222864
TCGA-DU-7019	2.191780822	0	0.769119897	1.538973698	3.647612546	3.005056779	1.387237186	2.224439878	0.034284132	0.284099798	1.993965125	1.065350338	3.753710985	2.428660867	0.87146645	6.708413391	0.423538046	3.081252739	4.3869499	1.423376178	0.150640297	2.334078336	1.484798784	0.075357819	1.550529659	0.241904879	0.558365808	0.320710721	0.774098519	1.348597182	0.29003962	0.126816905	0.446796617	0.231895451	1.90543725	0.917045975	2.875681373	2.568410994	0.003960752	0.671744709	0.063599045	5.171763839	0.162258059	0.315710927	3.631163688	0.528039268	6.662097979	0.002679929	0.251719405
TCGA-S9-A6WN	2.205479452	0	0.636226916	8.165588321	6.275422747	5.710984373	5.704064304	0.437129386	0.053812614	6.580820759	2.552926503	2.636244176	7.015215688	6.23665284	5.595453131	11.64707954	1.007957819	7.071393572	5.674393699	3.67594405	0.087176693	1.726590377	3.11480805	4.642229485	0.828798944	0.897313488	1.978271359	3.118768897	0.570439639	2.769847003	0.175041467	0.488213838	1.252539279	0.265261857	3.183977096	1.870059465	3.174651487	1.109169389	0.161438151	3.825251744	0.274820966	6.854752771	0.259587477	0.142663006	6.50965099	0.129773194	7.802878368	3.800032129	0.360674462
TCGA-DU-A76L	2.230136986	1	1.985642	5.013655	7.19613	5.28486	3.622415	2.673522	1.150322	4.562838	3.128454	2.036581	8.131139	5.356531	3.65881	10.85502	7.808254	5.971343	7.105849	2.246008	0.6210984	2.724844	2.969154	5.348905	4.943015	2.299417	1.681013	0.7684541	2.082597	3.324311	0.7143132	1.991616	3.460327	0.9813757	6.428518	1.822528	5.831541	3.095877	4.325201	2.483131	4.343189	7.396142	1.212092	3.337937	4.75468	1.379232	7.958615	0.002679929	1.643022
TCGA-CS-6188	2.230136986	1	2.139346	6.293269	7.214721	4.267448	5.053928	2.340964	0.3306619	5.433941	2.600225	1.304649	6.164539	5.167928	3.819306	11.9657	6.54862	6.42922	8.802581	1.984435	1.930792	1.660984	2.035579	1.886968	4.296908	3.12618	0.6301313	1.803379	0.09893598	2.160349	1.467364	1.603645	6.123483	1.550572	5.738449	1.109051	1.783249	1.281549	3.685628	5.585095	0.0928571	6.704896	2.462326	6.077874	4.623227	1.511169	6.716757	5.012621	1.096058
TCGA-S9-A7IX	2.243835616	1	1.894936	4.119906	7.533403	3.281908	3.07281	1.471646	0.3517289	2.869747	2.853839	1.503355	4.828493	4.767691	2.322789	10.40822	7.825832	2.293794	7.872612	1.903487	2.615559	1.90882	1.934525	1.364002	3.082995	3.786592	0.8904305	1.400899	0.4509362	2.629153	1.274765	3.401383	3.257149	0.7120517	3.234232	1.090942	2.584946	1.180259	1.560109	2.06334	0.005463024	4.943293	3.500894	1.340543	5.603977	1.376032	7.045685	0.1901548	1.587386
TCGA-TQ-A7RW	2.249315068	1	0.048373282	3.239957681	4.434431456	2.925704203	2.601714049	0.736306226	0.111224118	1.257388087	1.669381283	1.472827583	4.625033423	2.105953637	0.780626677	1.623928643	0.057111453	1.990586768	5.369738664	1.606968299	0.672324718	1.659517329	2.732290198	0.245997822	0.576512121	0.321330679	1.074317202	1.882367873	0.174647034	2.407693016	0.295330828	0.817548295	2.201782186	0.666574845	2.543551525	0.631649483	2.491011376	1.017178802	0.176786482	0.400015278	0.208473562	1.173684041	0.002385591	0.004964672	4.80571667	0.658575766	5.824668712	0.002679929	0.315388769
TCGA-S9-A7QZ	2.263013699	0	0.230835461	0.753655523	1.017449449	1.098077122	0.786783847	0.789219113	0.004334929	0.193776192	0.265587173	0.516359637	1.829217961	1.041577317	0.361226603	2.728589849	0.403090754	0.335414646	3.48454436	0.608491407	0.999341018	0.670445305	0.228900273	0.076569922	0.639767662	0.58724352	0.22076207	0.555603304	0.131012483	0.415708743	0.164745046	0.570301121	0.741098035	0.038592954	2.352765406	0.414406373	0.92891006	0.37905233	3.810412998	0.035334787	0.228767239	2.075156021	0.002385591	0.67663184	1.179722753	0.189039446	2.591965961	0.674606093	0.235952368
TCGA-HT-A5RA	2.279452055	0	3.934545	2.905506	8.437211	5.194418	4.03997	1.692538	3.835751	2.886184	1.674096	2.521574	8.454342	3.205742	4.386289	12.23732	1.372344	5.204468	8.590573	2.811241	1.610315	6.380944	2.414006	0.3365517	4.744127	4.39588	4.090388	2.388683	1.753336	2.489398	1.25419	2.145394	7.425544	0.5572936	4.172131	1.080869	8.575932	5.493845	4.955927	2.52608	5.646535	5.794456	2.924037	3.217082	3.724888	4.273346	6.97298	0.002679929	1.697391
TCGA-DB-A64S	2.287671233	0	0.02346649	3.531681612	6.778493185	3.508838569	1.181060153	0.115294959	0.004334929	0.240625963	2.884473758	0.934829356	4.196002072	3.095942375	0.948050673	3.236290366	0.470786049	2.905754269	4.662071431	1.37291583	0.283331602	0.227783072	2.216708231	0.071039691	0.487935513	0.268319113	0.285140288	0.383043257	0.375011476	2.106190179	0.912945481	0.754768456	0.817464865	0.147459773	1.649897517	0.435345759	1.108915814	0.379490531	0.146309366	0.042662347	0.049287732	4.062625711	0.526972278	0.004964672	3.838360588	0.54518508	6.902998479	0.469704978	0.296028246
TCGA-FN-7833	2.293150685	0	0.269010057	4.899817585	3.883902868	3.909570624	1.664632546	0.193983165	0.004334929	0.775404886	3.382409472	1.034016511	7.067898181	3.632634952	0.997711402	2.129590215	2.014554091	0.332098264	4.662261461	6.040975152	2.70810752	0.940771032	2.449998463	0.005909118	1.312767063	2.279318979	2.618694565	0.550343981	0.56773454	3.86976657	0.75458841	0.834259263	1.439549628	0.106680391	2.485762058	1.186121247	6.044474926	1.824549123	0.135700705	0.127358877	0.045858806	5.548309941	2.760816634	0.063592765	3.315866204	0.509386477	8.157835523	0.437931511	0.243917886
TCGA-DH-A66D	2.317808219	0	0.051250685	3.629742178	4.145703115	3.344214286	2.087158225	0.208466404	0.004334929	0.214872007	2.285980562	1.081198082	4.008643317	3.716096022	1.755994778	3.916455463	0.043984594	4.538758583	4.571138396	1.047856382	0.847689298	0.871196187	2.968680995	0.074279522	0.136650153	0.238629199	0.726858233	2.136512976	0.064891712	2.878354959	1.469946686	0.268649233	1.007385946	0.072510543	1.690262034	0.545666821	1.614175141	0.419768454	0.003960752	0.413228061	0.117872314	3.873347994	0.760539409	0.004964672	3.151347413	0.309633047	5.976626626	0.002679929	0.073573151
TCGA-DB-A64U	2.317808219	0	0.054258837	1.075129564	0.978489739	1.192462456	0.377296802	1.507874002	0.004334929	0.172868975	1.78155825	0.236311754	3.243050379	2.373941714	1.008053871	1.988423301	0.028351392	0.423442914	2.685483125	1.027987775	0.587840242	0.183414757	0.745949266	0.078722212	0.200871299	0.201842484	0.143066595	0.174856837	0.091410097	1.257186025	0.349493168	0.284472506	0.671530973	0.076408112	0.338293255	0.154173445	0.634602153	0.314148605	0.003960752	0.040592366	0.005463024	4.363511995	0.116222603	0.004964672	1.152793374	0.464440983	4.73074818	0.002679929	0.041750292
TCGA-TM-A84I	2.339726027	0	0.022628655	2.444124936	6.057058581	2.275732299	2.578034777	0.416030706	2.552400855	2.974211305	2.049677301	1.302928986	2.827321715	3.676110261	1.929450789	5.935941983	0.151042722	4.437557119	5.356869679	0.863151312	0.644560399	0.603711545	2.107853219	0.905100024	0.372020396	0.282052285	0.730743842	0.895015527	0.137420979	1.894816409	1.073501232	0.461289352	2.377802474	3.685144085	2.863613873	0.627531833	2.342783486	0.782086026	0.003960752	2.189670761	0.439749434	4.831987682	0.002385591	0.561563731	4.45029867	0.227180468	7.082984244	0.002679929	0.185069525
TCGA-RY-A840	2.339726027	0	0.006190809	0.959448536	2.590749529	2.186590888	0.731674949	0.056811641	0.046280724	0.834592839	0.160261797	0.476601812	2.278908662	1.45717606	1.109854641	1.390982719	0.18198882	0.315051823	2.688556631	0.670486827	1.268082677	0.184295735	0.474080571	0.247191622	0.106009891	0.303220301	0.165581544	0.093251469	0.046797737	0.054768858	0.234919718	0.918390325	0.780376665	0.044234352	2.516073385	0.169838438	0.330984392	0.173283255	0.373832365	0.129694542	0.005463024	1.561984478	0.22277186	0.004964672	2.521866362	0.006832304	3.541924076	1.174563721	0.114091979
TCGA-HT-8563	2.356164384	0	2.115439294	6.148094297	7.024652453	6.630119137	4.736035637	4.02199274	0.041053344	5.496203209	2.881932055	4.822320341	9.761095921	6.196449316	5.526218745	9.650780322	2.32711329	7.348428847	8.863907522	5.015616808	0.237574542	6.273625481	4.383222999	3.394565526	0.442322136	1.992865532	6.045428007	3.042184364	0.298583991	4.370020432	0.640021105	0.377985412	2.220398379	0.851142741	7.921441811	2.802383587	6.693121305	4.44451885	4.495150663	1.622806351	0.04159535	6.618419124	0.446915741	2.201657389	8.2906501	0.305719972	10.18382706	0.838497583	0.248603924
TCGA-FG-8181	2.361643836	0	1.017084038	1.834903625	1.874230897	2.087491953	0.453515199	3.291388242	0.004334929	0.315306237	1.263962698	0.701062071	2.964283939	1.172390912	0.274627859	3.877117524	0.864944571	0.269607285	4.271482418	1.786143345	0.944446921	0.4192417	0.431853927	0.08046854	1.550913735	2.107260008	0.292537183	0.257930489	0.756231559	0.497562268	0.33773582	0.253488784	1.168981106	0.134126456	2.714073855	0.759962701	2.647472982	2.479989579	0.107636674	0.290766469	0.037042652	6.605005591	0.17372963	0.13865693	2.515173009	0.259571115	3.075466992	0.002679929	0.292775745
TCGA-S9-A7QY	2.364383562	0	0.031678843	2.396110914	3.027832531	0.897283218	0.486407699	0.797863333	0.004334929	0.235172569	0.388743998	0.23375844	3.133612748	1.651466758	1.058386413	2.956380625	0.198147277	0.718523017	2.562714119	1.443587518	0.310424371	0.319211006	0.402767752	0.025443973	0.271685526	0.284053851	0.108536259	0.581326914	0.01872592	0.692473454	0.191087826	0.170217969	0.557705777	0.062922363	0.490369997	0.14968403	0.966213694	0.642543062	0.110547394	0.081694286	0.005463024	1.878318909	0.002385591	0.052224005	0.882710347	0.089693983	4.245773379	0.002679929	0.416661754
TCGA-FG-A70Y	2.378082192	0	0.047687321	2.55993155	2.739339026	2.652091152	0.679329399	0.477176851	0.004334929	0.111545249	0.588493507	0.295789136	2.359160633	1.569499359	0.130388088	1.938017511	0.79557034	1.403267345	2.696088843	0.703304282	0.06483255	0.215897942	1.395961414	0.048150786	0.692695242	0.22127673	0.106958288	0.187114281	0.117050558	1.040782156	0.274744219	0.341673624	0.784021918	0.703399763	1.168087751	0.161326998	0.407019197	0.657744486	0.226866273	0.087984671	0.142067582	1.6321051	0.002385591	0.004964672	2.119775966	0.23555946	6.590561069	0.390097132	0.216086906
TCGA-HW-A5KL	2.405479452	0	0.249992201	0.819792459	2.43079082	0.942979484	1.232546318	0.155312157	0.034145647	0.067542245	0.450759077	0.35533861	2.885965831	1.220150959	0.17869656	0.949507871	0.060957404	0.661914899	2.16760196	0.391074478	0.149864105	0.35278614	0.529769883	0.005909118	0.464692887	0.109695287	0.273504009	0.393971163	0.016882115	1.366617574	0.203891893	0.182379534	0.656944711	0.146949285	0.789613129	0.239405709	0.394151717	0.362964509	0.003960752	0.116145932	0.005463024	0.715580778	0.084147885	0.004964672	0.301979802	0.252769002	3.320323424	0.175334994	0.082767347
TCGA-E1-A7YE	2.42739726	1	0.342175391	2.540247843	6.456583277	2.404565696	4.542348342	0.294855814	0.07549824	1.470525856	4.892599921	1.234578148	6.190075138	5.674408311	2.308436706	7.855291112	0.227607357	7.090769693	3.01657459	2.771205911	0.476382664	0.392336832	4.152096608	2.491236067	3.252017973	1.77760123	1.097565424	0.624030513	0.059804264	1.683918491	0.681150614	0.456509256	3.477319688	2.830803194	5.014938542	1.744397489	0.751180493	0.194659343	0.003960752	7.326911082	0.205778285	8.293712452	0.101076718	1.113064295	5.410107892	0.097053501	9.058211604	1.056190593	0.068136941
TCGA-DB-A64V	2.435616438	0	0.006190809	2.348992197	6.326331506	3.638538967	1.553916183	1.338111078	0.004334929	1.059541668	1.648973957	2.711235681	4.062374404	2.804701447	0.905348817	6.230870297	0.026385097	2.544442039	5.423492644	1.382935692	0.621191514	1.764330536	1.724273645	0.14348447	0.339470436	0.514641679	1.093402555	0.562005179	0.101480468	1.949865177	0.247924952	0.382268199	0.826567117	0.069546543	2.04812914	0.913457129	2.937980024	0.511087364	0.123703489	0.142215078	0.005463024	3.692124757	0.104278674	0.004964672	5.284711647	0.360212428	5.956639196	0.002679929	0.133341894
TCGA-HT-8113	2.465753425	0	0.278365584	0.705965995	0.9234756	1.656460262	0.472537425	3.407392098	0.004334929	0.48151498	1.127988343	0.837465938	1.809549839	0.661064376	0.158854371	4.194221496	0.909658621	0.204620486	2.980392987	1.310975549	0.190559358	0.110439272	0.249405204	0.028650516	0.535372602	2.048869255	0.35906106	0.269260663	0.202227259	0.213250616	0.180036776	0.085433159	0.801455152	0.011025911	2.049945375	1.596345472	1.978128506	0.33430705	0.241046762	0.172095685	0.005463024	4.163574786	0.002385591	0.213029465	0.842143384	0.163668573	3.655022924	0.413467477	0.343944786
TCGA-HT-7602	2.487671233	0	0.019972232	2.653563465	3.610798315	1.912463656	0.909620765	0.787566621	0.039674501	0.578040124	1.262609246	0.412923672	3.849835002	1.692964573	0.433036763	2.43402766	0.055735373	0.677627185	3.65131079	0.861897635	0.674479726	0.582588314	1.528809668	0.026839015	0.10028219	0.400912236	0.397875981	0.756764069	0.151574855	1.451363138	0.237195394	0.114170129	0.637993775	0.066711429	1.032505004	0.196064629	1.543698974	0.385393021	0.003960752	0.061565079	0.040217293	2.515809847	0.432579197	0.004964672	2.266024945	0.845933588	5.637782477	0.542663108	0.344842014
TCGA-S9-A6U2	2.487671233	0	1.320356766	3.354653849	2.132727341	2.143122526	1.199069507	1.170850659	0.052856234	0.154479162	1.972119116	0.846274211	4.003726822	1.513876945	1.470207691	2.666950667	1.202133118	0.539083657	3.507890454	1.003232544	0.436686775	0.67258685	1.074681205	0.062907516	1.129499016	0.10836525	0.548122998	0.413218371	1.136700535	1.492578877	0.31233378	0.716944574	0.417202227	0.194142953	1.370855508	0.68675453	0.939093257	0.71645174	0.003960752	0.045692839	0.005463024	3.676912848	0.255396766	0.004964672	3.140871329	0.528729084	4.991828521	0.002679929	0.090160647
TCGA-DU-A5TR	2.487671233	0	0.196426276	4.128758297	6.401509551	3.200833536	1.300427881	0.562877883	0.065239013	3.623672941	2.890547811	2.765747261	4.246110514	3.862901241	1.52278682	6.146484301	1.918101688	4.811338239	6.569738789	1.380111169	0.996333956	1.438111605	3.203813345	0.287424967	0.312835816	0.42157646	0.885226577	2.348684474	0.378546095	2.658242509	0.406101106	0.837211485	1.38728407	1.147199626	2.683169891	0.71296163	2.511652848	1.10116279	1.050087353	1.003500621	0.178038776	5.4665673	1.21852944	0.359254821	4.892307102	0.19266284	8.200672919	2.69161391	0.281567578
TCGA-S9-A7R4	2.504109589	0	0.100084482	1.811154396	4.596481121	2.399568214	1.587443339	0.992904678	0.004334929	0.294733774	2.165887381	0.334631367	3.63886057	3.431222349	0.616739393	4.910966286	0.423431754	3.147081138	4.270474083	1.324159239	0.064145822	0.411545294	1.282801425	0.058005684	1.487597617	0.34407337	0.42288856	0.514678067	0.353955783	1.86508158	0.203769332	0.27776315	0.960029725	0.094146054	0.866451464	0.280404162	0.82825967	0.525586222	0.003960752	0.160472973	0.107919304	2.280185329	0.357989931	0.004964672	4.013200467	0.579439247	5.627344584	0.002679929	0.213753161
TCGA-TQ-A7RP	2.504109589	0	0.686970067	3.203136598	6.067109578	2.170710645	1.415996799	1.533791997	0.035944896	1.424884587	2.017549674	1.343264306	4.359846071	1.550062219	1.475348552	9.324631187	0.202624024	2.098411946	5.373463919	1.35581726	1.803645997	1.059834459	1.073204177	0.398365286	2.382019779	2.15125602	0.803478123	1.285020351	0.260166881	1.244347342	0.567439949	1.748434197	1.310086139	0.713929183	2.934564574	1.217140029	1.264903964	1.536276403	1.500103672	0.227485534	0.263565204	4.194433017	0.32227788	0.597906524	3.45366714	0.506587349	5.081868759	0.858100882	1.064417253
TCGA-DB-A64P	2.509589041	0	0.034313372	0.88096033	6.476551421	3.940504258	1.458579946	0.550430368	0.004334929	0.531535793	1.300998421	0.864509982	3.532562429	2.638318595	1.154336793	6.572299078	0.041622737	3.214186573	3.22049681	1.069956567	0.181601274	1.658583445	1.014499475	0.140785433	0.493307804	0.058950814	0.326699649	0.321169011	0.080318391	0.535248298	0.09670142	0.081512318	0.604489007	0.039970993	0.768659629	0.378256949	1.714487324	0.665194938	3.404173846	0.212282252	0.005463024	3.893383422	0.002385591	0.004964672	1.841728049	0.12742355	5.06253313	0.556932901	0.274635198
TCGA-DH-A669	2.517808219	1	0.026321281	0.832524651	4.93234922	3.090302685	2.787728486	0.350530786	0.071739109	0.96168004	1.690096458	1.890645152	5.606084515	3.91736516	1.84218991	5.29090971	0.017836354	3.592460782	5.208925938	5.266597013	0.310516832	1.816637152	2.039000753	0.358150805	0.307765747	0.240116486	0.961748622	0.307228525	0.043589908	1.985875413	0.286486983	1.485939942	1.074564716	0.088716227	2.597781082	0.614150696	5.505188564	3.047277565	0.129329555	0.091529955	1.322909064	3.211352199	0.236131839	0.826212765	4.278110947	0.105997678	6.713391873	0.615443633	0.307376398
TCGA-DB-A4XB	2.517808219	0	0.006190809	3.418430756	2.946853856	2.917672741	0.642193015	2.405166183	0.004334929	0.341453595	3.182349215	1.234156641	3.376741765	1.952514926	0.948562628	3.21254064	0.219287369	0.605702662	3.534039754	1.160215717	2.435330878	0.81740387	1.602383216	0.049386408	0.315131926	1.827150605	0.856910301	0.356358311	0.231000344	2.331739963	2.067743488	0.723347391	0.822466259	0.420002816	1.52157458	0.674752267	2.084192389	0.576148333	0.003960752	0.06387626	0.005463024	2.318074669	0.198273648	0.004964672	4.393959933	2.173101022	5.814652982	0.964290973	0.803787399
TCGA-TM-A84H	2.536986301	0	0.006190809	3.907926947	2.87534316	1.345283552	2.269384389	0.234926442	0.004334929	0.843391865	0.66036221	0.369899655	2.384223564	1.841095899	1.605301068	1.348185308	0.044539756	2.925903943	4.593879096	1.126087788	1.800542039	0.014627834	1.405812405	0.029624979	0.757138389	0.693462844	0.316084612	0.445711975	0.129438685	1.232595573	0.626310373	1.278656613	1.366209902	0.246598211	1.765320212	0.322750541	0.25040083	0.258469725	0.003960752	0.151437382	0.005463024	2.17720356	0.633772067	0.004964672	1.254387272	0.472663362	4.023811043	0.002679929	0.589801049
TCGA-RY-A847	2.556164384	0	0.067716835	0.375785059	1.257419069	3.140811778	0.62079072	0.495466324	0.083679124	0.262589247	1.94085366	0.622071799	3.20903153	1.224704286	0.250950598	2.023842728	0.637550783	0.247787323	3.040549596	1.913335325	0.370349263	0.62387893	0.872271685	0.087699539	0.194765771	0.750001731	0.26094539	0.244456349	0.109486219	1.719295995	0.104748732	0.275637834	0.512435253	0.011025911	1.377909942	0.642208913	2.330355958	1.114134328	0.003960752	0.097168999	0.005463024	3.573839643	0.002385591	0.11766766	2.989004388	0.13939226	5.244478113	0.002679929	0.239457857
TCGA-DU-7018	2.556164384	1	0.093988752	2.64893477	2.344445133	1.296909016	0.974467074	0.451651593	0.129466509	0.156405948	0.385899211	0.049237986	2.694914761	1.681892527	1.173415231	2.70817549	0.149239127	0.52225538	3.940643144	1.069415015	0.490632592	0.366240208	0.155527741	0.058823836	0.571637913	0.180496335	0.103137515	0.413218371	0.35910895	0.214365243	0.20658551	0.596960798	0.758305984	0.071837455	1.169552812	0.255590422	0.808520219	0.939751029	0.08803361	0.066319276	0.005463024	4.336565655	0.002385591	0.246408602	2.103255128	0.279432232	3.086968486	0.002679929	0.280043001
TCGA-DB-A75O	2.561643836	0	0.006190809	4.480285422	5.673687638	1.949747774	2.156032475	0.306034258	0.004334929	1.621990984	1.250488224	0.161875297	5.636236064	1.363393311	0.566719732	4.099542224	0.307542049	3.696412996	5.815967521	2.551350873	1.030469897	0.060530951	1.682201948	0.022090251	0.181467287	0.222505663	0.53402511	0.575490677	0.060217432	1.874094698	0.342295186	0.218254213	0.852030612	0.053950382	2.599476029	0.193824956	1.998677444	0.393007977	0.466447538	0.233882616	0.058572533	2.850276716	0.148757285	0.004964672	2.331513556	1.096825196	6.816202125	1.258989999	0.188702375
TCGA-RY-A83X	2.57260274	0	0.019692317	1.910108394	2.628479826	1.118723659	1.061377952	0.648911277	0.004334929	0.16293748	0.240559768	0.109463261	2.866517012	1.503978329	0.991625311	1.593083167	0.040092383	0.558744967	3.184264841	0.622762369	0.662767799	0.208619818	0.524328587	0.026420647	0.297471414	0.316278289	0.094137452	0.244818925	0.094640307	0.272572657	0.198981095	0.330233487	1.332960367	0.143370665	0.831422759	0.23952628	0.222489501	0.060319177	0.003960752	0.035334787	0.005463024	2.506228134	0.186368884	0.004964672	0.497409426	0.148689312	3.633549716	0.002679929	0.181050078
TCGA-S9-A6WL	2.591780822	0	0.775939365	2.372307057	5.93321181	1.769191907	2.016756483	3.829048651	0.004334929	0.636756172	0.157303235	0.282680731	2.98419102	3.233231263	1.19340688	8.062284054	0.313985598	2.610532342	5.070019253	1.321724955	0.073047716	0.586099185	0.599694568	0.667749178	1.297181417	0.875400934	0.313475041	0.455338511	0.347544572	0.269718555	0.230236978	0.568088913	0.292343844	0.106417658	1.79086748	0.806259639	0.678844037	0.436174871	0.135181182	0.600476815	0.045721476	2.057170216	0.114238858	1.265761135	2.166691431	0.996999184	5.04032929	0.002679929	0.274163983
TCGA-TQ-A7RO	2.6	0	0.336929311	2.581150626	1.589205346	1.850639384	0.980675559	0.52530308	0.004334929	0.327416766	1.294969575	1.601136433	3.998283028	1.887983394	1.641218307	3.494515014	0.549675245	0.955198778	4.04086985	1.660336446	0.448291235	0.817242846	1.047581544	0.078991018	0.3205132	0.355086398	0.532082815	0.058844771	0.055804165	1.235362434	0.177041729	0.455572144	0.388180493	0.050810282	0.872742772	0.7034405	1.862985415	0.260019795	0.436905829	0.117977376	0.102256787	4.375695707	0.138384805	0.004964672	3.447379578	0.049556742	4.374310817	0.002679929	0.399717947
TCGA-TQ-A8XE	2.61369863	1	0.014339888	2.014204323	3.387221217	2.086727538	2.142104337	0.713242829	0.004334929	0.450941977	1.715482173	0.44995876	3.995166116	1.871716345	0.4593882	2.365939665	0.039078241	2.544145745	4.433634422	2.785010236	0.541466841	1.052388158	1.957155549	0.520439657	0.490354032	0.291255936	0.569347948	0.65037978	0.069969804	1.789886333	0.22444133	0.27225242	0.989797866	0.078019239	2.027374569	0.283975213	1.892200997	1.301224663	0.144297471	0.947877638	0.026072766	2.558276064	0.208151577	0.096392839	3.905684096	0.166975973	5.633022604	0.002679929	0.186405819
TCGA-DB-A64R	2.616438356	0	0.02723061	0.7553662	1.078479	1.352391	0.6305173	0.570121	0.05817642	0.1927757	0.3840361	0.1616193	2.783919	1.178942	0.4241521	2.299219	0.2283391	0.3177144	2.748263	0.85514	0.2602764	0.307725	0.7092183	0.02195034	0.2975876	0.8751677	0.3112019	0.2215493	0.1727384	0.7698301	0.2414971	0.4014373	0.7191817	0.053814	0.5272754	0.2485399	0.1324067	0.2162094	0.003960752	0.04954044	0.005463024	2.548589	0.002385591	0.004964672	1.417642	0.07526632	4.796452	0.002679929	0.2308601
TCGA-HT-7902	2.619178082	0	0.182649053	2.925424217	3.298506584	2.331310849	1.038885861	1.834379904	0.034561062	0.164980396	0.725223105	1.248358632	3.961746476	1.342409001	0.774103441	3.994074884	0.170986615	2.300295828	3.992378743	2.115034435	0.626489804	0.564709966	0.421976347	0.014796472	1.045800585	0.609709883	0.994360468	0.583139899	0.11440094	1.303230078	1.229660493	0.391884941	1.593232844	0.213145908	1.061103218	1.605461837	1.374424809	2.599650698	0.101531334	0.256343161	0.035106764	3.728886134	0.824304029	0.130740891	1.682925832	0.880584473	4.992595365	0.002679929	0.253991799
TCGA-S9-A7R8	2.632876712	1	0.117301368	1.083165034	3.661225749	2.471132828	1.312607918	0.648364341	0.053539429	0.965154592	0.869531906	0.273716427	3.773680045	2.568648714	0.415958213	4.274943643	0.247114159	3.916408436	4.397815915	1.642694247	0.239277556	0.056406285	1.744075967	0.146050204	0.677583133	0.20433294	0.389187341	0.768454102	0.081404288	1.447128089	0.444087865	0.329892274	0.636617272	0.161173369	2.326656214	0.178424854	0.526067543	0.140601927	0.301723959	0.081560143	0.145782959	1.563405656	0.136040599	0.004964672	2.733693141	0.129120904	6.277618738	0.002679929	0.250282338
TCGA-HW-A5KJ	2.635616438	1	0.082253576	0.762443475	1.159613533	0.528324083	0.294971101	0.837522547	0.004334929	0.384388203	0.184594193	1.560310405	2.100137337	1.099262335	0.288014549	3.73847053	0.486633375	0.64032284	3.513745917	1.133872544	0.128089612	0.157625376	0.127572972	0.020830554	0.486817955	0.325451194	0.296680866	0.274596381	0.147563618	0.675069516	0.201193085	0.13244545	0.28235842	0.498100679	1.671252016	0.581049554	0.982804979	1.466116379	0.305417406	0.201356836	0.005463024	5.7289257	0.071659412	0.004964672	0.766334387	0.179373667	2.067235191	0.404788751	0.253394152
TCGA-DB-A4XH	2.635616438	0	0.171630306	0.34419197	0.296832107	1.114471932	0.174140248	0.788888768	0.148754316	0.123945477	0.339585612	0.096789962	1.877440678	0.821794694	0.180337528	3.30338788	0.962788709	0.139016163	2.387928136	0.597197014	0.197460423	1.200420366	0.102933686	0.005909118	0.143787295	0.550818609	0.116660962	0.242884122	0.05012977	0.139237308	0.050296584	0.098336139	0.303537522	0.081365237	0.679722867	0.094001119	1.142472615	0.397232908	0.003960752	0.031865143	0.09232567	1.982715201	0.002385591	0.047954414	1.002316053	0.276847101	2.09064892	0.002679929	0.134122104
TCGA-HT-7688	2.64109589	0	0.24140379	1.089669081	2.025823233	2.191585429	0.70810601	3.482371748	0.034284132	0.157047628	1.654203893	0.390648294	2.476417293	1.024128446	0.273801709	5.14652115	0.433388583	0.978284461	3.370620909	0.468281705	0.10344175	0.394291129	0.596025095	0.092233507	0.42819884	1.909889713	0.310177781	0.157620538	0.302427932	0.951906534	0.233840475	0.388722945	1.30052176	0.103655998	1.561743233	0.960068496	0.99332823	0.454680485	0.100599962	0.344778641	0.063734649	5.362389472	0.002385591	0.089280392	2.814357837	0.243166964	4.74299155	0.002679929	0.157971168
TCGA-DU-A5TS	2.64109589	0	0.228663986	0.62024904	2.155451515	1.817167381	0.318427529	1.013929691	0.004334929	0.177808724	0.27604362	0.063986694	1.513004987	1.170221829	0.40932576	2.506927939	0.160026531	0.955272662	2.571623143	0.892144286	0.524205258	0.105260717	0.421549949	0.005909118	0.169823275	0.390466859	0.068003645	0.550734225	0.040529258	0.745220972	0.735602017	0.218869138	1.360327454	0.477869921	0.804922042	0.462379333	0.231485917	0.062512855	0.003960752	0.036581774	0.005463024	2.125381054	0.516420108	0.334101157	1.367080906	0.126900879	4.533623565	0.393350976	0.217926638
TCGA-DH-5141	2.652054795	0	0.025977016	2.577588442	4.364709278	3.096069332	0.691140492	0.57310415	0.004334929	0.161019567	0.279944915	0.428502435	3.633075331	2.017038904	0.858040705	2.933596733	0.086109965	0.494030693	3.601384786	1.21923333	0.209426842	0.55583078	0.582963617	0.094627975	0.567419214	0.113147595	0.14332303	0.302605716	0.263158813	0.283224474	0.100664893	0.085298137	0.265518293	0.051493509	0.871015439	0.219247204	1.422778476	1.069214697	0.003960752	0.238211329	0.005463024	3.198189213	0.073158348	0.004964672	3.482559212	0.153443424	4.36107453	0.002679929	0.238974854
TCGA-E1-A7Z6	2.695890411	1	0.006190809	5.459859532	2.699526576	2.249799806	1.803661312	0.367326623	0.004334929	1.755576642	1.373149084	0.260043664	4.877305494	1.388071724	0.540978853	2.09093408	0.126891865	0.860971057	5.629571483	0.687433982	2.321511482	0.303104367	1.064512157	0.047051549	1.627122362	3.395690466	1.2142868	2.086665502	0.219091825	0.686282349	1.232956064	1.938919448	0.730483026	0.400101074	2.672452201	0.382077274	0.857086673	0.133713665	0.408991129	0.173478973	0.005463024	3.456678589	0.93839938	0.004964672	0.760108889	1.630036195	4.494072596	0.002679929	0.201158837
TCGA-E1-A7YV	2.704109589	1	0.264073499	1.542519332	1.399179935	1.684302265	1.148564382	2.516634776	3.75089691	0.471685727	1.193598553	0.543729179	2.09538215	1.987116941	0.499151524	6.352713001	1.952846845	1.633248126	3.957939438	0.782665607	0.198836656	0.889983803	0.591779191	0.186232494	3.770051417	0.292500096	0.408953459	0.448858196	0.772506274	0.561246149	0.687759494	0.089073935	0.512435253	1.737448132	3.610445246	1.211087512	0.384699659	0.347812441	0.003960752	0.467634036	3.846048027	5.869232575	0.002385591	0.170899976	2.07673575	0.289492891	4.331156162	0.758780851	0.386386519
TCGA-FG-8191	2.717808219	0	0.089999062	2.8693348	3.289057268	3.231979883	1.328292068	0.469753345	0.004334929	0.340890278	2.803710049	1.138313272	5.133819516	3.367747603	2.318896543	1.559001796	0.057661512	1.690788426	6.107178204	0.393476988	2.218748553	1.422224576	1.167137976	0.016904308	0.373452315	1.233087795	0.475060076	1.091243615	0.853681242	2.370576694	0.280789636	1.212880542	1.115653793	0.069006962	2.89381662	1.217683487	1.453430272	0.731482548	0.003960752	0.165917241	0.005463024	7.433285565	0.448592989	0.057714275	3.15198566	0.254442714	4.491903248	0.562042946	0.192076372
TCGA-S9-A6U5	2.717808219	0	0.066092373	3.472742677	5.200222472	7.285511821	1.553916183	0.139622685	0.004334929	1.650790202	1.596185468	3.324170784	4.123558022	2.686370799	1.201068074	4.830438666	1.009929276	1.272791358	4.946584427	2.241515767	0.992027176	1.325450536	1.342209903	0.139884609	0.393348882	0.437937388	1.010831003	0.407298838	0.167125255	2.229256934	0.259279932	0.199058851	0.967827264	0.011025911	1.725513797	1.74780457	3.591504397	0.4205135	0.63215725	0.067132676	0.005463024	3.37502573	0.20933739	0.710874538	5.345578909	0.21125856	5.193975919	0.42050016	0.203141798
TCGA-R8-A6MO	2.720547945	0	0.074734675	1.736961807	4.434267861	1.897900115	1.225962611	1.458089304	0.004334929	0.242197486	0.595592307	1.170291314	3.026493028	1.746848303	0.447512503	3.910961306	0.13511803	1.955031722	4.387438218	1.063784159	0.103976297	0.509681361	1.110524418	0.032544351	0.372791609	0.169064869	0.359940265	0.296441659	0.06626361	0.965937804	0.235039583	0.098336139	0.425964541	0.126505769	1.919509837	1.01156275	0.653341088	0.269876618	0.192220825	0.05378809	1.873182894	2.182378472	0.163281486	0.004964672	1.506157045	0.082431028	4.695581453	0.17722744	0.230131149
TCGA-HT-8019	2.750684932	0	0.361209454	0.192776919	0.417875291	0.615186069	0.145925132	3.123151799	0.004334929	0.34505353	0.25673393	0.126230955	1.457255826	0.866734383	0.089677956	4.191567158	0.625338039	0.211117277	2.863693121	0.638635726	0.221663416	0.148364548	0.213045503	0.130326373	0.46799253	1.798849855	0.12953753	0.171298955	0.399790425	0.161645724	0.216337042	0.336814282	0.789389849	0.032651946	1.805221468	0.267697196	0.451368519	0.39398408	0.003960752	0.181625392	0.005463024	3.035572293	0.077645759	0.044086957	0.567297374	0.162266967	1.605328067	0.002679929	0.313670812
TCGA-TM-A84O	2.769863014	1	0.041222965	3.867012486	4.536412731	3.279534681	1.063417376	0.371209584	0.136053917	0.949477655	1.161206035	1.333245092	3.468334853	3.254782981	1.170295031	3.767697123	1.469696908	0.623351316	4.312627497	1.633130784	0.773698077	0.504169658	1.900859862	0.110356946	0.321312922	0.707612133	0.508068911	0.530496715	3.91566782	1.610987897	0.207441485	0.417680638	1.180473575	0.08203378	1.031242339	0.441421264	2.094705897	1.099780029	0.003960752	0.107874899	0.093122733	3.675727405	0.125706484	0.069582908	4.583768789	0.064382834	5.130064442	0.9801686	0.160142797
TCGA-DU-A5TP	2.77260274	0	0.388210313	3.527013724	7.004985697	2.861563307	1.683233094	2.771074025	0.0529929	2.139770934	3.86721884	2.086130951	6.959522588	7.017702896	7.530407918	7.406974088	1.486300218	8.155418067	5.750751785	2.900800145	1.301195405	0.937815971	3.945648527	0.641442889	0.525516824	1.278474268	1.73737623	1.09237906	0.466896398	3.944425661	2.494486522	2.136061223	3.022916009	0.63427589	5.434906446	0.898177785	3.111088243	0.458000483	0.426462115	2.267789481	0.349536055	8.876346146	0.567937805	0.322663596	5.98000593	0.642023737	8.617901869	0.002679929	0.390084128
TCGA-DB-A4XF	2.797260274	0	0.054805086	4.666743214	7.282446464	1.832297396	2.048514244	0.543871174	0.004334929	1.941796992	0.621320166	0.645677382	4.504341163	2.170853039	0.781614911	7.184493351	0.394112776	3.465306642	7.656768944	1.063716181	0.896999991	0.90156297	1.141901067	0.172084204	0.660690808	0.443945824	0.588092965	2.739622364	0.069961198	1.020289527	0.315053311	1.884851397	1.414585989	0.011025911	1.905892165	0.377382281	0.640231444	0.271059572	0.003960752	0.393362215	0.046956968	3.304935126	0.323078699	0.065092669	4.570088541	0.594663723	4.704410286	0.242530138	0.149765791
TCGA-TQ-A7RN	2.810958904	0	0.042463112	1.630073138	2.343850078	1.739685926	1.514795488	0.464471485	3.804609447	0.322288149	1.201858519	0.184101567	3.239685081	1.905135035	0.546145336	1.969049976	0.271570769	0.645200518	3.102841309	0.952017378	0.424026105	0.785900095	0.830690571	0.078991018	0.564631833	0.073478399	0.218576572	0.362380993	0.229042842	0.474581964	0.303344507	0.381390727	0.707178228	0.011025911	0.979428355	0.292881875	0.716520925	0.209803445	0.105648676	0.185743342	0.036351568	2.470739034	0.088870463	0.004964672	2.330917625	0.172808764	4.178867045	0.491512049	0.333359787
TCGA-TQ-A7RU	2.82739726	0	0.262895582	2.474559391	2.449125164	3.921997419	0.877905628	0.235657847	0.004334929	0.50368586	0.315961639	0.87640946	2.472463893	1.568825237	0.652197264	2.102657802	0.996142362	0.742662306	3.019915424	0.48893387	1.068044372	0.905124317	0.563816672	0.10297685	0.278529252	0.368457041	0.326249577	0.286500033	0.104821624	0.475096721	0.351921053	0.799002747	0.334553755	0.225391694	1.442972272	0.581901585	1.122027356	0.250213915	0.294772825	0.079680801	0.005463024	2.080953599	0.002385591	0.37325861	1.849866582	0.047761652	4.329462691	0.695967163	0.129434418
TCGA-DU-A5TY	2.830136986	1	2.600255	3.807801	7.752167	7.376457	0.827029	1.946651	6.316956	2.455377	3.419723	3.097729	4.707434	5.548194	2.323505	10.0909	7.315324	2.224363	7.903615	2.465815	2.589749	1.591821	3.330134	0.5173988	3.863997	3.720754	1.658942	0.7071009	1.338438	3.491252	1.812521	4.535191	4.320877	1.743325	1.924307	1.416821	5.158631	2.43245	6.005279	0.5296241	2.41085	6.200263	3.300946	1.159004	6.476517	2.753812	8.146286	1.485001	1.998583
TCGA-HT-8114	2.849315068	0	1.562595921	3.166753815	5.781105056	6.038654494	3.023483749	1.838334463	0.004334929	2.892519267	3.851856167	2.145798823	5.419080876	2.999646853	0.843619466	3.338099917	2.937732068	2.7269468	6.612289334	3.401487634	1.363934963	1.388723043	2.707646377	0.124221906	2.551012867	0.974874747	1.63022321	2.275319239	1.652430808	2.947807776	0.573759614	1.600614754	1.759733109	0.260795707	2.544397929	1.900894408	4.302408186	1.063616532	0.424767031	0.332703783	0.005463024	3.721467857	0.418846533	2.163456988	4.450285841	0.491092877	7.028639317	1.668559947	0.17069816
TCGA-TM-A7CA	2.898630137	0	0.256162641	0.958559438	1.901080076	0.582276814	0.881155782	1.272395879	0.004334929	0.442621117	1.011678427	0.191517374	2.171724732	1.377358893	0.892471939	2.279194292	0.029193258	0.407353957	3.567537745	1.445405972	0.214630885	0.191198723	1.053860726	0.06982284	0.130391894	0.388171709	0.183012959	0.811438646	0.290043987	0.932755377	0.509931515	0.369934188	0.483887236	0.045744055	1.312718728	0.176157048	0.342845715	0.126922663	0.596336569	0.164273513	0.048465548	1.351341387	0.333789368	0.004964672	1.312920962	0.200750858	3.83306991	0.002679929	0.15489969
TCGA-S9-A6U6	2.928767123	0	0.157100076	0.730271399	2.38626442	1.295855423	0.467676348	1.428898564	0.004334929	0.540763943	1.290012419	0.281739776	2.528895621	1.730231823	0.335699673	3.532693496	0.06260249	0.426124667	2.747295345	0.584000767	0.835953797	0.630415686	0.583534029	0.053771013	0.169696184	0.669145326	0.264007371	0.247354383	0.272097383	1.626288492	0.342961167	0.243130385	0.576413249	0.075065343	2.070784905	0.222179516	1.51738992	1.148791955	0.562962919	0.598617962	0.005463024	5.988848679	0.002385591	0.004964672	2.260309946	0.335373359	4.332790787	0.435093658	0.273221083
TCGA-S9-A6TY	2.947945205	0	0.068257908	1.090209747	2.255852795	1.094370492	0.221674813	1.642623861	0.036912776	0.425210193	0.080026665	0.147465992	1.64615513	0.796825268	0.614701905	3.553703556	0.897069581	0.776822601	2.462629197	0.371706278	0.112103532	0.122186654	0.202251241	0.044161983	0.268488356	0.509527061	0.175890998	0.107024977	0.018442412	0.328476114	0.15614876	1.331197079	1.580745113	0.036937522	0.741379881	0.170977874	0.152679834	0.324662232	0.003960752	0.719411963	0.005463024	1.016247954	0.002385591	0.004964672	1.206215145	0.331417392	3.74445603	0.002679929	0.144613316
TCGA-HW-7495	2.953424658	0	0.105758985	2.299654179	1.41969907	0.881927406	1.41842882	2.043920062	0.004334929	0.081009156	0.353326062	0.134867427	3.335461298	1.488413102	1.562781672	2.660494607	0.520192879	0.528252732	3.347552308	0.560728524	0.843548943	0.349990392	0.425276565	0.04485051	0.141325794	1.108788542	0.260709576	0.582281404	0.250550586	0.693620249	0.158176167	0.221080676	0.452872009	0.04588122	1.144957134	0.391420757	0.34454833	0.180738616	0.003960752	0.074027715	0.005463024	3.098528929	0.002385591	0.004964672	0.428453827	0.116538571	3.431003223	0.002679929	0.417407785
TCGA-HT-7881	2.956164384	0	0.217999589	1.884034843	2.144150989	1.023957254	0.994509933	3.246415382	0.038846549	0.177555822	0.380742125	0.513663457	2.923176257	0.814916532	0.20199497	3.170013678	0.166281584	0.714765926	2.411271212	1.016648454	0.369683449	0.757548774	0.347459145	0.076166003	0.185495077	1.017947071	0.184881168	0.448019881	1.025682343	0.396578413	0.163862566	0.385553923	0.758979868	0.011025911	1.09061826	0.697958481	0.593131672	0.304134075	0.003960752	0.06020379	0.005463024	2.533222695	0.494064888	0.101952228	0.790382342	0.288909913	3.264236975	0.002679929	0.286715608
TCGA-S9-A7IQ	3.010958904	0	0.497734248	0.619590969	0.492350808	0.748497059	0.280613192	3.383129807	0.004334929	0.536157385	0.349847284	0.151211003	1.798883375	0.844563625	0.429447319	4.022048464	2.181460879	0.352671725	3.270114139	0.693803455	0.569807497	0.151586972	0.111460373	0.064673457	0.282291015	1.980657952	0.11888051	0.268072236	0.258728536	0.387408153	0.193559255	0.263295833	0.991466063	0.063735166	2.518143557	0.392395004	0.216542813	0.259781433	0.112000527	0.218261468	0.038423807	1.778037798	0.18082136	1.594089971	0.66641418	0.183147371	2.477166933	0.002679929	0.228550465
TCGA-CS-4943	3.030136986	1	0.282555448	2.27063195	3.594383202	3.222799454	0.866470786	1.310334738	0.043394297	0.424573018	0.770151467	0.715618695	3.146106295	2.194473386	0.417131684	2.189884807	0.140186664	1.415616055	3.752638946	1.282429533	0.360887916	1.240409306	2.085810161	0.074279522	2.187319555	0.214622148	0.449526019	0.406327848	0.064891712	1.682474285	1.034089565	1.098729817	0.138809188	0.614094838	0.809359644	0.627348548	1.828688007	0.76475076	0.003960752	0.038657641	0.081387176	1.881886027	0.002385591	0.060861607	3.704152209	0.884502304	6.461848614	0.589494898	0.106954713
TCGA-DB-5280	3.046575342	0	0.067446221	2.569911393	2.964221673	3.189783543	1.464932155	0.10557969	0.044357094	0.632268534	0.271775336	0.541574578	3.299616222	2.833843073	1.299785853	1.351203813	0.322227473	0.469918815	3.489948404	1.506679912	1.702050747	1.73107791	1.294218919	0.017886891	0.735042756	2.087506313	0.625501853	0.243368068	0.340878116	1.351201459	0.963294683	0.954376687	0.354524295	1.198456112	0.521659744	0.373439567	2.546948149	1.337337956	0.250302781	0.096770921	0.044897214	1.94472163	1.018195684	0.004964672	2.289272324	1.676983039	4.083700665	0.002679929	0.268852034
TCGA-FG-A710	3.054794521	0	0.061071824	1.730425024	4.121959886	4.767760537	1.054968606	1.117321437	0.004334929	0.267344934	2.604420212	1.066705979	4.959712561	3.134044272	1.900100273	4.977219564	1.942771373	1.260623342	3.761978026	3.240260229	0.4291464	3.363942887	2.055504928	0.016623445	0.555365368	0.462028617	1.131762823	1.379981443	0.387564037	3.203084425	0.205116907	0.340432112	1.144815007	0.094676075	2.433097062	1.424561468	5.11660382	3.012844841	0.119375397	0.036166234	0.005463024	6.28386753	0.002385591	0.105665636	4.823869495	0.273668004	5.990702048	0.20877375	0.270152342
TCGA-TQ-A7RM	3.057534247	0	0.251418542	1.092100461	2.241917901	2.185934048	1.29201799	0.130203997	0.040501968	0.570107175	0.831541806	0.497175918	1.747510486	1.995512093	0.285206851	1.822855113	0.041344613	0.45854616	4.958925511	0.596346293	1.42622048	0.440298968	1.209055351	0.058823836	0.217189283	0.572900223	0.210778228	0.081377686	2.702074699	0.670415925	1.55608061	1.451319491	2.635919159	2.453202598	1.186198871	0.579438762	0.615612425	0.277430507	0.120294576	0.300908894	0.041044288	3.143780171	0.101477354	0.004964672	2.007642387	3.578592396	4.525185064	0.002679929	0.188452131
TCGA-FG-5965	3.068493151	1	0.141295254	2.96548385	4.620847508	3.428939926	1.268910032	3.109041548	0.60232232	0.912194505	1.981181639	1.241898986	3.729657231	2.500842945	0.800369631	6.845595479	0.994926726	2.660312739	4.90483047	1.288373848	0.593960716	1.238576266	1.111390153	1.447889287	1.048171071	1.430557562	0.597198685	1.116358773	0.360098955	1.017533177	0.743422025	0.344185957	1.090665675	0.198667304	2.715148457	1.417082023	2.620413467	1.442083121	0.18037056	0.359207739	1.625859157	4.652974737	0.460837516	0.04663816	3.709077136	0.584518635	5.157267244	0.120834428	0.481856406
TCGA-S9-A6TZ	3.068493151	0	0.027787404	2.748415162	3.292558922	4.313352751	2.870269921	0.447457497	0.004334929	2.643454969	2.255706606	1.304076147	4.373507465	1.988871537	0.688104708	3.032100657	1.046808079	1.111895362	5.620282792	2.614608266	0.953189377	0.657167164	1.322815084	0.046914084	0.555655863	0.293902957	0.906895034	0.418578561	0.843023634	1.728310989	0.324755162	0.320190493	0.260857939	0.237531744	1.977800476	1.746517492	3.472531493	0.89608522	0.335641211	0.185244836	0.059932814	3.62076824	0.079274063	0.083776409	3.594487261	0.154853749	5.698426896	1.702855422	0.23667835
TCGA-E1-A7YW	3.068493151	1	0.128102214	3.12970759	2.971340021	2.079185521	2.29507822	1.019559174	0.004334929	0.59396244	1.147476119	0.202258059	4.106319782	1.914406958	1.310119369	1.117422232	2.280162999	2.292062629	4.311647945	0.854746172	0.964739192	0.457939475	1.144968766	0.047051549	0.39324032	0.194094346	0.381202269	0.397667689	0.126022861	1.626926229	0.499749187	0.055140263	1.379750816	0.400527462	3.105060318	0.186083264	0.804506348	0.015008642	0.28673686	0.142343579	0.005463024	3.788773521	0.002385591	0.309412845	1.281733795	0.313076841	3.825294843	0.679045857	0.237645751
TCGA-VV-A829	3.087671233	0	0.798946957	0.150143721	4.88485166	5.131656028	2.996372344	0.801715693	0.046143408	1.926579939	1.929444106	0.925207954	2.674605844	2.627106034	1.233395185	1.754858344	0.433071887	0.93645666	4.173725821	0.945455581	0.003963953	0.68933944	1.690639221	1.54297901	0.334160733	0.037577734	0.484742995	0.327227509	0.317241149	0.889286773	0.151703548	0.79670851	0.829935405	0.257259751	2.337661033	0.820162162	1.452079629	0.315409784	0.982205946	0.570152686	0.005463024	5.152838455	0.413273401	1.63514757	3.98268076	0.042501435	5.884725276	1.054829101	0.182684347
TCGA-HT-7874	3.095890411	0	0.15748103	1.177992121	1.148713526	1.962217787	0.965394138	3.472555704	0.004334929	0.391473468	0.504738615	0.240799326	2.188429019	0.886379544	0.125018822	3.603533079	0.626444257	0.471165313	3.767390623	0.71787106	0.271731517	0.374735901	0.344534627	0.055958232	0.818700275	1.553083303	0.138828642	0.210328048	0.056770727	0.250783705	0.325429534	0.267698985	0.815200371	0.064682842	1.986600926	0.506484094	0.541159224	0.26394699	0.113979686	0.306868068	0.005463024	4.224854022	0.266743124	0.053735944	1.62277039	0.261831275	4.049238497	0.002679929	0.151051002
TCGA-DU-A7TC	3.115068493	0	0.119781147	0.20125343	2.122238123	0.771469111	0.266824602	1.91201701	0.004334929	0.244491194	0.382499844	0.138645718	1.738147986	0.896488181	0.308089486	2.736562388	0.306734548	0.427838341	2.262703148	2.168667311	0.288039472	0.18605605	0.705474617	0.067927878	0.095602975	0.654970591	0.093074816	0.520070105	0.115196339	0.734468119	0.115624618	0.21381891	0.226818589	0.058851286	1.144503616	0.106109658	0.492535081	0.054820073	0.003960752	0.076049274	0.005463024	3.054897867	0.3107884	0.004964672	1.512270429	0.190539901	3.425944924	0.178991458	0.13555138
TCGA-CS-6290	3.115068493	1	0.135730033	3.535169481	4.162904449	3.218693416	1.48900409	0.89738623	0.117244037	1.492531665	2.704070437	1.706431581	4.83555773	1.743404375	0.222100309	3.991902318	0.298286015	1.819389242	3.903662888	3.88343109	1.14068435	1.866314085	2.800149715	0.127342371	0.577179824	0.791003845	1.3841291	1.771074369	0.760634643	3.218045927	0.491389998	0.231477973	1.076689612	0.212780536	2.386532024	1.015259718	2.39017239	0.526870051	0.128018469	0.038242712	0.151656352	2.64745057	0.108005257	5.190129393	5.073032094	0.4715356	7.229992523	0.734430129	0.260073515
TCGA-DB-A4XE	3.120547945	0	0.083190632	2.911273751	4.813585956	1.112474545	0.588351561	0.651551842	0.004334929	0.125520698	0.83998457	0.280327177	3.389422339	1.782615548	0.329131496	3.393335217	0.095913849	1.662803494	3.659595933	0.794717466	1.067226064	0.099128272	0.847501915	0.093963251	0.238053179	0.749831939	0.207597729	0.686404806	0.162388025	0.93513565	1.348497219	0.770807853	1.700366753	0.090164515	1.490836627	0.217533878	0.464146793	0.015008642	0.003960752	0.187237804	0.005463024	3.182297352	0.486330796	0.004964672	1.479220801	0.531189986	4.942152416	0.002679929	0.004366557
TCGA-WY-A85D	3.142465753	0	0.022907989	3.344421221	3.322708708	1.414000399	1.215754717	0.058054898	0.089417674	1.066511826	0.928476249	0.073689472	4.127080194	2.341185949	0.309816684	1.105447735	0.010271778	0.856068021	3.083081201	1.08148301	2.571986392	0.087052758	1.239232977	0.03143292	0.108798757	0.497318558	0.470396557	2.446371591	0.225488053	1.051089221	0.696666781	0.400679776	1.182661009	0.045332478	2.124559884	0.318310258	0.339206626	0.36937745	0.142049522	0.103258853	0.005463024	1.802134002	1.185797713	0.066590992	0.948755266	0.367183036	5.631909282	0.002679929	0.080609341
TCGA-HT-8018	3.156164384	1	0.66080401	3.80612602	6.764965	3.89160441	2.69114781	4.70189254	0.13747072	1.64703177	2.69384972	2.45605357	5.22112199	4.03936921	2.86826916	9.72832837	2.93095427	3.94966869	6.05821962	3.39465886	0.76874999	3.85746695	2.05171674	0.2066407	3.94142062	1.68034237	1.12839941	1.54716528	1.44994747	2.8360976	0.90412736	0.7060633	1.3143606	0.77908882	4.24748264	3.0788152	4.06467673	3.10438464	2.06236941	0.98841076	0.10476163	7.60965643	0.56136867	0.3968717	4.17653597	1.17454622	6.88743779	1.21743236	0.56456289
TCGA-FG-A4MT	3.189041096	0	0.067535308	0.976786805	2.779193723	1.423099375	0.840089519	0.699423668	0.039378374	0.462774348	1.367106435	0.240069249	2.161426521	1.821526605	0.301216019	3.975944489	0.634095858	0.411704206	3.58897792	0.68828785	0.313767482	0.309894523	0.531853615	0.085520994	0.476271761	0.474121127	0.183791491	0.235143587	0.333874771	0.931221014	0.274312141	0.282256486	0.534728011	0.043247109	1.458338856	0.433220057	0.27702995	0.092496994	0.003960752	0.476612988	0.005463024	3.326103724	0.246752121	0.062366072	2.21733552	0.12089915	4.194076033	0.002679929	0.314522854
TCGA-S9-A6WH	3.21369863	0	0.519226264	2.129831757	0.945555247	2.578431014	0.842286846	0.365325536	0.05872095	0.681930542	0.314464737	0.232662757	1.788051895	1.280653516	0.719768802	2.882391365	0.18877519	0.731292601	3.693820306	0.710475552	0.610629606	0.014627834	0.782738749	0.085159509	0.094263216	0.256852959	0.165960057	0.118688339	0.53477053	0.526541088	0.016943442	0.219606699	0.372448325	0.214849725	1.236577069	0.630552615	0.570579232	0.782086026	0.330327333	0.517954139	0.343096897	2.291910895	0.14966131	0.082430736	1.69703373	0.183900911	4.463679995	0.002679929	0.27439961
TCGA-DU-A7TI	3.24109589	1	0.176148364	1.578505891	4.250180681	3.683356295	1.435701947	1.73821879	0.004334929	0.76216026	3.940295678	0.419132942	6.425819867	2.551060176	1.474895701	3.798222334	0.144590775	2.897628897	3.7580766	4.695014307	0.738268125	0.744048167	1.305145882	0.09940479	0.209795279	0.479680049	1.276305964	0.395168145	0.195225037	2.892164412	0.824602669	0.350334089	1.257583098	0.118192288	3.095909131	0.475092509	5.54752135	1.349043805	0.003960752	0.372994547	0.094848162	8.346245884	0.128067666	0.004964672	4.738466243	0.449103102	6.624203442	0.263688785	0.236073391
TCGA-HT-7856	3.257534247	0	0.538264425	1.710457861	1.845902424	2.281447573	0.862716806	3.457899447	0.004334929	0.865892265	0.316997027	0.268619377	2.304489114	1.517227751	0.153335551	3.527581969	2.235238688	0.499028427	3.67090129	1.111177837	0.55183815	0.128482155	0.530855628	0.161728006	0.621492154	1.148056599	0.16722103	0.459399827	0.632307805	0.344824643	0.135840279	0.572797755	0.746885582	0.011025911	1.444441897	0.366954033	1.277420474	0.582141855	0.178047572	0.128137861	0.032752472	2.896734582	0.078595828	0.327317667	1.028182934	0.677424242	3.692836934	0.440449311	0.147063066
TCGA-VM-A8CE	3.263013699	0	0.02193008	3.493740506	2.354073117	2.042318733	1.418059	0.081200927	0.004334929	0.104372298	0.383048683	0.504940829	4.094476931	2.623158253	2.126495278	3.602754976	0.010271778	0.5128084	4.356410993	0.93648545	0.791089822	0.325602784	0.728989976	0.029903274	0.274285311	0.221399671	0.160651561	0.482300703	0.131143555	1.558197033	0.37629631	0.241436992	0.759569254	0.011025911	0.892225339	0.192953013	0.672646182	0.349267826	0.003960752	0.068893436	0.005463024	6.000230944	0.400978894	0.004964672	1.533438233	0.074995245	4.222539014	0.002679929	0.415808668
TCGA-EZ-7264	3.290410959	0	0.082253576	2.496802295	2.41462004	2.697368904	0.795845154	0.587736238	0.004334929	0.150617707	0.392782495	0.567986689	2.302768897	1.442612013	0.600730835	2.00530648	0.094842744	0.573990952	2.914292444	0.397290785	0.488693103	0.202422538	0.222039459	0.025723091	0.295495493	0.099957401	0.188485999	0.174856837	0.289339805	0.685839088	0.463261953	0.172125062	0.216111755	0.037627522	1.451976032	0.488602572	0.667325009	0.182376061	0.212050957	0.106030292	0.005463024	1.695897657	0.002385591	0.004964672	1.324010941	0.06328989	4.053908153	0.002679929	0.228063748
TCGA-HT-7854	3.290410959	0	3.071673497	6.670513528	7.038013838	4.532425937	2.641332145	1.659158571	0.004334929	1.615638082	3.930571975	1.525558035	5.351594296	2.925932142	2.207461784	8.889932991	0.391614836	1.282627488	6.832380246	2.617357711	3.917739643	1.144134318	2.200489087	0.448305086	3.08677132	4.147274097	0.879624023	0.52305691	0.524442933	1.90060645	1.026072377	4.193624365	1.663088059	0.265731154	3.105858248	0.978133905	3.192689017	0.788337534	1.434696842	0.223487749	0.005463024	7.250426727	1.289009603	0.113326978	4.23448519	1.509093399	5.903953823	0.584198272	1.91688464
TCGA-HW-8319	3.312328767	1	0.122386747	2.084440498	3.226771534	1.924436726	0.851473525	1.881851893	0.288372736	0.395165533	1.632487464	0.404098529	3.757168348	1.89496082	0.392281142	4.502456565	0.434971007	1.244014596	3.851409662	1.18014185	0.902902753	0.208125031	0.928008633	0.170825303	0.231010872	1.054143494	0.327262035	0.553073454	0.23307727	1.882252655	1.915255634	0.792931377	1.681344987	0.35316276	1.848735576	0.317397705	0.849159823	0.446555244	0.115165862	0.109059447	0.136669312	3.187494611	0.269476662	0.192868378	1.801434869	0.450248788	5.582894969	0.002679929	0.207840293
TCGA-DB-A4XD	3.315068493	0	0.026116359	2.258635296	2.958615493	0.985649147	1.107093975	0.512019172	0.004334929	0.206966892	0.586784472	0.284090996	3.007566571	1.550501407	0.115936278	2.076682795	0.634805179	0.802388184	3.137525712	0.21795021	0.581822604	0.856783704	1.039280269	0.005909118	0.52155526	0.147348592	0.285835406	0.512976353	0.112012096	0.741134293	0.501633058	0.342350358	1.018298156	0.091360161	1.982153638	0.288812484	0.614674989	0.206960765	0.003960752	0.084508348	0.005463024	1.37597544	0.141634289	0.004964672	0.859944054	0.376314683	3.54527272	0.290372609	0.138016756
TCGA-WY-A859	3.323287671	0	0.278365584	0.102143587	1.390026159	0.519955347	0.296024529	1.462982404	0.036498051	0.624357723	0.420840034	0.228027213	1.340657332	1.356582323	0.155263177	4.575936162	0.641659272	0.43190006	2.622973524	0.332954174	0.003963953	0.311640664	0.367430426	0.107462211	0.223811093	1.182265357	0.062038871	0.07308869	0.053454088	0.324588275	0.218036602	0.253368769	0.995320286	0.061566646	2.220602189	0.328649313	0.420201298	0.097825761	0.003960752	0.348336629	0.441722474	2.892395012	0.397400155	0.510486087	1.169820022	0.087411495	2.806497284	0.188404552	0.194445884
TCGA-HW-8320	3.334246575	0	0.034867384	2.521080158	3.99705027	3.034223386	1.592028449	0.409143444	0.004334929	0.427862011	2.329323502	0.304500022	4.251048625	3.542792936	1.256678123	1.242677698	0.640199836	1.709868503	3.111438154	1.429217848	0.345279922	0.668211085	0.918670886	0.016904308	0.390414765	0.109961146	0.470396557	0.448858196	0.177568611	1.693813064	0.505986	0.577682342	0.687917978	0.64783897	1.001958379	0.704829382	1.346595777	0.284475883	0.123572527	0.142086565	0.005463024	2.143864857	0.104278674	0.058125192	3.241091504	0.409054432	5.412412078	0.401560948	0.163585063
TCGA-FG-7637	3.339726027	0	0.105100328	4.092546755	5.301136478	1.666102518	1.553580217	0.40298127	0.004334929	0.132587589	0.566402288	1.050009665	3.823045343	1.760330452	1.206193087	2.931015406	0.104985804	1.648443005	4.282016014	0.31922277	0.348099685	0.545921035	0.504664798	0.154611675	1.585295844	0.206819057	0.170116976	0.263427901	0.179090556	0.271384149	0.098816668	1.048761781	0.238418288	0.126635278	1.682031922	0.855307446	0.421383851	0.93628025	0.12461988	0.117454348	0.078303794	4.793305475	0.002385591	2.080896792	1.933565235	0.285173188	5.618531791	0.217870263	0.336633772
TCGA-HT-7470	3.342465753	1	0.085597355	2.413185976	3.485249929	1.206250277	0.799781021	2.107480334	0.034284132	0.137279333	0.508358679	0.578912235	3.145881291	1.268377161	0.770706019	4.945113362	0.260289511	2.351435137	3.261874126	1.182456747	0.406716917	0.52668217	0.576673812	0.084088658	0.479174686	0.648149219	0.253972165	0.622732561	0.204346194	0.974058804	0.611090232	0.127341429	0.864201902	0.441905403	1.195856162	0.578110847	0.572029509	1.25788431	0.003960752	0.363248939	0.034968385	2.750736991	0.307207848	0.207738597	1.765720034	0.359213832	4.379777028	0.002679929	0.108940878
TCGA-CS-5393	3.347945205	0	0.019832281	2.396893964	2.041499592	2.265208971	1.340904854	0.760777999	0.004334929	0.32570929	0.999602053	0.749721405	1.968330479	1.311608401	0.147278517	3.322420824	0.127022811	0.942209659	3.322224666	0.867998855	0.508071631	0.101931157	0.928008633	0.036842923	0.609890987	0.339214175	0.104456199	0.426049196	0.058150402	1.416540497	0.130167908	0.303949996	0.929896946	0.312908335	1.13168056	0.386213403	0.224466205	0.417317683	0.116745896	0.204434324	0.005463024	1.595371408	0.272915872	0.004964672	2.268903519	0.55140428	5.830903234	0.002679929	0.237766629
TCGA-HT-7479	3.361643836	0	0.018852242	5.563438208	4.113331344	2.776068604	0.940045912	1.297973806	0.068892266	0.204859658	1.827130193	0.924683996	3.703998185	2.495792842	0.679191159	2.454775899	0.024416079	0.562839545	4.276725989	1.241952885	1.722056283	0.82391003	1.088636379	0.005909118	0.732908141	0.337288526	0.449422944	0.731288895	0.312859403	2.115276165	0.69925052	0.494207513	0.826727693	0.087370713	1.226888017	0.699962316	1.024648403	1.107597891	0.003960752	0.033809195	0.037595276	3.994048462	0.176266427	0.004964672	2.078498815	0.896419688	5.140566109	0.002679929	0.539554048
TCGA-TQ-A7RJ	3.367123288	0	0.072174504	4.125361962	2.199465352	1.823884828	1.128013931	0.445355802	0.038984575	1.453627234	0.771819208	0.405393439	3.481022747	2.454744515	0.184117098	3.508425794	0.054771323	0.965285283	2.387817375	0.948850867	0.585455315	0.234478073	1.260509128	0.036565989	0.509503729	0.43052384	0.375455174	0.44969602	1.075829867	0.921619107	0.504800175	0.51962743	0.996958722	0.354264652	1.887235287	0.382731152	0.447259268	0.447912691	0.646926508	0.289840806	0.03952776	1.936344065	0.495991898	0.643813555	2.375017426	0.175463624	4.967906966	1.221921746	0.181175858
TCGA-TM-A84G	3.38630137	0	0.006190809	1.467075405	1.280304678	1.802612257	1.039576919	0.122439133	0.004334929	0.27562915	0.104566041	0.324049365	2.540015388	1.655096417	0.922212734	2.369774558	0.110957626	0.402458884	3.268162948	2.03055679	0.160692712	0.583632994	0.299342112	0.020130237	0.096138524	0.313514884	0.135738435	0.152602196	0.000180446	0.11766131	0.170028278	0.437754493	0.942234274	0.011025911	1.092232663	0.255709621	1.403279311	0.855890675	0.003960752	0.113131962	0.005463024	1.873758797	0.132386407	0.004964672	1.264081374	0.199882048	2.576654769	0.002679929	0.16841568
TCGA-TM-A84L	3.402739726	1	0.006190809	3.385322448	5.025431101	2.510033395	1.617488441	0.404605485	0.052719556	0.383513716	1.264844686	1.127059281	3.779545341	3.072871174	0.49683575	2.095337514	0.051875247	3.587436158	4.418890681	1.079131419	1.626933498	0.588844886	1.175596703	0.020270328	0.153462249	0.615877937	0.906969434	0.72681168	0.649309836	2.183294672	0.553760102	0.403815407	0.896360463	0.384664359	1.846326443	0.683851562	0.650692262	1.179262607	0.003960752	0.211548359	0.005463024	1.54670314	0.365115477	0.073923578	1.230381875	0.373350577	5.445877823	0.002679929	0.246322909
TCGA-S9-A6TX	3.410958904	0	0.019552339	1.367528395	3.164178338	1.738743195	0.713251922	0.955492934	0.004334929	0.32240232	0.312735569	0.442547022	3.271527844	1.551671911	1.60042988	4.039570009	0.111751976	1.023009312	3.16023538	0.511298755	0.323666412	0.401757748	0.735832308	0.026420647	0.413612493	0.275912367	0.13134896	0.147178038	0.183014795	0.731294925	0.128875522	0.329892274	0.996032882	0.011025911	0.737846478	0.296013138	0.338978873	0.304942466	0.003960752	0.009737481	0.005463024	2.499728208	0.002385591	0.054422658	2.387238184	0.175210994	4.772257027	0.532480465	0.152976646
TCGA-S9-A6TW	3.424657534	0	0.006190809	1.640533591	1.864824019	2.004362573	1.556888397	0.334966368	2.684985427	0.907433229	1.25375043	1.293256129	2.355033676	2.290063703	0.983944877	3.659708551	0.942866423	0.807233486	4.012745827	0.626192035	0.003963953	0.731444627	0.493159278	0.039609281	0.953784232	0.087049454	0.31914184	0.151699599	0.894998943	0.480439095	0.110131713	0.176311712	0.36334765	0.355145544	1.576255337	0.865179531	1.050816859	1.809659918	0.096734921	0.092517751	0.005463024	5.084992402	0.08130684	0.046022	2.878807745	0.285757699	3.88776224	0.318736678	0.15194996
TCGA-E1-5304	3.42739726	1	0.095846759	2.032961344	1.922795425	1.733934113	0.527516915	0.106781055	0.097386243	0.096895107	0.822485572	0.375638527	1.532351454	2.840462525	0.188388387	2.435414943	0.010271778	0.571574158	2.469887809	0.337842377	0.800652323	1.935161065	0.778192194	0.019990132	0.18285313	0.283230016	0.147163938	0.005843423	0.103486095	0.353713896	1.007622506	0.318700856	1.571235349	0.37764049	1.145151455	0.172369271	1.53338106	0.950698264	0.003960752	0.009737481	0.700961259	3.605141585	0.002385591	0.004964672	2.328559839	0.458760392	4.381253549	0.002679929	0.476062983
TCGA-FG-6691	3.443835616	0	0.092660107	3.345780584	4.938390144	1.807235499	0.816468004	0.299407658	0.042430845	0.327871745	1.621342903	0.169407606	3.665256656	3.131510316	0.62108236	4.402445146	0.106447901	0.915414324	3.586928161	1.576673989	2.43498957	0.227050793	1.849696946	0.050758057	0.652756432	1.166754073	0.267297433	0.30074767	0.042621793	1.385275864	0.83658906	1.671894777	0.461105428	0.099833337	1.357812053	0.309961304	1.426434692	0.248172467	0.126320188	0.119153479	0.079511136	2.441278415	1.320342572	0.004964672	3.366981895	0.996219295	4.844725665	0.577168828	0.341137298
TCGA-HW-7489	3.457534247	1	0.166340915	2.151066102	2.55111183	1.748312774	0.675847172	3.295377394	0.004334929	0.279635493	1.143125967	0.277615765	2.500923159	0.974783394	0.413715232	4.510338806	0.322455733	1.139357973	3.874681686	0.85238061	0.218089775	0.070926725	0.617807341	0.130067145	0.621677003	1.110570108	0.214073441	0.680448872	0.364800708	0.645456137	0.159821278	0.320534035	0.86216755	0.139141279	1.843319171	0.33034632	0.710310511	0.182627808	0.003960752	0.239411397	0.005463024	3.777953691	0.33911479	0.052911449	2.340253555	0.39548632	3.544442499	0.002679929	0.06377298
TCGA-DU-7306	3.498630137	0	0.050429168	2.432719912	5.452859257	1.920029389	2.121854975	0.604947928	0.089284483	0.499359973	1.077824126	0.747518384	5.457479946	1.587342557	0.63968798	2.012025869	0.047312314	3.760438341	5.21877783	2.803678404	0.145847067	0.903458417	1.135617058	0.183364196	0.313639878	0.302639746	1.084646344	3.335633707	0.154027827	1.178718293	0.281601453	0.913940822	1.127715028	1.314835902	1.23469319	0.513454677	2.291313886	0.699775236	0.003960752	0.480130388	0.061699223	2.819175091	0.002385591	0.04629822	3.311736559	0.102780894	6.759533726	0.170529521	0.129173537
TCGA-DH-A66B	3.504109589	0	0.176398945	5.544054018	5.228811239	3.474688659	2.267822575	0.523811088	0.004334929	3.140755041	2.381142876	1.779362439	5.302098612	4.523888482	2.309995342	3.020154429	0.180980671	5.470269082	7.744667609	1.496800115	3.571608447	1.920665794	3.75497888	0.315332273	0.210042368	1.601209472	1.047584758	2.704204351	0.12536504	3.236789953	1.433036149	2.548345582	1.934216923	0.790280544	1.672950155	2.0452204	2.572282965	1.781766684	1.127427985	0.425897933	0.179038907	4.703335121	1.002275393	0.252155287	6.412887551	1.311838968	8.807336498	1.475855917	0.004366557
TCGA-FG-6690	3.545205479	0	0.020951495	1.166382267	3.240651663	3.44767088	1.340346672	0.203488827	0.004334929	0.443040554	1.545930873	1.033392448	3.345448345	1.474838154	0.278516054	2.56191541	0.090684571	1.899138464	2.382824167	0.40358827	1.711609968	0.334910499	1.267549969	0.028371974	0.427033195	0.650153535	0.44746308	1.825888289	0.143151274	1.584393262	0.288309895	0.419818271	0.489194845	0.041210075	2.038288028	1.248970103	0.426104233	0.409939831	0.126189468	0.037827661	0.005463024	2.528783887	0.2035054	0.059357231	2.779525199	0.205581681	5.612227027	0.002679929	0.197557667
TCGA-HW-8321	3.545205479	0	0.068257908	2.106390391	3.326157269	3.546249397	1.805108013	1.492244539	0.004334929	0.905165496	0.847587537	0.766136177	4.45859597	2.911823786	1.616586919	3.254908062	0.43549809	2.400478804	5.313641672	0.907939694	0.003963953	0.775241362	0.824214097	0.081542133	0.869110826	0.337061809	0.496554099	0.400596366	0.221062932	0.881820113	0.60585724	0.675860779	1.375832896	0.228406433	2.287250631	1.142168941	3.272504483	1.910740639	0.207119245	0.408979371	0.129568819	5.036879625	0.002385591	0.264290406	3.432717708	1.180788521	5.553386385	0.191153973	0.518769472
TCGA-HT-7686	3.561643836	0	0.071230112	6.977032229	7.359962296	4.698288375	3.081763228	0.605699728	0.38183222	3.117503792	2.57278623	2.077936098	5.023022914	3.675990876	2.212300132	5.940006597	0.11756369	4.306352482	7.27169437	2.279797477	0.781296522	0.629588749	3.575455072	0.728397602	1.111815841	0.379724445	1.083859534	2.544366382	1.137351026	3.736471905	0.393420499	0.326475645	1.666465397	0.914442748	5.05676342	0.754025649	2.09010546	0.273776621	0.583972152	1.499099715	1.04285394	4.95034112	0.002385591	0.180230927	5.756140087	0.538155815	8.801265507	0.002679929	0.18569654
TCGA-IK-8125	3.564383562	0	0.068393144	2.203966367	3.227168246	2.929304521	1.189037453	1.351965218	0.031650595	0.3705519	0.943389456	0.690156346	2.964594583	1.711285554	1.16290384	3.862863059	0.145366557	1.109974849	3.377331079	0.783660047	0.094861754	0.308416754	0.59206265	0.045813886	0.476924826	0.466073638	0.349353273	0.271278722	0.060217432	0.811809414	0.134037924	0.290098114	0.496815202	0.032651946	1.457184648	0.902635622	1.193206396	0.668592957	0.092190096	0.597501474	0.005463024	2.723126764	0.077374195	0.004964672	2.721920142	0.384843111	5.382159985	0.161507218	0.231345867
TCGA-VM-A8C9	3.6	0	0.398204095	3.90727281	8.333088883	1.625556839	3.460302926	0.626405197	0.052446159	2.752245061	1.562072475	2.532709513	3.902173818	4.517450063	2.049620608	8.333331656	6.850870714	3.181747984	6.71061749	2.710840629	3.146902568	0.743539385	2.166614253	4.77962877	2.48040693	3.731992716	0.608855564	1.408357044	4.208547979	2.982210478	0.264805751	0.912429361	1.802186544	0.122614944	4.362720006	0.848269522	1.735753038	0.453121553	0.837559396	0.27178522	0.267913987	5.349422336	2.691978909	6.43364456	5.636747627	0.32267533	7.248397362	0.002679929	2.98210159
TCGA-WY-A85A	3.616438356	0	0.023326885	0.608167416	2.275373604	1.626392193	0.499028808	0.167893684	0.091281026	0.091664356	1.830914797	0.193271395	3.262469002	1.147502832	0.970042485	3.11652571	0.066843502	0.242919746	2.192663647	2.513363225	0.45865549	0.290202792	0.606631029	0.019009008	0.089967465	0.36756955	0.423413694	0.416329731	0.024948981	1.633650471	0.405570612	0.096997511	0.274081961	0.011025911	0.645329939	0.146597316	2.283554233	1.080879298	0.003960752	0.074297424	0.005463024	1.972393508	0.002385591	0.004964672	2.085394468	0.299019775	4.96600528	0.002679929	0.119881195
TCGA-CS-4942	3.657534247	1	0.033759142	3.289776671	4.512695859	3.38167514	0.632915499	0.508502686	0.004334929	0.259489464	2.46563165	1.742690732	4.75919802	1.991731512	0.088735853	3.377852892	0.366169686	0.589839647	2.495813603	3.638400411	2.041603257	0.761071487	3.313146881	0.128510773	0.134827678	0.760405333	1.229089806	0.151828576	0.952648027	3.161027073	0.970615371	1.282453527	0.291641294	0.094543589	1.163299848	1.438212581	3.351451975	1.299970906	0.003960752	0.161360681	0.141297662	2.54483667	1.666102201	0.004964672	5.646555774	0.180758521	7.54110053	0.208403745	0.004366557
TCGA-WY-A858	3.663013699	0	0.006190809	0.616672993	3.211984229	2.17263831	0.954649201	0.473366834	0.069297602	1.017124337	1.236224285	0.683519321	3.098051962	2.47465637	0.211528354	5.157662068	0.119934378	2.119427623	4.029906716	1.274426205	0.439860961	0.488723446	1.537923045	0.034903249	0.760913437	0.320413392	0.437622488	0.755581335	0.1241802	2.102454796	0.314600423	0.138312101	0.751210782	0.087770168	0.963397721	0.293346203	0.657714514	0.460175011	0.003960752	0.104315281	0.005463024	2.322044206	0.177279888	0.004964672	4.594545012	0.141592885	6.947417649	0.192277209	0.274163983
TCGA-DU-7299	3.668493151	1	0.017871522	1.863572818	4.039269519	1.680243245	1.370176963	0.611512739	0.004334929	0.116967216	1.419209632	0.664589389	3.260261907	1.458374307	0.377881487	3.119603572	0.303615597	2.490683059	2.946297666	1.994302157	0.151286803	0.206763476	1.533276762	0.084222559	0.237083903	0.110625576	0.412556056	1.157438759	0.159949306	1.871224414	0.234799843	0.156025675	0.681883966	0.253241554	1.003462058	0.60992002	0.764911915	0.647265718	0.003960752	0.255276028	0.09232567	1.89187325	0.002385591	0.317081355	3.222113787	0.188413788	5.661268119	0.002679929	0.057613446
TCGA-TQ-A7RK	3.673972603	0	0.088732461	2.888613744	3.516097879	1.263238081	1.527956355	0.209976686	0.031794702	0.230906257	1.284140406	0.495459734	2.852430474	2.56681449	1.694019045	1.813609288	0.164575509	2.40278252	5.715842631	0.94066259	0.810631092	0.776226921	0.880542365	0.080304233	0.257340499	0.736685145	0.241112455	0.392808267	0.059660121	1.361294065	0.794651743	0.731627883	1.170968345	0.274102487	1.028825839	0.916177365	1.507815055	1.103752604	0.49979895	0.191619686	0.080532511	2.481925027	1.173121132	0.023870283	1.548604274	1.12424081	5.268645684	0.109438084	0.201175729
TCGA-DU-A7TG	3.701369863	1	0.272174476	1.796580732	2.978513828	2.284573899	0.563305526	3.16112362	0.051078383	0.46839409	1.042010324	0.371778374	3.42981029	1.394242734	0.711313629	5.72378145	0.460985118	0.382818894	3.91173159	1.128622529	0.360552841	0.130574459	0.727016647	0.087432382	1.04360577	1.973866601	0.308355281	0.399620807	0.525937082	1.401448859	0.385584437	0.500680775	1.288460289	0.084304452	2.1384316	0.544986973	1.736178522	1.360324895	0.411561282	0.350001354	0.005463024	5.737763888	0.354525697	0.071619247	1.588538401	0.1045079	5.504232719	0.002679929	0.440238152
TCGA-DB-5279	3.709589041	0	0.176774732	1.70792027	4.71942648	4.611300315	1.562480258	1.999770497	0.004334929	1.472858426	1.838336231	1.865600555	2.95713861	1.748291407	0.441551415	3.599555596	0.211782187	0.460848892	3.671518631	1.513228367	0.997193761	1.199682754	0.874593454	0.129159469	0.867868267	0.501467029	0.76276716	0.109019795	0.318046856	0.950877948	0.433413538	0.107804444	0.437423082	0.011025911	2.12013388	1.163030015	1.485262832	1.101360218	0.111208093	0.622594181	0.10133283	4.125883815	0.093577506	0.004964672	2.477210598	0.231436851	4.210889533	2.633090347	0.174241429
TCGA-HT-7681	3.723287671	0	0.454052874	3.986266047	5.537008067	3.925659325	0.603112111	1.143050683	0.004334929	0.461063334	1.387934012	2.328566768	3.554343191	1.936526047	0.95374483	4.467119156	0.261004666	0.696716526	4.613175726	2.322393372	0.674659164	2.652695519	0.895242986	0.05868751	0.381794734	1.034874208	0.619031442	0.348288364	0.212295434	2.160817356	0.249586631	0.581978424	0.768380749	0.011025911	1.400381324	1.425447854	2.84347535	1.277021747	0.003960752	0.168442322	0.005463024	2.735034652	0.124787193	0.069039391	3.693653783	0.303643977	5.379466272	0.002679929	0.425270587
TCGA-HW-7487	3.78630137	0	0.053439067	0.825825463	1.514998936	1.434487955	0.596413303	3.220353709	0.004334929	0.743458061	0.24104527	0.140596075	1.863778556	0.592243368	0.201000779	5.178072307	0.395414309	0.751897677	2.660721381	0.49595456	0.155417545	0.610807458	0.442293318	0.033238553	0.33257527	1.16071854	0.143835759	0.220689294	0.148729326	0.213498387	0.21073821	0.188798437	0.615062082	0.035556505	1.219470029	0.184705301	1.163646827	0.206465803	0.197079925	0.242287404	0.005463024	2.581108214	0.243355235	0.004964672	1.261258228	0.133810725	4.383852604	0.002679929	0.11198096
TCGA-HW-7490	3.8	0	0.019552339	1.732836805	5.318628955	1.786746529	1.310670723	1.05684945	0.004334929	0.313239407	1.953977178	1.358575911	4.737191373	2.208176601	0.29035003	4.574974154	0.256110585	4.031231837	5.009413878	4.015243719	0.273038257	0.887763838	0.997946322	0.066030376	1.201303897	0.124902302	0.454259301	0.273649265	0.473623537	1.258191541	0.326777305	0.110990838	1.060376865	0.262207604	2.127092115	1.562643386	3.167346954	3.194007083	0.003960752	0.266146652	0.104366422	4.276529226	0.096528313	0.004964672	2.906517112	0.160736365	6.422402089	0.002679929	0.335505662
TCGA-WY-A85B	3.816438356	0	0.021370972	3.411272006	4.078419853	3.988936635	0.662192824	0.196991823	0.043394297	0.681044579	0.98362485	0.878653735	2.972792788	2.946643352	0.416811743	1.016829429	0.027228128	2.364829608	4.086755802	0.330218521	0.84665533	0.586667697	2.046301779	0.017465868	0.384528262	0.516442472	0.473743695	0.406004038	0.146785954	1.877760171	0.586500566	0.268292964	1.026410082	0.214971347	0.679093474	0.872827579	1.160650334	0.115355515	0.003960752	0.09451302	0.043934967	1.680193335	0.999640348	0.004964672	3.035664601	0.689353945	6.698877823	0.740896535	0.073437499
TCGA-VM-A8C8	3.82739726	0	0.006190809	2.108209879	4.55342298	0.813698633	0.919208671	0.487627594	0.054085747	0.374298843	0.454832949	0.083055927	3.075376354	2.228923566	0.249389905	2.482754453	0.031855882	1.959561474	2.576020414	0.619324379	2.61338176	0.13787331	1.055698236	0.064266128	0.146115309	2.402446545	0.204900896	0.421998557	0.082353775	0.781975668	0.406631399	1.418132132	1.16847657	0.088967851	2.418986171	0.162727918	0.301357751	0.366285171	0.003960752	0.151437382	0.005463024	2.102000169	0.756405377	0.004964672	1.776859615	0.049280722	4.208603921	0.282548606	0.290564453
TCGA-HT-7609	3.832876712	0	0.006190809	2.505933185	3.271433654	1.4049738	2.156502253	0.134266914	0.038432392	0.248947257	2.942009745	0.108001594	3.453102462	1.821614839	0.582548441	2.238376525	0.024978934	2.286073772	4.128011426	0.472312455	0.727500593	0.35155669	1.423477472	0.05582163	0.265046314	0.189576053	0.378060548	0.958364389	1.007786872	0.839038639	0.602910828	0.40899032	1.635956998	0.880007435	1.182481526	0.552544013	0.720443076	0.539155542	0.003960752	0.243364397	0.005463024	3.080465456	0.183723885	0.004964672	3.429793399	2.261930533	5.515537986	0.002679929	0.122767001
TCGA-DU-6397	3.838356164	1	0.136822116	1.883986782	3.872997654	5.211964846	1.961703827	0.893677276	0.02234951	0.726679308	0.44434251	1.203112958	3.450660932	2.224754637	0.878986622	3.611079339	1.64855554	1.438895674	4.007589865	0.710799002	0.091769374	1.252603822	0.620997164	0.949081148	0.335665204	0.348908896	0.405039553	0.124529653	0.558331891	0.578572036	0.406077448	0.324778236	0.99607931	0.312142434	1.609474524	0.886816439	1.384437366	0.833043205	0.136357671	0.39150901	0.057413621	3.259935074	0.116005415	1.620849541	3.881454268	0.081081316	3.617114202	0.981459882	0.190785103
TCGA-DH-5143	3.838356164	0	0.060527993	3.867224	3.711604631	2.652586738	0.714470236	1.204976765	0.004334929	0.378255419	1.642330447	0.596842727	4.016073037	1.749393964	0.299073758	3.638887426	0.100056776	0.634040096	3.343642605	2.2945001	2.364929321	0.213558215	1.583001599	0.068063317	0.26742103	0.951625535	0.71231882	0.888407833	0.059115386	2.072111011	0.924934682	1.214411026	0.663896414	0.066846564	2.053673364	0.963324339	1.497798549	0.386810326	0.322831668	1.036618594	0.005463024	2.916175999	1.41879837	0.004964672	3.603114803	0.609354617	4.467347014	0.002679929	0.268142275
TCGA-DB-A4X9	3.868493151	0	0.160018099	1.304244289	2.446991232	0.684936796	1.039853248	0.283117411	0.004334929	0.196024801	0.2969604	0.250694577	3.697211854	1.657405472	0.195270521	2.47794801	0.061094568	0.551207497	2.258918152	0.872518684	3.388313653	0.06478054	0.453073119	0.005909118	0.115152794	3.026620628	0.337123325	0.885015295	0.03339174	0.336333399	2.074141545	2.6407107	1.125376008	0.1033927	1.995489516	0.104386201	1.02204704	0.592169322	0.190847307	0.290650794	0.005463024	1.540793165	1.632832521	0.004964672	0.486370478	0.105967577	4.523093949	0.002679929	0.251360274
TCGA-DB-A4XC	3.893150685	0	0.083859577	2.081108529	4.300056692	2.832079187	1.508119068	1.310334738	0.136311622	0.634101941	0.892594909	0.577766122	3.874274381	1.586486642	0.356336241	5.039836321	0.719791089	1.715854683	3.384874951	2.04949489	0.411468182	0.624340252	1.575399639	0.10429755	1.415261479	0.986574682	0.408529015	1.014729152	0.310547839	1.514446837	0.628665166	0.586831728	0.815443169	0.064682842	3.244103036	1.112761756	1.648798758	0.770580487	0.400929377	0.243723213	0.005463024	3.154231744	0.621476766	0.004964672	3.81520199	0.146757432	5.003973293	0.002679929	0.064865225
TCGA-CS-6670	3.906849315	0	0.065143906	1.416291795	1.750346069	0.308121207	0.904536211	0.613102487	0.004334929	0.112869595	0.941838706	0.332475843	2.584548906	1.263305116	0.744749512	1.430493119	0.036887217	0.31284856	2.782255375	0.305705256	0.248487331	0.235206528	0.290829214	0.024187259	0.491789407	0.286170102	0.060407704	0.162749307	0.101079007	0.708357212	0.117450809	0.51843192	0.528975043	0.035556505	1.527425417	0.130280606	1.018030179	0.206713305	0.103923498	0.223123752	0.005463024	5.411531968	0.087387903	0.004964672	0.561217689	0.193660774	3.19718297	0.002679929	0.259835505
TCGA-WY-A85C	3.906849315	0	0.248445372	2.507032963	3.581387449	2.006103586	1.587865042	0.503665895	0.004334929	1.023123096	1.011748746	0.386610151	2.994675579	1.511772384	0.440817609	4.464467715	0.245789883	1.039120467	4.113827811	0.908925822	2.43007096	0.181399037	0.449210238	0.074549173	0.456721525	1.378643166	0.631852056	2.037153594	0.824301644	0.318161356	0.914643441	1.285367369	2.032369022	3.220961001	2.6634771	0.767120839	0.644094408	0.198398339	0.499518999	0.341100048	0.145015062	4.751244133	1.070765678	0.088208116	2.524297041	0.240514997	6.008772281	0.17419832	0.203389474
TCGA-CS-6666	3.912328767	0	0.123687748	4.678821526	4.697602434	3.868355849	2.536500786	0.478615822	0.004334929	1.259981397	0.894124229	1.129200513	5.192211167	3.640469649	1.805526904	3.682374248	0.607240276	3.680335137	6.098829279	2.482416896	0.464069455	1.700399806	1.716078336	0.096752995	0.700147627	0.42050755	0.821067735	0.38479735	2.456390404	1.571569022	0.520138136	0.516037892	1.613189875	2.480050001	1.970249799	1.362781898	3.080195375	1.322666811	0.147082516	0.463853222	0.049561687	2.985059039	0.23681043	0.004964672	2.902512736	1.276701956	5.466722938	0.002679929	0.229644972
TCGA-FG-5962	3.980821918	0	0.187007739	2.18792651	3.251506345	1.857673842	1.168126255	3.233310969	0.039674501	1.610866123	1.762512953	0.843502713	2.855764251	1.512474252	1.016510448	4.983891235	0.325761394	1.268351708	3.242429222	1.445717473	1.334975407	0.907166159	0.780591295	0.136662691	0.671528613	1.757834526	0.284328882	0.429451374	0.288047907	1.114153056	0.39694849	1.127501349	0.856911681	0.093483247	1.800657023	0.785433069	2.101759552	0.58669139	0.580365353	0.337299929	0.005463024	3.394205095	0.189887961	0.004964672	2.798152612	0.165068799	4.937085733	1.327206593	0.239820002
TCGA-DB-5275	3.994520548	0	0.061343662	2.573612033	4.458239538	2.515203397	1.597483074	0.678048504	0.075632735	0.208204979	1.647853934	0.569332953	4.646033762	3.442123346	2.481982535	3.482175006	0.214616665	3.3684926	3.500302868	1.630809514	0.431699702	0.320011555	0.725985988	0.089568226	0.595184202	0.154065778	0.25503812	0.745573475	0.827855875	1.242973361	0.373150327	0.184648329	0.911262803	0.174754501	2.48283642	1.174778349	3.801273572	0.959890099	0.227475173	0.869512835	0.005463024	7.226959797	0.002385591	0.004964672	1.575287429	0.140298812	4.472852316	0.551707525	0.325084898
TCGA-CS-6667	4.024657534	0	0.037081265	1.204303552	3.069210619	1.933957968	0.809654252	0.668192492	0.031234324	0.10663437	0.75859006	0.325076878	2.727328743	1.496141078	0.178949141	2.252778916	0.350032021	0.33609983	3.758129393	0.520007068	0.218089775	0.304376532	0.51757202	0.045263466	1.666114208	0.251927749	0.190346939	0.291304044	0.197229159	0.792785259	0.238869844	0.190931669	0.67760914	0.667544783	1.062202293	0.348991811	0.484540665	0.51855394	0.250422595	0.106162129	0.005463024	3.215009291	0.277646087	0.004964672	0.675875382	0.515167202	4.964401159	0.002679929	0.186197953
TCGA-TM-A7C4	4.02739726	0	0.153921463	1.456978962	4.39704722	0.579661249	0.495782537	1.576203339	0.004334929	1.282530493	0.404180606	0.323706696	2.364058027	1.529463061	0.14145472	4.964096412	0.362180157	1.482549316	3.057729103	1.087779459	0.566715362	0.236298509	0.376045321	0.041266504	0.253951359	1.343845937	0.168984491	0.380847608	0.108554512	0.691678974	1.152324833	0.611787441	0.28600832	0.042723027	0.842286987	0.347428757	0.443032252	0.951429958	0.003960752	0.905138113	0.005463024	1.599627459	0.212676965	0.004964672	1.247725847	0.556534045	3.554570089	0.002679929	0.326675594
TCGA-FG-A711	4.057534247	1	0.524328238	0.397710254	1.417421631	1.065879386	0.615015758	0.599391099	0.290569486	0.924848801	0.845453336	0.121629636	3.111619881	1.228936787	0.709148547	2.604385346	0.186139895	0.861918083	2.806592729	0.392822162	0.557593428	0.143063869	0.658947141	0.04057623	0.043225333	0.664736454	0.135480611	0.556963677	0.529616017	0.6812209	0.616121142	0.162308157	0.945043436	0.072510543	2.15114897	0.447262607	0.435923667	0.253929	0.003960752	0.038657641	0.043934967	2.72598339	0.002385591	0.004964672	1.071148128	0.210765817	4.809396338	0.002679929	0.233166003
TCGA-DU-6395	4.084931507	1	0.017731364	2.11612237	3.667793524	2.835766186	0.596696995	0.215653087	0.004334929	0.088435803	1.144214762	0.685469394	3.471696246	4.250833062	2.56080958	3.224802699	0.023148839	1.168273715	4.004317923	1.333011849	1.471116723	0.182281267	0.380662411	0.005909118	0.182601259	0.089748252	0.408529015	0.441190272	0.016740186	1.657872372	0.690706032	0.455988714	0.575167347	0.057763671	0.880880017	0.714599717	1.815715276	0.508689725	0.189847552	0.156407752	0.09126222	7.214756815	1.39379776	0.088744355	0.890453005	0.305143611	5.183338617	0.002679929	0.180798486
TCGA-CS-6669	4.093150685	0	0.08786661	0.33515	0.08338321	0.4413692	0.3571612	2.417755	0.004334929	0.06945445	0.2186609	0.1405961	0.8461273	0.4508959	0.0249804	3.142349	0.2780613	0.1979681	1.725467	0.3219797	0.1552886	0.01462783	0.1935058	0.09502666	0.4284107	1.208241	0.04302729	0.1623653	1.815897	0.2133745	0.1801614	0.2169004	0.5719997	0.01102591	1.266979	0.0846158	0.4987559	0.1328014	0.003960752	0.1413152	0.005463024	0.8163312	0.6293468	0.09195755	0.2849038	0.2503746	2.886912	0.002679929	0.2823878
TCGA-TM-A7C5	4.109589041	0	0.006190809	0.230838994	1.902007612	3.343909804	0.364313823	0.352473924	0.004334929	0.072998849	1.240416946	0.606520027	2.063334749	1.778635044	0.834768484	1.746855255	0.409867709	0.224886958	2.999409494	0.560243638	0.155030793	0.833892186	0.309651829	0.033238553	0.168042952	0.163186576	0.226090112	0.101691803	0.124706916	0.502315754	0.067828422	0.386866096	0.434778873	0.047526161	0.190079305	0.622666731	1.133653486	0.481229042	0.003960752	0.043765097	0.005463024	2.867152716	0.002385591	0.004964672	2.004005369	0.102913815	4.026370908	0.002679929	0.045628931
TCGA-CS-6668	4.161643836	0	0.040257653	2.859205503	3.094983748	4.711785607	0.743057755	0.659082336	0.004334929	0.171599592	0.098538174	0.301370246	2.877829879	0.688256238	0.336716133	4.301528355	1.041932077	0.528751372	2.682875534	0.519907276	0.400646975	0.225462889	0.27931956	0.119658858	0.239626843	0.212025854	0.195420953	0.052498987	0.049158725	0.42170772	0.327001807	0.221326191	0.810091989	0.880386302	0.883997351	0.337676576	0.662437231	0.329436114	0.003960752	0.305495105	0.005463024	2.897865301	0.122420588	0.004964672	2.595966669	0.402717223	4.217539398	0.002679929	0.119487223
TCGA-E1-5302	4.178082192	1	0.065008359	5.187101278	5.69792119	4.015362124	1.966395532	2.766742783	0.042843833	0.787951644	1.749810892	1.400227278	4.448016465	2.936701009	0.927789472	5.664356084	0.45288721	2.722879014	5.434444578	1.073674145	3.025833886	1.472459053	2.894385144	0.341918848	1.581213722	1.428797331	1.083269136	1.779724755	0.104955109	2.558297349	1.809564518	1.178599415	0.847528293	0.523230727	2.999666422	1.373312802	0.878192693	0.525487418	0.003960752	0.222638277	0.043384817	3.83566179	0.933256559	0.004964672	4.114888622	0.927496315	6.418384264	0.002679929	0.572420335
TCGA-HT-7858	4.219178082	0	0.160018099	4.427909812	3.748447447	6.176077443	1.969866599	0.266876876	0.046006079	1.788228831	2.561542441	2.338269656	3.44684115	3.20858448	0.846531273	3.010821208	1.439854185	0.673940462	5.639783463	1.012777951	0.634169988	2.493418886	1.743783691	0.14771544	0.498458228	0.460781685	1.153898723	0.289079804	0.237952337	2.149631882	0.455705701	0.210235971	0.874407707	0.227442419	1.558019275	2.709736484	3.569950916	1.391763947	0.003960752	0.212037663	0.005463024	5.516903925	0.002385591	0.004964672	4.827698896	0.450665172	6.680393529	0.23963683	0.426118025
TCGA-DB-5277	4.238356164	1	0.120693653	3.154707401	5.485793169	4.130601912	1.129959372	1.602315332	0.004334929	0.242922216	0.438255413	0.596088329	3.838277892	2.814435628	0.833499506	4.595289251	0.167427485	1.781787398	4.395376946	1.793228495	0.404227017	1.104321526	0.946868091	0.061819686	0.39930708	0.301361691	0.519784143	0.232926916	0.715111708	1.096297136	1.07876081	0.4798416	1.343201429	1.186745587	1.813093183	0.710371309	2.44865066	0.838886235	0.003960752	0.065641085	0.005463024	2.617410939	0.002385591	0.059494058	3.232448617	2.37413302	5.148732898	0.221419336	0.198179208
TCGA-W9-A837	4.254794521	0	0.114555488	0.971103519	0.993471212	1.007911783	0.940861182	1.687277406	0.075632735	0.168930178	1.339988917	0.338932637	2.598795323	0.809406294	0.356113548	2.923868959	0.144978719	0.215473472	2.376641617	0.69000291	0.760915601	0.320125883	0.502552399	0.079394131	0.209053755	0.922735952	0.08761614	0.254333788	0.154414756	0.320574879	0.170530406	0.250004235	0.64822961	0.039695494	1.463513394	0.148912983	0.515346695	0.107945124	0.120163301	0.162627868	0.075617112	3.117203301	0.101343821	0.004964672	1.400350838	0.154469254	3.730080466	0.5519014	0.12956484
TCGA-DU-A7TB	4.293150685	0	0.37008514	1.245912918	3.677026923	1.065052958	0.753165135	0.585546234	0.004334929	0.232255482	1.058977059	0.097995445	2.004812571	1.001003058	0.353438482	4.516217448	0.657524791	1.405638013	2.892988041	0.919126009	0.244980057	0.115334839	0.66703306	2.132423413	1.082201331	0.282287909	0.117967004	1.22569741	0.265667227	0.723978042	0.083675351	2.289647665	1.449671867	0.105366237	0.897864185	0.161199573	0.200185328	0.093677282	0.281002505	0.595172617	0.005463024	2.447603564	0.165326147	0.04850605	2.523702156	0.167738135	3.610243944	0.002679929	0.279103987
TCGA-CS-6665	4.295890411	0	0.528435658	4.992699276	6.776137594	4.49189327	1.597669185	2.264361145	0.004334929	1.127745925	5.435584002	2.99614163	4.481190898	4.010451609	1.945504206	6.341671445	0.549967002	2.874198352	6.620504967	2.120783373	0.914028668	1.983697812	3.216365614	1.694478234	1.377851244	0.93613656	1.338054521	1.013248012	0.15737775	4.037495291	1.320451771	1.397239932	1.640032791	3.503102775	2.729224142	1.954535431	3.053078368	1.523633682	0.003960752	0.305838471	0.041733082	5.96981826	0.593064789	0.42041747	6.132802283	0.763922949	8.456971955	0.002679929	0.618120569
TCGA-E1-A7YQ	4.323287671	1	0.1328906	3.629538	7.891046	5.855321	3.809676	2.973148	1.346329	1.228122	3.617382	2.778145	8.072842	3.322825	3.125448	10.1988	4.014407	3.568247	7.612832	4.859209	2.810638	4.401939	3.875351	3.690311	3.198135	2.363039	3.064755	2.416934	1.165557	4.268402	1.138434	6.49784	1.545801	0.3960439	9.082487	2.531298	6.376347	3.328441	1.867627	1.87086	4.040315	6.545201	4.064114	0.2847554	5.245575	0.8104172	8.017234	6.75051	0.84998
TCGA-DU-6393	4.342465753	1	0.041085104	1.366248694	2.669777707	1.939253176	1.118703627	0.479129387	0.064290331	0.450152037	0.124211506	0.395326911	1.726400876	1.797525381	0.477354072	2.155603534	1.526685904	1.526291679	3.435887889	0.848983069	0.449236545	0.763582364	0.538138091	0.230748297	0.351484866	0.208184579	0.248868064	0.159674256	0.099070013	0.38675085	0.236716611	0.897378841	0.49782816	0.05871538	1.708149809	0.302831496	0.534824386	0.237799816	0.101930307	0.531673545	0.064412473	1.609192807	0.002385591	0.090485737	2.567811605	0.045410802	3.315771115	0.830707665	0.084249081
TCGA-FG-5964	4.350684932	0	0.099819997	2.354620448	5.553308776	5.149947135	0.65730996	2.050806829	0.074421819	0.73963678	0.869298586	1.033531153	3.178562931	2.512027635	0.775757751	7.512477437	0.289202978	2.192705781	4.446387108	1.013130252	0.33086919	0.520938626	0.917021027	0.127472241	0.182097383	0.988443551	0.451894656	0.616131871	0.09678975	1.493980606	0.304029264	0.245908031	0.61496886	0.146438611	1.636855642	0.754947107	1.184195871	0.708919512	0.118061253	0.086915945	0.005463024	3.444785004	0.703652502	0.004964672	4.46123778	0.270954268	4.498755161	0.206675784	0.395071542
TCGA-CS-5396	4.468493151	0	0.42230478	2.553803522	2.971139218	5.130311237	2.360742541	1.727031395	0.040777683	2.24978333	0.674182269	1.633246809	2.713649467	2.228561135	0.740433055	2.574915068	1.957875985	0.670966144	4.763752569	2.071023647	0.339396978	1.868042091	1.12354791	2.349576643	1.708150575	0.351836283	0.5590333	0.655829987	0.902294636	0.803023197	0.243642987	1.153151437	0.814228765	0.176505451	2.672452201	1.268731805	1.522344713	0.27978286	0.749022258	0.03672026	0.931719727	3.482509537	0.002385591	0.335341294	3.794966458	0.238583183	4.669487907	0.394866897	0.160780882
TCGA-DH-A7UR	4.520547945	0	0.084795569	0.679526612	1.770103551	1.53766061	0.678972643	0.565393027	0.004334929	0.308405038	0.358807358	0.285499864	2.866497429	1.713026378	0.643960875	3.454649049	0.219410075	1.362904436	3.89242945	1.118260012	0.062358786	2.252923555	0.362436256	0.066437198	0.483765588	0.89324962	0.211389037	2.384095452	0.199855331	0.397231159	0.16424084	0.111653775	0.451826384	0.168106078	0.718035268	0.549351731	1.660379125	1.23231884	0.4050197	0.351220905	0.039389813	1.868670398	0.494978006	2.884569612	1.579333394	0.277199896	3.507218689	0.002679929	0.287299435
TCGA-TM-A7C3	4.564383562	1	0.950728906	2.632420361	5.977162903	3.296580465	1.988541861	1.300973291	2.71164314	2.061764873	1.051955122	2.031261293	4.361085439	4.6943905	2.300057377	7.737180229	2.449898205	1.261457648	8.472006328	1.004650744	1.613952084	2.976174884	1.719353678	0.609197443	2.241295964	1.31904722	0.753004215	1.672649289	0.199105486	1.653990716	1.042061122	1.285891229	5.23507738	2.609092168	1.990605894	0.401133163	3.146323476	1.920998208	0.834382412	2.77302658	2.963135205	4.460310568	0.869666136	0.004964672	2.808827715	1.06738364	5.356710268	0.002679929	0.755962011
TCGA-HT-7610	4.673972603	0	0.168862142	0.443023565	0.981660715	0.916687179	1.044060569	3.90963662	0.0559962	0.202997725	2.055700457	0.22251814	2.49135555	1.1845778	0.257653883	2.766323823	0.525940687	0.396890698	2.78057596	0.55703922	0.003963953	0.080028636	0.308843677	0.088767662	0.259807902	1.066574682	0.21199958	0.189000407	0.266979411	0.705299664	0.182029921	0.345054086	0.592132155	0.011025911	1.426970773	0.651879663	0.31126348	0.37872359	0.088570613	0.191339437	0.005463024	1.510258968	0.074247498	0.004964672	1.074784991	0.185532214	4.608143449	0.002679929	0.181301626
TCGA-HW-7486	4.715068493	0	0.04562744	2.468976034	3.257701995	1.195482147	0.618278721	2.457144463	0.004334929	0.130497369	0.262482894	0.401180664	3.239910686	1.979752586	0.467511255	3.547355645	0.025119613	0.851783824	2.39846625	1.556127751	0.412114863	0.606049648	0.864193168	0.026141666	0.280176251	0.079058145	0.102609695	0.54907495	0.075285405	1.702560022	0.386337744	0.007033707	0.499750788	0.011025911	0.731706782	0.314999449	2.293412366	0.33871044	0.216597638	0.084240584	0.005463024	2.210244448	0.18435409	0.004964672	1.613314997	0.380475947	5.939102455	0.002679929	0.179036092
TCGA-HT-7611	4.8	0	0.034174835	6.311696002	5.422763896	2.977000126	1.917809768	0.205606426	0.040639832	1.847007461	1.232199618	0.94460759	4.753242279	3.656868378	1.317116618	3.986294081	0.086918319	2.943527547	7.17888042	1.133290169	4.916212388	1.094158076	1.650662663	0.027396647	0.346220027	4.217722502	0.803077606	0.35008563	0.060217432	2.021777324	3.11650046	3.808575035	1.649048352	3.526521652	1.679455756	0.482117597	2.008894038	0.630667082	0.003960752	0.187237804	0.005463024	2.078296469	3.242587371	0.004964672	3.194558896	4.424583922	6.717754051	0.002679929	0.299852037
TCGA-E1-5307	4.82739726	1	0.023326885	1.424811261	1.898177631	2.339505263	0.70836812	1.440437911	0.004334929	0.101572976	1.424311803	0.192394655	2.567571284	0.989224423	0.077516917	3.387274798	0.02933352	0.834597268	2.433245066	0.901551183	0.341209689	0.088264947	1.024199838	0.031988744	0.647865548	0.437092072	0.343362799	0.378538539	0.09625269	1.008978729	0.202175071	0.220957903	0.347560948	0.2977401	2.171602301	0.161581814	0.271457645	0.015008642	0.272416441	0.331468121	0.048739663	2.161500505	0.12215739	0.004964672	2.05416675	0.66396099	4.70711749	0.002679929	0.082093321
TCGA-TM-A84F	4.920547945	0	0.02402477	3.032090026	6.039319897	3.47584957	1.185428324	0.940352218	0.050257082	1.408754964	4.193420313	4.312023504	6.548218186	3.181915949	1.459055269	5.904629429	0.088129989	2.485375193	4.502243849	3.119111742	0.473804622	5.412722891	2.877381678	0.019569734	0.12528665	0.500456318	3.196152463	0.7274152	0.100409654	3.891041136	0.379327119	0.229770681	1.104479241	0.047389156	2.126767722	2.13281179	7.688606633	4.406771072	1.870396223	0.076722485	0.005463024	4.954940828	0.002385591	0.070397794	5.736874608	0.243648609	7.533844063	0.002679929	0.124207714
TCGA-R8-A73M	4.947945205	0	0.062023027	0.255336251	0.658551343	0.283610123	0.269330818	0.34380356	0.004334929	0.052841632	0.285835509	0.147207351	1.564133603	1.041087749	0.31819228	1.664581282	0.010271778	0.206872734	1.980171042	0.318762756	0.372677179	0.209732458	0.303173611	0.048837376	0.097342771	0.450662137	0.044403664	0.10689189	0.027346141	0.524654056	0.070661786	0.284472506	0.59648349	0.049579635	0.348545871	0.176283132	0.295028587	0.015008642	0.003960752	0.080620785	0.005463024	0.602815351	0.255156926	0.004964672	1.881185601	0.048176104	4.060621357	0.002679929	0.209567417
TCGA-CS-4944	5.008219178	0	0.06446604	5.590378274	4.617215744	3.151011745	3.448881357	0.70054932	0.042430845	1.12159097	0.507555022	1.305394238	4.06587598	1.913841033	0.752166555	8.739458468	0.152329605	3.277575772	6.554229951	0.751147464	1.847795012	0.109643801	1.261626272	0.017185116	0.470462235	0.427760401	0.456517413	0.545652716	0.273759771	1.485851276	0.016943442	0.295701624	0.46152104	0.099965326	2.231251773	0.968662146	0.591512192	0.920966784	0.003960752	0.245157563	0.042972064	3.041679845	0.808749451	0.059494058	4.57975639	0.56990033	5.165096191	2.085947142	0.198054922
TCGA-DU-7302	5.024657534	0	0.341618222	2.667806396	2.644982136	1.893832308	1.183745059	2.370740994	0.004334929	0.396249605	0.544449585	0.301370246	2.980058472	1.355798632	0.838094123	4.138603673	0.437814936	2.226450437	3.762725455	0.803403641	1.078233981	1.081383879	0.442923533	0.082748953	0.575748646	0.785797651	0.282124126	0.225106925	0.164566531	0.812944377	0.245190763	0.442072101	0.453290043	0.113363537	2.333488122	0.962312213	1.257829501	0.420407089	0.144761805	0.480838246	1.462393913	3.021470192	0.233161451	0.067815719	1.209648199	0.616134066	4.790912474	0.252491118	0.082093321
TCGA-TQ-A7RV	5.117808219	0	0.042915434	2.407467742	4.242987901	1.684480272	0.959304366	0.682115355	0.042084984	0.538464436	1.603095262	0.687616554	3.370339266	1.369314621	0.423036288	3.620690532	0.174607809	1.60157818	2.999437739	1.251724138	0.392838403	0.443961736	0.601312618	0.076315516	0.14616683	0.419935709	0.418624177	0.330761117	0.074126215	1.355715229	0.523807756	0.176520516	1.2073381	0.210077758	1.634061054	0.776740542	1.215449273	0.534341074	0.180719786	0.357802254	0.078700623	2.45268143	0.249247709	0.03339139	2.793254598	0.359531946	4.962029613	0.116497102	0.319094932
TCGA-DU-7300	5.167123288	1	0.537488397	4.03966108	6.497374858	4.337772553	0.944487129	2.700225823	0.004334929	0.317026295	0.960555017	2.218881205	3.931785172	1.999247069	0.498849682	7.220646954	0.409008932	2.005072413	4.795440255	1.785285839	0.264343884	1.465543661	0.9729269	0.128770288	1.79941882	1.176358161	0.649838726	0.48434593	0.563764284	1.581009924	0.316976456	0.231112296	0.46152104	0.037351563	1.881886947	1.154217416	2.450220428	0.586312819	0.623608893	0.237010239	0.005463024	2.832435898	0.779619786	0.098095946	3.301862468	0.584563781	5.379788432	0.002679929	0.324971209
TCGA-S9-A6TS	5.180821918	1	0.10483678	0.683218241	2.654769846	3.397011232	0.928358167	1.417848776	0.041742262	0.554978845	1.271120271	0.391846616	2.60830002	2.111148966	0.293496799	5.757661487	0.104719807	2.545940273	3.107204655	1.157927763	0.003963953	0.544457861	1.480225586	0.060594877	0.581369637	0.380164497	0.375998359	0.328253764	0.102015576	0.747599419	0.1757919	0.083406484	1.356079128	0.206799309	1.792058937	0.778284882	0.632566425	1.105302995	0.124227213	0.459857047	0.042283875	2.548662513	0.104811638	0.004964672	2.236368947	0.458863878	6.771142449	0.217134867	0.28086413
TCGA-DU-7007	5.246575342	1	2.496162386	6.061835379	9.921379548	6.293846738	4.641669603	3.862568486	0.881176183	5.255282203	2.245557405	3.201824741	5.599281043	6.319131313	3.840487699	8.323922825	0.801855977	5.595534296	9.053681391	1.41618582	3.109253014	2.886570091	3.456261742	1.241328238	1.331717258	2.327694055	1.658594086	3.760443422	0.626471664	3.099587812	2.182158006	2.876908486	2.380111133	4.432588252	7.477583079	2.07187081	3.343155834	1.153683611	1.116251065	3.187183359	0.116566706	7.196223843	2.323590241	2.941828899	7.547477697	3.39345688	8.475080949	3.089257038	0.072759042
TCGA-HT-8013	5.295890411	1	0.018572106	4.316992609	5.590511344	3.642728301	1.386534948	0.985083381	0.004334929	0.496636949	1.915867128	0.376519379	4.495096761	3.355915301	0.701675151	3.882723541	0.203492868	3.251208092	4.866713733	1.034178984	2.409477679	1.3240432	3.597507386	0.123961556	0.403193483	1.324961145	0.837345463	0.796897946	0.035494696	3.911774174	1.06967565	1.3875724	2.610227447	0.244932459	1.620498871	0.325703003	3.830070052	3.87097977	0.20229433	0.056248613	0.005463024	6.696416379	1.519961388	0.050435092	3.635056162	1.389917968	8.327042104	0.002679929	0.115014566
TCGA-DH-5142	5.323287671	0	0.022768329	4.439940084	5.823603783	4.231457309	1.413507573	0.373423669	0.167152467	0.57364904	2.836038562	2.465940576	5.340825318	4.175426332	1.862119755	3.689994627	0.064792979	4.683145667	7.061121984	2.44720014	2.884305685	2.205144688	4.383023693	0.173467703	1.223969766	1.318420273	1.500626895	0.895781884	0.07050818	3.93620008	2.308341123	0.856135442	2.292766394	0.982785284	2.512739985	0.681207319	3.71142431	1.662052846	0.14010901	0.598338923	0.087800468	5.536888076	0.225713042	0.179728114	7.24625242	0.65803612	9.188173327	0.002679929	0.115673192
TCGA-TM-A7CF	5.449315068	0	0.114217089	0.864212831	0.905933545	0.432554127	0.520420708	1.75347675	0.004334929	0.145558321	0.254998263	0.183312598	1.697709265	1.038137964	0.386194134	3.366375156	1.470785354	0.749123912	1.78676391	1.423781161	0.421123812	0.0817839	0.202589663	0.029624425	0.126435599	0.441651186	0.076251184	0.226014044	0.100058749	0.778064489	0.226117565	0.281458759	1.367249758	0.150124072	0.844576806	0.140514561	0.946332519	0.163423517	0.003960752	0.066626586	0.22614329	1.462810158	0.439070252	0.03502867	0.867079571	0.134371684	3.218152938	0.002679929	0.173470968
TCGA-DU-6399	5.479452055	1	0.006190809	3.552038079	3.863152651	1.717538645	1.271709476	0.792188768	0.076439437	0.178440781	0.854285336	0.677653007	3.568147037	2.062738525	0.192146446	2.552462319	0.420771878	1.89849139	3.509149025	1.803951466	1.004980113	0.697335458	1.632660591	0.048837376	1.855854185	0.155611419	0.726942817	0.412358871	0.137420979	2.74853746	0.438605411	0.219729588	0.472593659	0.693050602	1.485036674	1.145286015	1.141631976	0.724888631	0.003960752	0.281133068	0.041319846	0.869027356	0.195775599	0.156020879	4.662699137	0.425887481	6.974536891	0.002679929	0.068953696
TCGA-E1-5303	5.621917808	1	0.02193008	3.873583563	5.165984412	3.393954563	2.02337882	0.52609817	0.004334929	2.437415901	3.158083484	0.230224881	3.585497233	2.613366877	0.553230553	4.136493828	0.12859323	2.459125271	4.336013787	0.720731885	1.015343678	0.32583053	2.291130594	0.065080669	0.356953014	0.064450305	0.800832596	1.459965661	0.067223159	2.177199881	0.061737558	0.205030879	0.601292226	0.164833057	2.414012715	0.287880691	0.448524921	0.471716458	0.133751518	0.206891492	0.045309405	3.075605002	0.215638947	0.004964672	2.426764561	0.232529294	6.20485305	0.902137585	0.040640167
TCGA-HW-7491	5.693150685	0	0.019832281	0.602944444	0.473225612	2.316092468	0.949945452	0.168915851	0.004334929	0.283865185	0.292286912	0.447581875	1.701182057	1.56414569	0.877862562	2.161525127	0.025400929	0.280571121	2.896167341	0.320601916	0.003963953	0.694441011	0.567570781	0.126043013	0.329285448	0.258411069	0.160398274	0.079208172	0.058288296	0.401900366	0.093522546	0.499065211	0.160430203	0.03886867	0.238853642	0.628905716	0.09597977	0.148359753	0.003960752	0.085980145	0.005463024	1.72404176	0.098536745	0.004964672	2.78510808	0.036664783	4.029243035	0.002679929	0.183186822
TCGA-HW-7493	5.77260274	0	0.655190793	4.942560919	4.58081257	4.236678209	0.845778491	2.184016098	0.043394297	0.438840585	3.02633282	1.592924069	4.16919056	1.59686525	0.380510579	3.827666535	0.076780703	0.959845981	3.941339424	1.81695247	2.512544022	1.869537995	1.394624907	0.170951244	1.582622678	3.556656745	0.93422998	0.886712571	0.544434791	2.352300474	1.453321618	2.089088561	0.664166571	0.215092959	2.288032759	1.180244214	3.327096075	2.045770406	0.003960752	1.248299206	0.043934967	4.989594716	0.884962035	1.342542398	3.521797539	1.133868843	6.141763989	1.87349251	1.15540329
TCGA-DB-5276	6.076712329	0	0.070690176	5.90927635	6.28634254	3.171428933	2.137270688	3.09734897	0.004334929	2.740909088	3.604476812	2.491667987	5.700500645	3.627443766	1.754179885	4.445938845	0.308118555	4.079456315	6.747287529	1.712239843	1.304956209	1.51014939	2.224273224	0.46559059	0.675449193	1.239187193	1.229208076	2.795275823	0.376116979	2.69935541	1.024436131	1.599026965	1.400304706	1.27036367	1.779063388	0.862931339	2.250930311	1.020178449	0.139332065	1.491116375	0.046956968	3.479471649	0.663830606	0.28393775	4.998202363	0.722664194	7.283095944	0.002679929	0.115014566
TCGA-DB-A4XG	6.079452055	0	0.081985731	0.742227156	3.400192115	0.420806962	0.688484955	1.368381015	0.004334929	0.226891834	0.184088888	0.069051331	2.032382147	1.258154818	0.860611581	4.392484491	0.094440871	1.467630103	2.507494415	0.940643978	0.197084857	0.20651578	0.165534067	0.131103775	0.303960931	0.657055964	0.061903013	0.205491804	0.087497206	0.150809728	0.103827615	0.238165475	0.508320218	0.073586814	1.250897617	0.564858463	0.715385838	0.117333877	0.003960752	0.567683166	0.005463024	2.882940463	0.002385591	0.004964672	0.528011979	0.229249446	3.207410373	0.002679929	0.074928968
TCGA-E1-A7Z3	6.123287671	1	0.51509195	2.230183036	4.508247806	1.74370692	0.942934292	4.006540263	0.004334929	0.560103952	1.056662996	0.710318861	2.384196022	2.177100677	0.436301539	8.695322663	0.414367796	3.112473171	4.240834052	1.048062603	0.203456126	0.566152402	1.467178624	0.243726824	1.377797011	1.060236008	0.15265097	1.555058707	0.133631651	1.168359831	0.30938165	0.131399959	1.107709192	0.075871158	2.910409597	0.792708386	0.734818409	0.266203173	0.003960752	0.912231005	0.005463024	2.926314374	0.493861894	0.227326663	2.309267625	0.86371491	6.054492298	0.002679929	0.366207628
TCGA-E1-A7YO	6.252054795	1	0.15544809	0.881508081	2.871491645	1.720016581	1.126520608	1.740674173	0.004334929	0.955842265	0.458270917	0.178166263	3.012308734	1.470249631	0.464214973	4.182143618	1.222151003	1.366450446	3.188164848	0.632657963	0.315851133	0.238479953	0.362880899	0.041542519	1.054614157	0.530272618	0.160144941	0.244818925	0.324705379	0.309392071	0.146733635	0.128651894	0.513036452	0.134899133	2.449965941	0.286831689	0.252460107	0.118387875	0.46273655	0.46814418	0.005463024	4.566165229	0.002385591	0.117930306	1.165003559	0.139521803	3.659109597	0.002679929	0.239699297
TCGA-DU-6396	6.263013699	1	0.160018099	3.598403619	4.853212495	4.99645069	5.315668288	0.443566916	0.042155452	3.61922814	3.212658015	2.856843636	5.978485304	4.035931839	1.100104383	3.671749446	0.151300192	4.432493515	6.87719772	4.505925002	0.24425334	2.084019374	4.054688296	0.765861708	0.643503892	0.276976937	1.926677301	2.396260665	0.142501254	3.958481101	0.452528088	0.447634102	1.565622624	0.78566867	3.451298825	1.54196256	5.579131162	2.78086711	0.003960752	1.002732485	0.682179315	5.261275697	0.002385591	0.004964672	6.265800478	1.04000412	9.238370548	1.474740399	0.339337596
TCGA-HT-7480	6.265753425	0	0.018992289	2.934872858	2.346143926	0.845330686	1.903197842	1.129529381	0.004334929	0.234686805	0.604157879	0.388357783	3.374829151	1.168688705	0.967231033	2.274517151	0.857993122	0.661914899	2.92653304	0.98401848	0.990948456	0.813937814	0.46635559	0.109962558	0.318683568	0.69857628	0.219305449	0.203627341	0.054836952	1.27826958	0.223002051	0.287873963	0.533030612	0.037213563	1.18222915	0.346311231	1.031655344	0.140601927	0.003960752	0.256698692	0.005463024	1.528095798	0.002385591	0.004964672	2.028640198	0.217403486	4.227230263	0.002679929	0.118961756
TCGA-S9-A6WD	6.271232877	0	0.579926141	2.620380743	2.080890313	0.986231835	0.595183309	1.042478987	0.040639832	0.709992609	0.32559587	0.4988939	2.358347425	1.432412059	1.428287047	3.159458784	0.159898589	0.247908799	3.050051817	0.766994197	1.562604436	0.370880531	0.347571505	0.059096448	0.169696184	0.244931229	0.193195596	0.15376184	0.748749287	0.786111233	0.242451226	1.114173076	0.853449429	0.095735518	1.001600125	0.38740845	1.465065136	0.237799816	0.120688329	0.163387635	0.005463024	2.270240295	0.194775157	0.056892085	0.93883802	0.183147371	3.827894661	0.211237999	0.245722034
TCGA-DB-5274	6.271232877	0	0.006190809	0.360752928	2.523219964	1.45347937	0.799125805	0.447877464	0.004334929	0.578707141	0.66000144	1.889428498	2.652110835	2.345530733	0.638959386	2.33490287	1.990015151	0.588884129	3.111621209	0.799231092	0.189930337	1.784378311	1.290077787	0.017325499	0.586400082	0.32419341	0.340580747	0.367713255	0.490049602	1.390184932	0.016943442	0.046702621	0.403631688	0.100361219	2.343354464	0.526014254	1.669192352	0.626440852	0.127104262	0.093050098	0.005463024	3.645482386	0.463393049	0.004964672	3.642198793	0.071466567	5.289942518	0.002679929	0.104965775
TCGA-E1-5318	6.517808219	1	0.067040203	0.119348747	2.445302901	1.706750674	1.340290842	0.165078933	0.044082076	0.243284442	0.525031448	0.068914686	2.706145857	1.763523628	0.673335844	0.446668785	0.718236982	0.40724536	3.961091684	0.694421185	0.19658395	1.851171494	1.135617058	0.029485811	0.219031778	0.266057068	0.199122057	0.047929148	0.04443286	0.53820444	0.185386936	0.048227856	0.250526768	0.133353355	0.295583771	0.909934204	1.278654328	0.679004389	0.131539211	0.254445478	0.005463024	3.036580458	0.002385591	0.004964672	2.535528338	0.090096395	5.180125143	0.002679929	0.205863869
TCGA-DB-5281	6.523287671	0	0.201850558	3.022188331	5.145564656	2.493402062	1.998418221	3.696601857	0.063612311	0.290769978	1.021977966	0.743357236	3.284104781	3.015232178	1.102269662	6.191975574	1.254031309	3.904496132	5.266626743	1.332899424	0.284274415	1.667320088	1.389534601	0.125522936	1.333173144	0.606146452	0.724741967	1.35586903	0.20409707	1.139974376	0.39705526	0.264249018	1.224624275	0.272751875	2.300115336	0.881124002	0.9001401	0.858236343	0.003960752	1.017463455	0.063734649	4.369749551	0.084823494	0.047816471	1.920905208	0.607305141	6.222174916	0.002679929	0.158226826
TCGA-E1-5305	6.665753425	1	0.059847908	2.87760242	3.961797198	3.303205158	1.586927753	1.902460785	0.004334929	0.210554366	0.596064294	0.422440606	3.497138026	1.605198134	0.353103741	5.213907595	0.269558583	2.271766677	4.058320612	2.070656372	0.294955463	0.398732554	1.407721384	0.087165175	0.934123442	0.333088408	0.145116762	0.359595871	0.126285906	1.291613614	0.739202533	0.274219194	0.439323862	0.343206684	1.264122479	0.79669798	0.960345906	0.295792315	0.152611178	0.077798953	0.005463024	2.963290418	0.002385591	0.004964672	1.643427585	0.467221354	5.863124673	0.680020752	0.375016215
TCGA-DB-5273	6.830136986	0	0.052208519	4.481572476	6.995691136	2.908392277	1.640873837	0.626775518	0.004334929	1.075931153	2.302823882	1.150117951	5.118272225	3.119994701	1.507183691	2.029272092	0.348912296	4.563794621	5.577240128	3.225575272	1.072332838	2.180360601	2.832555621	0.276480183	0.538414041	0.745325069	0.844597618	1.62378874	0.087632311	2.634831988	1.268131482	0.666098874	0.509023632	0.011025911	2.047820492	0.297402589	2.114590019	0.952234384	0.24958369	0.773514565	0.005463024	3.805290599	0.83753748	0.004964672	3.996894166	0.509486344	7.216911006	0.002679929	0.237645751
TCGA-DU-A7TA	7.02739726	0	0.670463408	1.311030625	4.110911551	4.673851921	3.135620509	1.31319404	0.088218507	2.551815114	2.817834813	1.377922	3.784854543	3.303720356	2.8732946	1.283458548	0.168063698	3.041067829	5.664422746	2.524168805	0.736894389	1.124497307	1.779368282	0.068063317	0.4056709	0.331723549	0.943901066	0.470792998	0.502348205	1.806836701	0.429037442	1.894911561	3.235564621	0.289344592	1.873962158	0.650167249	3.422457422	1.025256374	0.378877212	0.243603618	0.203323564	5.260523473	0.118467527	0.004964672	5.60040735	1.916387644	6.107809551	1.18697066	0.315388769
TCGA-S9-A6WI	7.082191781	0	0.111935394	0.591961391	0.428879785	1.157653757	0.280968013	2.790514225	0.004334929	0.343704626	0.688664154	0.203253081	2.13258857	1.137410575	0.260755313	4.265172246	1.111866547	0.350639017	3.843706048	0.98861354	0.142729348	0.448259142	0.281558374	0.1265629	0.248551519	1.929196102	0.184507725	0.176505704	0.092352992	0.781229979	0.108689528	0.173775815	0.686323239	0.077079016	2.10667377	0.284497785	0.952976881	0.514277918	1.033175839	0.091319234	0.005463024	3.014057426	0.354413808	0.799922536	1.178703715	0.134330862	3.376618927	0.166851253	0.281450361
TCGA-S9-A6WG	7.128767123	0	0.109967131	4.489705198	4.167835341	4.535479412	2.819376367	3.182140499	0.004334929	1.214932042	3.016741832	1.962978382	4.274297367	3.929901735	4.534232007	3.296991749	3.718243493	2.101881189	6.183160454	1.847301225	3.258459116	1.407645034	1.424839286	0.161728006	4.988308785	4.211621014	0.873465744	0.560358953	1.325945906	1.838241046	2.488623484	2.172281412	0.86216755	0.55490817	6.531401062	3.279213532	4.123194551	2.7325959	0.246463425	0.067403705	0.044209962	8.527178564	4.260710653	0.678226473	3.834670136	1.229222656	5.437295511	0.422199839	0.606972179
TCGA-S9-A6TU	7.260273973	0	0.006190809	1.26815011	2.995394915	1.875848702	1.45116713	0.489463898	0.038570458	0.242197486	1.604390091	0.362471031	3.35690301	1.839187672	1.518597321	1.386882216	0.068481793	1.16055618	4.300373958	0.47313786	0.538877591	0.072016597	1.056650078	0.036150487	0.286979233	0.189953124	0.438246045	0.389500828	0.163798024	1.545276395	0.196765606	0.906063676	1.626583595	0.238130022	1.007321366	0.409069252	0.541652944	0.898213432	0.216352242	0.059795148	0.005463024	2.55316185	0.096126289	0.004964672	2.379825068	0.211997355	5.61365926	0.1996188	0.004366557
TCGA-DU-6401	7.287671233	1	0.149714717	1.000694086	2.45243828	2.712671693	1.154754399	0.32355571	0.004334929	0.302165071	2.576994188	0.390430309	3.097054058	2.501856069	1.430210396	2.300098221	0.073657293	0.319910119	3.286555209	0.685038026	0.103308082	0.432610708	0.834514497	0.477910757	1.971855605	0.129760749	0.193814105	0.037488458	0.174138326	1.279085438	0.29003962	0.007033707	0.327148699	0.330381567	1.192539956	1.018321573	4.301187577	2.310913958	0.003960752	0.074836686	0.034829992	6.689589424	0.084553289	0.24412744	3.138103312	0.357881279	5.551597542	0.176092274	0.251599705
TCGA-R8-A6MK	7.402739726	0	0.14664738	1.554616173	2.816102952	1.023106057	1.352631304	1.004379115	0.004334929	0.265444576	1.139597634	0.108931919	3.524149014	1.831928833	0.57312985	2.763612839	1.391731585	0.351768658	2.233804585	0.968980749	1.313023029	0.207753827	0.733441265	0.046364092	0.162049756	0.567218798	0.121617466	0.077986371	0.057322756	0.616792332	0.502524534	0.591005664	0.800228695	0.065224085	1.271607676	0.092664166	0.682871581	0.721192915	0.003960752	0.084776062	0.167242426	2.04514507	0.185487761	0.004964672	2.263051243	0.200750858	4.120095284	0.914892209	0.234256969
TCGA-DU-7015	7.564383562	0	0.017451	4.038289	4.642468	2.21139	1.550072	0.3001067	0.004334929	0.2652069	2.558935	1.648719	3.995871	2.308795	0.7089752	3.159443	0.07188885	1.668454	4.458894	1.616203	1.213272	2.965312	2.462723	0.01451519	0.2853401	0.7212761	1.189871	0.2352403	0.06406794	2.441277	0.2557414	1.153407	0.8263262	0.3221793	1.084007	1.788788	2.8951	1.822336	0.003960752	0.3187115	0.03399935	1.281833	0.3634486	0.04657439	4.312805	0.2889099	7.285471	2.302562	0.1298256
TCGA-DB-5278	7.594520548	0	0.088799956	1.762686552	1.331876432	3.071934879	0.814524572	1.776139013	0.040639832	0.225058664	0.746848407	0.861852078	3.14756795	1.754724983	0.322760615	2.046767823	0.174283562	0.451720776	3.283137646	0.566051344	0.689119495	0.89326909	0.79759842	0.150145727	0.265046314	0.390685252	0.256576404	0.411068651	0.155446056	0.717056768	0.27718878	0.185781375	0.745355883	0.011025911	0.951496122	0.850932412	0.711975118	0.108475725	0.003960752	0.088785685	0.005463024	2.410519656	0.102011362	0.056892085	1.556399511	0.155494344	5.067115954	0.211484189	0.246082589
TCGA-E1-A7YH	7.767123288	1	0.020112168	2.647214936	4.118379169	0.635560115	1.177806452	1.658127963	0.004334929	0.615288876	0.943020384	0.113177101	4.207407223	1.770431462	0.871157469	2.881864478	0.056423579	1.26389816	3.372934999	0.577979006	0.604141802	0.07514532	1.315253487	0.068875676	0.192516307	0.347566279	0.314269772	2.514064078	0.059804264	1.269674493	0.274744219	0.371150298	1.06078528	0.343539691	3.477615312	0.148527302	0.165349845	0.107547043	0.119769403	0.009737481	0.075348163	3.098479023	0.193273182	0.004964672	1.605828005	0.125724167	4.25227682	0.002679929	0.129173538
TCGA-R8-A6ML	7.835616438	0	0.04892181	1.633537741	3.377788136	3.816146045	1.473035716	0.540826056	0.004334929	0.197147768	0.30637711	0.686531944	3.066648772	2.221535819	0.708628432	3.210401386	1.28544415	0.835481638	3.586594637	0.794306422	0.533343554	0.72578781	0.258530084	0.142970765	0.147665198	0.619882227	0.187368249	0.156978145	0.120487768	0.574931256	0.211225955	0.350782549	0.733830198	0.040521831	1.959413841	0.43849152	0.723051833	0.438172971	0.123179571	0.009737481	0.0418708	3.706926236	0.450477547	0.004964672	2.121026252	0.084586885	2.14569715	0.564350915	0.163203
TCGA-DU-7294	7.860273973	0	0.020951495	1.876974586	2.61234792	2.837527014	0.978945704	0.889481808	0.004334929	0.026637026	0.389618166	0.398690344	2.626029316	1.209200047	0.921840166	2.460237355	0.152329605	0.552090564	3.566535268	0.571257999	0.353273593	0.959975891	0.497308042	0.050758057	0.406424039	0.137604332	0.1225286	0.161084476	0.083844559	0.554742763	0.289117366	0.046563882	0.207437937	0.041347683	0.644500819	0.764045615	0.367949726	0.159661601	0.239478106	0.009737481	0.005463024	1.163467177	0.002385591	0.004964672	1.072178371	0.117591362	4.014236832	0.002679929	0.136460173
TCGA-DU-6407	7.876712329	1	0.324209133	3.027499884	4.633554908	2.891792735	1.701775397	3.835570526	0.619171932	0.756388299	1.660193248	0.850708721	3.571955449	3.067756416	1.916438994	6.716588071	1.789841544	2.883754464	5.26381169	2.368339734	0.881670291	0.855338207	1.898195698	0.722031583	0.689991903	0.323444751	0.622609989	0.79848323	0.167009151	2.192025162	0.695383364	0.828224596	1.290576688	0.767002569	1.952252974	0.575900214	2.375502606	1.146656909	0.1236181	1.577494678	0.161852335	4.041827051	0.611483715	1.022765728	3.860117731	0.878532039	6.245300372	0.073796973	0.745253472
TCGA-DU-A6S6	7.926027397	0	0.253792582	0.284306333	0.912847476	0.607410374	0.644297219	1.318383266	0.050393999	0.304941785	0.137985294	0.258609337	2.469225768	1.595873336	0.852180296	2.933389645	0.51332456	0.142159896	2.507799843	0.6642818	0.356301773	0.09189531	0.207844791	0.060050178	0.279000018	1.006502479	0.081734329	0.191887639	0.325621378	0.682732354	0.255387032	0.350109805	0.992537733	0.047663153	1.238033842	0.135610701	0.499264582	0.188531015	0.003960752	0.009737481	0.137313046	2.825659724	0.350267745	0.004964672	0.736930684	0.13991036	2.664564468	0.002679929	0.162820834
TCGA-E1-5319	7.964383562	1	0.022349267	3.608930459	5.980537341	4.180355105	1.860789187	1.18160721	0.004334929	0.72054654	0.543372333	1.154201064	3.568039715	1.707273508	0.830640119	6.53212742	0.045926711	1.769209991	5.220488203	1.409225129	0.72247684	1.347669225	0.782078342	0.223850227	0.994937536	0.175046053	0.227418968	0.324601505	0.370137124	0.839118189	0.192324086	0.246993466	0.222766894	0.011025911	1.593929669	1.475980596	1.67195477	0.399826616	0.258546345	0.128527193	0.005463024	3.168935523	0.002385591	0.064274736	2.564707532	0.326314923	3.796149018	2.123309685	0.181175858
TCGA-HT-7481	7.994520548	0	0.019832281	2.116253874	1.923099998	0.686916154	0.624596709	1.842159908	0.039536543	0.755785472	0.317112023	0.658192902	2.573534253	0.874625227	0.167283278	3.670928877	0.209683499	1.058078608	3.646225037	0.501424843	0.466768786	0.361029399	0.382088453	0.026699573	0.140936745	0.560157796	0.179019116	0.340850649	0.220324084	0.61212924	0.511211418	0.672196704	0.485113835	0.039006508	1.164514311	0.333734237	0.602431628	0.520637549	0.117272184	0.110900102	0.005463024	1.579139327	0.189134602	0.004964672	0.751622399	0.177987463	4.189414917	0.002679929	0.211538712
TCGA-S9-A6U9	7.994520548	0	0.035697996	4.787846877	4.793807262	2.75568913	1.671007242	0.380155415	0.004334929	0.47885962	2.18473699	0.668090748	4.985277091	2.533542305	0.885071453	2.441216265	0.348800275	1.595218743	4.637040477	0.911728744	2.285069771	1.235202119	1.343375139	0.028511252	0.684319509	2.556648148	0.432624032	0.459191835	0.457738373	1.259668942	0.216701407	2.601779609	1.142247065	0.56186228	3.24013932	0.977132326	0.785512491	1.376185832	0.003960752	0.09278395	0.042972064	5.082403197	0.927795407	0.112140852	2.818516589	0.381131877	5.728268734	0.728019911	0.614506907
TCGA-S9-A6U8	8.18630137	1	0.166593241	3.19499106	3.822845461	2.285595037	1.692790228	0.753768455	0.040639832	0.292403473	0.442891524	0.535681745	3.289908864	2.435905442	0.442075328	3.437425646	0.627549615	1.359071466	3.082384936	0.891223186	0.800159273	0.552438176	0.78537729	0.027396647	0.490776239	0.69107619	0.202321802	0.380627858	0.328023098	1.482374525	0.552518515	0.402843018	1.15427613	0.149499877	1.406375182	0.331476528	1.23433332	0.913247528	0.003960752	0.138869938	0.041182074	1.936193343	0.515820482	1.655106515	1.13674241	0.141075397	5.460692763	0.211114887	0.217681477
TCGA-S9-A7R7	8.219178082	0	0.737134062	6.587357185	8.658589225	4.862650941	4.07225543	2.840727711	0.118027359	6.677471579	2.188654172	2.120901788	6.113929712	7.37572438	3.135608476	9.14248766	0.387478163	6.744941992	9.459369162	1.864052287	3.392855367	1.892506098	3.487890954	3.346491159	2.602416171	2.801246953	1.380576867	3.833400739	0.542664592	3.033386899	1.426089023	3.256680103	5.417395364	2.9289897	5.335535924	1.359782009	3.00373038	0.530320741	1.988039607	4.137908317	0.492978698	6.151708616	1.860979079	2.667468522	5.545145435	0.723523547	9.249997164	1.802946402	0.291146705
TCGA-S9-A7R3	8.254794521	0	0.07257905	1.64034993	3.581910987	3.26504994	1.478766699	0.380815836	0.004334929	0.35043633	0.771652523	0.661980214	3.610655513	1.984606593	0.354442227	5.273219116	0.102057091	0.688541262	2.626653307	0.941459399	1.673118417	0.460426935	1.082777334	0.044437434	1.066078373	0.646233379	0.473338406	0.697274613	0.162644491	1.185830934	0.362466482	0.470904803	1.148402325	0.011025911	2.434011917	0.775894101	0.76482756	0.371692238	0.386193324	0.07321828	0.005463024	3.084419176	0.230479607	0.066999351	3.395812677	0.183272989	3.420219123	1.083751584	0.189327793
TCGA-DU-7011	8.767123288	1	0.082789112	1.996529628	2.632235577	5.508227941	1.015115967	0.937081386	0.004334929	0.410803931	1.576571127	1.298503759	4.039225185	3.172417697	0.411789831	3.566121942	0.358958207	0.894827173	4.259312657	1.011015129	1.08417833	2.997826661	1.742655772	0.072120459	1.459769863	0.635879961	0.621404353	0.276725101	0.329507866	1.893497174	1.387514585	1.009890618	0.348348849	0.382506903	0.900328965	0.940080611	3.233417087	3.775604142	0.086152504	0.429886466	0.005463024	3.106243244	0.26352751	0.041179444	4.967074605	1.352325502	7.813784516	0.002679929	0.196562636
TCGA-HT-7482	8.912328767	0	0.049058909	5.005629701	4.315922631	2.576697659	2.419568404	1.151588696	0.041466735	0.995926282	0.866573663	0.470535946	3.868770529	2.85750624	0.682021363	1.463060978	0.026385097	1.858256887	5.707674975	0.542185159	1.628086853	0.136963005	1.516010102	0.027954059	1.567189031	0.227900435	0.187865137	0.477893523	0.232100268	1.827020489	0.53511647	0.726451914	1.424624284	0.179502018	1.209167903	0.25499428	0.813582776	0.578720091	0.123572527	0.167054087	0.005463024	2.981089688	0.104278674	0.004964672	1.637714319	0.95433393	7.424550487	0.401560948	0.485845155
TCGA-DU-6408	9.506849315	1	0.111935394	3.48340617	3.513347943	1.846393975	1.614365429	0.466027011	0.004334929	0.149586204	2.682219205	0.542848146	4.050351209	2.183102498	1.495726412	3.716214632	0.444009719	2.838234047	4.096433752	2.307526958	1.141202677	0.577257973	1.065052757	0.098742307	0.825200524	0.360561214	0.65661366	0.928127554	0.1302258	1.516024105	0.71448343	0.203540214	1.145007415	0.803546057	1.37620466	0.568493769	1.352350395	0.347140221	0.003960752	0.306181753	0.120870643	3.670475205	0.112119828	0.117536319	3.458885666	0.58323697	5.287223003	0.002679929	0.299504843
TCGA-DU-7014	9.783561644	1	0.006190809	2.969942257	3.262174836	0.801476322	2.103020505	0.806618485	0.458049283	0.586497454	0.424361649	0.536468868	3.052211042	1.368341368	1.141387731	4.117059352	0.474379951	2.354146249	4.529238043	0.558011022	0.154256977	0.346852595	0.600164324	0.079259773	2.157273226	0.087319564	0.355538721	1.655917556	0.281452886	1.059893539	0.317541585	0.289747163	1.539601192	0.409134108	1.861385336	0.842456432	0.873746553	1.136006878	0.003960752	0.409511158	0.050520111	3.142796889	0.002385591	0.004964672	2.333498192	0.537274709	5.816915819	0.002679929	0.251839095
TCGA-CS-4938	9.791780822	0	0.085597355	4.137062744	4.771184595	1.168903576	1.46651575	0.378833652	0.004334929	0.116835219	0.651224418	0.28796203	3.826853993	2.478787542	0.166264274	1.898905776	0.010271778	0.632743138	3.580936646	0.531535492	3.109335016	0.183792386	0.846792283	0.218136942	0.107471409	2.876039361	0.385632043	1.281691016	0.038992792	1.413948141	1.226534312	2.531700857	0.401248843	0.065900346	1.384601232	0.229483804	0.223972287	0.189408115	0.003960752	0.060884599	0.005463024	1.497335957	2.511240352	0.004964672	1.753045772	0.328471532	3.824908525	0.002679929	0.365434278
TCGA-HT-7604	10.20547945	0	0.022907989	2.381314308	5.039443693	1.735137911	1.745087529	0.544361712	0.004334929	1.144774954	1.07244562	0.657560701	4.188931614	2.188737234	1.353182832	2.040526309	0.010271778	2.221877831	3.86979025	2.489937699	0.449236545	0.429756512	1.149621473	0.044024237	0.418526842	0.286052614	0.386494761	0.82936869	0.266383113	1.330568636	0.783161361	0.815040869	0.771389262	0.174504187	0.803522144	0.590958114	1.736476284	0.276606259	0.003960752	0.584128244	0.005463024	1.779132423	0.228770359	0.004964672	1.07588109	0.322789208	4.881139571	0.002679929	0.080609341
TCGA-DB-5270	10.22739726	0	0.370412801	3.434075323	6.175339393	3.791445956	1.077073308	1.883689136	0.035668238	0.94536571	3.545097012	1.567665139	3.944251833	3.401463047	0.808442394	4.288275834	2.724605043	2.074728589	6.201997061	1.780621728	1.956359585	2.144154459	2.34327136	0.078722212	0.753690132	2.405724087	0.922212225	2.319489209	0.526733327	2.181635063	0.699852707	2.21620949	1.276645958	0.198948577	2.022210415	0.331928358	3.717607177	1.361913528	0.105250744	0.205663442	0.096173982	3.737094126	1.076316684	0.737279349	5.583045762	0.802637564	5.902705168	0.002679929	0.087073572
TCGA-S9-A6UB	10.30410959	0	0.006190809	1.778359789	1.670915068	2.011879806	0.431046812	1.16560017	0.004334929	0.117495078	0.442470688	0.157773229	2.613251063	0.928131343	0.738991292	1.548384086	0.032975496	0.486963166	2.894675507	0.191018363	0.531064438	0.441243956	0.389088024	0.126432946	0.223444025	0.08095844	0.201338042	0.264143398	0.000180446	0.691855564	0.3337202	0.061195596	0.361119078	0.011025911	0.515819976	0.170471571	0.693822224	0.38320978	0.170590954	0.009737481	0.05707471	1.68406822	0.273981535	0.004964672	1.157327873	0.051625188	3.498142057	0.002679929	0.096848682
TCGA-E1-5322	10.89863014	1	0.018852242	2.284282403	2.448519557	3.267871117	1.305358301	1.373592113	0.069162503	0.219667636	2.866774111	0.311430517	3.342500192	2.944897104	1.118047484	4.726673924	0.106580745	2.59987559	3.763935246	1.20748977	0.353161315	0.247292677	3.193167484	0.063315236	0.155004137	0.119763273	0.674199869	0.13991364	0.441569917	2.715799975	0.314034106	0.228916269	0.644582437	0.136443213	1.530144286	0.498575805	2.376015471	0.394417688	0.003960752	0.794231801	0.037733398	4.948821167	0.092368601	0.004964672	5.499151066	1.401271345	7.558372212	0.192027677	0.145387377
TCGA-DU-6404	11.14520548	1	0.867180874	0.416342966	3.792701551	3.913420945	1.075085302	2.335026375	1.28600368	1.306769106	1.394954586	2.106475271	2.985003582	4.210200422	1.736758227	5.469555065	3.357986364	2.16650134	4.659201724	0.76514876	3.204026156	2.387716578	1.225172815	0.158303488	0.365806388	3.379354244	1.614266009	0.110476889	0.863594261	1.608522178	1.870610208	4.239703035	4.335239646	4.394177343	3.541550648	1.423828324	2.617127285	0.903970456	0.469748041	0.129845957	4.174680806	6.710035984	3.793749106	0.035875255	3.269614864	1.742994218	5.482561027	0.081625335	2.772841254
TCGA-E1-5311	11.1890411	1	0.186137076	0.888609736	1.64353165	1.121308326	0.766725627	2.594632665	0.004334929	0.26817554	0.926162121	0.526598376	2.347139335	1.201227569	0.495424282	4.02280481	0.671162878	0.963009187	3.382043811	0.876713876	0.003963953	0.294749165	0.426870677	0.163121662	0.691024047	0.445837983	0.177143082	0.14017372	0.269243091	0.506348712	0.15716283	0.421632742	0.555082469	0.112448121	1.708280505	0.757624304	0.212937908	0.428154173	0.109886389	0.48316157	0.037733398	4.656020202	0.002385591	0.051948934	0.557182958	0.179625559	4.381569256	0.509499688	0.274281801
TCGA-S9-A6WE	11.26849315	0	0.023326885	2.459242609	2.903108256	2.207081099	1.085324292	0.441143071	0.004334929	0.21067791	0.844503766	0.30241427	3.198184148	1.660974816	0.71416645	1.906605758	0.801855977	0.293099489	3.4375294	0.434980382	0.281208004	0.410151203	0.752372755	0.070498998	0.636296006	0.128580486	0.184756698	0.225841871	0.16520664	0.623387584	0.246023473	0.299773684	0.194828531	0.080294906	1.111397338	0.834879342	0.924318748	0.421683495	0.003960752	0.105502818	0.005463024	2.992642093	0.002385591	0.004964672	0.9162686	0.09918732	5.418604774	0.002679929	0.082497775
TCGA-DU-A7T8	11.58630137	1	1.772161894	4.110334074	6.554455317	4.246351808	1.467587499	1.964868158	0.004334929	0.672154328	2.46896844	1.449416582	5.064000867	2.666210951	2.353814499	3.71948985	3.243224276	3.353908669	4.70899464	1.990031395	0.480292426	1.615083639	1.880465226	0.038088453	1.327677759	0.886399255	1.453348234	0.496758803	1.448900872	2.445186508	0.760366299	0.374571949	1.664110998	0.068197202	3.470933867	1.254039452	4.439520778	1.968027662	2.228441113	0.062925056	0.005463024	6.323654491	0.44292438	4.834033785	3.365760423	0.670931431	6.54693112	0.211607269	0.378852904
TCGA-E1-A7Z4	12.08767123	1	0.050292202	2.509828573	2.630637115	2.559703668	0.99992067	0.101701704	0.042706184	0.828296999	2.387767348	0.219202423	3.784557835	1.61902456	0.337393367	2.71112543	1.026229426	0.959551372	2.900073557	1.297379821	2.416995603	0.802187106	1.306171297	0.050895149	0.12528665	0.817239757	0.653497687	0.519073114	0.144060807	1.781470087	0.456933812	0.694834177	0.653954937	0.1289644	1.362488167	0.129368578	1.594098199	0.523410935	0.003960752	0.09291703	0.043109662	3.48827508	0.382227048	0.004964672	3.29430347	0.177861377	6.451353172	0.222030352	0.315159827
TCGA-E1-A7YY	12.17808219	1	0.493336276	0.563198281	2.56392101	1.667860932	0.795270256	4.375218994	0.040777683	1.029304473	0.488332511	0.16264312	2.737019278	1.15803885	0.268242118	9.49970938	0.980784787	1.695494669	3.500315527	0.995264279	0.287921963	4.398495652	0.70713003	0.100331746	0.43854161	2.045344872	0.156085382	0.320252285	0.227450404	0.841184937	0.343626832	0.403815407	1.05074508	0.039970993	2.821044653	0.366072344	2.956533717	0.752345504	2.037406328	0.234966039	0.005463024	2.965739887	0.102011362	0.530371765	1.318072362	0.537176775	4.692554614	0.002679929	0.189577883
TCGA-DU-7009	12.8630137	1	0.128231842	1.306335839	1.832579347	1.126067694	0.591771569	1.061562061	0.034145647	0.109291014	0.212111173	0.453954722	2.744681493	1.35937768	0.596230667	3.430618799	0.290604151	0.390092047	2.830682554	1.1674998	0.239885285	0.227294928	0.405466283	0.014796472	0.222342249	0.575012947	0.131478258	0.128029631	0.143541144	0.549088686	0.233000488	0.313877525	0.534215415	0.034588985	0.708553649	0.381532145	1.315007957	0.509889052	0.190347517	0.095708829	0.005463024	1.676579284	0.002385591	0.004964672	0.485438057	0.316169141	3.714139803	0.002679929	0.157331823
TCGA-DU-7008	13.01917808	0	0.1094418	0.7351351	3.327096	0.5418314	0.4897776	0.6820609	0.004334929	0.3259371	0.6017159	0.5398093	1.804081	1.565884	0.5489643	3.7601	0.3297408	1.676175	3.105484	0.40975	0.30242	0.4216915	0.4877781	0.03836509	0.41511	0.1735213	0.2889592	0.1192162	0.1332391	0.7460709	0.6900133	0.5310339	0.9359304	0.05435944	1.151678	0.3653004	0.7159098	0.5549207	0.003960752	0.4465577	0.0591168	2.291794	0.002385591	0.3257302	1.715863	0.3425788	4.378595	0.002679929	0.1462899
TCGA-S9-A7R1	14.15342466	1	0.378362558	0.524624648	1.857189799	1.670606912	0.939749334	0.762125274	0.004334929	0.228234652	0.473175787	0.071917851	2.317136783	1.59879984	0.960431563	2.932485637	0.863073368	0.566922372	3.65886017	0.806993638	0.327100823	0.954724084	0.132292555	0.018448061	0.545842997	0.506308507	0.121487256	0.135093601	0.259447889	0.275065275	0.194053017	0.092436758	0.333871831	0.108649322	1.970249799	0.310305384	1.901518011	0.122464726	0.138165851	0.632435041	0.046682508	5.659379814	0.11688324	0.004964672	1.313210861	0.300177236	3.059094552	0.241325307	0.182935607
TCGA-HT-7483	14.39726027	0	0.601974897	1.648591347	3.531136155	3.054749218	1.099433259	2.507881889	0.004334929	0.194526125	0.980177521	0.779879132	3.622179589	2.997982416	1.645326578	5.547705575	0.367275904	2.318095478	4.451270865	1.080811525	0.060431791	0.789024662	0.960467091	0.138725564	1.628077375	0.48633282	0.436686633	0.381506658	0.541877136	1.169934186	0.462447024	0.17187093	0.897811957	0.186717462	2.023432167	0.827341003	1.920436239	1.08374719	0.003960752	0.300679192	0.005463024	4.634192033	0.093980247	0.229027848	2.942391653	0.849240331	5.95047333	0.002679929	0.397774784
TCGA-DU-5870	15.19452055	0	0.128922683	1.436041641	3.357890312	3.152177482	1.62749941	0.396446397	0.023176332	0.392535011	0.692584083	0.707166659	2.896967678	1.5708104	0.785208684	3.606354786	0.351041206	1.039805545	3.289395827	0.829855847	0.095268944	0.569054207	0.695828967	0.382904964	0.398082925	0.143805509	0.36667632	0.479988144	0.147977209	0.762932767	0.245537918	0.683161389	0.836267784	0.08287004	1.351612444	0.36869637	0.889500364	0.43599422	0.333194192	0.159941352	0.005463024	2.722928038	0.192513303	4.485091781	3.086422494	0.113582443	4.348283303	0.21399693	0.161294982
TCGA-DU-6392	17.59726027	0	4.08549666	3.84075375	6.67954467	2.99101789	2.83204487	1.66407727	0.12128654	1.23640898	1.59818307	1.81523232	3.78403589	3.43145461	4.84562011	8.85104349	0.87519239	3.87157736	5.51187255	1.40131977	0.1042435	1.87535317	2.18649364	1.99901066	2.30865496	0.73034203	0.78477267	0.62541987	0.16059148	2.22985145	0.65715025	0.18464833	1.39359411	0.35217032	3.26794624	1.22928766	2.50926174	0.92708228	0.98535617	1.14803116	1.32738734	6.8817433	0.37595817	1.86962998	4.45707523	0.76325477	7.40648256	0.82743594	0.46600722
[truncated: 9 more columns]
