# Supplementary material for: Bisphenol A: Unveiling Its Role in Glioma Progression and Tumor Growth
Source: Int J Mol Sci. 2024 Feb 21;25(5):2504. doi: 10.3390/ijms25052504 (PMC10931199; doi:10.3390/ijms25052504)
Supplement: Supplementary file 1 [file ijms-25-02504-s001.zip › ijms-2766183-supplementary/SSGSEA/1.gmt]

BPA	na	INS	ESR1	ESR2	MAPK1	AR	MAPK3	CASP3	PPARG	IL6	TNF
BPAF	na	ESR1	AR	ESR2	AKT1	AREG	GPER1	MAPK1	MAPK3	MYC	NR1I2
BPB	na	ESR1	AR	NR1I2	GREB1	PGR	ESR2	NR1I3	NR3C1	CAT	GPER1
BPC	na	CYP17A1	DHCR7	INSL3	STAR	CYP11A1	FGF8	PPARA	SCARB1
BPE	na	ACADL	ACADS	ACSL1	CPT1A	LEP
BPF	na	INS	LIF	ESR1	IL1B	NOS2	PTGS2	ARG1	CAT	SOCS3	THRB
BPS	na	INS	ESR1	LIF	AR	PPARG	THRB	FABP4	CAT	ESR2	TET2
BPZ	na	ESR1	AR	PGR	ESR2	NR1I2	NR1I3	NR3C1	GREB1	ADAMTS13	ADORA1
