# Supplementary material for: Bisphenol A: Unveiling Its Role in Glioma Progression and Tumor Growth
Source: Int J Mol Sci. 2024 Feb 21;25(5):2504. doi: 10.3390/ijms25052504 (PMC10931199; doi:10.3390/ijms25052504)
Supplement: Supplementary file 1 [file ijms-25-02504-s001.zip › ijms-2766183-supplementary/SSGSEA/commonGenes.gct]

#1.2
9902	534
NAME	Description	TCGA.KT.A74X.01A.11R.A32Q.07	TCGA.HT.8013.01A.11R.2403.07	TCGA.WY.A858.01A.11R.A36H.07	TCGA.FG.A6J3.01A.11R.A31N.07	TCGA.QH.A6CU.01A.11R.A31N.07	TCGA.DU.6393.01A.11R.1708.07	TCGA.DU.6397.01A.11R.1708.07	TCGA.DB.A75O.01A.11R.A32Q.07	TCGA.DB.A64O.01A.11R.A29R.07	TCGA.HT.A74H.01A.11R.A32Q.07	TCGA.WY.A859.01A.12R.A36H.07	TCGA.QH.A65S.01A.11R.A29R.07	TCGA.QH.A6X3.01A.21R.A32Q.07	TCGA.DB.A64P.01A.11R.A29R.07	TCGA.DB.A64S.01A.11R.A29R.07	TCGA.DU.8161.01A.11R.2256.07	TCGA.DH.A66G.01A.21R.A31N.07	TCGA.S9.A6U0.01A.12R.A32Q.07	TCGA.E1.A7YL.01A.11R.A34F.07	TCGA.HT.A74J.01A.12R.A32Q.07	TCGA.EZ.7264.01A.11R.2027.07	TCGA.QH.A6X4.01A.51R.A32Q.07	TCGA.CS.5397.01A.01R.1896.07	TCGA.TQ.A7RM.01A.11R.A33Z.07	TCGA.DU.7304.02A.12R.A36H.07	TCGA.P5.A77W.01A.11R.A32Q.07	TCGA.HT.A619.01A.11R.A29R.07	TCGA.S9.A6UA.01A.12R.A33Z.07	TCGA.FG.8187.01A.11R.2256.07	TCGA.IK.7675.01A.11R.2090.07	TCGA.HT.7858.01A.11R.2403.07	TCGA.HT.7690.01A.11R.2256.07	TCGA.S9.A6TW.01A.12R.A32Q.07	TCGA.FG.7634.01A.11R.2090.07	TCGA.CS.5390.01A.02R.1470.07	TCGA.DB.5278.01A.01R.1470.07	TCGA.HW.7487.01A.11R.2027.07	TCGA.HT.7601.01A.11R.2090.07	TCGA.E1.5302.01A.01R.1470.07	TCGA.DU.6396.01A.11R.1708.07	TCGA.R8.A6MK.01A.11R.A32Q.07	TCGA.FG.8185.01A.11R.2256.07	TCGA.DU.5847.01A.11R.1708.07	TCGA.S9.A7R1.01A.12R.A34R.07	TCGA.RY.A847.01A.11R.A36H.07	TCGA.HT.7694.01A.11R.2256.07	TCGA.DB.A4XE.01A.11R.A27Q.07	TCGA.TM.A7C5.01A.11R.A32Q.07
A2M	A2M	176.8578	528.6767	571.3653	1237.9637	145.5943	133.7659	258.6622	337.986	205.1971	204.506	115.2682	300.2132	143.9816	281.4466	376.9781	619.5863	338.8123	1019.0303	466.9207	166.8512	172.6091	120.7555	534.5378	172.7223	76.4094	254.0913	320.0269	1079.4501	215.6686	249.7579	484.7128	516.2643	291.9831	919.1348	327.7705	297.6703	126.856	886.7715	356.1109	769.0989	190.1349	156.2122	489.1834	84.1761	321.2676	114.0923	254.4261	214.1441
A4GALT	A4GALT	6.8342	5.1973	7.7681	11.3778	5.9798	4.3961	7.844	10.9757	9.3776	10.0048	1.9794	5.4692	1.9703	8.0307	6.5805	3.1971	7.7513	22.9233	9.6479	4.5084	1.9957	6.2157	4.2952	2.9142	5.6458	6.0943	4.8794	19.2525	3.4258	4.0987	4.5222	4.5824	11.7563	8.5789	3.9685	4.1974	2.2404	12.4273	5.5986	2.8478	2.9987	5.1318	8.7241	2.9886	3.9313	5.505	3.3332	3.3528
A4GNT	A4GNT	0.102	0.2385	0	0.0922	0.1172	0.0853	0.3727	0	0.2863	0	0.0904	0	0.2066	0	0.042	0.4926	0.1385	0.2579	0.4362	0.1082	0.0942	0.2387	0.0711	0.1698	0.136	0.0281	0.1763	0.3649	0.034	0.0932	0.1175	0	0.0537	0.1499	0.1695	0.0683	0.2028	0.2657	0	0.1068	0.1941	0.0272	0.5715	0.1578	0.0379	0.0637	0.143	0.2167
AAAS	AAAS	45.3061	39.3114	23.2906	22.9644	27.8102	60.7584	36.7871	35.5665	25.3002	21.2302	23.916	26.5438	28.1102	33.5195	34.4762	26.7092	31.1627	25.3292	57.0737	35.7727	55.7625	54.6683	20.489	85.6336	54.0843	32.6868	43.3363	37.4461	33.5457	32.753	39.0367	23.9255	28.6035	43.0132	39.2895	36.3209	27.5902	27.3703	26.5056	35.2353	36.0069	39.7734	45.9369	26.7833	25.4339	19.5895	46.8733	34.0299
AACS	AACS	5.582	3.6911	1.9339	3.3022	2.9371	6.9628	4.3931	3.9393	5.4296	3.0357	19.7318	3.2427	3.2772	3.9713	3.7143	4.7982	11.5904	6.5326	5.5397	5.8954	9.4636	2.8751	9.7657	10.6774	2.686	3.9058	6.2369	9.7208	3.1936	4.0149	5.0858	7.2045	2.3213	6.7479	5.2258	8.034	10.8686	4.1891	4.4678	2.3928	3.7561	3.2383	5.2141	4.0299	5.4088	13.4418	8.0095	3.3751
AADAC	AADAC	0.0278	0	0.0336	0	0	0	0	0	0	0.0331	0	0	0.0375	0	0	0	0.0503	0.1124	0.0396	0	0	0	0	0.037	0	0	0	0.0398	0.0371	0	0	0	0	0	0	0	0	0	0	0.1164	0	0	0	0	0	0	0	0.0473
AAK1	AAK1	6.3623	6.1411	3.6838	5.2342	3.552	8.1624	7.4606	5.7223	8.8251	4.3967	16.7978	5.3892	6.7444	5.231	5.5983	10.4508	19.6525	6.1343	6.4424	7.3644	7.6429	4.7211	14.7793	7.6011	4.332	6.7311	6.3082	8.8704	6.2806	8.2189	7.9324	10.1387	4.4364	9.803	9.5001	11.7115	16.8423	10.8887	9.5502	9.9572	7.3747	6.3851	8.2649	9.0568	8.4589	27.2718	10.3046	5.8232
AAMP	AAMP	182.3515	149.2098	84.524	131.5841	173.6013	239.3558	198.3639	232.4894	172.9801	106.305	174.8316	133.898	138.1046	152.7584	139.4837	149.2977	122.6682	136.1955	156.0031	160.6148	217.1838	210.9639	139.8558	164.6521	114.4492	138.1512	174.5001	122.2761	142.3383	156.125	179.5399	139.787	114.5646	156.9889	174.6011	183.4135	165.3133	147.2086	139.6011	141.9375	157.5535	174.1346	190.7482	158.0947	130.2537	156.6211	152.687	144.6862
AANAT	AANAT	0.61	4.232	4.4989	0.9127	1.3858	3.5173	0.7269	1.9789	2.3227	2.3838	0.721	1.9685	0.341	0.5943	3.0125	3.3535	1.8661	1.149	5.5188	2.4993	0.5958	1.0694	1.027	0.3082	0.3742	0.3017	0.4727	3.5827	1.0391	0.7691	1.3247	0.7598	0.266	0.6805	1.0628	0.3663	0.7648	1.5347	1.1049	3.5836	0.6939	0.8981	0.4421	0.4883	0.9684	0.6575	1.2979	0.2504
AARSD1	AARSD1	1.1387	1.4322	1.5239	0.7305	1.2193	1.4877	0.895	1.2499	1.4208	0.6134	1.6498	0.9375	1.687	1.3013	1.8946	0.7394	2.1725	0.7431	2.7759	2.1822	3.1812	3.9806	0.427	2.854	1.0455	2.5801	3.323	1.3844	1.226	1.1491	1.8242	0.774	0.9807	1.4943	1.4489	0.8693	1.1129	0.3646	0.4519	1.1284	1.6001	1.5029	1.2181	1.44	0.7274	0.5205	1.4194	1.27
AASDHPPT	AASDHPPT	44.4928	36.1779	16.4776	17.2226	23.936	66.3796	39.7915	22.8346	42.305	23.1072	47.5855	34.1162	38.6164	35.4198	33.2042	46.5348	45.6442	22.7727	24.3346	25.711	54.1613	25.5215	53.4282	50.6766	12.6192	49.2356	57.5536	33.736	30.964	65.7712	48.1103	53.9173	41.1618	50.6555	50.3849	60.2068	54.5158	56.2434	42.4938	45.6801	34.4303	45.0273	38.3639	38.3576	39.7524	60.6063	48.7047	41.1711
AASS	AASS	24.1063	50.0622	16.7757	14.3086	30.7891	25.4218	17.3661	23.226	36.1091	19.2402	33.2934	25.5677	50.6347	19.5101	43.6114	61.6949	55.1879	21.753	47.4904	53.416	30.2942	31.1026	41.6166	42.015	13.3529	16.4584	39.2336	20.893	32.9352	41.1405	47.8748	31.6069	18.0016	47.112	20.0515	17.896	23.9085	34.7864	27.4	46.0338	40.8586	43.2341	59.6669	37.0699	12.6237	15.4867	34.4322	17.0683
AATF	AATF	56.1862	48.3206	27.0634	73.7631	44.672	59.3902	56.1784	71.5264	42.4484	40.1985	38.3497	40.889	41.5945	40.5164	51.6213	27.6884	29.3365	39.9059	45.65	44.1917	103.5094	77.5887	29.5624	92.8332	59.2481	65.9695	70.278	50.261	33.9765	49.8125	73.9271	47.9929	43.8549	69.088	61.496	39.5192	41.6676	38.4759	42.7145	51.8525	45.9331	57.1994	56.0622	48.1797	33.5678	34.5124	49.1941	59.1456
AATK	AATK	23.257	29.0619	27.1778	25.6475	46.3491	19.164	24.1474	14.6258	37.5599	36.9096	43.2266	30.4519	14.7331	23.0211	27.9476	12.088	19.5789	7.0881	10.1193	29.7354	26.2676	61.6563	19.3809	31.8747	3.8387	18.3025	19.9666	31.1272	75.3187	26.5276	61.1743	25.9349	8.5671	30.1367	29.9825	32.675	40.806	36.9068	13.2462	27.6638	20.2093	12.7985	16.0305	10.8916	17.7316	56.761	29.9296	12.6524
ABAT	ABAT	298.5719	160.2999	37.3444	16.1816	109.8197	361.757	445.9322	193.2034	242.524	74.0456	110.4752	82.3144	135.1379	157.312	56.215	265.0342	183.0554	55.5797	122.9209	125.4587	483.7826	331.3444	307.3458	410.9667	20.0668	239.6598	296.2497	61.0802	146.5503	265.4282	190.0004	142.4056	147.1263	300.6985	297.982	352.5421	330.3603	108.446	157.5502	141.5384	239.8774	162.3116	89.0707	209.5576	206.804	313.0776	174.8199	259.1606
ABCA1	ABCA1	32.899	55.6429	19.866	9.2664	25.9292	25.1863	39.6517	59.7271	47.0375	26.5134	8.6292	28.0895	43.7144	24.4466	47.3866	99.2869	47.0381	14.9314	63.1269	28.4297	41.9811	22.7286	46.9418	96.4558	4.6443	18.3857	32.0692	45.8137	30.5107	73.1094	88.0516	48.6715	19.2726	59.3954	14.2468	32.195	23.7814	24.9137	44.83	73.8205	54.1569	43.4983	60.5732	18.6107	20.8183	16.2322	50.5497	18.6955
ABCA12	ABCA12	0.2217	0.0717	0.0513	0.1194	0.065	0.3786	0.232	0.0283	1.1566	0.1294	0.1059	0.1686	0.1784	0.2475	0.1087	1.1053	0.1452	0.2577	0.1883	0.2802	0.122	0.1262	0.2698	0.1822	0.0168	0.1041	0.3833	0.3308	0.1323	0.2645	0.1666	0.2069	0.1392	0.2844	0.2383	0.158	0.134	0.2458	0.288	0.3491	0.0958	0.0554	1.4344	0.1168	0.1681	0.2182	0.2029	0.1364
ABCA2	ABCA2	116.9699	116.5456	111.0634	126.2781	234.5052	102.7845	124.2999	116.4184	144.0952	154.6599	118.7003	118.7973	57.6149	88.9378	95.985	127.9222	76.9298	45.5511	57.4841	106.0328	64.1829	251.9717	114.8217	133.6396	65.4256	70.7554	77.1908	73.4384	312.4287	84.7296	298.2918	95.5285	58.1942	156.9687	151.1068	114.0729	152.414	196.9969	79.8998	98.7784	77.2373	37.721	121.6399	30.5006	62.8934	260.4432	121.972	36.9251
ABCA3	ABCA3	114.6811	98.3456	47.294	106.8666	52.6364	155.3909	133.0229	98.0376	79.125	36.7206	110.6905	60.1588	110.8426	152.2316	107.9339	114.7984	165.6516	144.0764	62.4371	102.9726	139.1836	111.609	114.1991	173.4816	106.911	110.3173	176.8145	120.6114	58.0714	103.6641	118.3416	118.0804	84.8336	195.7237	161.9439	139.9413	83.975	194.522	118.5383	129.8975	71.8814	109.3599	95.3628	79.056	73.3174	104.7634	133.5276	109.1787
ABCA4	ABCA4	0.0955	0.149	0.1539	0.0288	0.0244	0.1301	0.2539	0.0531	0.2781	0.2342	0.2948	0.1896	0.1505	0.1499	0.1398	0.2307	0.2498	0.7836	0.1059	0.2702	0.1307	0.1065	0.2368	0.1838	0.0661	0.082	0.1284	0.5924	0.1204	0.1099	0.4646	0.397	0.274	0.7256	0.2258	0.2701	0.41	0.2607	0.1281	1.0448	0.0673	1.0874	0.3346	0.1396	0.063	0.3583	0.0893	0.0992
ABCA5	ABCA5	0.8858	0.6612	0.9454	0.9783	1.4363	0.6071	0.7742	0.5933	8.7085	4.4898	4.6157	1.7828	0.7449	0.7141	1.0383	6.7562	4.2684	2.2313	13.8935	1.1945	0.6663	0.9868	6.5962	2.7637	0.5579	0.4525	0.2085	3.1177	2.8253	0.4453	2.6205	1.6185	0.4613	1.3177	1.0724	3.0704	4.4605	1.3856	0.8808	0.207	1.1064	0.2207	15.8943	1.9094	1.7609	8.2528	1.5273	0.6681
ABCA6	ABCA6	0.5286	0.1911	0.1006	0.2606	1.3349	0.3821	0.2554	0.6476	0.2158	0.1567	0.1477	1.3571	0.1341	0.2284	0.3427	0.9672	0.0812	0.4731	1.4525	1.536	0.1972	0.4114	0.3709	0.3115	0.0627	0.1202	0.1163	1.7559	1.6764	0.4255	3.695	0.3389	0.5131	1.5496	0.3194	0.4549	0.262	1.2401	2.3238	0.5323	0.1219	0.0479	0.5072	0.2181	0.0856	0.9532	0.6109	0.0654
ABCA7	ABCA7	2.9697	4.8728	3.2454	4.3597	1.2171	2.0399	2.6458	1.7416	9.841	1.6979	3.2472	1.6816	3.3789	2.869	4.6002	10.5197	4.9912	4.0751	23.8073	3.0366	1.0714	1.0565	5.2634	4.9946	5.0721	1.0538	4.0543	5.6578	1.9191	2.092	3.922	3.1417	3.8221	2.2319	1.6472	3.4523	1.9664	3.647	2.0676	4.0014	2.0278	3.8408	11.6548	1.7415	1.7556	2.8202	2.0865	1.4312
ABCA8	ABCA8	3.8837	9.1746	3.6498	4.2868	10.5588	6.9004	11.6197	8.5484	15.0723	13.157	2.6311	12.5225	3.9494	6.9388	7.3419	22.0879	4.0157	3.7528	13.1736	8.7103	4.3947	10.9093	7.6502	30.7731	0.9756	2.6651	0.6483	9.9852	27.1721	11.7518	23.0111	7.8246	4.9256	22.6277	11.7853	14.7913	11.2212	19.7906	3.3721	10.9867	15.237	3.211	14.6297	4.5118	2.6831	14.925	13.836	1.3028
ABCB1	ABCB1	22.2039	21.6997	24.0638	5.2982	5.9506	16.4608	27.9974	12.5666	13.5208	8.9802	7.6708	9.048	11.1801	21.6229	20.8779	18.6874	19.6518	85.1762	2.5073	10.8081	12.2265	10.8558	17.0611	11.7485	2.726	31.4691	29.8108	12.0176	12.5769	20.6396	16.5849	19.6514	37.5609	26.0428	26.6473	21.3895	17.7004	32.1226	12.6723	22.2769	15.6171	16.0926	18.6132	11.0811	18.4378	19.7964	8.0808	20.3772
ABCB11	ABCB11	0	0.0413	0.0142	0.0213	0	0.0262	0.0078	0	0.3961	0.3366	0.0069	0.03	0.0318	0.0079	0.0194	0.2485	0.0745	0.0119	0.1173	0.0499	0.0217	0.0236	0.4592	0.0548	0	0	0	0.0252	0.0314	0.0215	0.0542	0.0228	0	0.0173	0.0234	0.0079	0.02	0.0525	0.1919	0.0164	0.0224	0	0.6425	0.0364	0.0087	0.0147	0.0769	0
ABCB4	ABCB4	0.851	1.1875	1.9146	1.358	0.5305	1.714	0.7098	1.9147	0.637	0.511	0.5202	1.0784	0.8561	1.3027	1.2655	2.1334	0.7969	11.8603	0.5021	0.5977	0.5781	0.8322	2.2102	0.7582	0.3027	1.1136	2.1912	7.0974	0.6738	0.7009	0.6851	1.8094	1.9852	4.0298	0.8037	1.1006	1.3402	2.0534	0.4082	2.9747	0.9828	0.7266	2.1051	0.6084	1.0807	0.5503	0.9107	1.1874
ABCB6	ABCB6	1.0456	1.7428	1.0634	0.5041	0.4272	1.1364	1.0654	0.9244	0.9295	0.2702	1.7817	0.7413	1.4241	1.4887	1.6351	0.5051	1.5933	0.3702	4.0502	3.303	2.8003	3.4738	0.3282	2.0426	0.4185	3.2973	2.0183	0.7856	0.7096	1.1044	2.1681	0.3147	1.1478	1.0121	0.8457	0.9805	0.7623	0.506	0.3958	1.7034	1.7024	2.1483	1.1965	1.8337	0.8023	0.3268	1.5151	1.1112
ABCB7	ABCB7	14.5008	24.259	8.97	11.0052	7.6943	17.9074	12.8887	15.7222	19.8588	10.4186	13.0912	14.0119	20.4548	14.7183	21.9897	22.9349	21.5379	16.2492	20.9888	16.8864	24.5182	14.558	24.672	25.8905	12.6937	15.6339	22.303	20.8015	11.0843	17.0336	21.882	23.6366	12.6256	24.317	19.5152	15.5734	13.276	19.2607	17.9565	31.7711	13.3982	14.0778	24.334	9.0407	10.2964	10.5714	18.6695	16.6907
ABCB8	ABCB8	15.6621	24.0179	6.8442	17.924	18.8067	21.5196	15.7014	18.3289	29.8293	17.8537	18.6259	13.2661	14.4099	15.1483	14.6492	24.4829	20.9585	18.8685	44.0736	18.5453	23.8311	19.9327	21.9744	46.962	15.4937	10.9386	23.1764	18.2227	15.0263	9.6979	17.1312	18.5563	8.8359	20.8213	13.6216	19.7175	12.4185	16.8164	18.3857	14.2926	14.7549	11.1578	27.1318	15.1095	12.2212	13.8604	26.385	10.6634
ABCB9	ABCB9	3.7229	1.8719	1.6534	2.7142	2.4675	3.5945	3.1518	2.0081	6.846	3.6145	6.1263	1.6547	1.1293	2.8277	1.584	3.5236	4.3925	3.7967	3.3766	2.2057	3.9328	1.9813	5.3879	2.2043	1.4932	0.6438	2.9728	5.6065	2.5419	1.651	1.8868	2.4652	2.1648	3.0556	2.341	4.0545	4.536	1.9509	1.6325	1.7106	1.9482	0.885	3.6481	1.8006	2.3564	6.3442	3.3175	2.3672
ABCC1	ABCC1	6.8581	10.7236	7.1324	11.5343	6.0924	8.1018	8.3209	9.9653	6.5194	6.7625	7.9032	6.8192	8.7026	9.2188	9.6564	8.2136	15.5367	16.9717	26.7444	7.6662	12.3376	6.1953	6.8141	10.2477	6.9353	9.2156	9.7278	12.5866	5.3158	6.6752	11.3148	15.9263	3.0035	18.2209	7.8618	7.1004	5.0373	21.8362	9.4926	29.5626	5.6645	9.1814	21.1245	5.4467	5.8749	6.4066	8.8425	4.952
ABCC10	ABCC10	8.3731	15.4609	6.424	13.3015	5.5245	6.6453	8.4073	6.8811	5.6362	5.0173	11.8715	5.4199	8.9919	6.7749	10.256	9.2656	12.5191	9.3711	19.415	11.2005	15.137	13.205	7.6113	18.3829	4.3694	8.3403	10.1983	13.3238	7.8537	12.0432	13.4115	17.4287	5.9927	12.1051	6.8151	8.9924	6.6649	9.4521	6.1224	13.3128	8.4813	13.6772	19.1265	7.038	6.463	7.1311	11.6178	7.7524
ABCC2	ABCC2	0.1389	0.6498	0.2867	0.0209	0.3812	0.3225	0.3	0.417	0.1408	0.1381	0.1915	0.3643	0.4612	0.218	0.4287	0.1817	0.2305	0.1288	0.4621	0.4011	0.2779	0.2323	0.1049	0.7939	0.1029	0.7725	0.12	0.3147	0.4481	0.1481	0.56	0.6346	0.1342	0.4169	0.2847	0.2558	0.1775	0.5601	0.1561	0.6465	0.6461	0.2903	0.4217	0.1254	0.1117	0.1954	0.2272	0.1673
ABCC3	ABCC3	0.4198	0.4028	1.0259	4.2124	0.6648	0.3575	0.7648	2.1054	3.3104	2.1044	0.5352	0.1525	0.5479	0.4378	0.1708	14.8571	6.5073	33.8461	65.5876	1.0742	0.0987	0.284	10.0269	0.4775	0.4447	0.1093	0.1794	86.6539	0.1196	0.4829	2.4922	1.43	0.8749	1.7061	0.0502	0.158	0.6699	2.9567	0.7232	11.7241	0.1915	0.2165	8.2153	0.1606	0.1891	0.3362	0.0794	0.0401
ABCC4	ABCC4	4.1155	18.9284	4.8075	2.4704	6.804	5.5893	9.0667	8.5109	10.4069	9.8933	3.4042	7.2436	7.8166	11.7229	8.5304	14.022	8.6212	12.7803	5.6355	7.0327	14.335	6.0823	16.4437	13.0839	2.8702	14.1485	11.8744	9.0643	9.4443	13.9323	9.3885	9.4383	9.438	25.7962	12.2779	17.4044	9.3216	18.1238	11.3562	18.0177	7.5418	8.4762	15.3991	7.5637	9.3041	3.6274	10.495	12.0912
ABCC5	ABCC5	18.4449	23.8095	12.4694	11.6075	7.3669	30.2576	17.4168	12.1971	12.6739	7.8353	24.6442	12.3507	16.7857	11.9929	16.6846	15.0129	23.6397	13.1184	92.2453	25.1856	34.4555	32.9457	12.1789	33.0181	11.4711	19.42	31.6346	15.3578	17.9321	12.261	28.7217	18.7699	10.4966	18.8409	18.9148	17.63	21.1419	12.7981	6.7755	21.6374	19.0671	18.4126	19.4419	17.0309	12.1965	24.1489	20.7194	21.8551
ABCC6	ABCC6	1.1842	2.1733	0.8538	0.5914	0.6415	3.6757	1.0782	1.2179	2.1673	1.4906	0.5954	0.8238	0.8838	0.7041	1.3246	1.8016	1.8597	1.3368	3.2837	2.9058	1.2245	1.7593	0.867	0.8714	0.4655	0.7362	0.3619	2.1817	0.987	1.212	0.8642	0.6161	0.5998	0.6445	0.7046	1.4549	0.7136	1.6657	1.9226	2.8595	1.959	2.1368	4.0245	0.4556	1.7004	0.9816	1.737	0.4338
ABCC8	ABCC8	23.1526	5.4489	2.5903	1.231	19.9315	33.3822	42.6587	14.3943	2.832	2.3294	11.0249	5.2903	6.1271	9.6354	3.8608	1.7797	9.8496	1.7347	0.9863	20.1651	22.8341	63.3844	5.9853	7.9516	3.0891	11.9048	14.6605	2.9546	19.6145	3.4689	7.5148	3.7927	14.6214	14.8331	11.2091	11.337	19.5504	1.5342	2.6597	0.9005	18.5128	12.5668	3.4934	15.2369	16.817	16.0142	15.3046	11.7129
ABCC9	ABCC9	3.5452	5.2289	2.5617	0.7976	7.3513	5.8233	8.9042	3.7981	16.3459	4.5176	2.2889	3.0625	14.7933	14.318	5.7263	11.5527	5.9943	6.611	4.1641	1.8556	4.1778	2.8886	18.0425	6.282	0.1528	1.443	0.8706	1.3523	9.2727	1.5655	4.4856	3.1329	3.2422	11.2922	2.6474	6.1925	5.2966	5.4411	10.243	2.0881	12.7703	4.063	24.0548	6.1625	6.3724	4.0371	6.0954	3.1467
ABCD1	ABCD1	14.8647	21.9049	11.1593	16.1152	10.4599	14.1717	14.3362	18.9998	13.0783	9.9826	7.5891	9.5047	8.731	12.424	15.5367	18.4045	9.358	31.8455	23.6204	12.8359	10.3968	10.4514	10.0458	19.6274	14.6767	7.1193	10.5812	22.4227	8.8576	23.2549	24.5565	18.4166	9.2362	16.7894	10.7992	10.8662	5.0094	10.4683	13.1412	19.9194	7.1281	12.3927	15.6546	5.9615	9.1701	5.1781	10.4243	6.7688
ABCD2	ABCD2	4.1893	1.0964	0.5227	8.3683	2.9604	3.9624	4.6859	0.4474	26.9749	2.9071	6.0336	1.1655	2.7076	2.745	1.4954	53.7727	7.7541	5.8637	6.2918	2.5395	3.3383	1.9968	19.9637	7.3757	1.1671	1.05	2.58	2.7243	4.4375	0.6415	1.8384	3.0138	1.7704	8.1952	2.7034	6.6742	11.2724	2.8234	4.6778	2.4567	10.4927	1.139	25.8638	4.9093	6.8317	14.6135	7.8594	3.1753
ABCD3	ABCD3	21.6846	36.8941	16.8017	16.2906	17.0277	24.5281	24.0548	25.9589	49.6631	20.9474	32.6666	31.8242	50.1218	25.106	48.8783	56.5487	46.4881	31.6294	39.7712	28.3749	27.5907	18.0639	51.5089	56.6275	10.1172	14.5499	20.9945	29.3385	21.7587	55.4115	50.6677	56.8111	18.5619	44.1927	24.8444	36.9123	27.3159	47.8106	44.3751	34.1096	22.3622	49.6264	60.5346	20.3343	16.3919	28.66	50.4562	17.6087
ABCD4	ABCD4	19.3372	26.8983	11.9527	26.87	22.701	26.9152	17.7271	25.9965	17.4951	18.3729	22.5783	20.9738	17.729	16.706	26.9345	17.8099	24.3883	32.0121	49.5107	31.557	15.6982	17.6885	18.8745	36.2566	12.017	8.4515	22.1606	27.1511	21.899	15.6679	16.4661	29.7851	10.403	26.3393	16.5853	22.7093	12.5443	21.9713	27.8623	15.9212	12.8405	21.8754	16.959	14.8037	16.0193	12.0821	22.1255	14.3735
ABCE1	ABCE1	19.109	33.725	16.8678	10.2912	19.3313	29.9581	29.7711	10.6252	24.4023	14.3684	16.2681	24.8378	38.4576	27.4522	28.004	28.0965	28.5036	22.2548	22.5515	19.0479	29.4495	13.8543	35.0794	38.4718	11.2872	35.5787	40.6399	30.026	25.752	44.0939	46.1348	36.9534	15.162	50.5738	38.4993	35.603	26.6706	38.7621	25.0681	40.4849	26.0561	18.0961	38.2264	25.5629	24.2533	26.1039	26.3172	18.7298
ABCF1	ABCF1	82.981	89.128	35.3962	154.8225	41.9578	101.6616	92.3291	85.2265	33.1321	40.214	69.9738	57.0852	80.5696	79.4669	68.9583	39.0705	64.724	75.1779	78.2294	85.8939	104.5358	92.6327	47.22	218.399	118.5711	76.7676	87.7081	86.1898	49.3151	95.4268	97.5473	125.7217	52.163	104.9671	87.0019	94.8595	54.2793	87.0657	83.5592	117.4897	64.7074	77.3892	91.5058	60.1588	46.7251	55.3556	86.7944	69.893
ABCF2	ABCF2	19.6083	21.1449	9.9444	30.1536	30.4167	14.653	17.2013	21.7532	22.6102	13.7715	19.8287	15.5739	21.9369	14.1232	15.9496	20.3253	17.4313	16.3467	24.4473	24.4011	16.7059	13.9631	18.3231	38.3548	32.4699	16.4038	24.8201	15.1892	13.37	14.3812	17.0839	20.8147	11.6473	16.8847	14.5663	20.5181	14.6054	17.0844	20.3588	16.1701	14.9819	18.2813	15.5729	25.0896	14.377	18.6012	24.0018	12.3938
ABCF3	ABCF3	50.8676	51.1524	20.5121	76.6349	37.9766	51.5359	44.196	49.9485	38.9754	23.5018	58.9675	34.7374	38.1783	42.885	38.5956	41.4567	48.0803	37.4252	266.4017	47.4683	66.3342	63.6935	40.3957	94.4221	31.8235	30.8364	46.0112	50.1	35.0231	34.8397	43.2643	63.7665	28.3257	43.0951	40.3461	49.8675	43.7108	40.1369	46.5911	53.0525	43.3184	44.0924	47.6458	40.7306	33.3599	46.1089	49.0989	36.6539
ABCG1	ABCG1	65.0117	30.2026	18.622	12.2025	17.6854	129.1262	64.2825	28.653	16.8481	14.5038	11.3058	26.0078	19.5565	27.66	16.3796	21.6466	20.1218	45.5218	22.3125	16.3072	121.6441	38.4116	13.1874	20.7148	3.4136	21.3517	40.524	23.5629	23.0473	37.9001	45.123	30.5587	21.2227	60.4537	49.1969	62.0635	35.2223	22.527	30.7143	44.2719	21.0383	19.6755	7.3816	30.5898	25.5726	30.2748	30.4631	30.9161
ABCG2	ABCG2	46.3904	21.1072	72.2133	10.4498	13.0851	37.9751	79.3836	23.3673	25.4545	16.0986	15.8075	22.632	28.0391	54.1393	31.37	36.0305	24.5364	211.6002	5.0445	15.9285	24.5631	17.7521	34.1709	22.9574	9.8935	74.366	86.8353	25.352	31.5809	59.5072	45.0259	40.7111	91.1599	65.9592	51.6988	47.9889	29.37	39.2957	26.1468	37.5773	33.3924	36.9136	35.8805	21.3722	45.7961	32.533	17.286	57.1953
ABCG4	ABCG4	0.6769	0.2639	0.6772	0.0526	0.368	0.9412	2.1765	0.5245	2.2068	1.2069	10.1599	0.4582	0.4424	0.6952	1.2101	1.2571	6.7733	0.8393	0.5189	3.9739	0.6005	0.3895	4.0102	0.2133	0.479	0.2891	0.2391	1.4167	0.6996	0.479	0.3689	1.7653	2.8764	0.8241	1.2193	3.3053	5.5821	1.2896	2.2939	0.1016	0.9419	0.2564	0.3672	2.8833	2.27	11.139	1.3473	0.7673
ABCG5	ABCG5	0.1341	0.1854	0.1473	0.9036	0.2055	0.1903	0.243	0.3416	0.1597	0.2181	0.3458	0.3526	0.1153	0.0656	0.1204	0.0589	0.1987	0.074	0.4346	0.2069	0.045	0.2283	0.051	0.2111	0.5422	0.0673	0.0632	0.3315	0.2604	0.1783	0.1873	0.4247	0.0385	0.3764	0.1621	0.294	0.2909	0.3267	0.1212	0.2894	0.1547	0.1171	0.205	0.1132	0.1448	0.3354	0.0912	0.0829
ABHD10	ABHD10	53.7324	47.6129	32.3625	60.6379	58.5288	55.7512	48.2237	36.6296	77.5856	48.3252	53.5509	42.1278	50.9975	47.6841	52.2526	52.5115	45.6952	30.7747	43.6593	41.8476	65.5895	41.9876	49.7761	65.5578	40.4438	39.7509	46.4525	30.7172	48.0208	52.7718	43.0477	61.4082	31.3835	53.6832	54.0421	57.3603	50.8134	47.0628	44.9158	48.9937	59.0997	51.7492	72.9774	49.4925	46.4976	56.8362	64.6473	47.3998
ABHD11	ABHD11	25.7185	20.9038	23.2705	35.2096	31.1134	28.447	29.6502	28.1974	51.3573	30.7252	23.6289	23.0926	12.2845	20.1772	21.5579	50.5387	16.1423	30.5426	39.2687	21.8035	31.4236	33.3198	23.0766	11.5062	25.9398	22.668	38.4277	30.2287	23.7794	14.8509	18.7157	36.3214	28.5845	30.9101	29.9257	22.1886	19.4499	28.4677	19.6613	20.3906	28.9085	17.0658	31.8712	17.0161	27.4534	23.7076	25.2274	19.6069
ABHD14A	ABHD14A	17.0698	12.4253	8.9645	15.6185	17.9986	17.7943	14.8532	14.5063	12.2428	12.0121	25.2466	11.1953	5.8222	10.2627	9.4494	11.609	13.0175	5.4401	7.2335	8.7942	19.21	17.8352	11.0399	14.3017	67.7148	9.5948	13.3848	10.4816	12.374	9.1117	9.0809	8.882	11.0139	11.161	14.4789	23.3765	18.0502	8.4052	13.8624	2.8762	10.4773	18.6866	14.9383	14.0773	20.4213	16.3105	16.1888	15.306
ABHD2	ABHD2	109.5155	35.2701	19.7801	12.5817	11.7873	96.3755	143.6703	29.6195	55.9787	16.8619	52.8107	24.2122	31.1603	37.3838	22.1188	200.1042	88.3167	50.5398	36.1611	35.2923	132.4354	57.6019	147.5946	46.2055	11.2742	111.855	53.5337	267.9092	28.5292	69.049	42.3848	58.7927	119.893	86.9466	153.0597	123.8058	111.5327	89.6656	62.2484	158.8906	77.7837	21.0586	93.0498	42.3952	32.6599	87.8174	57.5914	99.8313
ABHD3	ABHD3	17.5476	13.907	8.4406	2.9869	16.309	11.0506	17.6363	7.3678	11.3315	8.2703	8.4664	12.8284	9.7041	14.757	17.437	19.5505	10.2993	12.2909	16.0286	9.7178	14.7564	9.7931	10.3562	19.4719	2.7716	2.8266	10.4481	12.033	19.4329	20.2005	13.4756	9.9829	10.2927	18.528	9.1624	19.6114	17.9168	12.6582	19.3732	9.6959	30.3292	13.7729	43.4594	8.0585	16.5705	12.7871	14.7419	12.5886
ABHD4	ABHD4	86.6519	64.6604	36.4216	77.0531	92.6647	178.9062	180.7945	65.0843	48.9668	42.9742	44.3978	64.0082	48.5729	98.5478	68.839	52.5805	80.6174	96.8201	77.6947	71.3366	118.2628	121.5746	64.1928	113.7945	32.9833	73.4924	46.0364	75.1163	86.8475	162.6857	82.6494	89.3288	75.7774	129.7497	77.8555	157.9736	65.5439	128.2992	154.285	87.2768	145.2084	83.0869	61.2528	77.7671	81.205	51.4804	74.3573	102.2753
ABHD5	ABHD5	26.837	12.9821	8.5919	11.2885	14.4419	16.0068	21.035	12.3302	19.2184	9.6589	10.7578	17.8304	20.9244	22.0447	20.6661	20.4813	18.4065	14.6768	15.7827	11.4616	21.867	12.0401	17.445	22.0027	13.2584	9.5771	12.8321	19.6476	20.0938	25.8885	23.5615	14.9316	15.5002	31.0473	20.2277	25.3522	14.8728	25.3211	20.1206	20.4463	16.3714	13.9651	32.0733	16.9516	13.9728	13.5689	19.7619	18.2786
ABHD6	ABHD6	39.2822	46.4816	33.8986	41.8572	29.4267	87.4041	121.5813	59.6701	39.7831	27.6042	38.2435	40.2833	45.3402	62.7581	61.1392	35.0044	70.0115	27.7072	32.1244	48.9537	118.2889	57.1674	28.4431	36.7904	22.5969	25.2637	36.635	25.5958	41.9049	64.8461	74.4879	39.5253	37.2505	47.8757	97.6836	70.95	68.4204	100.2559	75.2445	62.9032	45.7191	66.8418	22.7938	51.3892	41.4935	54.7157	47.3121	39.1737
ABHD8	ABHD8	23.3903	29.8361	17.7937	21.6158	35.512	22.7522	27.4888	46.4392	66.9763	37.2594	114.2991	20.9869	10.8809	14.505	28.349	45.6283	43.2579	26.5229	78.9633	39.8782	11.4945	22.6481	52.8144	3.9117	74.4427	4.1427	2.7921	39.2098	28.5368	27.5349	18.7196	33.2321	21.2221	23.1332	23.5674	49.9346	51.2426	23.8308	35.9742	25.66	34.7585	30.4944	67.5749	27.6241	53.2411	70.0814	39.2992	10.2367
ABI1	ABI1	111.2561	112.2194	55.918	49.8773	59.0543	68.5577	99.629	90.1764	47.9932	39.209	115.8116	64.3784	105.5305	81.8405	130.4756	73.214	133.4633	52.2907	43.7853	91.1595	148.8145	72.8739	75.5133	136.8547	30.7549	69.0632	105.0865	73.3886	64.7664	174.7339	135.4369	150.445	61.0624	131.5368	77.3253	131.7619	98.525	108.3328	108.8183	199.4182	107.1279	192.3614	76.8965	74.506	79.9365	90.8652	157.4683	107.5352
ABI2	ABI2	32.6666	28.8154	12.6836	9.2363	21.7355	52.9164	35.2066	22.6723	30.0166	21.1867	28.8851	27.0041	35.2726	27.3457	30.9456	37.5924	42.0588	20.1787	19.1178	25.8719	41.0771	30.7796	43.6856	42.1333	12.4919	29.2691	54.5021	23.6853	35.4277	46.3497	33.99	34.6573	18.4399	56.8151	45.2185	50.61	41.5727	32.4443	37.206	31.873	42.1832	37.8305	44.1383	30.5295	34.8705	43.4759	43.5653	34.1421
ABL1	ABL1	71.9732	103.9329	38.387	42.4662	47.6707	166.6135	69.9454	79.5384	44.9307	28.7228	64.5188	57.0885	68.0618	79.4593	70.9517	86.5554	73.9554	68.0724	55.931	79.9993	67.9325	97.9038	79.3051	164.9712	18.588	62.641	104.0225	66.9904	66.4991	91.2837	94.9895	112.1555	65.7524	130.3966	111.8602	91.6581	65.0606	99.5665	96.2645	120.406	56.8108	81.2582	96.3182	44.7101	54.6948	50.5562	125.6463	75.9161
ABL2	ABL2	11.8596	12.3647	4.5675	6.2392	8.5389	18.7117	14.5044	7.5935	5.091	3.5788	10.0662	6.6028	11.5153	10.8723	8.9688	9.6624	18.2189	8.0868	5.3239	9.7517	24.1363	10.0417	11.2579	20.277	5.8781	10.7153	15.4595	9.8128	11.3118	11.8074	13.5319	14.286	5.1634	21.2854	15.9735	14.3502	11.5939	14.125	18.1899	16.5866	9.8435	9.5193	9.9345	17.3758	10.0815	11.8989	13.9979	10.0314
ABLIM1	ABLIM1	69.7799	101.1119	62.5085	38.8906	109.2104	119.3789	142.4889	142.3752	61.251	40.4837	62.6839	116.8468	100.7996	83.3742	84.6648	72.2542	155.4085	136.649	40.3508	100.8607	111.1281	55.6345	110.5616	85.9437	27.8902	109.7208	67.9448	52.0747	115.4824	73.3245	106.2076	90.2066	63.3453	157.3503	99.2805	138.9649	77.4264	151.1297	175.8658	113.673	214.9767	95.8183	56.7715	94.5041	85.6222	138.8556	87.895	43.4825
ABLIM3	ABLIM3	35.191	39.0384	30.3471	5.7647	28.2638	5.031	39.335	12.3887	15.1783	16.6306	19.0675	38.5778	46.8048	41.454	32.0933	8.4	39.4811	33.6769	14.5801	22.3657	25.6076	16.3593	22.3884	4.4814	8.2852	9.9725	3.9063	33.3935	17.7155	10.5805	26.3017	24.2616	15.2676	73.6815	16.1577	115.0235	18.8784	74.9	37.7216	16.137	20.619	42.1416	27.064	41.0396	56.2601	21.0496	47.1919	23.0434
ABO	ABO	0.8963	0.475	0.6092	0.2658	0.3004	0.7961	0.3722	0.9671	0.1179	0.735	0.4221	0.2859	0.2932	0.1884	0.3458	1.4038	0.5958	2.8047	0.3894	0.8121	0.25	1.0305	0.2539	0.3264	0.274	1.6146	0.5568	0.5111	1.6265	0.1963	0.9572	0.3252	1.1216	1.4517	0.5958	0.8536	0.3819	0.3023	0.1889	1.1244	0.6485	0.837	0.3238	0.1625	0.4576	0.5078	0.6808	0.7977
ABR	ABR	47.7521	90.995	43.5945	43.0792	86.178	49.2208	71.669	146.484	129.7769	86.0348	153.8236	83.2584	78.246	63.1179	94.9061	121.2208	162.3902	60.0726	49.9385	86.9676	59.7102	58.3951	147.6377	38.293	33.2799	33.027	31.0407	89.1786	97.1294	65.0071	71.2174	110.0002	29.3087	124.167	96.1894	142.149	94.2245	150.5937	125.8929	110.687	74.8591	69.6834	153.7714	67.3392	117.7469	149.1782	128.2438	38.2032
ABT1	ABT1	23.8405	26.6949	14.8779	50.9816	22.8536	32.9133	22.3854	30.4448	14.5069	16.3605	26.2829	22.3921	20.4622	21.664	22.3479	15.1127	16.2937	26.4052	25.4885	22.3422	34.3268	26.2453	17.927	41.8726	27.9605	20.487	29.5153	29.6867	21.2107	15.5512	25.5392	39.5619	15.98	24.9249	24.2795	24.4211	23.6895	27.3958	26.2088	31.9984	21.3504	27.3692	29.6903	21.7003	16.7755	19.5761	21.9551	20.5165
ABTB2	ABTB2	32.2838	9.2428	2.5991	6.014	19.2414	14.5997	25.8009	7.5892	10.6269	6.5559	8.6503	12.8869	6.1434	25.3315	5.311	10.3472	5.6104	9.4587	4.0676	5.0536	24.6343	22.3753	16.5651	10.0881	4.0207	14.158	4.3169	17.2579	25.2844	4.0434	11.7451	11.0525	20.6121	41.4103	20.128	60.033	10.8007	15.4294	5.4602	3.449	23.902	8.3465	12.6304	17.3335	27.2067	15.7489	19.597	17.2483
ACAA1	ACAA1	26.4427	32.5854	18.2695	29.0409	38.5541	20.2975	26.5918	51.7898	38.0317	25.6339	24.2523	26.8551	20.889	18.537	31.5171	42.4103	22.6595	28.9731	39.6133	40.7681	26.1936	36.4514	32.4046	31.0623	10.4107	10.8718	16.9679	26.4534	25.4761	17.0506	31.8886	20.7898	21.9868	26.8956	15.3251	24.1269	20.4853	29.8669	27.6256	22.4943	27.3694	32.2479	36.2723	19.7523	17.5161	23.3811	25.5126	18.6328
ACAA2	ACAA2	16.639	15.1056	8.8439	32.4621	18.0765	3.7711	5.8192	9.2809	59.6393	40.443	10.9387	18.3191	3.6608	6.5476	12.0629	51.5679	8.3112	53.5383	26.4185	10.9002	5.8002	6.7828	47.7152	16.8208	4.0009	4.5256	1.8802	18.2195	15.8872	13.1445	13.9176	19.0032	3.9537	16.7391	6.8388	21.4119	14.6417	16.0854	21.9325	9.8213	6.7949	4.1912	45.9303	7.6314	7.2282	17.8875	13.1502	4.8901
ACACA	ACACA	41.5299	35.168	13.2814	9.6961	12.6349	86.4938	58.1455	22.3009	27.5585	12.4095	35.8787	21.2441	34.7896	29.3251	16.4075	27.6058	53.105	18.2622	16.7947	29.3406	131.6577	40.0807	29.8181	48.2443	14.7199	44.8486	41.7811	33.2373	30.8311	30.3198	38.023	38.0288	19.1623	58.333	73.3805	58.6632	43.1793	52.2856	44.8099	35.716	31.4391	22.3964	28.6703	27.3779	27.4907	50.8787	46.1809	39.7413
ACACB	ACACB	1.5134	3.9827	4.1785	1.5657	6.2991	3.7816	4.0225	3.9992	13.2599	6.2846	3.4923	4.2613	3.1043	2.0947	2.244	13.6699	2.7738	8.2228	6.0186	8.7523	2.9684	2.7817	8.692	1.0203	2.3471	1.9214	1.6214	9.9971	10.7318	3.5897	4.8504	1.7345	6.3758	4.7951	4.5313	4.9298	4.4726	3.1796	3.4356	1.0042	3.6536	2.6264	12.0524	2.8014	2.865	6.9156	4.1974	1.1537
ACAD10	ACAD10	9.9704	10.8244	5.6984	12.5727	8.1816	20.6545	13.6283	8.7487	17.5477	7.1273	7.218	6.8322	8.1669	10.1959	9.7599	17.3997	12.4351	10.8241	18.6818	11.9697	20.5403	17.9975	10.1327	23.929	7.8922	18.174	18.4102	16.122	8.2138	9.8806	11.4149	10.2294	9.5973	18.459	9.4424	10.7172	8.7438	10.0903	8.5687	9.9808	9.764	10.5275	13.906	7.6433	7.9763	7.7498	12.4336	9.6414
ACAD8	ACAD8	23.9922	27.697	10.9432	10.3162	14.7139	37.2296	24.352	22.2836	25.8176	14.9894	25.8272	27.7955	26.1186	21.4024	33.4531	36.6982	30.395	17.9605	32.5919	30.4396	28.8597	24.2668	24.9008	47.6065	14.252	19.6391	31.5635	27.8014	17.2431	17.7986	31.5867	30.6137	21.9808	40.8484	20.5344	26.61	20.7388	33.0375	23.2004	24.6525	24.1119	34.5456	36.5975	17.8678	16.4293	24.5342	33.6752	17.2832
ACADL	ACADL	0.1056	0.5766	0.2553	1.0503	0.2158	0.1079	0.117	0.4757	0.6096	5.4499	0.8428	0.5542	0.7967	0.0829	0.71	0.1382	0.9403	4.1493	5.347	0.6101	0.3794	0.0589	1.5226	0.7621	0.5637	0.0874	0	4.0568	0.282	1.62	1.5684	0.2158	0.0278	0.699	0.3043	0.5071	0.9202	0.4718	0.1625	0.0983	0.1117	0.2255	6.7594	0.6947	0.183	1.1887	0.2963	0.0748
ACADM	ACADM	20.6146	45.9492	22.2502	14.2104	22.5019	20.0826	22.4691	37.3707	52.5811	36.2966	34.9552	39.4463	43.1381	15.2688	36.5074	67.1307	46.0594	44.8478	29.1762	34.4016	27.8467	23.7349	55.2585	67.2905	7.0841	23.9143	25.5039	38.012	29.8617	36.0907	49.8958	46.3121	17.3169	29.0136	25.9578	27.6394	35.3795	45.742	44.4215	41.5755	27.5011	33.1747	75.3595	22.9483	25.6431	41.6604	43.9843	13.688
ACADS	ACADS	12.6379	19.1938	9.6201	30.9853	36.7514	3.6042	6.3301	21.9554	38.7143	29.8182	17.053	11.4463	5.0484	9.8217	16.968	33.276	13.5329	45.6806	47.1426	21.8585	3.1037	6.8373	21.0221	2.8016	9.5548	2.8192	2.0133	65.5563	18.7742	5.3812	11.5609	24.6455	3.3707	20.8567	13.5436	16.0907	12.581	10.2751	29.8848	37.3328	8.8218	16.9764	40.6523	10.0334	18.3293	18.6264	13.6829	4.138
ACADSB	ACADSB	19.5487	17.5633	7.8412	4.3533	14.8905	31.1004	29.2478	19.5712	16.4202	10.6134	19.3126	13.4552	15.5071	19.4368	17.4	22.5458	22.0357	8.2859	9.8856	17.658	48.383	23.8069	18.8441	14.6319	3.1964	22.9873	28.509	17.784	22.9015	10.5956	24.4041	13.1957	17.181	27.4165	31.5231	29.2754	35.0385	23.6351	19.8296	13.8159	25.6043	18.6589	13.4558	26.2303	17.0491	36.9483	18.7164	21.9318
ACADVL	ACADVL	119.7836	180.6581	119.1972	247.4453	147.1507	130.5837	100.6162	199.7515	194.6925	156.7102	139.0257	91.3348	120.8839	114.8965	156.85	115.1621	157.3384	238.0309	306.0909	235.6622	108.1334	178.8668	99.8908	225.4875	155.5908	95.8155	154.5489	178.0699	124.4213	77.7625	166.2854	202.9326	77.0057	174.3504	70.3448	103.8353	77.5174	98.7811	86.7184	133.9648	177.7189	144.9667	286.2564	75.0286	81.7885	82.4929	112.3449	80.1536
ACAN	ACAN	3.445	0.1118	0.0854	0.278	2.0372	4.7109	12.785	0.5906	0.3422	0.3718	0.555	0.3464	0.0617	6.7809	0.2189	0.6926	0.7072	3.9847	1.9197	0.4702	7.8339	1.5678	1.7041	8.3687	0.0961	3.5347	0.0718	49.2084	0.8765	1.1243	0.4595	0.2091	1.2481	6.049	4.2763	15.3748	4.66	0.1609	0.2891	4.0444	0.6854	0.1242	0.6288	7.0733	8.1831	2.177	0.9168	3.6246
ACAT1	ACAT1	45.6168	29.6555	23.2873	46.3935	30.5439	59.5138	42.1892	25.3049	43.9651	32.9725	29.4187	47.5304	42.5043	42.2995	37.3967	43.6961	26.2042	28.9204	26.6311	21.3685	44.4744	29.7433	32.8535	47.0784	40.3028	48.7229	48.2616	23.9664	30.3299	44.4248	41.5532	51.0711	59.7078	50.4486	36.3603	42.6381	38.2272	51.8208	31.4078	31.584	36.4812	34.1868	39.3047	29.7509	29.5167	31.1593	42.6216	35.0028
ACBD3	ACBD3	42.7382	39.9961	16.5975	17.9557	23.2315	59.9649	44.6224	27.7472	33.417	22.9574	25.7789	23.9304	40.6932	39.167	28.6217	50.4246	47.3124	46.5514	43.4411	33.4599	77.0069	46.9478	41.915	64.8508	19.3537	40.5556	38.0734	53.3527	35.1907	56.9222	40.5648	43.4449	28.0718	56.7448	55.5612	47.3805	43.0865	50.4422	31.4297	45.3843	38.1412	28.3908	41.0964	48.866	32.9918	35.7231	43.3781	39.7279
ACBD4	ACBD4	13.0681	22.0703	15.2676	13.6575	31.3366	20.0963	14.6217	22.4303	31.8519	20.9465	19.9879	14.4074	16.9216	18.4844	17.4574	11.184	16.7221	15.5991	27.4523	18.9764	12.8964	34.7566	13.7041	12.1263	39.6107	7.3941	13.3499	15.1616	22.8812	12.3108	12.5999	14.8749	11.2397	15.1172	15.6816	15.8802	14.97	13.1797	17.1191	14.7423	20.5415	19.1265	24.1503	15.9281	15.3936	14.2213	13.6535	10.2723
ACD	ACD	37.3471	33.8232	19.5365	45.8912	40.3781	54.9003	35.6449	49.2342	26.4933	19.6056	40.3818	21.596	20.0531	36.9704	29.4862	24.2855	25.4764	28.5521	45.8462	38.7722	51.9119	70.879	23.2589	36.5855	57.746	33.9523	42.251	23.0194	30.5455	22.6551	31.9441	39.1747	24.2899	31.4702	42.4882	33.8922	28.6821	22.3969	28.7262	38.7681	30.7787	34.4534	25.7505	32.9452	26.3939	25.9158	32.992	34.6689
ACE	ACE	2.814	1.281	3.1053	9.9876	0.1993	3.2696	4.0063	0.6403	2.2425	0.8602	1.0125	0.9225	0.3222	2.8956	0.9103	1.8989	1.6687	40.7355	6.2386	0.5368	3.4315	2.3066	3.2519	8.8174	2.4689	1.7347	6.9353	2.9176	0.6804	0.6079	1.2241	6.8125	2.9996	24.4021	3.7773	2.6146	2.618	2.7285	0.2848	1.2492	1.1625	0.8391	1.3598	0.6376	1.7714	1.7015	1.186	2.0189
ACE2	ACE2	0.028	0.0492	0.0339	0	0.0572	0.1249	0.1179	0.028	0.0262	0.0278	0.0166	0.0159	0.0126	0.044	0.0692	0.0395	0.093	0.0567	0.0799	0.0396	0.1667	0.0687	0.0195	0.0684	0	0.0206	0.0484	0.0134	0.0249	0.1024	0.0287	0.0301	0.0492	0.0412	0.0993	0.0438	0.0318	0.0278	0.0729	0.1304	0.0178	0.0349	0.0458	0.0506	0.0139	0.0525	0.0611	0.0238
ACHE	ACHE	18.5468	12.3439	10.4651	23.4655	13.1152	12.1611	19.3962	24.3994	15.3756	3.4659	18.7364	4.9436	11.9245	12.7145	10.225	24.4696	22.6539	3.6483	16.7142	36.2946	4.0575	37.0397	26.7854	5.6196	3.6436	9.4692	80.5327	55.5729	16.214	2.2115	10.0881	7.2668	8.8338	28.0229	11.2635	15.3598	25.5113	8.6023	21.7143	17.2548	16.5672	9.5766	9.983	16.6579	12.5151	17.7882	25.6009	13.0037
ACIN1	ACIN1	60.2646	88.8587	33.0428	40.2023	33.7035	105.6057	64.357	70.4409	30.9607	33.1132	67.5846	42.505	58.8341	43.9403	52.6099	40.0435	65.9677	53.4173	54.8633	101.0686	107.5648	97.0075	47.5459	130.7346	39.3807	73.2083	62.072	63.1566	48.889	64.2662	85.4564	71.4426	34.7463	69.3206	65.1774	57.0588	49.2944	53.5093	50.1222	83.6912	56.7573	75.1381	57.6327	50.374	42.7633	48.0032	67.2777	56.7646
ACLY	ACLY	190.4731	122.4937	51.7808	62.0581	35.221	185.2336	173.6022	85.4801	75.1488	31.8907	89.4944	54.452	129.3578	124.6237	87.1675	118.7089	183.7707	198.576	137.3659	94.7705	320.6486	97.0714	167.8194	204.5593	32.3441	115.434	115.578	204.7862	71.951	137.2518	132.3894	143.2365	70.608	228.0977	155.1592	216.6613	100.7618	201.2292	117.395	226.0318	93.4701	109.1085	148.169	71.0829	99.5949	109.2073	140.7719	121.6083
ACO1	ACO1	29.0674	27.3066	11.8958	14.8567	20.9226	44.9611	38.3428	23.3827	31.4124	14.472	26.9049	20.3053	28.3239	27.0776	24.6737	27.9417	24.3125	15.9694	28.0405	28.4363	27.3054	29.129	24.7431	50.7246	9.0018	22.0078	25.2571	29.6667	23.7617	18.6418	31.4226	36.1735	15.556	37.5486	41.4631	33.7903	26.3679	32.4178	36.3126	29.6237	25.4305	27.1022	19.3126	24.6629	15.958	22.3443	40.0575	32.3562
ACOT11	ACOT11	0.246	0.8199	0.4656	0.1511	0.9245	0.1811	2.7454	1.0128	3.979	1.1739	1.1741	1.1137	0.5204	0.281	0.2522	9.0543	1.4792	0.8076	1.1517	2.0945	1.4404	0.6148	1.7741	0.204	1.0817	0.1332	0.008	1.5879	1.853	1.9292	0.4492	0.4432	0.0881	0.4505	0.3148	1.5048	0.7911	0.7603	1.5157	0.5704	0.9835	0.2675	2.5432	0.7973	0.848	2.0314	0.9894	0.2052
ACOT7	ACOT7	54.7229	33.344	22.1395	82.4804	23.048	31.041	49.098	34.107	40.9115	30.9452	178.1951	24.8475	24.1896	33.0857	19.5592	23.2869	75.9403	36.2274	20.3421	68.5848	40.033	31.9846	103.5479	62.8064	87.1282	34.7391	45.5597	70.5472	25.2218	15.0504	49.0598	86.3577	34.0293	34.543	51.3921	82.503	92.1037	46.5543	51.7834	25.6757	25.6959	38.0332	36.2224	49.888	58.8863	130.2596	72.1729	38.645
ACOT8	ACOT8	18.9687	17.5566	9.9432	24.2538	15.8464	20.1107	18.841	23.0179	21.5023	18.4144	27.6515	14.5152	12.4662	12.8357	13.9054	21.9273	16.4824	15.0244	34.9619	20.4058	21.0093	20.6664	24.1476	21.7128	21.6416	13.2042	19.032	14.2073	13.0994	21.48	17.4867	19.5519	16.2789	16.97	14.5277	17.5534	20.0008	15.0902	15.7634	14.9961	16.2023	18.0772	23.5861	13.3139	13.2727	20.8769	19.2416	14.3991
ACOT9	ACOT9	11.3095	14.6891	9.347	19.9325	9.2694	2.7043	16.7001	16.7485	17.6853	9.9033	14.2595	12.0742	3.3653	13.1911	21.0666	18.9306	27.1027	26.6251	19.7499	5.3218	6.1891	2.099	23.6973	21.8643	2.1318	6.579	3.1263	25.1675	7.4374	16.7753	18.363	22.5917	4.1869	7.7216	13.4427	15.8597	17.7594	20.991	13.611	15.873	17.9422	12.3263	29.7589	7.2608	7.6479	19.0167	17.2334	2.3465
ACOX1	ACOX1	33.6297	41.1716	19.6954	25.0339	35.6463	49.6462	53.4951	41.3907	43.7607	21.0367	33.8211	37.3538	46.7707	41.5358	44.5435	47.734	56.2366	33.1294	35.8684	37.2462	48.2563	32.454	53.5567	80.0693	37.6889	29.1664	43.6452	55.9399	29.199	80.0163	51.0883	44.4423	23.7355	58.9674	44.7186	49.2787	38.8921	49.1653	52.0995	48.0056	41.395	49.6444	50.1267	34.9799	30.3685	36.4347	48.1694	28.6269
ACOX2	ACOX2	3.0608	8.5475	4.673	3.0025	7.9968	1.9968	7.7413	13.0125	13.3657	8.1935	6.6181	7.3674	9.9833	5.5857	10.4277	10.4448	15.2923	9.8636	20.0612	7.3328	4.7913	1.3808	5.7915	3.2392	0.7175	1.5313	0.6972	5.6878	8.6789	4.8435	8.7096	8.4785	2.1628	4.1689	3.2807	9.2807	3.5853	8.5313	10.6774	0.9111	8.0825	8.0149	29.2225	3.2676	4.4926	4.5833	8.5172	1.2304
ACOX3	ACOX3	20.0237	21.6548	13.2513	23.5989	14.6876	33.7561	29.2911	16.5224	21.8266	9.5371	16.0561	15.4894	20.4843	20.2896	19.6242	23.4421	16.8661	16.9612	28.634	7.3223	30.725	29.3281	27.8963	28.7273	15.7741	10.9413	20.5266	17.0628	17.8207	26.2718	20.8107	21.7693	7.5804	35.25	25.4147	25.0217	11.9108	18.2422	14.6982	19.595	18.8061	25.2854	29.4938	14.8353	14.2728	15.8497	22.0697	9.4437
ACP1	ACP1	43.9585	37.2352	27.3872	39.1219	42.3737	53.0102	49.3789	42.0508	63.0468	42.3436	52.032	35.708	41.6462	46.6386	45.0434	69.6396	45.9897	52.3802	60.8421	47.3101	61.3357	47.5048	62.8192	81.8113	43.3624	41.7125	69.106	49.5246	42.1641	56.6429	53.5168	46.089	33.0421	53.7811	53.0951	63.4551	57.4495	45.3852	37.7948	36.7648	47.8167	46.3231	81.2071	43.2215	44.3951	59.0905	50.1434	40.5774
ACP2	ACP2	52.0582	57.8131	22.9804	104.4624	42.2592	77.9806	48.8045	61.909	47.5067	26.9879	48.5729	29.9008	36.1698	44.6729	49.9476	55.2301	60.9464	66.1249	74.0765	43.6746	51.7578	42.3022	66.9643	57.3211	43.139	34.0514	46.1965	106.549	30.9857	34.6337	50.8846	60.6407	43.3355	74.7435	43.0955	62.2879	40.1403	71.4991	74.4928	49.6423	35.393	38.0829	64.4601	35.4728	38.8772	39.2574	59.7023	36.4985
ACP5	ACP5	42.9924	1.1449	2.6283	11.6565	2.0233	1.1084	13.4839	1.1507	2.0355	4.7817	0.3856	1.5597	5.2678	6.0405	1.4066	4.8788	0.8439	14.7413	7.6208	0.2417	2.2575	0.977	1.387	1.0347	4.9195	3.874	3.6526	4.7809	0.5393	3.2002	40.3778	1.5835	2.7016	5.6199	1.1981	4.7662	0.812	1.4574	1.8307	2.9506	0.6702	1.8241	4.3976	0.6732	1.9152	1.2821	0.3195	7.5027
ACP6	ACP6	3.3166	4.7947	2.7508	3.7053	2.9431	3.0562	5.9807	5.1774	10.4108	1.9307	3.2986	2.7153	5.9459	2.2994	6.3991	5.4349	3.6903	5.095	9.0801	4.37	3.3108	2.4234	4.7367	3.5359	6.0608	2.1528	1.8173	3.177	5.5937	6.0699	3.9613	3.6491	1.4107	5.9607	4.4346	4.316	2.0065	2.6857	3.0869	2.4185	2.9939	4.3026	9.2357	1.6736	3.2686	3.2624	3.2665	1.4789
ACRV1	ACRV1	1.9639	0.2702	1.1725	2.1719	0.2832	0.7469	0.8905	0.2312	1.4701	0.7992	1.9661	0.7469	0.2809	0.4351	0.5324	0.6139	1.2549	0.5141	3.0307	0.9477	1.8492	1.3909	0.5156	1.6002	6.5345	0.2294	0.4393	3.2074	1.573	0.2816	0.6387	0.5067	0.2678	0.3057	3.9319	0.8047	1.05	3.4399	0.82	1.7421	0.4104	0.4192	1.1007	0.8223	0.995	2.2532	0.9071	0.1964
ACSBG1	ACSBG1	15.6023	5.3842	8.9788	6.0073	12.2027	6.2232	72.1255	9.9046	29.8554	9.986	29.1901	25.5516	15.2703	23.1601	7.1557	32.16	34.1925	31.0218	4.5	16.3365	13.9202	7.1116	23.9206	4.1962	1.7327	4.2004	0.6254	8.5638	20.4942	2.7339	10.2163	9.7298	13.5733	12.9966	13.2987	25.5674	34.384	25.1606	32.8638	13.2287	50.754	5.9646	17.3533	12.5235	17.2269	53.3715	20.9491	6.0097
ACSBG2	ACSBG2	0.2105	0.0769	0.2862	0	0.3024	0.5133	0.5421	0.5004	0.4186	0.1256	0.4043	0.2015	0.2488	0.1593	0.1516	0.4449	0.262	0.1065	1.3132	0.5211	0.6156	0.3873	0.1835	0.7536	0.2574	0.1452	0.4549	0.2071	0.404	0.3528	0.2627	0.2886	0.1664	0.4256	0.2624	0.2467	0.0897	0.1175	0.1494	0.3491	0.3839	0.337	0.6084	0.2443	0.2736	0.2139	0.369	0.179
ACSL1	ACSL1	21.0504	42.1162	24.604	26.2112	26.8116	26.3079	14.769	21.7846	23.3714	32.5887	14.7337	29.7142	15.2605	16.1331	39.7122	50.1486	48.9262	41.1325	104.8427	12.5182	20.7303	18.9524	40.7056	12.6349	4.156	14.3239	15.1579	82.1473	58.3649	12.3543	48.3774	32.1727	5.7502	63.6413	28.5079	25.4245	26.2095	67.0525	63.4186	94.9843	21.6879	3.9299	42.1755	10.1025	16.4047	32.3923	18.3442	6.6755
ACSL3	ACSL3	59.8282	37.2989	24.3845	13.7857	50.2953	74.0224	84.2946	36.8413	87.2846	33.2439	68.3837	46.6391	60.9399	59.2652	38.741	355.0324	74.333	74.3677	30.5358	40.6521	107.8757	43.2329	79.7576	39.0994	9.0915	35.1745	54.7975	61.2834	71.2206	39.5908	47.7075	40.6368	43.1348	66.1598	70.9215	120.5406	84.3824	54.4446	67.2687	44.8352	61.646	38.7877	68.9082	57.6812	64.0567	99.8611	80.8322	41.7344
ACSL4	ACSL4	25.6701	26.1023	11.7203	6.9514	10.7948	35.6961	26.0767	14.7693	20.5259	10.058	28.0549	13.2265	27.0372	25.4261	22.3755	24.9521	47.904	17.5899	25.2797	21.5497	38.9875	17.8615	42.7533	22.0276	4.0547	30.9418	44.7673	31.2152	21.5417	26.5901	33.0098	31.4706	14.398	45.6997	45.6527	35.0821	39.1148	33.7217	27.412	50.4819	17.9056	17.2593	25.658	30.9732	27.9868	41.2164	29.9879	30.3578
ACSL5	ACSL5	8.8974	9.1543	7.8656	6.0775	4.0678	5.848	9.4055	5.1647	4.809	7.2414	6.7195	5.8658	5.2208	6.6398	7.7368	11.4436	7.521	20.2296	3.6027	5.6184	3.7968	5.5433	8.6766	2.7523	1.5236	5.9533	7.3844	8.1826	6.2462	5.2978	6.4791	7.1685	8.18	7.5092	6.3488	5.3353	7.2865	11.4615	10.5027	9.4636	5.9089	4.9252	13.6667	4.904	7.4413	6.3452	4.524	5.3339
ACSL6	ACSL6	17.4334	5.281	4.4528	0.3329	12.526	6.3715	22.1225	5.0261	26.0139	5.0452	13.8173	3.614	13.2429	15.1667	11.6575	10.9929	12.4789	2.3266	7.309	7.1373	21.1769	12.6699	11.8846	3.1917	1.2626	9.6533	11.2826	1.8905	16.3585	6.4036	6.32	6.551	16.2144	11.1195	8.4368	21.1793	27.2984	4.0287	3.6935	1.7476	38.1854	5.4512	15.5056	18.6269	25.5172	26.0838	11.1457	12.7268
ACSM1	ACSM1	0	0.0185	0.1336	0.0286	0.4356	0.1233	0.063	0.2846	0.1183	0.0754	0.168	0.1881	0.064	0.0638	0.104	0.1526	0.0286	0.0639	0.1351	0.2905	0.1556	0.317	0.0441	0.021	0.1405	0.0697	0	0.1809	0.1898	0.1348	0.1698	0.0815	0.0166	0.0465	0.021	0.0635	0.0179	0.2352	0.1346	0.0662	0.1603	0.2023	0.5755	0.0733	0.1642	0.0988	0.1181	0.0269
ACSM3	ACSM3	0.151	0.1554	0.124	0.0328	0.0463	0.2087	0.1605	0.0604	0.113	0.036	0.1856	0.1233	0.0979	0.1137	0.159	0.2626	0.1859	0.2199	0.3272	0.094	0.2231	0.1777	0.1011	0.4424	0.0752	0.08	0.1148	0.2939	0.1451	0.287	0.1113	0.1948	0.1018	0.2131	0.2168	0.1942	0.0618	0.1529	0.2315	0.2614	0.1456	0.1354	0.1185	0.1402	0.0987	0.1057	0.2032	0.0924
ACTA1	ACTA1	0.6067	0.6742	0.7698	1.4259	1.2084	1.0483	0.8064	0.9108	1.3058	1.3027	4.9122	0.4129	0.5737	0.8162	0.9987	0.806	3.1306	0.491	1.2111	2.4458	0.7097	1.5423	1.2694	1.495	1.6728	0.6694	0.9963	1.7801	0.9315	0.4806	0.7455	1.0958	0.6074	0.2676	0.5243	1.5442	2.5161	0.9034	0.7321	0.466	0.6928	0.6476	0.9352	1.69	0.9912	1.6689	1.1344	0.619
ACTA2	ACTA2	7.7114	8.9482	19.427	25.2081	5.5333	6.9989	10.4306	9.3951	4.763	10.9618	2.936	2.956	3.6024	12.7107	12.3168	9.8836	18.1824	50.3443	62.8192	8.0618	9.833	2.5689	12.8816	10.9001	0.7048	7.9358	12.5129	24.341	3.8655	19.7992	7.9818	18.8932	25.792	31.5949	11.2453	9.1457	8.086	15.6335	19.3629	19.5352	8.372	13.4515	9.118	14.1256	6.1107	5.6781	9.3742	9.2506
ACTB	ACTB	3571.7066	4237.2364	2448.8133	7236.5764	3240.3275	2260.1266	2027.679	3424.2346	2860.6299	2249.28	2556.1393	2723.2427	2403.8247	3048.2338	3853.0399	3363.4453	3495.5509	5601.2527	4794.6318	2460.8579	2779.8344	2268.2846	2575.2008	3272.3249	2119.819	2035.4409	3004.276	3829.3747	2438.18	2687.8995	3026.6768	3399.2367	2473.9452	4113.4794	2583.1719	3808.373	2149.533	4330.1948	3473.3599	4860.0319	2710.4894	3035.9148	4800.7144	2420.2012	2228.3726	1903.707	3183.2587	2766.8723
ACTC1	ACTC1	1.1289	3.0114	3.3024	2.0766	0.182	1.5012	0.1053	11.2582	2.5945	0.8741	4.7284	0.0674	0.0268	0.2131	0.1304	1.1242	2.9043	0.9215	4.2075	3.5856	0.5609	6.9949	1.6022	16.4076	0.0705	0.0874	0	4.3367	0.1851	8.8342	0.0304	6.0041	0.1878	0.0582	0.158	0.451	0.8101	1.6513	8.8564	0.083	0.4523	0.4862	0.222	1.7775	0.3824	1.7581	0.9257	0.2357
ACTG1	ACTG1	2768.2128	2221.6301	1453.6634	5162.9715	2907.6557	2856.5136	2825.5415	2563.9792	3907.5252	1658.6076	2131.0171	2352.858	1881.8685	2080.2411	2389.7582	2442.0842	2324.6781	3464.3987	2926.7634	1903.0377	2773.6498	1396.1176	2651.8381	4153.2766	2045.0094	2565.809	3159.6561	4826.6364	1948.2009	3446.6554	2985.7919	2682.2272	1919.2365	3483.8985	3476.6179	3261.1857	1722.1499	2585.2468	2827.9691	3290.3939	2405.4874	3210.8884	5094.0311	2920.7172	1837.0237	1486.838	2355.2467	2532.133
ACTG2	ACTG2	0.0952	0.3341	1.5099	2.8828	0.1094	0.3316	0.2372	0.4764	1.2695	1.1924	0.4923	0.081	0.225	0.9285	2.2331	0.9773	4.74	7.2946	8.7217	0.707	0.4689	0.0478	0.5644	0.6499	0.3175	0.105	2.4274	1.1582	0.1589	1.5084	0.2193	1.305	1.0158	1.8023	0.5538	0.5739	0.1487	1.0986	0.6589	1.2796	0.5737	1.1686	1.4841	1.8599	0.7953	0.2083	0.356	0.2023
ACTL6A	ACTL6A	21.3169	22.8213	10.3984	27.3816	11.7065	21.8457	20.59	16.755	17.0775	12.4778	12.2611	15.4627	23.7999	19.0952	16.5467	22.5488	19.6769	23.4123	124.4136	11.018	33.571	15.4501	25.0074	73.1213	3.541	17.4607	15.9657	20.2621	16.5892	21.1272	26.2266	26.5902	14.0724	29.7248	17.853	18.4181	17.7288	26.2519	19.4662	32.9253	21.7267	23.2396	38.4615	14.0437	13.3495	12.5376	18.2167	19.741
ACTL6B	ACTL6B	64.1943	26.9702	1.8221	2.9676	31.3193	83.7269	56.1651	38.1303	15.754	11.7717	87.0389	8.4441	7.1936	51.6133	4.6816	5.1869	52.4248	3.1664	8.7637	35.3685	110.5151	139.2778	25.9058	10.7289	46.2451	98.9976	176.6566	1.885	23.0361	0.3024	10.2612	34.2281	33.7736	37.1035	98.2145	84.2007	81.6087	15.4889	60.4551	4.8244	33.1536	8.5159	2.2199	107.2786	57.1485	80.0458	96.8936	109.8612
ACTL7A	ACTL7A	0	0	0	0	0	0	0	0	0	0	0	0	0.0411	0	0	0	0	0	0	0	0	0	0	0.0405	0	0	0	0	0	0	0	0	0	0	0	0	0	0	0	0	0	0	0	0	0	0	0	0
ACTL7B	ACTL7B	0	0	0	0	0.0497	0	0	0	0	0.0773	0.0383	0	0	0	0	0.0783	0	0	0	0.0459	0	0	0	0.0864	0	0.0358	0	0.0464	0	0	0.0498	0.1255	0	0	0	0	0	0.0483	0	0	0	0.0346	0	0	0	0	0	0
ACTL8	ACTL8	0.0492	0.2014	0.0594	0	0.0377	0.1097	0	0.1477	0.046	0.0587	0.436	0.2929	0.0664	0.0993	0	0.0594	0.1336	0.2985	0.2104	0.0348	0	0.0329	0	0	0.7	0.0543	0	0.0352	0	0.1799	0.0378	0.0635	0	0.0723	2.2563	0.1318	0.1397	0.1099	0.2444	0	0.0624	0.0263	0	0	0.0365	0.1845	0.2299	0.0418
ACTN1	ACTN1	15.2842	20.0704	8.209	123.6107	6.6994	24.976	19.1116	44.0288	19.2235	26.9356	32.9553	10.196	9.3381	18.5425	14.5084	33.8961	117.9993	173.1581	138.1015	12.057	8.6646	3.809	66.4586	37.2402	4.1622	6.5971	9.8797	117.1126	5.6216	21.7544	15.8289	72.4132	19.6997	52.4095	28.0331	15.8149	21.5877	91.0498	29.6237	79.1131	6.9702	13.7016	56.6265	11.6934	11.8238	32.661	11.6025	13.9937
ACTN2	ACTN2	8.0591	18.3622	21.7539	14.3524	22.0218	10.8351	12.6894	14.9925	27.1119	10.2023	48.9786	20.6761	33.648	20.1727	29.6471	9.0643	39.8156	9.0219	62.8631	35.054	8.6979	37.6106	21.4486	70.7128	31.7719	10.9879	8.8214	8.2783	30.1782	22.5073	32.3757	18.4279	11.3078	16.5366	8.9339	20.4282	22.6229	13.3804	10.7821	5.1826	16.7656	22.6736	30.238	10.0158	17.0912	30.2938	25.1266	8.6643
ACTN3	ACTN3	0.1049	0.1073	0.1425	0.1896	0.0803	0.1753	0.0871	0.2099	0.2453	0.0625	0.3873	0.0892	0.1948	0.1411	0.2589	0.0792	0.0949	0	0.4486	0.5747	0.1291	0.3507	0.0731	0.5412	0.2332	0.0578	0.2492	0.0563	0.14	0.2077	0.2013	0.1353	0.0829	0.0578	0.0349	0.0527	0.1191	0.0195	0.1861	0.1647	0.1497	0.056	0.2939	0.1217	0.1363	0.1147	0.3431	0.0446
ACTN4	ACTN4	84.3404	135.2951	95.596	94.0369	60.6938	113.7577	93.0979	125.773	85.6017	65.7991	106.6109	66.8378	90.1262	69.6475	98.6371	145.8192	111.6776	331.4743	153.5609	107.7843	90.0622	97.6334	162.9904	268.0429	51.1748	90.5219	86.4753	212.3486	86.1971	174.5704	156.4245	146.1931	93.2388	178.3593	114.4736	89.2091	77.9261	153.3271	108.6326	242.7572	67.3348	132.1647	190.1341	44.9203	67.3315	114.8872	95.9226	68.9274
ACTR10	ACTR10	49.0709	44.4447	19.6599	58.8677	37.6566	49.216	36.7259	32.3424	37.3222	37.3569	70.3528	40.0829	42.181	46.1778	53.5273	29.8349	66.3347	49.6789	29.4112	41.0244	40.4978	24.832	64.2313	51.8525	17.0576	25.1728	50.2523	55.4759	40.0994	68.7405	57.7415	78.8169	39.2386	55.805	52.6255	70.6057	68.203	61.5574	59.0601	37.3331	41.6844	55.7166	25.7874	53.152	44.1909	66.0132	61.3658	44.0269
ACTR1A	ACTR1A	159.3092	122.2995	81.5241	240.6815	139.8435	157.4111	154.1763	147.8791	86.0456	76.7161	190.1532	132.484	104.0331	112.4027	121.0174	90.2391	151.5381	98.3704	72.8901	116.4748	143.8298	119.4479	116.5592	175.4864	181.9547	100.3833	143.8424	141.7549	126.6204	76.2916	150.182	226.0379	86.0598	173.8833	120.0931	171.8843	132.4357	181.8049	186.7351	145.8966	107.2193	133.9456	79.9846	119.2232	111.2384	174.4397	182.6878	99.4942
ACTR1B	ACTR1B	87.64	89.6394	61.7924	88.3395	112.6364	121.3292	91.2043	91.67	106.6263	81.7283	156.2652	69.4848	84.6456	84.3212	94.9851	94.9765	122.374	97.6008	115.71	83.194	112.1797	113.1843	93.6375	160.917	54.1504	63.6453	93.8672	78.7194	94.4378	76.4308	110.4093	134.2011	61.9327	111.0254	101.2172	120.3142	129.3002	79.9281	116.6274	80.6883	106.8119	86.6997	127.9648	74.6324	97.0525	157.4346	88.4213	71.5729
ACTR2	ACTR2	169.2573	214.3177	95.9902	103.6074	121.6086	169.44	159.8286	118.358	162.3559	99.0787	163.5594	118.058	170.1321	155.5001	168.1783	223.9492	228.6216	255.9455	143.4293	111.3241	206.6479	135.0705	299.5765	211.7481	72.2177	146.6727	196.5372	271.906	167.8081	205.3943	207.7975	232.2677	100.0325	307.631	186.7148	210.1711	191.4996	353.2111	195.3328	251.7329	164.4147	145.4648	257.8325	152.3227	164.8227	214.3273	186.1681	157.5898
ACTR3	ACTR3	36.2309	48.9664	20.0927	28.661	21.5203	36.4078	30.8791	23.8916	37.5296	19.6138	30.3559	25.651	32.1181	33.5395	35.9082	51.184	44.3544	55.6509	42.9917	21.3616	41.8956	27.4731	57.8694	47.5431	14.8706	32.62	43.6478	55.4496	27.1206	37.2336	44.5383	59.9087	21.4444	58.3678	36.7771	36.0472	30.3581	62.8399	40.3682	57.3022	28.014	32.2585	77.7461	24.7622	27.5256	31.1389	39.3951	33.7542
ACTR3B	ACTR3B	7.5816	10.8666	3.7662	3.8789	6.0554	13.1088	8.1547	7.7608	16.0627	10.7589	30.6372	4.5475	8.634	9.7128	7.2125	10.0747	24.5077	4.5996	12.1195	16.8892	11.2451	9.9514	20.2361	16.9369	6.6157	13.1568	27.3295	3.8252	6.5632	7.5516	8.7189	12.4611	5.1491	11.7452	13.5533	17.8206	16.5603	6.6024	10.2284	5.0147	7.0015	8.8712	9.758	16.0538	11.371	20.5867	18.5384	11.9306
ACTR5	ACTR5	15.9906	15.5372	9.2518	18.3484	12.6851	19.2535	16.7785	13.223	11.897	9.5583	14.2902	12.9065	12.5314	11.3064	12.6035	10.3226	13.8301	11.3109	15.5635	11.5101	31.9898	24.7752	14.8775	21.4402	17.7376	19.645	23.5467	12.8697	12.4801	16.8188	16.2182	17.8717	8.8757	18.563	16.2644	17.0548	14.8496	14.2899	12.1589	14.6203	13.5323	17.1046	18.7625	12.2615	10.2604	12.8015	13.7164	16.0465
ACTR6	ACTR6	40.1561	33.9319	18.8849	19.0511	24.8916	40.903	29.0071	20.1652	31.387	23.6093	24.9815	32.5827	35.3785	37.4421	43.3081	29.9656	29.4374	27.6952	32.9182	26.8845	48.0681	36.5517	32.75	52.1218	10.4307	34.7744	54.0532	38.8299	29.7253	18.0769	38.2366	36.7036	26.5981	48.0072	39.6459	41.984	42.231	32.8332	29.2794	31.6566	32.6259	37.209	40.4488	30.4058	29.9408	39.9597	39.7624	37.3131
ACTR8	ACTR8	33.7106	22.9969	9.1562	22.0691	18.0105	51.3232	34.4148	20.2987	21.2831	10.467	17.8725	20.0602	29.319	22.5147	20.5595	35.2431	30.9754	18.2308	19.7412	19.7911	54.0096	26.0318	34.5285	55.9099	13.0172	18.2775	27.4662	30.0626	22.9612	27.6784	27.4403	15.8216	16.7683	41.9938	37.3116	35.1268	29.1516	32.2833	30.4928	28.1168	23.8558	21.7562	36.3471	29.8999	19.7398	25.0626	26.8152	31.5483
ACVR1	ACVR1	23.1528	20.3546	23.5716	22.4553	15.4627	29.8254	36.1783	24.0119	25.9183	14.4548	15.6983	15.5711	19.2674	28.0408	19.6632	26.1155	44.1893	44.6452	14.189	18.4859	27.4489	15.6294	36.8688	26.9676	2.9713	29.195	43.6607	27.6155	20.2452	40.0862	27.1483	37.3119	32.2502	48.3022	32.5185	34.4043	19.3232	35.3154	45.7157	60.5308	21.6034	19.7297	40.1289	20.0358	20.8075	20.7581	17.6594	24.2874
ACVR1B	ACVR1B	30.236	28.6894	15.3419	8.0279	22.1535	43.1212	39.3415	31.0298	25.5026	19.3911	53.3577	20.8123	28.5953	29.0608	22.9977	34.3863	54.3048	23.3343	27.8528	29.0475	41.1584	31.453	40.4181	26.1466	10.0379	28.3165	35.9976	42.8944	23.799	49.4225	28.686	24.8178	19.7072	60.1559	51.9118	48.4803	53.4958	40.3389	34.5477	56.67	32.95	30.012	30.5947	31.3317	32.1293	62.7484	38.3362	32.0422
ACVR2A	ACVR2A	10.3116	5.8658	3.391	4.1452	3.2435	11.8548	6.4313	3.7027	5.5813	2.9114	8.3133	5.2896	5.1685	6.7181	4.7585	4.1624	11.9447	6.5311	6.6491	5.3425	13.5975	7.0857	8.5256	17.6407	2.8401	7.6901	12.4379	8.6975	5.1081	8.7952	7.7891	10.6164	3.2688	8.3667	9.4919	13.1532	10.3089	7.7077	8.7869	9.635	5.8183	6.336	6.5145	6.9766	6.7479	8.0027	11.6646	7.1278
ACVR2B	ACVR2B	7.5605	9.4104	3.9465	3.5604	4.4949	15.0716	8.5586	6.2542	2.1564	2.4733	7.8401	4.9184	8.2384	5.9283	6.0037	2.267	6.4099	2.9268	2.7382	6.7601	12.1327	9.2027	7.8869	14.8586	7.7207	5.1039	6.9087	4.5711	7.9186	11.0091	8.5117	4.4184	2.8241	9.885	12.8162	8.5105	8.7899	6.7633	10.4171	9.8432	7.5768	12.3596	4.362	7.6012	5.6139	6.0695	9.9292	7.5223
ACVRL1	ACVRL1	14.7828	8.2549	21.2973	12.5767	4.5518	10.9752	14.7011	12.0587	6.7239	8.6259	4.6138	4.3553	4.9642	15.9508	12.2792	8.6892	6.455	83.2963	5.6832	7.7714	4.7166	5.5404	7.3704	15.7685	13.2858	18.0234	19.8165	8.4653	5.9558	13.2587	8.7758	14.3292	25.2024	28.5372	7.6939	7.9233	7.3227	7.7857	5.8791	12.4464	4.0943	8.001	11.7079	4.5693	7.6301	10.9272	4.0338	9.8238
ACY1	ACY1	0.0959	0.1571	0.0696	0.0694	0.0294	0.1497	0.051	0.0768	0.1257	0.0458	0.068	0.0653	0.0778	0.1291	0.2369	0.1391	0.0695	0.1165	0.2873	0.4071	0.1181	0.3851	0.0268	0.2172	0.8533	0.127	0.2654	0.1922	0.064	0.0468	0.1621	0.0248	0.1011	0.0564	0.0638	0.0771	0.0981	0.0571	0.0681	0	0.0487	0.1536	0.1344	0.0297	0.0712	0.036	0.0179	0.0653
ACYP1	ACYP1	7.0182	7.0024	8.1456	8.9583	8.0541	9.6456	3.4433	8.5593	9.6506	14.1926	25.7466	6.5054	11.5864	10.1855	10.7654	6.5316	13.6167	10.2281	28.1188	7.6495	5.3274	8.5477	7.6488	41.9803	8.7252	5.467	11.7834	6.1561	10.1414	11.8642	6.6066	10.3841	9.7284	5.4739	9.0633	6.2337	12.6321	6.629	4.8208	5.2336	7.0849	16.726	25.9409	8.6801	10.6092	16.5429	16.6487	13.2158
ACYP2	ACYP2	27.09	23.2536	18.3589	39.8546	29.0999	18.5763	21.7713	35.6972	48.5778	27.3987	33.7995	41.7077	27.0149	17.8831	30.6645	33.798	28.7982	18.0576	30.0403	17.5105	26.1901	26.2063	24.7739	30.7026	33.1863	13.1742	12.9819	12.6445	29.0168	28.9288	23.5471	39.4728	11.0049	18.861	16.7147	27.4026	22.7332	30.9743	35.9405	17.6696	26.7649	29.9563	32.3117	15.2971	24.0839	32.1336	30.184	13.5307
ADA	ADA	42.9322	7.6672	6.2234	7.3845	2.1025	5.3633	25.7278	1.8421	5.9527	6.8564	13.11	2.3625	5.7576	8.4056	16.2649	5.2064	6.8401	13.2935	28.1778	14.8898	8.1312	9.3962	4.2789	17.9351	12.8665	9.3695	2.5397	6.7705	6.0352	7.0249	9.969	17.8711	5.87	11.5613	1.7602	30.4524	5.5032	8.1973	5.9823	5.9745	4.7933	25.1249	6.0403	3.5727	6.5699	10.8808	6.5808	4.8865
ADAM10	ADAM10	17.3565	20.6127	10.2166	12.9455	13.858	17.0469	17.8648	13.4018	16.6528	10.2485	13.1704	17.7378	16.7848	17.7815	17.0247	20.5193	24.5267	27.0783	15.779	11.7788	29.3188	15.9444	20.6895	27.7218	5.4274	12.3782	16.9461	34.9834	18.6121	25.1068	20.851	21.7752	10.1426	31.1872	25.9287	24.8694	19.1487	30.3843	23.4143	31.7858	13.3381	19.0758	21.0501	15.1305	15.7309	19.4151	20.0592	11.3989
ADAM11	ADAM11	5.2864	2.4248	4.0192	2.1975	2.5263	7.6994	2.3293	4.2061	9.6641	8.5989	66.2672	1.9239	3.5767	3.6381	4.3896	4.0514	33.3696	1.8491	6.6507	20.9122	6.08	8.6859	17.1918	7.3046	11.2304	4.2623	9.3496	3.3446	6.4911	4.5708	6.3392	16.6297	5.2034	3.3668	7.6423	24.3619	34.2275	7.1412	4.6285	3.3816	12.8638	3.691	5.0965	12.6566	17.2687	49.0823	13.8301	5.079
ADAM12	ADAM12	0.9154	0.694	0.4002	1.7379	0.5778	0.3128	0.917	0.4327	1.2138	0.7682	0.2501	0.6104	0.1988	0.2723	0.3786	7.3551	1.7821	25.0865	5.5419	1.7436	0.7023	0.4123	7.2435	4.1109	0.1718	0.1116	1.2563	22.3694	0.9149	0.4597	0.6853	4.2843	0.4459	25.5109	0.4709	1.8731	0.2874	1.2738	1.4366	0.3661	0.8345	0.1424	8.2948	0.7189	0.3757	0.4198	1.4104	0.2424
ADAM15	ADAM15	24.7643	39.3263	43.1231	60.1963	46.4757	32.2344	35.8682	31.8637	44.1152	32.9168	19.9875	29.7109	29.4771	34.2309	42.9054	48.177	26.5138	55.308	39.7288	32.669	32.0787	39.6086	48.4828	26.9741	58.0673	28.9089	40.8296	53.8776	37.8138	34.1015	44.5419	32.2309	28.4049	40.625	28.5835	26.6303	26.1008	36.9013	27.0387	37.0995	24.5753	35.6134	90.2935	26.7759	17.3397	25.9496	29.3383	21.3867
ADAM17	ADAM17	8.5018	13.2371	4.0253	2.7131	4.8575	16.6538	11.3436	7.878	9.7474	8.6384	6.7954	6.9053	14.5274	10.3904	9.116	15.2916	16.5093	17.8142	10.4582	7.5044	21.2647	9.5979	18.5217	24.5729	1.3536	11.0584	14.0453	16.8203	8.8381	20.6866	13.0253	10.8857	5.1768	23.3473	13.1132	14.0274	9.2846	21.7848	15.1898	20.4783	10.3195	9.0017	20.9457	8.5108	7.8039	7.326	11.8245	9.1217
ADAM18	ADAM18	0	0.0139	0	0	0	0	0	0	0	0.0424	0.014	0	0	0	0	0	0	0	0	0	0	0.0159	0	0	0	0.0131	0	0	0	0	0	0	0	0	0	0	0	0.0176	0	0.0166	0	0	0	0	0	0	0	0
ADAM19	ADAM19	6.3051	3.5186	1.0243	1.607	0.7756	3.7208	2.4489	2.2978	3.7349	1.4887	4.2861	1.6727	4.3418	2.2808	4.4478	18.3931	8.2174	11.5042	3.3575	4.7379	2.3486	3.0401	5.3949	2.5327	0.911	1.864	7.0724	10.0431	2.1927	1.6502	3.7705	6.63	2.1713	9.6947	4.571	6.2851	2.8025	13.5157	3.6438	9.511	2.1585	4.7061	8.3724	3.0699	2.142	3.4005	3.8303	5.3051
ADAM2	ADAM2	0	0	0	0.0282	0	0	0	0	0	0	0	0	0	0	0	0	0	0	0	0.0221	0	0	0	0	0	0	0	0	0.0417	0	0	0	0	0	0	0	0	0	0	0.0218	0	0	0.0219	0	0	0	0	0
ADAM20	ADAM20	0.1785	0.1329	0.098	0.3227	0.0994	0.3437	0.2157	0.0325	0.0607	0.1742	0.2493	0.1104	0.1973	0.1528	0.0534	0.0588	0.1469	0.0328	0.1851	0.2754	0.2997	0.0868	0.0226	0.2594	0	0.1253	0.028	0.209	0.2166	0.3362	0.2741	0.2093	0.0684	0.1909	0.1726	0.1087	0.0922	0.145	0.2764	0.0906	0.0823	0.1386	0.0909	0.2511	0.1928	0.1826	0.1517	0.0552
ADAM22	ADAM22	44.432	38.893	17.358	5.3835	15.8909	111.5748	54.9681	22.1385	28.2905	12.1646	34.3182	26.5929	29.0666	43.9969	29.9434	19.8056	54.9309	7.4006	18.2193	28.1649	85.4455	36.2242	23.2837	42.4322	15.9973	52.8003	108.9675	10.2693	25.4216	44.5131	40.4283	35.0788	20.604	65.838	116.6291	48.8507	58.7686	34.5407	53.1689	57.9515	40.3618	34.5139	33.0269	53.5311	35.8881	65.0953	69.5795	50.1344
ADAM23	ADAM23	42.0504	17.3549	8.4355	32.8337	7.1482	18.3966	24.1286	7.997	16.9097	10.2979	50.0332	7.1942	29.0815	25.6106	21.4491	33.6403	49.1128	20.0061	33.868	18.1715	33.9243	19.6239	41.3727	14.6764	14.0379	31.5401	75.8221	66.8895	10.1586	22.8582	18.236	35.8241	16.9975	38.9525	26.5316	36.4993	43.26	42.4704	17.4464	45.9227	22.0579	34.9351	21.9278	21.7149	22.6434	75.1772	28.8634	30.9295
ADAM28	ADAM28	1.689	14.9669	9.0805	3.8011	4.1161	0.8464	2.264	9.3526	9.7467	10.7236	2.2608	8.8032	4.0631	2.8221	17.3535	15.701	9.0323	7.3257	13.2483	7.3182	2.1516	5.3591	8.2283	2.1264	0.6926	1.1008	0.2945	20.7657	7.5894	4.3719	12.3125	12.2253	0.9951	11.6152	2.4655	4.5053	2.7484	18.0301	10.2125	27.8656	5.6009	3.491	9.7389	1.1373	7.7632	2.8785	7.7715	1.6221
ADAM29	ADAM29	0.7461	0.9796	0.0276	0	0.0583	0.0509	0.4047	0.0152	0.0142	0.0182	0.09	0.1295	0.2468	0.4916	0.1128	0.0184	0.4824	0	0.0109	0.28	0.1031	0.2954	0.0956	1.1053	0.0813	0.462	0.8686	0.0654	0.2846	0.2876	0.9004	0.1375	0.4252	0.4254	0.3644	0.8363	0.4152	0.3854	0.4756	0.2445	0.2222	0.2275	0.032	0.2945	0.3844	0.1713	0.3559	0.1295
ADAM30	ADAM30	0	0	0.0184	0	0	0.0339	0	0	0	0	0	0	0	0	0	0	0	0	0.0217	0.0215	0	0	0	0	0	0	0	0	0	0	0	0	0	0	0.0202	0	0	0.0453	0	0.0425	0	0	0.0426	0	0	0	0	0
ADAM7	ADAM7	0	0	0	0	0	0	0	0	0.0568	0	0.012	0.0516	0	0	0	0.0122	0	0	0.0288	0.0143	0	0	0	0.0135	0.3059	0	0	0	0.0135	0	0	0	0	0	0	0	0	0.0151	0.0431	0.0141	0.0128	0	0	0	0	0.0126	0	0
ADAM8	ADAM8	4.7706	6.649	2.048	2.4099	2.0277	6.9523	3.4801	2.7064	0.8197	0.8178	5.1995	2.5274	1.1576	2.5235	4.0595	1.771	4.6718	1.5795	54.5379	7.7308	4.4789	9.3376	0.3055	6.6584	5.9959	2.5002	5.086	3.6114	2.3263	1.822	6.1133	2.8867	3.2913	5.9923	1.4053	2.1812	3.5701	1.517	0.6894	2.9119	2.9356	3.933	5.0033	2.608	3.0545	2.2144	3.9879	2.1209
ADAM9	ADAM9	14.5382	44.6096	9.8155	11.2072	6.8956	19.575	12.7842	13.342	22.4949	9.4699	7.512	13.2156	21.769	18.5199	25.0307	39.5461	39.2881	29.0729	27.2815	19.5593	23.7336	10.8163	40.2559	24.2428	3.4267	14.8971	14.4758	63.0579	10.1503	25.3236	26.6611	35.5364	11.8378	49.0949	20.8241	19.6288	15.3911	52.09	27.1371	75.4813	14.3331	21.5399	38.4397	9.4504	11.0557	12.7413	19.0195	10.9024
ADAMDEC1	ADAMDEC1	12.2966	0.1523	0.1573	0.4372	0.0855	1.1612	22.8935	0.1489	0.1044	0.3329	0	0.0317	29.4247	0.8759	0.6124	6.1559	0.0337	7.4512	2.7055	0	0.3665	0.1244	0.0778	1.5858	0.4633	0.7183	0.8361	7.1352	0.0248	3.3555	9.886	0.384	2.3328	0.9573	0.2968	0.0748	0.4438	0.1385	0.4225	8.9098	0.1416	0.0794	1.4597	0.9211	0.0553	0.093	0	0.601
ADAMTS1	ADAMTS1	3.5709	8.7964	2.7839	31.8613	3.5202	6.5556	12.0913	2.6228	10.0302	5.1411	3.3397	2.1555	9.521	17.7947	24.9016	3.8176	30.0198	15.0882	25.1829	2.3102	2.1564	4.9019	8.0385	11.1832	1.8669	11.7502	1.8893	14.6653	12.3115	2.4977	13.2488	11.3282	9.9083	32.7994	5.2678	3.835	7.7402	9.9213	4.0466	11.3687	6.3978	3.7317	18.3344	10.4746	4.307	7.0969	2.4731	7.3492
ADAMTS12	ADAMTS12	0.9349	1.1377	0.7018	3.2522	2.6765	0.3737	2.6231	3.3835	0.5125	0.9463	0.2288	2.828	1.9389	0.6161	1.9275	1.0265	2.5903	1.0221	5.5678	1.0753	1.5349	0.6254	2.6937	0.7358	0.1512	0.4636	0.5305	1.1691	1.4498	0.5064	3.8873	4.5625	0.3185	4.7489	0.8601	3.2575	0.4292	4.8228	1.6892	3.2308	0.9046	6.2593	6.0736	0.9279	0.3857	0.6435	3.2223	0.3934
ADAMTS13	ADAMTS13	12.0457	9.6652	6.7589	7.6846	9.9329	18.4755	8.321	6.2661	9.3682	7.061	11.1472	4.5694	7.8241	11.4049	10.3061	15.4304	9.5949	4.6935	18.7042	18.7009	8.5314	19.8779	9.1765	17.9487	8.6639	5.8381	16.8523	6.9708	12.3787	5.5391	7.8958	9.6967	10.9018	10.1173	7.1729	10.2391	7.9712	5.6074	2.9891	5.1702	9.0323	8.8705	13.6381	6.8483	10.4075	6.4871	13.1323	6.917
ADAMTS2	ADAMTS2	3.3828	0.3878	0.8763	1.2174	0.4127	1.1376	0.778	0.7154	1.2797	0.7601	5.1124	0.4319	0.3709	2.0976	1.1426	1.3076	1.0785	3.9717	5.9976	0.7474	1.1226	1.8088	0.7804	0.759	1.3361	0.32	1.1193	10.4018	0.7676	2.1213	0.7638	1.7308	1.605	4.3264	1.3913	2.5883	1.4714	1.3652	0.6398	3.4576	0.861	0.3815	1.4662	0.5932	2.2926	4.9742	1.4431	1.1186
ADAMTS3	ADAMTS3	0.4531	0.6586	0.0313	0.4212	0.3272	0.1443	0.3785	0.4016	2.2894	1.467	1.0481	0.5727	0.1574	0.7314	0.0959	1.8448	1.1953	0.6809	1.5874	0.2472	0.2471	0.1299	19.6272	0.4224	0.023	0.1071	0.0559	1.0282	0.4148	0.0947	0.686	0.8517	0.1091	0.8565	0.1635	1.3526	1.4193	0.5204	0.6708	0.6598	1.0429	0.0967	5.5957	0.4607	0.5671	1.3353	0.5325	0.1431
ADAMTS5	ADAMTS5	4.2265	3.5093	0.5107	2.5188	2.7608	17.4006	3.469	2.2404	4.5721	0.144	2.2891	1.9756	3.2246	2.949	2.347	1.0938	3.7334	0.3382	3.1853	2.1285	4.7009	5.4804	1.192	6.9346	0.6527	0.7532	9.6661	0.4055	2.8522	2.2132	1.9118	5.6141	2.1242	7.6075	6.8234	3.1668	2.9128	3.1325	3.7384	4.4749	2.6752	3.2419	2.3818	3.3275	2.221	1.2137	3.2824	2.8034
ADAMTS6	ADAMTS6	2.4252	5.3512	2.9496	1.3784	1.882	5.4303	4.0676	3.2326	2.1009	0.4295	4.3434	1.6487	6.1584	3.7184	3.7741	6.766	4.0456	2.3673	11.1892	3.4602	15.1463	15.0608	1.3147	40.6313	0.5369	9.2185	5.556	2.0613	3.5557	3.1106	3.5866	5.6903	3.0189	4.8895	7.878	3.4757	2.7133	3.1378	1.3832	7.9929	6.6845	4.7869	2.3149	5.793	2.3277	1.3042	6.2569	6.9326
ADAMTS7	ADAMTS7	1.6365	0.8818	0.3319	4.11	0.582	0.6385	0.6059	0.3743	0.9625	0.6762	1.0431	0.3282	0.9158	0.8963	1.2891	0.7623	0.656	5.3559	8.0833	1.0499	0.3166	0.2737	0.7174	10.2443	3.5347	0.3611	1.0204	20.6857	0.9207	5.3921	1.2298	7.6377	1.897	4.735	0.4818	0.6733	0.4582	1.5924	0.8546	18.9663	0.7267	1.3599	1.8671	0.2351	0.4687	0.643	0.8851	0.3379
ADAMTS8	ADAMTS8	2.4972	1.9984	2.2233	4.6924	2.3323	37.9684	9.825	2.3895	9.1007	7.708	23.7018	7.0812	5.2075	4.6263	3.3712	10.476	18.7975	14.7781	5.3719	9.3412	2.9399	5.0404	10.3422	1.0357	1.3832	2.4891	1.4578	11.8658	8.5826	1.9221	8.0913	7.5307	5.1707	9.5495	7.0332	10.9154	10.353	9.4089	5.6128	3.9304	3.1959	2.4431	2.793	5.83	6.3922	13.5977	6.5117	3.054
ADAMTS9	ADAMTS9	8.5103	5.0166	2.622	20.2284	16.6417	12.7477	8.776	11.0839	11.2854	2.9127	6.6654	7.9478	2.7878	16.1098	3.2993	14.3705	11.4478	15.6092	8.5495	11.7847	8.9624	7.7549	5.9706	3.0939	0.3475	1.3071	2.1067	11.5962	20.1934	1.6976	6.3006	4.0649	1.6826	14.4735	3.4328	8.1403	3.358	5.507	9.1934	7.1394	16.7719	3.6168	17.2377	5.0861	8.1291	3.0105	11.0996	1.5379
ADAMTSL2	ADAMTSL2	32.7379	30.6919	12.8419	26.3127	29.4149	36.3518	22.5015	31.6572	20.1081	13.5568	31.7475	23.6432	6.1563	23.2853	11.5245	23.575	14.3434	95.2006	10.9643	18.5988	22.2449	24.2468	17.056	16.3773	5.1057	11.0513	20.2152	14.4752	19.1853	16.6047	7.8044	35.44	20.8773	31.9525	24.6508	15.9645	31.7853	23.6492	18.3916	39.2951	10.9988	32.3845	6.5491	16.4009	23.1569	18.9381	27.8844	15.3667
ADAMTSL3	ADAMTSL3	0.493	2.7579	0.6406	1.0005	0.4916	1.0265	0.6366	3.4536	1.323	0.9542	0.9729	0.4906	1.0742	0.6882	0.7961	0.3988	1.0104	1.6841	0.2255	2.2694	0.5097	0.6657	1.1482	0.7	0.0496	0.785	0.3537	0.639	2.6759	0.6915	1.4286	2.7238	0.7057	1.6617	1.1068	0.5295	0.8613	1.3156	3.9217	1.3637	0.531	0.7694	0.4171	0.2519	0.6285	1.0059	1.3217	0.3558
ADAR	ADAR	107.6929	128.8474	45.0858	94.3434	62.3594	176.3844	123.8796	138.0211	99.9256	66.9662	106.373	71.2199	107.8141	92.7623	92.3227	218.7213	170.2836	131.5477	116.7067	109.8579	173.8746	105.1565	177.0419	143.2989	58.0446	94.1634	118.9914	128.3493	88.7224	125.6401	135.5633	174.0108	57.1502	193.6154	152.661	141.2741	128.3372	198.5032	170.5391	285.2438	89.4808	155.6038	184.7375	120.6232	93.3116	140.8528	119.8881	95.2931
ADARB1	ADARB1	5.3347	4.9252	3.7246	3.1085	2.8072	13.7796	6.166	4.0109	6.546	5.4267	21.6945	2.8566	3.5602	5.7314	3.499	7.0587	15.3451	7.6327	7.7865	15.5953	12.2594	6.2493	14.1767	5.1697	3.444	6.3285	10.2979	8.0418	5.2659	6.2375	5.3584	7.3477	3.724	7.8703	8.7788	9.8545	12.6399	4.9524	7.7717	3.6174	5.6344	3.9933	6.0709	9.8262	8.7334	19.6315	7.6703	6.2848
ADARB2	ADARB2	17.3785	4.6436	2.4737	2.1415	24.9468	22.5195	29.1135	31.6399	3.4861	14.156	8.0454	6.2583	1.5653	4.6075	3.1792	3.3745	6.9312	1.1114	0.869	27.6461	34.0557	18.9026	6.699	1.1147	0.7406	6.9843	2.7599	0.7555	25.4229	6.4915	11.055	5.8358	4.3963	12.937	20.406	15.9084	19.3933	11.6558	12.1433	1.756	9.8778	5.3917	0.9502	16.7298	13.2706	40.4615	10.3276	7.4436
ADAT1	ADAT1	15.5494	13.5161	7.0486	8.4072	5.6378	15.6196	17.6954	6.3137	18.4478	6.874	9.7625	9.6673	14.2025	14.6749	7.2723	36.6301	21.4885	17.0979	10.5519	10.4961	29.1924	11.4967	33.1108	15.0547	5.6109	11.9234	28.8526	17.2474	10.0011	10.9538	15.9318	21.4155	10.7712	27.2331	21.9367	19.4205	14.8751	23.0304	16.0745	24.7475	11.4799	9.884	18.7414	9.4804	10.2247	14.9916	17.5223	10.4686
ADCK2	ADCK2	49.1749	43.973	21.9203	59.211	29.915	22.2541	44.9444	27.4088	50.6269	26.0932	36.73	24.2664	22.0818	35.0375	32.6699	47.1833	27.3789	43.2189	49.6744	22.0913	41.0309	35.3518	51.5032	46.7914	37.4578	17.9389	21.9813	51.7397	18.5727	31.3517	34.3815	49.4401	21.9606	38.4459	24.2748	47.1571	31.9279	38.1272	44.9034	52.2522	21.7581	23.1913	58.9914	27.3499	19.9462	26.1281	50.7954	23.9524
ADCY1	ADCY1	5.6766	2.3929	3.0488	5.0252	0.4925	3.1276	3.703	8.996	13.0727	7.5614	48.3342	1.4366	3.7022	1.979	2.2878	7.1223	46.4994	5.8665	4.9822	9.5953	2.7551	3.9665	22.8382	3.2872	4.7425	2.7658	0.8925	9.0304	8.9046	10.8483	5.5763	20.1967	6.7588	7.7018	20.9186	24.6476	38.4528	9.4428	7.436	6.0673	5.8463	5.7015	14.9656	12.8139	18.7892	85.6585	11.5602	4.7651
ADCY2	ADCY2	21.7214	23.7159	19.8842	21.759	38.1935	12.8628	43.6759	52.5145	33.3142	19.9219	29.7793	48.0668	66.3031	38.3886	53.688	16.6581	47.1127	13.2349	23.8385	23.3055	27.3961	20.7788	27.7284	41.7445	14.3132	13.7849	11.1308	4.6448	33.7564	108.2633	40.5302	39.4882	14.0032	22.7688	14.633	42.7116	36.9989	58.368	39.688	83.0682	69.9453	51.8148	32.254	27.3857	24.2439	47.9874	21.8297	17.4873
ADCY6	ADCY6	16.4644	21.9443	7.6239	2.486	3.7922	25.47	20.9206	10.2653	12.8277	5.9053	11.5813	6.6156	16.0621	14.7849	16.1646	21.4407	20.9523	21.4588	24.9822	19.733	24.2438	18.4047	19.5121	28.9826	2.9737	21.1507	26.1105	28.804	14.5066	20.2431	17.4189	9.0649	11.3319	27.8953	16.9569	17.3447	15.4708	13.1519	7.3341	21.0698	14.1764	17.9062	26.9456	13.1014	11.4285	13.5458	15.366	17.0732
ADCY7	ADCY7	2.86	13.6152	3.0094	1.1065	0.9297	4.135	3.9973	5.2387	1.4122	1.0575	2.4697	1.4455	2.288	2.3638	3.3701	12.4971	4.2416	8.3048	5.3343	7.165	8.2322	4.4192	8.8542	5.0462	0.8917	4.8493	7.5341	10.0593	3.4236	6.2381	7.8858	7.8964	1.1955	16.6733	5.0232	5.0469	1.7326	11.1718	7.2886	15.9374	1.8343	2.7765	11.8889	1.2003	4.2551	1.7813	7.2118	5.2576
ADCY9	ADCY9	10.9101	10.8764	4.2444	5.0369	5.6434	7.574	4.7536	7.989	6.3901	3.1248	11.2582	4.3553	5.5703	4.0586	4.7481	10.0331	16.9822	6.9505	7.4641	8.1418	14.0336	6.0773	12.1716	17.9748	5.3742	10.1552	11.3167	27.6383	5.6422	11.1142	9.0314	12.2937	5.7057	13.4904	11.2724	9.9147	7.4722	14.7548	8.3536	23.2661	4.5759	7.9316	16.2328	4.2718	6.8731	11.5569	8.8287	8.7264
ADCYAP1	ADCYAP1	0.1404	0.1231	0.0707	1.4592	0.0358	45.548	0.1866	0.1405	0.5911	0.7814	6.4292	0	0.316	0.1102	0.2311	0.7205	3.3674	0.9703	0.3336	13.088	0.0864	0.0783	1.2401	0.3895	0.1249	0.2194	0.4044	3.114	0.4997	0.1283	0.1797	14.8496	0.4315	0.9804	0.8554	4.3563	2.8708	1.2192	0.8469	1.4048	0.2078	0.1373	0.6393	0.3258	2.9881	4.2708	5.5772	3.2222
ADCYAP1R1	ADCYAP1R1	411.9265	521.9752	115.3207	51.7754	460.5968	104.8163	511.5195	502.3583	717.4276	342.824	399.6704	339.7305	557.3196	291.7459	601.835	94.9001	576.3709	211.0139	49.7054	574.1754	341.555	400.545	198.2395	464.4666	186.6422	170.394	135.2442	63.9801	441.5848	853.9306	315.9733	559.0542	74.2054	674.491	249.0178	612.639	398.8101	583.9321	809.6565	278.5059	648.877	683.8023	134.0469	299.147	459.586	388.0056	1016.4871	227.5548
ADD1	ADD1	115.1253	110.5865	63.2153	107.9853	114.0059	165.1045	168.2697	193.1705	112.2538	70.4727	141.5257	105.7645	117.4612	111.7045	146.1634	136.5814	123.9135	139.3804	74.8498	151.4131	165.2176	169.4069	112.2203	157.1131	55.6004	55.0594	60.6749	121.5696	108.12	152.0409	152.3733	153.4865	52.2962	164.5631	125.7224	180.2666	124.7875	143.5723	137.2577	166.5285	141.4433	180.1234	115.5031	128.2894	98.2068	171.4956	137.3123	63.8155
ADD2	ADD2	26.2039	19.8703	7.9738	22.7469	9.5946	50.8545	25.2171	24.8204	13.5626	11.5474	54.966	13.9439	19.7325	30.5515	22.2671	20.3658	58.6947	23.4347	21.0587	23.5277	47.6356	38.1394	24.3996	67.4715	28.0351	32.1425	61.0013	21.6245	18.1978	27.2599	22.7891	44.6162	12.4152	55.8667	64.4672	41.6783	46.1615	38.1402	39.3124	25.6707	22.1571	34.4796	34.2737	33.4093	30.5916	57.2823	44.7696	34.4709
ADD3	ADD3	84.653	159.9776	61.3124	37.1387	111.2617	123.6475	128.9836	146.171	225.5727	156.8062	100.1499	244.1612	127.9386	115.7436	181.1254	192.4761	225.1096	91.0605	70.9459	120.8624	163.1372	106.653	130.9513	189.7027	14.04	73.3894	100.025	60.6311	175.2777	102.8817	207.5919	128.6118	56.3309	193.5701	128.953	241.4618	143.4433	236.5213	233.4336	62.5937	197.7178	172.5114	227.5738	79.3135	121.9761	172.63	190.1183	84.7674
ADH1A	ADH1A	0	0.0238	0.0246	0	0	0	0	0	0.0761	0	0	0	0.0275	0	0	0.0491	0	0	0	0.0288	0.0501	0	0.0284	0.0812	0	0	0	0	0	0.0248	0	0	0.0214	0.0897	0	0.0272	0	0	0	0	0.0258	0	0.0855	0.0315	0.0302	0	0.038	0
ADH1B	ADH1B	0.3116	0.2808	0.1119	0.0837	0.5226	0.1314	1.1417	0.2444	0.1025	0.4722	0.1891	0.3296	0.1593	0.3626	0.2634	0.1678	0.1296	0.0682	0.012	0.1132	0.1711	0.2648	0.5815	0.0056	0.0225	0.0604	0.0291	0.1085	0.1574	0.6364	0.2975	0.1956	0.9097	0.1176	0.2631	0.0959	0.5502	0.2069	0.3408	0.1411	0.1496	0.3596	0.059	0.4236	0.4002	0.8214	0.1338	0.0286
ADH1C	ADH1C	0	0	0.1393	0.2084	0	0	0.0383	0.0577	0	0.0687	0	0.2451	0.0389	0.0775	0.0474	0.0696	0	0.0583	0.0411	0.0815	0.0355	0.0385	0.0402	0	0.41	0	0.1494	0.5773	0	0.1054	0.0885	0.0372	0.1822	0.1695	0	0.0772	0.0982	0.1716	0	0	0	0.123	0.0404	0.3567	0.0428	0.0721	0	0
ADH5	ADH5	50.1076	74.1856	44.5861	40.9437	55.3738	100.9652	88.8389	41.621	99.1994	67.4304	44.0531	62.4022	109.3168	70.3525	93.294	105.2371	64.8142	84.0175	118.7938	58.3883	75.5849	37.8692	114.495	82.5667	34.0868	55.7324	90.1417	82.344	72.6904	130.0071	78.5059	109.4288	38.3942	98.0683	82.5179	99.6075	72.5382	92.0744	85.3694	102.0747	104.332	101.746	142.9766	65.3918	63.8655	77.4247	62.6642	46.3856
ADH6	ADH6	0.0412	0.3013	0.0498	0.0559	0.0632	0.1493	0.1507	0	0.135	0.0615	0.0122	0.0701	0.0696	0.1664	0.0848	0.1991	0	0.1668	0.2351	0.2186	0.0888	0.0551	0.23	0.0824	0.275	0.1137	0.2494	0.0295	0.0963	0.1633	0.1266	0.1329	0.0326	0.2424	0.0822	0.0276	0.0117	0.0767	0.0439	0.259	0.0654	0.077	0.3465	0.0797	0.1071	0.0258	0.0963	0.0175
ADH7	ADH7	0.1751	0	0.0176	0.1319	0	0.1139	0	0	0.0546	0.0174	0	0	0.138	0.0196	0.024	0.0176	0.2114	0.1476	0.5826	0.0413	0.018	0	0.0204	0.3693	0	0.0161	0.0252	0	0.0195	0.0889	0.0224	0.0188	0	0	0	0	0.0166	0.0869	0.0207	0	0	0.0623	0.1636	1.1968	0	0	0.0546	0
ADI1	ADI1	36.6054	29.3099	27.9637	47.8445	44.3512	39.5465	36.1648	34.6148	76.5494	30.8218	27.9643	44.8574	30.2988	26.3319	47.0527	59.8933	30.9871	24.7291	47.5024	48.3698	37.4215	31.3358	35.3075	46.429	55.4767	13.7014	38.0261	44.4781	40.7641	44.3228	48.9826	36.5264	23.352	28.3942	16.6358	45.2641	50.787	37.764	46.7899	17.7678	35.9978	43.7192	54.5326	39.7731	26.4001	40.2129	35.4872	20.3955
ADIPOQ	ADIPOQ	0.0296	0.0115	0	0	0	0	0	0	0.0369	0.2353	0	0	0	0.0133	0.0325	0	0.0179	0.0199	0	0	0	0.0132	0	0.0131	0	0	0	0	0	0	0	0	0	0	0.0262	0.0264	0.0224	0	0	0.0138	0.0125	0	0.0138	0.0305	0	0.0123	0	0
ADIPOR1	ADIPOR1	76.9547	79.1024	64.6412	72.0066	88.855	117.2857	118.9617	92.9078	96.9301	72.1738	84.0479	84.4789	77.4185	84.0402	80.6489	115.953	112.7072	90.3039	122.8511	79.4809	98.7023	69.3685	103.537	102.6906	49.3168	59.6797	59.7356	139.1184	75.853	86.4538	122.0877	106.9043	69.5798	106.508	92.7053	99.7463	100.5247	140.4963	117.9103	140.7577	77.5216	67.8585	123.8299	94.4602	68.1758	104.3752	75.2888	63.6629
ADIPOR2	ADIPOR2	96.3783	66.5753	57.7423	49.9721	138.4028	180.2426	206.3667	90.9814	66.8868	61.8656	83.7201	109.9596	104.9256	90.6959	65.4227	82.1284	71.0562	103.2972	57.7349	112.2805	157.1537	131.6213	64.6489	73.8335	21.016	47.8305	49.9206	94.4643	170.8815	124.7582	112.7134	84.6363	60.3346	114.9239	105.1383	86.7071	141.7633	122.3364	136.5309	150.5318	131.3731	331.1295	75.1112	98.3075	60.192	168.5884	73.3797	45.1627
ADK	ADK	15.1115	23.8702	15.1296	15.9295	18.7651	19.992	19.7206	16.9163	19.8621	13.9605	18.3437	29.0906	33.1824	21.2584	32.5668	16.6392	34.1274	17.3726	22.3374	15.1077	39.588	15.1754	21.8111	27.0783	12.8857	17.6704	25.027	20.3591	19.1596	49.1156	32.1077	43.8244	12.8976	28.1172	20.596	23.0988	18.8282	42.548	33.6711	23.5753	25.6449	35.8732	18.3086	13.9215	18.4651	19.0884	31.3477	17.2173
ADM	ADM	4.1745	1.3918	8.4381	15.9393	7.9792	4.9794	40.1313	11.6353	12.6679	5.7009	12.1964	1.9914	10.5397	5.2483	1.0596	17.5513	14.7975	120.476	208.6839	3.8076	1.8255	1.3048	16.951	14.3679	1.5614	0.7102	4.316	8.9617	8.0208	2.6864	4.1346	7.1468	14.1018	53.8646	1.5561	1.803	3.8785	1.365	5.1507	2.6966	2.4749	0.7495	5.6032	7.3048	7.9376	2.7804	1.24	20.5305
ADM2	ADM2	0.4124	0.1855	0.3066	0.4588	0.0648	0.1768	0.1686	0.4233	0.2375	0.227	0.1625	0.5038	0.2	0.1849	0.3307	0.7152	0.1914	0.3423	8.1568	0.2842	0.1302	0.1132	0.177	0.1127	1.8433	0.1867	0.0183	0.8172	0.127	0.1933	1.3318	0.4502	0.078	0.2643	0.4077	0.1558	0.0481	0.2991	0.8256	0.9007	0.1476	0.0226	2.015	0.0818	0.424	0.0132	0.9094	0.036
ADNP	ADNP	45.2952	53.1724	23.3688	22.5995	23.1004	69.8727	54.1918	34.6442	38.5166	27.6431	46.5765	34.7348	53.2447	40.5257	40.7153	58.0547	58.0155	42.0016	52.4755	35.5612	79.2248	42.2554	70.8452	118.5999	17.0536	48.9209	64.6805	55.8487	36.2621	78.6887	59.0729	63.095	25.6775	78.1874	68.4675	65.4019	49.2869	55.0509	65.7582	80.2859	43.0095	59.152	72.2764	45.6642	34.8362	44.4508	61.0322	42.6026
ADORA1	ADORA1	86.6499	30.3272	23.3011	60.567	62.8334	16.0194	54.3493	45.2487	152.8463	54.513	81.781	40.3599	11.4162	23.962	26.8618	217.1755	44.6699	102.7157	46.8448	50.3429	23.1589	56.1585	125.162	30.3839	19.2494	11.6643	3.6664	81.8531	57.7581	24.096	23.3526	33.477	34.9303	35.1805	40.2282	72.0603	40.7336	47.3374	23.4125	9.7314	103.452	5.1051	172.4486	19.4917	38.9722	64.7285	53.5357	21.9142
ADORA2A	ADORA2A	0.1191	0.4305	0.0654	0	0	0.4344	0.187	0.1733	0.0203	0.0775	0.2942	0.0737	0.1755	0.2184	0.1782	0.0131	0.2352	0.1533	0.6328	0.9798	0.2133	0.2317	0.0755	0.8939	0.0193	0.3105	0.3555	0.2014	0.1301	0.3166	0.1995	0.1117	0.0913	0.0796	0.1583	0.058	0.1107	0.1289	0.0461	0.2569	0.206	0.2773	0.0455	0.134	0.1125	0.0677	0.1214	0.1472
ADORA2B	ADORA2B	2.5602	3.9094	2.1482	13.8201	1.498	12.3663	1.8902	0.8541	5.0242	2.2268	6.8292	1.452	3.4101	3.2766	3.1606	17.3276	7.21	6.9773	10.1397	7.8961	7.4869	1.0941	7.613	3.2915	1.6129	0.4511	3.5342	13.2058	1.5902	17.2258	4.3144	4.7935	3.6721	16.338	2.6238	8.2878	11.0693	14.9028	2.6501	3.9721	4.1954	4.2505	28.4982	3.2188	2.4819	12.7814	7.2796	4.5646
ADORA3	ADORA3	7.0689	33.3204	36.0486	54.0612	32.2166	7.0501	6.5219	53.971	31.3984	43.7026	9.6739	36.9856	11.2233	15.9202	30.4447	54.0895	15.0108	39.2796	34.6318	26.4365	7.6787	12.2773	30.5428	8.0465	3.2144	3.3618	1.3474	54.3109	13.9304	15.4811	31.0744	40.8413	6.3103	34.6191	7.6787	16.9445	7.9104	44.7623	67.6538	75.402	21.218	24.3353	23.3092	2.0286	35.1765	6.8002	29.9765	3.4942
ADPGK	ADPGK	14.0245	24.2027	15.3933	22.1041	12.4413	11.8909	15.1322	16.5303	21.5953	16.1178	16.0604	14.4549	16.5162	13.0026	23.0468	31.5753	24.5874	25.0911	41.9878	18.6899	24.1421	17.954	16.2977	30.1171	10.46	12.123	10.1251	48.0664	14.0366	15.9364	23.6307	25.3426	9.7667	22.5882	15.5653	15.2626	15.3257	24.9109	20.0719	35.589	12.9905	18.6001	36.4188	10.8033	12.7757	13.4998	18.6861	9.5953
ADPRH	ADPRH	2.1719	9.9658	4.4411	6.5911	2.168	1.687	3.9051	4.4455	6.0509	5.58	1.7655	3.8959	3.1726	3.1729	5.7749	9.9697	7.1168	15.288	10.2289	2.6966	1.8151	1.7223	10.6096	1.4267	0.6468	3.0574	2.2593	17.3139	3.2405	2.6948	5.781	4.8049	3.2519	6.0111	3.1489	3.0278	2.2554	12.2029	6.5291	13.7363	2.5435	2.0558	10.41	1.2318	3.5319	2.3714	4.0055	2.1889
ADRA1A	ADRA1A	3.8977	4.1894	0.4709	0.4616	3.2738	3.4907	6.591	3.282	3.3202	1.6753	1.1914	1.5893	1.7337	3.7155	0.8849	2.1426	6.6306	0.7885	1.6864	3.1557	3.8642	1.7891	2.962	47.8766	0.0239	1.0453	0.7783	0.0673	16.5787	1.2694	1.8888	2.5834	1.6075	8.3097	3.002	5.9502	1.4812	4.4624	3.7015	0.9384	8.7474	0.832	5.6684	3.9515	4.8901	3.4112	4.7869	1.7025
ADRA1B	ADRA1B	3.1418	2.6802	0.9403	1.2505	0.4195	2.8595	1.3407	8.7981	4.4503	3.5757	19.3329	2.0352	1.8688	2.2683	0.4744	1.0095	15.8637	1.9825	3.5549	10.0494	6.2819	1.2725	4.945	0.5375	4.3324	2.1623	1.0463	4.9089	2.0009	0.1756	1.3945	8.106	3.3715	4.2168	3.3148	10.1738	9.284	16.05	3.5803	3.0588	2.9803	1.0306	7.3907	10.4367	4.7299	12.9195	8.6223	2.4259
ADRA1D	ADRA1D	2.3251	0.5474	0.1277	1.3919	0.1619	1.0098	1.6854	0.8764	6.4422	2.2692	6.4418	0.3596	0.2855	1.2592	0.5467	1.1487	12.7922	1.6187	1.8082	3.2886	0.5577	0.2222	10.0871	0.3419	0.188	1.1493	0.2871	0.4538	0.2419	0.0368	0.8116	1.9671	0.525	2.0423	0.9033	3.8021	1.4237	4.0237	4.7367	5.3759	0.3831	0.419	5.0771	1.6587	1.4574	2.3596	1.1856	0.154
ADRA2A	ADRA2A	1.4381	2.9676	4.5773	6.5523	0.7881	3.3104	5.221	5.1954	3.1728	7.2942	9.2864	0.9947	1.1845	12.8975	2.8676	1.2285	22.4168	0.9698	1.1836	2.6129	0.5903	1.1575	1.4351	0.4516	0.6863	0.6837	0.1011	2.9284	3.3559	0.3705	1.2571	6.9534	0.5668	4.5385	2.2074	6.2179	4.4369	4.4391	6.3903	8.8815	0.7269	0.6115	16.6775	3.7632	6.0599	5.0872	3.1697	0.9145
ADRA2B	ADRA2B	1.5584	0.4162	0.7117	1.9299	1.3347	1.1763	1.5167	2.9719	1.1023	1.815	1.7114	0.5428	0.4807	0.9574	0.6464	0.4742	0.1777	2.6809	0.7173	0.8158	1.239	1.1492	0.6846	0.997	0.2183	0.2843	0.4454	0.5093	0.8846	0.6132	1.4135	0.7915	0.7112	1.0826	0.2773	0.4274	0.2091	0.6943	4.1808	0.6168	0.218	0.2488	0.3267	0.2279	0.3462	0.583	0.8948	0.2295
ADRA2C	ADRA2C	1.228	1.8502	1.0311	3.6498	1.5625	2.7377	2.1853	6.9574	3.9732	4.5683	14.7848	1.4165	0.6466	0.812	1.4732	1.0306	7.4611	4.2948	0.9497	3.0029	0.8201	1.7821	4.9064	0.1663	8.7005	1.2859	0.5757	2.1448	3.4177	3.0948	1.8222	3.7054	1.9082	0.7957	1.356	3.7082	4.0911	3.037	2.5706	0.6103	2.139	2.2437	0.4375	2.7376	3.9256	4.7363	4.5919	1.5218
ADRB1	ADRB1	4.0295	0.8902	0.9738	1.3759	0.7316	14.2067	5.3749	1.5533	7.5131	4.041	16.6509	1.2696	1.3909	2.4894	2.7759	5.4432	13.3203	2.8077	4.7239	4.3062	2.1133	5.6702	5.5995	0.8349	4.327	2.305	8.8741	3.9514	1.7134	1.5096	1.2148	3.1189	6.0548	1.0533	5.02	5.1977	11.0552	2.1775	3.2838	0.9586	7.6872	2.1503	12.5465	5.1267	5.2305	13.6585	3.0135	6.1661
ADRB2	ADRB2	1.9376	20.1596	11.2977	2.7289	5.9713	0.653	3.3236	12.7623	9.3185	13.0076	3.8346	9.6218	3.1346	4.4857	5.3403	12.8704	8.1988	9.9359	2.1845	12.7151	3.8007	6.4503	16.1843	1.2904	0.3607	2.6596	0.3895	11.0278	7.5495	3.0754	8.4435	14.9685	2.4692	11.4952	1.5277	9.3861	5.4268	41.5621	12.5698	15.0066	5.6311	2.3325	17.0472	4.7414	6.19	3.7747	13.3111	3.486
ADRB3	ADRB3	0.0158	0.0184	0	0	0	0.0176	0	0	0.0885	0.0941	0.2237	0	0.0213	0	0	0.0571	0.571	0	0.0675	0.0446	0	0	0.176	0	0	0.0348	0	0	0.0211	0	0	0.0203	0	0	0.021	0	0.1075	0.0235	0.0448	0	0	0	0.0442	0.0732	0	0.1183	0.0885	0
ADRM1	ADRM1	56.2585	59.0653	36.1756	98.9067	54.8845	56.8098	57.1512	75.7763	48.4624	40.234	66.1917	42.3298	29.9445	40.3325	36.9783	52.6262	49.9869	70.0317	86.2819	58.0399	48.4409	69.4284	53.4847	86.8603	101.8785	41.3461	37.771	78.2125	42.3711	52.926	54.0166	64.9542	44.9156	53.1428	45.0695	56.3004	48.4975	53.1506	55.8478	79.7683	43.921	53.8974	66.2775	48.5887	42.7956	49.3191	52.9278	40.861
ADSL	ADSL	2.4127	2.2386	1.2053	2.0085	1.0436	2.2961	1.5466	2.4917	1.1914	0.5611	3.3835	3.1598	2.0156	1.7783	2.5563	1.2781	2.7162	2.2065	2.5265	2.5063	2.781	2.0994	1.2952	3.8345	0.6203	2.7736	2.4462	2.0718	1.3262	2.6142	2.7278	1.6268	1.4785	2.9214	1.8977	2.2596	1.5157	2.4752	1.5772	3.0122	1.6668	2.5361	2.0056	1.8259	1.5837	1.7085	2.5928	2.0201
AEBP1	AEBP1	52.2607	416.4393	68.217	166.6984	242.2975	15.7432	45.6152	179.2754	546.4432	510.7116	34.2695	136.0927	5.8661	28.6463	28.7741	36.6153	19.9701	1016.2417	803.1689	108.7222	51.52	22.3002	100.4197	181.5381	6.0696	9.5321	6.466	333.152	146.5973	192.8096	31.4173	9.616	13.643	43.0349	28.4695	119.8935	10.7494	195.6906	410.3057	254.351	191.2112	11.2762	230.683	30.0147	85.1168	11.7722	119.0307	2.994
AFAP1	AFAP1	8.7265	6.8238	2.0477	3.2269	1.5439	7.6568	10.0418	3.3468	1.3955	0.566	2.9163	2.3759	4.102	3.8178	1.8448	5.7143	4.9253	4.187	1.7848	2.8955	15.4804	5.8705	7.0408	13.4586	3.344	10.2953	6.3586	5.1677	4.0782	5.5131	8.336	4.4365	1.8668	16.7245	20.5183	11.7378	2.7212	6.8091	6.2678	9.2256	6.3469	6.9503	4.0462	4.7761	6.2347	3.65	5.399	5.1481
AFF1	AFF1	6.5914	18.229	10.7423	6.9819	8.3748	18.3406	20.2344	9.4851	17.1878	7.966	7.7366	14.2259	17.9462	9.7959	10.237	30.4384	21.7553	28.6922	22.369	9.7967	18.6201	8.1376	30.1882	8.6359	3.2805	5.5519	6.0399	22.6544	17.1128	25.1526	18.0752	21.6524	7.7303	23.414	30.342	10.8401	12.2526	25.1313	15.9082	39.8583	18.4772	13.4696	37.9446	9.1308	9.2728	15.4791	11.187	4.0286
AFF2	AFF2	5.2548	3.5685	0.3348	4.0243	0.3464	15.3785	4.7615	1.6956	0.6973	0.5242	6.5645	1.9615	4.7019	3.2217	6.2434	0.3192	6.0195	0.2513	0.0454	5.6082	4.8155	3.025	3.7314	27.9789	0.102	4.7678	6.8097	2.0647	0.9651	33.9929	3.5316	7.6745	4.581	14.5443	8.697	12.5167	5.4347	1.6406	5.5971	1.4453	3.6445	4.915	1.7805	3.0997	3.2587	7.438	13.6473	9.1512
AFF3	AFF3	8.2859	7.1509	2.0611	2.1937	2.3515	28.0379	14.3682	6.1331	3.1708	2.5564	8.691	2.8728	17.3418	10.2621	4.2857	4.8338	10.5496	3.5035	7.3544	7.1318	29.3098	7.0362	7.0572	18.7741	2.5964	13.5857	14.8133	3.233	3.963	12.3679	9.0343	7.349	4.9228	15.3513	29.3564	11.2467	13.0105	13.0265	15.0353	14.3119	5.7945	8.4139	7.1989	19.1225	7.5956	14.571	11.788	9.5186
AFF4	AFF4	35.9584	44.7383	16.4339	7.435	18.3112	82.7142	53.0295	23.4733	28.5913	16.7465	20.9598	24.1055	55.3045	36.2088	33.8161	56.7503	49.2182	30.6694	32.1984	27.7558	91.7304	30.1468	65.2509	40.1449	8.031	44.8153	59.9668	43.8042	40.8275	38.2868	53.4931	44.0326	18.0779	83.101	89.7672	50.004	45.0653	52.5853	47.679	92.5049	33.2002	42.6818	52.445	42.5025	34.0082	41.8867	48.4523	40.4402
AFG3L2	AFG3L2	18.2818	15.7917	7.3688	5.5687	8.3225	16.1248	22.9684	12.901	20.8788	9.8236	19.6228	10.6477	22.3886	17.0239	14.1496	28.2627	24.3681	19.158	9.0812	17.5461	28.5761	16.401	27.8028	38.1	2.8755	19.8398	22.5104	12.69	15.0324	27.2017	14.0447	23.4229	7.9912	25.4112	22.8393	23.8106	21.7875	20.5873	17.2657	21.7009	15.8881	12.07	27.8709	16.5546	14.5072	22.7271	19.7038	17.8245
AFM	AFM	0	0	0	0	0	0	0	0	0	0	0	0	0	0	0	0	0.0376	0	0	0	0	0	0	0	0	0	0	0	0	0	0	0	0	0	0	0	0	0	0	0	0	0	0	0.0322	0	0	0	0
AFP	AFP	0	0.0166	0	0.5891	0	0.0474	0	0.0567	0.4508	0.338	0.2847	0.0241	0	0	0	0.5647	0.1283	0.0573	0.6667	0	0	0	0.5336	0	0.0252	0	0	0.6083	0	0	0	0.0914	0	0.0625	0.0188	0.0949	0.1288	0.4008	0.1006	0.0198	0	0	1.6279	0	0.0842	0.1594	0.0795	0.0241
AFTPH	AFTPH	21.3833	28.5979	12.3247	11.9848	15.2047	33.1191	25.1571	20.4949	22.8129	15.2065	30.0134	17.2343	20.8738	22.6928	18.7314	34.8762	38.1008	19.5682	19.7351	18.2982	38.7537	20.4952	35.6613	23.6832	14.2687	22.081	29.499	24.7729	22.4778	30.987	23.3122	30.3344	11.6108	30.9317	28.5132	32.5942	36.5534	33.6634	27.2966	29.9024	24.5747	22.4613	34.7107	29.4983	22.8094	41.5431	24.8784	22.9724
AGA	AGA	17.1666	24.8029	11.444	23.5737	28.086	21.6777	19.1583	15.5771	40.2074	37.9842	9.7948	26.7194	19.4485	15.0362	18.7135	34.3153	23.2935	27.8942	42.275	14.5044	27.1615	18.8199	54.2994	14.9801	12.976	20.3409	28.1686	34.1366	31.9582	6.7475	28.2379	35.3293	6.6416	44.1326	18.1939	30.8315	19.5631	42.8485	25.8279	32.1146	28.8475	4.887	41.91	7.9475	22.1323	16.6524	16.894	11.7817
AGBL2	AGBL2	0.579	0.4547	0.6696	0.314	0.4562	0.2674	0.2418	0.4305	2.353	5.2886	0.1662	0.1689	0.6033	0.3561	0.1634	1.988	0.3295	0.8534	3.1254	0.7956	0.5194	0.2656	1.3153	1.3	0.103	0.2555	0.4861	0.8405	0.9276	0.0907	0.4955	0.4268	0.4358	0.1581	0.165	0.3767	0.2631	0.4064	0.3053	0.3465	0.5247	0.7857	9.4111	0.2816	0.3071	0.2689	0.9434	0.2953
AGBL5	AGBL5	17.2127	20.6044	10.3315	17.661	10.7977	24.2394	18.8251	18.008	14.3633	13.2306	18.6189	13.8178	16.9302	14.8631	18.4126	13.8724	21.6039	20.0411	22.8406	17.1332	21.1203	19.2489	20.2845	30.5753	27.5633	16.2429	26.889	19.9409	12.6296	21.4276	17.6686	19.9789	11.4803	22.8596	24.2543	19.5266	16.7958	19.7733	17.5006	15.4998	13.4185	17.8854	29.0014	14.493	11.9332	17.3668	21.8288	19.6032
AGER	AGER	9.9888	13.754	16.1365	12.486	12.5234	6.2372	7.0006	13.4309	11.4944	6.2573	11.3666	7.5865	8.1781	8.7327	20.2914	7.0481	7.5185	8.9758	38.5504	24.1449	7.8318	26.1416	4.1157	21.2518	14.8518	4.678	7.783	12.6378	12.401	9.7762	11.7161	14.5776	6.4723	6.0419	2.7607	6.5877	7.0526	5.0441	1.9238	9.6444	11.8686	16.8896	22.9079	5.5129	7.5631	6.75	12.0552	5.5373
AGGF1	AGGF1	13.2944	14.3898	7.4382	13.8168	14.8711	17.9737	14.2422	9.7237	24.6775	9.8911	16.2453	13.9856	13.9032	13.4342	17.1947	18.6898	14.7675	17.1754	18.4283	10.4153	21.6966	12.48	17.4368	35.2697	9.3628	12.2703	11.5133	17.7624	14.7275	13.0606	16.4734	21.9753	8.6432	18.5664	20.7788	18.9794	16.1078	20.5181	16.4415	18.9536	14.6253	19.4797	23.8432	14.6859	13.3181	16.3286	17.1377	11.141
AGK	AGK	8.4755	13.2656	7.2029	4.2615	9.4508	8.0911	7.3308	9.8188	17.4486	7.2019	13.8407	6.9325	15.629	7.6999	10.3637	19.9751	13.4177	10.524	18.438	12.3657	11.2296	9.223	18.7468	30.5962	2.4058	8.1577	13.3239	11.1591	8.9826	10.6756	12.0733	12.0549	7.2828	12.1314	10.0395	10.9216	10.9397	10.4852	12.1763	10.2659	10.812	12.1049	15.2618	11.3632	8.538	12.7331	15.8382	7.6631
AGL	AGL	5.6157	11.2442	6.5436	8.3225	5.213	7.9827	10.3451	6.0542	27.2627	8.569	8.6087	10.1034	12.4972	6.1333	11.1015	40.3907	15.8342	10.3704	16.1725	6.9678	13.5967	4.4333	23.0178	16.8921	4.8462	6.6064	5.6513	11.244	8.8181	16.1615	14.3383	12.5379	3.0995	14.0777	9.6913	10.2782	12.1288	15.7287	11.4529	16.2032	9.8758	10.9547	32.5414	6.4441	7.5223	15.8221	16.2896	4.9537
AGPAT1	AGPAT1	60.5142	57.9638	24.6321	46.9158	30.8054	88.4753	63.2272	64.4776	25.1588	29.0601	56.2596	41.5792	40.8525	49.2779	46.6039	39.5142	55.0754	50.6108	62.3084	62.6317	67.8286	60.8612	44.21	80.1621	28.5604	51.4145	65.2615	62.5067	39.2969	58.0588	52.249	78.5371	41.6218	64.6995	67.4485	76.208	54.7267	53.2051	59.5281	75.8089	42.0544	62.8213	55.3592	40.9205	34.0798	47.2358	75.0956	53.2049
AGPAT2	AGPAT2	13.3438	26.5526	22.1057	63.5053	13.6915	14.405	11.0876	25.0237	21.7756	26.4298	20.3063	15.7534	14.0782	16.2853	21.5974	16.0854	18.6003	20.7334	44.8286	18.3484	6.9806	7.9488	15.6769	2.3411	63.5882	6.036	4.3649	27.6007	11.8977	8.7799	24.373	21.3017	18.9663	11.6117	5.4309	14.7904	12.4602	18.6138	18.029	31.4229	12.9089	16.1177	76.6601	6.5507	15.4046	13.0001	19.8102	5.2195
AGPAT3	AGPAT3	42.463	46.5817	27.4026	31.9366	65.8593	55.4323	69.7699	60.8732	71.0871	53.0061	53.2906	52.1084	46.0048	37.0528	47.4594	72.9789	58.2206	43.1882	43.9247	47.6888	40.5314	42.2339	54.1731	54.6193	19.9082	18.897	37.6928	47.6371	66.8148	33.2543	44.0127	58.2324	20.9338	76.1236	42.8239	61.8189	47.0599	61.4176	54.2522	40.816	63.3342	35.2776	66.0869	32.0327	51.1537	66.5174	53.6589	25.6608
AGPAT4	AGPAT4	13.8166	16.9195	9.0431	16.3942	16.36	23.1761	13.9596	10.6173	11.7793	14.7538	17.507	14.7154	9.5032	10.9883	12.9477	9.1809	17.156	8.4519	16.3106	12.0125	21.0678	23.0093	10.2704	23.3696	8.8185	13.305	10.6047	10.7294	27.8029	12.6619	21.8268	18.616	4.5269	22.8367	19.7147	17.3782	14.5732	23.3661	15.0831	28.9434	12.4584	9.078	11.7528	8.9713	10.9303	18.1299	18.9366	9.9496
AGPAT5	AGPAT5	62.62	93.0881	29.6588	33.3686	53.047	78.5569	82.2059	61.9702	81.7072	45.6501	43.5038	66.0294	74.9661	61.8822	67.2672	85.2706	81.7943	48.0956	61.2337	65.4146	108.8067	50.9748	67.9976	151.8418	26.029	82.4997	120.1094	90.4526	59.6045	88.4602	87.6099	66.0044	41.8082	124.88	92.9531	90.146	59.9404	85.7392	96.7416	65.2492	69.3604	88.382	47.5388	60.7155	62.4609	53.8589	81.1103	69.1131
AGPS	AGPS	26.4304	23.0878	9.337	14.9896	10.9972	22.9698	20.9212	12.0881	15.3452	10.4479	14.7792	16.762	18.3321	17.0285	19.6283	21.3172	26.5217	17.9884	16.7683	11.6629	32.3231	15.9943	25.307	31.4304	5.9235	21.9752	26.9541	24.1014	17.2481	28.8159	26.8422	26.9604	12.0418	38.2202	27.4993	28.3662	17.9846	33.0028	21.7795	24.4105	17.7393	20.8268	29.2757	14.9269	14.3562	16.9685	22.8225	24.1837
AGR2	AGR2	0.0164	0.0192	0	0.0297	0	0.2195	0.0436	0.1314	0	0.0587	0.4267	1.5634	0.1773	0.0441	0	0	0.2079	0	0.0468	0.0232	0.0808	0	0	0.0219	0.9048	0.0362	0.0567	0	0	0.08	0	0.0635	0	0	0	0	0.0186	0.0244	0	0.0229	0	0.1926	1.2645	0.127	0.0487	0.0821	0	0.0279
AGRN	AGRN	57.7325	72.258	37.7713	66.9713	18.1371	46.6043	44.6977	57.8536	26.5339	22.02	76.5331	45.27	54.5555	40.7821	71.3999	54.5858	92.6784	256.521	55.0032	69.4429	33.8621	57.1627	50.6858	167.5981	45.9336	49.4918	74.2077	101.7825	25.0377	85.1946	61.0106	102.9937	44.8715	144.6801	47.6016	70.2663	35.1425	69.5339	66.6997	91.4489	20.7094	81.5402	44.7453	20.5303	34.1181	28.0285	96.5757	51.1942
AGRP	AGRP	0.0911	0.9587	0.6602	0.6585	0.279	1.0152	0.3631	0.1823	1.1931	1.0863	1.5069	0.7748	0.246	0	0.7495	1.2099	0.6595	1.2896	0.6493	0.6441	0.2243	0.3655	0.5081	0.8491	3.0779	0.2009	0.3148	0.1303	0.6079	0.666	0.4196	0.7049	0.1919	0.4017	0.7265	0	0.4139	0.678	0.2586	1.6532	0.2311	0.5832	0.7656	0.4228	0.4057	0.3416	0.5108	0.1548
AGT	AGT	727.2939	870.1168	822.9168	510.1031	2474.1108	211.2763	899.7622	2346.312	5256.8164	1679.7569	1241.9364	1791.4903	567.8582	812.0064	1259.3381	2120.8686	1058.6255	770.0589	769.7595	1432.4457	846.8091	410.305	571.5842	1432.7627	425.2555	119.509	8.3361	398.475	1425.1266	631.6839	804.9623	709.5329	167.2109	421.5422	453.583	1234.1314	725.5892	1306.9896	1767.7378	319.133	1027.489	919.2095	2859.4231	762.9597	1137.9769	833.452	1942.557	152.6606
AGTPBP1	AGTPBP1	20.2023	19.5155	11.2619	12.2842	16.5439	16.7665	17.903	11.2302	26.0015	18.0516	20.8382	17.2487	20.0691	18.9495	23.7912	35.7435	27.1651	22.5887	23.0698	13.8585	16.576	18.0589	40.756	34.3071	4.0182	17.5971	38.7936	20.3836	32.8659	23.099	35.2455	29.7219	9.8801	34.3621	24.9792	31.6621	37.1102	32.4163	16.36	29.9787	13.724	12.8194	35.3188	16.5965	16.9782	43.674	28.328	20.8749
AGTR1	AGTR1	0.0261	0.0153	0.0945	1.0844	0.1199	0.0727	0.1213	0	0.1464	0.28	0.1233	0.1109	0.0528	0.2105	0.1717	0.0315	0.0708	0.5276	2.3799	0.0553	0.2087	0.0523	0.2183	0.1563	0.0232	0.1439	0.1803	0.1306	0.1567	0.0477	0.1803	0.572	0.1786	0.1342	0.1907	0.0524	0.2074	0.2136	0.1111	0.0182	0.0496	0.1113	0.7857	0.1614	0.2711	0.1793	0.0244	0.1109
AGTR2	AGTR2	0	0	0	0	0	0.0177	0	0	0	0.0189	0.0187	0	0	0.0213	0	0	0	0	0.0226	0	0	0.0212	0	0	0	0	0	0	0	0.0193	0	0.0204	0	0	0	0	0	0.0236	0.09	0.1106	0	0	0.0222	0	0	0.0198	0	0
AGXT	AGXT	0	0	0	0	0	0.0246	0	0	0.0206	0.0526	0	0	0	0	0	0	0.0399	2.8769	0.11	0.0156	0	0	0.0154	0	0	0.0122	0	0.0158	0	0.0403	0	0.0142	0	0.0648	0.0147	0	0	0.0164	0	0.0154	0	0	0.0309	0.0171	0	0.0138	0	0
AHCTF1	AHCTF1	12.8785	15.7774	6.5562	4.0742	16.1826	24.0453	19.9783	11.1922	14.2926	5.9697	13.755	13.1873	25.959	19.369	10.3419	18.7727	25.5357	22.8245	13.0223	17.1708	25.9317	14.309	17.8904	30.6798	2.4003	11.2932	11.8999	22.558	20.4602	24.3856	18.6164	19.3255	8.8962	24.5467	16.8515	14.7333	16.7297	19.569	16.7632	19.9331	25.5956	19.8192	17.9983	11.9128	15.6237	17.3211	16.713	10.5459
AHCY	AHCY	86.4336	92.54	36.956	94.9584	52.9051	94.5932	95.8451	59.5169	62.6454	51.2657	59.7986	63.8693	71.9597	87.6786	70.3017	79.6153	61.8674	75.5849	115.3661	53.8531	122.1595	68.7313	121.8905	124.8016	100.2316	123.5733	118.8433	102.2982	52.3677	70.4911	90.7498	107.2645	51.7706	140.392	122.4875	102.9874	58.5949	93.7628	84.5064	80.26	49.6202	68.7056	107.0558	57.9067	61.2306	57.1565	82.7701	92.9366
AHCYL1	AHCYL1	343.6099	537.8379	286.7812	58.9633	549.6969	184.3687	447.0263	1527.3415	671.1898	290.9685	327.6819	405.0502	479.3017	261.9919	680.5411	624.0884	601.2073	457.9383	383.5146	884.9675	299.0129	268.9122	729.9362	539.2994	55.8231	97.617	80.0316	146.6424	543.6779	1126.2344	1006.243	496.0332	147.6533	419.9521	184.2867	377.5154	385.4361	322.8636	1020.494	1062.2799	967.3542	1045.0587	796.2252	276.3994	307.6595	429.8098	428.6245	91.4645
AHDC1	AHDC1	19.1212	48.0604	17.9124	20.6725	17.3599	66.093	25.5933	56.6206	49.9123	21.4848	38.6347	16.6851	27.8583	23.4134	29.4583	60.379	44.7614	53.1889	31.9629	46.096	30.0327	24.7909	36.7804	79.5991	15.3725	14.7267	28.5732	30.8783	19.5642	37.5268	29.6116	48.3535	16.0139	28.5967	27.8857	25.8185	22.9975	28.949	47.9099	43.6446	17.9272	30.2676	63.2417	23.3285	21.5447	24.351	41.2479	17.092
AHI1	AHI1	6.0566	7.804	6.3159	3.4987	4.907	12.3742	5.886	3.477	6.2873	5.6875	9.8773	5.148	7.1521	5.3755	6.1567	6.6593	14.7239	3.5986	14.7496	10.3448	13.8874	12.7088	8.2441	13.278	6.5141	11.6543	11.461	8.6083	8.6146	7.2669	8.493	5.3366	2.0615	6.7192	9.9528	7.6309	9.4416	6.1437	4.7544	10.6278	10.5828	8.0844	9.4218	5.8927	4.6483	10.964	6.8858	6.0581
AHNAK	AHNAK	27.7003	100.609	42.3322	28.4934	65.1661	26.0334	75.6886	190.9596	66.5346	57.0431	37.2276	69.5868	117.6234	54.0221	96.8625	128.9751	108.6382	167.3249	49.7404	136.3198	52.6206	25.4004	123.3714	27.0043	5.367	20.35	15.0503	116.8376	110.7724	125.919	120.3053	86.9053	34.1304	102.0115	52.4961	66.9267	66.4371	100.8587	102.0206	61.8072	78.4154	209.7947	123.7173	66.8056	56.9734	95.1571	70.6163	19.1537
AHNAK2	AHNAK2	1.1225	0.8245	0.5192	0.5368	0.2774	1.4961	0.6224	0.546	1.2966	6.0124	5.0157	0.2588	0.388	0.3864	0.4728	3.5772	2.9806	1.4064	2.2372	3.4553	0.3359	0.1809	17.9599	0.2379	0.0601	0.3649	0.0292	11.0416	0.5994	0.256	0.8565	1.4231	0.7046	0.9832	1.165	2.574	3.2034	0.9201	1.0349	0.9438	0.7412	0.3246	4.6508	0.9712	1.7817	7.6148	1.3495	0.3694
AHR	AHR	4.5123	5.6862	2.0216	39.4616	7.6291	1.0612	3.7134	4.1719	3.5634	5.9469	4.8471	4.0927	9.093	2.8342	5.0628	4.1637	13.1258	9.6637	37.7346	2.1593	1.4913	1.7108	12.5562	5.6573	0.3708	1.4294	1.3925	25.5574	4.9183	1.5653	6.0046	19.7521	1.4188	11.8445	1.79	4.9502	2.3297	8.0015	4.7742	5.6872	6.4895	1.6594	9.3692	2.894	2.8193	3.0638	5.7611	0.7854
AHSA1	AHSA1	159.0319	116.4014	54.3167	146.5433	113.3322	143.5434	130.561	130.1865	79.17	80.7456	163.2155	107.1259	93.0579	114.2308	99.1239	79.3146	96.8087	117.895	128.4757	119.7788	107.3464	93.981	119.1501	182.5354	51.2983	72.1984	110.1389	94.2112	106.902	136.7776	99.2829	156.3258	75.7332	127.4134	100.956	139.2952	127.9289	128.8818	126.7784	73.2251	87.2098	126.671	71.8801	100.7885	109.0378	158.4044	127.7402	104.2766
AHSG	AHSG	4.4003	0.1197	0.0989	0.481	0.1254	3.4449	1.1424	0.9012	0.3447	0.2197	0.2903	0.2786	0.2765	0.3855	0.1011	0.173	0.2223	0.2484	0.4377	0.4921	1.1844	1.2595	0.2284	0	0.1092	0.1129	0	0.1465	0.5464	0.1995	0.5344	0.4488	1.1647	0.3912	0.898	0.9596	0.5116	0.0914	0.4649	0.2	0.3895	0.0655	0.1147	2.1219	1.0638	1.0491	0.3444	0.348
AICDA	AICDA	0.0292	0	0.0176	0	0	0.0163	0	0	0	0.0174	0.0345	0.0248	0.0197	0.0196	0	0	0.0264	0.0886	0	0.0206	0	0	0.0204	0.0194	0	0	0.0252	0	0	0.0178	0.0673	0.0188	0	0	0	0	0	0	0.0207	0	0.0185	0	0.0205	0	0	0	0	0.0248
AIF1	AIF1	25.7967	439.7851	121.9459	543.9074	115.6533	14.6826	33.5075	205.2935	131.5857	148.7204	46.3159	131.6731	65.8946	41.6724	225.9427	168.5969	105.6931	134.2636	193.2701	73.5937	16.2638	51.4497	108.7587	22.1607	52.2468	21.2139	6.0548	338.8553	79.4457	39.2657	179.4993	292.7749	25.8003	131.2784	36.4803	49.2185	29.6404	453.9391	95.2556	226.9274	55.087	50.5867	186.1964	17.3333	101.2743	25.182	90.3892	24.3811
AIFM1	AIFM1	10.6526	7.4474	5.6718	12.3935	5.3549	7.4953	9.2907	8.2167	8.519	5.4877	11.317	5.8116	8.3713	7.6754	8.6959	14.5972	6.7422	8.1923	9.0539	9.0452	7.9425	9.1022	7.794	13.5331	8.2942	8.3966	5.9582	7.7046	5.5542	16.7866	8.9122	12.2808	8.411	10.6507	6.1303	9.6661	7.7458	10.5219	5.9752	10.4824	7.709	6.4704	8.9556	6.4112	6.3948	8.0432	8.9834	6.8502
AIM2	AIM2	3.0252	3.0005	0.6726	1.2688	1.7426	6.3936	2.0906	1.3079	0.9511	0.8083	2.4886	1.2765	1.896	2.3115	1.9122	5.6411	3.2423	0.8813	4.5204	2.4304	0.894	2.0074	0.6751	0.9026	2.0233	0.3738	2.8029	3.6715	1.4862	3.0675	2.5648	3.8089	0.9181	4.7683	0.8044	1.8803	0.8524	4.2159	4.8786	2.8049	2.2107	1.7048	2.1364	2.5091	4.4567	1.9063	2.6244	0.9464
AIP	AIP	146.9417	141.6412	95.628	242.5472	139.3827	300.3077	147.9735	160.6048	102.521	101.7602	148.99	173.1229	99.1293	169.6894	123.731	76.4191	91.0904	103.4452	114.211	126.942	125.8963	150.9371	69.72	124.5013	348.2398	165.0124	207.4789	132.6819	107.6297	107.5761	164.9507	165.7665	148.4355	129.4623	179.5858	119.5244	130.2071	108.0822	191.8301	184.7087	119.6355	199.2687	117.1896	165.9727	106.9518	112.3137	118.9696	149.1955
AIPL1	AIPL1	0.0228	0	0.0138	0	0	0	0.0151	0	0.1278	0.0679	0.0942	0	0	0.0153	0.0187	0.11	0.0412	0.046	0.0162	0.0322	0.014	0.0305	0.0635	0	0	0	0	0.0163	0.0152	0.0139	0	0.0294	0	0.0502	0.0151	0.0305	0.0388	0.0169	0.0323	0.0477	0	0	0.303	0.0704	0.0169	0.0142	0.0426	0.0387
AIRE	AIRE	0.5235	0.3629	0.1874	0.1577	0.4456	0.281	0.1031	0.5239	0.1814	0.185	1.4209	0.8083	0.1571	0.1565	0.2075	0.2693	1.1585	0.6276	4.4512	1.2205	0.2149	0.4021	1.0277	0.142	0.1207	0.0856	0.486	1.6096	2.4591	3.3911	0.1936	0.4127	0.1635	1.1689	0.1289	0.7922	0.4626	1.0393	0.3991	0.2978	0.1353	0.9313	0.6656	0.4501	1.0079	0.9212	0.997	0.1154
AJAP1	AJAP1	1.9296	4.1962	1.9465	0.1702	2.3848	13.341	1.987	22.9918	2.5678	2.889	11.0691	3.7635	9.0954	1.8506	1.4778	1.3729	16.9097	2.3142	0.4233	13.1494	11.0148	4.5381	12.6591	1.0656	0.2898	1.0224	1.045	2.2279	4.7749	7.8005	9.9417	6.6737	1.2856	3.4173	2.8109	6.1296	13.5608	3.455	6.9637	0.2578	1.6718	7.9672	0.842	12.0496	5.3225	17.6705	2.9172	1.8589
AK1	AK1	19.6598	19.6805	11.6026	18.5921	15.3272	10.7038	7.8569	29.3728	37.6765	51.8049	17.4063	13.2132	7.891	9.7176	18.4547	16.0964	10.3865	12.0656	8.155	20.1379	7.1502	13.6654	17.4923	17.2859	61.3846	10.6131	13.0913	9.963	12.6089	6.6935	17.2468	18.2541	20.3488	12.9359	10.046	15.2293	13.6919	11.276	20.8821	8.4016	9.6086	21.1508	40.0453	7.4971	9.6368	15.3517	26.6191	11.4496
AK2	AK2	12.996	28.4389	18.339	47.3446	13.0517	14.1555	12.6373	28.5117	24.4098	21.3646	17.6044	20.6044	23.359	12.963	26.1074	34.2531	25.1919	32.1618	47.5809	22.4939	19.1991	18.086	26.9209	46.3929	28.6572	13.0743	12.1199	34.5487	16.3742	31.5968	30.5631	34.2173	11.1229	21.8174	13.4694	13.1669	13.1324	34.7907	20.0344	38.7216	18.401	27.223	52.2184	8.706	10.6156	12.6253	21.9102	9.6382
AK5	AK5	6.2796	6.8791	6.3571	17.0396	18.6004	8.9571	7.2871	11.772	33.2404	33.0533	111.9528	19.5248	5.8193	9.4397	7.5642	10.6663	60.5191	5.5593	2.9504	22.9619	8.6243	17.387	141.0517	0.2608	6.2932	5.8548	1.9069	2.513	42.7867	5.4495	31.9721	37.1611	3.2606	18.0246	22.5297	58.2176	108.9606	33.4131	20.0344	3.0535	15.4783	1.477	10.4359	26.1408	41.3447	153.3763	30.8158	7.1809
AKAP1	AKAP1	50.9851	55.7991	20.9146	14.3096	30.3819	72.2827	78.8537	46.4945	40.0869	38.6399	39.0988	28.959	73.5829	61.7998	48.0914	33.5928	53.5255	32.7475	47.4945	44.0396	100.3749	51.7446	45.763	122.7718	26.5742	60.3428	63.657	48.9495	39.3324	73.1919	72.4114	55.9003	48.2414	72.5921	76.5483	55.3265	72.4006	37.8221	41.1505	61.7169	65.2018	52.5848	49.4104	56.7355	39.3274	45.9481	43.6997	55.3804
AKAP10	AKAP10	20.8541	28.3928	10.3622	13.0633	14.7032	34.5707	26.9797	19.4352	27.6614	11.2918	22.4541	15.1016	23.6489	23.3001	24.7611	20.7257	30.6111	19.5289	26.2727	21.7675	39.3882	20.3255	24.4334	25.3414	5.4516	20.4941	28.0116	27.9946	21.9338	27.8256	29.6831	29.5381	12.7115	36.4089	27.2773	28.1733	30.7745	32.1651	25.5994	37.456	25.7202	24.9582	38.7408	22.2331	16.7166	32.1786	26.8107	16.6849
AKAP11	AKAP11	24.5822	49.6339	18.5709	5.3501	31.1843	82.1071	58.6941	20.2525	45.0802	25.645	43.8726	25.2863	63.795	48.1815	37.2854	63.8949	80.9344	24.3458	17.7661	29.477	94.0384	37.1947	78.911	34.435	11.3831	50.3386	84.6273	20.8771	51.7651	73.7604	63.5045	33.7947	24.2416	97.4285	86.3345	63.3881	82.9447	56.8198	43.2865	58.6415	51.6791	48.9576	29.2712	47.9759	47.2528	96.4415	50.3384	53.1514
AKAP12	AKAP12	16.4153	19.6834	5.0773	15.9025	3.3177	25.5571	23.2856	15.3419	18.8716	11.5105	42.8405	13.1468	19.129	20.9768	12.5401	25.4177	84.6181	96.0975	67.916	27.9771	15.2293	11.1463	70.3396	88.3221	4.7899	14.432	25.5426	84.9111	16.47	34.6134	13.0586	37.4451	21.9934	45.3384	34.0974	25.9907	67.0723	26.9411	41.6462	53.9404	11.5212	16.8966	19.9081	25.0969	21.0849	85.8104	33.0291	24.1755
AKAP13	AKAP13	9.2989	21.3105	8.7389	6.986	6.8385	11.0284	11.4427	17.5784	9.1157	4.9191	15.3226	8.7135	17.6596	10.2528	13.0018	18.963	25.9004	21.0459	16.6416	16.2493	16.2083	18.7442	17.905	25.0476	8.1152	6.3334	8.9105	34.7592	11.4674	19.0189	17.1262	18.3198	6.224	24.5565	18.8331	11.198	10.2092	23.5475	16.7342	32.33	13.7467	16.6557	22.5207	9.6826	8.8908	8.2988	14.2204	6.4414
AKAP3	AKAP3	2.8779	8.0322	1.2835	7.0557	6.1686	15.0757	6.8285	4.1038	3.1437	5.1713	4.248	4.329	4.9884	7.7261	4.3711	4.2662	5.8139	1.2993	4.4555	6.7608	6.5396	2.6108	6.0814	9.2454	0.6591	1.8804	2.6687	2.245	5.87	4.6664	5.084	5.0031	1.9784	7.3913	5.3369	4.6988	5.122	8.5695	8.1883	3.777	3.9018	7.2503	3.9631	4.6825	3.9436	4.1849	7.736	3.4441
AKAP4	AKAP4	0	0	0.0181	0.0813	0.023	0.0167	0	0	0	0	0	0.0255	0	0	0	0	0	0	0.0214	0	0	0	0	0.02	0.0267	0	0	0	0	0	0	0	0	0.022	0	0	0	0	0	0	0	0	0	0.0232	0	0	0	0
AKAP5	AKAP5	3.8701	1.3135	0.4085	0.5348	0.629	3.6207	1.356	0.9305	4.384	2.6791	14.136	0.5958	1.2151	2.2822	0.6261	1.1229	14.483	0.8794	0.9469	2.2715	2.9513	1.0823	16.2024	5.0098	0.5155	1.1124	2.703	2.2898	1.5072	2.3178	0.7697	3.5828	1.4952	1.8287	3.5399	8.8882	10.0217	3.1282	2.297	0.4047	1.3022	1.4112	4.8642	5.8577	3.7658	17.0674	5.2263	3.5621
AKAP6	AKAP6	17.0877	29.3662	6.0229	6.0849	13.2792	27.0563	26.602	22.5452	11.394	7.8547	26.4515	18.785	32.1713	20.5403	21.7837	9.6631	49.5134	11.2371	8.2054	27.2259	40.6623	22.8786	30.761	42.946	2.7442	21.5961	9.7807	17.1207	26.1541	34.6144	33.0567	36.669	9.6964	35.7496	37.1925	40.6911	34.9645	45.5216	35.6943	52.411	24.2402	30.0752	9.1041	36.7195	23.9593	42.8378	37.6562	18.7488
AKAP7	AKAP7	30.5619	27.8577	6.1685	7.9079	13.5695	23.8192	19.1073	14.6851	14.359	7.6091	27.2513	22.1099	17.8463	9.6837	11.9465	14.2153	25.5109	13.0041	11.6576	19.7769	28.7555	24.2015	10.7431	46.5057	13.1559	32.8234	28.795	14.3584	14.4346	35.5137	36.7783	54.3169	20.5931	25.3645	29.0927	32.9494	29.4049	26.1694	23.3258	57.8144	18.416	19.687	13.3101	36.1061	20.0316	17.1609	26.5297	21.0036
AKAP8	AKAP8	19.2776	26.8571	12.6669	18.4741	20.2331	30.4438	19.0533	20.8564	26.8308	14.8095	26.7147	15.8787	24.8555	20.891	22.1215	26.7113	26.338	25.4998	37.9929	29.0135	38.3481	36.7217	20.9248	46.6554	23.7553	20.2892	27.1359	34.2527	25.9323	25.5142	31.5865	30.5614	13.2613	32.5665	23.5947	25.5684	23.6533	24.8978	17.5648	39.4779	23.7207	22.7156	39.8063	26.6606	18.124	26.7158	24.3372	15.5269
AKAP8L	AKAP8L	27.825	30.0382	20.3169	17.4986	18.4682	28.1294	25.7405	28.4366	24.0314	19.1411	30.2057	16.0288	28.1884	27.9171	32.4101	17.9453	33.5458	19.7442	60.0699	44.7492	31.0947	37.8818	17.9605	43.7683	24.1753	21.8802	23.8324	31.2598	23.5557	34.5206	39.6778	28.6722	15.8654	23.3182	19.6604	25.3109	21.904	20.4745	20.7642	64.1527	29.0818	37.8746	29.2279	36.6998	19.9448	19.1138	28.9496	19.9503
AKAP9	AKAP9	10.8292	17.1794	4.9982	1.5835	5.0295	19.4095	16.5684	8.7317	10.5465	4.9906	9.4438	7.2619	12.8845	9.6373	9.7784	19.1052	19.0529	9.4173	10.5542	16.777	23.2187	10.9287	17.7801	13.2832	1.9863	11.5309	19.0705	11.6132	15.1457	17.4106	17.814	12.2509	4.7226	21.8733	18.6734	12.2391	14.8014	13.9175	12.8473	20.4158	14.7936	11.0308	12.4892	11.3658	9.0176	15.2397	19.2955	10.5311
AKR1A1	AKR1A1	63.6352	108.5932	61.2974	176.1399	69.0139	56.1438	55.6397	139.9934	76.0943	66.0605	77.1513	85.3255	67.6804	51.4913	117.159	98.1232	68.8769	81.7824	93.4251	65.3414	72.4144	67.5382	66.5641	77.1302	110.6848	56.5608	45.7419	90.0329	55.5412	65.5995	134.296	126.7828	49.6009	80.4668	60.2992	67.6248	58.9748	117.2886	84.9518	105.6781	65.1179	87.6921	118.6461	39.6211	48.6647	47.1119	88.7892	63.7715
AKR1B1	AKR1B1	117.3198	157.9371	74.8973	216.6614	123.8458	113.4797	105.4395	144.0192	139.3969	99.9383	118.6653	123.3309	127.2514	117.1474	172.9863	159.5856	109.84	160.672	176.1064	102.2808	140.3924	104.8121	146.655	204.7139	139.4468	94.0191	178.1841	146.1971	76.4036	147.3376	164.5201	184.0902	73.9668	157.2781	111.4396	123.6183	97.8959	194.0029	189.1002	185.9684	109.8844	154.0671	115.7048	127.2806	83.851	100.8245	154.785	90.3671
AKR1B10	AKR1B10	2.7627	0.0299	0.0927	0.3237	0.0392	0.1996	0.136	0.1024	0	0.1526	0.0302	0	0.2419	0.2409	0.379	0.0927	0.602	0.5175	0.2553	0.0724	0.0315	0	0.2141	0.0681	0.637	0	0.0442	0.659	0	0.2806	0.5108	0.363	0.2157	0.0376	0	0.0343	0.0291	3.0469	0.581	1.4645	0.0974	0.0273	0.1434	0.3958	0.038	0.032	0.0478	0
AKR1C3	AKR1C3	49.5984	16.8596	20.8638	18.385	61.86	23.5908	55.7283	36.9522	22.614	11.993	5.4139	33.1474	18.6088	20.436	12.1019	11.7783	15.914	19.7994	3.7037	44.1057	22.5037	44.7736	8.8477	0.7723	2.3103	9.0323	41.694	6.7382	30.8072	4.678	34.4465	36.8461	42.2947	37.1876	23.5276	44.9553	17.9052	11.8788	48.2347	21.8278	70.9582	30.7937	17.7434	42.8509	24.9885	20.7334	46.5279	20.7622
AKR1C4	AKR1C4	0.1185	0.6097	0	0.2142	0	0.0264	0.0315	0	0	0	0	0.0403	0.032	0	0.117	0.0572	0.2574	0.0959	0	0.2346	0.1167	0.0634	0	0	0	0	0	0	0	0	0.0728	0.214	0.0749	0.1394	0.063	0.6983	0	0.8467	0.1682	0.1324	0	0	0	0.0733	0.0704	0.0296	0.5759	0
AKR1D1	AKR1D1	0.0399	0	0.0161	0.024	0	0	0.0353	0	0.0249	0.0159	0.0157	0	0	0	0	0.0161	0	0.0269	0.019	0.0188	0.0655	0.0178	0.0185	0	0	0.0147	0.023	0.019	0	0.0162	0	0.0171	0.014	0	0.053	0.0356	0	0.0198	0	17.7999	0	0	0	0.0617	0	0	0.0249	0.0226
AKR7A2	AKR7A2	38.3256	93.0786	53.2314	127.0108	58.5969	49.136	69.3108	110.4028	142.9735	113.2423	108.2916	95.9271	67.6597	55.1878	90.5819	141.2872	80.1279	98.3934	75.5225	73.5862	70.8961	54.9861	146.0206	84.9638	186.8961	30.0608	33.9822	75.5515	49.5657	97.6999	80.4148	116.5231	34.564	62.5667	55.6269	67.5075	59.3693	91.2604	135.1672	64.7166	46.8142	107.4117	116.82	44.0152	41.1458	75.4582	95.8886	36.9332
AKR7A3	AKR7A3	0.7466	1.5281	2.4807	2.0919	2.4018	1.5395	0.893	2.0173	4.4011	6.679	3.8824	1.8418	1.8152	0.8034	2.8264	2.3442	2.6356	6.1165	6.5997	3.6958	2.2522	3.1461	3.4884	3.878	2.1912	1.1531	1.4841	1.8698	1.8936	2.0472	1.72	2.2633	0.7081	1.2075	1.737	2.6001	4.241	1.6117	0.7949	1.1467	1.5628	2.6693	6.7994	2.3105	1.3304	5.3671	4.7457	0.8251
AKT1	AKT1	34.944	37.3166	12.976	12.1492	15.2135	42.842	30.3911	37.8585	16.7065	11.579	27.1238	22.1364	26.1523	25.0561	28.913	29.399	31.904	42.4546	49.4642	35.5574	26.7669	23.9397	36.0847	55.1687	23.786	29.6934	42.2325	45.6436	21.8817	32.4604	40.5522	46.9395	20.7455	42.4894	36.7078	33.9254	24.1116	37.6528	40.2503	30.7741	26.3319	28.9126	33.2771	28.3751	22.5317	22.7948	32.1648	30.3633
AKT2	AKT2	14.6256	33.6625	14.0258	20.3811	10.6219	28.975	15.6012	30.0504	28.0011	13.1593	30.9482	18.5855	21.7741	13.206	23.7077	36.4599	21.883	20.9378	30.8529	32.825	23.8418	24.4388	25.1975	34.5684	6.5546	11.3778	18.6502	34.9895	16.0523	27.7032	29.5772	35.884	12.7525	21.1144	21.3447	16.1912	16.2181	26.6503	22.5843	35.1137	13.4353	27.3627	39.3389	11.5143	11.2623	14.852	32.8954	12.9768
AKT3	AKT3	33.2866	28.1582	11.7317	7.8644	8.9334	56.1726	36.6434	17.8985	14.4355	9.8491	33.7255	13.5891	29.5875	28.3918	20.1964	11.7174	36.127	18.2332	15.3222	29.9273	63.4145	26.6723	31.38	69.4701	6.5507	26.6967	29.9812	26.2972	22.306	48.7735	33.9322	34.7996	14.498	40.4571	36.5402	38.2569	45.2343	24.5126	23.6091	37.6676	27.7092	37.2966	23.4866	22.3603	22.9944	41.0713	31.804	31.7066
AKTIP	AKTIP	30.6435	29.3062	18.7873	28.4237	37.1549	29.0194	36.2344	32.642	54.6197	38.198	43.6158	38.4866	35.3773	28.656	41.2283	48.5218	40.7628	38.4653	29.1651	25.2399	44.4611	30.8341	50.4499	27.6397	9.3486	20.7463	28.9743	24.6893	42.7845	51.6567	43.9408	49.1602	17.9952	43.2203	30.6893	49.5733	44.1192	48.5224	47.715	26.0877	40.018	33.2366	31.034	31.2197	38.4544	48.5622	32.3185	21.7611
ALAD	ALAD	77.6935	69.6642	63.5666	39.5435	101.5174	48.6537	79.7527	102.2526	87.7451	102.3468	55.4794	93.9728	54.0144	59.6913	72.072	112.2289	65.9041	57.8504	74.6701	60.0759	62.7454	73.6081	106.8963	76.0925	10.1801	32.4702	34.3867	80.5822	117.2357	46.8909	79.6183	70.7419	51.7759	74.0888	64.1037	97.9425	85.947	91.5457	74.566	43.428	143.8337	52.0376	96.8321	41.9519	69.9279	108.4563	97.193	39.2976
ALAS1	ALAS1	64.7583	69.5514	26.8817	57.4178	38.1107	62.8552	59.015	54.6249	67.3071	39.8923	85.1196	33.532	45.2216	52.5671	62.3781	100.8873	77.6745	55.8954	65.2016	53.5758	47.9837	37.97	93.4186	87.5859	37.4741	35.0803	34.3758	65.2677	36.7671	72.5584	69.0821	57.5159	56.5008	57.9552	47.0077	74.3845	60.3064	75.2477	78.9571	55.0889	52.6169	50.1238	107.275	51.3067	40.4494	80.2055	66.0708	42.3275
ALAS2	ALAS2	0.3545	0.0777	0.1339	1.0814	0.0679	0.0988	0.1472	0.2217	0.2488	0.0264	0.1309	3.2043	0.0599	0.0298	0.0729	0.2408	0.1605	0	1.3268	0.3447	0.2728	0.0593	0	0.2951	0.0394	0.0733	0.1915	0.4756	0.2366	0.054	1.2251	0.0857	0.3035	0.3258	0.5597	0.0594	0	0.132	0.0315	0.4022	0.1124	0.0709	0.1242	0.24	0.1316	0.0831	0.1243	0.7534
ALB	ALB	0.7535	0.804	0.9424	1.147	1.8226	1.5177	1.6514	0.5556	0.4453	1.0092	0.2344	0.7872	1.2677	1.9916	1.0227	0.3353	0.9094	0.2941	0.7351	2.0941	2.2136	2.1575	0.3134	0.4578	0.1881	0.4813	1.5081	0.5676	0.9353	0.9183	0.873	0.5968	0.3761	0.6414	0.4745	0.7083	1.1564	0.8856	0.2252	1.1998	0.9559	1.2415	0.5742	1.4523	0.903	0.6611	0.9391	0.3821
ALCAM	ALCAM	106.7043	137.4398	41.2513	123.2625	51.1311	206.3831	126.9387	62.6564	77.3118	41.3191	89.467	90.3337	147.774	104.0569	127.5839	104.9476	122.2676	43.6183	35.6254	102.8945	296.5418	114.8431	82.2145	235.3944	83.3937	129.8324	267.8964	133.8604	91.1694	154.5047	192.7046	173.7471	51.1493	201.5051	188.0789	132.4912	113.4433	111.6496	79.8189	264.9459	103.5392	157.4761	110.6227	95.6264	92.7883	92.0993	134.1322	114.7201
ALDH18A1	ALDH18A1	70.04	65.4095	35.7028	44.4077	27.8554	67.1381	71.0982	43.8319	32.3799	18.3212	44.5346	47.4822	53.3086	55.704	50.6628	47.7507	51.835	45.276	40.3583	35.9741	74.7128	55.0744	46.5658	87.8068	53.9116	82.3548	98.2931	61.3868	33.9858	41.6138	84.2616	83.8473	52.4856	91.9651	110.0592	70.9193	43.3038	71.6576	55.9402	87.5565	52.0757	54.2394	65.0865	39.3188	36.7677	40.6092	77.7121	64.4974
ALDH1A1	ALDH1A1	93.2952	19.9488	72.746	55.3711	88.7112	21.2012	55.1811	61.0841	163.0027	171.0815	45.8843	62.3036	50.6272	34.3727	89.1374	762.9233	30.5022	91.5542	90.9425	61.1	33.6054	27.2612	28.8012	4.7007	4.2894	13.1256	10.6277	21.8498	90.6275	18.548	54.3291	31.5819	27.5656	39.4007	43.2922	87.1297	155.0032	20.7333	98.6168	6.9574	151.0032	22.9587	100.1106	59.9002	62.0649	129.3035	69.6575	16.6446
ALDH1A2	ALDH1A2	0.1172	3.0026	0.3709	0.343	0.2565	0.2924	0.5266	0.8824	0.6475	0.4793	1.0685	3.3328	1.3267	0.6006	1.3136	0.3842	3.5968	0.9144	1.9574	0.3789	0.8658	0.3957	1.3155	0.2304	0.0993	0.3879	0.0386	9.129	0.4843	0.5917	1.5171	2.7933	0.9292	2.6503	1.432	2.3324	1.154	13.3938	3.3432	6.6003	0.531	0.7386	0.7507	1.5544	0.6299	0.914	1.3773	0.2087
ALDH1A3	ALDH1A3	0.272	0.0795	0.0719	0.0768	0.1302	0.0569	0.1243	0.034	1.7978	0.6591	0.7536	0.0434	0.0115	0.1715	0.028	3.2341	0.8465	0.1548	0.6182	0.1563	0.0837	0.0455	7.4466	0.034	0.3327	0.0094	0.0441	55.76	0.2383	0.0622	0.1828	0.5045	0.0896	0.125	0.3843	0.41	0.9948	0.1519	0.0965	0.1068	0.1079	0.8347	1.2269	0.1052	0.4166	1.6794	0.2225	0.0434
ALDH1B1	ALDH1B1	41.7601	31.7739	15.9813	30.1966	17.1642	27.524	47.5894	20.8818	19.0071	10.813	29.0807	19.6815	27.9284	32.9231	23.184	21.1751	24.4724	25.6671	18.3605	23.9145	34.3098	24.4493	38.3174	92.1905	18.3762	59.6834	40.8709	38.6291	15.4231	33.3738	38.4834	34.8945	18.4	44.6281	51.8066	37.0328	25.1774	37.11	24.1673	31.1671	32.2684	31.5097	41.2848	22.4928	22.905	21.3394	40.0445	37.0849
ALDH1L1	ALDH1L1	18.4598	15.4206	5.1236	7.7133	43.1725	20.3077	38.2871	69.2958	73.6869	37.7066	17.1656	13.4613	10.0748	27.0796	12.4677	67.521	21.7432	40.936	38.4356	26.3484	12.3974	20.7975	69.7975	1.5067	1.5356	3.1455	1.3893	4.2935	22.069	16.7492	12.3905	19.0262	21.4675	8.9484	5.1495	21.7723	46.3991	9.6768	22.2847	17.1949	38.2246	14.7597	67.1398	26.6963	12.8498	40.8953	15.1385	3.2
ALDH2	ALDH2	90.1857	52.9655	101.7671	72.3839	216.9625	56.4776	137.9257	162.8477	142.5206	77.625	103.9553	141.5866	102.084	104.7857	117.2053	102.715	60.7108	66.091	49.0832	91.2196	82.9895	87.1535	59.0116	32.4372	46.9625	56.134	32.1634	51.9849	147.8754	62.0621	85.4921	66.9143	54.946	84.0991	73.8313	176.9739	127.8014	76.3946	108.2805	43.731	174.9235	84.8187	51.3522	122.1132	156.4034	157.3605	92.1036	40.155
ALDH3A1	ALDH3A1	0.4327	0.1368	0.0707	1.4377	1.0213	0.0521	0.0777	0.2575	2.5608	5.1617	0.387	0.1592	0.0632	0.1573	0.1348	0.9605	0.487	3.5015	1.7509	0.1158	0.0864	0.0782	0.5383	1.8692	0.0832	0.0129	0	0.3013	0.1874	0.3848	0.2515	0.2414	0.0493	0.1892	0.1244	0.3447	0.2923	0.1915	0.9131	0.049	0.2522	0	4.7522	0.181	0.0868	0.3802	0.3717	0.0398
ALDH3A2	ALDH3A2	16.9926	29.8714	11.8781	49.8584	21.967	26.074	23.2198	24.5555	30.8488	18.8614	16.8004	24.1601	27.5001	21.5854	36.8618	19.2108	28.3217	24.1713	21.8661	14.9128	25.6587	15.9416	18.1681	54.9068	16.539	12.2324	14.8601	24.2601	19.6318	48.3555	29.1431	38.0143	10.5994	41.9094	22.2341	23.0198	21.2319	39.8566	29.4645	29.932	29.5303	21.6849	56.8662	15.0193	12.3891	20.9163	19.2035	14.9037
ALDH3B1	ALDH3B1	3.3677	11.6086	6.542	15.1826	6.6902	3.8836	6.586	7.59	5.5083	5.0132	2.9124	6.021	3.3562	4.1251	8.9796	10.8788	9.8889	11.3404	14.8344	6.3898	4.9558	8.6993	5.9766	3.3914	5.6372	1.178	6.7677	32.1118	4.0937	4.0209	8.4314	7.7086	4.8905	11.1109	4.4865	4.0343	4.7438	14.0942	11.67	15.3498	4.646	4.9093	9.5619	1.8112	4.2083	4.0821	4.1847	1.2685
ALDH3B2	ALDH3B2	0.3219	0	0	0	0.019	0.0414	0.0165	0	0	0.0295	0.161	0.0211	0	0	0	0	0.1121	0	0.0177	0	0	0	0	0	0.1101	0.0137	0	0	0.0165	0	0	0	0	0	0	0	0	0	0	0.0346	0	0	0.0173	0.0958	0	0	0	0.0211
ALDH4A1	ALDH4A1	57.0547	165.5247	51.2097	95.1491	74.0536	26.7253	135.7342	204.9527	195.9312	82.1926	174.951	180.8691	110.2779	101.2099	249.9004	338.312	192.7965	215.9564	132.6974	219.6831	35.795	34.8316	330.1306	74.6943	53.5311	17.6613	14.5699	106.0139	54.6784	130.4699	103.0883	179.4221	30.1081	98.9815	40.2603	64.8181	121.6427	331.3453	244.8092	163.9042	83.7442	275.7619	89.7932	75.7837	34.8637	174.4711	218.2684	17.6224
ALDH5A1	ALDH5A1	96.4291	46.2437	35.273	15.9142	65.6321	74.6598	105.7975	66.2568	32.1086	29.5286	63.9308	73.4013	93.541	81.6633	96.8532	37.9863	57.9104	20.5866	15.4761	51.0107	103.8855	66.8289	44.6243	34.6965	20.3632	68.8381	71.8766	23.6276	67.4151	48.6016	78.5471	65.6638	50.9915	99.6974	82.5037	116.47	97.7429	63.6152	68.2152	30.4382	93.9151	83.4991	54.1205	71.4978	82.3508	82.2047	80.5348	73.6471
ALDH6A1	ALDH6A1	64.0197	50.0465	32.8706	17.3989	105.5428	69.1447	101.5252	101.3079	61.6075	47.1128	67.4021	103.6929	98.1728	84.8701	88.228	57.9383	86.018	27.0356	50.1303	66.2614	58.1435	37.6929	103.07	51.8914	9.4172	23.8048	40.8878	26.5485	90.3301	108.3978	53.3127	61.8089	75.6677	79.3897	71.2093	112.5783	134.3353	76.2976	75.282	38.0623	82.7973	83.2579	44.1185	84.2539	78.5423	122.5923	74.0594	44.0964
ALDH7A1	ALDH7A1	46.5415	3.817	14.6041	7.1489	57.1281	3.2708	7.1365	3.7803	61.9035	47.1359	9.5095	22.981	8.7409	25.7376	38.2978	48.3043	10.0885	25.0394	31.214	39.0468	42.7521	12.698	41.5814	18.2767	5.5437	7.7257	0.8709	17.9829	33.9065	2.092	42.6104	6.5582	22.6057	42.072	15.8709	40.6729	54.3274	16.3707	31.5129	2.4746	64.3436	27.5374	65.3892	30.5926	28.2551	41.853	34.7389	14.4336
ALDH8A1	ALDH8A1	0.7935	0.6682	2.3585	0.3156	2.7958	1.4505	0.5483	0.5717	1.6334	1.4197	1.9318	1.35	1.3075	0.7685	1.071	0.2108	0.8619	0.642	5.2946	2.4466	0.508	4.0125	0.332	2.3884	0.6775	0.3326	0.2743	0.7268	2.9235	1.6439	2.3642	0.5527	0.2174	0.7	0.7173	0.7865	0.7392	0.5198	0.2478	1.8392	0.604	0.3387	0.5114	0.7858	1.2726	1.4484	1.8988	0.1889
ALDH9A1	ALDH9A1	130.0296	77.0694	67.2584	54.1302	144.865	174.911	171.2399	155.3781	171.9381	172.3904	80.1468	117.9655	165.0067	155.3322	125.2275	143.1613	122.6442	133.1844	107.5358	123.0821	147.0916	130.7604	167.1194	115.3913	43.5807	93.3861	98.8728	96.6185	153.3607	123.6821	187.3716	132.7217	113.1421	174.7366	135.8918	195.2445	133.7439	143.0944	263.1036	80.9235	174.1521	166.8454	237.2295	160.7268	130.6961	122.3067	134.7035	104.7377
ALDOA	ALDOA	3.1152	5.0429	2.891	0.9636	3.4841	6.5092	10.2793	10.242	4.2561	2.0204	10.5696	2.7207	2.6399	3.2983	5.3811	5.9938	5.5755	9.4647	17.6147	11.694	3.5004	5.1184	7.7155	6.279	0.4846	3.097	1.597	8.9168	3.0676	2.4252	2.9472	3.8201	3.857	4.4933	3.5118	3.6811	4.912	2.1339	6.2383	4.0853	4.7938	3.5397	2.8712	7.5514	6.0511	5.7905	4.4291	1.7924
ALDOB	ALDOB	0.3485	0.4756	0.6176	0.546	0.9255	0.4144	0.4323	0.3255	0.3044	0.5404	1.6477	1.2255	0.4237	0.7658	0.784	0.7155	0.5468	0.1175	0.6294	0.9366	1.2159	0.6372	0.5671	0.9284	0.124	0.3845	0.2811	0.6152	1.4733	0.4672	1.8021	0.2548	0.2081	0.5466	0.6642	0.8092	0.7391	0.5016	0.6267	1.7682	0.958	0.2356	0.5209	0.5033	0.7074	0.7553	1.3032	0.237
ALDOC	ALDOC	1552.352	207.1121	412.0752	97.1808	1262.131	785.0009	2476.0162	1501.6423	999.4031	331.186	1242.0866	964.7262	1033.9444	1035.934	812.3578	592.4083	838.33	147.0708	655.896	1042.3035	2143.3043	1215.0425	338.8248	364.9189	271.7969	458.2529	154.2722	134.2422	825.6037	917.9724	684.055	546.6861	386.2304	557.7622	566.6551	2272.1334	1585.0968	578.1839	785.4783	678.8069	1192.1805	2072.5598	162.7385	1181.9379	1459.7839	1830.5838	999.0714	548.2994
ALG12	ALG12	6.1692	6.2502	2.6321	2.5689	3.3893	6.6964	7.0226	5.1947	4.6978	2.9537	4.3748	3.1561	3.9194	4.1209	4.496	5.6521	6.0697	7.092	9.9122	4.6457	8.6335	6.5001	4.7712	7.8654	0.4995	4.4403	5.9128	7.66	4.4529	3.9408	6.3255	3.9627	3.1833	8.0072	5.1249	5.494	3.8381	6.9046	5.2305	5.8339	4.9768	3.9052	7.559	3.7394	4.3218	4.5428	5.1704	3.617
ALG3	ALG3	32.9883	23.4606	13.7359	51.661	18.9641	22.1975	28.7679	26.0645	23.5105	14.8755	19.7039	20.4139	14.2737	19.5837	15.4493	33.0389	17.6579	27.1128	159.0731	17.6387	25.2313	20.1256	24.0224	49.1826	40.9793	21.057	18.9241	33.2344	16.8233	15.1664	18.3674	25.2829	17.8449	26.4425	19.5994	26.4466	13.9746	25.2318	18.7283	31.1791	21.5007	19.6986	33.7145	14.686	16.4144	13.212	23.831	19.6858
ALG5	ALG5	25.5129	31.7428	25.3247	28.9955	35.3792	33.9679	30.7993	16.3573	38.3494	36.5435	26.4296	45.691	31.1114	31.7774	33.4619	41.0499	23.6651	31.131	24.1157	21.8527	48.1855	30.8409	43.3549	20.1448	38.8003	38.2165	46.3142	31.8292	30.9652	41.2018	34.2831	39.8882	23.672	44.8654	43.4338	47.0015	30.58	37.6523	27.618	37.1576	32.6518	29.3343	36.773	25.2283	26.1142	24.3494	28.1637	29.7602
ALG6	ALG6	5.2983	6.3131	3.7752	7.7999	3.2924	13.3598	4.405	2.5975	12.004	4.8707	5.3243	4.4862	7.246	4.2476	5.864	20.1547	4.5941	8.2434	11.3964	5.8222	6.473	3.9367	13.1432	18.9908	5.8958	4.4227	8.8012	10.5757	4.3807	8.7843	7.0713	6.5471	3.1357	8.2886	6.5717	4.1521	4.6204	6.2148	5.3624	8.6794	5.0756	6.7929	14.06	5.2696	4.419	4.8779	6.367	3.8086
ALG8	ALG8	32.2922	26.0997	14.8747	29.4501	20.8788	41.8723	31.7226	21.3955	31.2529	18.9295	24.3173	30.3418	23.3582	26.8089	23.9733	41.2597	24.9123	24.9301	34.9923	17.1699	41.6607	15.4642	36.5663	44.1688	23.1871	28.7768	34.3114	34.8787	23.4021	27.5327	30.0823	28.9904	22.8205	41.3755	25.7774	37.4125	25.637	43.5062	24.4365	35.9991	31.9558	26.095	44.2306	23.8013	22.0989	20.7638	30.4829	27.4302
ALG9	ALG9	4.6366	4.7197	3.0422	3.4949	3.7195	11.6208	5.3254	3.5659	4.0809	2.6279	6.2239	4.9245	6.2325	6.1163	5.3099	3.6109	5.474	4.9342	4.4473	5.3259	7.9443	6.9848	4.6015	10.1353	4.9284	7.1551	11.3564	4.094	5.0493	9.274	6.448	6.0973	4.5899	10.3788	9.0337	6.9411	6.0276	5.782	6.2868	6.6704	5.2122	5.4584	9.229	7.2006	4.1063	5.2349	7.3342	6.2589
ALK	ALK	11.0958	0.539	0.2672	4.5315	0.8095	11.389	7.5772	0.8116	7.8647	0.7695	1.2127	0.9303	0.4481	2.7853	0.273	31.8316	13.559	0.9694	4.6077	0.982	5.6813	3.3371	6.8385	16.6198	0.7541	2.718	7.5614	2.1631	1.2877	3.04	2.6894	2.3539	2.9135	12.4662	3.7983	6.5346	6.8616	0.6403	1.4565	1.3641	3.0477	0.3738	5.3889	2.7285	1.916	5.9686	3.3656	3.3846
ALKBH1	ALKBH1	13.4612	11.2355	5.0816	10.5689	12.3246	19.2135	12.364	11.0963	8.0198	7.753	14.5166	12.0344	14.0943	15.1939	12.2456	7.9843	14.8243	12.7294	15.1728	13.2039	9.6704	8.4396	11.6877	24.3794	3.3437	6.7312	18.1742	19.1514	12.1645	20.9875	9.6157	18.8039	11.0294	13.5151	13.5975	16.0899	15.6016	17.6701	19.3356	12.9017	8.0642	16.4244	9.4641	14.5438	8.8717	9.3612	16.8876	12.5137
ALKBH4	ALKBH4	26.3168	43.1947	14.6119	48.1803	36.5994	39.4283	31.8022	32.0234	34.52	19.5315	34.8811	25.4088	23.4761	25.0256	22.0811	28.0185	24.2152	30.2501	42.1919	47.4353	27.3032	37.6615	33.2398	52.4722	43.4076	19.5007	54.5947	28.1773	19.0409	28.2262	23.9064	36.7742	16.8807	30.9497	30.3463	30.8656	24.8117	26.5522	49.6815	29.4198	20.6986	28.7404	30.4611	22.6506	21.1231	28.5622	39.5023	22.7082
ALLC	ALLC	0.0179	0.0209	0	0.1293	0	0.1395	0.0475	0.0358	0.0669	0.725	0.1479	0.0304	0.0483	0	0.1177	0.0216	0.1295	0.1085	0.0255	0.0506	0.1321	0.1435	0.0997	0.2143	0.0636	0.0394	0.1236	0.1279	0.0716	0.0436	0.0275	0.1153	0.0188	0.1314	0	0.0239	0.0203	0.0532	0.1776	0.0749	0.0227	0.1145	0.0501	0.0277	0.0265	0.0671	0.1003	0.0608
ALMS1	ALMS1	7.402	7.6238	2.7365	4.1996	3.2863	13.2588	9.1275	4.1707	3.7905	3.3934	4.7732	3.6341	8.2697	5.0943	3.935	9.0617	7.7282	5.1278	5.3775	3.785	14.4346	7.7102	10.4699	14.0933	4.0831	8.1491	7.7659	5.3451	9.103	12.7461	11.1094	8.5155	3.0043	15.6617	10.4041	6.6595	6.8094	7.9227	6.4911	7.7218	6.5643	7.4088	18.3132	6.045	4.5027	5.9203	7.0342	6.3605
ALOX12	ALOX12	3.0293	3.5432	1.6337	0.7116	0.7341	3.1859	6.0047	1.61	1.3452	0.4491	3.7624	1.3686	2.2886	2.97	1.8311	1.0748	3.2224	1.3503	4.368	2.5902	5.9006	3.7321	1.1697	5.9496	0.7915	2.4735	4.2305	2.6454	2.2619	6.1115	1.7875	4.4157	1.5871	3.1455	3.9138	2.3843	2.4306	2.2679	2.138	4.7557	1.9976	3.4341	2.9256	1.8803	1.8554	2.0542	2.4319	1.8624
ALOX12B	ALOX12B	0.7598	0.2705	0	0	0.1265	5.1734	0.5707	1.1571	0.1545	0.2955	0.9956	0.2248	0.4908	0.511	0.1359	0.0997	0.4784	0.1336	0.2119	0.8644	1.3219	1.3699	0.9906	0	0.235	1.5853	0.6281	0.4018	0.2646	0.3825	0.8118	0.2557	0.3307	0.34	1.4273	0.3761	1.7264	0.0738	0.5627	0.0231	0.7124	0.1939	0.162	0.69	0.5396	1.2184	0.2779	0.8144
ALOX12P2	ALOX12P2	0.2807	0.2627	0.1163	0.0145	0.1106	0.4291	0.3091	0.1605	3.3771	0.067	0.5119	0.0546	0.26	0.0971	0.0792	1.9663	0.9293	0.146	2.39	0.5105	0.474	0.3863	0.358	0.7905	0.0428	0.5574	0.2357	0.2984	0.3212	0.4203	0.4188	0.1345	0.093	0.8726	0.4052	0.3116	0.3371	0.1075	0.1025	0.504	0.5088	0.2482	3.3937	0.2358	0.2263	0.3409	0.6298	0.4227
ALOX15	ALOX15	0.067	0.4855	0.356	0	0.0205	0.1045	0.0534	0.0804	0.1253	0.1917	0.0791	0.0911	0.1266	0.0721	0.1543	0.3881	0.1939	0.0271	0.1146	0.3409	0.0165	0.0179	0.056	0.0535	0.0238	0.0591	0.0231	0.9007	0.0358	0.0979	0.0617	0.0345	0.0564	0.1181	0.0178	0.0359	0.0913	0.0797	0.095	26.0462	0.0849	0.0572	0.0938	0.0414	0.0795	0.067	0.1752	0.0455
ALOX15B	ALOX15B	5.8142	0.1762	3.7492	9.5848	9.6457	3.2405	2.7425	8.0498	7.2729	8.1033	2.2431	7.0734	9.3592	1.8844	1.686	6.1305	1.0363	47.4433	46.4754	3.4088	1.8547	6.6902	1.6808	0.3411	0.8842	0.2326	0.4166	47.6635	1.7494	2.1111	14.066	2.3123	1.0794	1.8825	4.1655	3.7933	2.7724	0.4485	72.5954	17.3731	2.8474	0.8681	1.9628	1.4218	1.3645	7.0246	1.4081	1.1013
ALOX5	ALOX5	3.7815	50.1461	17.4833	10.5288	9.3697	2.1821	2.6663	20.1028	12.4246	12.3719	3.7508	6.8891	2.4965	5.3487	17.9529	30.9261	19.3499	28.8773	56.1538	10.1985	1.2427	4.4897	20.0635	2.073	0.3677	1.65	0.7777	52.467	9.2199	5.483	18.8807	19.8111	1.3326	20.6135	3.3625	5.6519	4.5312	52.1379	22.0943	58.6607	5.2913	5.9307	39.6622	2.1261	12.7123	3.3445	8.9797	1.5299
ALOX5AP	ALOX5AP	5.4263	125.1033	58.7803	103.2176	19.0247	10.4722	4.0901	72.5152	32.9915	62.1827	16.1131	34.0358	5.6886	19.3203	54.9237	95.2353	56.5486	133.4169	201.2734	30.8909	7.5457	9.7514	104.417	20.0998	2.4971	2.7996	0.5133	136.0007	22.6688	36.7837	36.488	92.4286	4.5234	99.2342	2.9073	16.8518	17.1762	131.4343	102.6316	179.4344	12.0561	14.4642	154.1041	3.9267	40.6126	7.1219	34.3219	3.3049
ALOXE3	ALOXE3	0.1447	0.3385	0.0874	0.0654	0.1108	0.2554	0.2083	0.5793	0.158	0.0863	1.6676	0.0821	0.228	0.1622	0.2779	0.1602	0.786	0.0488	0.1891	0.5458	0.3415	0.2097	0.841	0.0803	0.0858	0.3459	0.1668	0.0345	0.1771	0.0882	0.4445	0.4511	0.1652	0.5497	0.3527	0.5008	1.5619	0.1975	0.4451	0.3199	0.2448	0.1416	0.0507	0.8584	0.5014	2.0806	0.496	0.6151
ALPI	ALPI	0	0	0	0	0.0415	0	0.018	0	0	0	0	0	0	0	0	0	0	0	0	0	0	0	0	0	0	0	0	0	0.0181	0	0	0	0	0	0	0	0	0	0	0	0	0	0	0	0	0.0169	0	0
ALPK3	ALPK3	2.0376	4.0893	2.6116	1.8138	1.273	1.1825	2.7902	2.9637	36.0988	1.8137	1.8754	2.023	2.3643	1.7422	5.2529	64.8045	7.1219	13.8145	9.7746	1.763	2.0845	2.2056	6.646	1.8603	0.7705	0.8972	0.3438	2.6126	1.6876	2.4672	3.0957	4.6186	1.6768	7.7532	1.4456	2.0368	2.1543	7.1599	2.7859	7.2335	2.9216	2.7361	31.4737	1.9356	1.8642	2.7023	2.7684	1.0672
ALPL	ALPL	29.8302	21.5928	16.8816	23.5235	22.5931	33.1494	26.5168	31.6508	14.9534	19.9153	50.5281	44.7202	20.1876	35.2761	43.2891	12.8113	30.5847	74.4144	22.7417	8.3954	40.8344	52.2461	21.7165	4.7231	36.2763	22.5161	10.6809	13.0037	23.2636	34.8154	11.5942	24.5419	14.7391	42.2714	58.0126	113.0257	18.7267	31.6103	19.8986	46.1797	16.2774	24.9827	36.4655	32.8057	47.5092	28.1242	66.8688	22.4096
ALPP	ALPP	0.0158	0	0.0191	0	0	0.0176	0	0	0	0	0	0.0269	0.0214	0	0	0.0382	0.0286	0	0.0676	0	0.0195	0	0	0.0211	0	0	0.0273	0.0452	0	0	0	0.0612	0	0	0	0	0	0	0.0224	0.0221	0	0.0169	0	0	0	0.0198	0.0296	0
ALS2CL	ALS2CL	1.3317	1.7743	2.9702	0.4887	2.439	0.5357	0.8982	0.6614	1.5085	2.4007	2.3728	0.8774	0.6695	0.9833	1.4833	1.0581	2.5832	3.1396	4.1402	1.3879	1.0726	1.3396	0.5447	0.4001	0.5076	1.6294	0.9606	1.1321	2.3526	1.3179	0.9535	0.6006	1.4087	0.8392	0.6789	1.5358	1.951	0.7379	0.4264	0.748	0.9083	0.9404	1.9291	1.0768	1.4275	1.8027	1.2917	0.996
ALX3	ALX3	0.023	0.1611	0.1109	0.1245	0.4923	0.0512	0.2135	1.6998	0.1718	1.0951	0.2713	0.3515	0.155	0.247	0.1511	0.2495	0.2078	0.0464	0.1964	0.0974	0.2261	0.1535	0.064	0.0611	0	0.076	0.238	0.2299	0.1838	0.2518	0.0353	0.2369	0.1209	0.3037	0.1526	0.4612	0.1043	0.1367	0.0326	0.3525	0.0291	0.196	2.0904	0.1421	0.0682	0.1148	0.3862	0.039
ALX4	ALX4	0.3564	0.1945	0.2201	0.3579	0.0243	0.2825	0.1684	0.2695	0.3705	0.7085	0.0749	0.0808	0.1605	0.2557	0.0521	0.2295	0.6739	0.4966	0.2258	0.168	0.3413	0.053	0.2209	0.4957	0.2958	0.4631	0.178	1.3034	0.1269	0.5212	0.2189	0.6334	0.242	1.6302	0.2738	0.2652	0.162	1.9691	0.1124	0.2543	0.0603	1.0819	5.7811	0.1838	0.1999	0.297	0.1333	0.3097
AMACR	AMACR	1.0386	1.6745	0.2261	0.4905	0.4731	1.2933	1.343	0.7679	0.4903	0.6474	0.9069	0.3821	0.6067	0.7175	0.6007	1.0962	0.7623	0.6814	0.8005	0.7279	0.4954	0.6009	1.3312	1.1341	0.4327	0.6504	0.7764	0.9642	0.3623	0.9579	0.3018	1.3037	0.4536	0.9768	0.8584	0.5891	0.606	1.4907	0.4649	1.8161	0.831	0.5892	2.2551	0.8977	0.9866	1.439	0.8922	0.6364
AMBN	AMBN	0	0	0	0	0	0	0.03	0	0.0422	0	0.1334	0	0	0.0304	0	0	0.0817	0	0.3541	0	0	0.0302	0	0	0	0.0249	0	0.0646	0	0	0	0	0	0	0	0.0302	0	0	0	0	0	0	0.0316	0.0349	0.1006	0.0565	0	0
AMBP	AMBP	0.0717	0.1119	0	0.4322	0.1465	0.0533	0.1589	0.0957	0.2685	0.2852	0.1413	0.0814	0.0323	0.0322	0	0.1155	0.1299	0.1935	0.0682	0.1014	0.0589	0.096	0.1334	0	0.0425	0	0	0.0684	0.0958	0	0.1102	0.0617	0	0	0.0318	0.1281	0.0543	0.0712	0.1018	0.1002	0.0607	0.051	0.1005	0.074	0.071	0	0.1788	0.0407
AMD1	AMD1	26.7461	37.0546	15.7848	28.2411	29.1682	31.5642	32.1981	17.5894	25.989	25.0464	30.4438	25.7473	31.1688	30.1197	26.5642	28.0185	49.7753	35.4193	35.2863	17.8357	41.7866	23.7571	32.8931	31.5816	15.0854	30.2188	35.7719	51.078	43.8965	38.903	51.0431	39.6233	13.9166	42.4528	32.5366	43.7009	47.6765	70.9972	33.2375	53.6436	33.8198	23.8967	27.0826	29.4615	25.7573	58.7467	24.4079	23.6418
AMDHD2	AMDHD2	10.4815	10.2425	5.573	21.7835	9.9464	10.9772	9.2635	8.8159	9.2538	6.7036	9.5765	6.0623	5.6126	6.8893	9.4386	6.2979	8.4066	9.4144	22.7798	10.7111	7.1501	11.9516	4.738	13.2271	22.5984	6.2344	11.456	11.9531	8.4454	4.7222	8.7433	8.7775	6.6885	8.034	8.0795	7.9177	6.8335	8.1662	6.8572	7.5427	8.3952	6.1311	10.4943	6.4136	6.4947	5.1822	8.3125	8.1423
AMELX	AMELX	0	0	0.0656	0	0.0832	0	0	0.3262	0.1017	0.0648	0.0642	0	0	0	0	0	0.0983	0	0.0774	0.1537	0	0.0727	0.0758	0	0	0.0599	0	0.0777	0	0.1324	0.0834	0	0	0	0	0.1455	0	0.0809	0	0.1517	0	0	0.1522	0	0	0	0.1016	0
AMELY	AMELY	0	0	0	0	0	0.0511	0	0	0	0	0	0	0	0	0	0	0	0	0	0.0648	0	0	0	0	0	0	0	0	0	0	0	0	0	0	0	0	0	0	0	0	0	0	0	0	0.068	0	0	0
AMFR	AMFR	73.6915	88.1791	56.7969	105.2979	101.9624	112.5195	100.6739	128.9645	143.1084	85.9405	93.5118	102.4511	126.1896	108.7624	123.1752	115.6861	108.2888	120.283	103.6004	91.467	99.2814	74.8313	165.4861	80.4	23.7895	59.6871	90.5268	143.3186	91.0452	156.1103	113.0493	157.8547	50.0323	114.8862	89.2302	131.1914	87.4244	140.6155	157.828	155.4188	84.3295	135.3183	100.3982	90.9602	65.3792	94.3576	93.2674	55.3909
AMH	AMH	32.258	41.1953	20.4841	11.441	9.1854	42.2695	25.0465	21.4403	3.9043	0.3137	18.1926	5.6972	13.0243	21.1783	19.6806	2.5831	13.2037	3.511	11.5484	41.981	24.0477	71.6519	0.4646	55.5739	11.7254	11.2179	36.7286	11.4664	15.5871	9.8925	16.1559	25.9859	10.9924	12.5534	15.0107	6.4816	2.3504	5.6119	1.991	15.1531	32.3401	25.7092	2.4319	25.1748	28.3005	3.0029	33.9574	13.3541
AMHR2	AMHR2	0	0.0145	0	0.0897	0	0.0691	0	0	0	0	0	0	0	0	0	0	0	0	0	0.0351	0	0	0.0173	0.0165	0	0	0	0.0355	0.0331	0.0151	0	0	0	0	0.1155	0	0.0423	0.0185	0.0176	0	0	0	0.0695	0.0192	0	0	0	0.0211
AMIGO2	AMIGO2	0.9496	2.5828	0.7465	1.5306	2.3488	0.5357	3.9991	2.6794	31.0265	9.9902	3.1643	2.2581	0.7882	0.6772	3.4276	17.0513	3.5628	11.2255	22.6756	1.149	0.8453	0.1837	22.5656	0.381	0.2646	0.467	0.4549	4.765	2.1995	9.7469	5.5003	2.8486	0.422	2.2879	1.1409	4.1687	2.2229	1.2435	9.6804	2.7	2.0903	1.966	89.6951	1.859	1.5462	3.19	2.46	0.428
AMMECR1	AMMECR1	2.93	3.2352	1.5849	2.1908	1.1031	4.4659	2.577	1.4269	1.641	1.08	2.3339	1.4676	3.2932	2.4071	3.3091	3.5127	3.4331	2.6535	3.7202	1.7847	6.0041	2.3938	2.5356	7.4251	0.9637	2.7448	3.8077	3.9076	2.1413	5.265	3.0767	3.4855	1.4724	5.199	2.9571	2.4351	3.1426	3.683	2.6009	5.9826	2.3696	2.5641	3.7657	2.1511	2.075	2.1391	2.7723	2.7272
AMN	AMN	0.4653	0.47	0.1022	0.172	0.081	0.1297	0.0562	0.1693	0.1187	0.2018	0.175	0.1619	0.0857	0.0854	0.1218	0.1788	0.134	0.0856	0.5729	2.8268	0.0521	0.2263	0.1622	0.2113	0.2445	0.1983	0.457	0.1211	0.24	0.0773	0.0974	0.1091	0.1003	0.0777	0.0422	0.0992	0.1322	0.1417	0.0901	0.0738	0.1342	0.1241	0.1778	0.1636	0.1256	0.1983	0.1779	0.2337
AMOT	AMOT	39.2776	52.8989	15.7066	7.8776	37.1794	13.2637	72.7148	74.2025	58.552	42.9595	35.5777	71.5606	43.7176	19.5641	46.4931	109.4525	55.5221	33.5069	14.8922	62.9001	28.0398	11.7799	108.2195	5.6632	7.789	4.4983	3.9491	16.1214	52.5544	34.1726	53.0727	53.6232	7.256	37.5027	22.1903	46.9039	40.6773	62.0142	110.3527	19.6946	47.6641	25.7382	103.3694	36.4321	30.5196	66.8877	71.5856	10.6553
AMOTL2	AMOTL2	116.2727	98.6031	38.2649	8.8835	20.5474	134.1249	86.6862	61.6496	12.0263	19.4222	39.4563	42.5076	62.491	42.7806	42.0222	10.1196	29.9597	31.0547	15.4205	77.8822	104.4931	69.5534	23.6677	321.0011	11.1691	106.9989	78.6145	55.3017	50.0612	70.6221	115.17	78.7992	36.1092	74.2812	119.4629	86.9901	53.8191	53.6643	52.5091	114.8127	37.4248	89.2585	20.1561	62.8252	42.7366	47.2178	85.0308	67.8421
AMPD1	AMPD1	0	0	0	0	0	0.0164	0	0	0	0	0	0	0	0	0	0	0.0533	0.0298	0.0629	0.0208	0	0	0	0	0	0	0.0254	0.337	0	0.0179	0	0	0	0	0	0.0197	0	0.0219	0.0209	0	0	0	0.0412	0	0	0.0184	0	0
AMPD2	AMPD2	16.664	37.5569	12.5322	25.3175	8.6988	33.4339	24.0478	22.9944	30.151	17.5834	41.5854	15.4971	23.7425	16.5942	30.9289	39.4413	44.3348	17.3785	45.7322	40.1346	43.2428	26.7398	26.881	50.1074	25.354	25.4993	20.7175	26.3182	13.6497	28.1443	37.7365	35.9505	11.7533	21.2113	27.0327	26.0265	31.1547	24.8557	25.0175	44.277	13.281	27.7557	25.4676	23.5164	19.4344	38.6493	28.7363	19.9989
AMPD3	AMPD3	2.4503	16.7115	9.124	7.3262	8.643	2.4857	6.0958	10.584	14.2193	14.5265	5.4054	8.8605	4.8699	5.6404	12.4075	15.151	11.193	9.8596	16.2213	7.5359	4.2091	4.9841	11.3893	2.0186	0.5107	2.4233	0.5193	14.8872	22.4609	5.8586	14.9613	11.8428	1.6042	15.1669	8.8855	9.6053	9.4592	16.7696	8.843	13.5926	7.3016	4.7601	16.1747	2.8514	5.6417	15.9021	9.387	1.2487
AMPH	AMPH	23.4	7.9924	2.3262	4.7499	1.5063	33.7649	20.4466	7.3596	21.0302	8.3087	68.3307	3.7817	6.1943	19.9963	6.0251	14.7388	62.5588	2.8081	11.1566	21.7025	43.3413	20.9474	48.2663	12.5349	4.9677	18.6233	33.6924	8.9873	8.67	9.1839	13.782	33.9706	13.2176	19.5233	31.2207	44.3835	84.8734	29.4142	16.4333	40.0469	14.9905	8.8452	20.2141	33.7284	25.572	115.6726	28.8418	31.1321
AMT	AMT	0.1039	0.1589	0.1545	0.0578	0.0857	0.3563	0.1381	0.144	0.2842	0.1621	0.2172	0.1224	0.2051	0.1613	0.2499	0.2027	0.1447	0.1132	0.5014	0.2826	0.246	0.2031	0.1115	0.3619	0.3412	0.1675	0.3039	0.1601	0.1174	0.1656	0.135	0.1134	0.1516	0.094	0.1275	0.0963	0.1816	0.0595	0.0454	0.1897	0.1115	0.1279	0.1344	0.1608	0.0949	0.0999	0.1345	0.1087
AMZ2	AMZ2	70.2497	50.9691	46.8487	64.5285	58.1825	72.1207	66.5541	55.7907	105.0161	69.3981	60.7723	49.5695	56.8505	58.5011	70.1113	115.998	57.3101	55.4223	107.2816	48.5929	87.7096	65.7616	75.832	89.8112	81.151	57.7454	69.3028	63.6308	56.0938	62.4603	82.3131	104.5946	51.1413	79.5437	66.1456	76.9356	81.539	66.0627	69.9082	57.7993	59.9585	78.5683	110.8232	57.4927	50.8137	82.321	62.1349	50.8691
ANAPC1	ANAPC1	2.9287	3.9338	1.3833	1.6475	1.0384	6.3122	4.3706	1.8891	2.3186	1.2999	2.8596	1.7217	3.969	3.0061	2.2635	5.6012	4.9088	2.7687	3.126	2.7524	7.2722	2.6598	6.8671	6.2161	1.7884	4.4726	5.9538	3.1285	2.6714	4.8658	4.533	4.3889	2.1532	7.0481	6.3688	4.2228	4.6097	4.7998	3.7017	5.439	2.7486	3.0011	6.2712	3.5231	2.5575	4.6795	3.6322	3.3969
ANAPC10	ANAPC10	1.4944	2.1116	1.9269	2.0669	4.502	2.8173	2.1327	1.7666	3.9605	3.1823	2.2641	3.2593	3.4682	2.2802	3.2853	3.3553	2.5784	3.8347	4.4617	2.4967	1.8524	2.12	3.1476	2.124	1.7484	1.9585	2.8779	3.244	3.026	4.0704	3.0039	3.7522	1.5642	3.1558	1.8935	2.8214	2.5525	2.5386	2.392	2.1287	4.3645	1.6057	3.4571	3.135	3.1428	3.1726	2.9815	1.603
ANAPC13	ANAPC13	110.6708	73.0189	49.9161	144.3846	107.6432	112.3118	104.9179	76.6767	85.9594	67.0738	84.4104	97.2767	81.6737	111.0948	91.3524	88.5547	61.06	65.423	84.3734	62.4339	129.7049	90.7814	86.862	160.7616	64.7859	70.0204	91.1079	87.7489	77.5589	110.924	74.4487	129.0104	79.075	99.5468	101.6844	110.9084	103.1447	83.8055	85.6453	86.6618	88.6065	104.0645	96.5898	81.8271	86.2218	87.1034	90.5899	78.554
ANAPC2	ANAPC2	46.4094	45.894	26.2658	55.0395	39.6037	64.8012	37.9671	42.0298	45.6117	24.2548	52.7594	29.2378	30.339	38.8895	38.3253	50.208	40.1074	31.552	78.1728	58.6135	39.6687	78.5513	32.0358	108.1644	85.6406	31.2151	56.7651	41.4336	39.6801	35.587	43.3039	45.5586	34.5276	35.3342	38.6122	42.1533	37.4994	31.2638	30.8945	38.2787	39.2178	41.4705	54.9089	27.7737	33.7879	33.4641	61.1029	29.1897
ANAPC5	ANAPC5	39.5382	42.4327	21.2828	40.5829	27.5285	49.6563	32.0967	23.4371	36.2737	26.9154	43.0135	30.7431	31.298	36.8537	34.8513	32.2908	41.7149	23.4553	48.9203	30.1516	68.4774	45.4262	32.4841	89.5393	34.8454	36.2075	58.1181	49.422	38.0149	44.214	44.1626	39.1453	22.9281	49.1532	44.6083	42.7588	37.9813	36.4317	22.5206	52.2746	33.5461	45.3695	44.0311	29.5513	25.4822	34.7289	38.0503	35.6162
ANG	ANG	0.2521	2.175	1.2948	11.1673	4.1042	0.7026	1.2985	2.5234	1.9465	4.0603	0.7823	1.0189	0.7237	1.0176	0.7263	2.4361	1.5406	7.5235	9.6168	0.8024	0.8926	0.4217	5.4512	0.2519	3.8123	0.2434	0.109	6.9014	1.5989	2.8809	1.6943	2.1956	0.6975	0.9268	0.419	0.4644	0.8594	2.3932	3.9373	4.8851	0.5598	0.6728	4.9019	0.7803	1.217	1.2216	0.825	0.3215
ANGEL1	ANGEL1	29.6869	47.3158	11.5144	9.4114	13.8963	35.9582	25.3108	18.7262	17.353	13.6887	26.2968	21.0862	30.429	18.813	22.9967	19.534	41.5019	15.7202	29.5334	49.5203	58.9691	30.8259	18.4497	74.8681	5.9717	12.1926	44.4188	27.9732	22.3163	32.2921	24.0523	26.0035	11.0457	26.2551	27.1415	39.2173	21.0774	27.8693	20.4155	32.7471	13.1924	23.1236	14.4627	24.2753	15.6075	26.5406	33.5932	28.8246
ANGEL2	ANGEL2	18.3722	20.6621	10.1782	10.6786	13.1043	35.1683	21.4425	12.5803	17.8643	9.4788	16.7911	12.0964	19.6838	20.4372	17.5079	20.3766	20.8278	14.1189	16.2085	17.4379	38.0926	23.7909	20.6199	26.0222	11.5217	20.9594	26.1215	18.159	18.6347	23.5768	22.0296	19.1908	12.5674	27.1043	27.6072	24.0207	20.5283	20.3214	14.1932	14.0819	19.0858	20.1311	21.3998	23.3838	17.4989	22.0093	20.5354	21.6893
ANGPT1	ANGPT1	0.789	1.094	1.2301	2.2545	1.1015	0.7092	1.4375	3.3112	21.6007	8.0755	0.3309	2.4466	1.2376	1.5749	2.5345	33.8035	3.0181	4.209	4.5996	1.188	0.6973	1.3535	33.2098	1.2288	0.034	0.8494	0.6709	7.631	1.8857	0.6669	2.2477	4.0795	2.7424	3.6112	1.4381	1.7387	1.2	1.7241	5.3654	0.7818	0.6216	0.4822	105.8065	1.979	3.1088	2.665	3.319	0.4652
ANGPT2	ANGPT2	12.5168	2.319	18.3502	1.6412	1.2988	15.3586	13.3165	10.1816	4.2352	1.2104	0.7259	2.9872	1.3886	8.1271	0.9999	4.0069	2.0667	53.1798	13.135	1.2369	1.9974	1.9826	4.6742	32.1598	0.475	5.0301	41.9793	8.5603	1.9962	7.1839	4.2653	10.4804	12.1208	60.4428	4.1004	1.8332	1.4714	1.9779	4.0655	9.5638	2.9304	3.2489	4.4804	0.9607	1.9827	4.891	1.5851	3.4391
ANGPT4	ANGPT4	0.3577	0.5992	0.1869	0	0.9477	2.6506	2.672	2.1282	0.5608	0.3344	0.3999	0.4276	1.0837	0.7932	0.5251	0.1634	0.5075	1.0559	1.0061	0.8477	0.8332	1.9268	0.3371	0.0772	0.4299	0.2346	0.0668	0.0692	0.5291	2.6742	0.9205	0.2494	0.9168	0.2558	0.4112	0.3496	1.2959	0.5757	1.5643	0.6614	0.0613	2.2078	0.0677	1.4808	0.4163	0.8097	0.4157	0.115
ANGPTL2	ANGPTL2	240.3953	242.3203	95.3305	237.5065	50.3333	503.8656	266.04	71.0456	55.3057	38.937	67.4597	111.5452	145.1016	603.4668	207.8973	74.0849	122.2708	106.8327	67.6274	228.4954	295.5403	334.4934	65.7208	561.797	58.397	663.0953	334.8675	163.9656	125.335	245.0367	388.0723	375.9355	238.6136	269.1513	791.0916	368.3078	102.9719	178.1566	134.1324	189.5526	209.7172	233.1497	63.3377	157.4163	352.0968	83.3134	328.8653	284.6085
ANGPTL3	ANGPTL3	0.0135	0.0315	0.0325	0	0	0.06	0	0.0269	0.1259	0.016	0.0636	0.0687	0.0545	0.0181	0.0221	0.0812	0.1218	0	0.1151	0.019	0.0166	0	0.0751	0.0717	0.0239	0	0.0465	0.0385	0.018	0.0492	0.1033	0.0347	0.0425	0.0593	0.0179	0.018	0.0459	0.1002	0.0382	0.0751	0.0171	0.0431	0.1697	0.0416	0	0.0505	0.0755	0.0229
ANGPTL4	ANGPTL4	27.2857	9.4521	10.9601	141.1527	36.9445	25.0632	24.7674	21.4569	26.2352	48.1763	26.9428	16.1504	3.7871	13.4842	13.1209	12.2606	66.8494	401.4671	127.634	37.2196	8.7322	12.1106	43.6304	11.3249	25.8484	5.0743	7.5071	229.4515	18.1027	10.9655	13.3126	15.0111	14.5023	79.2949	12.4496	17.8455	13.741	19.3438	40.3475	4.4267	18.2502	14.4533	3.7744	6.7486	7.8647	18.1685	18.0897	7.9451
ANGPTL7	ANGPTL7	0.0816	0.0716	0.0246	0	0	0.0455	0	0.1225	0.1908	0.0487	0.1687	0.1735	0.0551	0	0	0.0985	0.3323	0.0413	0.0872	0.0865	0.1256	0.9003	0.1707	0.3531	0.0725	0.045	0.0353	0.3794	0	0.0746	0	0.342	0.043	0.3898	0.0542	0.0273	0.0695	0.1822	0.1447	0.1709	0.0259	0.0435	0.0286	0.0947	0.1514	0.3825	0.0763	0
ANK1	ANK1	10.1571	1.7638	0.6091	0.6151	0.7529	16.0089	8.7646	2.6905	1.5644	1.1174	7.9684	1.4866	1.2029	6.0068	0.4218	2.4402	6.2208	0.9177	0.551	4.153	20.7616	13.6895	2.4256	0.1343	0.9041	13.6432	7.2465	7.136	2.7478	2.3856	2.9742	2.7474	3.829	12.0438	10.5385	9.667	8.0417	1.4385	2.7431	0.7566	2.3023	1.7664	4.6144	3.549	7.0117	14.28	6.5813	11.3203
ANK2	ANK2	18.0771	36.0295	16.6419	28.6396	34.8566	41.9078	53.3984	28.6591	84.4496	45.7062	66.1634	31.9949	57.883	29.2604	32.3303	123.5779	103.3631	38.9907	35.192	48.3386	31.504	23.6777	136.5558	40.5927	15.2204	28.3225	32.7127	45.6436	50.5552	38.1903	53.9054	58.2897	9.3266	76.5245	42.1325	75.0355	74.6179	76.1671	77.0147	43.4141	87.4796	30.1148	142.4032	44.9456	44.4904	128.4963	51.9506	18.2417
ANK3	ANK3	6.0903	2.533	1.5211	3.6158	2.3494	10.084	8.8895	1.6986	5.661	4.7171	10.9376	2.2917	1.2034	3.5031	1.3882	5.1927	11.4819	1.642	1.8904	2.8017	13.0166	12.291	14.8211	4.9435	0.3414	13.8808	14.6482	4.6996	14.5143	4.0578	5.0624	5.6421	3.3231	13.9511	12.9288	14.5309	19.0559	11.1123	4.5691	3.8353	4.9724	0.2387	2.7113	5.6288	8.3071	29.549	8.1408	10.2503
ANKFY1	ANKFY1	32.2873	46.2113	11.0803	7.5164	22.475	48.8955	62.5714	40.52	30.1825	15.0768	21.8275	27.6353	43.3492	32.9292	37.3163	56.2644	61.3807	32.4511	33.8561	34.1447	58.8997	33.4816	49.6111	60.0634	1.8149	27.7476	37.1811	34.8048	34.1169	49.8728	49.2373	50.6638	17.4355	85.8555	39.0011	58.4469	29.1515	62.0665	55.7025	62.9647	48.1068	37.128	52.093	30.2499	27.6015	31.4222	41.569	29.3243
ANKMY1	ANKMY1	2.8334	2.7732	2.3444	2.1431	2.5124	4.9335	4.3537	2.7051	4.038	3.9313	3.162	1.896	2.6209	1.9403	2.9336	4.7964	3.0764	2.662	4.0061	4.2815	6.2672	3.1667	1.9457	3.2106	2.4532	2.6463	5.5466	3.088	3.0598	1.2233	3.9087	3.1199	1.9822	4.4798	4.7443	2.9802	3.7804	1.9769	2.0139	2.5052	2.6522	3.3277	6.888	2.3481	2.4355	3.0633	4.0857	2.7346
ANKMY2	ANKMY2	33.3275	32.6359	10.5911	16.7658	23.8591	46.6542	22.9386	22.0659	59.9896	40.4564	33.5989	19.7043	27.0102	31.0514	28.018	73.5446	35.5399	31.8914	40.6006	27.1808	58.372	31.1358	68.8074	29.3879	14.969	28.6069	68.1675	25.7042	24.6772	40.3264	33.5223	42.2135	24.8776	49.2129	42.9349	44.4729	54.8	31.7142	29.9451	36.6295	38.1854	25.1623	45.6717	34.9793	25.1602	48.2918	41.7879	30.9429
ANKRA2	ANKRA2	29.0527	24.5713	14.0691	7.8309	19.7342	41.6968	25.7547	17.895	17.951	10.0235	21.7303	16.7355	29.2781	25.1494	25.8942	19.5889	21.3752	24.8395	34.4809	23.103	47.1626	38.8236	19.8753	34.4008	7.8212	24.5059	22.4353	18.5056	27.3708	19.609	27.0132	30.714	21.5888	26.5305	33.3865	31.7837	26.5507	20.0759	21.5	27.1966	25.2889	30.6078	31.5801	25.3001	21.9836	21.3178	27.2502	26.2492
ANKRD1	ANKRD1	0.1267	0.326	0.0918	0.4122	0.1941	0.1412	0.0673	0.4564	0	0.272	0.0299	0.1293	0.1711	0.1023	0	0.0306	0.8257	0.1538	0.2168	0.2867	0.2184	0.2373	0.0707	0.0675	0.4507	0.1398	0.1752	0.2176	0.1691	0.1853	0.1557	0.4576	0.1335	0.0745	0.1011	0.0679	0.2015	0.415	0.2518	0.7076	0.0964	0.2704	0.0355	0.6273	0	0.1901	0.1421	0.0431
ANKRD10	ANKRD10	31.4288	124.7304	63.1115	55.9707	43.9608	79.6831	53.8285	48.6821	117.859	38.3904	56.4939	88.4969	72.6334	77.8455	89.9181	66.31	91.3776	55.7365	75.1391	99.6332	70.6662	82.5495	48.7865	133.0869	88.1353	53.5009	83.9462	104.0286	59.6705	61.4886	75.4906	66.5731	34.1041	68.8044	52.476	42.4461	44.1771	75.3839	42.7253	127.6311	66.292	120.2776	83.1849	53.9693	49.5225	37.7164	63.4803	41.489
ANKRD11	ANKRD11	16.2747	23.5286	8.7588	7.6165	8.0024	33.2634	21.2614	16.4943	13.3792	7.9431	21.3461	10.7844	18.808	13.0103	11.9816	24.662	29.624	20.8191	17.6874	26.439	27.5065	21.5613	27.5984	37.639	5.5774	18.9489	21.5514	22.6104	15.8226	20.2505	23.0627	23.3798	10.04	30.889	27.0693	21.1503	18.2449	23.8746	20.2448	33.4146	14.0293	15.285	16.5127	15.5189	14.4489	22.8917	22.1943	14.5958
ANKRD12	ANKRD12	16.8078	16.3153	6.8814	6.2455	9.173	21.9549	19.7586	10.9249	22.5987	9.7837	12.0968	11.0508	20.7224	14.3313	12.9157	23.7513	25.3477	9.2437	8.664	9.878	29.4591	13.0783	20.9852	28.147	3.4185	17.1048	27.8434	7.7533	18.9825	24.2434	15.0715	17.646	5.9196	27.5387	26.8461	19.8857	22.5375	21.0329	13.0945	28.2161	18.477	19.1007	24.3234	17.8544	13.8799	20.5977	17.1072	17.7296
ANKRD17	ANKRD17	33.2001	38.7084	13.0881	6.3524	9.6992	53.7418	40.7938	14.2629	21.9421	14.6414	26.2634	18.8654	36.8222	24.2789	23.6446	47.4782	40.7415	26.4075	31.055	26.8647	33.0053	13.7253	56.9563	34.5429	5.2121	28.5497	26.933	31.6516	26.3011	57.8677	47.7119	41.6873	12.2442	63.3239	46.0681	35.0283	30.2145	47.9892	41.4044	82.3098	28.7702	37.4642	48.2495	28.079	23.609	40.1814	28.3918	19.3009
ANKRD2	ANKRD2	0.6564	0.9871	0.3021	0.0565	0.814	0.8362	0.5816	0.7508	1.6379	1.0813	4.4701	0.585	0.2955	1.0932	0.6174	0.2642	0.7357	0.5058	0.8913	5.2168	0.5003	0.3345	10.6378	0.4579	0.5004	0.2414	0.054	0.3131	0.9597	0.3048	0.5761	0.3629	1.0211	0.4136	0.0831	1.2561	6.3212	0.5584	0.7987	0.742	1.031	0.8006	0.4818	1.6445	2.0424	4.6896	0.4091	0.2126
ANKRD26	ANKRD26	4.8116	5.6943	2.117	0.7435	1.5419	7.8271	5.0214	2.1216	2.5594	1.2005	4.2365	1.9798	4.5571	3.6254	3.2913	4.0665	6.2957	1.8398	2.398	3.3626	10.26	4.5941	3.7964	7.0232	1.3501	5.7583	7.4097	2.1774	3.4415	8.6881	5.4797	4.4127	2.6321	6.3863	5.917	4.8642	5.2159	3.1712	2.4683	6.7	5.1075	6.5593	4.1697	3.4045	2.7261	5.9406	6.7079	5.2304
ANKRD27	ANKRD27	7.3327	17.0517	7.0796	7.5314	6.8428	8.7855	9.315	11.0452	16.5237	10.6146	13.3788	8.7499	13.5808	6.8792	12.3741	21.5356	13.3799	13.6529	19.2787	12.6435	9.4984	7.2201	19.8912	18.5555	3.4741	8.2554	9.7584	10.2876	9.9123	14.8168	15.815	14.6847	5.9674	11.0448	8.635	11.0763	11.0161	13.9284	12.1813	13.184	10.2706	14.4003	26.4831	6.241	8.2208	11.5592	13.3637	8.2625
ANKRD28	ANKRD28	19.2461	21.504	9.3359	4.8353	9.4092	25.6408	14.903	15.7632	14.8665	9.4852	17.2516	10.5662	28.7293	20.669	20.0934	12.8872	26.9502	11.0983	12.2783	15.8951	28.9973	19.2745	21.9918	52.7413	7.7269	11.9587	21.7684	13.683	13.9982	38.99	26.9345	11.8199	9.274	27.1508	21.1657	22.893	19.883	16.2407	20.4755	23.2179	15.8292	35.6391	22.0468	21.2793	15.3272	17.0578	21.6425	24.5033
ANKRD40	ANKRD40	54.3009	65.7519	29.3117	22.3003	49.7056	80.1392	79.5511	70.2593	64.902	45.2195	39.246	68.2053	68.604	54.8232	44.6747	69.4343	77.7252	67.6098	44.5877	58.891	101.8645	69.5426	71.8634	103.0214	16.7995	56.4159	64.457	105.2443	106.8928	49.0615	96.6372	60.9301	33.2213	113.4521	78.7471	75.3286	69.0426	107.1664	85.5481	65.7943	94.1896	32.3641	62.7851	46.5737	61.9023	84.5235	54.2016	44.1517
ANKRD46	ANKRD46	41.0213	60.8222	20.0842	12.3405	25.0109	72.8535	45.9828	27.8108	43.2852	19.4648	38.2504	32.2454	62.3038	37.6447	40.7516	24.6954	40.5049	29.1481	19.9221	41.1239	68.1657	38.2818	37.88	51.1594	8.7328	45.3245	52.911	11.4539	32.385	61.8084	46.5231	46.4444	20.5465	51.0681	55.6783	53.1435	55.8581	40.968	50.4454	35.9086	50.343	35.1567	28.0616	44.9177	36.489	53.7432	59.0507	46.9705
ANKRD49	ANKRD49	9.7688	11.0411	5.5993	7.9377	8.5674	18.5098	7.9074	5.5824	10.3321	6.2784	6.9815	10.7074	9.4279	9.2354	9.5818	11.556	8.8299	9.6638	12.9495	6.858	16.7835	9.3185	10.4137	18.4594	7.4543	9.6569	14.463	9.5389	9.9097	13.4743	13.9713	14.4286	9.7065	14.6577	10.1164	9.7903	10.1075	14.2888	10.2536	15.1983	11.1415	13.067	18.6376	8.3216	7.5616	8.7266	9.9476	8.6817
ANKRD55	ANKRD55	6.9539	0.3419	0.3346	0.6675	0.165	8.9346	5.1933	0.893	1.6699	0.5872	1.2001	0.2094	0.2494	0.5174	0.1519	1.3006	0.6963	1.027	0.3948	0.4787	3.8266	1.9553	0.6008	0.1229	0.0821	1.6973	5.5048	2.1578	0.6778	0.1125	0.3781	0.4962	6.6957	1.0632	2.7	11.5613	2.9715	0.3665	1.2667	0.3652	0.8783	0.0985	0.4311	0.9522	0.9596	2.7121	0.8629	4.9177
ANKRD6	ANKRD6	10.878	11.6111	3.8144	5.5006	6.4429	11.6592	13.5974	9.1029	6.0402	8.2378	9.1705	11.3526	11.5889	8.3766	9.6324	8.4061	22.6057	13.4319	17.4313	12.3119	21.1485	16.5664	8.5716	25.894	8.9208	7.1694	12.2286	6.0189	8.6028	20.1443	11.4582	11.4605	6.3214	17.7838	10.8939	23.3493	10.3218	28.6138	21.428	13.6872	10.2162	13.9993	7.6057	10.0221	8.747	10.6793	17.3918	10.1346
ANKRD7	ANKRD7	0.8227	0.4024	0.4157	0.2434	0.6646	0.4835	0.7753	0.2096	0.8958	0.6602	0.3359	0.2545	0.7678	0.3823	0.3693	0.5962	0.9208	0.6355	1.8555	0.5924	0.6631	0.3202	1.7526	3.1678	0.745	1.1552	4.4732	0.6637	0.4992	1.2032	0.5514	1.1771	0.8354	1.0557	0.6762	0.8015	0.4249	0.3118	1.1892	1.0235	0.7022	0.0958	0.7336	0.5324	0.6886	0.7668	1.2865	0.3815
ANKS1A	ANKS1A	22.9599	29.8321	20.8098	10.9987	10.7926	30.9055	37.599	25.3173	16.0009	14.2284	21.5665	18.2155	23.9986	22.1416	22.8933	23.6358	30.8518	48.368	17.3042	25.077	31.5041	19.9634	19.2952	37.1273	6.2656	18.3881	32.3532	32.9894	21.531	26.8891	25.7881	31.9735	28.7731	36.8033	33.1085	34.4302	25.1883	37.4897	26.3507	43.3725	19.6428	25.8036	21.2824	20.3075	19.8145	27.6986	25.8936	24.4282
ANKS1B	ANKS1B	16.479	7.4438	6.2719	5.4224	12.0632	30.7869	13.8676	4.6404	15.5735	21.6096	21.1012	9.4459	3.2978	12.8338	7.693	10.2036	28.4374	4.6401	3.721	7.9744	51.4849	32.1465	25.3373	18.1665	1.1824	11.2041	7.3552	21.6463	25.9265	7.7963	21.5664	15.8537	7.5239	22.2325	13.6496	27.2629	30.7643	18.7983	8.5512	17.7848	13.0147	6.9677	9.7395	11.3591	13.5707	44.4539	21.0818	10.2977
ANKZF1	ANKZF1	20.2804	27.3364	20.4728	12.6281	13.5935	19.5992	16.4834	27.1013	21.0562	15.3887	27.5969	11.6578	22.0936	17.4847	28.1465	17.0793	23.3428	15.5594	58.1603	48.0883	32.3926	57.7128	12.8842	26.5266	29.9802	25.2434	32.2425	16.3895	20.6054	18.1048	29.5163	15.4538	14.707	13.855	13.4075	16.246	20.5253	10.9648	10.1487	27.6542	25.0319	33.5582	28.5722	19.8593	11.7425	12.2739	22.2582	17.5253
ANP32B	ANP32B	331.7637	246.2021	187.1136	558.3547	223.3438	240.4216	213.9268	330.591	136.1235	292.5736	155.9103	284.4423	289.5682	186.656	211.5052	197.187	154.7801	309.392	261.4311	261.3656	149.2888	275.246	208.7587	1015.1025	270.6686	254.1926	198.633	301.8808	224.9278	244.6848	307.5423	314.7851	209.0153	280.9343	278.3112	224.495	173.1031	210.883	275.062	402.2965	253.6396	295.5351	336.6349	134.2429	198.6031	138.791	338.5009	224.2487
ANP32C	ANP32C	0.193	0.2257	0.0777	0	0.0986	0	0.342	0	0	0.2302	0	0.1095	0.2607	0.1731	0.3177	0.0777	0	0	0.1835	0.091	0	0.4303	0.0897	0.1714	0	0.4258	0	0.5524	0.0859	0	0.0988	0.249	0.2034	0.1892	0.2566	0.0862	0.1462	0	0	0.0898	0.0816	0.206	0.1803	0.2986	0.2866	0	0	0.1094
ANP32E	ANP32E	72.1136	73.9426	74.1519	28.6789	97.6017	51.7053	64.3543	70.8857	85.8675	63.4492	53.5594	83.0742	105.6489	66.2072	87.762	108.8646	94.8881	70.3444	96.201	55.4122	66.1467	52.3947	123.2039	98.0259	71.2306	39.876	30.641	86.2998	85.8229	153.0661	95.8028	79.996	34.0059	92.2126	68.7293	73.2074	77.9433	86.4256	85.0658	68.4418	113.2773	112.2266	181.4073	80.2058	79.4978	86.5755	83.3605	42.6105
ANPEP	ANPEP	2.6515	0.9356	3.0952	2.6322	0.5921	2.9956	1.732	0.8276	0.9756	0.7183	1.4979	1.6975	1.032	2.7326	1.4943	3.0394	1.1391	21.9461	6.4205	1.462	1.3945	2.2726	0.8274	3.2562	1.1511	1.5965	3.4802	2.8557	1.1279	2.3661	2.1812	3.5596	3.8455	8.7222	2.0912	1.5531	1.9402	1.6326	1.4291	3.3384	1.4482	1.6116	2.5943	1.2378	1.2814	1.9104	1.0251	1.895
ANTXR1	ANTXR1	79.0981	95.3737	61.5704	36.9169	58.071	112.6869	96.2966	85.7875	89.8983	70.1435	40.4192	114.2125	157.5035	86.2689	115.018	146.9011	108.6176	87.2301	82.0021	74.3392	118.05	59.1853	121.7976	229.9747	28.3208	57.9043	119.7696	121.5862	70.26	192.3794	155.0558	133.3371	36.2425	189.3737	111.3884	127.6904	53.386	127.6424	167.3488	132.0222	88.1036	111.433	112.3972	65.1635	64.4978	57.7929	123.8981	86.037
ANXA1	ANXA1	10.786	28.3642	15.2969	495.7605	31.8931	9.7296	9.2991	56.2655	193.2212	118.6359	5.0558	13.0141	24.8046	8.2207	24.4263	323.1221	68.1886	348.696	250.663	13.4983	6.4335	3.2974	595.0978	30.3326	3.0074	7.3374	10.8977	240.4403	4.5821	7.187	49.5888	188.3737	15.1013	47.1874	6.6894	8.6362	5.2188	78.4289	42.7831	119.8331	3.6052	5.5004	652.8484	11.5522	7.1241	12.8742	11.5587	6.8923
ANXA10	ANXA10	0.1235	0	0.0597	0	0.0378	0.1101	0.0328	0.1483	0	0	0	0	0.0334	0.0332	0.122	0.1193	0.0894	0	0.1409	0	0.0608	0.033	0	0.1316	0.0439	0	0.1708	0.0707	0.033	0	0	0.0319	0.0521	0.109	0.0657	0	0	0	0.0701	0.138	0.2194	0	0.3115	0.0382	0	0	0.0924	0
ANXA11	ANXA11	12.4507	26.1778	22.5241	32.7646	33.8144	5.7011	21.4604	24.8995	41.7065	29.843	42.7737	29.8767	9.1752	22.7118	21.4937	22.8542	46.1141	38.6693	21.9377	31.3626	16.5968	10.4915	51.6753	3.9027	16.9631	6.048	4.9729	49.5684	21.9483	10.9276	22.1177	30.6869	12.9913	22.2076	12.0272	32.0573	33.8056	38.7562	48.7514	43.3332	29.2738	20.2312	34.1292	22.5387	35.7062	37.5347	26.0173	5.7883
ANXA13	ANXA13	0.2267	0.5582	0.1298	1.4021	1.3527	0.2793	0.2854	0.4299	0.402	0.7686	0.1269	1.2384	0.1612	0.1766	0.3142	0.0865	0.108	0.7	1.8034	0.1519	0.1028	0.1916	0.1997	0.1112	0.1061	0.1711	0	0.3415	0.9717	0.3345	0.788	0.3848	0.0629	0.386	0.1904	0.0959	0.2033	0.9771	0.5082	0.2333	0.1817	0.0509	0.3009	0.0923	0.0532	0.5072	0.2454	0.0203
ANXA2	ANXA2	13.2292	16.2708	15.2224	93.7547	13.1831	2.4941	9.7646	22.5889	24.8168	30.4201	2.4871	15.1346	6.6322	10.954	10.1783	24.9924	35.0675	210.0517	84.7968	11.4841	4.2267	5.6723	54.0778	14.8957	8.0786	4.2885	6.1436	179.4066	4.7133	10.6594	34.5165	41.8513	10.0634	15.5161	4.0898	6.4617	3.1922	45.9391	74.8035	19.7146	7.328	16.5075	77.571	6.9853	4.9523	4.5221	8.5059	3.971
ANXA3	ANXA3	0.4355	0.4985	0.2463	0.201	1.0504	1.4872	0.8373	0.5564	3.0692	3.6472	3.8328	1.4976	1.264	1.4708	0.7778	1.3204	1.4594	0.7872	0.251	1.5464	3.2058	1.4131	1.4087	0.0494	0.1813	1.3084	0.3203	0.6763	3.6612	2.1794	1.0531	1.1355	0.5175	0.4496	1.7492	1.5018	5.2318	0.8415	4.3405	0.6339	1.4576	1.0482	2.0642	5.018	1.7475	10.2753	1.3858	0.4253
ANXA4	ANXA4	8.0251	7.8995	6.7485	4.9593	15.002	6.7422	10.1639	5.0068	15.5329	10.7809	3.8676	7.4515	5.5335	8.1422	5.8386	12.0889	5.4567	14.683	9.3667	3.4859	8.8767	6.9782	16.633	4.9812	1.8017	7.1434	8.1941	9.4195	12.2297	8.3411	9.5923	6.0412	5.3023	12.1553	6.2316	8.3934	9.9563	8.8284	10.9383	6.8311	12.0336	4.4161	20.0412	4.3212	7.661	7.5367	5.7808	4.9155
ANXA5	ANXA5	117.7345	260.5033	225.273	226.2321	262.8418	267.1567	239.1205	153.1295	494.5592	246.0114	92.0706	323.9137	237.9469	204.9152	303.1573	321.5666	261.4336	837.3065	897.124	531.2002	205.8348	132.1377	880.0632	149.2527	71.1312	133.4459	163.9496	499.5916	246.3871	152.9728	415.0482	472.3839	97.712	465.4067	197.9461	278.8008	118.2251	411.4808	559.3398	343.9294	362.7312	293.7785	1060.5468	165.8409	223.8443	143.207	261.4303	113.6276
ANXA6	ANXA6	112.3502	115.0909	91.0144	110.2309	110.4879	126.8313	126.6671	168.0688	143.1997	87.5593	251.9135	111.9883	143.4138	112.1106	224.3559	392.1783	168.1778	134.9423	134.9986	191.5345	147.0243	105.5673	124.1069	95.6064	139.8472	99.9711	148.8507	204.3852	86.0668	192.4208	133.7609	218.9508	109.7829	161.418	120.8845	158.2936	174.1889	180.8333	128.0986	273.4001	117.3078	214.6544	133.1749	101.7727	110.2273	234.6874	197.964	125.6654
ANXA7	ANXA7	99.1546	86.6329	74.8483	66.1752	125.9017	84.0116	127.4151	100.5484	88.0222	67.1618	96.5509	99.2485	112.3774	98.8506	109.8936	86.4674	135.789	76.8734	63.9657	79.0547	125.1736	91.0768	107.8651	65.6207	38.8713	75.9628	83.6286	135.398	117.4539	131.7545	122.4021	131.2646	87.4218	120.6255	92.8295	128.2783	142.5049	140.8087	133.1103	99.0441	138.8651	112.2706	87.7505	99.9	99.4537	140.1578	92.7948	84.4426
ANXA9	ANXA9	26.8881	18.1705	11.1733	15.6879	12.423	47.4154	24.3141	32.8035	23.3762	18.0899	21.4551	22.7045	22.1372	20.6306	24.8221	35.05	16.5869	24.2896	31.6434	44.2284	38.6081	45.4495	24.1294	29.4079	3.4416	16.6054	26.165	30.3372	28.5259	27.4638	37.7137	27.6022	15.6814	26.9001	22.546	28.5472	20.2688	29.5267	20.9633	38.856	19.3125	26.8753	22.7242	20.1647	16.8595	21.9136	25.1088	18.1416
AOAH	AOAH	6.3429	34.7869	16.6209	18.5744	6.4583	5.2596	16.1395	15.4567	7.5035	7.5968	6.9176	10.8357	17.3093	7.8042	22.621	27.6829	16.8282	17.5516	15.0545	9.8832	5.5877	6.4849	13.1088	5.6492	3.8067	2.7308	2.7856	52.1969	8.0545	7.1175	27.5428	29.9525	4.1708	22.7655	10.3355	8.1511	5.273	68.3512	21.1564	86.3359	4.1217	4.7333	14.3787	4.5882	13.1912	3.804	11.3285	4.362
AOC2	AOC2	1.6434	2.1203	1.3306	0.3369	0.6229	1.2086	1.1708	1.1191	0.5073	0.6467	2.3828	0.7783	2.1054	1.1851	2.8724	0.7161	2.9752	0.754	5.411	4.4092	0.5007	1.1333	1.2761	1.7827	0.5123	1.0093	0.9664	1.3093	0.7916	2.9526	2.8103	3.7373	2.3924	0.8719	0.946	0.9078	1.4436	1.2612	0.938	2.9098	1.2682	3.1825	2.1602	1.8351	1.0567	1.737	2.1223	1.037
AOC3	AOC3	3.0076	1.712	2.3136	1.468	0.3686	1.2516	4.1302	0.7023	0.9006	3.0255	1.1849	0.2559	0.9885	1.8071	2.2607	1.6345	2.9403	3.9344	2.5729	2.6374	0.3827	1.2071	1.2165	0.8679	0.5171	0.5419	1.4037	2.8409	0.629	1.1241	1.0316	1.9658	3.1482	1.7541	1.7594	0.8326	0.8201	3.03	1.0958	1.2879	1.1447	2.1828	1.194	1.3806	0.8486	0.6142	1.387	0.8182
AOX1	AOX1	0.2096	0.353	0.1925	0.2122	0.2954	1.5419	0.5125	0.1846	0.2824	3.79	0.3171	0.3566	0.1699	0.1241	0.2622	0.4354	0.5464	3.6801	10.7936	0.3913	0.2581	0.2692	1.2863	0.536	0	0.074	0.0725	3.8874	1.5221	0.8889	0.5408	1.1896	0.1679	3.9198	0.2229	0.292	0.4858	0.7988	0.3094	0.199	0.2553	0.3132	0.9515	0.3373	0.1494	0.8071	0.1724	1.5252
AP1B1	AP1B1	68.7498	139.347	91.9406	181.2505	107.8146	93.047	108.4693	183.341	88.9072	62.8094	116.6512	106.7997	81.415	103.459	136.3336	158.3977	128.6937	121.6026	135.9327	93.7185	94.8562	104.2614	88.6547	107.6745	38.2786	55.865	77.9535	144.9138	77.2931	106.782	127.3574	116.4326	59.1859	152.3216	87.9232	121.353	89.3873	215.2268	141.289	205.4896	78.1561	85.6125	106.4745	67.7054	96.7663	94.8741	115.8192	67.8317
AP1G1	AP1G1	29.5421	35.9978	15.0727	18.5557	17.9842	51.5683	36.1978	23.9514	28.8726	16.4911	29.8728	22.4893	35.3231	27.4996	28.7124	41.9686	47.1723	30.5576	30.2188	31.134	44.1523	30.7356	50.13	45.1185	10.5949	28.4174	37.4562	33.7848	29.65	43.57	40.7613	44.611	19.3221	47.9673	37.8874	42.0183	35.9152	46.3641	46.4353	55.7683	28.3772	33.5006	25.8186	28.8454	21.5679	34.2399	39.7719	27.1795
AP1G2	AP1G2	2.9263	5.3532	3.7503	1.2839	1.4205	4.7425	2.0013	3.0931	5.1688	2.5807	5.1762	1.4433	3.1888	3.0165	5.7259	3.5817	5.5359	3.2458	9.4322	6.1666	3.2712	5.1817	3.4762	9.9497	0.8773	2.2199	4.3535	5.4115	3.371	2.7729	4.5046	4.3349	2.0997	2.92	1.565	1.841	3.25	2.5358	1.2042	4.8666	3.4706	4.0496	6.3115	2.3912	2.666	2.0719	3.4302	2.0461
AP1M2	AP1M2	0.1229	0.024	0.1733	0	0.2824	0.0685	0.0544	0.082	0.1533	0.2199	0.6295	0.4531	0.0553	0.0551	0.0674	0.0247	0.5563	0.0829	0.0584	0.1738	0.1261	0.0548	0.8286	0.0273	0.4373	0.0226	0.1062	0.0293	0.1094	0.1748	0.1888	0.0793	0.1295	0.0301	0.0272	0.1098	0.2327	0.061	0.0291	0.143	0.052	0.3498	0.6028	0.2219	0.1825	0.5122	0.2298	0
AP1S1	AP1S1	139.1854	119.3956	50.8979	160.792	96.3907	122.8324	141.4451	83.085	127.0431	113.9952	231.6426	65.2212	77.2352	123.4953	74.9172	129.5043	171.2283	153.7414	201.6868	120.4451	142.752	134.5645	265.477	95.3576	135.4226	120.5689	240.1736	135.3585	69.1703	75.7704	69.2489	154.5862	113.4789	134.3912	139.0181	153.9395	158.195	114.3051	139.834	96.5416	96.9281	89.3758	130.1632	139.2449	104.7767	163.607	165.6976	146.6479
AP1S2	AP1S2	22.7857	32.104	22.8269	57.262	31.2718	20.8629	21.5981	22.8118	61.329	33.0998	33.4976	17.3866	38.5312	39.9812	38.1795	83.7355	59.0414	49.3053	53.4318	19.5473	21.5335	22.4459	43.3545	51.4598	18.5634	18.0859	18.747	53.2142	30.8755	33.1666	36.7416	56.018	19.6001	48.6749	20.0405	24.3886	25.5839	47.9324	70.149	27.9547	42.0105	34.075	46.4084	22.3159	24.0726	39.4679	31.5405	14.6755
AP2A2	AP2A2	35.9614	44.329	28.3726	58.9436	34.8489	80.9263	58.7988	49.6657	42.3776	28.5038	68.4261	24.6199	46.8267	39.5581	45.5993	42.6748	69.8679	47.9397	69.9532	53.9791	44.0307	38.5596	63.3652	71.7016	28.7441	37.0155	43.6152	44.7995	32.6415	26.5131	48.3449	42.9916	29.6493	57.9536	49.2066	55.8555	45.546	42.7309	42.2326	45.5097	32.5911	41.0782	49.4116	42.4299	38.8202	56.7816	62.0876	30.1958
AP2B1	AP2B1	288.6683	230.2259	96.708	127.9025	149.8094	384.8957	371.645	236.8554	234.4644	108.6061	260.1677	218.0499	205.5186	250.6446	210.4285	139.7027	433.5589	193.4432	158.1343	222.1015	369.8538	219.1303	231.8486	261.6035	150.1682	275.4046	331.846	253.3527	195.0147	424.0852	314.727	369.4454	191.5534	473.8253	404.7534	378.71	288.8413	320.7813	369.9276	285.1634	279.0762	311.938	201.3514	265.2901	188.6984	285.0866	330.5575	333.8315
AP2M1	AP2M1	267.6233	282.302	154.3776	588.3656	242.5861	323.6242	291.8684	344.067	301.6616	202.9771	591.3575	241.461	226.5886	260.2481	267.3936	353.9706	448.3092	359.0249	1351.7891	322.0414	364.9898	236.5272	453.1831	410.0869	350.6175	172.39	301.9164	387.8596	223.5986	261.0188	310.7995	487.4265	223.9561	329.4727	320.2093	366.3596	368.7503	374.9702	299.5439	367.6483	260.2267	334.0478	369.5302	275.1425	261.3281	429.318	353.6761	254.3492
AP2S1	AP2S1	76.968	114.3344	72.1765	379.2099	77.6872	73.4642	65.3427	126.0302	132.33	115.5266	230.518	95.1949	66.9239	75.2658	94.5388	109.7593	105.7737	170.0695	190.8855	99.7238	49.4291	56.6642	137.9706	131.3609	252.3271	50.9672	65.4648	161.1903	53.6678	123.3915	107.797	165.1966	67.2735	97.8023	62.3504	88.2834	106.8607	95.7845	84.2203	74.1422	62.711	118.1875	181.059	70.6305	80.4958	139.2513	115.056	49.6439
AP3B1	AP3B1	32.5182	24.3636	13.6097	16.5872	18.3899	31.5646	39.8441	25.8417	32.7558	14.5967	15.3182	22.3771	22.6979	32.0277	22.5111	41.1811	24.0367	31.755	37.3147	17.414	49.6993	31.3171	38.7776	54.5683	4.158	31.4881	23.6542	37.5741	25.0758	18.0057	36.1838	35.7465	23.6077	51.2983	30.2381	39.6479	34.0531	46.582	24.2563	41.852	32.1264	24.0165	48.8733	21.1107	21.7429	23.6618	21.6187	43.7337
AP3B2	AP3B2	29.0825	13.1924	3.9341	2.1545	7.9809	24.3737	21.1021	17.4279	10.9375	6.6733	39.2277	6.6825	6.8487	17.6026	6.5863	12.1627	32.1724	5.0373	10.3008	19.9156	44.7609	37.3291	19.1197	26.0689	9.0626	20.9062	16.3462	7.8133	13.5209	5.9996	12.9203	15.9293	13.7288	13.8561	26.191	30.8869	30.2127	11.0734	14.5815	5.6387	18.8615	9.8656	13.5715	21.1478	19.9555	37.5337	29.5183	17.3461
AP3D1	AP3D1	82.7147	84.3535	38.9579	57.8003	33.8816	125.9334	101.6475	86.7318	70.3922	37.9698	96.5843	52.0086	64.8466	78.4727	61.4096	89.0645	87.3632	80.8401	124.6323	95.1403	97.9576	100.6327	69.8705	120.5623	46.5987	83.9159	103.4094	79.5447	56.7081	71.8572	86.7886	93.648	56.5836	99.908	121.8865	107.0678	77.0566	73.7979	75.7616	102.0276	73.1665	70.3356	89.6889	107.5312	64.3742	79.3397	83.8403	79.3074
AP3M2	AP3M2	21.9833	24.96	10.8012	11.679	11.0931	26.1154	26.6415	15.4336	37.0566	19.5936	41.7148	19.0211	37.3857	27.3171	22.446	25.2576	36.9339	15.3644	27.0576	30.8481	33.4306	22.3037	45.1974	33.611	13.5614	22.4428	29.4175	23.4464	20.7513	29.4162	25.9279	29.3658	16.6776	30.1019	28.8429	32.5547	39.1719	27.0491	24.0877	15.0555	23.9294	27.1107	45.3322	24.7241	19.5321	54.13	27.603	22.5223
AP3S1	AP3S1	36.7757	34.574	29.5239	40.6723	32.5464	38.3005	30.4563	26.2202	47.9887	32.5265	60.2839	32.247	33.5068	36.9943	38.6904	38.0371	35.5466	81.787	49.8077	27.3987	34.9485	31.1974	43.0446	29.4097	14.956	31.5521	42.7716	44.6765	37.7251	24.5517	38.2423	54.6127	35.0173	43.6676	33.0626	46.1925	49.699	38.9617	34.4013	30.5514	33.986	36.9201	58.7749	30.6933	36.5167	51.6909	34.1613	34.6736
AP3S2	AP3S2	19.542	12.0888	8.2762	16.3941	18.3238	11.1488	25.8274	16.0979	21.0519	9.453	14.2236	12.4726	14.5975	17.6291	16.3418	19.195	16.3118	10.8465	14.4146	12.8063	23.0587	16.9145	20.0868	12.674	13.9042	8.0928	8.1138	14.7499	16.5442	20.8363	14.4567	19.9587	8.1856	14.4821	17.5538	24.5855	17.5053	19.102	15.244	11.3537	22.9053	20.6893	18.7954	17.5963	15.6845	20.2952	19.5717	9.5338
AP4E1	AP4E1	6.8642	7.8842	3.2117	3.7237	4.3461	4.3653	6.516	4.1723	4.2589	2.4792	5.321	4.1133	7.1392	4.7289	5.3396	7.9994	8.3406	6.1382	6.6478	5.3996	9.3632	5.8992	5.1957	12.2063	1.8101	5.518	5.085	10.018	6.4465	9.0195	8.4114	8.0116	3.581	10.6548	6.9122	7.4517	6.7967	9.0353	5.3756	9.3178	5.5318	5.799	11.2596	4.8288	4.0848	5.6751	7.1604	3.8798
AP4M1	AP4M1	11.7947	20.1315	7.5319	13.3348	14.5673	12.6977	9.4969	15.7643	23.152	14.8139	14.7235	8.939	12.7921	11.1506	13.6438	18.8032	12.1722	19.9739	36.8249	18.6796	14.4639	18.2206	14.4017	18.9589	20.6384	9.1764	19.0098	12.1654	10.4757	8.4047	12.3032	15.9961	6.7005	13.9669	10.0882	13.3935	8.3044	11.1399	14.0167	12.4594	14.3181	11.8811	32.9449	7.5204	9.2287	9.1506	18.7656	7.1692
AP4S1	AP4S1	4.7225	7.4954	2.266	5.9285	5.359	10.214	6.0501	7.167	4.3917	5.3318	11.6625	6.4808	7.081	6.7319	6.8216	3.1685	10.9774	5.0223	2.5492	6.0404	8.1121	5.5508	10.1989	6.484	3.5865	6.2659	4.7953	4.8117	6.0903	11.2799	9.0963	10.8993	3.8553	7.115	7.4219	9.8989	10.7584	7.0673	5.1245	5.0067	5.7448	5.5121	3.4923	6.7812	6.7173	11.1588	8.0935	6.7573
APAF1	APAF1	9.3409	10.6245	4.1176	1.4265	3.3492	20.6287	9.9901	4.9139	6.1042	3.3468	6.2592	4.1771	6.277	7.2107	6.1385	9.3185	14.4981	8.3837	9.0678	6.9449	18.6414	10.1817	12.7678	11.2188	0.4887	8.8606	12.5997	13.2262	8.412	5.0722	10.4502	10.6172	4.5829	18.8135	13.1339	12.3402	10.938	12.0622	9.2772	18.1199	9.6704	9.4329	13.0143	7.7154	7.6737	12.2414	13.3766	10.3561
APBA1	APBA1	12.8015	9.2822	3.873	7.1768	3.2959	25.9247	11.9581	6.4633	9.2093	6.0069	26.1441	5.6019	8.3006	8.9169	6.2673	11.3644	30.7295	4.5525	5.0843	12.1271	13.2063	9.1223	23.5091	42.597	2.1495	8.4799	13.1015	8.7438	9.928	15.0366	10.2903	14.9247	6.2963	15.3213	26.5438	21.5373	27.0225	13.3023	25.5186	18.9541	8.3342	8.2925	14.1896	11.7467	12.9035	40.0903	20.6155	11.203
APBA2	APBA2	147.2868	91.6532	53.5721	100.9071	51.2538	55.2657	161.3789	121.7436	76.9703	41.3645	146.4376	56.8889	66.5683	92.8984	84.9675	110.1145	148.2504	70.8179	69.571	130.8949	177.5924	175.4545	90.1336	183.9835	115.2741	36.3996	25.3143	93.2771	78.6952	67.6183	88.2982	195.5403	64.8478	85.3638	73.5546	109.0447	95.8707	96.8307	104.164	155.0653	72.9455	103.2528	100.1745	90.4709	101.8688	141.2715	117.1012	41.0548
APBA3	APBA3	9.0935	13.0059	6.0422	11.2522	4.8672	11.618	9.7909	10.0415	7.8417	6.0906	8.1421	6.5638	5.0687	10.7719	8.071	6.8125	7.2485	9.5748	29.1437	8.7581	10.1092	14.3882	5.7201	13.7957	11.98	7.6985	13.0988	9.5926	7.8225	9.1564	8.3277	11.114	5.7735	8.568	10.1397	7.3282	5.5801	7.216	7.0873	9.6647	8.7195	9.6708	12.1395	10.1081	7.7151	5.5732	7.7734	6.1046
APBB1	APBB1	150.8688	102.5339	65.5539	191.2595	136.5249	303.0716	233.0989	170.7906	168.2033	119.5687	242.4039	113.1154	88.3529	137.811	125.1914	96.1786	141.7515	94.2149	87.1834	176.4595	189.9843	242.5283	142.0942	159.1972	163.733	120.9485	149.5577	94.8019	185.3681	72.6239	191.4824	196.9342	117.3339	179.4553	181.4034	237.4293	233.0383	138.1422	105.6742	84.5242	143.5769	121.901	115.5353	143.3981	121.7991	273.6852	181.3299	129.6259
APBB1IP	APBB1IP	5.0747	129.0363	38.2022	33.4738	24.2814	3.4072	3.8426	41.1494	31.7825	29.3657	10.0011	34.9588	8.9908	11.6371	47.5739	70.7803	23.161	65.6059	25.0722	29.2286	4.345	19.0726	52.8568	10.9717	1.0496	2.9425	0.714	96.8827	19.7567	13.9804	29.8176	62.9078	3.4076	65.6095	9.0064	10.7816	9.7747	106.2527	47.0778	95.6126	24.3158	7.948	56.5037	4.3646	27.5689	6.3448	41.3275	5.5984
APBB2	APBB2	40.7857	36.5386	15.7558	7.5875	13.182	58.3751	50.1514	13.8383	20.7217	8.6979	29.483	29.3096	31.9832	29.0177	27.8136	25.548	19.146	20.2885	15.8072	16.5919	59.8883	28.5534	21.7329	38.4517	9.5643	27.1806	21.3963	13.4869	25.1373	58.7385	45.4375	33.0157	13.9774	41.2794	60.5365	45.4665	24.3484	28.624	18.4665	42.0569	20.2164	32.5346	21.9152	29.2399	22.9156	26.3567	27.7306	21.7307
APBB3	APBB3	20.3722	24.4511	18.3867	7.5492	20.9014	21.9073	20.6844	17.2381	24.0953	12.5346	27.7101	10.5208	20.4206	19.487	29.9634	21.9995	22.8159	11.0298	61.8922	30.5323	28.6397	42.3734	11.9607	17.396	13.7763	17.2665	26.1108	16.4402	23.5568	7.8532	21.8683	21.2291	17.7334	12.7176	18.0568	21.1475	22.9626	10.8484	6.3505	17.3551	25.7674	24.5601	32.2255	27.9186	17.7401	20.5904	21.3147	19.3417
APC	APC	48.4311	53.7979	14.4006	11.2635	22.8161	63.8403	63.7778	41.5803	66.9067	19.9439	50.9238	28.7575	47.5074	38.9512	38.449	100.183	92.1365	29.3461	37.5105	42.5376	61.1379	33.8885	119.2384	79.6707	8.9235	39.4736	50.5987	30.0389	61.6365	31.5072	54.0193	58.3057	24.358	88.9156	54.4922	81.6361	65.3759	90.248	52.9928	81.896	57.5035	35.2772	136.1226	42.5537	53.8071	71.7337	63.7873	50.4649
APC2	APC2	188.8394	186.9063	45.1634	67.3233	67.0618	210.5958	166.1692	211.777	149.5905	67.7502	100.3437	64.1821	71.1141	115.4848	111.0321	90.1227	128.3286	32.6473	126.4099	171.6673	134.7356	285.8302	68.7977	139.2932	82.8962	90.2941	167.5276	66.2965	108.4083	124.0227	105.8088	114.7931	70.6979	110.4174	159.8464	143.7164	85.4759	73.752	113.9757	122.8101	132.6915	146.9916	115.8652	131.512	121.4337	109.4877	118.9818	95.3807
APCS	APCS	0	0	0	0	0	0	0	0	0	0	0	0	0	0	0	0	0	0.0992	0	0	0	0	0	0	0	0	0	0	0	0	0	0	0	0	0	0	0	0	0	0	0	0	0	0	0	0	0	0
APEH	APEH	75.2211	74.566	30.998	89.9928	63.9857	86.2354	84.9567	75.4748	91.3428	46.9844	78.6435	50.4153	47.5419	64.6377	60.6676	92.4539	63.1646	64.545	61.0273	54.9727	88.431	78.1308	73.7821	73.5946	107.5292	31.8533	48.9514	76.7911	49.559	54.0002	61.536	63.9819	48.2583	90.8126	66.4585	83.2149	57.6655	75.7816	75.4569	32.0871	68.0473	64.6616	94.3671	41.1882	52.3303	64.0863	59.5196	62.7018
APEX1	APEX1	347.5381	284.7005	125.1176	275.8743	190.7977	382.1671	310.29	309.8809	137.8939	157.0791	260.1472	230.1895	260.606	275.684	261.5646	172.6287	226.0864	329.9231	165.917	260.985	554.2174	383.8383	296.0082	477.9102	168.4064	447.1122	303.0702	310.9869	213.8381	274.0562	358.1193	433.3184	208.2051	352.8383	443.7391	336.8171	261.2769	302.2553	310.1779	491.427	291.7906	334.4783	260.7291	258.3565	225.3811	187.7341	314.8575	346.8487
APEX2	APEX2	23.0341	27.924	14.3473	35.2102	15.1877	22.7725	22.1075	27.1861	22.8771	14.6315	16.5165	19.1069	15.4147	20.0609	18.6	27.4294	16.6553	26.6548	24.0576	17.0325	23.0863	18.8077	23.5932	33.943	20.1997	15.3707	20.5492	27.7954	15.2347	21.3486	20.6676	29.7868	12.6014	29.6059	17.2576	21.439	14.2225	26.6851	22.6607	31.616	15.3844	17.1864	40.0045	13.4337	12.6015	14.6883	21.5195	17.5702
APH1A	APH1A	160.8744	161.036	88.1734	226.8906	135.1617	185.3646	165.135	167.0512	146.0019	147.9998	116.9935	124.8036	141.6094	138.8525	170.953	171.6247	132.918	192.3987	237.3265	154.9706	183.0847	152.0468	172.0758	237.3508	148.4796	118.4983	158.9605	232.9861	120.8659	184.5076	187.7361	252.7144	110.5742	203.0898	157.2674	183.572	119.452	190.3285	244.4674	210.5583	148.5979	219.2275	233.4427	151.7773	114.9453	89.3599	158.8233	136.9309
APH1B	APH1B	30.1972	28.2731	13.7027	13.7074	25.5816	28.7746	33.1328	18.6962	53.8152	14.4618	17.1655	18.728	33.1014	30.6234	16.6781	59.6347	28.6775	21.6602	22.6563	17.6078	59.5285	27.4338	29.881	32.0626	6.7735	18.8358	30.5924	27.5951	29.1552	31.9277	28.1298	28.7434	23.6204	29.9306	56.0008	37.0458	34.4124	30.8165	30.1398	35.4056	30.1815	25.5058	32.6205	22.8475	18.6977	25.5761	28.4468	22.2005
API5	API5	62.1071	61.6472	28.6788	55.229	44.2195	112.1978	58.7455	35.9915	49.7482	38.7109	41.5601	33.7965	65.5426	59.5029	59.6137	60.957	47.5431	54.386	47.6897	42.2191	101.6524	62.4888	73.8285	82.0714	36.8073	55.232	79.1047	56.7312	56.3936	46.1709	76.159	79.7423	54.2267	106.1718	76.8811	72.6793	73.731	55.098	62.3632	46.2548	57.6766	57.0755	63.0699	51.4242	49.4689	69.0678	68.2774	55.9743
APIP	APIP	7.6329	7.8092	6.5231	14.0341	13.9043	10.9212	6.9206	7.1343	10.8356	11.438	5.0552	4.1564	10.4158	7.7419	9.888	7.9689	4.7689	10.4463	12.1102	6.7875	9.8374	7.6411	7.7848	9.6916	3.7731	8.5359	8.0245	11.7327	12.8358	5.8485	14.3003	11.7083	9.6925	13.0891	7.2586	8.6175	8.1288	8.9698	4.9118	7.769	10.4118	11.6631	14.1543	7.5601	6.0679	7.3259	8.0456	5.5282
APLP1	APLP1	265.1655	248.5386	279.2993	503.8851	803.4442	258.7621	287.1521	338.799	499.75	530.8948	684.2503	524.0286	191.4711	291.869	319.6245	259.446	310.4137	141.4719	195.0948	268.1981	176.4354	695.6677	508.6022	215.1384	81.1758	213.8575	198.7719	235.8858	704.0408	139.4118	674.4851	315.9493	131.5244	336.7054	386.4496	418.2351	478.3032	498.6306	224.1897	208.6178	218.2766	113.7314	332.8598	198.4833	246.3289	712.026	407.923	122.9158
APLP2	APLP2	252.5801	233.5491	128.8694	143.9055	250.6192	506.4609	359.4998	248.9216	274.6186	246.2297	257.4042	229.7721	212.6553	250.439	208.926	364.4028	375.7402	389.4035	229.6718	266.7401	380.0809	246.4499	435.1249	306.4888	96.1324	164.2339	274.1942	641.3185	224.8804	333.9048	277.0863	243.8862	187.7366	473.7939	214.7031	330.761	289.1969	393.6552	278.1214	242.5251	363.3076	227.0402	324.3736	233.3067	219.9484	341.5981	253.1133	193.7817
APOA1	APOA1	0.0828	0.8712	0.25	1.4213	0.2536	0.6919	0.7149	0.3313	0.697	0.7898	0.6358	0.2112	0.2795	0.5567	0.2043	0.2999	0.2248	0.3348	0.413	0.5853	0.6114	0.609	0.1154	0.6063	3.5332	0.3196	0.1431	0.6515	0.6629	0.4035	0.6356	1.121	0.1308	0.3042	0.2201	0.388	0.5642	0.1232	0.1762	0.5778	0.105	1.3691	0.8117	0.7684	0.3073	0.6726	0.3095	0.4222
APOA2	APOA2	0	0	0	1.1279	0.0735	0.107	0.0638	0.0961	0	0.1145	0.1702	0	0.1297	0	0.237	0.2318	0.6951	0	0.4106	0.0679	0	0	0.0669	0.0639	0.3415	0	0	0.2747	0.0641	0	0.0737	0.1857	0	0	0.1276	0	0.1091	0	0.0681	0	0	0	0.4035	0	0.1425	0.06	0	0.0816
APOA4	APOA4	0	0	0	0	0	0	0	0	0	0	0	0	0	0	0	0	0	0	0	0	0	0	0	0	0	0	0	0	0	0	0	0	0	0	0	0	0	0	0	0.0431	0	0	0	0	0	0	0	0
APOB	APOB	0.0061	0.0179	0.0074	0.0332	0.0797	0.0273	0.0528	0.0551	0.0687	0.3284	0.0831	0.1197	0.0041	0	0.0101	0.1847	0.072	0.2351	0.2747	0.026	0.0188	0.0286	0.1579	0	0.0109	0.0034	0	0.035	0.0735	0.0112	0.0517	0.0316	0.0032	0.0225	0.0244	0.0656	0.0487	0.0774	1.2635	0.0299	0.0078	0.0098	0.0514	0.0189	0.0136	0.1721	0.1372	0
APOBEC1	APOBEC1	0	0.0593	0	0	0	0	0	0	0	0	0	0	0	0	0	0	0	0	0	0	0	0	0	0	0	0	0	0	0	0	0	0	0	0	0	0	0	0	0	0	0	0	0	0	0	0	0	0.0863
APOBEC2	APOBEC2	0.3546	0.4609	0.4285	0.5699	0.1207	0.7906	0.5237	0.7098	0.5899	0.423	0.4191	0.3352	0.8516	0.3711	0.3892	0.5711	0.9987	0.1594	0.9551	0.6688	1.31	0.5272	0.2748	1.627	0.2103	0.4782	0.3406	0.4512	0.8943	0.7684	0.3631	0.5083	0.1661	0.8691	0.5763	0.475	0.4029	0.4693	0.2238	1.1004	0.6999	0.5467	0.4969	0.1219	0.4681	0.4434	0.2947	0.469
APOBEC3A	APOBEC3A	0.173	0.2024	0.0232	0.0695	0.0589	0.0857	0.1789	0.0385	0	0.1605	0.0454	0.0981	0	0.0517	0.2848	0.1625	0.1044	0.1945	0.2741	0.2175	0.0237	0.0257	0.0268	0.0512	0	0.0848	0.1329	0.3577	0	0.0234	0.8563	0.0744	0.1418	0.1696	0.1278	0.0773	0.1966	0.0286	0	0.1611	0.0244	0.0616	0.5118	0.1785	0.0286	0.0962	0	0.0981
APOBEC3B	APOBEC3B	0.9568	3.5813	0	0.5189	1.2093	5.6795	0.8583	0.8618	0.5372	0.3709	0.2262	0.7326	1.2278	1.0619	1.5356	0.4045	1.3425	4.0648	3.1037	1.1504	1.4727	1.1201	4.3708	0.4142	0.0425	0.0792	0.4548	3.5947	0.5109	1.2536	0.7348	0.3394	0.126	5.2757	3.0849	0.8011	0.1902	2.0301	1.3583	1.4697	1.396	1.1999	3.5863	0.2961	0.8881	0.3589	0.9392	0.4067
APOBEC3C	APOBEC3C	5.2147	44.5004	12.7882	27.9393	14.6374	19.8856	9.2555	13.6993	31.6529	18.6403	2.6761	17.8907	6.2328	7.4764	12.7905	48.3728	22.8257	73.4609	45.956	8.2492	7.6671	4.5438	52.4935	4.4095	4.1802	4.1444	6.1081	108.1169	7.053	11.3935	21.393	19.2297	6.164	25.1962	8.2786	8.7545	3.7808	39.637	21.2585	34.5392	5.963	5.2544	42.2052	1.9642	9.3745	5.1258	11.8983	3.7332
APOBEC3F	APOBEC3F	0.3131	1.9632	1.5973	2.0124	1.4922	0.5429	0.4739	1.9844	2.2135	2.469	0.4625	0.9322	0.3524	0.7137	1.3886	4.5374	0.8345	6.2983	3.906	1.1563	0.2677	0.4654	4.1243	0.2896	0.4332	0.4222	0.5111	6.4847	1.0797	0.4558	1.0953	1.3014	0.7057	1.0486	0.4394	0.5708	0.3952	1.6315	1.3457	3.1574	0.5517	0.6405	5.9588	0.3499	0.7362	0.7503	0.7805	0.3105
APOBEC3G	APOBEC3G	0.7932	5.0925	3.4461	3.9507	4.2917	4.1949	1.2784	2.888	5.8902	4.3481	0.728	2.297	0.9118	1.3281	2.8334	9.09	1.6346	9.3711	3.5491	1.3009	0.8727	0.6209	8.1208	0.8092	0.4503	0.6516	0.5105	12.1969	1.5883	1.4294	3.4862	3.7119	0.987	2.9652	1.0658	1.6389	1.4476	5.7161	3.8092	9.6615	2.3551	0.7745	17.3324	0.5614	2.4185	1.0022	1.546	0.8752
APOC1	APOC1	161.3735	113.5067	92.2397	574.4521	121.4655	24.8054	172.4023	190.6286	67.9167	143.0506	60.2664	244.8509	25.5796	43.4664	97.3347	106.7451	69.1701	284.4859	247.8957	85.515	53.2593	95.9175	51.4407	31.5041	277.6086	34.6308	5.668	238.0714	60.743	51.3678	206.9397	125.571	22.4022	48.4295	52.5597	108.9711	109.1687	58.2555	253.7713	158.8132	81.4728	53.046	86.2106	62.1986	76.4909	99.6369	46.7028	38.5882
APOC2	APOC2	0.2514	2.6041	0.4339	1.1036	0.3301	0.04	0.1909	1.4375	0.4032	0.5568	0.382	0.4888	0.291	0.4348	2.8372	0.824	1.4303	0.8717	2.4576	1.1682	0.0884	0.4324	0.6511	0.2391	0	0.0792	0.0621	1.1306	0.4314	0.3501	0.3309	0.6949	0.0757	0.528	0.1432	0.1924	0.2856	0.6416	0.4078	2.3567	0.0911	0.3449	0.4528	0.1111	0.16	0.0898	0.3357	0.1221
APOC3	APOC3	0	0	0	0.6744	0.0816	0	0	0	0	0	0	0	0	0	0	0	0	0	0	0	0	0	0	0	0	0	0	0	0.0711	0	0.0819	0	0	0	0.0709	0	0	0	0	0	0.0676	0	0	0	0	0	0	0
APOD	APOD	1153.1415	324.528	219.528	580.4476	620.6253	114.312	833.4422	157.9429	386.3193	572.0894	299.0638	523.4102	168.9394	361.392	203.4328	291.8581	95.6735	96.0586	52.1295	300.5056	870.9029	692.7266	368.5799	331.7925	68.0664	155.8979	132.7161	3681.5059	963.4104	462.2593	521.064	270.1434	746.1239	316.0463	466.2896	853.221	680.983	472.0466	250.5	524.1776	165.1656	377.1689	93.1221	297.0679	236.4039	613.5197	154.3257	165.707
APOE	APOE	5543.7228	4308.9516	5986.7846	5506.2835	5640.0288	769.7598	6160.9749	12021.0154	1996.4988	2349.1276	7772.6834	6035.0192	6526.5091	2665.1598	6594.5035	1367.8541	2241.5659	3390.7579	3189.7765	5907.2761	1668.0958	4481.9848	1295.3954	1807.9307	6236.6365	863.1294	1293.8006	5593.9007	2519.9225	6403.0426	5298.3478	4766.222	2951.6623	2119.7211	1246.7424	4285.6214	2683.4114	2150.7651	6557.8404	4323.0657	4703.3594	6970.3198	1189.6825	2948.6387	6050.9125	2437.0544	4608.8237	1697.5425
APOF	APOF	0.1037	0.0909	0.0939	0.1874	0	0.2311	0	0.0519	0.1455	0.0927	0.0919	0.0882	0.035	0.0349	0	0.1252	0	0.1049	0.2587	0.0733	0.0319	0.5201	0	0.1726	0.4149	0.0286	0	0	0.1384	0.0632	0.0796	0	0.0546	0.0381	0	0.0694	0.0883	0.0386	0	0	0.0658	0	0.0363	0.0802	0.077	0	0.0485	0.0441
APOH	APOH	0	0.1991	0.2468	0.1847	0.4695	0.038	0	0.3408	10.8966	0.1218	0.161	0	0.138	0.0458	0	1.4393	0.4315	0.0689	0.534	0.1926	0	0	0.095	0.1361	0.1211	0	0	0	0.5455	0.1245	0.0523	0.3514	0	0.2003	0.0905	0.0456	0.0387	0.0507	4.0119	0	0.1296	0	0.4771	0.0527	0.0506	0.0851	0.382	0
APOL1	APOL1	8.8137	17.979	14.3578	43.1755	9.2629	4.0204	10.528	24.2042	20.0046	9.8406	2.8988	6.5384	3.8975	12.3505	14.4428	22.1758	14.5794	105.8631	20.2526	5.7879	3.6337	3.3338	6.0553	3.5637	4.2927	11.5901	8.9551	33.0366	4.3598	5.2429	9.629	22.6553	12.1351	14.5211	8.2305	7.3614	4.8876	36.3991	6.1815	18.7535	4.2099	6.8451	42.3593	4.6678	9.0571	5.6082	4.61	6.1102
APOL2	APOL2	53.9019	62.5173	29.3329	428.7059	68.6071	49.2237	39.9362	276.6409	63.4664	44.4737	72.6643	47.4244	29.8868	43.2455	55.8864	85.9363	145.5494	151.8393	189.6457	76.8403	28.1596	39.3316	37.1749	22.2042	21.3668	19.1972	25.0769	81.4549	39.3365	30.2981	40.6904	84.1576	14.7424	74.4917	34.7289	48.8231	55.2836	151.1576	56.7343	104.0484	48.5819	103.2008	86.1256	45.7393	49.5937	77.399	40.797	18.4829
APOL3	APOL3	6.5099	8.4592	8.098	12.1156	10.8326	4.4207	10.6842	23.4447	6.3432	8.627	3.1249	7.833	6.2809	4.8181	5.4905	17.6269	7.3748	20.9274	11.1448	5.3702	3.8612	4.1232	5.3816	0.952	1.996	9.3187	3.7465	14.7946	5.8484	3.0162	9.1131	8.3583	7.2246	7.0403	8.0215	7.5671	5.7632	20.7349	7.1793	10.6569	7.557	4.5773	11.0275	5.6729	6.2206	7.159	4.4546	5.2402
APOL5	APOL5	0	0.1476	0	0	0.0966	0.2813	0.1257	0	0.2361	0.0752	0.0746	0	0	0	0	0.0381	0.2855	0	0.1349	0.0892	0.0777	0.0844	0.044	0	0.0561	0.0348	0.0545	0.0451	0.0842	0.0384	0	0.0814	0.0665	0	0.2516	0	0.0358	0.047	0	0.1762	0.04	0	0	0.1952	0.0937	0.4338	0.059	0.0536
APOL6	APOL6	9.1114	10.757	4.7151	19.7375	8.8914	13.8832	6.282	10.1106	8.3318	5.4987	3.1529	7.1761	8.1013	6.9953	8.7003	38.3882	18.8695	24.9401	18.4907	3.6648	7.0021	4.6539	11.571	1.4584	0.7695	2.2023	4.0503	24.0677	9.1857	3.1193	11.0527	11.783	1.9896	22.6194	8.8067	7.8047	4.1827	39.422	12.4803	38.3439	14.1836	6.0213	28.0521	4.3231	12.0387	5.6677	9.402	2.7812
APOLD1	APOLD1	43.3736	20.0873	39.9707	44.6028	29.8275	43.9538	160.2715	15.8936	47.1666	18.5524	54.178	30.5832	139.4768	94.2874	78.0587	34.1167	45.0573	206.1428	15.3325	17.119	39.0862	20.9592	38.2851	64.2464	5.9572	32.9049	50.4438	49.1311	71.4582	44.1979	56.6978	49.916	82.1821	234.2751	43.2936	43.6704	55.9785	27.5512	52.118	42.7923	26.9018	40.6176	22.252	76.6311	86.8169	64.1096	34.4912	113.0703
APOM	APOM	9.0561	7.8049	6.2465	12.4607	25.3885	17.5329	10.9147	24.1441	10.2925	14.9573	10.1401	13.4745	11.7373	10.5056	9.294	5.4021	7.1689	6.6011	12.86	12.2905	17.4714	15.5	5.4208	20.1684	33.3914	5.7438	5.7673	4.8275	20.3616	12.1541	11.6004	16.0341	6.3751	8.1942	10.9192	11.3943	9.4143	8.9525	10.2016	6.8603	13.9083	14.9092	18.1859	6.8648	15.4091	7.5637	12.4074	6.2339
APOO	APOO	38.3499	25.2746	21.6692	38.3332	31.1591	22.2212	34.0116	30.5806	45.8424	29.3797	52.6488	28.2212	26.7192	29.1468	27.904	50.8468	33.8265	26.0803	35.3373	20.0041	35.3031	24.4813	35.1326	30.319	22.9324	31.0362	14.003	31.422	25.7906	21.7861	27.8104	45.5999	23.9476	38.2514	24.7388	41.37	34.0828	32.3162	29.7473	15.8526	38.9625	24.1927	49.2855	24.2965	33.3196	48.3569	36.2997	23.3272
APOOL	APOOL	11.616	12.1085	4.4789	2.4734	3.3153	22.2157	15.5766	7.9922	10.373	4.6631	10.602	8.0052	16.1617	12.6587	11.8697	19.0871	17.9715	9.2496	9.0574	11.5028	28.1418	11.0947	21.1874	0.6229	1.428	15.3565	21.0804	12.1087	9.1607	24.6892	16.2541	15.7054	6.2823	23.8023	20.0193	16.5886	16.9092	16.0162	11.4855	20.4601	11.9297	8.5606	16.3345	10.1538	9.9626	17.3074	11.6419	11.9285
APP	APP	801.717	634.8128	352.543	644.6013	537.8101	2050.7799	902.9752	619.0394	727.4213	621.6439	966.6208	525.0752	714.2483	1059.1522	615.5965	813.0271	1293.5105	1123.8986	755.2712	648.3285	1235.7645	963.8235	1099.0111	1090.1926	91.8506	630.9852	1016.9727	1672.157	725.1366	1124.2491	550.8416	1057.3481	651.2791	1530.5217	1509.3882	1163.442	1162.9836	1293.854	1102.3514	2360.5081	872.4087	813.3669	723.9711	610.1423	729.8526	1127.9156	637.2131	1079.789
APPBP2	APPBP2	20.9069	27.5964	9.3255	12.2029	13.0743	40.889	28.632	16.8799	25.4979	12.7072	21.5554	19.3501	27.893	24.8179	23.7019	39.0564	33.8736	20.1864	22.4664	20.2372	42.7393	19.4787	37.5468	60.218	7.8309	22.1645	40.4508	28.9369	24.9348	43.0178	36.5058	34.17	12.8884	45.4863	36.9538	34.818	33.6629	32.3496	31.4891	43.5304	21.2999	28.8037	33.9973	24.822	19.0824	33.0598	31.0116	24.717
APPL1	APPL1	31.4811	35.8119	15.2459	15.7192	20.3009	47.7841	34.8849	21.6681	27.6567	13.2299	25.4041	25.5647	41.3003	37.6898	32.9068	35.644	42.5628	26.0498	22.8517	20.8255	64.6945	31.4518	40.4593	64.8037	13.6532	25.444	44.0799	32.757	26.9784	47.4641	35.6543	24.7857	20.177	65.7537	61.2218	41.8225	40.7718	45.9366	36.7665	38.195	29.7119	34.894	41.9032	32.5129	28.2193	32.0041	31.6346	41.9324
APPL2	APPL2	54.0451	61.0545	39.4095	29.4404	46.9082	100.3356	120.3006	90.2616	61.1233	35.6732	40.7719	60.3468	79.6475	64.7528	66.7598	76.3049	79.738	63.4554	60.8025	86.5537	117.738	77.6808	56.6582	82.0035	16.5217	39.9362	67.8883	123.0829	66.9008	28.2347	84.8558	78.9305	39.0486	91.8758	60.2636	97.4466	77.8297	88.004	106.6238	83.892	73.1357	78.6501	65.9086	54.5523	45.4716	64.473	60.8966	52.1216
APRT	APRT	94.2183	117.7025	47.4471	293.9899	74.2399	100.2662	85.0088	73.6948	103.1681	72.3541	68.1392	71.1511	40.7275	66.1071	72.6168	93.9334	57.5138	91.5948	86.9897	40.7541	66.8836	47.7025	67.17	105.2084	251.1862	67.5595	97.5157	110.4833	54.5119	52.7199	72.4127	155.7171	58.2255	88.9262	107.4708	68.4997	47.1963	88.8063	87.3991	87.8366	61.8336	96.6771	67.5818	39.4665	63.0034	47.0437	70.0647	62.172
APTX	APTX	8.2552	5.9251	3.5659	7.2201	4.9528	9.1501	6.9794	5.7907	5.8383	4.0885	7.1614	5.4956	6.3247	5.7206	5.5271	4.8551	6.8837	5.8995	7.7571	5.7477	5.2433	7.1696	4.7929	15.7886	4.1903	7.0596	8.6862	7.6408	5.8127	6.1632	6.5135	7.5992	3.2967	7.9652	7.1136	7.0699	6.2373	6.4049	5.4059	7.0939	6.7992	7.1893	4.3996	3.7441	4.4905	5.6037	9.9165	7.2106
AQP1	AQP1	23.5144	135.9126	252.1802	387.4249	287.3186	39.3397	69.692	397.1617	4476.6525	1910.1553	216.9843	276.4281	120.8784	91.3031	334.6768	4237.2514	458.8857	3927.4982	6108.4353	452.1186	63.582	64.5452	1505.1956	11.3736	239.4132	42.2945	6.3397	103.0786	149.2317	1679.8867	136.7883	232.2284	38.9994	46.7632	112.6676	44.791	508.6662	251.6199	755.361	149.541	137.9777	251.3948	2245.068	218.6355	26.6578	614.2905	220.6437	19.555
AQP2	AQP2	0.0316	0.0123	0.0127	0	0.0161	0.0352	0.056	0	0.1971	0.1633	0	0.0179	0	0.0283	0	0.3943	0	0.0213	0.0901	0.0298	0.013	0	0.2057	0.0421	0	0.0116	0	0.0452	0	0	0	0	0.0111	0.0155	0	0	0.012	0	0.0449	0	0.0401	0	0.2509	0	0.0313	0	0	0.0179
AQP3	AQP3	2.9447	1.5672	0.3953	2.2532	0.1432	2.1014	0.7661	0.7173	0.3791	1.6726	7.7524	0.8748	0.6103	2.0749	0.6668	0.7903	14.9779	3.1203	2.6657	8.1757	1.0359	0.2501	13.4952	1.6809	0.8037	0.2578	0.4578	7.5367	0.416	4.9559	1.1725	3.6982	0.5746	4.994	0.5179	0.2922	1.4161	2.2733	2.0127	4.5251	0.5535	1.4633	3.0126	7.0638	0.3702	1.8311	3.5246	0.6623
AQP4	AQP4	144.4187	463.0374	83.5243	277.4475	584.5537	101.6465	812.5471	985.3565	2054.8101	1443.2657	407.3112	685.4724	653.2525	185.95	375.328	2606.7642	880.7482	962.945	1894.3711	466.8015	800.2031	246.3773	2149.0592	231.7192	33.7873	93.9424	7.8093	421.0756	837.8166	334.6685	1202.7565	473.7339	50.6971	516.4047	456.9667	1898.7185	709.999	1029.0226	1440.7647	317.3522	1231.4998	252.1132	2149.3642	549.6436	508.0931	804.8055	1619.9278	151.7104
AQP5	AQP5	0.1204	0.1126	0.2036	0.1306	0.1844	0.3488	0.224	0.2409	18.1561	3.6181	0.8536	0.9421	0	0.1619	0.0396	19.7699	0.3922	3.6524	14.9995	0.5788	0.2668	0.161	12.6588	0.0962	0.1285	0.0797	0.1248	15.7795	0.6106	0.1174	0.1849	0.2484	0.0507	0.0354	0.3521	0.387	0.1094	0	0.4784	0	0.2138	0	59.9389	0.298	0.3933	0.2107	0.045	0.0409
AQP6	AQP6	6.2076	1.8306	0.9509	0.2558	4.2401	16.7466	13.6673	2.0531	13.6527	1.9303	1.3691	1.339	1.5886	4.5797	1.1935	16.7345	2.1932	1.1985	4.085	5.4531	28.026	14.9648	4.7855	3.6746	0.2831	1.9023	4.7536	2.8221	6.7287	1.0992	1.5483	0.7187	2.0873	4.0695	5.6666	2.4282	3.8478	0.7373	4.1927	1.2224	4.0499	1.1514	15.3759	5.569	5.3578	2.6423	1.6863	5.2171
AQP7	AQP7	0.1381	0.0404	0.2086	0.0468	0.1058	0.1059	0.2065	0.1555	0.2424	0.1854	1.1735	0.235	0.3032	0.2091	0.1279	0.1147	0.1876	0.0175	0.0492	0.3664	0.1488	0.1386	0.0602	0.1725	0.1689	0.4001	0.0448	0.0247	0.0807	0.0526	0.3315	0.1225	0.1274	0.292	0.2296	0.2544	0.0883	0.0771	0.0981	0.0723	0.0767	0.1014	0.0484	0.2939	0.3462	0.1511	0.113	0.2202
AQP8	AQP8	0.1962	0.0382	0.2766	0.1182	0.4509	0.1822	0.0435	0.4581	0.4896	0.4291	0.7729	0.5564	0.1767	0.3079	0.1615	0.158	0.1776	0.1323	0.5129	0.2775	0.3221	0.0875	0	0.4355	0.8143	0.2164	0.5652	0.3276	0.4802	0.4384	0.5022	0.1687	0	0.1442	0.1739	0.5694	0.1486	0.2434	0.0464	0.4566	0.2904	0.4188	0.0458	0.1518	0.0486	0.2044	0.4891	0.0556
AQP9	AQP9	0.3926	0.4919	0.0508	0.735	0	0.1563	0.8384	0.2245	1.0495	0.6355	1.1765	0.2624	0.0757	0.4526	0.3692	0.3386	2.1575	1.1628	40.4988	0.1983	0.3453	0.0563	0.0587	0.1307	0.0249	0.0619	0.0727	2.167	0.131	0.1025	2.3256	0.5426	0.2068	4.3083	0.1864	0.9766	1.4495	0.8141	0.8956	7.8697	0.1779	0.0299	1.1001	0.5423	0.4997	2.6643	0.6291	0.0715
AQR	AQR	14.105	17.4929	5.8265	5.555	8.1064	14.0852	20.2756	10.6723	11.9314	5.031	11.0792	9.6005	15.8776	13.5778	10.9387	18.4864	18.7929	10.7316	7.0728	11.5966	27.0972	10.9235	21.8215	27.1161	2.9913	9.9021	7.9617	12.9084	13.4562	25.6268	15.9172	16.658	8.8748	19.8303	21.7519	18.5051	16.4473	18.9591	17.2669	18.2714	16.8367	12.7763	22.4507	14.3642	10.7868	15.4059	17.3303	10.3863
AR	AR	2.1265	11.3892	1.7058	1.695	5.1984	1.7591	1.2226	8.9306	14.2104	7.1835	1.5139	6.5379	15.705	0.7616	5.4805	21.9686	6.534	10.2571	6.397	6.4159	0.9498	1.2165	29.9028	2.9784	0.1888	0.3865	0.2446	3.9954	4.7991	16.9557	16.1567	12.8217	0.399	4.6302	0.6351	1.5309	0.6593	6.8748	12.1455	6.1462	6.9445	5.978	20.5894	0.5037	1.0352	2.1721	4.2007	0.3549
ARAF	ARAF	45.4695	60.9857	22.7729	60.0708	24.3726	57.0624	47.4354	60.6306	46.3171	27.3943	39.6382	34.5775	35.8732	47.2904	44.8344	57.9661	47.3615	58.1114	62.5076	48.8333	55.4344	54.565	41.4278	90.7905	107.444	35.3294	50.6751	77.469	33.1249	49.2856	49.7367	60.163	34.2061	64.0821	47.0623	48.6542	36.7478	39.8088	45.5152	46.6867	36.2171	29.4954	58.5505	41.5522	27.7226	21.88	47.9027	31.9363
ARC	ARC	19.8509	27.1529	7.7083	25.6128	86.4746	32.7689	33.5911	47.9524	71.5215	8.857	23.5514	37.6937	71.4345	41.1975	41.829	32.5388	246.1389	38.1338	26.4023	31.5281	15.0202	21.205	41.8917	11.8877	11.1321	2.0395	6.8103	173.1929	68.4357	36.2524	52.9715	55.1065	10.14	115.3458	36.8282	13.7421	18.0255	14.9807	24.7384	21.2228	12.9961	8.038	47.8575	77.6131	25.2042	22.773	36.9439	12.2898
ARCN1	ARCN1	106.8975	117.4865	52.203	78.6712	63.4598	207.8008	126.0473	78.4347	80.53	64.9536	89.447	96.287	113.489	85.492	85.4486	143.6953	138.0955	111.6483	97.9668	82.7168	181.2929	83.0166	139.6208	193.5292	47.5316	100.5388	118.3364	151.9163	92.2762	72.2655	189.8152	151.6836	90.7821	200.9501	124.7414	136.3569	110.8784	199.1019	123.2966	264.7964	85.3533	104.6574	130.4432	86.7128	80.3503	119.3427	122.7166	91.4031
ARF1	ARF1	296.55	324.8483	221.3574	377.107	338.8306	386.2759	346.7311	359.6023	332.5295	201.9555	478.1721	245.3046	267.2289	312.4956	261.8677	398.5944	362.9021	367.9708	342.6656	320.1991	386.3206	333.7428	395.1595	401.7524	236.81	259.3139	225.2024	439.0534	263.6836	360.3696	331.3523	428.2259	221.1251	349.8085	329.9086	402.609	338.132	372.9462	324.0996	401.0757	307.8705	333.7811	363.4888	396.1399	310.5328	353.7283	337.6304	259.1927
ARF3	ARF3	267.8075	163.0631	100.1461	69.5358	226.5675	228.0518	324.8828	230.8266	229.2822	142.7217	243.3675	182.2424	170.4982	214.9364	151.7714	296.1777	342.7416	207.8358	144.1042	227.5495	265.0214	262.497	293.0621	199.4251	66.5424	168.8734	178.655	218.4941	213.2117	262.4802	164.9215	146.6726	124.5855	308.0788	238.6567	318.7275	300.7088	256.3057	241.7866	166.2631	305.2745	180.8312	226.2404	206.3334	259.2119	352.6095	254.4888	224.7982
ARF4	ARF4	190.5569	150.0248	90.8065	144.4514	155.3225	198.695	167.3291	152.068	191.1485	119.7287	128.8562	163.2238	159.3041	159.6879	167.6325	267.1587	187.4773	213.1948	282.5126	116.8037	210.5761	136.7361	195.3144	308.7876	80.4877	104.7185	127.7308	242.4785	154.4338	228.6801	183.4755	194.598	113.1951	210.5407	162.7031	211.4544	142.8703	244.134	194.6663	232.0383	153.7517	166.7626	267.4652	140.7658	149.6314	145.9473	188.3795	136.8436
ARF5	ARF5	160.864	168.3272	79.9339	311.4214	218.838	160.3088	154.1381	170.5154	195.2905	130.3734	224.6963	104.481	107.9214	121.1538	118.1367	148.4155	130.2067	231.4061	235.9517	151.076	119.7688	137.2097	192.7617	248.746	134.6044	86.2809	194.2091	152.9372	102.6467	130.7805	119.9279	227.4916	88.8836	155.4408	131.8321	170.2758	141.739	142.7849	182.5691	145.0859	113.536	146.1461	200.011	215.1548	134.6334	172.632	161.5989	116.3679
ARF6	ARF6	47.73	62.5206	28.5529	52.1341	38.4793	62.3755	48.7642	46.6194	33.1629	36.0201	41.1541	38.374	47.4601	55.0442	50.7452	45.1481	70.9433	107.1617	33.6097	45.5253	37.11	46.7867	61.5624	87.844	12.9495	28.5624	46.5727	82.347	45.8277	58.6977	52.4195	70.0132	33.8689	75.7546	50.6824	53.118	43.1245	67.8395	63.703	85.8016	42.231	48.6558	69.2387	38.5945	41.9417	38.7058	50.9428	41.5121
ARFGAP1	ARFGAP1	63.5574	88.4229	53.325	131.2188	52.3896	83.2748	53.8278	66.8002	52.4039	45.2115	95.2059	56.2111	57.6379	53.6643	83.9034	47.366	72.2347	50.7182	146.8636	98.2329	86.2347	138.397	40.2339	210.8044	150.4373	70.3605	83.1171	64.7228	58.4212	67.4915	86.7206	84.6727	38.5677	67.4521	55.7288	61.5989	50.5854	33.3134	32.7863	108.5421	69.7972	89.9647	52.3671	51.4619	45.3949	47.2771	68.452	46.3616
ARFGAP3	ARFGAP3	41.2801	45.9322	27.1743	52.0788	39.0608	70.9597	44.9712	29.9268	37.7325	29.2897	37.8487	32.9365	64.9116	50.4794	48.3549	47.5781	58.7792	73.4713	70.4156	38.9443	46.1879	43.1569	39.9121	77.4794	11.1164	41.8876	61.9413	69.9863	34.1301	67.4167	51.7387	44.6898	37.2801	64.2812	54.8459	48.3539	37.139	57.7054	49.257	68.2832	43.3004	51.6448	49.3939	34.8863	37.1855	34.9621	44.1205	39.9352
ARFGEF1	ARFGEF1	17.5732	21.5758	6.8036	7.5917	6.5969	24.8731	18.7435	9.5384	12.0268	5.8508	12.6606	9.3571	16.807	14.366	14.4055	21.4461	23.2023	14.5267	13.5191	17.5934	25.6881	13.3048	24.2539	34.0901	2.0499	16.4373	24.3151	17.3205	13.052	21.7619	19.8792	19.612	8.3496	35.8783	21.9899	22.3313	21.0653	22.0731	14.776	27.516	14.2511	17.2544	22.8644	13.72	12.1564	18.2283	20.94	16.8606
ARFGEF2	ARFGEF2	17.5024	17.3782	9.2856	5.1939	8.6509	32.4975	22.9895	10.8648	14.0658	9.3092	20.0398	10.851	20.4519	18.4425	13.4841	23.2208	30.5529	22.2231	18.1156	13.907	36.259	15.7474	38.2515	26.2644	1.7242	18.8484	29.0937	19.635	19.1646	22.3121	21.2244	18.6925	11.8647	32.4145	33.6589	21.8203	34.6536	23.3351	21.7202	30.825	15.8356	14.9982	19.7247	19.5295	17.5988	43.0322	18.0111	16.1598
ARFIP1	ARFIP1	13.3226	27.0891	15.8664	17.4194	23.6976	31.7495	24.9627	11.8019	33.4027	21.0621	11.3009	23.318	22.3148	24.5675	27.8224	33.8987	23.0424	31.4853	27.3419	15.7481	20.695	12.678	30.8077	18.6642	5.6315	15.4245	31.1273	40.2016	25.9545	16.9358	28.1475	28.5481	10.1208	38.1929	24.4926	28.0641	20.0852	38.2156	28.4443	35.0843	27.5369	14.6272	41.1447	19.1849	19.3431	20.0307	20.3397	13.7103
ARFIP2	ARFIP2	44.7649	25.3153	20.282	40.0682	34.95	68.6665	56.8139	45.0477	41.161	27.9869	35.8235	19.4368	34.0215	33.7447	34.5863	41.4622	29.6475	27.7731	50.4109	36.0598	51.3876	41.2232	35.5005	66.4458	51.0137	36.3965	44.3048	37.6968	32.2792	21.6123	43.0647	58.0894	38.6346	46.6496	37.4599	43.1175	36.3378	23.2756	22.6775	25.99	37.2843	40.9245	48.0558	34.3106	30.3928	40.0949	38.1994	37.1633
ARFRP1	ARFRP1	22.8762	21.8811	12.8326	58.9625	25.5169	23.0405	18.1448	29.8272	22.48	22.8898	26.7704	22.4406	14.8676	19.3186	20.4571	18.9666	16.6869	25.5624	45.4876	24.753	20.6042	35.3218	18.8031	23.1428	41.6646	16.1057	19.1289	22.3655	19.9492	18.9152	18.9879	26.243	13.9428	18.0287	15.306	19.197	17.7617	11.4122	15.178	21.8212	18.9589	21.0392	24.1544	21.7432	15.3923	16.3342	23.5586	16.3995
ARG1	ARG1	0.1635	0.1673	0.321	0	0.501	0.1139	0.1087	0.4091	0.1148	0.3169	0.6522	0.313	0.2485	0.11	0.1682	0.1481	0.444	0.2067	0.1749	0.2024	0.453	0.1367	0.1425	0.4356	0	0.1127	0.2826	0.234	0.3547	0.2242	0.6278	0.29	0.0862	0.2104	0.163	0.2464	0.4644	0.1826	0.2611	0.5137	0.1815	0.0654	0.0573	0.8223	0.1518	0.4089	0.1911	0.1738
ARG2	ARG2	2.6609	3.4374	1.4396	1.9384	2.2512	3.4973	3.1932	2.7424	2.7872	2.4634	5.9143	2.5677	6.6519	3.9	4.8701	2.3502	7.5136	6.7887	5.6625	3.258	1.736	1.1157	4.7362	3.8879	1.2716	2.0593	2.8489	6.9343	2.916	9.4141	2.8669	5.4563	2.5738	4.2043	6.7586	5.1071	4.1512	8.3668	9.2179	7.7914	1.8391	3.0731	4.2013	4.4861	3.2733	7.6467	3.2671	3.3763
ARHGAP1	ARHGAP1	92.9751	64.6984	41.6225	69.2537	65.4542	195.801	96.9577	97.504	104.3086	74.0065	51.3785	47.7295	62.8676	74.9382	74.4834	112.1613	118.4998	119.7713	185.3756	82.9283	98.1155	115.5225	63.116	81.2972	37.2636	52.6916	64.3818	87.9373	68.2747	62.4288	89.2002	109.1284	76.5232	136.4867	123.789	114.1573	72.2005	127.9166	119.2503	86.6325	70.1784	86.0699	93.8736	77.5386	55.927	69.4272	88.3572	55.0167
ARHGAP11A	ARHGAP11A	3.9081	3.5525	1.5227	2.5085	0.7809	8.4364	2.6345	0.7369	0.5962	0.6418	1.1882	1.3732	2.7924	4.8763	2.0977	3.9332	2.0637	7.7913	10.3167	1.1816	2.2143	1.667	7.594	28.1574	5.516	1.0623	1.4074	11.8754	1.1436	6.8424	2.6641	4.2013	1.4101	5.767	10.0436	0.7872	1.3272	4.1426	2.4624	2.6791	1.3114	1.6095	8.5511	0.6683	1.7769	1.9917	5.3212	1.6973
ARHGAP12	ARHGAP12	86.9693	111.7171	41.8196	32.2354	51.4331	93.2347	48.5219	43.4194	45.6237	27.1046	47.8144	54.9407	67.6002	54.74	76.5124	58.7643	70.0645	26.9348	21.0622	51.4036	99.3638	67.6678	39.1545	84.9403	17.4948	79.8351	178.094	65.4445	60.3935	65.6708	65.9205	76.9934	34.5348	144.713	88.7546	84.1389	59.4521	86.1796	95.3633	60.7088	91.1219	84.7348	42.5721	57.3696	56.5435	45.076	128.7479	97.9621
ARHGAP15	ARHGAP15	0.792	3.6623	3.7834	5.647	2.1206	0.4456	0.8559	2.2076	3.9066	2.8873	0.8749	2.2922	1.1498	1.1451	2.4369	7.0624	2.2246	7.5321	4.2639	2.1463	0.474	0.6437	3.7995	0.8873	0.5003	0.3185	0.5758	9.916	1.7194	1.1187	3.9224	4.3735	0.5772	2.9495	0.3937	1.1205	0.6728	6.7559	5.3592	6.1397	1.4181	0.9323	4.8333	0.2405	2.6603	0.4072	1.6469	0.4531
ARHGAP19	ARHGAP19	13.6643	13.9435	6.8245	11.819	10.3653	19.7155	12.1292	11.1284	7.5423	6.3162	7.6403	10.2855	13.659	10.9914	12.1659	9.0062	11.2907	12.1845	10.3181	10.8077	15.1589	18.1426	11.458	37.0261	8.5292	7.7565	8.5808	11.7462	12.6748	6.9731	13.5997	16.005	6.9052	18.1446	12.6132	10.7281	9.6841	15.3841	11.4528	9.6941	13.2771	13.8852	9.5523	8.4781	7.9837	9.1581	15.3036	10.9662
ARHGAP22	ARHGAP22	7.9985	19.8301	15.9404	29.6809	12.8688	9.8932	26.1611	18.046	8.6808	10.8423	7.3492	15.3057	7.7933	6.2758	9.9927	9.3042	7.1253	6.3909	4.2086	14.0492	49.3178	20.6132	9.9054	16.653	9.5485	14.0006	14.5201	29.4372	16.1641	9.4544	17.754	18.3658	4.0346	11.6424	15.5286	6.7424	10.1065	22.5817	9.6443	17.8606	4.4497	6.2936	9.5378	16.4679	9.0653	7.3476	12.7643	4.3473
ARHGAP24	ARHGAP24	1.6885	6.7337	5.675	2.6357	1.3508	24.6417	6.487	5.0984	7.8192	2.6603	4.3455	2.667	8.3992	15.8537	5.4354	14.4974	4.7263	6.0621	5.7764	7.8658	10.3601	2.444	5.7151	1.9496	0.1845	11.2787	9.8618	11.753	3.3158	4.488	8.3555	9.1293	3.9474	7.7955	16.5574	3.1573	6.7112	11.5146	8.9745	12.8188	4.5989	4.5269	3.4479	13.3494	7.3173	7.2052	4.2344	7.8094
ARHGAP25	ARHGAP25	3.3047	16.5361	8.5964	5.7643	3.6669	2.2803	4.0396	7.6257	5.456	7.1824	2.5255	5.4676	2.6514	3.0305	7.798	14.0836	5.413	19.7871	4.2631	4.9553	2.3048	2.6482	8.0635	3.1329	1.1049	2.3848	3.4646	16.2985	3.3391	3.4925	11.0798	12.5008	3.7704	11.6541	2.6207	4.6042	3.0676	21.5057	7.6306	23.5463	3.2049	2.1657	14.1811	1.6917	4.5878	3.3965	4.4596	2.3376
ARHGAP26	ARHGAP26	5.3289	8.1806	3.2099	2.6042	7.9451	6.5411	9.4849	11.1582	11.0513	5.2341	13.9462	5.163	3.1241	4.6831	4.538	12.4821	16.9265	11.8976	7.7111	13.5155	7.0824	4.629	16.5027	1.8131	1.2178	2.0909	3.1481	6.9986	9.4712	3.141	5.6919	7.4064	2.3621	11.6985	6.2415	10.9093	20.3285	14.0302	14.7508	12.3352	7.9446	4.923	12.9926	10.8923	9.9119	32.5828	8.7128	3.209
ARHGAP28	ARHGAP28	0.6054	1.5408	0.5153	0.3854	0.2042	0.8446	0.6578	0.4344	0.5487	0.5405	0.5715	0.2786	1.1829	0.7017	0.6894	0.6851	0.8823	0.1078	0.6569	0.4308	0.9236	0.5399	0.3186	0.0862	0.2506	0.4873	4.9886	0.4632	0.615	1.5034	0.538	1.0806	0.2768	1.086	2.5513	0.969	0.7527	0.4138	0.7081	0.8294	0.4251	1.5889	2.0112	2.3684	0.475	0.6284	1.2813	1.094
ARHGAP29	ARHGAP29	2.4393	3.1303	2.7564	1.2809	0.7829	2.7245	4.9152	0.9043	3.8258	1.0514	1.5349	1.1216	1.8775	4.0984	2.4668	5.9664	5.6007	15.2231	2.6718	1.2257	1.7936	0.9678	13.0756	3.2325	0.2284	5.3904	4.4213	8.0139	2.1061	2.6449	3.9095	5.6151	5.037	9.2677	2.5242	3.0525	3.2903	2.7091	1.6999	4.9505	1.2686	3.5336	6.4448	2.1356	2.7095	3.6918	1.1217	2.6488
ARHGAP4	ARHGAP4	6.8275	45.3659	23.8746	44.4031	14.0084	5.0646	6.1247	26.0298	21.8433	15.3186	10.0099	11.0079	9.332	7.0961	29.8347	27.0337	17.0254	23.5454	42.0678	19.4632	4.3435	11.2869	11.2689	7.2857	13.0987	2.5825	4.0744	45.5762	9.7221	9.044	20.4608	33.5005	5.6616	14.7831	4.0956	6.5544	6.2148	37.4539	9.4846	43.0938	5.9087	11.6677	41.3974	5.1314	13.7001	4.6848	13.2967	3.8142
ARHGAP5	ARHGAP5	19.6445	22.8209	6.1958	1.7545	10.0253	25.9045	26.3619	14.4406	16.2149	12.2232	10.1911	9.4757	31.0979	12.3222	13.761	25.2742	27.5561	12.0584	7.2043	14.3287	35.093	10.1089	57.729	54.6318	2.2895	11.2222	11.5709	17.6581	24.0784	55.3048	32.4303	18.4315	6.0094	38.714	23.1328	23.6585	24.9976	22.9283	22.3938	26.7034	24.9071	21.6022	45.5015	18.138	16.325	28.1494	18.7923	16.9837
ARHGAP6	ARHGAP6	0.7905	6.9195	2.4957	3.0055	1.8439	0.9778	2.6298	7.8805	5.4594	4.5626	1.2718	6.1174	4.4501	1.3858	9.1082	3.2028	7.7558	4.8489	4.632	3.5634	1.1994	1.078	4.5242	0.8491	0.2268	1.4572	0.8463	6.934	3.765	3.058	9.1725	5.3093	0.9674	4.0118	1.8443	7.7129	1.2979	7.5172	14.1685	9.0868	2.7369	5.0839	5.338	1.2469	2.31	1.4729	5.7782	0.7457
ARHGDIA	ARHGDIA	159.7252	168.8658	101.6529	166.1158	127.5075	173.9279	144.198	277.105	108.1427	73.3313	198.7358	98.4776	101.0872	135.7744	117.9397	147.8045	157.3376	297.4231	187.3407	204.1175	150.0147	177.9954	147.2258	421.2548	33.0835	141.3881	133.4517	347.8692	98.285	157.8057	186.2014	176.6837	116.6338	227.2173	169.9912	173.1312	110.5849	169.578	159.8746	179.3059	120.5648	139.9984	219.2022	131.4992	123.8369	99.1303	170.0624	125.9839
ARHGDIB	ARHGDIB	72.0512	285.1619	179.3233	258.4524	106.7401	47.114	50.9177	239.4397	105.5371	118.5059	48.0389	127.502	53.7615	69.228	176.5802	216.9508	92.927	464.4912	186.7781	99.1141	32.0795	56.8424	138.3236	62.6261	20.1488	50.5014	53.2115	322.5126	84.8597	73.7352	184.1084	288.8148	71.3164	251.7519	59.3837	65.1269	45.8256	390.539	154.5286	304.1814	74.673	70.191	219.8041	24.7108	94.4336	42.8759	98.5402	44.7502
ARHGDIG	ARHGDIG	17.6459	6.8606	12.9292	51.4203	11.4298	15.566	10.6003	18.1263	19.0609	27.05	145.4096	6.9734	4.3095	13.4701	13.8966	5.3055	56.1176	2.9788	1.4697	40.614	14.2333	34.1792	38.5107	1.5036	85.5636	21.9313	15.2721	6.1467	19.363	3.1406	12.7783	35.5227	8.4829	6.8562	23.8847	45.8938	58.1091	16.8084	19.9633	0.9938	10.1194	17.5236	4.4016	28.824	53.03	66.0025	44.2789	17.5259
ARHGEF1	ARHGEF1	15.6404	52.463	27.0381	22.8739	19.1187	16.6368	14.4327	34.5895	35.914	19.359	30.3698	23.8281	20.2454	15.1538	33.7949	34.1068	32.0196	46.374	67.8605	42.429	17.0501	37.697	20.5317	60.6315	13.8635	13.269	26.1534	42.9016	27.0436	27.5538	42.4787	35.6448	12.2367	26.3061	11.355	13.9132	12.8403	27.3658	16.9546	52.6524	14.9656	31.3202	50.9623	11.7509	14.2064	12.7823	25.6824	11.4723
ARHGEF10	ARHGEF10	0.1841	0.5088	0.1061	0.0529	0.2628	0.2238	0.1501	0.2344	0.321	0.2695	0.1038	0.1779	0.2882	0.1182	0.2066	0.6416	0.674	0.347	0.6024	0.3905	0.1288	0.3414	0.3618	0.6073	0.2083	0.2954	0.1591	0.1078	0.7595	0.3722	0.4626	0.1349	0.1675	0.5474	0.1224	0.2073	0.1568	0.3488	0.2316	0.2687	0.5732	0.1964	0.34	0.1489	0.1118	0.3818	0.2425	0.1067
ARHGEF10L	ARHGEF10L	23.27	97.1445	37.5764	37.2113	37.3351	27.14	28.8415	91.3383	51.7766	21.2482	70.2567	62.6818	89.9979	41.2138	103.9932	41.9586	88.5829	57.3973	46.7232	80.0616	30.1974	35.975	28.7431	136.0495	29.4034	12.078	13.3749	39.3504	34.6653	115.1837	70.7274	96.3976	14.0846	38.0293	20.1124	33.1875	23.4256	57.9666	73.3045	77.3907	34.3478	111.7097	49.255	20.2935	33.1941	25.7219	65.1902	12.5938
ARHGEF11	ARHGEF11	35.9981	33.9954	13.1975	8.5753	12.5815	53.2832	36.073	28.0751	22.7448	9.8659	48.492	13.0376	25.6626	25.6036	22.9278	44.2859	46.9126	18.3555	28.3027	35.2264	53.7604	46.2519	36.7604	41.8031	8.2647	24.8032	40.9476	32.6984	22.044	37.0828	34.8967	35.4299	17.319	36.2184	42.9895	40.3284	36.2005	32.1621	36.9439	41.8281	29.5418	42.4655	41.4814	38.8467	28.4168	46.6682	40.1691	28.655
ARHGEF12	ARHGEF12	18.0808	21.8784	12.2733	6.7254	13.2234	45.5863	35.6963	17.7541	30.4569	13.1459	21.8023	23.4758	30.2299	22.4978	17.2531	55.5659	43.175	28.6708	14.0699	17.0405	43.6631	13.4258	43.9286	38.1566	8.3797	20.4334	34.5083	26.8592	24.3926	17.3329	38.1885	27.727	16.0253	61.3063	38.7129	30.9133	31.6421	46.8609	27.7096	35.3112	31.538	23.6257	48.4482	28.1075	23.7412	41.387	28.466	20.3234
ARHGEF15	ARHGEF15	6.1192	2.2053	4.691	2.5873	1.2079	3.143	3.4967	3.4823	1.251	1.9628	1.3168	0.977	1.0303	3.574	2.4828	1.5733	1.8309	25.6416	1.0264	3.479	1.298	2.1555	1.3149	4.0066	2.2714	5.4083	6.3553	1.987	1.4187	2.2874	2.343	3.2726	6.349	7.0314	1.9712	2.319	1.9961	1.7992	0.7056	2.6088	1.2939	1.7379	3.1102	1.7505	2.52	2.5609	1.0575	2.6229
ARHGEF16	ARHGEF16	1.0819	0.6875	0.8646	0.8778	1.8793	0.2184	1.3246	0.3069	0.5899	1.0974	0.7954	2.522	0.5178	0.8709	1.6406	0.5041	0.3547	1.258	0.3279	0.3133	0.2413	0.5698	0.1901	1.4523	0.788	0.4135	0.2062	8.327	1.2851	0.6852	1.4392	0.5934	0.8169	1.1774	0.3171	0.8673	0.6001	0.7356	0.2902	0.4877	0.5296	0.2455	1.8501	0.3164	0.6325	0.7456	0.7326	0.1883
ARHGEF17	ARHGEF17	49.1393	62.8109	15.3338	13.1152	16.9764	23.7515	57.0061	67.2905	30.9023	21.2942	52.3127	51.9653	45.9108	45.2743	68.0393	14.7246	92.5634	50.9927	21.777	40.0828	49.293	51.4711	34.9554	54.1907	18.6703	18.3883	17.8903	60.3819	22.6721	56.7452	73.0783	70.7745	31.2893	88.3223	33.3192	94.3603	45.2959	71.0788	38.101	80.1884	25.0322	67.6541	39.5662	25.4872	27.8892	59.1628	73.4619	20.2559
ARHGEF18	ARHGEF18	15.7671	19.7589	12.177	33.4679	21.0715	23.2043	21.1763	25.0435	19.8802	14.448	25.5053	21.8939	13.5047	18.2585	20.5112	18.2434	19.7712	19.6372	26.8631	20.8521	18.5107	24.0097	16.7525	27.3778	17.3575	12.553	22.469	18.3851	17.0717	28.3101	20.3107	25.2703	10.6506	20.5227	17.0696	23.0672	16.4277	20.4676	21.9393	24.3599	15.6434	22.4271	21.9598	20.5976	16.2827	18.4596	22.1294	14.3924
ARHGEF2	ARHGEF2	79.1405	60.7191	33.1139	53.3843	37.3249	125.4965	68.1489	44.6012	30.6509	27.1002	54.3711	41.234	62.4529	49.4423	44.5231	25.8884	44.6293	37.8517	59.2061	48.5236	95.5315	87.7094	36.3461	64.7557	61.6579	68.5581	61.6898	69.1138	61.783	37.403	80.8287	54.1494	26.9223	67.625	77.7731	79.5069	62.6392	66.685	67.2606	125.1792	36.7304	53.2492	41.7106	59.1797	44.4512	57.3988	67.9011	48.5173
ARHGEF3	ARHGEF3	7.2142	22.9339	10.2001	32.5286	14.6444	7.242	18.5334	15.5164	23.814	14.8906	40.4394	21.3686	13.4336	17.6095	15.042	44.1542	58.4736	32.7452	31.3399	22.183	18.6066	12.4285	40.5092	50.4038	8.8084	12.9122	6.1039	32.435	11.2235	34.4035	18.4317	23.4886	13.5547	26.376	8.005	35.5041	31.2808	43.9801	30.4592	40.7657	12.6439	14.5012	37.089	15.1118	13.2229	36.5617	17.8204	11.6914
ARHGEF4	ARHGEF4	33.4354	67.2926	31.2756	47.5028	52.2371	23.3699	43.958	88.9828	57.9666	44.3637	96.5206	43.6546	64.6674	34.0901	87.1674	28.4219	90.8297	30.5856	113.8314	125.899	44.1741	62.9337	59.7256	96.5676	27.8745	24.4027	24.3397	31.9379	56.1136	134.001	72.14	93.6358	17.5585	34.2318	31.8285	120.1443	68.5414	52.1476	57.432	19.459	64.5182	56.9031	104.9834	27.9054	55.0037	84.0558	85.4345	20.5337
ARHGEF5	ARHGEF5	0.1949	0.2462	0.1695	0.2396	0.9554	0.1999	0.2383	0.0624	0.248	0.4277	0.1474	0.3448	0.1264	0.1783	0.0898	0.4613	0.5222	0.7254	0.2668	0.43	0.192	0.1877	0.6633	0.0727	0.2219	0.172	0.1347	0.5578	0.614	0.114	0.3472	0.1106	0.3368	0.2636	0.3731	0.1984	0.2746	0.1973	0.1881	0.1742	0.267	0.1082	0.1638	0.2292	0.2084	0.4094	0.4227	0.1458
ARHGEF6	ARHGEF6	112.8782	178.9619	48.5191	34.47	71.4956	117.1929	156.5909	160.1791	112.5067	52.1832	82.031	114.5359	145.6446	73.6461	124.2859	235.0474	169.5412	131.0338	131.4274	159.401	200.9389	109.4871	191.5905	146.9211	15.0404	32.6114	45.7785	151.5987	82.732	392.7114	183.9534	179.3814	32.1192	238.4905	67.4053	161.7595	69.6486	233.9993	190.6521	167.7435	158.6996	171.7319	162.0006	67.2282	77.6136	76.5486	179.4549	56.4839
ARHGEF7	ARHGEF7	17.8056	48.8912	25.9009	14.5681	16.6323	65.3035	43.2699	24.5924	27.5451	15.3823	66.1669	84.5826	43.5621	38.7854	42.0148	30.1426	80.9032	41.89	23.7827	48.9842	57.4017	37.2777	34.6405	159.365	26.4961	25.8002	55.4266	17.3084	33.7357	57.9798	47.6626	40.6443	22.8166	60.1573	53.1614	46.1329	42.9901	58.8384	51.2809	131.7935	31.7724	70.3137	18.6897	25.2262	36.7789	49.0869	54.6687	32.0106
ARHGEF9	ARHGEF9	28.1736	14.8859	9.899	6.145	9.8324	52.8045	32.4148	19.207	18.478	12.7484	44.6547	11.6256	22.0185	21.6013	14.635	30.3531	43.8528	11.8667	15.1583	24.2958	45.4733	28.721	30.8102	23.9586	6.507	27.4211	44.8289	22.5083	18.4974	26.2974	22.4836	24.9593	19.2845	35.2479	47.4291	40.9938	51.3196	21.5444	21.215	27.6608	24.9185	19.3251	25.4052	32.1102	28.2095	67.182	32.0803	31.9315
ARID1A	ARID1A	18.3818	43.1228	13.5051	11.0799	10.8457	31.6514	25.261	38.8939	23.5694	15.0193	22.8992	17.637	33.5039	18.0443	28.9968	45.9287	40.5632	31.0086	26.0507	42.412	27.616	19.2621	40.836	58.088	10.1887	14.23	19.6693	32.811	19.8516	50.7141	40.5131	40.2827	10.5099	38.7502	25.9636	24.2266	19.3325	38.7938	45.2051	56.7977	16.96	39.8873	48.1544	16.1856	14.7393	21.4098	38.9476	15.327
ARID3A	ARID3A	4.9018	7.7178	3.5992	2.7038	1.2612	4.4132	3.9086	4.2641	2.164	1.4842	2.5848	1.9032	1.4176	3.1871	4.5411	2.1251	3.4018	6.6106	9.7129	4.9954	6.8946	5.1032	2.7436	2.419	1.0955	6.0318	6.0506	5.2165	2.24	1.976	4.2566	4.7507	2.1854	4.3243	4.2194	5.4381	2.7988	5.3519	3.9253	10.2581	1.6504	4.3396	6.1549	2.5186	3.4997	3.0014	3.8185	3.5795
ARID3B	ARID3B	1.7018	2.4966	1.7372	0.8884	1.6182	2.2812	2.1837	3.509	2.2102	1.2425	2.1934	1.5351	2.2789	1.8255	1.8956	2.5071	2.9614	3.9174	6.2334	3.4964	2.1858	3.6898	1.0743	4.5137	0.7829	1.9017	1.661	2.551	2.4579	2.5478	3.0193	3.2173	1.546	2.4375	3.0915	1.3756	1.2918	1.8348	1.8952	3.8614	2.522	2.0355	3.9775	2.3723	1.3399	1.2931	2.3589	1.2222
ARID4A	ARID4A	18.4668	21.293	5.8339	4.3476	7.8072	38.9973	15.8111	12.2111	9.5487	6.6381	13.2121	10.3386	18.455	17.839	18.7611	14.302	24.6364	14.3614	9.0371	16.8102	21.0741	11.7946	20.5262	22.9579	2.6317	13.3738	27.5215	17.7501	17.8656	25.2663	16.2528	23.3749	9.6114	29.1754	26.9561	25.7482	28.2373	21.8106	21.6775	23.652	17.6507	22.5686	13.4535	20.2089	16.4293	21.0027	21.6968	20.0419
ARID4B	ARID4B	15.8676	17.1124	8.0372	6.9231	9.8515	30.0556	15.5899	11.3955	12.3719	7.5338	13.3514	10.976	17.9807	14.5738	12.3108	11.7631	22.6169	12.2795	13.6597	13.5737	25.242	15.1237	16.4592	30.3755	7.038	15.4269	17.3955	21.8651	17.8254	25.2685	22.666	18.7418	7.1089	25.9864	22.2616	21.3649	18.4652	21.911	13.6234	26.3202	15.1217	15.4184	20.2128	10.0773	12.871	18.4101	19.2059	14.3391
ARID5A	ARID5A	15.9077	43.3496	19.6981	156.5402	32.6627	23.5669	15.0814	39.4115	18.1627	15.8304	16.0014	16.8808	7.0534	12.73	22.0334	20.7037	109.1807	25.2751	54.8055	20.0681	11.26	16.5959	21.442	10.738	31.9661	6.7867	7.111	78.5621	16.9856	12.6505	19.2095	35.9821	8.7911	35.3371	18.8467	13.9045	14.586	52.9626	20.9552	91.8024	9.1134	11.2825	51.7522	17.7766	15.0747	14.1404	14.8588	11.3473
ARID5B	ARID5B	13.3784	24.5193	9.0709	20.0666	29.6169	27.8631	20.298	14.736	13.5554	9.5725	12.0609	21.2912	47.4079	27.1557	16.3795	35.5594	103.8096	16.5167	19.3334	18.7834	27.1767	24.2009	43.8489	15.1639	2.201	17.1527	19.1965	33.9959	31.5449	16.4056	16.9853	48.3759	15.7185	58.8445	21.3938	17.2204	23.682	30.0937	29.0685	78.6056	40.1864	12.1125	13.4786	32.0777	15.1007	25.1936	15.1489	19.12
ARIH1	ARIH1	8.1418	9.6736	4.4745	4.0819	4.7833	7.4801	10.7176	6.7535	7.5388	5.4578	9.3276	5.9431	11.1555	8.9498	8.8789	11.698	12.6442	7.9083	9.0026	8.1175	14.2603	7.9537	9.3378	13.3235	3.6144	7.3661	6.8123	11.3828	7.8601	12.9766	11.3632	12.7	6.4156	10.9743	12.1189	11.217	11.1152	11.154	12.3236	16.1134	8.6721	9.8555	12.8191	9.761	6.9921	11.5056	10.7486	6.566
ARIH2	ARIH2	25.6838	34.1033	13.179	11.3518	13.0001	40.781	28.2014	22.9524	25.5684	13.8067	23.7497	19.1544	34.1269	21.187	29.0718	28.3539	31.3816	21.9499	45.3478	34.0951	44.7277	34.9204	31.4131	71.2652	5.3333	18.8048	32.2016	40.0209	22.9966	32.8874	37.0495	24.7548	17.6403	38.6787	32.4925	31.2368	28.9748	26.0097	23.2497	15.0247	23.3478	31.9647	39.8553	21.1932	18.2225	26.2554	33.3808	22.6522
ARL1	ARL1	34.39	33.2473	22.8864	38.7431	34.7759	41.6428	38.3144	31.1978	71.2051	37.2177	42.4487	33.5247	44.4039	36.8294	36.0334	61.4004	55.1562	45.6416	45.2729	24.3728	50.3908	29.5201	70.4259	37.395	18.4235	41.1642	47.6735	82.6395	35.2604	33.131	44.3502	47.3991	27.6982	52.9294	44.9403	47.864	50.9752	50.0116	43.9796	41.1804	41.6367	34.5364	67.8104	39.0221	37.5597	57.7852	36.1518	37.4397
ARL14	ARL14	0.0704	0	0	0.0636	0	0	0.0468	0	0	0	0.0416	0.0599	0	0.0473	0	0.0425	0	0	0	0	0	0	0	0.0469	0	0	0	0.0504	0	0	0	0.0454	0	0	0	0	0	0	0	0	0.0446	0	0	0	0	0	0	0
ARL15	ARL15	14.8833	11.8379	8.0759	15.4915	7.5698	20.1024	15.2907	6.0918	12.1287	6.5347	21.1172	9.8489	9.2215	9.8742	11.0605	18.4502	21.4351	28.0556	11.3336	6.837	22.6026	8.6063	16.5142	16.1987	6.0718	20.9097	14.9779	16.3469	11.7428	8.9021	13.8218	26.7751	8.9299	23.3574	17.6454	19.7448	13.8314	25.5177	18.0954	25.6319	11.0235	7.5284	10.8868	11.6905	13.5948	16.2505	18.2533	13.6979
ARL2BP	ARL2BP	1.6149	3.6979	0.3298	0.3701	0.1045	1.6226	3.1437	0.2276	0.2554	0.1085	0.8871	0.1548	0.1536	0.5814	0.337	0.1923	0.3706	0.2761	3.3403	0.6434	0.196	0.4869	0.6662	7.9675	0	0.803	2.3983	2.3112	0.4858	0.5544	0.1048	1.8192	0.2637	0.5351	2.1471	0.3656	0.3876	0.1693	0.7104	1.7786	0.6637	0.1942	1.1473	0.3168	2.2294	0.5119	0.5103	1.3922
ARL3	ARL3	73.2124	66.0117	39.1209	60.5825	84.2512	92.7507	77.395	105.4116	61.4783	49.1612	100.4971	68.2098	72.958	72.5964	79.132	34.0446	72.6229	31.5399	35.7738	63.0952	91.473	87.0884	42.0745	71.7042	125.872	58.7666	60.1778	46.3034	76.1487	47.9794	85.1024	115.032	56.0213	90.1661	69.9086	92.1125	89.3888	70.9075	69.6405	48.9427	96.6212	106.988	60.548	70.9489	67.2833	85.383	82.274	67.4595
ARL4A	ARL4A	87.7857	28.4695	15.0721	21.4748	13.6056	25.2706	13.669	9.521	15.2474	26.4086	24.8806	27.7024	12.8334	39.0405	15.7428	22.1389	21.438	65.516	38.5472	14.7266	52.6829	23.9655	24.0336	26.9769	7.9662	140.7283	219.5545	33.532	18.679	20.2595	16.2829	45.2233	35.9154	99.2561	34.1611	147.2485	26.8208	24.5617	18.0491	28.4057	26.0658	20.1185	13.1173	19.9088	22.733	24.9123	58.2332	84.3412
ARL4C	ARL4C	34.0745	12.5366	5.4516	107.7557	15.1136	94.5551	39.855	7.4357	126.2572	38.2087	38.2298	4.984	20.5722	49.9446	13.4491	14.1239	110.5573	115.8827	174.5234	13.4617	55.1818	17.3423	53.3352	20.3301	39.0694	14.5365	9.6614	181.5728	14.3837	6.9349	16.7209	35.2843	43.406	79.128	38.558	28.7455	42.7811	20.0689	60.2896	129.2141	14.3246	6.2649	149.3639	29.2808	20.5678	64.1563	29.5241	24.2543
ARL4D	ARL4D	16.4401	8.337	6.8067	20.4192	6.2084	98.9961	14.7822	13.1164	10.7577	8.9138	42.1563	5.8682	7.9586	12.7204	10.3607	8.1571	26.5376	20.9311	18.5229	14.7568	25.1268	40.4503	29.0644	6.0484	20.143	10.3369	15.7986	28.7115	8.3644	7.8813	7.5044	19.5768	12.6602	8.6632	14.75	24.1396	49.3408	10.6124	54.6736	16.4545	14.4034	11.8101	11.2357	26.9068	14.8963	24.6153	20.5809	22.6748
ARL5A	ARL5A	16.4451	22.3208	12.4995	8.6002	16.8716	15.9015	11.8289	14.4252	20.0925	15.817	12.737	15.9017	17.2091	13.7619	19.627	24.0253	18.5209	17.8691	13.0564	13.2193	17.9725	11.0048	28.8488	22.4786	5.3895	16.9665	32.4971	23.5165	16.8549	18.9895	20.0862	25.3845	8.9316	26.571	19.7648	16.9759	13.8463	20.6868	18.6802	18.214	16.4548	19.1866	20.4137	12.5303	18.3692	13.7523	21.9905	15.6155
ARL6IP1	ARL6IP1	240.3204	190.3025	121.8923	197.5282	287.7289	432.2493	301.2041	184.9259	339.9199	236.0752	356.5617	216.3822	192.3426	311.2649	240.5364	411.2528	269.7779	281.5359	289.7981	187.1292	426.2471	249.6596	289.9516	400.4409	102.2826	183.2678	308.0563	261.4984	234.085	310.58	225.5203	314.1142	156.331	319.37	302.0889	336.6876	395.5451	288.0193	350.6753	255.9712	300.4622	279.6198	216.8279	298.0582	274.9042	395.8836	332.1506	228.1555
ARL6IP5	ARL6IP5	142.1685	205.068	157.3026	376.1522	165.4501	171.0768	181.7677	193.887	323.7678	222.0956	208.0592	184.9877	187.7175	189.0282	250.2283	217.8319	222.9351	224.7557	169.929	150.8953	222.8561	95.0859	321.1044	169.7554	84.7159	84.5223	107.0552	265.9634	189.4115	264.6893	224.19	239.0237	90.6681	214.5937	197.819	205.0634	192.1382	314.4777	238.058	448.3401	191.4938	250.9909	267.8719	146.87	165.8402	295.7097	154.8219	95.8566
ARL8B	ARL8B	95.773	100.8588	52.5598	98.1272	119.7996	126.1459	126.8216	97.4095	169.3742	100.7089	157.2748	94.2708	128.9503	118.3926	131.4122	154.5756	166.9067	103.8828	124.682	74.8047	131.3448	77.2902	166.7137	138.736	44.2275	54.6499	89.8047	117.3348	121.3828	128.2252	122.5809	94.0978	75.8556	134.7811	122.979	167.2002	165.1938	169.2336	175.3046	49.0422	153.1167	103.4871	150.8236	111.3856	111.3253	186.1225	126.2603	79.9627
ARMC1	ARMC1	53.1938	73.1243	23.1929	24.4359	36.0718	69.5413	47.3348	26.4186	51.8854	21.7571	39.1643	37.1048	45.4222	53.1419	43.6262	51.6021	48.6322	30.7258	33.2126	38.726	78.0428	42.2368	51.2151	110.8853	9.7923	52.2017	72.2286	35.8625	49.372	51.5398	58.8403	63.6075	24.3932	72.2831	68.4825	68.2165	58.1298	53.5625	52.2004	59.6067	45.928	47.3299	48.9761	42.223	52.4015	54.1344	67.4344	53.4767
ARMC6	ARMC6	41.7387	39.6939	18.7583	60.6415	23.8349	57.5297	41.9335	35.1959	26.3936	16.7694	42.4652	34.4125	21.3025	34.7217	29.6072	27.725	33.8817	27.307	46.6643	27.9426	60.3795	40.4902	28.4765	75.8223	85.9702	51.2336	55.8567	32.8231	25.118	35.2217	55.5965	54.0029	26.3621	43.0361	50.1352	41.4868	29.4776	37.6792	33.8446	47.091	26.555	41.3577	46.5946	32.0244	26.7952	31.2354	50.2452	38.1002
ARMC7	ARMC7	18.959	15.2207	8.8301	34.215	11.3429	17.2567	18.9343	21.3956	13.0767	12.0052	21.4984	12.0249	12.4688	14.854	18.2545	16.0452	14.7102	23.634	25.9807	19.8795	14.5434	16.6375	16.5192	40.3641	33.7521	12.6769	23.9345	29.3583	11.1893	26.0942	16.4917	25.1811	12.4636	17.8377	14.0414	19.2994	13.2372	20.8066	19.0195	25.2424	13.9276	16.4717	23.0165	11.4322	11.5191	14.8675	17.6182	12.7796
ARMC8	ARMC8	19.523	18.1082	8.0617	11.5199	9.5861	24.9361	17.3543	14.0277	17.4707	8.2939	19.7686	14.0644	19.599	17.4549	16.4961	19.6659	24.1501	14.3266	14.8739	14.7746	35.0515	17.3033	18.6188	27.6844	6.5487	14.5944	21.1384	21.2078	14.2523	19.7332	19.9713	25.8034	11.1242	22.8788	22.2132	24.8433	21.1967	20.5603	16.0258	27.9235	16.228	21.2105	18.555	17.1261	14.2399	22.3007	22.407	16.7812
ARMC9	ARMC9	3.6875	4.5403	1.3475	2.7255	2.0061	4.968	4.0899	4.3554	7.6865	6.3036	6.3607	2.9089	2.3461	2.9638	3.3003	10.2537	7.3584	7.9548	8.5265	4.3308	4.9329	3.904	11.6689	5.0771	2.5228	4.1239	2.2165	5.1051	3.4184	4.7167	4.1657	3.9049	1.7771	7.7472	3.9728	6.2877	4.7149	7.2837	4.5894	2.7563	3.441	3.3095	12.4243	2.9462	3.1276	6.4468	4.3444	4.0037
ARMCX1	ARMCX1	69.6425	58.714	37.2387	68.2144	47.0185	133.0854	74.7123	69.9746	49.3694	38.5955	71.0096	56.0318	67.4888	65.3756	73.9158	52.5832	69.2818	67.5265	72.4261	64.8134	101.7565	85.4596	63.2602	96.8792	22.6268	69.0376	102.6351	56.7537	55.7881	84.069	75.6906	111.4266	44.4877	108.6736	95.2301	82.5674	69.4969	76.0739	79.7153	101.6555	71.7293	37.1985	68.0039	81.2768	65.547	65.5644	83.5982	73.4487
ARMCX2	ARMCX2	21.68	72.2748	24.96	26.5746	21.5612	42.3907	28.2007	30.7032	47.3913	54.1304	53.7702	32.4499	51.9723	29.7835	46.9425	49.3709	45.082	73.6725	70.1887	47.7323	45.6615	28.5592	94.0702	91.7007	17.0535	20.223	46.3354	73.1969	28.6178	49.3699	12.3493	76.5649	15.1141	47.9465	33.5996	32.9452	39.8519	49.1789	27.5103	58.2784	27.9594	23.7255	56.0434	39.7977	28.893	42.7206	42.3976	24.2774
ARMCX3	ARMCX3	93.8751	95.6079	43.9931	68.3527	49.4189	132.7748	92.6089	65.9802	87.9221	65.1139	70.8651	80.3884	130.3709	102.2903	110.774	122.5603	97.9551	122.5471	102.3919	98.5166	142.8999	87.3131	134.6835	123.5793	21.2771	98.8204	112.8143	104.4614	79.8285	110.7312	171.0004	123.3649	49.4062	144.3669	97.6536	110.9727	89.4792	112.3201	76.8389	104.2349	86.4261	64.5641	88.1788	96.1065	80.2396	105.0361	94.397	85.0271
ARMCX5	ARMCX5	5.0978	4.1263	3.3142	3.9901	2.9145	5.9604	5.2898	2.1627	3.2493	2.6218	5.0319	4.3525	3.9419	4.9694	5.2444	4.3052	5.2834	4.5211	3.3972	2.8737	10.8938	4.8308	7.0203	4.8341	2.0534	5.8788	8.9874	7.7981	4.352	6.7306	6.0567	6.3381	3.3965	8.7447	9.1597	7.6452	6.7991	6.5175	3.212	7.9952	3.8313	4.0314	6.3794	6.0877	4.8962	5.7271	1.1741	5.0718
ARNT	ARNT	16.8671	25.7668	13.0798	13.9614	12.3058	37.2344	18.9387	17.1055	13.6769	9.9592	16.8593	11.9555	22.2416	19.4635	17.714	20.8291	27.4295	21.5283	24.4805	17.8778	37.6141	25.6422	24.5173	27.5618	11.8734	22.4106	23.6114	29.9884	17.8221	26.4456	25.0202	23.1019	12.5266	30.2194	28.1109	21.0771	19.1874	25.2803	31.0738	36.1337	19.1236	24.5633	29.1623	20.8211	15.2402	16.067	18.8186	19.0991
ARNT2	ARNT2	174.2236	122.2962	48.334	42.038	110.3962	116.1067	254.9658	180.4552	133.9934	135.4281	207.8689	79.9988	127.2189	127.2118	111.1264	190.2689	271.2495	97.1791	83.6055	197.7295	243.4105	153.214	294.6829	183.7206	26.2241	90.1835	76.8261	122.8723	149.2802	212.6528	134.303	187.8651	117.9497	154.4528	184.2253	244.5053	210.7299	137.0329	203.0722	87.6156	172.5247	131.7352	152.8538	167.1913	147.2691	280.6817	187.1918	116.3036
ARNTL	ARNTL	8.6666	9.4252	1.96	5.51	5.9621	21.2385	9.2316	9.3607	8.4095	5.4459	10.7765	4.1844	6.6439	7.3383	5.8784	32.0872	10.5746	7.939	20.1161	12.0176	6.7894	9.748	25.2621	15.716	3.153	7.5912	9.3502	9.8197	6.4703	9.6933	9.5638	12.5302	12.7584	14.6854	7.583	11.3902	18.5857	6.3592	10.0188	9.2885	5.4769	12.084	27.1367	8.9269	5.7116	16.5029	8.0589	7.9182
ARNTL2	ARNTL2	2.572	1.6865	1.1693	4.0977	0.6368	1.7448	2.0284	1.625	5.4698	2.3707	4.6135	0.7404	2.5968	3.6172	2.213	8.1734	6.9493	8.0935	7.89	1.4882	2.5112	1.286	8.9958	6.2717	0.8318	3.031	1.9535	6.8879	1.1879	3.372	1.3467	3.7369	1.0266	5.1568	3.3591	4.1239	2.9148	2.5626	1.1802	0.8434	1.1619	1.5528	25.3082	1.7085	2.9033	4.4906	2.8415	1.9657
ARPC1A	ARPC1A	25.4114	32.0339	21.9999	77.3034	35.5314	23.3313	14.536	27.5195	33.787	36.1016	32.5258	22.3091	21.5084	19.0864	20.6066	25.7558	20.0405	41.2311	47.7559	29.2322	19.3092	27.3848	26.6826	31.5347	75.869	23.8185	34.1301	24.0463	20.2603	19.6471	17.6087	29.3248	21.8255	19.3759	19.652	19.9471	19.0893	16.906	19.6738	18.5542	19.143	26.2072	25.8501	19.9835	22.5382	22.9841	34.4109	23.713
ARPC2	ARPC2	77.175	100.3055	53.539	95.7812	43.3206	71.3361	67.1487	75.0059	70.8733	59.5224	83.7918	67.6908	62.7286	69.009	94.3511	101.8892	84.883	130.3202	85.9568	60.8015	76.546	64.6895	101.9349	81.3808	72.2787	58.4455	93.1014	126.81	58.5761	101.7505	99.2332	106.8319	59.0693	116.6968	71.4797	90.1928	77.6528	126.0034	87.7365	125.5028	66.5138	93.3421	142.9466	53.2679	60.0341	75.6967	90.2487	69.4439
ARPC3	ARPC3	97.5704	120.132	98.1959	241.7671	111.051	83.2401	80.6649	91.4388	111.8535	107.7888	85.0723	96.4132	69.8024	92.5553	132.0434	125.834	97.0025	160.7636	135.6344	72.2236	77.0431	72.2814	124.953	102.9141	171.9292	54.1683	81.401	190.9113	82.7086	50.1614	125.0501	153.1991	64.3726	141.7642	74.363	107.1964	90.4432	167.6658	118.0485	147.3929	80.7506	101.5613	162.7855	63.387	90.1386	94.6958	96.5887	68.0701
ARPC5	ARPC5	27.3998	34.1595	25.8618	131.1046	29.5345	24.9833	22.5874	23.3298	28.9304	30.9411	27.0637	29.5913	32.7937	33.9201	46.867	29.8866	36.6837	59.4682	62.1099	18.022	23.9951	21.0228	41.0093	55.1777	32.1182	15.6826	25.3299	68.1092	29.5284	39.8546	47.512	47.7348	18.3322	46.7424	22.6702	33.691	22.0775	54.8957	36.5388	62.1108	21.444	28.0664	47.7476	26.5959	19.9278	22.4318	31.1633	15.2997
ARPC5L	ARPC5L	39.1854	34.1648	21.055	75.6293	25.2135	32.6579	27.3991	29.4718	38.1836	29.8674	70.5316	28.4511	23.198	23.1877	25.3739	47.5215	38.9171	37.3854	42.2927	36.9081	16.4442	32.59	39.3405	60.7253	67.3775	24.5189	30.49	40.3481	26.7175	28.3721	32.6104	42.6897	30.9535	29.1679	33.7909	37.9161	44.6486	34.6421	31.2469	24.6127	25.694	32.2885	45.9095	24.981	34.0873	51.4901	46.3203	28.2822
ARR3	ARR3	0.3935	0.7363	0.412	0.4268	0.3215	0.5556	0.5926	0.21	0.0491	0.219	0.527	0.1339	0.5315	0.3882	0.9931	1.3939	1.4247	0.4245	1.1968	0.371	1.0982	0.8422	0.2927	1.677	0.5133	0.3183	0.7255	0.4505	0.8755	0.7353	0.6446	0.3384	0.5252	1.1185	0.4883	0.1406	0.1192	0.4296	0.3351	0.5494	0.3328	0.14	1.1394	0.4059	0.2727	0.2952	0.5395	0.5352
ARRB1	ARRB1	9.9029	10.338	6.9831	8.3995	18.4665	13.3853	20.5	42.4884	8.6613	11.8289	30.2932	11.4329	8.4941	6.3924	10.4642	11.4279	31.846	5.6043	3.4465	16.3033	17.2144	10.4869	41.8344	1.6006	5.2624	4.9591	2.9415	9.6891	30.0282	9.5925	10.9335	17.4613	4.877	12.9554	14.0503	32.3858	35.3113	18.5887	49.8965	15.2688	15.5722	10.5154	9.0682	14.5925	20.0467	57.8807	22.8539	6.8395
ARRB2	ARRB2	45.2264	103.2091	66.8016	80.7966	60.0815	65.9768	40.0936	130.0279	63.4251	61.8883	69.2139	60.2132	46.309	41.5708	75.2662	63.2118	66.1888	67.8699	114.0035	95.4644	43.5108	86.0695	63.3195	74.7409	73.0324	43.1845	53.5634	103.8703	53.8457	41.0442	93.0963	88.3312	29.9875	73.2366	71.8359	59.8844	49.0277	88.1557	93.5799	129.2135	55.4898	64.8401	124.295	42.3549	63.0424	46.2017	73.0452	51.3309
ARSA	ARSA	6.6404	41.3677	20.844	72.8442	39.997	7.2896	17.3285	23.9805	35.5279	40.5659	26.8913	26.1793	15.4345	12.8909	39.9225	46.8276	31.4686	37.8733	59.8532	37.1413	9.5412	16.1226	19.6485	20.1716	29.4844	11.061	10.0326	47.0993	27.3474	21.0364	27.6098	17.7955	5.7765	29.6313	16.103	28.9797	13.4517	36.3058	24.6322	26.1846	27.1659	22.5629	22.6604	15.9819	16.5503	21.4927	25.7909	3.1867
ARSB	ARSB	11.2684	9.7761	4.7109	5.8504	5.7934	14.6854	12.7472	7.7222	8.1359	3.3315	7.156	6.5122	10.216	10.7159	8.6574	11.9347	11.2937	9.4439	7.2449	7.3528	37.0565	9.6751	12.5397	21.7287	2.2573	10.9866	7.7436	15.9228	7.6202	5.056	10.6379	12.1171	5.0538	18.9588	15.8964	15.1081	9.172	13.2639	8.9714	11.0163	6.9121	6.2717	13.5323	9.4162	10.1193	7.8313	10.5768	12.6169
ARSD	ARSD	6.3519	3.1484	4.3444	3.6642	6.6356	1.9716	4.2465	3.4885	13.5182	8.0619	2.4338	1.8122	1.1684	6.2957	2.6138	24.4402	3.4943	20.0838	19.6134	3.6612	5.3731	7.4182	18.8628	0.9715	3.4676	1.3673	2.7784	11.428	8.3417	1.2745	3.1726	3.3309	5.2787	19.419	2.343	9.0966	5.1558	4.4498	7.1569	4.9034	5.9948	1.1712	18.3607	3.8756	6.4708	3.9143	3.7896	3.1061
ARSF	ARSF	9.6056	0.3609	0.3479	19.5211	11.1864	0.8712	6.4785	1.0292	48.3481	9.4215	3.9626	1.7498	0.0556	2.2689	0.0677	122.6147	2.9791	11.6505	7.5957	2.4147	1.8488	1.9262	5.2215	0.0548	0.1098	0.0681	0	19.4875	14.2785	0	0.0948	0.5572	1.1054	1.2702	1.4494	2.0664	1.8228	0.3369	16.5268	0.7755	11.1167	0.0659	5.6775	3.4374	13.1347	4.5261	0.5768	0.5246
ARSJ	ARSJ	0.9783	0.6391	0.607	0.4461	1.3232	0.6975	3.713	1.0232	4.2885	1.4193	1.125	0.9147	0.9762	0.7351	1.1606	17.1262	2.9838	4.7425	3.594	1.2591	1.6387	0.1533	16.4727	0.3991	0	0.1556	0.1219	12.0207	2.659	0.1289	0.4738	1.262	0.7523	3.0323	0.7734	3.1168	1.3919	1.2728	2.3772	1.0338	7.2904	0.1223	27.81	1.8002	1.5575	1.7961	1.137	0.2398
ART1	ART1	0.5874	0.1808	0.1121	0	0	0.1723	0	0.1856	0	0.0369	0.3654	0.2104	0.3341	0	0.0509	0.1494	0.2799	0.0625	0.0882	0.0875	0.0761	0.455	0.2156	0	0	0.3752	0.3206	0.1327	0.1238	0.3014	0	0.1994	0.0326	0.1364	1.3153	0.8697	0.281	0.3682	0.395	0.0863	0.1961	0.099	0.0433	0.1914	0.0459	0.1546	0.0578	0.368
ART3	ART3	1.9226	0.5339	1.2033	0.3501	3.4116	0.6784	1.1581	1.3842	2.0708	4.7022	4.888	3.177	0.7286	0.6698	1.6848	0.8185	1.7028	0.8114	1.4791	0.8217	1.1922	1.7579	2.0257	0.1842	0.7135	0.8698	0.0478	0.2375	3.7114	2.8488	6.5431	1.9628	0.2915	2.3184	0.6988	3.0942	5.4216	1.2974	1.7868	1.4678	1.1933	0.0886	1.938	1.4126	1.6844	9.5805	0.931	0.4468
ART4	ART4	0.0086	0.0405	0.0836	0.0469	0.1192	0.0578	0.0115	0.0519	0.0162	0.0309	0.0511	0.0147	0	0.0582	0.0427	0.1253	0.0313	0.0525	0.111	0	0.0426	0.0347	0.0241	0.023	0.0154	0.0095	0.1046	0.0248	0.0577	0.0527	0.0531	0.0112	0.2369	0.0381	0.046	0.0347	0.0688	0.0257	0.0123	0.0362	0.0658	0.0461	0	0.0669	0.0514	0.0432	0.0808	0.0294
ARTN	ARTN	0.4438	2.2361	0.4331	0.8023	0.2092	0.4376	0.2495	2.1866	2.4278	0.3461	1.8359	0.9874	0.2075	0.1607	1.2925	0.7009	1.9469	1.105	4.7216	5.3357	1.6604	0.6622	0.7857	7.0934	1.0627	0.5461	1.8884	0.8306	0.2051	0.7281	0.8652	2.202	0.3058	0.2259	0.4766	0.1829	0.5236	0.6099	0.0242	0.7627	0.4115	1.0931	2.2482	0.8716	0.3042	0.6403	2.7127	0.7836
ARVCF	ARVCF	31.6175	53.9039	14.8961	28.9927	46.0333	31.9604	34.7788	66.0065	30.075	32.3198	49.5333	26.2743	24.7286	24.2379	43.7775	23.2761	37.5149	34.9671	59.8586	61.9526	43.717	50.1789	24.0537	106.8598	33.0513	38.7786	38.1134	26.4198	42.1546	53.4894	32.9755	33.749	13.2544	36.0404	42.111	42.3312	26.6694	30.4681	36.2133	29.676	31.8127	33.4874	31.3568	29.1628	33.8083	23.8049	49.6043	28.6509
ASAH1	ASAH1	44.5578	64.4102	39.3847	30.747	39.155	32.1354	66.3304	42.1487	70.0201	47.282	30.3087	49.2564	49.6572	47.9387	91.5281	71.9779	49.657	68.456	52.2106	42.8622	55.1407	36.6152	62.3388	33.0948	19.9876	35.9016	56.7252	63.8626	44.203	103.2053	76.6076	67.4526	37.5097	72.1709	42.0737	64.5776	43.5068	96.7616	102.7896	80.1774	52.897	77.362	60.8207	32.0233	38.5428	40.4768	47.4265	43.411
ASB1	ASB1	48.9177	24.0278	17.4531	20.7213	21.6784	67.6869	50.8189	33.103	27.1584	16.8282	29.7728	40.7032	23.6462	19.011	26.7289	30.7037	34.0103	18.5552	18.4997	34.3308	66.2045	57.6036	27.031	25.6815	14.8453	43.6994	59.5781	34.8953	37.258	27.1185	39.8562	25.1662	26.6102	45.8344	57.0835	50.353	41.8796	25.7085	29.3802	18.3483	36.3405	34.2116	26.6478	38.4015	29.4894	39.8321	45.3913	41.498
ASB13	ASB13	83.9269	70.1115	35.4024	53.6488	45.5574	85.4541	79.4229	69.3766	28.2363	17.8712	65.7421	37.9793	48.1444	54.7742	52.255	22.1431	56.6815	25.3277	15.1383	67.6313	95.9019	66.4743	30.2082	69.56	86.9337	74.0457	105.7298	33.8921	36.1302	83.841	74.6694	107.9367	39.7248	76.1896	77.3468	79.5681	62.2702	59.8131	52.8281	67.7795	47.5768	132.5804	33.6468	43.4214	46.4724	59.1976	87.3931	67.9465
ASB4	ASB4	0.8862	0.4952	0.2261	0.7654	1.1766	2.2281	1.2563	0.5913	0.8477	0.9984	0.5237	1.156	0.4123	0.4106	0.47	1.0703	0.6596	0.2789	0.1123	1.2117	1.2488	2.1077	0.2197	0.0656	0.1051	0.3259	1.2425	0.0423	1.0779	0.528	0.8923	0.4827	0.2075	0.5067	1.0342	1.6224	2.987	0.8796	2.1247	0.4537	0.6496	0.3258	0.2207	1.9351	0.5411	3.3732	0.6443	0.452
ASB6	ASB6	19.5468	24.5266	11.0384	37.748	15.4837	27.7168	16.9661	25.631	22.9183	14.3385	29.8406	16.8123	17.1512	14.4543	15.6511	39.3089	30.254	24.9121	28.2757	27.3002	17.8941	23.7871	34.8739	40.2934	28.503	16.4224	25.3577	30.6431	15.8112	24.193	22.6972	31.0008	16.6379	24.787	20.5998	27.038	22.2637	29.2632	26.5505	31.6375	17.0804	19.752	34.1526	15.3813	17.0788	27.3465	31.1699	15.1658
ASB7	ASB7	10.9264	11.0805	6.016	4.9457	7.159	8.5995	11.3029	7.7378	9.3974	5.9289	10.3231	8.5146	9.8813	8.4922	8.0136	12.8778	10.8291	10.1236	11.872	8.7007	17.2515	8.8092	14.2448	17.8235	7.5113	7.0395	8.3713	16.7806	11.2064	15.9879	10.8964	13.098	5.4169	11.8804	13.3295	12.4398	11.2556	13.0675	15.1613	13.8215	10.7147	12.9494	14.4882	8.7692	9.0722	11.7064	10.8973	6.2263
ASB8	ASB8	36.1523	33.2617	18.0657	13.4842	29.9284	57.0139	44.2398	34.4587	39.8219	22.9587	30.9738	31.6333	37.1829	36.1798	36.1392	47.4281	41.859	30.9419	35.3875	35.1832	51.7586	39.3366	41.5542	56.741	21.9751	34.3614	46.3934	46.0371	34.2147	63.4992	41.8874	29.2396	25.3474	59.2269	43.6822	53.3339	42.9657	46.1906	43.3325	47.2881	46.9646	37.0449	44.7449	39.2637	29.5558	42.5635	45.4068	29.8943
ASB9	ASB9	0.487	0.9343	2.1421	1.62	0.6268	1.3681	1.5017	0.4289	0.3646	0.9296	0.1842	0.7292	1	1.1793	1.3148	1.2941	0.917	8.1974	0.7222	0.3858	0.3838	0.1043	0.9511	0.5968	0.4852	0.9457	2.1216	1.0038	0.3381	0.4036	0.9276	1.4074	2.0735	2.0051	0.6734	0.6524	0.1549	0.7251	0.2489	0.5985	0.4696	0.4159	0.9827	0.3618	0.6365	0.3897	0.4007	0.7287
ASCC1	ASCC1	33.6016	29.9848	14.7191	15.2585	27.9288	40.6169	38.1556	25.7637	18.838	15.9209	24.1291	29.1265	36.2331	31.3308	30.2476	12.9899	25.9683	15.7721	16.6694	21.7409	36.8336	27.5583	21.0012	30.0914	13.923	21.398	34.1362	25.6522	31.8288	45.0996	34.6764	42.6645	21.6511	39.0914	29.6705	37.0928	28.0986	38.3058	43.8479	31.2153	37.378	36.4354	18.2287	22.385	22.3032	24.5185	36.8077	24.6488
ASCC2	ASCC2	44.3992	38.8034	28.8829	50.4195	31.6035	41.9007	36.6768	49.8069	24.4682	20.9406	31.3903	31.009	27.5706	32.9338	29.4892	43.2529	31.1155	52.3209	51.5299	36.8785	49.9255	44.7194	19.9068	51.9961	19.0698	31.8973	46.2852	41.7386	25.9963	34.7876	40.9463	29.3566	30.1503	44.3338	40.1772	38.6398	22.7906	38.8445	28.7857	44.6759	28.223	35.0418	34.9485	29.4717	30.5113	20.0117	36.6898	34.2206
ASCC3	ASCC3	19.5474	15.0808	4.5967	6.4719	6.3079	18.0268	25.5568	7.6687	9.7895	5.8938	6.1413	8.6237	15.2071	16.3984	12.7467	16.3702	18.3525	16.1738	7.767	8.1807	25.5257	8.8083	17.4072	26.5605	2.2763	21.0448	19.7412	21.2252	9.5792	18.9462	16.8521	18.9623	12.9395	29.1105	28.9802	21.4509	14.4118	25.1028	14.0064	24.8223	14.2	11.5743	17.2047	12.7665	10.2428	10.7987	13.994	20.1872
ASCL1	ASCL1	106.0089	137.2688	39.9575	50.9247	27.7814	432.3793	155.9951	155.3233	231.3378	58.2648	59.1783	104.3813	111.3872	106.8992	70.1702	102.1966	38.0269	46.1144	112.1558	117.8786	189.0993	143.6549	80.9557	226.0225	84.5763	186.752	316.6835	64.5955	43.4879	80.9175	97.6236	80.8404	82.4883	127.6187	171.7347	89.3792	72.5887	74.929	102.2207	112.0843	112.6689	75.3306	191.3358	145.8196	85.977	28.3868	120.3061	153.4195
ASCL2	ASCL2	0.3918	2.7211	0.9173	3.3203	0.9004	0.3276	0.5207	2.4018	0.8708	1.7235	1.042	0.625	0.1985	0.3294	0.4434	1.9224	0.665	1.833	4.4344	0.4849	0.0905	0.7863	0.8881	0.2936	0.9583	0.2161	0.0423	1.3318	0.2942	0.4775	1.0908	1.706	0.0258	0.7922	0.0977	0.3937	0.1113	1.4584	1.8078	3.2828	0.466	0.6796	2.8823	0.3789	1.091	0.3062	0.5494	0.1666
ASCL3	ASCL3	0.2149	0	0	0.1295	0	0.1597	0.2857	0.1434	0	0	0.0847	0.2438	0	0	0	0	0	0	0.2043	0.1013	0.1764	0.0959	0	0.668	0	0.1581	0	0.1025	0.1913	0	0	0	0	0.1053	0	0.096	0.0814	0.1067	0	0	0.1818	0.0765	0.2008	0	0	0.0896	0.134	0.1218
ASF1B	ASF1B	5.2813	18.8023	4.1982	20.3506	1.7388	21.5596	3.1707	2.2254	1.4739	1.6026	6.0229	3.9411	4.4742	11.8408	8.5787	13.2879	4.3613	21.9764	40.1934	2.9159	3.8504	4.7412	22.9391	112.3306	55.4584	3.4499	12.0118	18.7634	2.6903	7.7632	6.5461	13.3271	2.9047	17.7782	14.2895	1.3032	1.079	9.7599	11.7062	6.7923	4.8783	4.45	95.2247	1.4696	3.1303	1.9114	18.0591	6.6953
ASGR1	ASGR1	5.0945	9.0582	4.4595	11.7251	3.8189	23.632	7.4298	8.5015	3.6234	1.6311	13.7443	7.0619	2.9585	7.1951	4.2625	1.023	4.9073	3.2557	4.3651	8.6605	3.6654	22.6319	4.2027	6.3018	10.3318	10.146	8.7642	6.1134	3.2793	8.2145	5.204	4.8548	6.7967	8.4869	13.7395	5.7868	8.1252	4.9365	10.0493	15.1566	5.6804	10.4613	7.2907	5.8046	6.7929	9.9098	11.1763	8.95
ASGR2	ASGR2	0.1821	1.6617	0.9243	2.3708	0.6418	0.1421	0.2905	1.0573	0.8181	0.5649	0.8181	0.4029	0.6889	0.294	1.8588	1.4298	0.8244	1.2528	1.3764	0.6698	0.2916	0.1949	0.5589	0.0485	0.3564	0.0804	0.0315	2.4504	0.5593	0.0888	0.8113	0.9164	0.1536	0.7767	0.2179	0.3416	0.4346	2.2237	0.4913	2.0601	0.3235	0.6221	2.1438	0.1409	0.9197	0.5466	0.4427	0.1858
ASH1L	ASH1L	24.5082	29.8894	9.586	5.1633	12.5322	57.374	38.2735	29.7108	25.1009	11.2533	26.0495	16.1353	35.1312	23.6999	22.1637	43.7422	48.207	17.9129	18.6778	24.4254	59.3459	30.3619	45.9891	50.4498	5.7361	27.9421	31.477	24.7666	30.1743	45.6976	42.8931	31.9134	12.2788	49.8338	49.4232	36.6909	39.868	37.4496	43.0645	42.2719	33.5524	35.8892	41.2696	37.6538	25.6601	46.4815	32.1574	26.6818
ASH2L	ASH2L	32.8274	41.0674	15.3488	36.2494	18.1101	56.4515	31.7936	27.0781	25.2881	23.3359	30.9746	23.4949	29.7811	35.2657	28.9301	25.6594	33.4448	36.9002	29.5391	32.8852	55.3419	38.1272	37.6946	62.9586	33.758	29.8676	38.6234	33.1028	26.2342	37.0872	36.362	40.2804	20.9874	47.7132	44.593	36.1793	37.078	35.6662	36.1344	34.3563	25.4402	28.7065	52.7677	28.2258	24.911	36.5842	32.9351	33.4128
ASL	ASL	3.0757	5.8228	2.6533	4.0648	3.4677	4.25	4.0676	3.763	6.9524	3.4984	5.2795	1.9704	2.3465	3.5508	4.0848	9.2183	5.0238	10.299	13.1026	4.9035	4.4724	7.5253	5.9054	3.125	2.9429	2.6466	6.8634	7.1894	4.7184	2.9236	2.9222	5.5588	2.9559	5.4069	4.4192	3.7574	5.1691	4.5458	3.2454	5.4919	3.74	2.2473	7.1651	5.3412	3.6407	4.9738	3.3041	3.0303
ASNS	ASNS	1.3247	2.3295	0.6044	0.3684	0.3548	1.5179	0.8618	0.649	1.1962	0.221	1.1934	0.4098	1.3263	0.8474	0.7014	1.2642	1.0566	0.5997	7.1851	2.9611	1.6311	1.4128	1.0337	1.2338	0.5602	2.8002	2.1296	1.3655	0.9646	1.3886	3.2581	0.6095	0.7517	1.2395	0.936	0.8066	0.8841	0.4413	0.3945	1.591	1.5983	1.2556	1.1811	0.7884	0.6878	0.637	1.2643	0.5198
ASNSD1	ASNSD1	29.5303	28.0713	17.0467	23.4253	27.2334	37.8402	26.2929	18.996	26.3004	16.0232	30.7172	23.6623	27.5123	24.6256	25.956	24.9955	24.3192	24.5154	30.6286	25.4532	30.6306	25.6619	25.3041	35.4665	25.4522	28.1489	37.5421	27.2698	26.7768	31.3851	27.9477	37.5534	17.9444	29.3577	33.85	29.5088	30.4817	26.9017	33.3969	27.4981	29.4996	28.5761	32.0681	37.5894	25.6676	26.1277	30.7106	25.3839
ASPA	ASPA	7.7439	6.7614	9.5257	7.3081	24.1432	3.3905	11.8384	6.0261	23.9896	25.8143	8.96	20.4369	9.0661	7.3694	11.8143	11.7326	2.9501	12.2278	4.182	6.2887	7.1944	21.8203	8.8099	2.0566	0.4969	4.9736	0.8718	4.8307	48.1781	7.414	31.0694	6.7367	7.4083	18.3	12.4209	20.9337	8.7101	19.6628	14.2538	1.3652	12.5319	3.4451	10.6983	2.6175	9.0458	24.729	10.4308	2.0845
ASPH	ASPH	20.5447	30.399	9.4446	15.7049	17.6	35.9993	25.5356	20.2008	39.973	13.0291	17.6799	12.1714	28.1602	27.3999	19.4091	48.5364	28.0814	19.7711	27.5606	34.0346	36.3313	21.7133	23.5912	47.6401	4.0564	15.8167	35.3053	24.3261	18.8733	47.8298	26.1443	25.7211	18.4958	30.7497	20.7304	20.638	32.2558	17.5493	29.5794	35.4542	28.6626	26.1021	40.7846	17.8295	18.7039	26.3004	23.0821	14.6827
ASPHD1	ASPHD1	102.2428	22.6002	7.893	89.01	57.6407	102.2477	79.3582	41.5416	51.5439	60.7922	130.37	36.7474	13.0632	46.4975	10.6233	21.3458	59.9135	9.3256	43.8846	41.6194	102.0769	194.3872	41.6992	15.8857	38.4878	173.0044	131.0229	21.5335	64.0293	6.3355	24.8868	39.4017	59.8664	45.0241	131.0568	78.7008	119.0151	34.3763	44.2224	19.7221	32.8767	22.2349	16.959	101.2026	77.346	106.5673	68.2543	122.675
ASPM	ASPM	0.9289	1.944	0.7399	2.4699	0.0766	7.8377	1.0906	0.2084	0.0935	0.0646	0.6646	0.4819	1.3729	1.244	1.3302	3.1291	1.5309	5.0559	6.7945	0.6363	0.518	0.2675	6.2284	30.2758	2.3933	0.2803	0.6192	12.0602	0.3114	5.8787	1.8745	2.23	0.4082	4.6731	2.5088	0.1507	0.2035	2.8343	1.8864	1.4367	0.1691	0.7825	8.2704	0.2965	0.2598	0.5208	2.5778	0.687
ASPN	ASPN	1.4139	0.2362	1.2203	2.3568	0.2532	0.6754	0.7321	0.2573	1.0996	1.8617	0.0868	0.4061	0.5208	1.6303	1.1485	4.0138	1.1967	11.9235	2.4086	0.3636	0.7235	0.1474	2.9197	4.4755	0.294	0.3444	3.047	19.5779	0.4412	0.4923	0.7333	4.3111	5.6695	9.5303	1.4648	1.4758	0.4172	2.4878	0.3128	1.1281	0.4193	0.6663	0.8748	1.4775	0.409	0.3673	0.6866	0.4995
ASPSCR1	ASPSCR1	12.856	11.8838	8.6752	29.7807	13.647	9.6957	10.7824	16.2767	12.1806	8.5687	14.7381	10.1936	7.9457	11.2824	12.398	7.2266	8.9054	8.3959	23.4139	14.88	9.4406	17.7307	6.291	24.8431	43.2881	7.561	13.7779	11.2573	9.875	12.7802	11.2806	11.3756	7.5067	8.5886	7.2327	10.4612	9.4223	8.2726	5.945	8.7061	10.0079	13.7291	12.5657	11.3592	9.3038	8.4282	11.7411	7.4456
ASRGL1	ASRGL1	23.3396	13.2792	9.2251	8.3669	25.1654	32.2116	38.6936	26.9605	33.7034	30.471	22.1616	23.5571	17.7266	19.4902	16.2786	56.1597	19.4981	8.6426	16.7658	33.0958	18.7044	36.5561	15.6288	31.837	9.2355	9.9395	18.9068	11.9883	28.4644	20.3211	20.3235	17.7208	24.1158	28.7768	20.1961	29.9792	31.8318	20.4374	29.651	11.4618	45.8969	16.0016	44.5363	17.9812	20.8552	41.7436	23.5378	19.1523
ASS1	ASS1	3.1108	10.3704	6.7548	78.4297	8.0118	4.1543	6.1912	10.2871	16.5651	53.5801	56.4103	5.0115	4.141	6.8532	19.1705	6.4248	42.5787	19.3042	30.8546	54.2017	4.9776	4.6844	41.6704	0.2802	16.6	6.9964	1.4807	16.3671	6.0586	9.7801	14.7258	18.9986	6.382	7.8882	9.9899	16.8491	31.2108	32.1744	14.7414	3.6093	6.7874	3.6729	36.3012	22.3702	12.3638	45.0183	11.941	5.0847
ASTE1	ASTE1	8.5494	6.8883	3.8538	5.9811	6.0216	9.9871	5.7337	5.8541	7.8761	5.2095	6.3974	5.6068	7.1326	6.8898	5.5331	9.1743	7.4755	8.1119	8.68	5.9713	15.1712	5.6302	10.6326	15.7056	3.178	5.3146	8.876	8.5043	9.5227	10.4516	8.3339	10.4997	4.2676	9.1651	7.2493	9.9631	8.1646	10.0688	6.8574	8.4452	7.9586	7.8958	14.9459	7.2904	5.0314	4.5007	8.5117	6.233
ASTN1	ASTN1	115.8473	65.7139	20.9113	13.8474	27.631	152.5725	153.3431	57.7075	114.9519	40.5588	72.008	39.7615	86.9423	103.6751	62.6454	141.683	151.2183	51.5428	43.5887	59.8615	167.9118	79.5224	185.3942	115.2408	11.0652	73.5175	107.46	72.1968	63.7246	95.3919	50.3534	97.475	47.2121	103.8729	168.2884	168.0638	122.2888	74.2851	153.6098	105.2468	96.6325	73.569	111.1211	138.2931	66.0799	103.4693	116.8849	114.1244
ASTN2	ASTN2	79.5201	49.5151	15.3759	58.0051	34.1205	49.6711	82.7268	31.5482	63.961	26.5148	47.5711	38.1829	53.6946	81.0739	50.9337	50.5257	90.0143	38.9569	16.4123	35.139	48.5361	60.595	69.0139	72.3504	9.5272	29.1161	37.2408	55.9912	36.6053	77.3507	41.6441	57.2305	45.2745	51.7556	35.5176	91.0861	45.9096	67.6806	71.8013	81.5266	39.9105	47.7169	31.3448	32.4149	43.6539	36.2666	50.6521	28.6968
ASXL1	ASXL1	17.4173	27.1908	10.787	13.8906	9.8004	41.2989	23.3192	16.4817	16.869	12.0534	15.0825	12.8479	21.6763	17.0106	17.7845	21.3353	28.2127	18.7977	25.7416	22.7731	36.3345	24.7165	32.4442	53.8746	14.712	21.3629	30.5424	23.864	16.8145	24.9252	32.2674	28.1973	9.9705	37.814	28.2713	20.608	18.2739	23.3497	22.2162	43.6816	17.7973	23.6119	41.6018	17.3038	12.8886	15.8306	24.2804	16.9441
ASXL2	ASXL2	11.1311	11.9527	3.7818	2.9932	6.0448	19.6337	15.0664	7.5684	13.8192	7.1929	5.9722	6.7601	13.873	7.3647	6.7205	25.4205	14.1878	8.9668	7.8254	8.4175	28.3531	10.0896	23.1954	16.5926	2.5367	6.3613	11.9402	11.0439	13.7385	10.2694	11.4887	6.8679	3.9015	24.0329	18.0943	10.9016	12.6154	13.301	13.5679	16.2752	13.2913	9.1982	23.8293	10.0841	7.4837	10.7152	10.8189	6.4349
ATAD2	ATAD2	9.3455	18.1781	7.3093	4.7923	4.3059	29.4075	8.2772	5.7025	7.2685	7.1473	7.3158	10.2272	14.4871	16.6106	9.6629	16.4014	10.8362	23.0275	15.7931	8.1045	11.4522	10.2123	19.3166	99.8338	8.681	9.5632	18.3183	18.4123	9.7556	16.6446	12.313	13.9595	10.4272	24.1852	25.2152	8.6937	12.4612	11.9074	14.228	11.7561	11.7188	10.397	52.9329	8.7379	9.7995	9.5041	28.3885	12.1427
ATAD2B	ATAD2B	5.239	6.6884	3.0007	2.5609	2.5937	8.1796	4.6149	3.1899	3.411	2.0711	2.4911	3.0496	6.3064	4.253	4.7489	5.9463	5.9818	4.1239	3.9104	4.0868	7.557	4.9056	4.8314	9.8886	1.2907	5.2128	10.0637	5.4951	4.9816	7.9535	6.7463	4.0172	3.0039	8.3253	5.3288	4.8714	4.0925	6.3661	3.9056	7.1224	4.8603	6.6333	6.6144	4.4844	3.316	3.2454	5.8947	4.8026
ATAD5	ATAD5	2.1655	3.1173	1.587	1.5404	1.1386	5.3348	1.3453	1.308	1.3549	0.8789	2.4383	1.7768	2.4577	2.6028	2.4677	1.4392	3.1086	2.0478	4.7867	2.3652	4.9384	3.5142	1.6532	14.4213	2.4958	2.1629	4.7178	4.1262	2.0698	3.0218	3.326	2.2729	1.2423	6.1419	3.4924	1.4676	1.6014	2.5087	1.7372	3.0864	2.4954	2.1129	5.1618	1.4276	1.3416	1.0814	4.0727	2.549
ATF1	ATF1	12.2119	15.9517	7.8038	3.8242	8.0039	17.3996	9.4778	11.7083	15.716	10.1891	7.9554	8.0438	14.0924	13.1078	12.3983	15.8903	17.6987	16.4693	14.6013	12.6032	14.4448	12.4138	16.2286	25.2943	6.8986	13.225	16.9536	17.1563	12.366	17.2659	15.4825	8.9106	9.4912	15.8113	14.3397	11.4637	10.7973	15.5811	14.5604	17.4101	13.0737	15.1718	21.1078	10.3162	11.3049	8.3354	14.0826	11.281
ATF2	ATF2	33.5167	34.6362	16.6946	10.8919	23.1846	62.1415	35.9908	24.7981	30.7281	18.7294	38.6255	26.7553	39.6481	38.0221	30.9207	32.2683	49.8858	34.22	33.227	25.4768	62.5163	31.7673	42.6135	41.8156	8.4167	35.7498	60.021	30.2143	34.7317	54.4381	40.1529	50.9388	19.8123	48.2718	51.1248	47.5484	50.8297	41.8001	45.3746	47.3514	34.7084	36.7653	48.4097	40.1482	33.0971	48.5607	43.4519	36.9814
ATF3	ATF3	3.9516	6.1057	5.3037	100.8418	11.0414	4.4173	10.4138	8.1342	7.1222	8.0213	3.7549	4.8706	24.4895	13.2292	12.8611	9.477	201.9833	18.009	65.6746	2.874	3.2761	6.0826	7.6257	4.1418	7.4684	11.6544	1.4554	76.0918	28.5647	11.0001	34.2087	39.3046	5.1816	31.4775	9.3285	3.4888	6.2753	21.9961	12.7494	39.8476	7.6768	2.5401	14.9747	42.0212	4.9848	7.1162	4.2608	6.0317
ATF4	ATF4	283.6226	247.8519	182.6062	397.0146	282.5324	280.2164	222.1736	341.8793	164.1005	196.3283	271.1137	324.8353	285.4953	193.6607	252.7348	233.8299	221.0858	280.8227	308.1583	246.0636	322.5437	308.4632	206.8398	267.7763	129.2562	472.8565	274.9137	399.2006	324.3625	174.2156	368.0126	230.1928	193.1459	255.5852	350.6921	358.6347	275.5568	308.3086	166.3463	480.0097	318.3405	334.6844	310.9511	330.3599	263.5375	195.3608	306.0611	229.1163
ATF5	ATF5	17.3606	15.9582	13.3212	31.7521	11.7004	12.3416	14.1725	25.3001	9.9788	90.5594	14.7541	22.867	34.6133	14.4512	15.1269	21.3831	19.6758	26.1729	81.6824	17.213	17.5144	18.253	19.993	17.671	32.08	11.1767	14.042	34.7665	10.3632	56.6504	19.438	25.0055	7.7012	18.4007	24.0821	13.5288	13.5236	19.8001	13.0906	17.4748	6.8046	9.5908	33.5539	18.3216	13.6244	11.3528	15.8331	12.879
ATF6	ATF6	29.1133	33.5796	14.7873	21.2582	19.376	36.7529	37.5261	20.1552	25.5801	16.5932	19.0041	18.5556	32.7342	29.9471	29.6089	39.7781	38.1838	24.057	31.445	20.1813	46.8193	18.4943	43.785	40.1205	19.0196	24.2862	35.4899	41.7982	31.7437	40.6966	39.8608	37.6239	15.9657	57.154	38.4384	44.0508	28.3853	47.9482	42.7291	61.4695	28.1849	30.7954	40.0731	27.0315	26.1227	28.3886	32.4344	23.4852
ATF7	ATF7	9.8149	11.0014	8.716	7.6701	14.6185	21.6213	12.5305	14.9726	16.4123	10.0883	8.1027	12.5051	15.091	13.0657	12.5373	17.1079	15.6406	19.9122	18.181	11.2392	22.422	16.9603	11.1864	18.247	7.1531	9.3053	13.3721	22.1432	17.235	17.5895	18.0581	8.5802	9.7383	20.3271	16.6889	13.2387	10.3703	15.5432	16.9165	19.9943	18.4187	20.3384	20.493	10.8896	8.4856	10.2332	16.6405	9.3483
ATF7IP	ATF7IP	33.8238	52.1705	16.1548	15.1121	13.6392	75.5972	40.2852	19.9192	20.4458	10.5009	25.6376	25.9425	41.6091	28.4033	22.9751	35.6121	48.8715	23.5822	17.646	25.5401	58.5762	27.0369	34.0979	87.2332	11.3344	35.0543	56.8791	29.022	27.1721	38.1082	49.4832	31.7759	15.8069	62.0994	55.6861	32.7973	25.8405	54.9822	59.361	98.3102	32.8778	53.7534	37.1199	24.5409	23.9969	22.7009	69.8344	31.6957
ATF7IP2	ATF7IP2	0.4116	1.7348	1.1404	1.9115	0.7828	0.5063	0.2829	2.0028	1.5539	1.4391	2.5078	1.1712	0.2876	0.6778	1.7288	1.7655	2.1456	3.2301	1.7201	0.7327	0.3408	0.2658	1.9302	0.4348	0.3913	0.4306	0.5765	2.6711	1.2316	0.3719	0.7848	1.3641	0.5609	2.0451	0.6416	1.5685	1.9431	1.8384	0.6447	1.9323	0.5942	0.4393	1.4617	0.7577	1.2752	2.4134	1.2472	0.3378
ATG12	ATG12	21.6055	19.4613	11.8414	15.2289	17.1059	32.2535	21.8816	15.1008	19.3458	9.939	18.3718	14.4638	24.4854	22.0184	21.0987	23.6344	20.4743	19.0284	26.0138	17.0013	37.7067	22.1434	19.4482	20.54	11.2273	22.9441	34.6495	20.5701	20.4643	13.7765	23.9529	26.255	16.8225	27.7586	26.4944	27.29	23.5996	20.7977	19.9318	24.7048	21.1356	25.1174	26.0227	19.1933	17.6759	20.4131	24.5578	21.4722
ATG3	ATG3	39.4751	26.2545	18.6914	31.4938	26.4166	25.5424	28.9042	26.3571	33.2985	24.9249	22.433	28.2901	31.5934	25.2933	36.2271	39.6328	29.0141	28.5905	35.0213	21.5651	31.3866	30.1193	27.8925	38.8743	13.5469	21.7668	24.8919	32.9328	33.4342	36.4485	35.7301	40.4863	24.1082	35.4382	27.3764	38.3711	31.634	37.841	23.1088	27.3323	35.0234	32.1967	43.7244	19.6872	23.3257	29.1507	29.4632	24.5982
ATG4A	ATG4A	11.0015	12.1608	8.4251	11.7086	6.9078	9.6205	9.9257	9.6145	14.5282	8.5577	7.9664	8.0409	10.0463	11.5895	13.1096	18.9006	12.5957	17.7415	15.3988	7.079	9.9976	7.2761	12.6866	17.7487	8.9852	7.3849	11.4903	16.8316	7.5502	12.237	15.85	18.31	8.7848	15.0595	7.2516	9.6516	7.8516	14.4418	9.6785	12.5275	10.6156	12.7837	21.2551	6.186	6.282	8.7954	8.8359	8.1145
ATG4B	ATG4B	40.3527	38.8705	29.9348	50.9865	36.3422	49.5043	36.1212	44.4869	49.715	28.5822	68.285	35.7815	17.858	19.5222	44.2433	44.2286	44.061	38.0371	88.2219	44.6571	37.5133	60.2276	23.7107	49.0594	36.8977	24.3772	45.7531	36.7866	33.4017	25.1391	34.4727	40.5536	22.4353	34.076	29.5682	40.7921	34.1558	22.9494	35.1892	24.3569	41.7381	46.6704	49.705	27.7316	30.1559	38.6633	44.7609	26.6262
ATG5	ATG5	16.7381	16.8476	9.8942	13.5415	12.7905	21.4558	16.1798	11.4778	12.1727	11.4227	17.9912	15.6925	16.4665	16.0755	15.9604	12.8339	20.5602	16.0458	25.5463	11.7068	20.9456	11.5342	16.6121	25.7012	8.5596	14.6966	23.4289	19.8344	14.2827	26.1563	16.5555	26.3725	11.3843	25.0114	17.8605	20.9172	19.5727	20.2279	21.1085	18.8477	18.7325	17.5391	15.9685	15.0537	15.9481	21.1879	19.3582	14.8091
ATG7	ATG7	8.3694	9.705	5.8256	16.9955	6.112	11.2409	11.928	10.1231	11.0314	6.9087	11.057	7.1287	7.2685	8.7238	10.1589	16.8794	15.4218	11.6438	9.9931	7.9814	14.1431	8.3598	15.4623	10.9626	7.5532	4.3448	6.0885	12.6247	8.7875	10.5693	13.4145	9.0282	4.5397	13.9214	8.383	12.8825	11.1889	16.3597	14.1626	10.2598	8.1819	6.9269	12.4895	7.9532	7.8464	14.8872	10.4542	6.1722
ATG9A	ATG9A	27.2278	24.9965	9.292	3.1761	10.5016	48.9821	42.9094	29.9778	20.5728	8.5318	30.6487	14.6198	29.5026	24.8618	23.9574	39.0747	37.4746	26.2387	29.7459	31.9796	47.6528	28.4625	37.2143	42.6969	0.4269	21.8933	29.3573	35.2577	22.1345	33.5811	33.9595	25.5755	15.8841	43.3229	37.119	40.9352	35.974	38.2227	40.8876	51.6934	26.054	18.2393	31.0611	22.6407	19.6187	39.5519	34.6074	21.4332
ATIC	ATIC	68.9109	59.4175	50.0423	80.2358	48.4665	70.2491	68.7217	49.0672	60.0579	47.3321	63.5071	54.9064	72.143	57.0825	56.9999	76.7764	37.3386	50.1478	55.0405	60.9833	64.5705	53.5815	74.1125	97.2991	101.5614	96.9551	128.199	54.3053	47.9065	109.8046	102.6959	80.4194	31.0175	83.2291	18.0468	74.0777	71.3159	52.235	89.3122	45.7298	11.2226	32.8583	78.8607	11.0577	39.4985	45.0468	71.5243	101.8008
ATM	ATM	9.8384	17.0101	6.3046	2.6055	5.1404	25.315	13.5176	6.2065	9.8903	4.5801	6.4542	8.4119	11.2156	9.6326	12.3976	11.572	14.4191	6.9464	11.1675	9.6271	22.0953	11.9226	14.2993	19.4721	1.9679	13.6477	16.9895	10.8342	15.0503	18.5756	16.3689	10.6917	8.7903	23.3054	16.559	10.2072	10.1231	19.5695	6.3909	22.4962	12.477	12.8558	17.8026	6.5693	9.0677	7.6508	12.7506	10.1473
ATN1	ATN1	299.9254	333.1531	172.7143	339.3163	307.7773	459.9585	311.3643	475.9689	312.1727	161.8451	318.1246	135.2823	200.9328	437.0383	265.9278	349.6404	427.3717	267.6582	318.3885	331.831	507.6605	486.7083	239.4392	363.7077	115.1138	254.8736	384.1991	293.0058	259.8306	331.4081	314.3366	312.5073	186.57	397.5573	423.3788	334.3334	278.2807	234.7039	359.009	454.3874	320.814	580.559	445.4824	292.5313	239.1475	239.5556	375.7445	274.1641
ATOX1	ATOX1	33.719	22.3672	22.96	81.2529	32.2938	19.4154	31.2476	34.811	28.9193	31.1857	22.5917	29.1049	17.2712	20.473	25.3643	28.1033	18.2276	20.6297	30.2903	16.2118	18.5475	14.8012	26.0938	12.741	126.7474	18.5091	16.1911	32.0644	24.304	17.7249	27.3902	44.2467	20.1156	24.4263	19.601	29.4664	22.4546	32.0036	25.4268	31.2116	20.2638	40.2197	29.4876	24.782	17.3687	29.1372	25.7186	20.4891
ATP10A	ATP10A	7.6464	2.3192	7.2751	1.479	5.1615	7.7996	12.1791	8.3812	1.8185	2.2946	5.2704	5.0904	6.8055	7.2115	3.2494	4.151	3.4668	26.3659	1.2478	7.1449	5.5448	5.6958	3.0319	0.818	0.6789	3.6758	7.856	3.4971	6.4889	7.191	3.8574	4.2642	13.0874	4.1862	6.6111	4.0929	8.3958	2.8608	5.6422	6.3308	3.7596	5.3774	2.8121	6.9478	5.5604	9.3654	2.7927	4.494
ATP10B	ATP10B	2.1534	3.9868	1.4148	0.9714	3.8089	4.1928	3.2029	6.1563	2.424	3.0853	1.5925	4.3939	1.6087	3.0263	2.6865	5.9375	6.6066	2.385	1.4866	5.2522	2.4935	3.1277	3.4846	1.1376	0.0571	0.9069	1.8092	13.5787	8.4958	1.9793	8.9614	3.6367	2.5777	5.5895	14.6243	4.5176	5.2394	7.8332	7.6111	1.9262	2.7727	1.1256	1.6182	0.9618	1.0362	7.9818	5.653	1.1386
ATP10D	ATP10D	5.7304	10.5057	2.8094	5.9092	2.8392	25.2523	13.841	4.8473	9.9901	3.099	2.7817	5.6487	6.1891	7.2269	7.5608	26.5152	11.7844	11.5346	7.368	5.2185	15.1828	5.9626	11.4103	12.4252	0.4753	4.8982	8.8046	13.4977	6.3749	3.9353	7.6225	12.4966	3.8041	15.8062	13.3629	9.2904	6.8464	12.6537	10.0071	23.4411	10.3498	3.8832	22.2633	6.8262	6.0785	7.4488	6.9511	4.4173
ATP11A	ATP11A	9.6534	26.769	7.6417	3.9821	8.9046	19.9048	18.3506	14.9062	10.4391	6.8546	9.809	13.3284	17.3886	9.4363	10.9048	22.8661	36.8609	22.8952	9.4035	10.3653	20.7188	12.8217	19.2641	33.848	1.1455	12.5117	16.5779	11.4476	21.0124	13.6807	24.2054	15.0136	6.8352	36.6422	21.0847	15.8951	11.9319	48.7968	20.2722	34.5632	14.1662	13.0875	19.1343	5.3096	9.2695	19.3862	17.0788	11.601
ATP11B	ATP11B	8.822	10.3473	3.7222	5.2297	3.8496	16.4372	8.6997	4.2391	6.1254	3.3801	6.885	5.3253	9.0089	7.6372	6.5333	13.2061	12.9239	10.7357	37.1934	5.1741	19.2817	6.0695	13.992	24.1906	0.9747	6.6446	14.1484	11.5519	9.7077	8.9467	13.5648	12.4314	4.1671	19.1484	4.0825	8.5373	9.9053	12.3777	7.8001	16.2064	6.5013	7.4977	17.3759	6.4474	5.8138	9.419	10.1068	6.8913
ATP12A	ATP12A	0.0615	0.012	0.0372	0	0.0471	0.0914	0.1226	0.041	0.1151	0.2323	0.1212	0.1047	0.0415	0.0414	0	0.0248	0.3712	0	0	0.0435	0.1262	0.0549	0.0572	0.0137	0	0	0.0532	0.2641	0.0821	0.1249	0.0157	0.0265	0.108	0.0301	0.0682	0.206	0.431	0.1068	0.5676	0	0.052	0.0109	0.5171	0.1586	0.1827	0.2692	0.0192	0.122
ATP13A1	ATP13A1	45.8912	47.1454	22.2179	37.1248	30.4641	57.9399	44.3461	33.7095	29.4064	15.1964	36.1165	20.6694	20.2789	38.8666	29.6775	41.0659	33.5062	32.3132	59.8311	40.8042	64.9311	63.9491	19.1014	61.5636	50.8907	40.7577	56.2817	42.5068	28.6688	33.2413	41.067	33.961	23.7226	50.0838	47.2063	50.3455	23.5359	29.5825	26.4423	58.3673	31.0178	35.1043	41.5849	46.7643	29.9904	20.5614	34.9366	33.5338
ATP13A2	ATP13A2	36.0639	69.3261	31.4846	48.8372	31.057	40.8639	40.034	71.7004	84.7008	41.5456	155.8833	34.9768	38.8936	36.4234	51.7729	54.3571	92.9114	74.2298	74.6868	82.3939	37.3045	37.0082	77.6753	57.59	59.8184	25.699	38.1611	62.5369	30.7745	72.6363	55.324	92.98	20.8717	47.5417	43.0921	72.0528	72.913	63.618	74.5083	55.1197	30.7364	50.9585	100.0825	36.74	49.9671	96.7754	96.9342	28.8021
ATP13A3	ATP13A3	14.3755	16.4497	6.5906	3.5322	6.6525	18.0266	14.739	7.5341	12.3469	7.4329	7.9027	6.0375	16.7552	11.881	12.4648	12.9476	23.5291	9.3451	10.4459	8.9201	19.1122	8.0937	22.1511	32.2	3.3903	13.0884	20.5899	19.7804	10.7306	15.3679	15.21	13.1018	9.1701	24.8045	17.1061	16.1991	14.9019	17.5107	13.2227	23.5325	12.1471	14.0791	35.418	13.8835	10.7225	13.25	16.9795	13.3236
ATP1A1	ATP1A1	37.5073	37.6442	20.0241	6.0615	9.4431	48.0612	45.8376	42.4517	56.0803	17.8797	79.0249	20.7523	60.5967	31.734	28.6427	128.1702	92.2994	74.7147	69.5625	65.4716	80.0112	22.3875	112.8809	41.5638	1.2527	19.2937	22.7746	136.803	28.2721	81.8139	73.7368	58.3793	15.5132	56.2386	53.7033	70.7467	101.3861	70.9964	56.0056	104.5459	28.4579	29.5411	105.9367	51.4223	47.1114	200.8639	28.9099	25.0617
ATP1A2	ATP1A2	185.0241	470.0561	121.2437	9.7506	597.2999	226.945	1122.164	1400.0843	2640.0232	439.199	642.7972	458.305	895.9798	268.2743	326.9798	1879.4726	542.6869	421.1406	107.5545	731.7992	830.4331	298.0112	1148.9695	150.1936	28.911	137.7534	48.36	77.0709	870.5666	170.0181	726.696	271.8045	221.7735	155.8921	370.6703	1280.4603	846.5486	177.7567	960.8673	22.1423	1446.0493	433.9933	859.7657	611.8972	310.7271	985.9191	590.8607	208.2612
ATP1A3	ATP1A3	11.7119	9.6998	11.1012	5.2074	3.7278	13.3507	9.8426	19.3909	11.8742	7.053	52.3049	6.0361	7.147	7.5257	7.9607	8.6057	31.3043	2.9443	2.594	40.604	8.4939	23.2439	20.5545	14.9731	43.7553	10.3952	6.7744	2.1264	4.5741	6.1898	6.7761	17.1329	13.3564	7.0219	13.4244	14.9979	21.8069	6.9862	17.8636	11.8234	6.8475	13.8187	2.6341	17.3368	15.3102	24.7273	26.2904	11.0199
ATP1B1	ATP1B1	56.0554	91.2637	61.8779	107.7726	152.5439	86.0764	96.0187	94.3595	284.8543	360.0053	674.5501	118.2408	82.1314	82.1366	111.0553	130.9609	474.8069	168.573	114.3902	238.819	76.195	118.2589	436.087	88.1336	13.8822	48.2894	23.0949	144.8397	248.0178	178.1704	174.7917	266.7471	70.0811	140.4	184.3702	279.0837	543.4516	266.8981	194.5012	174.6929	116.5069	81.9268	298.8645	230.8717	246.8927	843.9456	156.923	54.5853
ATP1B2	ATP1B2	1336.2164	489.57	455.4121	116.2135	739.3235	662.0352	1075.3395	713.758	2389.3175	511.7004	654.7614	483.7372	790.4074	769.4775	884.076	1002.9177	1123.6124	857.3301	496.2903	542.3987	630.628	665.1881	1740.4413	307.9661	304.0655	494.8548	310.7352	1591.2547	515.3775	714.5607	734.8173	363.8503	937.2932	864.8497	404.4256	948.9028	648.7935	727.7941	710.2158	833.9639	2023.4845	689.9523	2352.3061	355.3373	488.0804	654.4983	780.1214	611.9463
ATP1B3	ATP1B3	128.4194	88.0947	55.4289	198.9403	64.198	96.7061	88.604	55.6399	139.9183	66.4207	104.9344	63.7204	82.3066	105.7501	112.394	153.7109	120.6084	129.7514	164.124	66.6496	138.8767	74.1924	122.0968	160.4939	62.3938	87.9116	150.832	147.5777	58.6954	96.1439	90.4209	133.6046	75.8457	134.9251	98.6169	120.346	86.8721	126.9755	70.4118	132.4916	91.7525	102.8603	146.1339	75.2485	65.6292	91.3738	107.9301	102.0425
ATP1B4	ATP1B4	0.0095	0.0111	0.023	0.6012	0	0.0847	0.0126	0.038	0.0533	0.034	0.0786	0.0162	0.0898	0.0511	0.0156	0.0344	0.3785	0	0.0948	0.2285	0	0.0254	1.3519	0.1392	0	0.021	0	0.068	0.0381	0.0463	0.0438	0.0245	0.03	0.0699	0.0253	0.0127	0.0108	0.0707	0.0944	0.0133	0	0.0304	0.4261	0.0735	0	0.0119	0.0355	0.0808
ATP2A1	ATP2A1	1.4872	1.1207	1.616	1.2089	0.4893	1.7467	0.6102	1.0588	1.8679	0.881	2.0408	0.985	0.6067	0.7922	1.0843	1.4706	1.554	0.5452	5.3224	2.527	0.7988	1.7893	0.9884	4.3072	2.3435	0.8259	1.0352	1.6999	0.946	1.3381	1.1191	0.9399	0.5785	0.8952	0.6768	0.3744	0.6124	0.9213	0.3259	1.5052	1.0764	1.5979	1.3845	0.5097	0.4891	0.4492	1.1197	0.6788
ATP2A2	ATP2A2	118.1614	84.5014	32.7847	22.9413	42.8313	174.2273	166.8046	61.9239	89.8126	29.6182	111.6071	57.7133	86.9921	109.8296	70.0098	151.9729	164.137	64.5674	65.386	79.3827	169.0632	78.9774	135.0947	152.8973	15.8766	122.5104	145.9679	215.5209	75.8756	58.8453	113	108.0641	69.1195	196.5871	177.9055	171.1348	148.4826	127.1275	109.287	111.5562	104.1547	96.354	147.4482	101.2646	99.9597	166.3528	128.4853	106.2426
ATP2A3	ATP2A3	0.9475	3.7094	0.954	2.9141	0.5443	0.7994	1.2854	2.6208	1.8471	1.656	1.322	1.2314	0.4088	1.0976	1.7329	4.7916	2.9304	6.4023	6.2574	5.3419	0.3646	0.4665	3.3957	0.5609	2.5631	1.3937	1.8197	5.65	0.9926	0.6976	3.0721	2.6228	1.4214	3.5698	1.5659	1.6658	0.5681	2.4197	1.4104	2.0213	0.5259	0.6039	4.8493	0.784	1.5341	0.6005	2.4603	0.7495
ATP2B1	ATP2B1	19.1776	15.2888	6.1204	8.8893	7.2261	27.6937	23.3549	15.5567	76.9089	18.2858	67.6144	7.9197	17.0759	14.9639	10.0507	51.678	73.7005	20.5902	13.0013	15.7065	39.5972	15.1689	88.6442	33.9871	2.7939	18.6976	16.0755	37.5381	17.5138	10.9385	16.1535	37.3034	5.7151	31.2228	26.1635	54.7548	79.8911	35.0495	22.9886	32.3249	21.2355	7.0469	74.3981	28.7	38.8595	113.2549	24.7691	16.2913
ATP2B2	ATP2B2	23.2694	20.1022	2.6706	4.3072	28.8693	31.974	25.9075	34.1439	47.345	15.824	119.4753	12.9663	12.8793	13.0289	16.7861	43.3122	85.3995	23.706	11.6286	42.6662	35.3359	33.9511	35.4035	27.2363	6.3769	7.1738	13.6392	10.736	30.521	47.5273	17.0888	32.5158	11.8134	25.9527	41.1221	67.1425	80.5675	33.0456	42.7911	19.8569	27.5028	13.4555	12.8707	32.6207	56.5416	142.9454	39.0587	15.6558
ATP2B3	ATP2B3	1.0475	0.8308	0.3491	0.0653	0.7747	9.4481	7.5443	7.6513	6.816	3.3534	30.95	0.5633	1.3823	3.0773	0.3369	1.614	19.029	0.1583	0.3691	7.9612	16.0701	10.8401	11.7973	1.5154	1.1886	8.4544	1.769	0.2671	2.3466	0.8951	3.7446	7.9367	2.0363	0.6815	7.1472	12.3136	25.7917	2.9398	3.3072	0.3446	3.6583	0.8224	0.4217	9.0357	8.6807	53.4912	4.1531	4.9335
ATP2B4	ATP2B4	66.4906	101.4408	33.1574	69.8823	48.5236	58.6484	75.9417	65.424	107.9777	41.0123	79.0483	59.9695	131.7176	65.7022	102.2899	153.2639	170.4384	102.7056	90.7233	60.17	151.773	49.9782	210.8008	132.0819	26.9509	67.4996	40.5896	55.5097	56.7777	131.6221	130.8003	130.529	25.2233	149.6013	66.4783	121.0396	87.9541	152.2408	76.305	212.64	89.5074	96.6334	137.4231	76.3148	57.3304	110.9855	103.7369	41.4035
ATP2C1	ATP2C1	55.0857	49.1576	20.4907	19.394	22.9836	62.306	54.7005	35.0742	49.5208	24.3418	44.3698	34.0765	42.9552	51.5766	45.2395	72.3006	67.1742	54.8979	43.055	38.678	87.1933	41.4247	66.5756	72.574	11.1674	41.3574	67.7657	44.4603	47.4267	44.2649	53.8527	61.8355	28.0193	84.1599	57.5499	73.2753	55.7853	65.5104	43.7904	68.1818	51.2185	41.3356	72.3746	43.7492	41.6943	51.8608	57.9318	53.8166
ATP2C2	ATP2C2	1.8075	0.6494	0.246	0.1227	0.9734	0.6739	1.1642	0.6544	2.1705	0.39	1.4582	0.8607	0.4083	0.4149	0.2234	2.7342	1.1839	0.2121	1.0819	1.5095	2.218	1.1802	1.0842	0.1808	0.5925	0.2926	0.2346	0.671	0.7741	0.7969	0.4358	0.9629	0.39	1.8685	1.8044	3.2558	2.0045	1.093	0.4817	1.5677	0.4226	0.2436	0.2334	0.7732	0.9711	6.0392	1.4302	0.7657
ATP4A	ATP4A	0.0233	0.068	0.014	0	0	0.013	0	0	0.0653	0.0971	0.4809	0.0396	0.0157	0.0313	0.0574	0.0562	0.6525	0	0.116	0.1151	0.0286	0	0.0324	0.1084	0.0207	0.0128	0.0201	0.0333	0.031	0	0.0179	0.09	0.0245	0.0171	0.0155	0.0467	0.2774	0.1212	0.033	0.0649	0.0295	0.0248	0.0489	0.018	0.0345	0.4506	0.0217	0.0791
ATP4B	ATP4B	0.1209	0.1415	0.0731	0.1093	0	0.0674	0	0.121	0.679	0.2164	0.0715	0.1543	0	0.0407	0	0.0365	0	0.4893	0.1724	0	0.0372	0	0.1265	0.0403	0.1613	0.1001	0.3659	0	0.2422	0.2948	0.0464	0.039	0	0.0889	0.0804	0	0.0687	0.045	0.0429	0.1267	0.0384	0.0968	0.5084	0.0468	0	0.0378	0	0.0514
ATP6AP1	ATP6AP1	115.8951	104.4145	68.6093	204.8197	81.9155	184.127	147.1602	96.0823	103.8019	73.7484	179.3844	75.8899	82.6058	133.1775	106.3777	135.6391	124.0396	119.5323	157.5064	124.3478	187.6704	115.5215	154.6608	121.2081	115.5531	107.9164	128.5	195.5049	86.7656	213.7539	172.131	137.3798	92.3584	138.4047	148.4826	156.3573	153.7063	144.9733	119.3426	157.8063	90.3962	83.1921	120.3086	112.6117	99.0453	140.4605	125.1264	98.621
ATP6AP2	ATP6AP2	56.6866	50.8123	26.4096	58.589	54.8657	66.3456	59.1186	36.7074	92.467	57.0541	73.3804	44.1274	53.9997	61.9515	63.4176	98.1698	82.1878	63.313	71.227	42.7416	94.3064	52.4463	113.3393	59.2677	26.914	50.7857	43.6971	82.6182	50.7292	85.4055	62.5624	79.3883	37.5298	87.3948	59.4523	85.0394	80.0878	76.7619	65.9903	48.6407	63.107	38.5025	74.0251	52.225	57.7387	78.41	69.4466	52.2848
ATP6V0A1	ATP6V0A1	58.6871	55.1011	30.2492	51.89	58.0602	94.4291	84.3768	68.9193	51.2255	33.9325	130.4384	43.2657	48.2031	72.9893	51.7369	45.8256	109.7885	32.4972	42.661	89.6247	98.4983	84.4547	82.5231	57.2007	67.4427	72.9059	74.0987	59.331	58.9005	44.4228	61.001	65.3676	42.8465	80.717	90.6253	98.7979	99.7559	73.7247	67.6606	66.68	82.9455	47.8477	45.4422	91.9227	64.9001	109.6942	87.077	57.9518
ATP6V0A2	ATP6V0A2	8.0517	5.8767	3.2026	3.9675	4.5368	6.5933	5.3993	3.5544	4.4624	3.3785	3.9797	4.1779	7.0643	5.3802	5.7202	6.033	5.7001	5.5271	7.1075	5.288	8.5354	4.9523	7.0963	20.4025	3.3181	6.5401	7.9881	14.095	4.78	9.0261	6.8307	4.9759	3.5677	10.0528	5.1563	7.5668	4.4452	6.5706	4.3087	5.9894	6.2608	7.1284	7.8484	4.24	3.9479	4.032	5.8028	5.0397
ATP6V0A4	ATP6V0A4	0.5719	0.1672	0.2126	0.1193	0.0674	0.0981	1.4177	0.1541	0.3705	0.4198	0.091	0.2994	0.4011	0.1184	0	0.6907	0.0398	1.1346	0.2038	4.4021	4.7124	0.0147	1.3652	0.6299	0.2934	11.7567	5.1707	2.5813	0.2055	0.1474	0.0676	0.3121	0.1507	0.1779	0.0439	0.383	0.2124	0.1146	0.0781	0.1229	0.2093	0.1878	0.1541	0.1702	0.098	0.0138	0.1028	0.9162
ATP6V0C	ATP6V0C	0.4804	0.6369	0.8514	0.1737	0.2453	0.5355	0.4682	0.2564	0.5395	0.3821	0.5678	0.3815	0.4326	0.4309	0.8963	0.3868	0.9858	0.7127	3.1511	1.3138	0.9465	1.6711	0.2234	0.8959	0.1709	0.6714	0.3876	1.0085	0.5131	0.5855	0.7871	0.3306	0.3713	0.4709	0.511	0.3861	0.3275	0.2861	0.1819	0.6261	0.6095	0.376	0.4937	0.1487	0.3805	0.1201	0.6587	0.1089
ATP6V0D1	ATP6V0D1	61.5639	57.0669	29.2279	90.1712	38.2506	63.7148	61.1467	60.8162	50.6815	42.1072	106.2551	51.5451	44.3239	62.0663	57.4181	55.4726	74.8718	52.1173	51.8376	69.9932	67.6291	49.8661	81.2315	61.0221	95.0761	42.9869	47.1092	62.1239	41.594	59.998	56.6854	81.2841	32.8686	62.6626	62.6206	81.5135	63.2293	64.9759	72.9888	57.5295	43.2823	56.347	38.7163	59.2951	47.3854	73.4051	81.4371	44.1731
ATP6V0E2	ATP6V0E2	198.3123	126.2654	67.0174	49.6959	106.1313	131.0349	193.154	154.7721	165.5202	103.9927	154.452	104.9763	149.7651	147.7073	136.7672	173.1662	162.9192	117.5016	80.1741	190.8801	202.9072	134.0954	93.1896	262.3708	52.5679	108.6913	167.2448	120.5502	83.8823	180.626	115.8231	146.6121	108.5434	131.8298	127.8242	239.2248	136.0459	119.3781	226.3797	96.0031	103.3785	165.997	103.9304	220.7279	102.3224	135.6268	223.035	135.2776
ATP6V1A	ATP6V1A	76.9671	55.2559	31.0209	28.3819	37.4026	101.0612	91.3899	36.5174	101.3864	35.8375	142.4342	41.8411	73.823	103.9557	74.9308	97.7391	177.0925	42.1976	46.7553	79.0456	120.9688	44.7001	194.0095	89.5838	26.9177	65.7429	104.7384	73.2197	53.0076	80.675	71.6605	98.3862	43.0762	90.8907	127.3519	145.8033	160.9615	90.756	83.249	84.646	62.6017	66.3831	64.989	101.5938	88.9315	203.6882	108.1653	86.9867
ATP6V1B1	ATP6V1B1	0.1025	0.3995	0.1238	0.1543	0.157	0.2474	0.1362	0.0342	0.032	0.1018	0.222	0.2034	0.2999	0.0459	0.1686	0.0825	0.0618	0.0691	0.3409	0.6038	0.5887	0.2741	0.0238	0.4776	0.0304	0.2826	0.8855	0.2444	0.1368	0.2705	0.1311	0.1101	0.126	0.0753	0.0454	0.183	0.0776	0.0254	0.097	0.2861	0.455	0.4192	0.2153	0.2907	0.1268	0.0427	0.2554	0.1452
ATP6V1B2	ATP6V1B2	76.5731	92.5488	30.7916	67.1828	39.9226	105.7726	85.9863	62.2658	72.0984	45.6349	188.1675	48.1485	56.8618	84.3378	65.797	73.5661	166.9482	62.5186	64.4837	113.2589	114.7057	59.0802	167.0063	66.6519	25.5877	52.5065	74.7468	116.6654	57.1994	61.9594	77.0385	129.3297	34.9643	127.3753	108.9205	132.353	187.8214	124.0876	115.9776	102.0895	63.2303	58.2398	62.8553	88.4969	83.9048	218.6676	96.0404	74.938
ATP6V1C1	ATP6V1C1	40.1218	57.5171	25.0073	32.1592	36.0767	58.0466	56.7721	36.8795	66.8323	34.1927	99.9705	33.6176	50.6553	51.6267	45.8818	63.8548	101.9678	39.6096	46.3638	61.7811	77.3109	38.9086	90.4304	76.3274	20.9855	32.3339	58.4056	42.4668	45.3761	58.1651	48.4196	67.4876	24.0971	71.2556	67.6163	87.5841	102.9868	61.7785	55.9662	57.7339	53.8133	38.1556	59.2797	65.0104	58.9963	129.6531	72.6071	41.5816
ATP6V1D	ATP6V1D	61.394	46.7896	31.123	66.0232	56.4751	73.3986	68.0663	56.2159	62.6347	51.1574	105.908	62.0128	54.6552	73.9407	66.4271	43.3344	81.4916	59.4299	54.5863	48.5311	45.0759	28.9019	94.2275	66.0826	25.3211	25.5068	48.105	56.4881	60.9882	75.4084	39.545	73.3312	43.2587	60.1691	58.9787	80.7947	93.5086	76.7318	79.7261	38.0844	40.7403	61.0802	38.455	57.8858	62.5642	110.8199	65.2287	54.0541
ATP6V1E1	ATP6V1E1	128.3709	105.504	91.8866	251.9913	155.6756	190.8974	150.4854	120.6729	128.9247	136.5494	291.0274	130.3209	118.6252	156.5567	134.6045	139.9765	177.5182	125.6098	118.5718	122.7879	169.8809	145.6559	214.0945	124.8701	113.6319	98.4319	120.027	141.2394	152.2229	127.5195	155.5413	148.1779	133.0413	133.5192	155.3811	203.0782	296.597	164.4641	136.5119	160.1681	136.0247	149.6225	90.9245	138.7078	158.6014	335.9906	124.4815	109.8437
ATP6V1F	ATP6V1F	256.2326	273.521	201.0797	619.6478	314.4902	252.9756	244.5001	389.3253	352.7697	277.2444	349.2	212.3592	210.0747	182.7142	215.7312	294.6448	306.3512	326.5362	401.5751	253.5666	263.3224	225.9007	378.3991	362.6821	629.1956	170.3975	234.3671	278.8038	183.4663	257.2213	259.8955	391.5884	180.7638	248.7136	228.298	254.0957	262.7824	336.3001	349.8043	415.6328	226.7638	289.9909	349.848	363.3339	206.6572	322.445	283.875	171.4315
ATP6V1G1	ATP6V1G1	75.1394	89.5894	62.2079	102.7288	75.2934	94.2919	66.4156	73.9107	106.0552	55.932	91.3984	62.4254	89.6319	86.8641	77.9163	110.8642	80.1615	100.5378	79.7331	69.1996	73.6574	78.6937	95.0093	117.8425	63.6521	86.2991	108.0763	90.7417	70.798	99.8937	90.1836	111.3936	85.2544	71.1632	94.5239	89.9607	81.9536	85.8976	105.661	109.9244	79.4242	117.3371	93.3081	69.0832	83.7875	77.7787	127.7697	77.2924
ATP6V1G2	ATP6V1G2	168.826	73.8252	57.256	18.8592	99.9698	187.1597	168.101	78.2	64.8449	43.2799	257.8688	96.5915	89.8977	157.249	84.343	22.7952	166.8375	11.8658	15.5916	110.0761	192.2467	174.3474	150.4512	83.4543	32.8659	86.9444	74.4859	17.3292	89.9944	175.0395	92.6319	155.5257	176.0979	89.6941	112.6605	184.7575	283.5859	86.8324	99.8031	67.0155	117.9513	163.2387	29.0002	132.3859	148.3024	300.6809	135.6724	193.6928
ATP6V1H	ATP6V1H	43.1326	40.7105	25.6502	54.7768	36.8235	51.4666	50.721	33.1173	61.9793	36.1762	109.9282	33.9568	35.744	56.2659	46.3367	53.701	72.6187	34.028	38.6426	55.3011	43.6564	27.7462	111.1268	56.265	13.9726	30.596	42.6082	39.4747	36.2518	51.4948	40.3023	53.2922	32.4088	48.7075	50.2926	73.5254	90.6597	40.4573	46.1564	52.4108	43.6401	36.7692	55.4178	59.8676	55.4638	109.8105	59.3102	33.2387
ATP7A	ATP7A	2.4504	5.0521	2.0074	2.1623	1.3998	4.7824	2.4397	1.8871	2.5028	1.6498	2.0126	2.2048	2.7994	2.6371	3.719	4.3338	4.7447	3.2935	4.0505	2.4144	7.0727	2.4893	5.1964	6.8318	1.0269	2.3689	4.0706	6.8238	2.9608	4.4695	4.4526	3.9487	1.3349	7.5906	4.3071	3.0655	2.7416	6.0909	2.8772	8.4382	2.2658	2.0391	4.929	2.2751	2.1526	2.2173	3.1682	2.7611
ATP7B	ATP7B	1.2732	1.4751	1.0256	0.2703	1.1009	2.3493	2.5061	0.806	0.8845	0.653	1.7072	0.8001	2.166	2.2123	1.1471	1.2931	3.1215	2.5513	0.4195	2.1522	2.0309	1.9324	2.6975	1.2108	0.2402	1.8596	1.8674	0.742	2.1375	2.0337	1.4926	1.8509	1.5501	2.5351	2.3116	2.4646	2.1014	1.6192	1.6123	1.4748	1.8111	1.7269	0.8819	2.1754	1.436	1.809	1.8936	1.9434
ATP8A1	ATP8A1	36.3837	26.0382	13.1044	7.7017	25.4871	63.3623	42.0292	11.7213	20.4636	17.3473	35.8653	23.6894	34.9606	34.224	23.0447	20.865	35.5159	5.8003	9.3197	18.3415	75.6271	34.0517	38.5357	53.2118	2.8383	36.449	45.4252	9.0591	65.4877	23.7553	57.1938	26.1167	9.5511	66.7151	86.8978	48.6504	68.7876	37.5224	21.128	12.0111	32.7548	28.4756	14.9295	37.5998	35.5442	84.6146	36.7681	21.8899
ATP8A2	ATP8A2	4.4008	0.6813	0.4431	0.1794	0.3503	12.8552	6.9036	1.2695	3.8111	3.0416	20.5757	0.8001	1.7542	3.8074	0.5468	1.8237	23.0428	0.3055	0.2461	8.5618	14.8113	4.3117	26.8399	0.0345	1.2202	3.1748	0.4549	4.0013	3.1275	0.142	1.8091	10.1131	1.4822	4.6309	3.7056	18.8525	18.6468	4.9527	2.9215	0.5	2.7533	0.4973	0.538	8.7258	7.6503	33.0132	8.9054	4.8636
ATP8B1	ATP8B1	0.4905	1.1247	1.3022	0.7	0.4647	0.633	0.7719	0.6975	2.8261	0.5311	1.2127	0.6039	0.3835	1.2761	0.9241	3.7254	2.1147	3.7989	1.233	0.3742	0.7151	0.5353	0.7381	1.0916	0.1148	0.9042	1.7513	1.8287	0.5772	0.6764	0.9218	1.5651	1.2581	3.1122	1.0296	0.7175	1.1071	1.1434	0.5405	0.6848	0.5895	0.5786	3.3998	0.4593	1.0254	1.1538	0.4344	0.5376
ATP8B2	ATP8B2	11.0684	20.0053	8.1801	8.8388	9.9507	24.3959	15.0112	16.2391	16.9489	9.044	18.4442	7.0391	14.4748	13.0664	11.9591	24.0813	22.4055	15.0236	21.8334	20.367	21.3986	18.9845	19.6767	30.2315	7.2105	17.2889	21.9288	20.258	12.8233	16.7344	21.8962	19.7234	11.6827	19.3288	14.6442	14.7305	17.1197	12.8883	13.4159	29.5267	16.6176	15.8528	26.0148	21.2933	10.2223	13.6668	13.5949	12.6375
ATP8B3	ATP8B3	0.3686	1.7698	1.2579	0.5962	0.3863	0.8721	0.782	0.4659	0.5204	0.27	0.3592	0.3631	0.2795	0.7394	1.0856	1.3198	0.9482	1.8051	3.7708	0.6311	0.5494	0.5277	1.1725	0.3187	0.4716	0.321	0.7377	1.4622	0.3884	0.4177	0.5363	0.7758	0.6269	0.9222	2.1406	0.4851	0.4041	1.7714	0.3488	1.2731	0.3117	0.7039	1.3862	0.2001	0.5474	0.1536	0.7133	0.2639
ATP8B4	ATP8B4	0.3854	7.0205	2.8386	1.6454	1.9095	0.4616	0.6484	2.1419	2.2789	2.147	0.8141	1.9532	1.163	0.9542	4.1234	4.4614	3.0136	2.256	2.4494	1.6701	0.9844	1.0476	4.3119	0.9939	0.124	0.3166	0.1134	5.2458	2.5287	0.9644	3.073	3.6442	0.3197	5.4255	1.1665	1.6806	0.9363	8.8757	2.8112	7.7402	1.2224	0.5032	5.3828	0.7486	3.1418	0.5024	2.6599	0.5368
ATP9A	ATP9A	204.2421	112.048	41.6385	34.2253	167.2185	274.7571	470.2143	160.5079	117.7134	65.1035	156.9344	98.0709	120.0345	161.0044	75.2916	87.3212	201.1108	86.6339	55.927	174.6803	296.5335	231.6235	302.6586	142.9709	43.5399	126.4624	124.3782	64.041	203.1109	79.423	159.1033	171.1536	77.3003	282.9068	228.9172	276.0202	285.9446	215.8603	279.2059	270.7656	200.433	146.9387	87.4229	208.2974	178.525	332.1528	158.3622	134.5313
ATP9B	ATP9B	5.257	6.6886	2.7081	2.498	4.6386	5.2336	6.2801	5.4343	6.0928	3.5972	5.6497	5.2447	5.7594	5.4826	5.0039	8.4248	6.5319	3.7844	5.7418	4.0292	8.5484	7.4067	8.2009	6.6984	2.5066	4.0608	6.8244	5.3157	6.3895	6.2255	6.922	5.9785	1.8562	8.0599	6.6097	7.0785	6.2625	7.5466	4.9407	7.1497	4.8971	2.3889	8.3148	6.0904	4.253	7.5068	6.365	4.5905
ATPAF2	ATPAF2	8.4125	9.1708	5.1317	18.2344	6.6566	8.8128	9.3565	9.8413	9.6144	6.3326	8.9581	7.6847	6.3876	8.9985	9.3031	4.8826	9.0051	9.0046	11.0863	7.5551	8.86	7.0914	9.6605	13.0105	18.7702	6.0281	10.0237	10.076	5.8115	9.6155	7.5266	11.5583	5.3965	9.8113	7.9487	6.9692	6.1059	8.877	9.4843	9.2377	5.2536	9.9026	9.5442	5.7378	5.3611	5.841	8.2917	6.0825
ATR	ATR	2.4214	3.3737	1.5514	1.6799	1.1022	3.1873	2.3416	1.64	3.0637	1.5693	2.4269	1.7822	3.5024	2.0879	2.6452	6.0599	4.7094	2.21	3.5474	2.2142	4.0212	1.7422	4.9198	6.2195	0.548	2.9231	4.0013	3.6561	2.3432	2.9774	3.2458	3.1559	2.1866	5.1102	2.6901	3.025	2.7189	4.1358	1.7518	4.9136	2.5988	3.0589	5.6562	1.8734	1.7881	3.0837	3.0171	2.9476
ATRN	ATRN	51.435	43.062	16.3696	23.2664	30.7521	71.4783	70.2804	47.237	42.0377	28.8048	40.6721	32.6314	51.0712	47.6698	39.527	70.3428	68.6109	35.7431	40.5352	43.7731	81.6953	45.2489	91.5762	50.0904	11.9848	40.8513	60.86	52.3212	46.8576	65.0738	58.2781	59.0015	25.8505	102.5332	64.0391	85.3013	62.7438	61.2899	54.9443	62.3622	53.5387	44.6917	61.1861	44.0076	44.0551	67.5793	59.1952	32.8729
ATRNL1	ATRNL1	11.9341	7.2563	4.7167	7.8472	1.3817	39.7811	21.3144	4.4765	9.8884	3.6621	25.3135	5.2545	8.5152	9.4302	7.4226	7.3824	24.3849	4.2755	14.9504	15.1595	32.0029	14.2289	22.6497	23.1631	2.3497	18.9852	32.1555	16.995	6.2936	7.7108	13.1734	10.8296	6.0144	10.93	46.6611	18.2742	35.6151	8.6942	14.9693	3.5236	8.5297	8.0652	10.2244	15.2103	16.1129	55.3383	12.0503	9.4872
ATRX	ATRX	17.7128	8.4773	3.8679	1.0131	6.0712	35.6511	24.3908	9.6687	14.5682	7.3251	5.8743	4.7644	7.1741	15.3951	5.4496	23.8631	13.5153	13.3184	9.7739	4.9057	40.8868	13.624	24.6337	1.1688	1.3375	22.3973	26.1874	9.7792	15.4614	7.2581	9.5942	20.1459	8.1632	41.2693	33.9203	21.8301	21.4476	10.7495	4.867	11.6884	16.5081	4.6235	22.3173	17.3105	15.6477	23.9987	9.3782	18.8071
ATXN1	ATXN1	7.7096	9.8043	5.2845	8.3911	6.4335	21.4096	13.3318	10.5104	8.9642	8.6013	14.6203	7.6214	12.511	7.8931	9.8438	12.3482	16.7986	11.7981	17.9528	12.372	13.224	9.8702	20.0301	21.8717	2.8415	10.3871	12.2731	14.559	11.1652	6.1789	14.2801	15.8364	6.2277	17.6935	17.4035	12.8484	16.7352	16.2387	15.4131	13.1633	9.5423	10.6539	27.2547	11.8605	9.1573	18.0899	11.8981	9.2122
ATXN10	ATXN10	123.0053	95.3755	49.6808	120.2082	77.179	133.9464	130.6481	63.8127	76.4685	55.8832	144.8156	96.9432	107.1812	120.5474	114.7833	73.919	135.9857	102.1093	107.4238	88.235	131.5036	83.7291	122.1526	102.5523	29.9283	101.7893	142.4658	87.0649	84.3656	124.855	119.3454	110.2943	76.8879	138.0271	132.8298	167.6494	126.515	120.0636	121.4096	124.4732	95.5753	127.1753	78.112	119.4718	102.0748	117.7346	137.0915	109.7823
ATXN2	ATXN2	10.5049	11.4017	7.077	5.1602	7.9017	16.6857	12.2627	11.6081	14.1687	9.2336	11.7871	7.0868	12.7672	9.1407	11.6494	22.0057	16.9235	11.8152	14.8099	14.9242	12.6141	12.1534	14.6371	17.4831	5.297	11.2263	10.7452	17.593	11.7029	12.3114	16.0586	12.8088	8.3885	17.9696	13.2483	15.4528	11.069	12.6233	12.5071	13.627	14.4199	13.5384	23.2485	10.3106	9.2642	13.8711	14.5188	9.8653
ATXN2L	ATXN2L	59.5289	78.2913	39.408	16.9319	27.9826	94.0571	67.3691	58.8641	40.4047	21.2476	65.4071	25.564	62.2407	61.6209	55.6575	59.075	74.2374	52.7819	108.8832	75.4947	86.0417	78.4082	52.9469	146.2753	15.8423	75.4996	74.1564	69.4076	47.4099	69.2882	94.898	62.2388	48.9983	77.639	94.4421	66.8025	49.6679	53.5185	66.1947	100.7165	61.3246	61.9057	54.799	56.7221	47.0171	44.1233	66.1763	57.16
ATXN3	ATXN3	6.3376	6.6604	2.8419	4.1414	3.56	9.6077	4.3985	5.3936	3.5143	3.7239	7.8123	5.4714	6.6582	4.6101	6.0737	3.7023	9.0771	6.4673	7.5168	6.9654	4.3989	3.6866	6.3385	10.8234	4.6095	5.9301	9.4456	6.1678	5.8347	6.8714	7.7295	7.0008	3.7054	6.9923	6.4038	5.6031	5.739	5.8782	5.3581	4.9361	3.383	6.7491	4.2821	5.0705	5.2357	5.8754	7.0041	5.5874
ATXN7	ATXN7	5.0449	5.5025	2.3646	2.5583	3.3836	8.9567	6.1498	3.9407	5.1252	2.5498	3.2962	3.4203	6.7304	3.9588	3.9863	8.4956	8.4688	5.1806	5.6059	4.0201	11.2354	6.2818	8.2591	9.3062	1.5799	3.4982	6.1411	7.4024	6.4424	5.1165	6.2615	4.2471	2.499	8.1577	7.0459	6.3414	6.1253	6.3784	5.2368	7.9043	7.5799	4.9673	11.9347	4.201	3.9307	4.7603	5.5574	4.0825
ATXN7L1	ATXN7L1	3.9968	3.3255	1.4468	2.2437	2.605	9.0933	4.0256	3.305	3.4688	2.5371	2.5978	1.507	4.7857	2.3242	1.98	6.5505	5.2167	4.0703	5.2232	3.163	8.5501	4.0231	5.7579	10.0497	0.8948	3.6011	6.7575	3.13	4.4306	3.7982	4.7783	3.2022	1.475	7.1871	7.8509	4.7973	5.0069	3.6795	5.4177	3.3058	3.5169	1.8324	4.995	3.4688	3.2804	5.2774	4.2219	4.1183
AUH	AUH	11.2834	14.3694	9.3231	12.282	13.3866	15.0795	10.7072	16.4068	26.0674	15.6347	26.5296	14.458	13.1295	12.267	13.7893	34.9025	21.8792	18.0009	21.9459	19.5878	13.1284	21.1814	25.4383	21.0345	5.2048	8.6009	14.1689	14.0833	15.3038	10.7471	15.6987	18.1238	10.1375	13.2899	13.3228	16.6179	24.956	16.5905	16.8145	17.5185	15.078	15.7645	22.6897	12.5909	14.5839	32.2239	20.0466	9.6776
AUP1	AUP1	169.6297	203.9784	121.9008	225.5601	176.2932	181.0724	145.5431	184.2944	156.6537	106.459	160.9431	133.6501	106.4782	127.8383	150.2498	167.0668	126.9616	191.0078	218.6269	166.0304	213.9405	230.2949	115.8268	317.5878	354.8353	137.3692	171.9299	196.6319	149.2077	152.7867	168.2597	218.5646	93.0959	171.6435	136.0477	172.4603	113.8037	161.0444	134.6169	148.6637	154.8788	190.3901	221.9394	115.2611	112.2652	100.9142	163.8224	105.3523
AURKA	AURKA	6.3043	6.8483	1.909	10.0806	0.9017	13.6403	5.3317	2.5423	2.2321	1.3118	3.515	2.3456	3.8916	6.5846	3.4165	7.4828	3.4493	12.8786	20.672	2.6729	3.9099	3.212	16.4416	33.1127	7.1086	3.2127	3.7485	15.9392	2.44	9.4389	4.4964	8.7322	4.1134	10.2488	7.1049	2.1372	2.235	5.7425	5.4093	6.1859	2.653	3.4056	11.6982	2.253	1.9323	3.4472	8.717	4.5562
AURKAIP1	AURKAIP1	114.2411	152.7217	113.9027	522.4862	154.0332	105.4119	115.8907	243.4553	197.1177	139.4475	214.4161	148.6919	70.328	93.3633	113.8366	134.1623	96.2299	137.5396	189.8139	142.3277	79.0666	105.5368	117.8785	256.5052	883.4048	70.7816	88.6836	140.0083	96.0614	129.724	98.2487	220.0094	77.5756	75.7952	91.9842	97.846	94.0729	111.0192	139.9172	105.3725	84.5697	125.9598	199.7443	89.6489	112.7537	128.4273	155.06	66.8104
AURKB	AURKB	3.9667	10.297	5.6977	44.854	0.7131	18.7919	2.5283	0.4456	0.606	0.5794	4.6643	1.8939	4.8113	8.5487	7.0623	3.5441	3.151	18.3005	21.1514	4.0648	2.3923	3.4927	9.3437	86.3656	88.7021	1.6299	2.4488	19.6958	1.1077	11.2719	5.564	11.3308	2.1327	11.0398	7.3188	0.4066	0.2529	5.4238	7.6135	2.5434	2.6447	4.2768	13.2427	0.4071	1.2924	1.3664	14.7569	3.0281
AURKC	AURKC	1.4901	2.6959	4.1635	3.9563	1.7834	0.519	1.052	3.3087	3.1808	2.0551	2.5316	2.1391	2.1699	1.3154	4.2156	1.9402	2.4448	2.5904	61.1806	2.404	1.9208	2.2115	1.8186	1.7055	3.4788	1.0531	0.7244	1.7993	1.7095	1.6174	4.005	2.1625	0.9323	1.2324	1.4549	1.3411	1.8516	12.1671	0.5949	2.1457	1.536	2.7085	3.882	1.2249	1.6596	1.5719	2.1765	0.673
AUTS2	AUTS2	7.0035	10.1056	4.0274	5.4127	8.0518	10.805	10.1431	9.1738	13.3046	7.4149	9.2467	4.9363	5.6494	5.4939	4.8865	29.1049	11.2738	10.9528	13.865	18.5434	13.1899	8.4234	16.1461	20.9012	3.663	6.1341	12.6351	2.8507	10.724	9.9546	6.8716	8.1202	4.6763	13.411	10.3701	10.3701	6.5718	5.1905	11.365	4.4634	6.3004	8.1069	27.0157	7.0273	6.6144	6.9335	12.6271	5.6208
AVEN	AVEN	7.576	6.318	3.5165	15.6607	4.5454	4.2792	6.6972	6.3693	8.5408	4.12	5.8088	6.1849	6.0115	5.8803	4.8464	7.6862	6.4376	12.6683	4.2303	7.384	11.0435	5.6661	6.9183	7.5867	9.1048	6.6839	3.543	10.3725	5.5784	5.4791	8.4008	8.9259	2.7209	6.194	6.7902	8.0246	5.1464	7.2162	6.3179	5.7558	4.813	5.4147	9.4727	4.8539	3.5989	5.3944	5.9071	3.9279
AVIL	AVIL	3.4503	8.2782	2.4102	8.5483	2.6665	5.374	4.6672	7.2451	5.722	1.9384	4.0233	4.1669	3.7658	3.2635	4.2848	10.6405	6.8042	4.3779	119.1421	11.2961	5.7846	4.0388	6.0263	9.0267	0.4932	3.6025	4.8457	6.7566	3.3722	15.853	5.2756	5.7723	2.8568	5.4127	4.2698	4.6114	4.4275	6.0199	3.3783	6.775	4.563	4.8907	14.8808	3.3249	3.0652	4.4197	5.1404	3.7189
AVP	AVP	0	0	0.0885	0.5298	0	0.1633	0.0974	0	0	0	0.3464	0	0	0	0.2412	0	0.3979	0	0.1045	0.3109	0	0	2.8615	0.0976	0.1303	0.1617	0	0	0.0978	0.0893	0.1125	0.0945	0.0772	0	0.0974	0.0981	0	0	0	0.1023	0.093	0.0782	0	0	0	0	0	0
AVPI1	AVPI1	25.3983	20.1001	15.5833	26.8326	41.9415	26.877	41.6443	33.9349	24.0747	17.4694	46.7817	25.8717	18.5345	30.6167	23.9977	12.1499	27.7682	8.9413	48.0176	16.0023	22.0538	25.1086	18.1269	7.9518	23.2342	11.6083	28.2228	12.0377	34.6985	19.8183	30.346	36.4238	18.0748	28.5656	30.6978	34.3312	45.4201	25.2915	19.0109	23.7659	38.2487	20.6649	17.6548	18.5275	26.4516	68.7472	18.6241	16.7127
AVPR1A	AVPR1A	0.2916	0.2217	0.2114	0.4085	0.1228	0.7313	0.3003	0.0584	0.191	0.2348	0.5686	0.6325	0.8861	0.1961	0.132	0.537	1.0425	2.0054	0.3014	0.6495	0.359	0.1463	0.2847	0.8932	0.0648	0.6353	2.898	0.7824	0.4184	0.1155	0.3359	0.9591	0.4609	3.7083	1.4731	0.4492	0.2899	1.0527	0.3208	0.2646	0.2127	0.2023	0.2962	0.4286	0.4871	0.3281	0.6405	1.8715
AVPR2	AVPR2	0.0403	0.0707	0.0973	0.2548	0.0309	0.449	0.0803	0.4031	0.2261	0.9849	0.2618	0.0343	0.0544	0.0542	0.0994	0.1459	0.1823	0.0815	0.1723	0.1139	0.1984	0.5389	0.309	0.1341	0.1791	0.0667	0.0696	0.1441	0.1075	0.1227	0.0619	0.1299	0.0849	0.0592	0.1874	0.1079	0.4805	0.1199	0.1715	0.0562	0	0.086	0.2257	0.2493	0.1795	0.277	0.0377	0.1027
AXIN1	AXIN1	24.726	18.1657	12.6368	21.7345	15.0357	33.0216	23.2718	28.8103	15.327	11.4559	15.476	16.7192	17.0284	15.4289	16.8681	15.7266	15.9166	25.4051	22.6078	27.4488	27.3854	34.222	15.6031	36.9802	15.9807	24.7291	32.765	19.5925	16.1146	22.9912	22.6898	32.3862	13.6337	23.765	23.7452	19.1602	15.1571	18.7965	18.2637	21.2752	18.1317	23.9685	36.0952	18.958	14.7004	15.5211	26.9113	21.4654
AXL	AXL	19.3378	76.2956	35.6621	21.4952	39.1933	25.189	43.31	77.3938	46.8039	30.3166	33.7035	55.0565	39.7115	31.5753	52.2168	78.1284	58.7119	94.6431	26.4635	49.6926	16.1422	26.4731	76.4569	9.9424	5.7355	10.4184	8.4749	91.6115	31.9832	14.2977	56.742	29.0602	17.8366	48.6047	19.9666	36.4709	34.4059	57.3325	100.7901	127.7327	44.999	15.9719	62.5207	20.7369	31.8401	35.9736	58.0717	10.9347
AZGP1	AZGP1	28.9957	11.3732	20.9956	9.0111	51.3851	61.9811	117.1438	51.1159	2.2008	5.1504	6.0782	4.3899	31.2947	9.7042	5.8648	3.7307	2.5103	1.9528	15.2906	55.3114	8.8177	10.003	27.3703	4.0677	42.023	22.3457	4.3082	69.5063	27.3208	48.3436	20.3262	2.1057	252.6567	7.5098	32.5298	2.6333	206.3338	1.0714	1.9933	8.823	46.2283	115.0016	9.1732	175.8576	6.8031	60.3259	1.5751	44.7941
AZI2	AZI2	7.3469	6.4448	4.1677	6.4576	3.8995	13.2192	9.0047	5.6013	6.1034	4.7527	5.3843	7.628	8.6247	6.7704	7.7724	10.7505	9.1248	8.7477	9.2277	5.2265	13.2045	6.5106	10.651	11.885	4.9135	5.9433	8.3871	10.8458	6.2361	7.2266	9.5737	6.7351	6.9268	11.5572	10.9311	9.5605	9.9245	9.5927	8.9309	9.6227	7.2384	7.7641	17.2042	6.9934	6.5721	8.2725	8.1118	7.5368
AZIN1	AZIN1	157.9095	125.2261	57.1661	48.8668	86.6204	166.9323	172.6736	97.9728	193.814	105.2354	108.1299	93.3906	151.4242	168.7048	120.936	141.4376	217.2026	102.7466	97.5498	118.9753	230.5179	92.1641	174.3896	228.664	24.9871	131.3957	182.4498	125.3864	108.873	203.1477	131.4253	151.5524	93.1864	269.1363	219.033	215.7353	164.3772	165.4845	159.1424	147.7054	127.47	132.8205	156.7969	154.9145	132.6177	144.8174	194.3672	147.2457
AZU1	AZU1	1.3744	0.387	1.4761	1.8404	0.4679	1.6738	0.2029	1.8339	0.4763	0.6375	2.6772	0.5196	0.4125	0.2739	0.9635	0.0307	0.8755	0	0.4355	2.2319	1.3789	7.3546	0.071	0.5763	4.1197	0.4212	0.4839	0.3643	0.5096	0.1241	0.7818	1.2148	1.3947	0.2245	0.3384	1.0569	0.2313	0.2274	0.9033	0.2843	0.7104	1.4668	0.3566	0.3544	0.7181	0.541	1.9034	1.428
B2M	B2M	663.1254	851.7721	555.1797	1773.5663	578.027	381.9776	598.8023	636.252	602.4746	493.6631	221.7369	525.6926	541.5516	829.376	1068.4015	1507.9215	1007.3152	1864.1582	1744.0301	516.8047	552.2581	441.2236	457.8625	342.9434	250.0088	276.981	376.8216	1673.9962	474.8915	473.5959	821.1199	1791.9295	455.4221	980.7086	442.787	486.1493	462.4162	2384.6972	1198.4327	2236.4292	488.0972	741.2985	1104.9909	231.6779	571.6353	309.1804	510.6836	312.2721
B3GALNT1	B3GALNT1	6.1393	8.3005	4.6135	9.7765	13.0055	15.5236	22.7881	9.791	23.1635	13.2343	19.4911	8.1352	12.8778	6.6975	11.347	17.604	18.1534	20.3428	9.4401	12.2045	22.1352	12.6692	27.3728	5.9124	2.0747	4.334	4.0924	17.2073	7.8239	10.6008	7.0229	25.1443	2.1157	27.7969	4.7755	26.84	18.7958	16.6828	14.7286	18.3686	6.7288	4.8617	34.1156	7.0755	12.8658	20.7493	16.6423	2.3383
B3GALT1	B3GALT1	6.0543	5.613	0.9359	2.5913	1.6231	13.8844	1.7157	3.9919	11.4471	5.204	14.2902	1.9087	3.0667	1.2576	1.4655	10.6021	18.5046	4.5568	1.7265	4.2313	5.2512	0.8457	15.2376	22.0213	2.233	0.9135	2.7702	5.1606	2.08	1.4974	1.8051	11.5546	0.76	4.8175	4.0484	7.2036	6.0086	4.5998	7.0906	1.1562	1.5249	1.1213	9.506	3.5545	4.3236	9.0501	6.1591	0.878
B3GALT2	B3GALT2	15.0711	18.42	3.0273	3.7436	5.405	27.5005	10.3289	12.5883	9.1864	5.5503	26.6811	9.4827	7.4074	10.8679	7.154	20.1466	14.3022	2.7152	3.0438	15.513	26.4903	11.4921	17.8655	11.6967	4.5703	12.241	39.7729	7.9216	15.6656	5.5929	21.3414	25.3622	3.7718	18.9268	19.2386	36.5582	21.204	17.4715	18.7636	12.2447	9.5036	5.4163	5.2121	22.0747	25.7417	27.937	18.8328	13.6492
B3GALT4	B3GALT4	13.6925	15.3422	6.3258	48.3611	10.8115	13.2962	3.6445	8.6749	11.4128	14.0683	7.0717	7.6024	2.1759	9.2872	6.4079	12.0665	4.8954	24.5179	10.0896	5.669	9.9411	3.5918	11.8763	6.8453	2.8313	5.5008	9.149	18.8278	7.8851	4.7912	7.9526	8.3371	5.416	10.5738	7.394	8.1946	8.3666	8.737	14.9459	8.8635	8.6858	4.9941	22.4904	4.4512	6.6642	9.4948	5.3064	6.8473
B3GALT5	B3GALT5	0.6335	2.986	0.4401	1.0192	0.9753	0.9462	0.6861	1.1855	1.4464	1.9495	1.3028	0.6575	1.6044	0.1449	1.8091	3.0679	2.7812	0.865	2.949	2.007	1.9773	0.5254	2.5271	2.8771	0.524	0.9714	0.2409	0.8477	1.3911	3.5205	0.7589	1.6181	0.0868	2.1469	0.4464	0.5813	0.4174	1.825	1.196	0.3627	0.3697	1.7883	7.1142	0.3823	0.4139	0.5584	1.3561	0.447
B3GAT1	B3GAT1	81.8257	51.2278	24.758	29.0717	72.19	108.8774	86.1668	50.3152	48.822	41.497	86.5494	76.8247	36.463	54.1672	48.7037	33.4734	65.6589	12.6037	26.8704	56.7347	91.708	101.8247	59.7066	48.5562	33.1376	49.7547	54.9024	51.3132	86.251	32.951	118.7445	50.6946	74.874	77.3389	81.6956	106.5162	87.8736	90.4349	49.9555	58.4301	68.9516	60.2015	37.6669	42.1893	58.0953	105.6783	90.699	48.7992
B3GAT3	B3GAT3	96.5116	71.4938	60.4697	274.1011	113.7336	103.526	99.8401	106.5815	98.2433	63.2702	110.1032	83.5781	50.0122	86.0548	77.2278	104.7696	60.1756	74.9383	121.7561	76.3555	83.733	104.7893	68.7794	126.1101	268.6684	58.4964	73.9672	103.9036	72.5952	76.8375	77.8779	94.9204	75.3543	92.34	76.5827	87.7604	72.808	75.4652	59.9172	98.4545	73.7962	117.4854	151.359	64.2904	63.3242	83.9857	75.9529	59.0768
B3GNT2	B3GNT2	6.9007	11.2255	11.0215	9.3488	10.037	7.5683	8.0746	8.7318	12.9737	8.4017	15.1119	13.0095	19.6706	12.676	11.907	13.6409	25.4171	35.8135	10.2009	10.3438	6.9147	4.9024	20.9319	11.642	4.4866	7.613	12.9427	16.6871	13.7865	13.7074	15.2036	18.5817	11.8524	22.1352	10.3768	14.3012	15.8966	20.194	17.3628	11.8508	6.9838	13.5618	18.8044	7.7078	11.8263	15.9663	12.5458	8.3614
B3GNT3	B3GNT3	0.0491	0	0	0	0.0251	0	0.0218	0	0	0	0.1162	0.3344	0	0.022	0	0	0.1186	0	0.0234	0	0.0403	0.0876	0	0	0	0	0.0283	0	0.0219	0.0599	0	0	0	0	0	0	0.0186	0.0488	0	0.0457	0	0.0175	0.0229	0	0	0.0205	0	0
B3GNT4	B3GNT4	0.279	0.1515	0.2167	0	0.4121	0.6997	0.2119	0.6382	0.895	0.6418	4.9341	0.2373	0.3365	0.2815	0.1804	0.373	3.4273	0.1612	0.4262	1.7334	0.3803	0.3466	2.5571	0.7564	0.833	0.1539	0.2067	0.4848	0.4655	0.3036	0.1071	0.9126	0.147	0.2344	0.4371	1.1345	2.3546	0.8456	0.8769	0.2226	0.3666	0.202	0.3769	1.2951	1.3021	2.5537	1.1177	0.3896
B3GNTL1	B3GNTL1	2.9288	3.5873	2.4573	2.3677	1.7242	3.5288	3.3326	2.0946	4.5205	1.6722	4.8307	1.7133	2.9604	2.4259	2.7192	2.9648	2.9074	2.4498	4.7484	2.2807	6.856	6.278	2.5613	5.3386	2.0371	3.8919	3.3789	3.4287	2.8204	1.0267	2.7799	2.2245	2.0738	4.8096	3.7014	2.9887	2.5574	2.244	1.0651	2.3251	2.8891	3.5966	5.5885	2.7905	2.6977	2.0161	2.461	3.525
B4GALNT1	B4GALNT1	10.3438	10.0271	7.3711	72.4051	4.4659	24.2458	14.2816	5.8463	5.7353	4.3483	27.2165	4.6175	6.7024	13.4275	4.3535	4.7636	17.5505	10.1309	16.101	10.7431	20.4322	16.5304	14.3955	34.9517	12.9275	14.7672	22.2727	28.2168	8.2898	10.7774	6.3583	11.9048	7.8404	18.844	16.5272	17.3603	17.4876	13.2775	9.2805	10.6058	6.8716	8.1127	13.2123	11.0591	16.3859	28.0147	21.3171	11.0372
B4GALT2	B4GALT2	40.265	54.0556	34.0201	119.0421	30.5632	23.2081	33.0453	52.6392	52.9095	41.7218	73.8917	49.3994	36.3742	24.2173	45.6489	39.0286	52.3993	65.2564	51.1704	45.0288	27.647	36.8466	63.7805	98.0737	112.9616	32.0679	40.0866	54.1979	28.6245	55.0622	56.7506	77.4332	21.8095	44.4813	36.9376	49.5286	32.9305	63.3549	54.0654	45.7035	26.2781	46.4952	88.8535	25.2402	30.8089	36.9122	71.6235	28.7768
B4GALT3	B4GALT3	25.5452	28.5556	13.3269	37.8117	16.1826	39.3136	31.9038	26.627	23.3034	11.5571	28.6623	15.4928	20.8668	30.6469	26.0808	25.5284	26.765	29.3405	30.0723	24.4559	43.9009	29.9322	22.3769	44.9872	39.7772	35.6168	44.1762	39.7299	17.4323	29.0439	30.3348	34.8641	21.0834	29.1256	36.908	31.9072	26.1485	22.1325	36.2141	43.8099	22.2026	34.5312	25.6643	39.4199	16.1718	17.9299	27.8146	27.5746
B4GALT4	B4GALT4	10.4623	8.1909	5.764	10.3366	12.5182	11.9226	12.55	11.8215	21.0982	12.3405	6.0293	10.1703	10.257	9.7088	13.3859	19.5409	10.5752	16.3592	13.8716	10.2999	12.9384	9.6292	19.3094	10.7623	4.9411	4.3892	10.5008	19.7106	11.8008	8.4873	9.8886	14.5265	6.3333	12.3389	7.6021	11.4065	7.7499	14.2531	14.3455	16.2493	14.2204	9.4484	31.483	9.0085	8.5204	7.2788	9.3435	8.1109
B4GALT5	B4GALT5	68.8571	77.2119	24.8007	131.5774	20.7326	94.2479	68.2526	73.6114	74.0755	39.3777	74.469	52.5718	58.5762	61.3604	56.9151	108.7364	169.6807	104.6495	111.3101	74.7594	96.2093	42.352	185.5606	89.4725	25.7126	45.9986	78.7122	283.7209	35.7097	83.368	95.4307	182.1774	38.7149	124.2053	90.8701	117.3124	66.2277	175.8218	114.7382	205.4932	46.3785	105.7406	145.4661	51.8845	39.04	74.502	86.3396	60.9627
B4GALT6	B4GALT6	11.1889	5.9186	2.3755	2.5805	2.7106	7.508	8.9969	3.1309	13.8212	4.8635	21.7609	3.7521	6.8697	7.1751	5.0932	11.1696	20.721	4.8243	28.3356	7.9552	25.9334	9.4798	17.6094	13.9121	1.9005	14.824	17.3016	17.3467	5.8082	10.8132	6.1834	7.9723	3.4139	11.4242	16.0919	17.0833	23.5307	8.5903	5.691	7.7461	7.7212	7.2527	8.8867	11.7584	12.8462	34.4975	10.5635	13.1236
B4GALT7	B4GALT7	21.9983	23.457	10.0097	39.8849	27.1203	23.9511	26.3563	23.1507	20.5149	17.7117	24.0438	18.3503	12.7974	16.8101	19.574	22.3566	16.7823	25.4856	32.585	19.4631	22.8166	26.8176	20.153	13.6592	48.4079	18.0736	19.2215	25.7881	17.8859	9.0764	18.4072	28.2944	12.8548	23.4178	18.0354	23.153	16.4156	22.5502	16.8682	21.5903	17.2338	21.5336	24.8564	20.7174	15.8512	18.0415	20.3383	15.3184
BAALC	BAALC	611.4622	298.5208	160.1761	170.0943	382.0262	655.0672	518.0998	312.9081	402.3126	99.4225	180.0311	157.9262	158.3388	313.9938	303.2124	879.4176	296.0618	210.0281	231.7555	305.1509	522.4753	470.5463	283.9582	227.4427	148.5424	362.2898	404.9581	308.1165	336.0515	328.4904	140.0678	319.3911	252.3361	572.0347	395.4622	492.1873	404.0236	262.5462	269.2565	512.8063	655.4197	319.6561	439.4905	175.0988	316.1269	313.681	326.7824	351.3371
BAAT	BAAT	0.5557	0.3586	0.3704	0.4849	0.455	0.6408	0.4456	0.3643	0.502	0.3428	1.6305	0.5216	0.427	0.5155	0.615	0.3008	0.8846	0.2326	0.1639	0.8266	0.5073	0.2948	0.6147	3.2156	0.4942	0.2959	0.4306	0.7541	0.2942	0.9107	0.7946	0.7292	0.2524	0.3803	0.5859	0.6417	0.7946	0.8416	0.5984	1.097	0.5834	0.5828	0.3222	0.593	0.6545	0.9583	1.1643	0.2932
BACE1	BACE1	34.9838	31.6808	14.7024	20.1493	34.1899	60.582	38.5205	20.8072	26.6205	23.7393	24.7667	34.2794	26.3536	26.9248	26.3416	42.1434	37.572	38.524	31.2178	25.74	41.1887	32.9032	41.2819	50.2415	14.5303	25.5886	34.8696	45.9331	48.1928	22.5864	59.0987	36.6834	22.1354	67.1027	40.3308	41.243	35.683	76.9645	35.8994	40.6667	28.6982	24.8897	37.3864	18.2917	23.0632	42.0201	40.0861	21.2143
BACE2	BACE2	2.9291	4.9462	2.4069	11.7564	3.1455	3.286	3.511	3.2047	7.2091	4.7185	2.3877	2.9085	2.0164	3.8896	3.1858	8.6105	6.1385	8.7737	13.9928	2.2114	2.447	1.1592	6.0823	4.0769	4.7327	1.8132	2.6537	8.2897	4.8595	7.4954	5.3378	4.8296	2.2133	10.94	2.1475	3.7281	1.8673	11.2251	3.5297	4.866	2.8797	1.9702	15.6709	1.4501	2.2029	2.4493	2.342	1.7375
BACH1	BACH1	10.1819	25.8663	7.4059	7.3261	9.3446	25.2183	12.1241	10.1602	11.1939	7.6076	10.5306	10.2573	16.4862	13.3149	12.6013	23.9289	23.2214	18.06	14.7367	11.7654	20.0842	10.4714	25.6556	22.7178	4.5567	7.9238	14.1229	25.7402	11.7997	19.8861	17.3375	24.9876	6.2096	36.0828	17.3283	13.4012	11.6487	37.2687	22.8024	37.0098	11.1763	13.1528	24.9434	10.0336	11.4482	7.0197	16.9015	10.371
BACH2	BACH2	4.9724	3.9947	1.8198	4.2305	2.2008	8.1616	3.997	2.458	1.7085	1.7302	4.8965	4.1394	3.5554	2.2941	2.5096	0.8059	6.9803	2.4186	5.418	3.3953	5.2781	5.9702	4.1432	11.6716	1.3601	3.911	5.0305	2.9978	3.2788	7.0597	4.0712	7.7237	1.5627	7.2566	6.5	5.1399	5.9021	5.1747	5.1444	11.091	3.798	3.5512	3.0712	3.3703	2.9936	3.795	5.2158	4.4202
BAD	BAD	23.6861	31.6172	20.3417	77.7642	29.493	30.5167	29.1139	51.3422	35.2336	24.516	42.6824	32.1677	14.7057	19.0393	24.2143	18.087	23.6043	39.1594	49.7112	33.4267	14.5825	27.1761	30.5931	34.5185	131.261	13.7393	25.6579	30.1745	20.4184	27.5077	15.9057	43.2986	24.7644	21.9812	21.9944	24.6855	20.4244	20.2815	37.8465	24.0268	19.0342	37.5231	45.131	23.2564	22.2803	28.7177	27.901	18.2852
BAG1	BAG1	54.5877	34.6574	25.8856	46.425	44.962	30.6491	41.0666	45.4601	42.2533	25.9906	40.2352	43.7163	37.1052	39.3172	40.9523	14.7448	29.8235	32.0009	28.5069	38.1377	23.2366	48.9316	24.3542	69.7166	49.8326	36.2128	34.3713	43.793	32.4688	27.9146	43.5602	40.1358	19.3324	31.6975	39.6254	44.9745	34.9109	29.9776	32.3241	24.9451	43.5072	42.3629	27.394	29.4195	31.8247	32.301	54.4761	37.0687
BAG2	BAG2	6.0827	4.8892	2.6778	2.638	4.8786	1.5506	4.9028	4.2175	1.2889	4.49	3.0384	4.1072	3.6752	5.0728	5.8928	2.1824	3.8889	3.9453	5.8628	2.1316	8.2034	5.2	2.7773	6.8118	2.0014	3.754	0.778	3.6402	3.0405	6.6818	3.76	4.1609	1.1426	5.9055	1.8042	5.3619	4.1062	3.259	3.969	1.4568	4.8361	5.1237	4.2041	2.1104	5.428	4.6721	3.1363	3.9189
BAG3	BAG3	40.3663	89.4265	43.348	55.5377	172.2439	40.9134	181.1764	339.3683	68.4115	43.5843	49.2366	122.4172	37.3793	65.0685	93.6647	62.8992	218.3708	176.3225	136.4439	218.792	53.3967	50.6996	114.8253	33.1501	10.0511	19.1039	10.4548	354.2151	78.4867	27.9704	127.1778	69.9872	23.6787	99.6016	42.1235	132.0059	47.9139	262.4554	226.8152	101.5544	83.9456	80.2403	57.7435	91.9495	72.6691	72.7822	77.6696	15.6932
BAG4	BAG4	13.5242	21.3226	6.7347	4.5009	11.3852	30.7495	13.5991	11.7226	16.6262	10.6422	30.5974	10.398	14.4078	17.4319	12.093	9.7953	27.5921	13.0687	11.0265	20.3426	24.0498	17.1971	26.9011	40.8117	9.6628	18.4058	25.8225	16.8989	13.6226	19.6891	13.7174	20.3543	8.9148	23.3101	25.1152	22.6641	34.1274	17.215	24.3131	21.3733	14.9086	16.4977	15.7384	22.8826	18.4316	38.7703	17.9853	19.2263
BAG5	BAG5	34.1511	32.4564	12.4344	24.7474	28.9605	65.0764	38.5022	24.318	21.9322	23.0009	36.275	31.3877	38.8886	34.4007	27.5047	29.7824	42.0599	40.1909	37.6882	26.4459	39.7411	17.1056	51.7267	79.2138	25.468	30.8701	40.0684	42.4109	35.6661	50.1884	39.369	42.6017	23.6385	53.6165	65.5157	48.7779	45.4676	41.5071	33.4808	28.9435	34.6051	33.0512	30.5021	35.1633	34.1049	47.2596	36.6143	28.9963
BAHCC1	BAHCC1	11.42	22.165	8.9568	5.7005	7.1382	32.2346	14.6454	10.4903	8.1349	8.3811	15.1026	8.6713	9.822	7.5117	9.6948	7.8806	16.5243	10.4867	9.0833	18.7726	18.6896	20.6119	6.0442	39.9805	6.6436	11.8794	24.1914	14.8621	12.5751	16.0648	19.1303	15.3436	5.8029	19.584	26.7683	10.8528	11.1185	15.4762	11.8021	34.2491	11.0807	15.2168	14.7624	10.5861	10.7289	12.3153	18.4788	9.357
BAHD1	BAHD1	24.1128	27.3463	12.5813	15.0164	14.3324	15.4755	26.0169	23.7402	16.5271	9.4221	24.4263	12.5046	17.8198	19.001	20.03	16.9479	27.4555	19.3296	22.2753	25.9588	20.8561	21.7915	22.0465	38.557	11.1928	16.2807	15.4808	25.3253	14.2115	29.5797	23.7395	24.4382	14.9548	18.5285	22.3978	25.7775	19.4521	21.5875	21.8238	34.1346	17.6138	24.927	27.1732	16.666	16.551	18.0657	25.8167	15.2558
BAIAP2	BAIAP2	8.6494	17.7117	8.0965	17.4767	13.0075	20.2801	10.7859	26.9566	13.4892	14.2507	46.148	12.2035	22.7171	13.5153	18.2425	10.6695	41.7096	25.7729	22.0938	24.3865	8.2997	11.6656	24.7925	21.6487	8.0925	4.4355	5.4942	25.0098	12.7237	21.2705	14.8689	25.3356	8.1252	16.062	10.5207	22.2747	25.574	19.1525	19.2439	22.4991	12.2598	18.9333	10.6737	15.0415	18.5013	36.3501	15.6766	6.686
BAIAP3	BAIAP3	6.8822	86.8695	9.0961	5.355	28.8776	25.1328	14.7899	103.0236	183.7762	113.4425	57.7105	30	26.4642	15.9894	61.4435	104.1328	70.1076	23.9996	37.7475	97.2163	12.7889	11.6901	56.9332	110.9265	6.3256	7.0602	4.376	6.8958	25.4415	70.4569	24.7552	13.0252	1.4865	25.445	23.3044	37.5718	46.7545	59.3131	38.3102	10.8539	20.3261	70.4259	42.1608	26.6866	21.9183	68.9205	66.0984	6.6523
BAK1	BAK1	18.0022	18.3699	11.1236	35.5086	11.0881	15.29	14.7417	14.7331	9.1709	8.5846	15.0489	14.4076	11.5489	12.4395	13.5672	19.8346	14.8482	22.4808	21.3702	14.5293	12.8	15.306	14.5567	22.721	19.7309	13.459	16.2677	26.7326	11.4961	13.9435	14.0137	20.2344	10.2632	17.3647	10.1407	16.3693	11.0186	23.9638	13.1272	25.3376	13.1625	12.8236	24.7068	11.1362	10.0482	11.3051	16.8671	12.5153
BAMBI	BAMBI	39.1203	27.9249	16.5504	35.4555	40.4415	10.1631	16.8792	40.6999	18.6503	18.0333	55.7843	26.5879	11.5707	21.4211	25.6524	25.761	16.9672	13.64	17.4136	27.5611	27.1785	9.7296	12.4805	19.345	4.7522	20.1172	12.0216	73.9221	35.1276	80.2369	24.5549	29.7873	15.7526	23.8808	31.4604	67.2008	12.9364	39.1454	46.1135	50.1546	10.0608	22.0192	21.2124	28.4789	15.7757	11.797	69.4536	26.7501
BANF1	BANF1	342.0351	281.0871	206.0887	641.6585	370.0723	455.6399	321.1561	320.7607	269.5009	251.0439	278.483	355.295	193.04	276.4277	221.3658	281.7428	160.8177	336.0823	263.5491	180.8273	414.9938	390.4564	207.6677	500.8644	554.0423	247.8713	203.2236	206.4865	254.7719	334.8972	262.4782	363.2888	274.8469	326.2055	230.878	259.2982	213.21	220.5876	238.9879	260.4733	330.2808	366.2802	431.4982	215.9351	248.9743	192.403	273.4874	204.4341
BANK1	BANK1	0.0664	0.164	0.0357	0.2669	0.1018	0.1563	0.157	0.0591	0.4973	0.59	0.445	0.2386	0.0798	0.0596	0.0608	5.9285	0.8553	1.4186	1.1367	0.2506	0.2091	0.0395	0.9061	0.0885	0.0263	0.1303	0.2424	0.6867	0.1774	0.036	0.6916	0.4285	0.2567	0.3799	0.1767	0.3164	0.4277	0.4066	0.5973	0.1443	0.2154	0.0394	4.6027	0.1942	0.1864	0.7845	0.1104	0.1632
BANP	BANP	5.6345	9.5568	3.4612	5.3392	3.042	7.5827	4.7235	6.4572	4.653	5.122	7.4746	4.4952	5.0037	4.2126	5.9968	6.0927	5.0551	5.851	9.1281	7.9774	5.842	8.1035	5.4462	10.0679	4.6402	5.0748	6.6725	5.5962	4.277	7.4363	6.6635	8.8472	3.3117	5.7411	4.7698	4.5226	4.1835	4.3974	6.4747	8.0929	4.481	6.2748	5.7594	4.0108	4.5101	4.409	7.0299	5.1258
BAP1	BAP1	99.5521	90.0613	39.4221	102.7202	80.4235	157.4201	120.6644	94.7619	110.6588	57.9413	148.4734	68.2361	72.052	89.2413	66.5047	110.3959	112.2882	91.8841	95.6834	99.392	149.4847	137.1307	102.8548	153.6176	148.3189	54.0976	111.1977	90.0449	76.2283	83.2863	67.2671	85.6537	55.8676	111.0103	113.1344	136.0705	115.1585	107.0567	103.5225	41.2489	84.9082	70.6185	110.9599	83.8056	101.4587	119.8523	103.9542	68.8762
BARD1	BARD1	4.7019	7.328	2.8732	3.2159	2.2665	11.7041	2.7463	4.0402	5.0107	2.6507	3.7449	3.9133	9.3203	4.7378	4.5155	8.0006	5.7039	9.5601	8.933	4.4054	3.0902	2.9809	8.0287	15.6284	2.4718	1.6586	7.5063	9.9867	2.4068	11.7235	8.252	6.6837	3.6925	9.4321	6.1398	2.5113	3.0079	7.0986	8.3414	13.0473	5.6689	7.064	27.9974	2.9473	2.1615	2.314	6.4728	3.2182
BARX1	BARX1	0.0517	0	0	1.7285	0	0.2016	0	0.4655	0	0.1541	0.5498	0.1319	0	0	0	0	0	1.0978	0.9212	0.2193	0.1591	0.2074	0.1442	0.0344	1.379	0.057	0.0447	0.1479	0.0345	0.6299	0.6351	0.2	0	0	0	0	0	0.1154	0.2568	0.0361	0.0328	0.0552	0.181	0	0.0768	0.0646	0.2899	0
BARX2	BARX2	0.2176	0.1131	0.0584	1.3767	0.9259	0.0539	0.8354	0.0242	0.3167	1.5861	0.4858	0.5759	0.098	0.0325	0.1393	0.0438	1.2036	0.1467	1.2065	0.2394	0.1935	0.0647	0.1517	0	0.043	0.16	0.0209	0.2595	1.1457	0.1179	0.13	0.2183	0.0637	0.6754	0.5303	0.6639	0.5081	0.3959	0.5663	0.557	0.3067	0.0129	0.9146	0.187	1.8849	0.7708	0.3842	0.0617
BASP1	BASP1	293.4065	233.7939	72.676	220.4443	149.3236	296.2645	187.4807	264.2998	100.5016	160.1822	600.0853	211.2544	64.8016	166.5449	140.8538	72.1304	390.8849	42.411	132.888	299.224	124.3635	340.9532	250.7121	415.336	113.3048	223.1793	245.3824	123.9509	203.8711	108.3335	172.5243	635.0262	154.9627	227.2149	319.0011	503.2959	494.9965	291.8465	215.0543	301.1263	243.5683	223.3981	66.3909	206.8775	359.5855	672.3752	402.9158	244.0261
BATF	BATF	1.8572	11.3755	3.0707	38.7855	1.2728	0.3813	2.3382	2.8368	2.2866	2.9732	0.2888	1.081	0.198	0.9862	5.6312	6.6107	2.212	7.3161	8.0136	0.3456	0.3009	0.3923	1.4997	0.8462	0.8693	0.4313	0.3379	8.1137	1.4354	0.4169	4.2036	8.4483	1.03	3.7367	0.8447	1.1129	0.2776	13.6798	1.7345	8.8716	0.62	0.8346	9.6555	0.3025	1.8871	0.4277	1.3706	0.9972
BAX	BAX	58.6254	83.5798	40.6292	171.7416	36.9296	40.3348	48.6951	55.478	68.3753	50.9631	52.0293	52.6771	31.8504	43.0406	58.5513	57.5478	32.1522	108.523	90.6376	50.6103	41.5979	42.3579	66.6592	80.1851	70.7576	47.2507	70.6692	128.8403	27.8274	62.9448	62.6042	96.8196	45.928	53.5133	61.045	34.5921	31.8892	50.8989	32.5032	62.5709	34.8757	62.009	90.5443	25.8258	29.8626	27.5086	55.3939	48.5874
BAZ1A	BAZ1A	10.2338	17.6687	5.8873	6.6886	4.2422	17.9814	9.161	8.4081	3.5835	4.2588	7.5065	7.7186	17.4044	11.294	13.3829	8.7946	10.0478	12.1806	8.266	10.3249	15.4521	9.1983	10.0914	44.768	4.2024	14.3257	14.8789	12.6142	9.1079	20.3132	19.5277	13.4755	6.8481	21.4835	14.4442	8.5708	7.6242	12.535	6.783	30.5625	9.4032	19.7636	13.2578	10.1195	7.2096	5.3994	12.1278	13.4033
BAZ1B	BAZ1B	63.1552	96.7551	27.2296	30.7979	32.1721	89.4528	72.3467	62.8767	66.4241	42.1535	50.7796	41.3157	72.7505	49.0857	43.2589	124.7625	69.0959	77.401	74.9706	81.2497	88.4663	55.6306	105.3381	122.8597	28.1103	60.8367	89.1235	63.0338	54.5345	84.673	77.424	83.3116	27.9385	111.561	82.3775	73.0761	60.1629	80.4954	71.0233	98.3854	53.6447	62.2764	123.6127	48.5197	46.0695	62.4077	101.9465	55.3669
BAZ2B	BAZ2B	7.2622	10.218	5.8273	3.1828	5.8167	18.702	8.6362	6.0349	8.1244	3.6847	6.3937	8.2094	10.8472	8.1451	9.8189	13.026	14.1656	5.7776	10.725	8.9189	15.1618	9.3619	9.97	11.3911	4.0522	7.913	7.0355	6.8606	12.2965	16.2217	13.4419	9.4436	4.1923	14.4918	15.3853	8.3147	8.8032	12.1431	8.6335	16.5432	12.1947	11.7148	12.9343	8.1109	6.6332	8.6092	9.5697	6.8937
BBC3	BBC3	7.7607	5.6129	3.8369	6.3068	3.1196	6.8095	7.2292	8.2656	11.1128	4.8749	6.7994	3.1981	3.0198	3.5247	4.1956	4.2994	4.692	8.8723	5.6037	5.2971	3.5944	5.4294	5.0251	9.521	4.7873	8.0906	14.1779	11.8406	3.9921	2.9503	4.571	9.5891	6.3775	3.2243	5.5661	3.9485	9.6586	2.7986	6.0442	7.5161	3.83	8.7237	20.3513	4.7595	4.5466	7.6022	7.5078	5.7866
BBOX1	BBOX1	98.8439	63.9625	38.9209	13.576	132.6182	15.3677	85.1527	113.3633	271.2739	101.8545	51.4503	45.3164	120.7582	80.0528	114.3133	124.5979	82.4102	67.7312	51.5702	66.4924	41.7479	31.8891	124.1841	73.3518	22.8206	8.7319	8.4315	23.3663	120.9697	85.9399	86.8758	92.6771	15.3041	85.3053	15.2706	98.453	25.5134	56.8105	91.0891	18.1199	144.7619	80.133	186.4661	64.6545	59.6178	38.7086	91.7468	14.8031
BBS1	BBS1	0.3181	0.5797	0.1251	0.2006	0.1133	0.7421	0.2556	0.4146	0.4153	0.2735	0.4984	0.2643	0.4397	0.4677	0.3653	0.5271	0.7098	0.1796	1.1602	0.7638	0.6649	1.2569	0.3921	1.005	0.2632	0.6937	0.8184	0.3176	0.4049	0.4147	0.4658	0.3245	0.4287	0.5112	0.2557	0.2477	0.4286	0.2533	0.1995	0.4648	0.535	0.3711	0.6945	0.3205	0.2527	0.37	0.4564	0.4276
BBS10	BBS10	35.0706	31.3854	14.0534	7.3302	20.3498	67.6432	32.9754	24.9846	21.3624	12.0694	18.7344	22.341	37.7907	30.5399	32.7446	29.9354	41.3313	21.2913	25.5004	19.723	66.7544	26.6646	33.6513	60.4243	5.3361	35.9001	54.447	38.3126	32.4961	65.4523	38.8708	43.1594	18.9943	72.6287	39.3094	38.6349	34.6605	38.7214	34.0869	51.1892	33.8179	45.0278	35.4074	30.4284	26.0882	30.7364	34.6739	36.2876
BBS4	BBS4	14.6187	20.6153	8.9969	7.5505	13.8527	10.6522	16.6961	15.9104	30.2641	19.6158	18.1954	12.6874	20.972	11.208	18.5734	38.5981	24.8231	20.0173	31.3197	19.0066	25.7416	16.5585	20.3445	29.6649	6.3404	11.1097	11.2265	25.366	16.4065	30.3156	24.8374	26.0944	8.7568	19.3561	17.5461	25.2504	17.5654	24.1908	18.3622	16.779	18.186	25.1482	62.5982	13.0446	11.7723	19.7128	20.974	8.8491
BBS5	BBS5	6.301	8.3175	5.024	9.1355	10.5512	7.0354	10.3858	9.4108	17.0994	11.7382	10.7359	6.5847	6.7109	5.9663	8.9325	9.7342	12.469	10.1583	11.6442	10.1788	6.3275	10.2837	10.2757	4.544	1.7637	5.4341	6.4501	9.918	7.2018	6.2759	6.0096	9.545	4.0559	6.4742	5.7408	8.626	7.7765	9.5082	6.9167	9.3193	7.7235	7.5328	14.7741	5.3617	7.204	8.3045	7.3952	4.6044
BBS7	BBS7	5.4278	9.7271	4.324	5.1388	7.2864	15.9665	10.4411	4.9717	12.0001	6.8805	14.5699	5.9479	11.1464	10.2222	9.3128	11.3548	15.3894	12.6177	13.8645	10.4356	11.4182	6.5598	19.8506	8.4546	9.1474	10.2101	15.2341	10.4671	11.9864	14.7884	13.3242	14.3244	4.4304	16.4346	16.4263	14.4058	15.7094	16.1076	12.2892	16.1985	9.4656	7.0302	18.3812	11.9861	11.763	23.0961	9.6835	8.4153
BBS9	BBS9	6.9286	10.8268	4.2652	5.2218	5.0829	11.0781	8.416	5.7211	13.2502	8.4514	6.4043	5.4904	8.0013	6.1141	7.955	14.6373	10.1301	12.1057	9.454	8.4071	11.4476	6.1007	16.6163	10.7887	1.9672	5.2426	8.3102	8.6584	7.3551	10.6597	9.4316	10.2931	3.6986	13.4915	6.8819	10.1943	7.0858	10.4736	9.8573	10.0484	6.9643	6.2953	14.3639	4.8683	5.0922	6.2255	11.9625	5.2377
BCAM	BCAM	20.7029	22.4419	49.2954	31.7322	16.477	20.042	25.5236	22.5994	27.0076	33.5837	21.905	18.5001	13.3753	23.882	17.3001	12.9893	16.0869	98.6149	26.6455	24.5839	9.667	13.563	41.3717	10.1183	26.8645	30.3699	46.3603	31.1882	12.1408	27.4546	15.5433	24.0144	31.3716	25.756	25.6063	21.2156	13.3127	11.9593	11.1065	11.7611	13.5877	13.4068	39.1564	13.0192	16.6059	12.2556	11.4542	15.7407
BCAN	BCAN	4459.3079	2090.3437	1093.2421	1453.6135	720.5218	4317.7207	3194.8624	2846.3085	1334.8293	539.3417	2481.4446	1943.1489	3133.4259	2291.2536	3335.8791	1629.4312	1883.8847	1366.1886	1067.3376	3728.253	3063.7375	3249.6839	761.8309	5442.4961	3430.5435	4246.4705	7581.497	926.1816	872.7177	5158.4203	2645.9139	3988.2506	2322.8343	2866.9942	2984.169	3656.1404	1808.6166	2216.1384	3187.5959	6061.8756	1427.9457	5819.1452	901.6225	4848.6558	1259.9579	745.0439	4132.4926	3460.3153
BCAP29	BCAP29	0.129	0.3395	0.1559	0.1603	0.1976	0.3595	0.2786	0.1614	0.513	0.1346	0.3049	0.1097	0.3158	0.2278	0.1327	0.7011	0.4963	0.6361	0.8047	0.2395	0.4964	0.1726	0.2587	0.5906	0.1004	0.2402	0.4042	0.2077	0.2583	0.4913	0.161	0.1872	0.2124	0.3082	0.3109	0.216	0.2565	0.1681	0.206	0.0901	0.2455	0.1377	0.3389	0.2121	0.2036	0.2923	0.2563	0.1371
BCAP31	BCAP31	186.6372	153.1158	132.5111	336.5973	215.3062	170.5801	185.9185	241.2891	208.121	185.2443	233.3667	172.5196	112.372	155.7724	152.2698	249.9601	131.8591	385.5862	203.5583	181.4681	164.6088	179.8391	225.6364	157.7619	208.5409	123.066	136.3452	191.6017	136.463	266.8438	238.1825	207.3034	134.7959	219.4697	158.7762	187.0268	163.1089	185.3944	171.2883	167.7731	169.8499	133.7652	222.7167	159.0054	137.5842	179.8896	170.9006	126.2648
BCAR3	BCAR3	5.5849	7.1072	5.7502	3.0572	15.6557	2.8277	9.8527	14.5635	19.5053	10.7199	7.9256	8.2196	5.9942	4.7352	5.848	18.9362	6.9899	11.2978	5.5984	12.3032	3.963	3.7007	19.5477	3.9812	1.0261	3.5941	3.2972	5.3661	11.901	8.4042	5.3963	6.9848	5.5399	4.8865	5.8478	8.7192	7.5293	8.5103	13.5022	6.5444	12.1002	3.526	15.4576	5.3251	5.6655	9.1135	10.0862	4.1237
BCAS1	BCAS1	154.5118	43.2686	36.1165	57.7805	81.3984	33.6953	91.1484	94.2501	59.8899	101.3994	25.1584	114.7785	46.1446	20.1906	28.0065	39.0432	7.2722	31.1132	10.704	34.5118	100.0724	185.7992	60.7487	189.6789	1.8429	105.7011	57.7393	233.1458	191.5573	80.197	111.8747	38.3739	73.3023	84.6316	43.3865	49.4502	84.8088	132.2141	25.4045	103.8837	36.6921	19.2477	58.9291	13.7943	37.9306	123.5514	21.5044	184.3252
BCAS2	BCAS2	53.3412	79.2212	50.1667	89.5576	57.461	60.2036	45.0774	82.8209	149.2125	90.7402	122.3869	83.1528	95.766	46.8118	81.4297	116.2623	106.444	106.9089	116.8405	75.4464	73.6948	66.0416	133.8329	134.3584	43.8107	58.5369	64.6514	94.6197	63.9752	141.6377	110.4599	136.5336	42.2692	64.3056	68.1114	78.1922	101.738	107.1823	100.5474	101.0623	55.5317	77.9227	142.7243	68.2745	60.5085	109.8908	109.3984	47.1417
BCAS3	BCAS3	8.3979	6.858	4.341	8.5297	9.096	13.6669	12.3106	10.1652	10.2148	6.787	11.6286	6.9609	7.4943	6.9488	6.3583	9.14	11.1278	7.6972	11.928	10.7181	13.0217	10.1291	10.9733	14.6253	7.7179	6.4403	8.5785	9.7771	8.0379	8.8237	10.9619	9.9415	5.0672	10.7256	10.2245	12.2144	11.7265	11.0811	16.0538	14.2145	9.1324	8.352	7.463	8.2319	6.9068	12.6069	9.1825	7.3827
BCAS4	BCAS4	1.896	2.3435	0.86	3.0058	1.6127	6.0069	4.7771	0.9697	5.675	5.258	11.9466	1.7707	2.149	1.5046	1.1715	3.7272	6.7351	1.8633	3.4623	3.773	5.6339	3.0886	7.3747	0.2151	2.5852	6.539	2.3572	3.5523	2.3794	2.318	3.7663	4.0121	3.0505	6.5164	3.642	7.4029	11.3753	1.9947	2.0123	4.276	2.5496	2.4449	3.327	6.8764	4.5122	16.8478	2.8515	3.4779
BCAT1	BCAT1	6.4008	4.0151	2.4772	8.8201	2.3434	1.8468	1.7319	1.6382	6.2609	3.1327	6.1705	3.8059	1.8193	1.7478	2.1778	12.6007	9.6533	37.9932	31.7071	2.911	2.2064	1.6797	15.6391	5.5089	0.8693	14.8814	1.3667	61.0996	3.3045	1.4381	9.9164	4.3157	1.2268	13.413	5.6205	3.9651	8.0893	7.8085	4.343	35.3238	4.3905	0.7294	5.8232	3.6642	4.9269	11.7384	3.2834	1.0336
BCAT2	BCAT2	8.9553	17.5931	15.3943	21.7892	8.6833	7.0731	6.8708	14.8341	17.0205	13.2606	18.39	11.6605	10.5085	8.4958	23.4799	9.8047	9.3418	15.7582	41.2881	16.4001	6.6602	10.3147	9.5036	18.3226	22.6271	6.7147	9.3842	16.5374	9.4284	13.3542	14.4275	15.3048	7.5055	7.8798	6.7544	6.4049	6.5415	7.4155	4.7797	7.0104	6.2305	17.4359	25.3467	4.7629	5.4883	6.8499	11.2117	6.3344
BCCIP	BCCIP	55.2399	45.4253	27.4247	31.2745	32.6699	49.8132	52.4722	39.3322	25.4107	16.3888	42.0391	37.4675	22.8778	42.1897	36.1313	23.1718	29.6408	21.0392	24.3361	33.2446	65.4218	57.8279	19.797	49.39	24.7083	51.3045	47.3763	32.8734	37.8145	37.7675	48.6807	33.0538	30.6897	53.1881	47.8799	55.1456	36.5147	45.3877	16.6259	42.6941	53.7394	48.8258	32.8341	42.0206	37.7216	32.5146	35.1931	41.7128
BCHE	BCHE	128.6803	107.5279	44.0082	94.1053	46.7959	78.8116	108.7181	55.9981	57.1107	20.8334	75.7471	108.2136	69.2585	137.4149	135.1152	83.1063	141.2875	42.8874	76.8753	76.4279	202.7114	106.3993	58.1121	205.8216	13.5508	110.9844	186.8557	51.1964	65.2962	144.0874	110.4974	119.587	114.024	184.3833	114.5527	196.6573	85.5959	145.7785	80.2079	231.7556	144.1696	105.1947	12.7841	95.264	115.8079	38.8001	113.8884	141.6013
BCKDHA	BCKDHA	0.1007	0.4006	0.0974	0.2185	0.1543	0.0674	0.1874	0.5243	0.0754	0.2163	0.3572	0.24	0.2177	0.1084	0.0663	0.2433	0.1094	0.163	0.7756	0.1995	0.1737	0.1617	0.3091	0.7246	0.2867	0.2001	0.209	0.3172	0.0538	0.6876	0.0619	0.156	0.1486	0.0592	0.2143	0.027	0.0916	0.12	0.1716	0.422	0.1789	0.3011	0.2258	0.1247	0.3291	0.0252	0.1884	0.1028
BCKDHB	BCKDHB	30.4031	22.9468	14.3228	7.5725	36.712	29.8787	36.3928	35.9013	57.7116	25.648	15.5111	24.6985	27.9598	32.2068	28.9005	53.2538	28.6004	28.1938	26.9879	24.7868	32.4014	27.2004	46.9285	31.5021	4.9146	25.9213	30.2918	16.0241	44.8111	49.5174	25.4783	32.8829	33.6001	46.226	24.647	34.4582	43.2759	38.1502	28.7365	20.9699	57.2154	25.3028	48.4845	28.4789	24.5028	35.7697	24.4534	25.894
BCKDK	BCKDK	38.9368	53.0336	28.0017	79.554	39.9164	52.6308	47.4976	47.8154	40.6313	28.4259	59.3063	40.0077	27.238	35.7751	47.8608	38.9204	45.0303	48.16	81.7802	38.0954	34.4616	35.7661	44.6562	57.0228	64.3228	30.9672	50.7868	57.6358	30.3279	31.3977	45.7199	64.2031	27.3954	59.3677	48.3421	46.4474	30.1748	45.3136	47.7604	59.0947	28.1834	40.232	38.1485	30.4965	31.8073	35.2997	39.6937	27.9346
BCL10	BCL10	5.1135	8.1536	5.6869	12.8284	5.3398	5.8396	4.2162	7.3943	10.0776	5.8382	8.4242	7.777	7.8515	6.3875	8.6918	9.1248	16.116	13.1521	10.9513	6.5242	6.2707	5.1098	8.6899	12.0787	3.6569	4.4901	7.2516	14.8458	6.1717	11.3576	8.0141	11.2412	3.849	8.025	6.6876	7.0595	6.1773	10.7364	11.7332	12.867	5.1635	7.4291	14.783	4.9252	4.8353	4.9712	9.9507	3.6197
BCL11A	BCL11A	0.0574	0.3116	0.2727	1.7124	0.1162	0.1856	0.1524	0.8147	1.2673	1.0063	5.3464	0.9947	0.4198	0.1269	0.1523	0.4938	2.3212	0.4192	1.5959	0.2931	0.2438	0.2723	0.5006	0.4017	2.3925	0.0408	0.032	0.6593	0.6002	0.0135	1.1508	1.1599	0.0702	0.1442	0.6051	3.3185	2.8671	0.4793	0.8746	0.7466	0.5234	0.0494	0.2385	0.7329	2.5278	3.3472	0.7852	0.2579
BCL11B	BCL11B	3.3399	2.8489	0.1414	1.0095	0.6274	4.0904	1.4418	1.3838	1.1346	0.8754	7.8508	2.226	0.8764	0.9801	1.0855	1.3167	5.9214	1.8612	4.1099	2.362	0.884	0.7684	6.6094	0.9563	0.3973	0.3872	0.1839	2.4052	1.3347	1.6787	1.8705	2.8883	0.297	0.7272	1.3717	5.863	2.7251	2.9772	6.3191	2.2056	1.3225	3.0254	0.842	1.8928	3.3882	5.9445	8.3125	1.0399
BCL2	BCL2	11.45	8.3786	3.9193	3.855	11.9328	8.3136	17.2862	13.9062	9.92	8.0601	6.8216	11.2886	11.3712	4.1845	9.5833	11.3961	14.5705	8.3077	4.2249	7.6194	12.4691	6.9037	23.8154	13.3776	3.0576	6.792	9.2433	12.5732	11.8049	12.8719	8.0529	8.3271	2.3874	11.8492	9.7247	16.6768	12.0119	14.1241	23.5341	9.4352	17.451	11.6831	15.5797	5.5701	6.1468	12.4632	11.4903	6.0043
BCL2A1	BCL2A1	5.1963	38.3327	3.5249	35.0202	4.12	0.5081	3.2712	1.9159	1.3649	10.0588	0.4849	2.094	8.7429	2.9433	25.5848	12.1659	28.3879	7.5611	15.1429	1.6118	1.347	1.0976	8.0108	1.882	0.0811	0.5532	0.2364	16.8308	3.4685	1.611	16.7321	6.4094	1.2009	11.1254	1.5151	1.2212	1.0358	28.6391	6.6649	16.1029	1.2723	3.1622	28.4849	3.7382	1.9631	0.9688	1.0227	3.7976
BCL2L1	BCL2L1	55.5984	59.7968	42.4095	110.2947	97.7574	67.118	63.1901	108.234	80.2271	74.2343	77.3982	80.4758	57.671	69.5447	67.7699	71.4009	57.7531	103.3122	88.8871	87.4583	53.0376	60.8345	102.4342	40.5882	43.9797	34.7759	43.3545	94.5416	68.8557	69.8798	85.526	107.0763	46.2566	70.2444	57.3108	69.0333	61.9522	72.9479	74.1102	86.0995	49.5887	98.069	61.0195	61.3177	44.5975	69.4999	58.5506	34.4688
BCL2L10	BCL2L10	0.0688	0.2011	0.0831	0.1865	0	0.23	0.1828	0.5506	0.2574	0.2871	1.585	0.117	0.1393	0.185	0.1698	0.1246	0.8715	0	0.4412	1.0213	0.2117	0.138	0.2878	0.3664	0.367	0.0379	0.1189	0.689	0	0.461	0.1584	0.4879	0.1087	0.0506	0.32	0.0461	0.7032	0.1536	0.1464	0.048	0.1309	0.0734	0.53	0.3724	0.0511	0.8168	0.0643	0.0585
BCL2L11	BCL2L11	8.0678	7.7945	3.4497	3.3751	5.8876	10.626	8.3041	8.0332	4.1317	4.4785	8.6736	5.7156	10.5754	6.8931	8.3335	12.7225	11.4234	9.4698	7.3643	11.8449	15.3205	11.0211	5.9972	10.0921	3.3089	3.4204	4.1106	12.3753	8.4234	14.9563	11.8889	11.4625	3.7842	11.2812	3.0983	14.8232	9.2049	6.8784	10.4953	12.978	9.0339	20.9885	8.9078	3.0261	7.5489	5.938	11.0453	5.3062
BCL2L13	BCL2L13	31.3962	34.4579	16.0497	23.4237	33.3895	45.6265	52.3608	34.596	20.2946	15.788	27.2847	31.7044	34.3328	29.8289	26.3168	52.0433	50.0142	34.9174	36.3842	30.7267	49.956	30.0922	39.3168	52.9018	12.3296	31.3001	37.1213	46.4328	35.2199	34.6348	38.7934	28.8492	22.6057	55.0228	50.8631	44.9346	33.4109	47.7317	52.8721	40.6577	35.1987	42.4547	25.6199	26.4984	35.3558	42.0589	40.8151	24.7686
BCL2L14	BCL2L14	0.1597	0.1245	0.0429	0.0481	0.2854	0.0692	0.0707	0.2309	0.9464	0.4127	0.1887	0.3019	0.0599	0.0716	0.2629	0.9429	0.2088	0.0538	0.1265	0.1506	0.1311	0.1068	0.0742	0.4727	0.0316	0.0294	0.046	0.1778	0.2487	0.1081	0.0818	0.2632	0.0561	0.0652	0.0354	0.0713	0.0403	0.2246	0.3275	0.2106	0.3039	0.0663	0.2113	0.0412	0.0791	0.0666	0.1161	0.0302
BCL2L2	BCL2L2	53.544	41.7803	28.4647	28.5774	40.3969	56.927	57.3979	40.4754	46.087	50.3666	101.4489	55.9137	51.9712	47.826	41.5376	37.9119	74.9341	34.2728	22.7133	52.8304	56.5836	48.6031	64.2405	47.6894	7.4674	50.1702	31.6017	66.2907	74.6696	26.084	52.4025	49.7438	31.2734	48.898	64.2734	64.5693	102.9614	62.0847	44.6167	36.5847	59.7161	30.7538	23.1215	51.8376	72.5165	127.9965	50.1764	47.9412
BCL3	BCL3	5.1452	23.0603	4.6228	15.9525	3.7727	5.3104	6.3703	8.9781	9.0256	4.4063	6.1331	2.5938	5.8807	5.2453	9.9168	9.0641	14.2247	13.433	28.3202	10.1179	2.8518	4.785	3.7621	2.8115	5.5539	5.7895	3.9781	17.4756	3.8746	5.0379	6.349	16.5085	5.7309	7.2203	3.0598	4.0057	2.9145	5.478	7.096	16.2725	3.2546	8.2606	47.0141	7.4399	4.2667	3.3906	8.4412	2.6419
BCL6	BCL6	111.8265	149.9821	55.0961	50.3864	54.6979	124.0121	76.9274	88.8521	65.8038	31.6707	79.7197	41.0531	98.3325	39.8178	67.5353	92.413	194.5832	48.177	125.2362	107.1064	66.5325	91.5141	95.7216	157.6942	20.3588	27.4624	83.8908	97.047	73.1125	84.0289	102.6812	93.656	49.372	85.2552	74.5511	68.0507	60.2093	71.5415	70.2739	238.5002	97.5261	183.4794	68.7617	46.4045	46.1354	42.8727	82.0954	42.5321
BCL7A	BCL7A	43.9102	39.3754	17.421	14.6493	16.6798	78.5013	60.1278	32.191	13.7823	6.642	48.9499	24.7073	40.1724	36.8671	30.9986	17.1957	33.8447	5.9675	9.7418	33.2228	73.0878	56.6181	12.6328	63.0206	24.1593	48.9383	53.1163	29.3155	25.7771	47.141	37.1055	45.2111	24.0535	59.1077	64.7906	59.9112	42.6593	35.4035	42.6025	70.5454	34.5681	57.1655	18.5853	38.6872	37.3343	39.0069	58.149	44.2597
BCL7B	BCL7B	50.3107	66.8265	30.8614	61.301	48.7661	59.2734	48.5557	62.5898	76.8112	40.7843	65.6857	42.2862	36.2829	40.5736	36.8183	86.6551	57.7569	69.3933	72.7144	62.5803	48.0995	51.283	64.5528	76.7716	55.1982	37.3797	75.6298	53.5352	43.4509	43.0558	45.6773	72.51	33.2338	51.0979	49.3408	51.3488	52.1348	53.5817	56.7299	46.1347	40.9909	35.9972	86.0162	39.0879	42.7268	55.8273	69.6739	37.3871
BCL7C	BCL7C	19.2209	18.8786	9.4363	62.0613	21.1231	20.8169	15.5038	19.4665	18.2693	15.7671	13.3293	20.7565	12.367	14.4698	14.0125	11.5699	11.9214	21.5142	20.1952	13.3616	20.1729	21.8367	17.9294	22.5478	83.3274	15.2649	20.773	19.8373	14.4081	15.7547	15.9433	26.4694	11.3095	20.3266	18.783	15.8544	12.1519	15.7982	17.1118	11.4806	13.4466	11.3249	24.2468	15.3308	12.2101	9.5519	14.4877	16.9073
BCL9	BCL9	23.2967	25.5894	7.2969	11.1243	8.7469	41.8433	26.1244	23.4583	19.4399	9.1263	22.2172	10.0313	18.124	19.9292	13.2893	27.7634	33.6949	18.5061	24.4222	20.5995	31.3319	22.0716	32.3645	33.5575	12.3732	21.2125	22.1779	23.0582	15.0529	22.1062	23.9092	32.6964	9.4591	28.0392	24.8016	31.034	20.6326	24.9902	40.7499	30.5195	17.0413	26.2329	51.4829	29.7525	15.1921	24.7743	27.0418	22.6798
BCLAF1	BCLAF1	43.8221	44.9397	19.0334	23.5395	31.2386	78.7577	40.0672	32.5959	41.865	29.2434	37.3142	37.2678	51.346	42.6818	41.9432	51.3382	60.069	32.7417	49.6884	30.0323	88.422	38.526	47.0686	87.6614	15.842	44.173	48.4048	39.8117	44.6809	81.6213	63.214	65.3143	21.3075	70.6796	71.1154	62.4549	56.9177	57.2125	48.506	65.1168	42.0281	52.2752	57.7952	52.6295	39.382	49.121	56.6695	45.0485
BCOR	BCOR	11.1695	15.3786	5.4949	3.4787	5.2148	20.8434	11.0501	9.8383	6.0731	4.1415	9.0976	4.6255	9.5451	9.2192	8.6061	6.5885	11.2159	7.5562	9.9073	11.2468	23.4435	8.8891	9.9135	47.8762	4.3514	8.487	9.2651	8.9053	12.0147	14.763	16.5347	8.917	5.0458	16.1024	19.8101	9.5936	11.5711	10.582	16.1975	14.443	8.1246	8.8451	16.2988	10.8013	8.1083	9.8168	15.6981	9.8698
BCORL1	BCORL1	6.0748	9.2349	3.3925	6.2137	3.302	12.9107	7.3497	12.8971	6.2099	3.5791	6.6234	4.4393	6.2901	4.54	3.9399	6.446	10.2792	8.686	9.7937	8.0147	4.4768	6.1465	10.9416	9.602	3.8541	5.4879	6.4219	9.2055	5.4292	13.1342	9.8355	11.4367	2.6061	10.9836	6.3874	7.3168	5.3037	10.7082	7.9313	12.2288	5.5051	4.8491	10.6099	4.248	4.7592	6.9428	8.1126	4.1373
BCR	BCR	67.69	54.3785	23.2659	26.2773	68.7318	275.1698	100.6943	114.6425	43.8199	21.341	42.5274	54.3772	77.5712	56.5331	48.9575	71.9711	48.0151	46.6914	43.3698	95.0232	103.6472	114.4373	48.9421	62.7281	17.5869	55.1768	150.9749	27.8123	43.7048	35.9278	107.3752	53.0177	51.0169	92.7675	108.1728	60.7732	76.7075	39.7461	92.4504	61.8752	61.2279	94.9206	21.5359	91.1641	47.1486	63.8013	62.0404	70.3126
BCS1L	BCS1L	34.2941	28.4782	18.9102	26.2538	22.6807	29.7886	25.0446	32.3462	26.8527	17.3875	27.6666	23.956	22.7533	24.1771	29.804	26.0335	20.6066	23.8398	37.816	27.281	40.9708	45.6278	21.2116	40.6172	39.5373	33.2733	34.2913	27.3545	21.1616	28.6105	34.6955	21.6093	23.2958	26.2281	23.1275	25.5671	21.6545	25.9592	18.7875	26.7451	25.1516	33.7366	41.9015	17.571	19.9928	19.7016	28.056	26.8837
BDH1	BDH1	4.6989	5.6532	2.0735	1.4227	3.8522	1.3522	7.7754	4.8025	13.1478	4.8174	10.6128	4.0105	1.6905	2.1277	2.376	18.4992	5.9355	1.4755	3.8425	5.1422	3.6398	8.0685	6.4256	2.9963	1.4272	3.6424	0.3583	5.3459	3.0032	2.6949	2.1404	5.0614	1.1611	3.0876	2.2611	8.8091	9.1377	4.3725	4.289	3.4897	5.1725	0.5163	8.8055	7.3661	5.1653	12.8443	4.931	3.0483
BDH2	BDH2	9.7094	14.3583	20.9195	11.2296	47.4095	6.6722	32.0972	10.2917	74.4255	22.9248	9.0283	14.4178	21.4822	13.2369	22.8128	83.1962	17.3892	21.7006	33.0836	19.8367	10.7127	3.7595	21.4791	10.7419	12.2412	4.3576	2.4212	14.5931	35.6216	39.1999	16.5562	17.5535	6.3994	18.7788	7.1716	22.6208	19.7396	20.3756	24.368	16.2182	78.4683	25.0062	30.427	14.9838	21.0472	25.7582	16.7541	2.2189
BDKRB1	BDKRB1	0.0191	0.0671	0	0.0691	0	0.0426	0.0254	0.0383	0.0716	0.2053	0.2034	0	0	0	0	0.0231	0.1385	0.2708	0.1908	0.0811	0.0235	0.0767	0.1867	0	0	0	0.0331	0.3831	0	0.0466	0.0294	0.1233	0.0403	0	0.0508	0.0256	0.0652	0.1139	0.0271	0.1068	0.0243	0	0.2947	0.0296	0.0284	0.1912	0	0
BDKRB2	BDKRB2	0.0994	1.6972	0.0801	2.4914	0.0711	0.0665	0.3082	0.4111	0.7564	2.2446	0.5873	0.1804	0.1432	0.1694	0.5671	0.3521	5.542	1.8631	2.409	0.2812	0.1061	0.3723	2.9389	0.1324	0.0707	0.2193	0.126	4.2672	0.1238	0.6137	0.1934	1.4787	0.1187	0.8281	0.044	0.1243	0.3086	2.3281	0.1129	0.3701	0.227	0.1131	4.5584	0.1025	0.0787	0.7953	0.1115	0.0451
BDNF	BDNF	0.1641	0.0617	0.177	0.1271	0.0449	0.4638	0.3504	0.387	0.34	0.1398	1.8422	0.0498	0.1346	0.5439	0.0868	0.7431	4.0737	0.1067	0.2339	13.0951	0.2453	0.1333	13.4367	0.2419	0.1042	0.181	0.314	0.9476	0.1252	0.2571	0.423	0.6501	0.494	0.3705	0.1948	0.989	1.2316	1.8146	5.4985	0.0573	0.2602	0.1563	0.7718	1.2513	0.7658	0.6374	3.5715	0.5181
BECN1	BECN1	20.5981	22.8929	8.1765	10.0344	10.1503	29.8729	22.3469	22.716	20.3793	14.3136	19.2888	14.1604	23.391	21.0601	17.4005	20.1624	28.4455	25.9195	28.4616	22.1132	40.0511	26.5349	24.8938	33.3587	0.7421	17.7551	26.9756	37.5349	16.1419	25.7757	27.2815	28.4147	13.517	37.6366	22.732	26.5595	23.7237	30.7099	26.2195	25.9382	18.8034	19.2446	21.2322	18.6009	16.8857	22.9066	22.5803	20.1621
BEST1	BEST1	12.1842	11.656	7.9098	7.5118	36.6121	10.0086	18.1698	7.1574	15.3579	17.4417	5.4912	13.8825	10.5205	14.8947	7.596	7.0485	6.9087	4.203	13.0255	13.2906	13.7235	27.3696	10.2303	3.692	3.6771	9.8367	4.5479	8.7039	35.0887	6.3621	16.2922	6.6468	10.0726	14.4838	12.368	15.7827	12.6805	16.011	14.6806	14.6807	22.3989	2.5128	4.6886	6.7127	9.4658	19.1301	5.9341	6.4173
BEST2	BEST2	0.0686	0.0802	0.0207	0.2479	0	0.172	0.0683	0.2402	0	0.0613	0.1418	0.0292	0.1158	0.0461	0.0282	0.0414	0.0931	0	0.2933	0.3879	0.1055	0.0917	0.0478	0.3881	0.2439	0.0945	0.1778	0.1717	0.1144	0.1044	0.2369	0.0221	0.0361	0	0.0456	0.0689	0.0779	0.0766	0.0487	0.2393	0	0.1098	0.3362	0.0796	0.0764	0.1072	0.1282	0.0291
BET1	BET1	8.7698	12.2098	5.4759	9.2714	13.5809	11.2795	7.1263	6.9244	21.7376	11.2863	7.8198	9.1087	8.75	8.7957	7.2461	20.556	8.1578	16.761	19.2371	10.2267	12.8005	9.2564	13.8487	9.1809	4.4768	9.1217	18.8068	10.1127	10.1488	10.1399	9.8431	11.4249	5.2223	10.5801	9.2105	9.3609	8.2737	10.2886	11.4919	8.7435	10.6654	7.9015	12.9302	7.4811	8.4642	8.1424	12.2083	6.6761
BET1L	BET1L	27.0272	21.0379	15.4853	32.5156	32.0103	51.5225	44.7697	31.2376	34.1007	18.5601	19.1245	17.1968	21.223	23.4866	17.5633	32.2159	21.5678	30.385	43.2166	24.2633	40.5267	33.7574	28.2447	36.7785	10.4076	27.1135	33.9895	37.0192	27.5025	11.1463	27.3017	24.217	23.0938	34.9633	34.2651	32.0416	28.0423	25.2611	28.8464	23.4785	25.1702	20.3485	37.6228	23.1152	22.4628	23.4854	30.0993	23.7641
BEX1	BEX1	1039.2069	664.393	181.4282	263.4975	853.1797	1131.4215	772.0468	887.6934	445.8528	375.8414	1227.4311	550.0645	553.5134	843.7237	591.1249	98.3868	720.4018	145.7582	362.1304	699.5906	891.6963	1183.2861	877.845	761.513	649.3516	842.9303	785.9394	291.7249	763.1877	632.2128	581.5426	1228.5926	360.3481	721.8794	1194.53	1142.6979	994.0162	481.8545	606.9129	584.7848	972.6873	406.4272	143.4828	1288.7535	898.5565	1076.4691	916.7489	1037.6903
BFAR	BFAR	37.0982	31.4818	15.9734	25.161	20.512	43.0281	40.7505	25.9308	24.5425	16.7792	27.809	23.411	28.1933	31.3245	27.0216	38.3994	35.9867	47.8974	35.7663	24.8962	40.4926	30.0616	46.6074	50.4687	19.6367	33.3494	41.2017	45.7168	24.4587	29.4237	36.4307	49.4416	25.6202	48.8352	43.4829	43.3142	35.4628	38.2936	38.1047	50.8116	23.3385	32.7827	45.9444	25.3533	23.4362	28.7032	35.521	34.1928
BFSP1	BFSP1	0.4171	0.2833	0.634	1.0215	1.4428	0.4499	0.2324	0.4309	0.8309	2.4233	2.7351	1.2361	0.3635	0.362	0.8415	1.0237	1.632	1.0887	0.4604	0.5709	0.3976	0.468	1.2198	0.0717	0.5026	0.2672	0.2791	0.982	1.0238	1.3937	0.3926	1.7356	0.3261	0.633	0.5903	1.622	2.782	1.7828	0.5348	0.2254	0.3585	0.3446	0.9049	0.7495	1.4785	2.641	1.2074	0.2974
BFSP2	BFSP2	0.0226	0.0264	0	0.1632	0.0692	0.6291	0.09	0.0452	0.169	0.0808	0.0267	0.0384	0	0.1215	0.0743	0	0.0817	0.0457	0.7081	0.0958	0	0.0604	0	0.0601	0.2409	0.0996	0.078	0.0646	0.0603	0.0825	0.0693	0.0874	0.2855	0	0.09	0	0	0.0336	0.032	0.1576	0.0859	0.0723	0.0633	0.0349	0	0.0282	0.0844	0.3071
BGLAP	BGLAP	1.0351	0.7704	1.0801	2.0412	0.5045	1.7831	0.8128	1.7892	1.0566	0.6734	1.835	0.4803	0.8897	1.6455	0.8519	0.9659	0.6814	0.7614	3.6224	3.7931	2.6069	3.0212	0.7218	1.9426	4.7702	1.0381	1.5452	0.5387	0.8793	0.8027	1.0839	0.4855	0.7933	0.2075	0.7506	0.5042	0.6949	0.4203	0.6011	0.5256	1.3132	2.36	0.7251	1.6744	0.559	0.4118	1.4954	0.56
BGN	BGN	81.0298	81.226	220.844	829.4683	74.366	670.5308	83.6424	63.7417	305.9372	236.631	47.1822	75.6576	28.7961	91.2634	70.7718	363.027	103.0478	1385.7614	381.1645	76.3441	54.7998	58.2525	254.0671	228.4625	113.0245	125.5682	199.2855	328.4621	36.5947	92.4304	54.2436	205.6782	155.4097	460.0013	103.1156	57.6449	48.8064	76.6829	112.8867	56.3224	46.2909	45.6675	300.9546	40.9287	108.5671	30.3811	60.2103	91.709
BHLHB9	BHLHB9	0.0247	0	0.0099	0	0	0.284	0.1311	0.0494	0.0154	0.0098	0.068	0	0.0111	0.0111	0.0271	0.0397	0.0595	0.0333	0.0352	0.0581	0.1417	0.088	0.149	0.1314	0.0146	0.0544	0.0995	0.0706	0.0219	0.0401	0.0126	0.0636	0.0346	0.1813	0.0546	0.1101	0.1214	0.0979	0.0583	0.0689	0.073	0.0088	0.2188	0.0763	0.0488	0.1028	0.0461	0.0978
BHMT	BHMT	0.026	0	0.0471	0	0.0598	0.0435	0	0.0521	0.0974	0.031	0.246	0.0443	0.1405	0.0875	0.0214	0.1885	0.2119	0.1316	0.1113	0.0736	0.1602	0.0522	0.0726	0.0173	0	0.0143	0.0674	0.0931	0.0521	0.0317	0.0599	0.1175	0.1371	0.1339	0.1038	0.4878	0.0887	0.0194	0.1477	0.0363	0.1815	0.0139	0.2916	0.161	0.4829	1.0245	0.1459	0.0442
BHMT2	BHMT2	0.5221	1.0794	0.6456	1.4927	1.8045	1.0152	1.6299	0.3889	2.6816	6.6629	4.0329	2.2107	1.8862	1.8785	0.9794	0.7039	3.8912	10.3662	0.6752	3.5381	2.9306	0.8772	3.6923	0.1132	0.648	0.8708	2.3299	3.441	2.1236	0.9175	1.8464	2.3027	3.6725	0.9106	3.1804	4.1478	4.194	3.2	2.603	0.4408	2.2338	1.0757	23.905	2.4427	1.5328	3.0364	2.0887	1.7756
BICD1	BICD1	6.3971	6.2908	3.2707	9.0858	3.4017	9.7394	6.9043	3.2381	8.1264	4.8012	6.436	3.778	5.6606	4.8741	4.7688	24.1137	13.9297	11.2368	13.0257	4.8905	10.6717	4.6021	19.6398	21.2139	3.2663	6.4314	7.323	17.9928	5.8391	7.298	7.687	8.6343	4.379	17.1844	9.4844	7.6107	8.4693	10.1593	6.9398	14.5036	7.4452	4.0326	22.954	7.4336	5.1504	9.7079	8.7642	5.9687
BICD2	BICD2	32.3907	38.1154	19.2584	16.6317	16.045	33.0632	35.8489	22.4413	21.4171	15.2114	32.214	17.9153	29.4623	24.1188	34.1776	42.8051	34.6116	35.7857	24.1295	25.6975	22.9513	29.3779	40.038	89.3463	14.1755	29.6894	37.1801	36.7129	24.0007	30.4146	51.2179	38.4094	26.4542	45.5463	32.6184	31.6769	27.3706	38.5174	32.5915	54.9814	23.1215	36.8675	39.7471	21.4741	23.4192	30.9732	40.6355	26.2866
BID	BID	81.4218	51.3311	44.944	51.1037	64.8284	87.98	74.5933	64.5722	33.5674	28.5677	72.0501	72.1383	56.2444	92.9114	76.3932	37.7719	43.786	49.4443	38.8728	47.8653	79.333	68.102	30.2418	55.8427	61.6556	59.5562	68.3222	23.6875	49.5466	38.7295	53.5208	44.5031	92.744	75.4812	82.7135	104.4078	63.4548	53.0277	59.4608	36.9233	67.2521	127.1696	34.06	57.5096	93.716	63.8381	76.0472	74.6015
BIK	BIK	1.0492	1.6734	0.461	3.1899	0.8767	0.7442	0.5704	0.3818	0.714	0.4551	0.9582	1.3794	0.2577	0.0642	0.628	0.7488	0.0863	1.0612	0.34	3.2378	0.2936	0.4466	0.4656	1.0163	0.9331	0.3683	0.3297	1.0238	0.7003	0.8137	0.6592	1.6611	0.2513	0.8415	0.317	0.5111	0.596	0.7811	1.0832	0.9323	0.6051	1.0689	0.8687	0.738	0.5666	0.7155	2.0508	0.2433
BIN1	BIN1	93.7683	142.9078	149.5239	249.98	191.0689	47.7925	55.6895	158.4069	108.7762	145.838	146.5713	148.7661	41.2727	61.1004	150.4712	75.5041	85.377	45.5932	45.4133	127.2796	57.2531	152.4049	109.825	97.4599	62.7453	57.1817	41.529	115.1097	133.0571	73.8333	125.4917	170.1862	28.4381	100.6597	82.9531	81.2406	104.3939	132.9557	54.1102	168.9379	74.7053	62.7401	163.4451	63.5221	95.1019	141.1016	111.5239	48.2327
BIN2	BIN2	2.708	27.0427	10.5724	7.9602	5.8221	1.3064	3.9165	9.4514	11.3498	9.7043	3.7251	8.9053	5.994	6.3675	9.7578	19.3207	7.9103	13.7875	11.0968	10.8632	1.6952	4.6123	14.4264	2.4854	0.9917	1.4812	0.8457	23.3355	6.4101	3.231	15.4662	18.0397	2.1103	12.698	3.0104	4.3286	3.4516	30.1037	8.2863	28.0583	4.9081	3.7039	22.6069	1.6374	8.246	2.9163	10.5728	2.2442
BIN3	BIN3	4.7229	8.4583	3.9267	5.7941	3.7339	5.6725	5.1139	6.2009	5.33	4.1533	8.4099	3.7064	4.2328	3.4229	4.5703	8.1514	6.8533	6.3212	14.4099	10.0517	5.9913	7.4053	6.5377	10.5475	2.2074	4.4126	4.7069	8.7398	3.4564	6.2238	5.5261	6.1387	3.1894	7.5874	4.2494	4.1499	4.0979	4.6125	4.55	8.3525	5.2217	9.8146	7.7183	3.9649	3.1688	4.6324	5.6586	4.4781
BIRC2	BIRC2	34.2757	44.093	18.017	33.5769	21.3718	65.1798	34.912	28.5437	37.2514	23.9582	33.0117	36.2845	48.1497	37.9639	49.4176	55.2939	53.5022	63.0008	42.2213	33.2212	52.0252	38.5046	64.684	51.1437	26.9686	30.748	45.2182	46.0467	36.9664	83.4969	52.9051	68.5002	29.2754	71.5852	38.1593	44.439	36.5999	73.6199	46.1998	69.3106	37.8355	44.721	76.6868	33.7118	26.8998	32.6567	47.2249	33.4523
BIRC3	BIRC3	0.7601	0.374	1.261	1.4832	1.7652	0.4842	1.1705	0.326	4.595	0.8851	1.0766	1.1496	2.0535	0.8765	1.1022	9.0125	1.4198	4.552	4.0771	0.7679	0.6983	0.46	2.0784	0.1045	0.2253	0.6589	0.4797	3.3586	2.4241	0.7426	3.3264	0.8327	1.4876	1.2241	0.9464	1.3819	1.2817	1.8323	2.278	0.9603	1.0945	0.4507	10.5913	1.7923	0.7973	1.5161	1.4437	0.5129
BIRC5	BIRC5	9.3324	14.767	5.3149	48.2905	1.2567	38.324	5.119	2.094	0.9789	0.7516	4.9178	3.0543	9.5706	16.8881	8.6297	13.1372	5.2731	33.188	32.6806	4.0356	4.2305	4.7236	21.8716	195.3462	82.366	2.6493	6.4731	50.2771	2.5393	22.9501	10.2617	18.3422	4.0966	23.4928	20.7056	0.9077	0.4862	9.3988	14.5814	3.8346	3.2126	6.23	21.9378	1.2693	2.2069	2.7052	29.1616	5.0331
BIRC7	BIRC7	4.3891	0.9583	1.3789	8.2517	2.5103	2.7724	0.8944	2.2841	1.8071	2.1989	1.3833	2.3399	1.6995	1.5351	4.4792	0.2827	1.3773	0.7103	1.5854	1.7796	3.711	3.8363	0.4898	1.8317	5.6732	2.066	1.4668	0.2931	2.3047	2.4963	3.5504	2.8688	1.3259	1.7209	1.8673	1.7638	1.0971	2.0911	0.8723	1.4709	1.9304	1.6552	0.41	0.6792	0.956	0.6951	1.5865	1.9403
BLCAP	BLCAP	93.3767	44.6881	25.4539	59.2955	52.2987	74.8275	81.9978	47.7141	81.4269	49.1568	98.8837	40.5689	36.715	46.5669	43.2135	81.3851	69.6826	44.4807	58.437	61.6874	72.1396	64.7853	87.0079	65.497	58.1298	51.9307	61.9682	33.1022	41.7953	64.1249	40.3577	71.527	56.042	53.2364	72.8969	99.1401	82.0699	42.6488	53.4204	42.7591	50.9302	55.0495	58.8884	68.7264	53.1964	91.4891	64.1487	73.4585
BLK	BLK	0.259	0.0108	0.0112	0	0.0425	0.5051	0.5162	0.037	0	0.0331	0.0109	0.0472	0.0375	0.8958	0.0761	0.2122	0.067	0.0561	0.1187	0.1046	0.763	2.0786	0.0258	0	0	0.8775	1.1031	0.1059	0.0988	0	0.625	0.0597	0.6725	0.0952	0.0984	0.1487	0.6935	0.0551	0.0394	0.1808	0.0587	0.3356	0.1037	0.6869	0.1648	0.2659	0	1.3838
BLM	BLM	2.7392	3.0046	1.0621	2.0078	2.5993	3.0838	14.4801	1.6776	4.4378	2.1214	1.4577	5.9938	2.0157	4.1249	1.4132	12.1464	6.3038	5.7618	16.2928	11.9702	12.7699	3.4367	11.9563	12.9509	1.2363	1.4509	1.8256	22.9952	11.7891	1.7107	1.9571	2.1624	5.5362	6.0814	5.8342	11.9937	1.889	2.1812	1.8959	0.9039	9.2587	1.2654	12.5072	7.4651	11.2931	2.6155	4.0512	2.1781
BLMH	BLMH	45.5578	28.1558	18.0706	50.6442	15.9893	36.2647	34.3233	22.1494	22.3016	15.4299	24.9957	23.079	30.2659	32.8835	31.1506	12.8616	25.1833	43.7501	38.8578	28.9104	43.8885	34.8359	14.57	56.466	36.5311	42.8515	44.5356	50.8472	20.6394	29.165	37.8572	44.4038	18.7665	46.754	37.1643	36.6015	24.0078	31.3028	27.3561	40.7889	27.5057	36.7182	37.1928	21.4968	21.8416	20.7147	30.1645	38.3385
BLNK	BLNK	0.6232	13.2661	5.8114	3.6448	1.8196	0.3923	0.5749	5.3563	5.3101	4.469	1.2218	2.8317	0.5843	1.075	5.4789	7.6415	2.3096	2.1951	1.3172	1.9392	0.7944	1.4026	7.8129	0.83	0.2608	0.4449	0.1014	6.2853	2.4273	1.251	4.9322	6.545	0.2704	3.0831	0.6433	1.7973	1.1412	7.401	3.6532	10.0533	2.0743	2.2771	8.8963	0.3857	4.7472	0.9533	3.3721	0.4737
BLOC1S1	BLOC1S1	15.8301	14.1908	8.2069	40.004	14.2655	7.5406	10.9557	17.9256	9.2772	12.6429	10.5201	8.6206	5.697	8.4738	6.8072	7.9714	9.8175	11.1915	24.7965	6.5854	7.2842	10.3324	9.9704	22.9081	68.9336	3.6258	7.4325	21.2837	10.0179	10.7478	9.5487	10.0693	5.8588	10.2283	5.0613	8.6581	5.9743	6.6058	8.5923	9.5224	12.2308	6.46	15.3882	9.9168	12.0391	8.766	10.0874	5.6345
BLVRA	BLVRA	106.4986	67.8458	44.7494	155.8727	78.1046	102.0268	94.1689	81.9055	89.3066	73.589	56.5771	63.606	80.9086	93.5778	54.0736	97.8776	61.5038	141.5267	137.2868	83.2074	114.6651	101.0925	99.667	76.6288	93.4776	79.8759	131.4792	88.0786	55.1267	33.2374	83.3918	100.4691	65.6674	112.9733	89.9355	91.0133	79.8821	82.8777	73.2234	62.4256	64.3025	71.7716	104.7618	74.7663	62.9891	77.4751	83.538	60.3868
BLVRB	BLVRB	23.7877	65.1499	56.7372	68.8236	94.5947	9.3087	41.7401	124.8282	94.9819	83.5145	63.0088	75.5876	45.3861	42.0612	81.0406	69.7157	36.7537	81.5096	86.5957	53.2921	19.3883	29.3785	86.0857	5.8423	86.9261	9.8334	5.3949	77.344	41.6279	61.8538	85.2491	85.0958	58.2831	27.5754	27.4393	39.3597	44.1491	78.7034	86.817	41.8141	16.1242	62.6006	148.9223	15.7068	39.6689	45.7367	42.1611	22.0394
BLZF1	BLZF1	14.6748	12.0398	7.2159	7.3189	11.0224	22.5911	14.8636	8.3887	15.7092	7.152	12.1942	10.4033	11.4665	13.4481	11.8039	22.1821	19.1949	15.1793	17.5039	10.3277	24.7064	15.2642	16.5603	18.9445	5.681	13.0329	20.6253	17.4848	17.6408	16.5534	16.8312	15.1477	8.0699	18.3647	15.4378	14.9975	17.6438	17.6062	18.5905	20.8391	17.0814	13.7361	21.4433	14.3483	15.3573	14.5919	14.1621	11.8497
BMI1	BMI1	28.9358	35.5097	23.6659	38.2986	31.65	28.6653	25.6596	26.0874	37.0994	33.3462	32.5527	38.1705	33.0214	31.1929	35.8235	27.2438	35.2916	24.988	30.2805	24.8715	37.8273	31.2558	26.3692	39.8455	29.3878	39.0951	52.4964	31.7236	35.0879	62.2418	41.9539	46.2472	17.5299	33.8206	58.8997	38.8158	38.538	37.458	31.9944	33.4589	27.4152	62.9222	28.0942	31.4094	28.1981	32.0877	34.8635	26.9328
BMP1	BMP1	20.9154	28.9895	10.042	29.3868	8.7405	22.5342	17.3139	13.5134	18.7845	9.7758	14.6696	12.9611	11.5727	10.2477	15.9617	27.1119	16.7427	30.5351	41.0855	33.2048	17.9223	22.1426	16.2559	50.7227	11.0617	10.0539	14.2882	37.1987	10.1353	29.307	16.8258	19.3067	10.6652	27.7801	8.2509	14.6403	9.7632	20.295	12.8732	30.9883	12.5226	14.0622	29.4046	11.4898	9.1971	7.1172	19.018	9.9516
BMP10	BMP10	0	0.0088	0	0	0	0	0.01	0	0	0.009	0	0	0	0	0	0	0	0	0	0	0	0	0	0	0	0	0	0	0	0	0	0	0.0079	0	0	0.0101	0	0.0112	0	0	0	0	0.0211	0	0	0.0094	0	0
BMP15	BMP15	0	0.042	0	0	0	0.4006	0	0	0	0	0	0	0	0.0483	0	0.217	0	0	0	0.2542	0.2213	0	0.0501	0	0	0	0.0621	0	0.096	0	0.0552	0.2318	0	0.0528	0.2389	0	0.0408	0	0.3061	0	0.0456	0.0384	0.0504	0.4449	0	0	0.0672	0
BMP2	BMP2	144.2118	55.7409	35.8794	23.0817	24.4214	96.9892	220.2194	29.8329	6.4407	1.7092	35.1715	72.6168	81.066	171.2452	50.5202	5.207	59.6661	11.4135	16.8187	32.4637	137.5886	162.4288	8.1551	73.4602	80.9929	171.9143	194.101	27.7398	43.1595	57.5664	110.4915	60.4059	56.0584	199.0967	110.3925	169.7838	101.8072	46.649	49.3643	113.5648	52.8171	96.8255	5.1806	50.9969	90.5711	42.8207	72.2614	145.135
BMP2K	BMP2K	1.5562	7.0192	2.7626	2.442	3.4678	2.4011	5.5132	1.7721	4.9622	3.5711	1.6613	3.2457	6.0349	2.8732	4.4471	11.0507	8.2953	4.6991	4.1319	1.7945	5.0574	1.2638	11.9735	3.1425	0.9985	1.6011	1.4436	7.8247	4.7643	8.2483	5.8318	5.4516	1.8708	9.6358	3.3553	5.667	3.2199	13.8476	5.306	11.4259	4.8462	2.3916	13.2301	3.2696	3.4836	3.3265	3.2082	1.6295
BMP3	BMP3	0.0224	0.0349	0	0.0673	0.0342	0.0332	0	0.0447	0.1534	0.0889	0.502	0	0	0.01	0.0123	0.009	0.2563	0.0754	0.0106	0.0843	0.0183	0	0.1767	0.0099	0	0	0	0.1173	0.1393	0	0.0687	0.5863	0.0079	0	0.0495	0.1198	0.3386	0.0222	0.0846	0.0208	0.1796	0.0159	0.261	0.0807	0.1549	0.5683	0.1811	0
BMP4	BMP4	16.5829	15.6778	2.602	2.9395	4.9373	12.5898	7.1839	6.8026	1.8368	3.6346	5.7482	2.6918	4.9864	8.0403	5.4736	1.0261	8.9377	3.1116	2.402	10.0285	13.6366	4.8603	9.2765	57.0319	0.2345	5.1393	11.3189	8.2395	5.6713	8.0698	9.4949	24.9263	4.8164	12.5143	6.7973	17.131	6.3246	5.9107	8.5679	14.912	5.557	15.4161	5.8088	7.8658	6.9616	4.524	15.2007	7.9206
BMP5	BMP5	0	0	0.0138	0	0	0	0.0455	0.1372	0.0641	0.0681	0.108	0.0194	0.0309	0.0154	0	0.0552	0.1034	0	0.1955	0.0646	0	0	0.0319	0.1674	0.0203	0.0126	0	2.1255	0.061	0	0.0351	0.0295	0.0361	0.1008	0.1519	0.0918	0.0389	0	0.0649	0	0.029	0.1585	0	0.2475	0.017	0.1	0.0427	0
BMP6	BMP6	6.7839	2.7197	8.3562	0.7584	1.9647	3.5939	14.9572	3.5026	5.5404	3.4456	1.9124	3.1609	3.2541	7.2072	3.6695	2.6055	5.3814	7.2739	5.93	3.3567	3.5715	2.6297	4.6308	1.1494	0.6183	2.6049	6.5883	4.7687	3.2161	19.2087	3.5897	5.2725	19.2868	2.0266	4.2866	14.1287	5.6513	9.3865	4.526	6.2091	3.4214	4.0679	5.945	4.1915	2.7055	7.5377	2.6891	6.8066
BMP7	BMP7	145.5594	62.8061	28.1832	23.123	113.1811	303.7885	179.913	103.2455	129.5161	88.8834	46.0056	61.036	76.2243	144.8081	70.828	188.9179	46.7688	65.6696	119.4387	75.1227	206.4161	161.682	122.3925	60.3183	31.2436	79.716	216.4616	55.8759	84.4076	69.2941	111.4543	53.288	104.9704	144.8762	147.7857	170.5013	120.5437	35.0388	74.3653	19.1215	92.1602	80.5546	83.286	90.6584	82.1652	77.746	83.1697	120.4397
BMP8A	BMP8A	1.0542	5.4685	3.9574	8.7284	8.0133	1.489	1.2299	1.9651	4.3524	2.083	6.5626	6.9006	3.2174	4.1677	6.5964	2.4394	4.0064	1.6116	13.5849	6.613	0.6441	8.5157	3.1091	8.0815	0.5582	0.7369	3.9504	6.8756	4.7053	4.6585	6.5012	3.2181	1.6112	6.9336	5.3281	4.646	2.9623	8.6264	2.2162	5.1352	1.1026	1.0049	3.7547	2.1916	1.1234	5.0809	4.6791	1.9566
BMP8B	BMP8B	9.6798	12.6188	2.9751	2.8881	0.7919	1.0476	1.3863	9.7438	4.5552	4.5737	10.6297	6.268	5.687	2.1113	6.7445	2.4175	14.1728	3.6501	3.5107	10.4479	0.9026	1.9865	4.234	37.8266	2.5576	0.4873	0.3249	53.5442	1.6811	16.7106	16.0363	16.2091	1.9213	3.3854	1.7992	12.337	2.2422	10.2842	8.9252	43.8689	1.1685	4.2328	3.1735	0.6108	0.5164	2.726	25.5651	0.2237
BMPR1A	BMPR1A	11.7698	20.1645	7.3985	9.8975	14.4905	18.9728	12.1145	14.9645	8.8196	6.5536	12.8744	15.2662	20.7896	20.0252	16.73	11.4348	33.36	8.261	7.4803	13.9379	18.2298	9.728	12.1363	19.5413	7.1198	11.5601	14.9743	20.118	13.8103	13.5718	23.5002	17.9618	7.7932	27.0931	19.5	21.8554	9.9398	32.3015	20.3205	26.6813	15.6637	21.06	14.328	12.5422	12.5678	9.5263	20.3569	10.7269
BMPR1B	BMPR1B	7.0578	28.1852	11.1255	14.6082	52.4208	6.4109	23.2059	14.2097	53.3774	28.7692	12.5738	25.4869	32.1762	21.4066	39.665	43.9546	31.3624	23.8005	18.5985	27.8948	16.6489	3.0703	35.6749	13.2581	8.0662	3.9809	2.5451	6.302	39.0538	15.6109	36.5972	24.7997	2.2728	31.2235	8.345	36.4372	15.6604	29.5689	26.1325	9.6332	51.7873	37.9663	70.8027	16.6117	20.2749	19.5499	28.459	2.668
BMPR2	BMPR2	24.6404	35.9105	13.8524	10.2445	14.364	58.5656	41.7716	25.4942	29.8015	13.5931	32.8206	22.5534	35.7805	31.3764	30.204	44.3877	65.7591	36.0274	21.4227	24.3233	61.9748	26.8623	69.6373	35.7741	7.4167	31.9359	76.6231	33.8376	24.6561	46.7019	43.1352	49.869	18.0187	73.1998	54.3989	53.7693	46.8244	46.8832	42.988	57.2596	30.7597	45.8287	47.8351	37.9036	32.0588	55.0187	43.0314	33.0549
BMS1	BMS1	20.7802	19.0612	9.33	18.4604	9.4117	29.4119	19.9336	14.2972	9.9111	7.4327	18.8605	12.1334	17.7571	15.8131	11.8153	14.2671	20.6043	16.2708	10.5929	17.8748	29.7256	18.9792	16.6976	20.2967	18.7259	23.3574	27.0584	23.2315	12.6571	22.3477	21.852	22.3882	11.8268	26.8667	23.8896	20.6635	18.7811	21.5397	17.1105	26.6411	15.9295	16.4576	16.6016	17.5925	13.8631	19.1989	19.2235	20.9904
BMX	BMX	0.0802	0.4314	0.0775	0.116	0.1966	0.143	0.1492	0.1605	0.2101	0.5739	0.2085	0.191	0.2166	0.151	0.132	0.3486	0.3775	1.395	0.1143	0.2722	0.316	0.0644	0.2908	0.0427	0.0285	0.2123	0.3881	0.2295	0.2997	0.2736	0.3202	0.1862	0.7943	0.0707	0.6823	0.1933	0.164	0.1671	0.1366	0.0448	0.2035	0.1541	0.809	0.4219	0.0476	0.3609	0.1199	0.2181
BNC1	BNC1	0.1419	0.0221	0.0343	0	0.0145	0.0422	0.0754	0.0189	0.0177	0.0677	0.0559	0.0322	0.0128	0.0891	0	0.0343	0.1541	0.0574	0.1888	0.0134	0.3843	0.0253	0.0132	0.1008	0.0168	0.0104	0.1471	0.0406	0.0631	0.0231	0.1017	0.1098	0	0.3477	0.0252	0.038	0	0.0563	0.0269	0.0264	0.576	0.0101	0.0265	0.1317	0	0.1537	0.0531	0.0322
BNC2	BNC2	0.1983	0.7616	0.4649	0.4976	1.5735	0.419	0.7435	0.7642	0.8807	2.6903	0.1819	0.5036	0.2719	0.3305	0.5018	2.6274	0.5359	1.4729	3.4226	0.4103	0.7471	0.9385	2.795	0.1932	0.0053	0.111	0.0409	1.9867	1.6279	0.2633	0.7819	0.5957	0.2215	1.2403	0.2833	1.5344	0.2421	1.0841	1.2858	1.306	1.5321	0.2875	1.2525	0.403	0.967	0.3109	1.14	0.1107
BNIP1	BNIP1	16.1341	15.5446	7.9955	21.0683	9.4825	14.1306	11.9314	14.1377	15.6191	10.5317	17.4433	13.6939	13.0558	11.4021	15.2367	12.5711	11.0714	17.2968	17.7567	15.4326	14.1444	16.462	14.1039	15.3989	37.5929	11.7707	22.6515	16.4668	13.1266	7.2038	15.9302	23.1394	12.1639	19.1584	10.9478	13.9185	11.3405	15.2763	12.4019	17.5455	13.9842	18.1522	20.9136	11.1023	10.9036	10.5741	17.7236	12.9577
BNIP2	BNIP2	17.4097	27.3325	13.6641	11.6671	16.4091	15.1368	18.5461	15.9595	28.0124	13.564	14.0114	17.0136	25.4303	20.9854	25.1156	28.9164	23.8634	25.4555	22.5751	19.1989	29.5729	20.5805	19.8457	33.2396	8.281	15.6593	19.3803	32.1655	20.5443	33.2381	25.4632	24.2064	14.0521	24.962	24.1378	23.7707	18.894	27.0561	22.3798	30.143	21.2428	23.2523	31.0843	17.9655	16.7856	14.2741	23.3562	12.7636
BNIP3	BNIP3	49.3997	43.7927	29.896	24.2963	57.5424	61.1506	49.2385	62.1218	40.9808	35.1929	90.5279	45.6042	31.58	46.0365	52.3486	30.7044	59.3816	122.3651	117.8442	67.2694	47.7804	44.8372	53.1861	50.9804	40.269	42.7912	71.6539	28.9746	57.0443	33.4033	53.5425	47.7842	47.4887	68.8769	51.0929	61.5748	85.3198	37.5482	48.5814	26.7828	62.3598	67.032	31.2072	51.5313	57.6648	86.5857	55.9569	40.5771
BNIP3L	BNIP3L	117.8397	156.879	58.9877	127.4783	105.8047	214.3818	142.7474	102.1127	166.1771	104.4837	140.541	111.4438	139.5776	132.743	122.0655	127.6348	172.493	194.4642	260.3791	123.7684	206.2328	122.3454	190.0399	211.9864	46.6468	87.3486	210.3995	107.009	145.7839	214.063	161.7652	171.4201	66.8815	203.2866	175.6509	176.5933	193.4838	153.6055	205.4431	172.7717	96.7745	162.5315	138.7826	135.2688	119.2528	169.0902	148.7851	115.8473
BOLA1	BOLA1	63.7316	41.8642	23.9308	63.1889	72.1447	61.9744	47.1966	40.2013	49.6142	37.1034	35.8461	28.1517	22.2236	35.7884	29.9943	35.7288	20.6259	35.1669	48.9533	37.6729	43.6135	60.5093	31.0456	63.0949	133.0214	27.1926	49.4205	31.0996	45.2129	26.6346	42.3389	59.429	24.7966	42.0834	42.9234	46.6566	32.9769	33.0928	47.9026	29.736	46.2766	56.3576	57.8066	34.7298	44.3953	42.3444	44.8643	29.6104
BOP1	BOP1	124.3251	135.9675	59.1379	136.6759	45.73	95.1351	93.3701	84.4451	44.8369	26.3387	60.3865	50.4464	49.1083	80.708	58.3857	37.0342	45.7261	49.5406	48.891	114.7038	129.2537	121.9354	32.8736	159.7705	227.7194	127.0501	143.4858	60.0425	43.4275	58.0805	113.2207	73.7099	62.0039	84.6892	106.4694	79.0062	56.7606	48.9084	55.4499	70.1557	57.136	53.7746	59.0148	62.7985	57.7793	40.8052	158.2874	113.372
BPESC1	BPESC1	0	0	0	0	0	0	0	0	0	0	0.0152	0	0	0	0	0	0	0	0	0	0	0	0	0.0172	0	0	0	0	0	0	0	0	0.0136	0	0	0	0	0	0.0183	0	0	0	0	0	0	0	0	0
BPGM	BPGM	48.6766	49.6	29.3537	44.5948	39.6255	19.7522	34.2562	38.1494	46.3673	21.4993	36.6509	30.8483	57.739	32.7525	66.5972	64.0722	43.9496	75.4148	56.2104	35.9024	42.9121	31.8313	44.0255	124.0267	28.6602	24.7716	37.7935	41.313	39.5375	86.1443	47.4361	52.1709	24.5464	47.7224	29.734	45.9419	34.5418	124.9987	64.0546	70.9623	53.5292	52.4668	40.2963	44.4465	36.1306	39.1062	65.6921	22.9003
BPHL	BPHL	8.7334	8.4711	4.1812	7.0924	4.4478	8.7728	7.9567	5.7797	4.4789	3.4725	6.5846	3.9651	6.6455	3.8	5.1276	4.7477	7.9695	7.7462	7.6637	5.7268	9.9323	8.6919	5.9977	12.7503	2.6659	7.6698	10.6609	6.1765	5.1223	3.0219	8.4242	6.4581	7.227	10.1528	6.781	4.8561	7.1052	6.4138	7.1402	5.2044	4.1314	8.2156	13.3473	3.4483	5.4652	4.8955	8.7289	9.5925
BPI	BPI	0.0913	0.4912	0.1544	0.198	0.3636	0.5495	0.1456	0.2924	0	0.5663	0.1511	0.3107	0.148	0.1719	0.3306	0.2426	0.0992	0.1477	0.1822	0.2324	0.4946	0.0733	0.0509	1.3375	0	0.0604	2.083	0.5488	0.1706	0.3115	0.6169	0.3298	0.0577	0.5101	0.1942	0.0489	0.3319	0.3806	0.4147	0.2295	0.2085	0.1559	0.0256	0.113	0.2169	0	0.0341	0.0621
BPTF	BPTF	21.4636	27.564	8.7281	6.3881	7.6196	61.0817	32.9021	17.6406	13.8779	9.1425	16.3411	12.5097	26.3135	17.8527	16.8031	33.8014	33.031	16.2694	16.2489	23.2811	57.282	27.3178	33.4607	58.9291	7.0595	22.7824	26.891	28.8892	21.6772	38.9103	35.5091	27.1933	9.0789	47.7238	36.5648	25.7938	21.6216	29.5579	23.9243	43.3578	19.8132	25.0178	33.0119	22.2809	17.3652	22.0347	23.9596	22.5491
BRAF	BRAF	4.2368	6.0171	2.0252	1.7879	2.9117	7.3224	4.738	3.2115	4.8211	2.565	5.8813	2.8781	6.8966	3.9211	3.4375	6.3252	7.7825	3.3398	5.4033	5.2944	7.345	4.0704	7.1513	11.7989	1.4115	5.5581	8.4141	3.5622	4.2452	5.6989	5.1071	5.6453	2.729	6.8811	7.2	5.4031	7.7888	4.674	5.3441	6.1754	4.0811	4.7635	5.5458	8.9878	4.1677	8.4962	7.9646	5.0942
BRAP	BRAP	27.1287	22.4107	12.1936	21.765	20.937	48.8289	35.2379	23.8451	25.1755	15.2447	16.5671	20.0374	27.4994	29.9816	23.3613	29.8223	26.0651	23.1538	25.4581	22.3475	51.3353	30.6766	28.5187	37.7676	19.0077	26.157	36.0497	33.2912	24.4474	45.7651	28.6655	27.5827	17.5634	42.6523	35.7443	31.7337	30.2686	29.5571	30.2147	26.7275	28.7455	29.4532	31.7467	24.8253	22.4801	26.1482	29.9588	30.193
BRCA1	BRCA1	3.626	5.6034	2.4085	4.1585	1.8591	6.6494	4.5598	5.6383	5.7096	1.808	2.6958	2.3301	3.6733	3.9337	3.3211	5.4562	5.0381	7.3154	12.4107	3.5845	3.4626	4.0946	8.708	23.5112	3.8057	2.855	3.5551	6.7797	2.9538	3.4331	4.8505	4.7279	1.7975	9.0935	5.1383	3.0161	2.5748	5.2462	4.1996	3.6953	3.2709	3.2874	17.2971	1.8024	1.6864	3.004	7.1984	3.2234
BRCA2	BRCA2	0.503	1.2927	0.4494	0.3906	0.1411	3.0681	0.6026	0.1844	0.7425	0.2155	0.5736	0.3375	0.7608	1.2104	0.6706	1.5145	0.8337	1.9205	2.0153	0.3908	0.5452	0.5734	1.8727	2.5714	1.5249	0.5198	1.0471	1.4094	0.4729	1.429	0.7508	1.1562	0.3509	2.547	1.1445	0.204	0.2495	1.6403	0.9957	1.7857	0.7955	0.4083	2.4321	0.2686	0.4419	0.2879	1.828	0.6806
BRCC3	BRCC3	22.4848	19.7699	8.0007	9.1899	8.6606	19.6666	22.1039	12.5409	17.8551	10.4463	16.7965	12.4774	17.1379	17.3169	16.2902	25.2288	18.1751	16.506	15.5524	15.3274	25.6344	16.2119	25.0856	28.1269	4.8886	20.6898	20.9222	18.9531	14.0673	32.0886	36.5245	23.8073	10.2941	29.8566	21.9235	24.225	21.3557	25.6535	15.5654	15.6088	15.9162	10.1523	32.0434	17.1429	15.7546	23.0737	18.1039	19.7082
BRD1	BRD1	22.1343	32.445	14.8196	13.4966	18.469	39.5541	25.1917	22.1439	14.6978	12.9932	23.3933	19.5356	25.2901	27.0745	22.6003	13.5016	29.5316	26.0031	23.6114	33.577	38.3852	33.3871	15.2149	37.4526	4.2475	20.9552	41.2085	24.2772	23.0076	32.9	25.5416	18.8225	13.897	30.3789	28.5931	27.6454	22.8399	23.0511	24.9173	36.6555	19.4064	29.6972	17.8695	24.1851	24.9496	19.7838	25.5835	19.4696
BRD2	BRD2	82.2575	80.1814	41.9519	51.8729	56.682	189.1651	116.2206	87.166	39.9245	35.9965	65.7729	50.3061	90.9153	74.4347	62.7937	61.7831	88.2355	86.3625	76.9595	91.3138	159.8867	134.0527	54.8208	137.1338	25.9019	106.68	96.56	96.444	82.658	85.6306	97.174	111.3179	63.665	105.0656	104.8783	92.491	84.1701	79.5897	62.6235	109.037	91.2396	90.6663	139.3677	83.233	63.6771	71.652	88.0381	72.2101
BRD3	BRD3	31.0002	43.5088	10.7612	10.5507	13.8156	67.2088	39.3252	38.1443	17.9866	12.0222	28.0438	20.6898	27.8058	26.4605	22.8461	33.3816	42.0629	30.1429	19.8836	37.9306	38.2197	41.217	36.1001	71.0324	6.6203	28.0302	39.2838	27.3496	28.9057	46.1542	44.9824	42.5149	19.0967	58.0071	54.0196	47.0761	28.3426	41.0451	67.0494	59.0526	27.805	30.752	39.218	21.5688	30.9328	24.9552	55.2863	31.1591
BRD4	BRD4	23.265	29.1562	13.9409	23.2667	14.6129	38.084	24.1073	32.5416	18.3402	12.543	32.0914	14.9397	21.7928	20.4382	18.373	22.1401	35.9218	31.8713	46.5481	34.0938	29.5717	35.1362	23.3604	49.0864	25.3226	20.0338	23.6026	35.9938	17.1251	30.3045	27.3187	26.2409	14.3719	32.6654	33.2332	26.3641	19.1581	22.6643	29.5489	50.3801	20.0795	19.3045	35.0238	29.8938	18.0075	19.498	26.5611	19.8228
BRD7	BRD7	39.3252	38.9444	20.5198	35.2955	28.8219	37.9845	38.3541	32.5895	32.1597	27.2715	33.457	35.4047	41.5986	33.1972	37.3967	34.7578	29.9675	29.416	26.5747	41.6528	46.958	39.7238	35.7236	56.5621	17.615	31.9559	38.437	25.5734	37.6909	42.4227	52.1505	61.6572	18.7574	45.4219	41.1496	47.4596	30.1297	44.3114	37.8275	41.6616	38.5601	40.0909	44.2293	30.3763	30.2406	28.3857	40.9688	29.5516
BRD8	BRD8	41.3033	43.5716	18.1079	14.8326	24.1088	83.1865	51.4171	41.4716	32.4425	17.1354	29.582	22.2284	41.0538	39.6327	37.673	30.7045	35.2152	33.4712	39.0912	46.0458	82.9192	72.7257	33.2321	39.585	21.3397	44.1963	48.5995	32.9131	35.9183	29.6442	51.6603	56.8968	18.0224	47.1621	55.1459	50.6379	48.0439	34.1339	32.9867	56.6345	48.2555	46.486	54.971	46.4897	29.5207	43.0324	45.1499	42.9633
BRD9	BRD9	17.1889	16.5714	12.4477	15.4549	15.7969	24.5603	20.0474	18.9753	15.3064	11.7899	14.9939	22.4008	16.0452	17.4875	15.6203	10.2218	13.6894	14.4218	14.8511	14.5577	31.8614	30.6014	14.5348	28.3533	18.5612	20.509	23.4065	15.5119	16.2129	18.0543	21.4397	18.4855	11.2815	18.192	26.0482	19.9648	18.7951	16.2079	8.6102	17.3893	17.4447	21.529	18.9466	17.3153	13.7261	16.1285	15.9396	17.2656
BRDT	BRDT	0.0523	0.0612	0.1012	0	0.016	0.035	0	0.0838	0.0196	0.1123	0.2968	0.0356	0.0565	0.0141	0.0172	0.0253	0.0568	0	0.0298	0.0296	0.0258	0.112	0.0146	0.0836	0.0931	0.0115	0.0181	0	0.0419	0.1913	0.0482	0.054	0	0.0462	0.0557	0.014	0.0832	0	0.0149	0.0438	0.0266	0.0447	0.0733	0.0486	0.0466	0.1308	0.0978	0.0356
BRF1	BRF1	16.9264	19.4793	6.2305	20.2122	16.5801	25.3986	15.0744	18.2634	11.5131	10.8759	23.5146	16.0228	12.0272	13.0484	15.2176	10.8575	16.1577	14.1799	18.6676	22.5329	13.1862	17.6722	15.797	30.0408	31.6276	12.9925	22.0478	15.9032	16.7379	19.1972	19.638	26.5634	9.5392	19.4328	15.9689	19.7205	14.9103	17.3392	18.9774	9.8311	13.4772	17.7272	15.9317	13.9699	13.438	17.2867	22.2244	14.3194
BRF2	BRF2	6.4267	10.3088	3.5498	4.0134	5.5237	12.3737	10.3822	8.7204	7.3726	4.3009	10.3972	5.7087	6.6741	9.2966	6.5119	10.4629	10.4262	8.003	7.402	13.1037	12.3941	8.7541	12.6194	11.8058	0.7126	7.0901	9.6661	12.7573	6.2173	11.3926	8.7683	12.6189	5.629	11.5601	12.2285	12.9691	12.536	12.0786	12.5593	10.4656	7.4123	7.0373	8.6773	8.9372	6.9907	11.2492	7.0221	6.6698
BRIP1	BRIP1	0.6495	1.0217	0.4709	0.8583	0.0755	2.4916	0.2679	0.1972	0.1928	0.1122	0.8153	0.2591	0.5566	1.2172	0.7447	1.1306	0.5839	1.3955	3.3658	0.2218	0.5019	0.4255	2.0931	11.0613	2.725	0.4151	1.7344	3.1605	0.2272	1.4631	0.8393	0.7223	0.2549	2.4106	1.608	0.102	0.3512	1.0938	1.0429	0.5692	0.6763	0.4924	6.427	0.1871	0.4257	0.42	2.4036	0.8454
BRMS1	BRMS1	75.0308	52.2455	32.196	182.8271	61.9916	79.1913	61.7372	79.549	53.7159	43.7921	42.8576	66.1776	37.0154	41.7422	42.6719	54.2077	28.6439	59.888	66.904	49.7323	54.1347	71.2949	36.6879	87.2231	197.0005	52.464	57.0668	61.1398	46.5055	46.6775	57.4672	72.332	65.151	58.0911	39.24	48.0904	36.4021	51.8397	48.6339	56.5534	46.8975	58.6879	64.2811	43.046	38.9815	32.3675	50.2903	47.4523
BRPF1	BRPF1	14.3223	19.135	9.3805	9.9074	11.6999	27.7602	18.5301	17.7867	10.702	6.1471	18.5975	11.1467	14.5947	15.0853	11.7629	17.4588	20.5579	19.0897	13.3277	19.5004	21.0598	19.3994	15.0501	43.2825	10.1719	9.7135	17.7129	18.9439	14.2158	20.3642	17.5889	13.507	9.7876	22.305	19.6746	18.6673	14.0755	20.8368	19.3396	23.1036	13.0761	17.5163	22.8498	13.9232	12.0373	11.1848	19.3671	13.5667
BRSK2	BRSK2	27.1218	20.3798	14.9009	13.4331	10.619	58.626	48.1901	21.5276	13.8452	9.5378	64.4677	9.323	23.7575	23.6692	18.6337	13.8622	35.0542	5.2101	15.8878	32.6369	40.4176	44.9243	19.5472	81.2608	15.1228	26.9714	44.3828	16.1545	22.0854	7.4788	28.4872	24.9017	29.5709	31.4154	45.6153	36.2073	39.8166	13.3134	13.5708	8.844	22.1059	30.181	11.3692	32.7263	35.6038	44.2764	39.2468	33.7925
BRWD1	BRWD1	12.5936	14.3518	8.3432	5.0147	9.3513	24.8895	11.9482	10.9321	14.2372	13.0874	17.6221	11.7824	19.966	11.5353	15.945	13.7523	19.0204	7.9912	15.1398	12.1712	21.9228	10.9106	15.4462	27.454	5.6842	10.8952	18.8541	10.4539	14.336	22.4546	15.5072	15.5469	8.6006	18.8708	16.215	15.1514	19.7517	15.9468	12.1958	19.1124	13.4715	20.3457	17.9802	13.7068	12.3201	20.7622	17.2142	12.399
BSCL2	BSCL2	1.1095	1.2175	0.5943	0.5376	0.4556	2.5501	1.7634	0.9158	1.1774	0.8732	1.8927	0.4671	1.0815	0.754	0.4895	1.3538	1.0769	1.0181	2.5442	1.1163	1.8732	1.6221	2.6006	2.2853	0.3662	0.4795	0.692	3.798	0.5955	0.948	0.9663	0.9149	1.109	1.3287	1.171	1.2258	1.4945	1.141	1.4614	1.7729	1.0739	0.7813	1.3463	0.7434	1.308	1.8449	0.8341	0.8168
BSDC1	BSDC1	39.8034	65.9767	32.8349	59.6335	32.6741	68.622	54.7757	74.6055	63.1207	35.553	75.9251	57.6143	57.4266	39.733	61.9954	76.1362	84.0836	56.075	73.2039	67.8226	58.4879	57.6331	73.5549	104.1111	27.1547	34.1366	42.2512	58.3809	48.4927	68.402	88.4455	103.5888	22.6172	64.6673	57.2757	57.9144	52.9733	78.1742	81.0892	99.5464	43.3282	67.1622	88.577	39.8218	36.8192	57.3949	84.2544	35.7371
BSG	BSG	557.5438	406.8269	386.2509	717.6263	498.9281	534.0322	583.7421	673.2738	485.1741	393.7733	829.25	401.285	301.7181	405.4608	370.8057	530.2256	448.2703	793.2451	773.2468	611.2295	448.1464	570.7336	540.4826	538.9167	954.9149	394.0551	418.3158	511.7224	535.6189	626.831	434.238	463.7717	526.9815	456.5395	453.6596	524.4986	623.7546	365.7444	485.9399	521.9944	481.6092	530.2557	405.0142	526.6469	501.7933	635.1417	494.9001	375.6603
BSN	BSN	15.6076	9.1553	1.9267	1.1207	3.4567	31.9749	18.2223	9.9437	8.9786	7.1685	54.4952	4.0386	7.5592	10.7177	3.5302	10.4348	55.0014	2.0732	4.1608	21.8505	25.7236	14.219	33.49	14.7439	5.9707	10.5673	15.4708	4.9319	9.6853	7.5045	9.0628	15.2277	7.5571	17.3806	33.3815	30.603	40.9031	14.0449	18.6005	3.1195	11.224	6.256	7.2152	27.4178	20.8767	62.5428	21.8293	16.1245
BSPRY	BSPRY	3.6454	1.4968	1.7338	3.0846	6.0005	0.4107	1.4431	2.2122	2.8668	2.7755	3.0251	3.695	1.1786	1.3564	1.149	1.4987	3.8264	1.3337	2.1012	2.0021	5.7063	0.8301	3.1644	0.0517	0.8968	0.5776	0.1676	0.666	2.5109	0.2836	1.0424	1.1006	0.6947	1.8817	2.2171	7.7662	4.1637	2.0209	4.0189	0.2978	1.9188	0.6209	0.6792	2.4003	2.1021	5.6972	9.9695	0.4616
BST1	BST1	1.7255	2.2959	2.5822	18.7157	1.3096	0.6705	2.4615	1.9328	1.7183	2.6436	0.711	2.1817	2.3521	1.5546	2.8663	2.1604	2.9806	5.7643	21.8714	1.4106	1.15	0.6142	3.5329	1.75	1.605	1.0129	1.1219	21.0927	1.5004	11.46	2.6016	2.4098	1.3512	3.3284	1.1155	1.7813	0.8993	4.0303	8.8318	3.2715	1.1046	1.7234	4.7023	1.1023	0.7758	1.3459	2.0422	1.1574
BST2	BST2	65.9096	163.8156	140.909	450.3036	69.5446	28.7444	70.3479	184.8561	503.4125	160.8257	41.2376	96.8609	46.0715	65.3892	98.7244	815.2447	85.3917	368.992	258.8408	100.5064	22.825	36.0416	69.1208	26.8294	169.9215	63.8513	36.5994	322.3067	53.4523	35.5944	106.6079	141.0354	72.8412	74.1352	55.3701	48.0619	53.0263	219.9344	122.8623	286.9684	55.8681	72.5869	602.7544	30.3413	94.2094	60.6708	66.3883	44.4052
BTAF1	BTAF1	17.9179	22.9865	9.3828	2.455	6.7823	33.4701	18.9705	9.7473	7.7814	5.0881	13.5053	8.9269	28.251	15.1784	22.078	20.6351	25.4638	9.6093	16.3777	16.3483	40.3461	31.5183	15.4041	39.3234	3.2244	23.0742	29.4001	19.8984	29.0153	21.3558	42.1758	19.5567	15.055	32.6961	21.6189	20.179	24.8977	25.7063	15.1852	30.3241	26.1175	22.91	20.8222	14.3397	12.8293	15.9621	20.7486	17.0788
BTBD1	BTBD1	85.209	69.2381	43.7759	60.2311	51.3848	54.0616	83.2372	51.2167	115.3981	62.2429	79.8392	60.2755	97.0304	94.2032	85.3026	141.1789	116.9456	69.8151	80.777	63.3289	102.0211	61.9439	120.3127	137.6623	62.0434	71.8296	76.3529	121.757	65.639	147.0492	100.1369	104.0796	89.0288	89.4988	103.084	103.0685	111.5609	104.8096	78.4772	80.0111	78.9094	105.4787	101.9645	73.8738	73.3833	107.1483	102.918	67.669
BTBD2	BTBD2	69.3228	84.8543	42.3888	101.8293	37.949	101.7496	72.6364	99.346	65.3682	46.4508	131.6975	52.7966	41.6567	58.2663	55.2039	63.4417	69.1586	82.6258	122.0418	96.7321	76.2389	113.8253	71.6821	122.3723	139.2834	57.6668	91.0797	65.1938	44.3843	73.3265	70.915	107.2054	52.6587	71.8885	84.0164	85.929	66.0303	50.6842	75.8419	82.4973	51.0146	74.4933	74.2465	74.213	63.9258	67.7804	86.0956	65.1322
BTBD3	BTBD3	27.5707	41.3187	17.1494	24.8809	19.8359	22.7531	32.1504	18.9779	51.3796	28.3703	47.1144	34.767	51.5826	30.2608	29.02	28.3721	67.6474	28.3729	36.6732	27.1924	26.6314	24.0149	59.8169	84.7721	16.1659	23.0014	24.1308	26.0555	43.3973	57.5197	53.5305	63.9097	19.799	61.5565	48.3613	43.8384	64.9651	78.1405	41.7237	72.817	34.4153	25.3533	61.3135	36.7127	23.9436	91.8498	30.92	21.9405
BTBD7	BTBD7	7.4356	15.0113	3.2785	3.6751	5.4197	15.2116	9.8446	7.8499	6.6507	4.2629	8.1591	8.0755	10.4112	7.9999	8.6227	9.4537	15.6425	9.2129	7.2067	9.317	11.8954	4.9309	16.6063	18.1441	2.94	8.3533	12.1542	13.2247	10.4178	15.7634	11.5924	13.1492	3.6816	17.0523	10.8595	11.9437	8.0069	15.3308	14.7312	10.88	5.5799	11.9723	10.7829	8.2361	7.0426	8.3959	10.9464	7.0357
BTC	BTC	1.8805	4.5989	1.1361	1.7306	0.9166	3.392	1.6585	0	5.3109	3.8133	0.4647	1.4543	0.3002	0.069	6.5565	2.7666	1.0213	0.2075	1.3162	2.9741	0.421	0.0229	2.2414	0.0455	0	2.9422	9.5447	3.5966	1.5519	0.125	0.1838	11.4237	0	4.625	0.3182	2.4732	0.6215	3.1052	6.9165	1.5277	1.1278	1.7516	12.7671	2.1692	1.8787	1.603	3.9313	0.0581
BTD	BTD	7.1175	6.6096	2.7972	4.952	4.3469	13.1273	9.5154	7.5901	10.5608	9.5939	6.4815	4.9766	5.9747	5.5257	5.4125	9.6398	10.346	6.5929	4.5523	5.7987	17.8902	7.592	8.485	12.8882	4.4056	4.8301	6.8344	6.1406	6.7864	8.0441	8.8749	5.4632	2.4005	10.1414	7.0301	8.4898	6.6072	10.4035	10.9735	8.9609	5.7463	7.2058	11.2397	4.7271	5.7654	7.125	7.3873	6.9571
BTF3	BTF3	177.1602	162.0944	129.056	166.5022	166.395	252.7219	177.7952	202.1272	114.4302	94.4508	121.4008	153.4708	160.8893	163.5508	189.1887	109.578	98.6004	184.9668	133.0478	154.9081	233.4795	153.2515	129.4829	233.9045	226.6493	283.0106	166.6495	172.3864	147.985	103.9479	243.2417	214.81	153.1006	222.1324	283.9556	194.6252	182.5591	163.4146	203.984	261.1783	139.9025	209.2912	168.2673	207.5445	149.7381	113.308	164.5047	252.4672
BTG1	BTG1	78.6293	52.6868	46.3802	100.2269	46.7121	121.9888	73.5711	43.4917	51.1719	28.9276	33.123	53.1661	65.9431	71.4293	72.3778	38.7988	62.7793	125.7638	143.3178	43.2199	92.1014	67.5616	33.0569	87.2703	40.7941	57.5798	118.0391	99.1623	47.9756	67.5018	67.1337	96.3603	70.2388	116.6822	78.1591	65.3834	68.7437	66.8444	68.2831	201.7683	53.2738	84.5384	77.2132	81.2383	47.21	38.5548	57.5839	51.2716
BTG2	BTG2	196.6329	228.7366	167.7613	801.4767	110.2076	273.1307	411.3415	106.4851	203.7763	67.0117	144.8106	101.5169	485.9165	285.9153	346.4067	181.1303	232.5417	200.8673	258.3597	171.6233	309.5285	138.605	218.8294	153.6149	54.8655	286.4037	79.7901	265.6647	451.0116	239.3014	372.2218	263.0203	178.1567	267.5638	194.5889	170.9556	169.3884	198.9527	124.1213	290.5543	99.2192	198.2765	209.1531	682.8112	214.3003	99.5064	121.0263	197.8052
BTG3	BTG3	40.1572	31.3127	36.4149	60.9576	34.6201	49.2827	29.0648	29.9445	36.2502	49.8264	20.1946	30.3105	33.1834	29.9497	41.0206	15.4766	47.2918	49.2588	71.7951	22.2741	33.2308	26.8879	46.0723	75.4306	51.2267	25.3437	27.8336	53.0488	34.5303	64.0069	24.429	52.5657	25.9091	52.6189	31.6937	29.1901	25.4512	38.9798	34.1483	82.4881	41.0825	29.1822	139.0942	19.9818	21.8373	17.6711	30.9517	23.6964
BTG4	BTG4	0.0504	0.1473	0.0609	0	0.3086	0.1684	0.0669	0.1008	0.2356	0.3605	0.0298	0.2571	0.034	0.0678	0.0829	0.0608	0	0.0509	0.1077	0.0356	0.031	0.1011	0.1054	0.0335	0	0.0278	0	0.2162	0	0.3069	0.0774	0.1299	0	0.0741	0.1004	0.0337	0.2003	0.1125	0	0.1055	0.0319	0	0.1764	0	0.0374	0.1259	0.0942	0.0428
BTK	BTK	3.3309	20.4653	8.816	10.4659	4.4498	2.5195	2.0289	10.1792	6.6975	7.6863	3.1635	6.0721	2.5576	4.2675	11.4877	17.1207	6.4611	13.4764	10.6717	6.7725	1.9042	4.7479	10.8407	2.4823	0.4408	1.3234	1.2338	20.2744	5.5054	2.8755	14.3429	11.6376	1.3999	11.9523	1.7661	4.3822	2.8158	21.992	15.03	25.1243	4.2008	2.7827	15.4182	1.3959	6.463	2.0079	7.5991	1.9384
BTN1A1	BTN1A1	0.047	0.1832	0.0379	0.085	0.216	0.0349	0	0.0627	0	0	0.037	0.3732	0.0212	0.0421	0	0.0189	0.0567	0.2218	0.0223	0.1773	0	0.021	0.0656	0.0626	0	0.0173	0.0271	0.1121	0.0837	0.0573	0.0962	0.0606	0.0165	0.1612	0.0625	0.1049	0.0356	0.0933	0.0667	0.1531	0.0398	0.117	0.2415	0.0727	0.0233	0.0783	0.0293	0.0266
BTN2A1	BTN2A1	23.3657	27.2591	14.5142	28.4264	14.6228	37.2724	23.5719	31.9297	14.3444	14.6286	27.9556	19.6634	25.5433	22.1362	26.8887	23.0407	27.3412	37.7216	46.2755	32.4558	36.7189	34.4955	17.0387	27.2288	8.4999	25.2623	24.9661	37.2453	24.9891	15.1067	28.0512	35.2871	15.7504	32.7528	25.5081	30.0157	24.7778	31.0972	21.9318	55.4867	25.6478	23.4552	42.3039	22.7942	17.3231	28.0007	24.4959	19.0392
BTN2A2	BTN2A2	2.7221	9.6427	4.591	5.9717	3.5838	6.0764	6.1518	8.4281	4.4973	5.6484	3.2843	4.9088	4.2609	3.2995	7.351	11.6945	7.2896	11.6011	19.4969	9.4048	2.9153	2.276	5.5271	1.3218	2.5723	2.4087	2.4752	16.4962	5.3184	4.9935	5.6833	12.2631	2.6668	7.6399	5.0234	3.8268	2.9799	16.8129	9.6103	16.5402	4.2359	4.373	16.5873	3.6746	2.8529	5.3975	2.3989	2.9409
BTN3A1	BTN3A1	19.9463	22.4965	11.6844	14.3136	8.555	32.4927	19.3044	18.618	8.8265	6.9639	10.2679	12.5244	12.5642	17.1502	20.648	32.5936	21.6579	25.5583	37.3357	18.6229	24.6106	20.8897	9.6506	2.5956	9.0156	18.3106	14.2951	28.4294	13.3576	5.7879	20.5745	38.5018	6.7907	27.4495	17.5922	11.9774	16.3172	49.4588	30.5241	68.612	26.4277	14.2273	30.5751	9.6167	10.9317	13.3086	16.9621	12.6968
BTN3A2	BTN3A2	20.1974	25.7854	10.1633	40.5402	23.2065	29.6354	14.4053	46.2532	10.7032	11.7004	8.1906	18.6505	12.7186	1.9234	27.8705	35.9898	30.9575	38.4346	48.1185	25.3063	12.7836	13.0708	8.9384	2.6163	19.6817	8.9385	7.5925	17.4394	18.8466	5.0628	21.4754	65.8858	5.7961	31.6097	12.142	16.9009	9.9442	65.8766	55.1865	64.373	24.1373	26.6157	35.5281	3.6874	14.1364	11.3378	14.3653	6.7565
BTNL2	BTNL2	0.0618	0.0723	0	0	0.1893	0	0.1642	0	0.2891	0.0369	0.0365	0.0526	0	0	0	0.8209	0.1678	0	0.0441	0.4807	0.4185	0	0.1293	0	0.1099	0.0341	0	0.4422	0.4537	1.1672	0.3322	0.0399	0.0326	0.7268	0.2054	0.4139	0.1053	0.092	0.5702	0.604	0.0392	0	0.4329	1.3864	0.1376	0.5408	0.4621	0.0525
BTNL3	BTNL3	0.2231	0	0.0899	0	0.057	0.2073	0	0.1861	0	0	0.022	0	0	0.2501	0	0	0.0337	2.5956	0.1061	0	0	0	0	0.1238	0	0	0	0	0.0248	0.068	0.0857	0	0.1372	0.0273	0.3708	0.1744	0.169	0.0831	0.1056	0	0.118	0.0397	0.0261	0	0	0	0.2086	0
BTRC	BTRC	27.9957	30.0091	9.447	10.5756	21.4444	49.0493	34.7265	22.2521	16.4033	13.0648	45.1496	22.1242	27.0967	21.1552	21.0425	19.7131	48.5361	11.1685	13.8954	28.1508	38.6685	23.3417	34.7439	33.6337	7.893	22.7821	29.827	27.0906	26.5239	17.4357	30.0841	43.0692	13.7029	36.0906	36.2178	45.4295	47.6716	34.3501	37.7465	29.515	26.9822	26.6368	16.6342	29.1099	24.0469	60.3065	41.6988	21.118
BUB1	BUB1	3.108	4.9984	1.7473	4.1228	0.3637	15.983	3.2126	0.4896	0.4982	0.3433	1.4455	0.7467	3.3721	5.594	3.2566	5.5869	2.4227	6.4619	12.5147	1.099	2.6222	1.4052	11.6807	35.4644	3.5065	1.3493	2.8354	10.2759	1.1141	9.5134	3.5691	6.506	1.5239	9.3723	9.0774	0.6361	0.4577	4.124	5.3313	2.0695	1.2505	1.697	9.3246	0.8906	1.3142	1.1064	10.2631	2.8624
BUB1B	BUB1B	2.5406	4.6593	1.8664	1.1757	0.1713	7.7141	2.4175	0.3458	0.1712	0.1697	1.7055	0.6916	4.0082	5.5502	3.2618	4.0133	2.6493	7.2568	18.2566	1.4374	2.4776	1.6858	9.0858	55.3723	2.8741	1.222	0.9837	9.8898	1.0717	9.3755	4.979	4.5359	1.178	8.0387	8.8361	0.2995	0.3002	3.949	5.3233	2.1853	1.9339	1.8655	10.0099	0.5661	1.0413	0.864	8.6448	2.0389
BUB3	BUB3	39.4733	29.5248	16.772	26.9083	24.8603	70.7218	33.5769	20.6321	20.2255	13.4141	24.1497	27.4684	17.0559	32.1738	26.7292	20.9046	26.5364	22.9847	18.5258	20.8417	57.0133	34.572	24.8243	85.2206	19.046	37.2132	68.5384	31.9188	32.2988	25.7947	42.1106	24.6699	25.2796	44.1877	51.8757	36.348	39.9496	32.8337	32.8104	28.5546	37.9873	35.6694	31.6458	26.3208	25.2854	31.7202	37.7767	34.8073
BUD31	BUD31	40.8836	56.0863	23.9609	61.9231	47.2087	45.4657	39.4807	45.6954	51.9855	49.5194	46.9205	41.281	45.8302	30.6599	35.6287	42.1074	40.1559	54.2991	81.2277	46.9365	41.7075	38.2097	58.064	64.6822	39.0798	34.4181	55.1485	41.6689	30.9872	52.946	44.6592	53.6774	29.7554	46.9663	39.9793	43.5817	35.2279	42.7228	60.3162	42.7089	31.8242	50.0575	59.2384	33.2276	30.3006	38.5518	69.7579	29.4943
BYSL	BYSL	41.9355	33.74	23.6517	109.2051	19.5854	35.7567	47.3609	27.2759	14.2414	10.8088	37.2488	29.52	36.4661	34.4902	28.289	16.7405	30.7755	29.5564	27.5758	27.4216	52.2702	30.1341	21.2936	95.8347	57.1425	63.2616	53.9913	40.1453	20.974	41.8624	47.7939	49.2953	29.5597	48.3701	50.0573	42.5932	25.2988	42.3213	28.4195	45.8381	32.9439	40.584	39.3362	30.7242	24.2709	19.9068	38.8736	39.5323
BZW1	BZW1	35.4586	33.9017	15.1693	22.5735	32.6653	35.0104	33.9656	26.9474	35.3582	25.0927	28.4695	29.0817	41.3261	32.6602	34.8106	54.2457	41.5071	52.0416	43.6547	24.5648	42.4313	20.833	61.7736	68.0059	11.7743	25.7698	37.7002	49.9686	29.8425	50.3861	39.3657	53.739	24.5147	57.8352	32.8457	50.4662	33.8935	55.9918	45.5428	36.8856	35.6701	33.0549	53.2908	28.9401	30.1321	32.6975	40.6933	26.7538
BZW2	BZW2	46.4068	38.5759	18.4066	27.7176	10.5493	32.8706	20.6567	14.0804	10.7547	9.6618	22.718	15.5723	24.4579	25.0577	21.5276	32.0089	26.5255	21.1206	25.5168	24.5246	31.3691	16.9335	26.2231	84.0458	23.7264	60.8027	108.7321	51.4915	17.5918	25.5693	33.1175	43.7611	39.2584	66.3394	62.9008	36.4155	32.0823	18.2921	15.5071	45.7247	23.4593	40.6335	13.7092	24.7988	21.225	19.9134	44.0648	58.2671
C1D	C1D	11.2336	11.4279	6.5023	8.2563	10.1737	10.9194	8.2508	11.2041	16.6662	11.8216	14.525	9.1344	11.8571	10.354	13.1298	12.2608	14.0497	15.1584	13.1509	10.8145	12.7042	13.3435	12.4569	17.1987	13.1704	9.558	15.4155	12.5085	10.36	15.6598	11.6261	15.4106	7.159	12.4953	10.7744	11.5542	11.939	11.63	9.8789	9.7348	12.2021	11.2291	11.5688	10.8666	11.7137	14.4586	11.2268	9.431
C1GALT1	C1GALT1	9.8608	20.7057	8.291	6.8245	11.2987	9.4177	7.8707	6.6919	24.6348	16.9197	9.6753	14.4643	11.8378	9.6074	13.9453	21.8237	18.708	19.7589	15.8733	20.1947	16.6393	7.4234	17.3186	25.7623	7.5142	9.218	16.3793	10.2128	15.8201	19.399	21.0688	15.3552	5.0788	14.9105	16.3684	18.3362	11.1635	22.4044	21.5525	15.7408	7.8394	11.4149	30.8216	8.7398	7.0187	12.7592	20.127	6.5675
C1GALT1C1	C1GALT1C1	33.0121	27.6973	13.3365	43.3977	24.8642	25.5573	25.37	16.0169	38.9653	27.9177	22.503	21.4683	19.1782	23.453	30.4312	40.6262	22.6167	32.0712	34.801	15.5761	31.6909	19.1289	37.7182	39.6925	9.2365	23.1084	36.5533	48.1076	26.1876	26.8423	29.4741	26.3415	17.6848	45.1454	25.5137	36.0555	19.8932	36.0785	24.9632	25.5701	27.4336	15.6623	47.6962	16.497	21.7931	27.3489	27.4365	21.1125
C1QA	C1QA	208.4056	1825.0026	462.2573	1776.865	376.2819	108.4453	353.1998	801.3854	229.033	265.4888	134.0979	247.8176	325.5409	207.089	872.7126	827.988	389.351	459.2665	1507.4634	170.9947	70.9051	129.8057	329.8865	103.8809	336.1207	57.8693	67.0228	1850.0776	152.5071	202.1136	579.3682	1130.8812	202.0272	386.7204	123.7615	141.9736	104.6622	1880.8725	561.1987	2144.7511	78.3399	272.7793	435.8773	83.7559	261.2437	85.0576	220.8152	70.0345
C1QB	C1QB	303.9208	2560.3877	616.0303	1412.213	332.6913	144.042	410.4901	1345.927	276.1967	455.6433	177.3029	431.7588	301.4636	270.258	1305.537	1311.7901	565.8568	723.6532	1482.0338	251.5238	107.4234	217.0815	612.5896	144.2975	174.7582	38.0634	67.8878	2150.5807	244.2953	270.8515	761.346	1303.8794	167.5029	660.2386	168.2072	208.972	107.1671	2628.1688	708.2702	3152.0146	94.2167	223.8288	832.7694	105.4112	342.5013	79.2047	287.406	76.7004
C1QBP	C1QBP	128.5064	93.6905	67.2394	154.2156	106.2307	137.1814	152.584	111.423	116.2855	86.7221	109.0446	92.0047	105.6273	123.3033	99.1758	193.8091	87.2092	110.2548	110.4725	81.8968	159.4517	105.6819	107.5288	206.006	89.3809	179.8075	176.2667	100.1856	79.3454	89.3621	151.3702	153.1479	104.4711	158.931	145.3894	133.4232	103.3883	101.5636	127.0866	138.322	92.7548	126.6639	133.7367	95.1864	104.2178	100.2721	113.4114	114.6635
C1QL1	C1QL1	888.9336	942.4154	345.815	2996.0425	387.7219	587.66	322.8861	753.1628	23.1234	60.6897	345.8109	182.5308	180.4955	1149.2296	876.3851	26.6876	469.7549	64.4099	111.8	685.0575	314.8834	677.0461	45.5706	1040.3362	1066.8866	427.549	591.8002	1253.8099	156.6987	745.5334	503.1227	1019.463	797.9111	1644.3812	233.8912	311.4455	152.2237	177.6368	429.6923	1099.0018	166.5923	1539.7969	303.9238	207.0014	170.4792	96.8108	683.7486	434.3524
C1QTNF1	C1QTNF1	37.0272	7.43	19.0736	10.7594	60.5095	19.9351	73.9268	11.8366	94.375	5.848	12.75	34.8263	19.5574	41.1106	44.2269	424.0362	13.4347	159.0685	35.155	30.1927	29.1969	11.7906	11.8405	9.3374	44.0612	9.9335	10.2221	218.3167	18.374	17.2856	21.8719	14.9377	20.967	29.4089	15.2301	37.6914	8.1492	14.4424	38.265	13.2786	168.1198	36.8211	16.1042	10.1839	13.584	17.9596	41.4614	25.0397
C1QTNF3	C1QTNF3	4.0397	5.7749	10.2442	28.9944	5.608	4.7364	9.9022	4.6717	48.142	16.0027	8.1697	11.625	8.8922	12.103	11.3614	8.5408	22.8074	6.2349	6.9829	9.3536	4.9864	7.446	9.7249	9.1136	3.3888	3.2022	3.8104	21.8411	4.514	2.7351	5.8828	7.1157	5.0138	7.7729	6.2461	7.1082	7.4341	48.8735	13.9473	60.6974	3.6192	6.3555	10.8452	6.5905	4.8141	6.2604	6.583	5.7492
C1RL	C1RL	4.7914	12.54	4.8318	26.2152	16.4807	1.8074	4.8181	6.4725	21.7353	9.1923	3.3052	5.2849	1.5626	7.8547	7.5568	21.8481	14.6773	31.5839	52.4966	3.9038	2.4003	1.6695	20.6717	3.0331	1.993	1.1858	2.4248	39.84	3.6846	2.5644	3.3437	12.3032	4.0892	10.2325	3.3304	3.7216	2.7529	24.1813	5.9871	23.1365	2.3229	9.3331	38.0982	2.8613	3.2872	5.7969	5.586	1.1306
C1S	C1S	29.8921	31.7283	10.1087	232.1357	98.2439	18.7059	37.5061	19.9905	82.777	42.0359	8.428	23.7637	6.7595	52.9956	26.7907	95.9692	107.7396	98.8897	151.3981	18.8616	17.215	11.5774	61.2534	5.4593	1.5106	4.4058	5.884	349.2371	27.5747	9.5545	21.6135	67.888	29.7251	34.1682	12.8119	24.7639	12.1605	123.996	63.0093	67.2401	10.4538	30.4204	112.227	16.9097	11.038	14.2947	21.5203	4.2722
C2	C2	1.34	8.1537	2.7515	17.1645	2.204	0.5773	1.7043	7.1412	1.0154	2.628	0.8939	2.9792	0.7329	1.2165	7.8889	3.1969	1.4734	11.1588	13.4443	0.7325	0.4656	1.1878	2.1557	0.5584	1.9595	0.3084	0.3553	5.0826	1.734	1.3526	4.154	5.0162	0.771	4.2668	1.1148	1.4646	0.6258	13.1698	1.7038	3.9143	0.5528	0.737	4.0891	0.3943	1.2208	1.0689	1.3833	0.4333
C3	C3	23.262	1326.2731	271.2621	731.4329	131.3749	28.5928	24.0416	383.8741	261.9409	295.4824	75.7538	186.7766	22.9288	89.3404	478.9941	769.4597	392.6865	588.886	805.5675	128.1285	36.889	71.1342	555.4714	64.07	20.2561	15.1989	0.5197	1156.5391	134.9665	63.1097	160.2172	675.0767	11.2802	589.4371	49.2511	108.4714	52.2802	1601.6641	299.0035	1213.4644	90.063	72.6322	513.6471	17.1813	239.8864	28.3389	198.6801	21.909
C3AR1	C3AR1	4.9368	77.74	41.9914	29.8503	32.641	3.8811	11.499	30.8404	23.4139	35.0077	8.4299	30.3493	23.708	8.2665	58.0591	79.0154	52.8507	36.0054	24.9699	22.6571	8.4944	9.82	60.7595	5.9525	2.0567	2.8952	1.7067	97.5221	25.7031	14.9467	55.1525	53.4633	4.3536	44.2786	5.3027	15.6104	11.2474	117.7399	66.8187	134.2062	16.054	9.3179	64.9497	11.2176	21.493	8.3653	27.9817	7.3116
C4BPA	C4BPA	0.1102	0.043	0.1775	1.029	0.0563	0.2456	0.0976	0.294	0.1031	0.1533	0.0651	0.1562	0.0744	0.0494	0.0604	1.7075	0.0332	0.1114	0.4189	0.1039	0.3391	0.172	0.1793	0	0.0327	0.1621	0	0.1314	0.1716	0	0.0282	0.0711	0	0.108	0.0732	0.1722	0.0834	0.082	0	0	0.0932	0.0588	0.2573	0.1137	0.1909	0.0918	0.1717	0.1249
C4BPB	C4BPB	0.0567	0.0497	0.0685	0.0256	0.0217	0.0948	0.0565	0.1134	0	0.0507	0.0502	0.0241	0.0191	0.0191	0.0933	0.2567	0.1026	0.086	0.3838	0.0802	0.0698	0.019	0.0395	0.0189	0.0756	0.0469	0	0.2636	0	0	0.087	0.1462	0.0149	0.0833	0.0377	0.019	0.0644	0.1477	0	0.2374	0	0.0454	0.1588	0.0877	0.0421	0.0354	0	0.0241
C5	C5	4.8048	5.7579	2.0974	2.0962	3.6379	5.1082	4.2724	3.4049	10.4214	3.8181	3.3072	2.7998	7.0528	3.7268	6.1602	14.2638	3.218	3.2867	6.8804	5.3818	8.3528	8.6945	9.8009	21.8251	4.5697	5.2548	5.2809	4.4618	7.1836	7.5143	8.3075	7.6583	6.5486	6.7482	2.7509	5.6363	7.0051	4.4245	7.5306	4.7022	4.0345	5.7506	22.3955	2.8687	4.0627	4.0541	10.1905	5.1472
C5AR1	C5AR1	3.856	13.6198	12.4984	20.8291	7.5483	1.9103	13.9502	10.7195	5.3264	14.7296	3.0925	5.3891	7.42	8.0484	40.6514	10.6629	74.0766	5.9432	110.7441	5.2808	2.9769	2.3337	8.9853	2.466	1.1159	1.9582	1.1373	38.0171	11.8069	3.5619	22.5381	7.501	2.4671	21.576	3.4178	5.4932	1.7733	11.5733	11.7082	79.7177	2.6596	6.3855	56.3014	5.7773	6.5899	1.9705	2.2601	5.5416
C6	C6	0.028	0.2184	0.0113	0.2026	0.0858	0.0833	0	0.2804	0.5767	5.5916	0.0331	0.0159	0.0505	0.0126	0.0307	0.0677	0.186	0.17	0.3195	0.0792	0.023	0.05	0.1563	0	0	0.0206	0	0.2005	0.0125	0.0114	0.1578	0.2771	0.0098	0.0824	0.0124	0	0	0.2224	0.8086	0.1173	0	0.1096	0.3925	0.0289	0.0277	0.0233	0.0698	0
C7	C7	1.724	1.4925	1.0826	1.5706	0.7903	0.8701	5.2228	2.1194	2.2357	3.9591	0.5856	0.3349	0.5776	2.0453	5.9884	2.9346	4.2026	2.65	1.2387	1.5457	1.4793	0.2543	6.8922	0.5243	0.0483	0.7039	0.2347	82.3559	0.7974	0.5625	2.7626	2.4342	18.9688	3.952	3.7179	3.7096	1.2878	10.5099	2.0716	1.7534	0.3961	3.3758	2.0162	6.2492	1.6632	1.9349	1.7005	0.7732
C8A	C8A	0	0	0	0	0	0	0	0	0	0	0	0.0326	0	0	0	0	0	0.0388	0.0546	0.0271	0	0.0256	0	0	0	0.0423	0	0	0.0256	0.0234	0.0294	0.0247	0	0	0	0	0	0	0	0.0268	0	0	0	0	0	0	0	0
C8B	C8B	0.0166	0.0194	0.0201	0.03	0	0	0	0	0	0.0198	0	0.0282	0	0	0	0.0401	0.0601	0	0.0473	0	0	0	0	0.0221	0	0	0	0	0.0222	0.0202	0.0255	0.0214	0	0	0	0.0222	0	0	0	0.0232	0	0	0.0233	0.0257	0	0	0	0
C8G	C8G	2.0866	1.4735	1.7125	2.7757	0.7841	0.8777	0.8371	1.3396	3.684	2.395	1.6751	1.5406	1.2763	1.8536	1.6849	2.8053	1.4968	1.9114	7.4658	1.8376	0.8726	1.6328	1.8121	1.5731	3.4315	0.7818	1.3611	1.6903	1.7344	1.1995	0.907	1.4729	1.3276	0.521	0.9422	0.9493	0.8051	1.2896	0.6148	1.1544	0.999	1.2186	3.9166	0.9747	1.9294	0.9352	2.061	0.8702
C9	C9	0.0754	0.0529	0.0364	0.0545	0.0693	0.0168	0.0802	0	0	0.018	0.0535	0.1026	0.0407	0.1217	0.0496	0.0182	0	0.061	0.086	0.2133	0.1114	0.1815	0.021	0.3012	0	0.0166	0.0521	0.0432	0.1006	0.0735	0.0695	0.5446	0.0318	0.4434	0.1804	0.0606	0.0171	0.202	0.0642	0.0842	0.0956	0.0161	0	0.28	0.1343	0	0.3101	0.0769
CA1	CA1	0.0111	0.1304	0.0135	0.0806	0.0342	0.0249	0	0.0446	0.0626	0.0133	0.0395	0.5691	0.0151	0	0	0.0539	0.0807	0.0226	0.2225	0	0	0	0.0311	0.0891	0.0198	0.0123	0.0385	0.0798	0.0744	0.0272	0.1027	0.0431	0	0.082	0.0296	0.0448	0.0127	0.0166	0	0.0311	0	0.0119	0.0937	0.0173	0.0166	0.0279	0	0.0379
CA10	CA10	120.0957	28.4186	10.2636	3.9359	4.0402	21.3296	99.9824	5.6878	11.4778	7.9742	79.4093	27.0091	2.43	38.6117	8.3453	16.1718	45.2282	8.9535	1.7926	25.4168	128.4049	29.5104	44.6258	83.9604	2.4546	172.3794	157.8182	128.0926	5.1445	69.314	65.7183	50.3192	38.1856	72.2162	185.3686	115.66	88.0179	15.2797	9.461	63.3726	37.9453	21.0446	5.5571	19.8187	36.8267	48.1808	63.8497	139.0204
CA11	CA11	60.4565	68.7489	69.3316	26.4588	50.8436	92.3816	56.0933	107.6193	144.7647	229.5494	829.1821	70.3855	76.8133	54.647	60.3443	131.2779	392.0282	25.1765	51.4737	109.5747	73.5802	99.6811	352.6123	28.4033	86.188	40.2909	26.0248	64.0088	106.6871	48.6846	58.8128	173.1786	27.8511	32.9657	90.2628	214.6348	369.2796	86.7496	60.2486	27.8898	77.588	56.5648	81.5414	193.3739	208.3255	380.2095	127.2801	84.2863
CA12	CA12	33.1179	1.8875	5.2154	6.1743	2.1545	5.2448	50.0767	0.5837	41.4932	1.5616	11.0762	1.1247	6.907	19.5641	2.2936	24.7415	11.3697	36.7097	37.9237	1.9525	10.3662	27.6152	8.8861	15.8485	0.6456	8.5514	3.8649	18.254	4.2741	18.7828	0.8262	2.6002	55.2246	16.0472	6.3763	11.6853	15.1317	1.9299	2.4657	1.9095	26.8626	4.8835	9.6711	6.9799	10.2407	22.9073	5.7193	23.1848
CA14	CA14	17.0903	9.6245	31.5403	15.0743	16.9909	12.2247	25.785	5.4534	19.7518	14.2964	6.7493	19.034	16.1147	15.7527	13.9749	15.8706	6.7263	6.124	20.267	6.52	8.0481	15.7948	10.537	35.5187	55.8307	2.6263	2.1407	5.8489	25.8644	100.3691	18.6617	7.0117	19.9383	12.2809	20.1241	10.1378	29.0943	17.2298	5.7821	7.9739	11.138	10.8825	6.8638	7.495	10.5036	23.4665	8.2583	2.9245
CA2	CA2	88.4483	97.8482	55.811	105.5597	76.7169	100.1786	110.8189	62.9618	509.0601	110.9224	75.1311	65.5164	32.6302	91.8364	82.5393	510.134	98.516	794.9209	69.8536	62.4553	46.6072	101.4886	233.6562	74.7342	2.7736	33.7561	100.4665	215.3944	235.6991	31.4515	102.458	110.136	67.2258	240.2267	92.7471	128.4084	133.3017	177.2092	97.2341	55.3149	147.3059	15.1706	504.1101	26.6803	94.3018	166.4422	76.2608	45.6459
CA3	CA3	0.4776	5.214	0.6733	15.5055	1.5244	0.3993	0.7405	0.7967	2.2346	7.715	0.9879	1.3882	1.4516	0.5087	0.7534	8.0034	1.9095	67.2711	147.7475	1.1822	0.147	1.1182	2.9979	5.3277	2.4779	0.2415	1.2384	4.8419	0.8236	0.8004	0.8253	1.7714	0.2726	1.1119	0.2117	0.6664	0.52	1.0667	0.791	1.973	0.7322	2.1452	28.0515	0.2464	0.4138	0.7216	2.2696	0.3384
CA4	CA4	12.7734	2.6107	4.9407	6.985	4.0229	12.1893	11.5414	2.1775	50.6885	33.9187	47.7515	12.51	12.1611	11.9096	10.4972	45.2601	19.8314	62.076	21.1542	15.069	13.5571	21.9566	6.5144	2.6481	27.4252	17.7339	7.1977	1.3154	22.1853	5.1891	8.6137	10.8644	12.8874	10.2593	22.8429	26.834	26.5102	4.0493	7.2958	4.4263	11.2796	8.428	2.7858	13.6123	34.6239	25.7729	13.0805	34.2516
CA5A	CA5A	0.7899	0.6416	0.4507	1.3486	0.6051	0.2446	0.5249	0.0878	0.0411	0.5758	0.5965	0.448	0.3557	0.6199	0.3612	0.318	0.0794	3.1959	0.5006	0.4035	0.2972	1.0274	0.7345	0.3507	4.1762	1.9366	1.7067	1.6015	0.7616	0.107	0.4381	0.5095	0.5318	1.9035	0.3501	0.4115	0.8476	0.686	0.4361	0.4902	0.167	0.445	0.2767	0.1698	0.4236	0.9327	0.3692	0.3731
CA5B	CA5B	1.6179	2.7949	1.5305	2.1262	2.1443	4.206	2.7089	1.9494	25.2285	6.9387	3.5853	2.3362	3.7381	2.4127	2.8383	21.4225	4.4321	5.1677	5.2055	2.5518	4.2005	3.7379	5.7084	3.9057	1.0129	3.0179	4.3973	2.5059	2.8703	2.7631	2.5993	2.5952	2.6247	4.2803	4.2383	3.5788	4.8977	2.7495	2.259	1.5383	3.1194	1.812	16.3978	4.1176	2.9875	5.2832	6.3482	2.8866
CA6	CA6	0.0682	0.0199	0	0	0.0783	0	0.0226	0	0.0319	0.1219	0	0.029	0	0	0.028	0.0206	0.0308	0.0345	0.0243	0	0	0	0.0475	0.0227	0.0303	0	0	0.0244	0	0	0.0262	0	0	0.0251	0	0.0456	0.0194	0.0254	0	0.2617	0.0216	0	0.1432	0	0.0253	0	0.0956	0
CA7	CA7	0.0993	0	0.12	0.1346	0.1141	0.7748	0.4949	0.0994	4.8316	1.451	19.1003	0.1267	0.2347	0.3673	0.0409	0.8395	7.2807	0.6528	0.0708	2.9845	0.4585	0.3321	4.5705	0.2645	0.7507	0.1643	0.2146	0.0711	0.7954	0.121	0.1144	2.9462	0.3139	0.219	0.9901	3.6246	8.5458	1.848	2.1849	0	0.9448	0.1855	1.0087	2.1895	3.7972	11.0493	3.0168	0.3799
CA8	CA8	6.2563	12.3291	2.2828	1.032	2.9664	16.1126	5.968	14.7489	16.9184	8.0665	8.4308	8.1612	3.649	8.535	2.5576	25.3187	6.6809	8.5604	10.5987	9.9063	15.581	6.6691	10.7212	24.0422	1.3086	12.9797	2.3399	3.9	10.717	8.7581	4.1853	9.3312	0.9675	10.8171	12.9738	9.6578	7.7433	5.319	16.7937	3.4599	1.9862	3.9951	23.981	6.1929	5.8036	7.4101	19.2346	12.5287
CA9	CA9	1.0718	0.6268	0.2045	0.8158	3.2839	1.4148	0.4498	3.8389	1.3724	1.5476	0.9001	1.1997	0.6477	1.8971	0.6964	0.1022	0.817	56.3725	82.8435	0.4388	0.9377	0.7169	1.1409	2.7799	0.7526	0.2801	1.5601	0.9688	1.0919	3.8843	0.3466	3.0564	0.2081	5.8474	0.6	0.9445	0.5768	1.0078	1.6016	0.5908	1.3956	0.2408	0.6718	1.1784	1.2566	0.2469	2.0039	0.6714
CAB39	CAB39	57.3966	74.5413	35.3859	40.2986	47.8325	66.147	57.937	48.3263	67.0577	38.7567	81.1507	56.6337	37.6732	58.3722	69.5867	84.5257	86.2595	58.3198	56.9974	52.4032	78.7643	50.0293	91.8765	63.4373	23.4216	47.3768	39.922	79.5058	57.4078	84.6687	82.9984	65.5446	31.0041	96.9132	71.8238	93.1068	96.2354	108.0943	79.9191	81.3616	64.4501	61.1866	87.8511	56.767	64.4148	121.1816	72.4468	48.8162
CAB39L	CAB39L	12.7145	41.3198	16.8592	5.572	45.7026	51.0564	37.3547	45.2793	91.6771	42.2382	32.7652	23.9896	38.5488	25.5942	36.753	68.9663	52.5479	29.3764	16.1796	42.4029	58.2398	40.7694	52.1922	18.7063	5.4664	24.3904	39.9436	10.3981	48.5938	40.4719	36.7316	37.3485	13.6402	42.2853	35.638	47.5803	31.382	47.1206	77.7977	57.4118	61.0669	34.0232	34.409	46.6874	32.0148	53.9983	39.0017	19.2941
CABIN1	CABIN1	39.9819	56.6298	27.7914	34.8984	35.3772	43.7647	63.1703	67.2817	31.834	27.5974	47.0434	35.8213	57.1768	48.4362	52.714	54.0274	65.711	80.949	74.6333	57.241	49.8728	53.8569	35.7473	119.0774	15.8547	49.8386	89.8706	60.6987	34.5168	62.793	62.6619	35.4799	23.6373	88.194	49.9902	49.6355	32.1752	66.447	52.1905	81.6582	37.7617	78.3735	42.5707	32.511	46.2177	37.147	63.5965	48.3563
CABP1	CABP1	5.8222	3.6222	1.74	1.2177	1.364	13.3336	4.1569	1.7201	11.9247	11.9227	99.5124	3.3986	8.1257	4.3743	8.0031	4.778	17.3388	4.6673	4.1727	6.6252	2.7837	9.9227	7.3217	1.1652	5.0955	3.5447	17.5851	8.0998	6.0774	7.7467	2.7112	10.587	4.422	8.8223	8.5745	23.6874	40.4981	3.9077	4.0117	1.3622	6.4239	5.8751	2.4734	7.272	37.1261	67.353	10.4655	9.8071
CABP2	CABP2	0	0	0.0368	0	0	0	0	0.244	0	1.6724	0	0	0	0	0	0	0	0.0617	0.0435	0	0	0	0	0	0.0542	0	0	0	0.0407	0	0	0	0	0	0	0	0	0	0	0	0	0	0.0854	0	0	0	0	0
CABP5	CABP5	0.0216	0	0	0	0.0331	0.0482	0.0575	0.1299	0.0405	0.0516	0.0511	0	0	0	0	0.0522	0	0	0.0925	0.0612	0	0.0289	0	0.0576	0.0385	0.0239	0	0.031	0	0.0264	0.0997	0.0837	0	0.0318	0.0288	0.029	0.0491	0	0	0.0604	0.0274	0.0231	0.0303	0.0669	0	0.027	0	0
CABYR	CABYR	6.7693	1.2485	1.101	0.9648	1.0769	1.5526	2.4913	0.5211	1.949	1.91	4.985	1.1296	0.6858	1.0157	0.5785	1.9023	4.5015	0.8427	1.7262	1.8965	1.2984	3.7617	3.5407	1.9419	1.8061	2.3984	0.8326	3.6144	3.0934	2.5067	1.9994	2.2839	0.2332	2.8328	0.675	4.5338	4.3187	2.4809	1.4784	1.5269	1.4534	0.5419	2.736	0.846	2.6679	8.3983	4.1132	0.8411
CACNA1A	CACNA1A	4.8643	5.3894	1.6916	1.6663	1.2592	29.1375	6.1028	4.5546	1.9611	1.0707	6.6684	3.2028	1.5461	2.012	1.0536	4.4707	7.0044	1.4841	2.9507	6.1071	19.181	6.1883	3.9773	5.5618	0.9086	10.1496	16.869	4.1021	2.9185	2.6093	2.6119	3.3179	2.2429	3.1202	17.2104	5.8133	4.8781	2.4647	4.7851	7.0006	3.0656	3.8466	1.1575	8.2604	3.7383	7.1212	4.6317	7.856
CACNA1B	CACNA1B	2.6652	1.7086	0.5478	0.1242	0.2455	1.1945	0.7729	2.9423	4.5422	2.7421	21.46	0.8025	2.3629	0.8994	1.3342	1.1172	26.3227	0.1019	0.3199	6.8593	1.5563	2.5424	9.4852	0.5855	12.2347	0.2172	0.0792	0.177	1.7606	0.0223	3.6714	7.0122	0.5743	1.6496	3.7748	9.7595	13.7198	3.6408	6.3708	1.0679	1.557	3.4115	0.4812	5.3641	6.209	25.8677	14.6662	1.1212
CACNA1C	CACNA1C	3.0511	2.4905	1.1082	8.8108	1.2321	4.5518	4.2968	2.1079	2.9715	1.4569	6.7873	0.9449	1.435	3.4224	1.76	3.0085	9.4122	3.6781	1.4161	3.2334	5.8254	4.1496	7.3157	1.1633	0.828	4.9601	6.4809	3.5751	1.4305	5.1536	2.8174	3.4187	2.1613	5.8414	5.1166	3.7568	6.3727	3.5134	1.9596	5.4735	1.7951	6.626	4.6529	3.8084	2.7926	8.5111	4.9591	3.6008
CACNA1D	CACNA1D	2.9197	1.7476	0.6656	0.0855	0.4853	4.7646	2.2119	0.9937	1.4291	0.7417	2.6266	0.4907	1.7883	1.2562	1.685	3.0037	5.9879	1.0043	0.8056	4.9022	3.6446	2.6156	2.7633	0.3086	0.1682	1.4789	3.3673	3.3564	1.2719	1.8152	2.0988	1.101	1.8212	2.8191	4.127	3.3632	2.7935	1.4467	2.7856	0.9738	1.3017	3.3685	2.4612	1.5109	1.7063	3.3549	4.6499	2.8379
CACNA1E	CACNA1E	8.0948	1.7856	0.4829	0.3366	1.5097	3.4061	6.2416	3.3587	3.5956	2.7123	17.7996	2.1708	2.0151	1.1754	1.5567	2.0116	16.2549	1.858	2.7182	5.3472	6.0366	6.4059	8.6627	12.0907	0.5034	3.5738	3.2052	1.5987	2.6875	4.4532	1.6813	4.2494	0.7821	1.5001	1.901	12.9813	8.9317	5.4328	2.9777	8.142	2.4123	0.4663	2.466	8.5848	6.8161	17.4544	10.5536	5.6809
CACNA1F	CACNA1F	0.0982	0.1149	0.2848	0.2367	0.2507	0.1386	0.0174	0.1834	0.2573	0.3045	0.8588	0.2005	0.1061	0.044	0.1293	0.2214	0.3793	0.437	0.3734	0.287	0.0806	0.2102	0.6574	0.0262	0.1164	0.0506	0.0453	0.6371	0.1748	0.0399	0.1709	0.304	0.0552	0.1251	0.148	0.3683	0.5504	0.1657	0.1766	0.256	0.2242	0.1537	0.1101	0.1519	0.4375	0.6548	0.257	0.1002
CACNA1G	CACNA1G	2.7766	1.6554	0.2778	1.2141	0.9046	4.954	15.7606	1.2089	3.0284	1.3227	16.9624	1.7025	0.7245	3.9898	0.5935	3.5819	16.5412	1.4772	25.1672	1.7086	8.4195	4.4141	5.3691	0.054	0.457	0.9349	1.7764	8.0572	2.6837	6.6854	0.5192	4.5588	0.513	1.3851	2.5589	10.9226	6.3092	2.2884	1.4013	3.8456	0.955	0.3368	2.9684	3.5781	7.8787	13.2323	2.6462	3.3721
CACNA1H	CACNA1H	10.9176	8.6833	5.9632	1.5884	0.8867	18.3395	3.671	4.044	0.6794	1.5627	14.4644	1.6651	3.4824	3.1143	7.6645	1.7474	13.5358	9.0684	3.6684	9.2205	1.1143	3.9136	12.3585	2.1934	4.8292	0.9055	3.3742	1.5663	2.4162	1.0067	5.4547	6.8282	5.101	8.1461	1.455	7.9219	4.1605	6.7369	5.1313	15.3696	3.4578	10.6751	1.902	2.6216	4.3913	4.2956	22.0251	2.6301
CACNA1I	CACNA1I	2.4253	0.708	0.1625	0.2963	0.8886	7.7403	3.564	1.0685	1.5497	1.5142	17.3182	0.2789	0.7267	2.2109	0.3113	0.8275	7.0696	0.1871	2.661	8.4304	2.1738	3.4808	7.2465	0.0336	0.6654	2.685	1.4749	0.3369	1.0998	0.461	0.6908	2.8359	0.5714	0.7787	3.7945	7.9278	8.3764	1.8775	1.5992	5.2648	1.5518	0.655	2.185	6.1399	6.3983	13.0858	3.1828	1.1435
CACNA1S	CACNA1S	0.1274	0.0701	0.0272	0.0406	0.0689	0.0835	0.0797	0.075	12.7605	0.429	0.735	0.1785	0.0405	0.2318	0.0863	4.3979	0.5562	0.2274	0.0214	0.159	0.1015	0.1504	0.6584	0.1597	0.0533	0.1075	0.0518	0.0643	0.15	0.0274	0.069	0.3866	0.0948	0.2644	0.1594	0.4617	0.298	0.1673	0.1489	0.0419	0.1426	0.032	2.4147	0.1043	0.2559	0.1312	0.0981	0.1529
CACNA2D1	CACNA2D1	14.6673	6.4561	4.7125	9.3581	6.2687	27.8507	16.8976	3.0499	11.076	6.8671	25.5229	10.4302	12.9829	17.4096	14.2597	25.0868	48.6231	4.2256	13.6253	16.8063	16.7927	6.4395	27.1085	41.423	3.3745	12.2515	3.9072	15.7995	15.5727	20.6179	7.6951	14.0851	2.8339	10.2747	34.426	23.2362	25.7672	12.1545	21.8315	6.8409	12.1175	12.5525	8.1017	12.9055	16.4019	36.2284	41.5817	5.1644
CACNA2D2	CACNA2D2	5.9585	4.0919	1.4062	0.2646	4.9325	6.7739	6.6128	2.455	3.1171	2.02	9.6451	2.1699	3.8406	6.8249	4.2672	2.3314	7.6584	2.1288	1.8482	2.9571	7.0879	4.9972	5.7836	3.3044	1.971	7.4039	3.4693	3.3013	7.9079	6.4379	5.3839	4.6929	3.8408	6.1787	9.1449	14.0494	6.5321	5.6029	2.6909	0.3892	7.6125	2.5958	8.8077	5.683	7.5033	8.8177	6.9447	4.9766
CACNA2D3	CACNA2D3	7.0064	1.1016	1.2426	0.7471	6.2723	14.7734	10.1544	11.3498	6.6011	4.1615	24.763	2.1258	3.8037	4.9388	1.4871	2.5304	14.0418	1.0499	2.2748	4.7171	5.8816	2.3144	4.0618	0.192	2.0002	3.0325	1.2792	3.4662	7.2235	1.9561	1.3433	4.637	5.4894	1.4131	6.6701	10.853	23.4767	2.0892	6.0578	0.3892	6.5478	7.642	1.8449	17.2067	9.4058	34.7032	3.1985	4.6245
CACNB1	CACNB1	9.113	5.5237	6.077	3.2578	8.3119	12.5444	8.9006	12.5865	13.4069	10.512	65.5907	3.6751	6.9056	7.0666	8.7203	6.2978	26.0782	7.7954	13.2941	20.2834	10.261	20.057	21.5532	9.499	9.6168	5.746	6.9593	12.274	11.2101	7.913	8.5589	15.4493	7.9668	8.6634	10.595	24.012	32.8253	6.784	10.4782	8.2185	15.4128	8.0483	8.4796	12.6476	19.6167	40.2776	16.6556	8.6382
CACNB2	CACNB2	2.251	3.2982	0.8101	3.9371	2.4215	1.8615	1.1286	2.2935	6.3115	1.6818	14.9642	2.7722	1.1032	0.8418	1.7389	6.1193	14.7125	1.1508	2.5028	5.8506	1.9662	5.7294	5.6561	5.4876	1.0552	3.4293	3.6031	7.1295	2.4789	3.917	3.2826	9.2673	0.8863	4.8332	2.2419	6.8254	8.5404	4.0895	4.6664	5.5602	3.2734	5.5813	1.56	4.288	4.586	13.5539	8.2501	1.6512
CACNB3	CACNB3	8.3822	9.9747	4.3133	6.4073	2.0107	8.665	3.7919	5.7871	12.4357	9.5448	39.7628	3.4953	4.1024	4.8789	5.6149	9.3498	22.304	19.2782	19.0301	7.6229	3.1697	7.3968	13.8849	13.2841	7.7595	2.9799	13.9082	12.3775	5.7812	12.5725	7.0019	8.0077	4.3965	9.1456	9.5679	17.1142	18.5785	5.5886	7.1288	3.7097	3.7888	12.8983	33.7508	10.3411	15.6779	25.4313	12.7317	5.5628
CACNB4	CACNB4	1.7318	1.6656	0.9556	0.3694	1.4396	2.6095	1.5523	1.7016	3.8123	1.2202	4.5186	1.2426	1.0018	1.7324	1.5966	3.6834	4.6676	0.7119	1.0233	1.2702	4.0427	1.9153	4.5426	1.596	0.5833	2.3698	4.6091	0.9495	2.2766	1.8631	1.2418	2.3822	1.3717	3.7333	2.7167	3.9402	5.1848	2.3644	1.8891	2.1787	2.0531	1.4203	2.3453	2.1626	3.7707	7.647	3.594	2.2754
CACNG1	CACNG1	5.051	0.9371	1.3048	1.2594	0.7471	1.6308	1.1111	3.1375	0.5867	0.5402	1.7292	4.1487	2.1644	2.1556	1.9495	1.3883	2.8379	1.9731	2.682	7.3412	5.8333	7.4563	1.1661	12.3413	8.7986	8.224	21.0142	4.0381	0.4185	3.184	6.1527	4.3139	4.1113	4.9169	5.0481	5.3194	1.7809	2.5932	1.1868	9.874	2.0329	2.7512	2.9285	3.1802	1.5519	1.0453	3.1261	7.9364
CACNG2	CACNG2	15.3233	2.9543	0.093	0	2.0902	27.5239	19.0253	2.885	1.3225	1.2853	5.5324	0.6071	0.6805	10.3255	0.645	0.9718	9.8553	0.3539	0.0698	4.4435	23.2703	20.4248	3.5134	0.0373	0.0747	14.6819	25.4348	0.02	3.7363	0.0426	1.4293	4.6575	9.1134	10.5553	27.1355	18.5484	15.9944	3.8545	6.7841	0.1661	6.3648	0.0672	0.2451	12.5592	12.9782	18.9746	14.4421	14.8827
CACNG3	CACNG3	4.022	0.5258	0.0858	0.1711	1.631	4.5887	2.8927	7.1979	25.5034	13.3768	145.7683	0.8051	3.1638	2.3233	0.9736	3.9145	72.3445	0.4307	0.8771	8.6336	6.3507	7.9128	57.0893	0.063	6.7755	4.8548	0.5725	0.2032	8.275	0.1153	1.0901	27.438	1.6704	1.1827	18.0866	61.6407	65.4255	10.2504	11.6543	0.0661	6.6335	1.0605	1.558	20.3182	41.4241	91.6392	23.5321	5.6317
CACNG4	CACNG4	369.1868	85.0416	63.1669	71.6684	30.2903	367.5454	298.5305	87.7894	24.2104	10.1315	78.1245	85.4795	61.6208	159.9785	69.8197	58.9476	119.6936	98.9178	33.443	92.7775	522.962	358.5322	84.0409	680.0762	119.7843	325.0861	496.7678	372.7897	50.9312	108.8054	155.221	207.7905	114.0491	350.0097	566.2028	525.5682	109.0255	88.1059	142.1378	179.1015	106.7462	132.8292	102.4431	67.7513	125.6841	85.2396	182.6542	407.8015
CACNG5	CACNG5	0.0172	0.0251	0.1036	2.0156	0	0.282	0.2451	0.0343	1.5329	0.9259	0.9934	0.0657	0.0463	0.0519	0.0141	4.0708	2.9968	0.1822	0.6237	4.4279	0.3379	0.241	2.2251	0.1771	0.0687	0.0473	0.0074	12.3853	0.0859	0.1098	0.2766	0.52	0.1085	0.0189	0.171	0.5974	0.7016	0.2107	1.6011	0.3832	0.0871	0.1053	0.9193	0.8361	0.3121	0.6059	0.8659	0.124
CACYBP	CACYBP	59.2131	47.8818	32.1127	43.7058	64.1321	60.8396	62.0263	51.7584	65.9737	41.2995	81.2837	42.29	43.6977	52.6358	48.7976	40.1273	50.1637	40.4121	39.8992	45.3121	70.6209	67.1891	53.1765	66.997	41.9905	54.181	55.9709	44.4132	62.6866	48.0818	65.1721	65.8928	30.9712	53.973	60.273	66.577	76.9409	54.2433	75.122	40.6129	81.5874	52.7626	70.0118	69.9518	63.7164	90.4748	54.5625	50.9911
CAD	CAD	29.6523	29.2725	14.273	16.3045	15.3233	35.2744	22.3237	21.0416	20.3274	11.1173	20.7864	15.5283	23.6035	25.2486	27.1186	26.9492	22.2611	27.5255	34.8108	24.0854	32.5427	28.8178	31.0794	83.0807	14.0174	39.9789	38.8594	34.1576	15.5113	37.454	29.116	31.0037	19.9372	39.7758	35.5596	21.8678	17.0582	18.1471	18.0959	27.1981	24.6232	31.6705	62.833	12.7011	13.5776	13.2645	20.3577	34.2322
CADM1	CADM1	32.1797	19.7641	5.9919	9.3754	26.5581	110.7657	43.5021	24.3428	56.3254	19.057	31.7033	21.0089	30.589	21.0024	15.5497	77.2229	33.9589	30.1452	23.4448	27.2437	69.9909	37.0189	67.6178	62.2843	6.5789	41.2414	35.3375	37.751	39.8364	27.826	26.8417	27.7799	20.1801	38.2491	57.1235	43.4988	53.7306	25.7921	45.8815	16.0532	37.5547	39.3555	94.9255	31.7361	28.2364	49.9935	30.5804	28.9906
CADM3	CADM3	72.0572	66.6574	11.0969	163.2097	92.9429	113.1745	88.9941	147.5307	39.3614	113.6141	185.6703	25.7355	22.6766	47.9433	30.9326	79.0645	258.2622	18.2447	129.1474	86.9109	33.7945	77.946	210.8455	89.2999	52.4267	18.0269	49.3367	254.1202	62.2775	60.1451	34.6212	90.2181	32.6246	80.5355	42.9947	101.4346	169.2528	133.8055	123.6975	92.2043	85.2114	34.1748	27.6691	98.5841	75.8976	198.7699	87.0435	43.8388
CADM4	CADM4	556.386	519.5913	269.9001	344.9183	469.3461	452.6011	497.8471	721.7275	614.0441	406.5525	597.0068	561.977	425.4665	297.1911	512.2552	583.8777	329.5327	376.5043	410.8034	587.519	462.7701	653.0745	492.6001	579.852	197.5215	347.6791	400.0073	677.1054	459.5562	585.5598	837.4813	950.436	255.1479	528.9327	416.4035	545.0574	356.9333	390.7645	628.6952	953.2296	418.4623	784.382	582.998	232.5551	346.9442	433.3403	724.6858	334.5927
CADPS2	CADPS2	6.3204	7.0174	2.0749	0.6183	3.9298	11.1674	11.8466	3.6083	34.3915	6.7317	26.0483	3.6128	6.9972	2.0896	4.3279	59.2749	14.8998	13.5928	2.3875	5.3517	7.3261	6.5108	25.0258	7.8012	0.4943	2.5077	4.8159	4.4973	8.095	0.9031	4.2791	14.257	2.4254	8.9682	8.6588	13.8688	31.0224	6.0259	26.5832	5.8902	18.8125	1.2776	38.7379	3.7268	13.5342	53.8364	10.0715	3.0652
CALB1	CALB1	0.6608	0.6837	0.3301	0.2182	0.9539	10.6522	4.315	2.5563	2.1047	1.2051	7.4346	0.454	7.0376	1.1795	1.4642	16.3831	4.4288	1.1568	0.5164	33.7912	1.3848	0.8415	7.0722	1.9211	0.6442	0.2804	1.7353	0.5638	2.1799	0.7124	1.4443	2.3115	0.4955	1.4948	1.8416	4.5705	8.2512	0.6054	3.3825	0.4702	1.2495	1.2342	4.1487	3.5886	2.1703	10.8199	1.6512	0.5186
CALB2	CALB2	1.4398	1.0291	5.3158	2.169	1.879	2.0805	1.6654	3.7891	51.995	36.3211	48.6249	5.5799	0.6123	3.5509	0.8778	2.1253	47.596	1.0788	1.5587	17.7627	90.613	1.1771	20.7148	2.6635	18.971	4.4417	0.7374	23.2773	4.0222	0.2275	1.679	16.3726	0.9272	7.6839	9.075	9.3577	23.4469	2.0643	3.4444	0.7446	4.905	1.4798	2.2416	69.0661	4.3952	57.6385	4.0379	4.3521
CALCA	CALCA	0.0427	0	0.1032	0.3472	0.0327	0	0.0851	0	0	0	0	0	0.2883	0.1148	0	0.1547	0.1159	0	0.5478	0.0906	0	0	0.2382	0.0284	0.0759	0	0	0.0305	0.0285	0.5462	0	0.7434	0.045	0	0	0.0286	0.0242	0.0636	0.0909	0	0.0271	0	0.0598	0	0.0317	0	0.3192	0
CALCOCO1	CALCOCO1	55.8592	60.2551	28.3242	12.043	33.0931	123.002	61.914	64.8961	40.8749	26.4541	41.429	35.7299	44.8551	37.3214	45.7083	39.1446	64.1712	33.346	78.6924	84.8764	99.1255	94.2045	42.664	76.3748	14.0894	46.4707	68.8901	44.462	51.1833	56.2744	70.4496	36.237	27.5978	63.2304	69.8814	60.2686	59.555	44.0535	45.6001	73.9274	62.0089	64.8622	47.1004	50.2176	38.2337	59.7704	57.3688	55.0578
CALCOCO2	CALCOCO2	44.196	32.8455	21.7738	25.2098	62.5107	65.5825	76.1582	62.6805	37.282	27.3204	23.5708	31.2736	42.2996	41.6492	33.4291	34.5876	44.1159	45.1281	46.5194	45.9313	58.8718	57.6063	37.31	28.6286	8.6961	25.033	33.8023	51.4163	53.524	30.3233	50.2789	42.4205	26.1505	53.3933	32.0559	45.1022	52.2423	50.3903	65.3613	63.7264	55.8357	52.7376	48.7	44.189	37.4529	53.6864	29.7289	24.5653
CALCR	CALCR	0.043	0.3267	0.1168	0.4272	0.0165	0.0599	0.157	0	0.1608	0.0513	0.2031	0.0183	0.058	0.0867	0.1415	0.5319	0.2723	0.3477	0.1225	0.3191	0.0397	0.0144	0.2098	0.0286	0.0382	0.0119	0.0743	1.4605	0.0717	0.0655	0.1485	3.312	0.0566	0.2053	0.0286	0.3022	0.0244	0.3839	0.0915	0.525	0.0545	0.0344	0.1054	0.0997	0.1914	0.1343	0.0402	0.0548
CALCRL	CALCRL	41.5378	95.4693	28.5662	13.9209	24.6688	42.9883	54.502	51.9908	18.4645	3.7157	32.3062	46.6017	92.098	66.8297	70.1288	18.5553	101.9161	38.3988	31.612	49.5185	112.2787	32.9568	9.8149	67.7052	11.3357	98.5108	167.9592	6.625	35.3387	105.9279	106.5422	76.8472	10.6979	115.7437	86.9796	106.0295	45.529	97.8382	98.7742	171.707	120.7334	68.314	13.2243	83.6131	46.085	17.9914	97.4525	56.994
CALD1	CALD1	21.3778	37.63	28.9813	45.8916	20.4689	28.3899	38.2748	30.4964	32.6788	39.2615	12.8674	17.8962	64.2614	40.4905	31.4267	60.3161	42.4148	180.1967	126.5273	27.2198	30.4528	14.8175	49.1931	49.2574	13.6615	24.3063	54.6244	45.4841	31.288	84.2759	32.3598	54.6981	31.5341	84.1154	35.0561	29.1609	22.1577	42.7765	43.6903	39.7452	38.1694	26.6223	80.3647	34.6908	22.3805	29.5334	23.2575	23.3833
CALM2	CALM2	273.9604	190.3038	149.9277	244.859	340.9611	239.6154	209.9362	197.1133	409.5982	284.9334	396.0399	219.2633	217.9812	221.216	234.0664	326.2582	236.2547	243.4276	193.5349	180.0491	282.2874	231.6227	315.1362	222.1504	170.0011	202.7597	188.1675	218.4328	313.0551	279.3706	260.8538	320.5023	171.8807	205.7272	235.009	306.2433	378.526	232.1546	271.3751	142.1226	314.038	289.8368	255.2285	218.0278	250.1192	487.3655	275.9482	184.2862
CALM3	CALM3	189.0142	204.2145	97.0082	181.424	102.3176	294.1672	206.4308	285.0652	242.8808	197.9841	1008.1448	152.4016	171.7669	160.7277	174.7478	190.5534	479.1102	257.1048	153	426.7553	226.0156	244.7765	407.391	215.6203	142.5322	171.6319	147.7932	183.7054	137.3654	203.401	240.9254	408.2366	138.1504	193.3175	165.7046	430.2637	552.7096	180.7269	183.3753	136.1681	182.3269	253.0424	211.3656	256.831	309.7494	781.5768	404.1989	239.5463
CALML3	CALML3	0.1252	0	0	0	0	0	0	0	0	0.0896	0.0296	0.0426	0	0	0	0	0.0453	0	0	0.0354	0	0	0	0	0	0	0	0	0	0	0	0	0	0	0	0	0.0285	0	0	0	0	0	0	0.1163	0	0	0	0
CALML4	CALML4	0.027	0.0316	0.0653	0	0	0.0301	0.0239	0.018	0.0168	0	0.0319	0.046	0.1581	0.0484	0.0296	0.0217	0.0326	0.0911	0.2695	0.1528	0.0443	0.0602	0.0126	0.3477	0	0.1291	0.0156	0.0644	0.1082	0.1536	0.1106	0	0.0474	0.0529	0.0359	0.0241	0.0102	0.0268	0.0128	0.1006	0.1599	0.0384	0.0757	0.0557	0.0401	0.0338	0.0505	0.0765
CALML5	CALML5	0.8822	0	0	0	0	0.0578	0	0	0	0	0	0	0	0	0	0	0.0939	0	0	0	0	0	0	0	0	0.0572	0	0	0	0	0	0	0	0	0	0.0695	0	0	0	0.0725	0	0	0	1.0439	0	0	0	0
CALR	CALR	615.4716	611.0218	296.9616	956.2502	464.5068	826.5626	725.8948	625.4522	511.3982	487.9758	434.165	432.461	322.4255	492.588	466.9837	768.9374	444.3457	797.1665	993.152	412.8342	644.5858	551.9366	578.246	647.1425	379.056	557.7868	418.9342	934.7528	437.8116	465.6361	551.2912	566.6903	312.0516	798.5779	487.1478	605.9665	326.9808	762.4155	451.6388	1083.1398	541.9066	347.367	1477.8323	479.9345	435.3664	313.7583	468.2486	429.2689
CALU	CALU	45.5972	64.5568	19.8741	58.3951	27.8495	49.7422	54.3442	30.3026	63.4113	37.5083	29.3546	30.0172	70.9891	48.0434	44.2954	185.7416	72.1281	113.3179	127.1299	46.8324	72.567	33.428	165.3125	231.4188	25.9119	53.6019	81.3635	130.3715	32.9845	70.0298	55.6107	88.1032	43.0236	105.5694	51.6279	55.8103	44.3949	82.6665	82.0996	108.0561	35.212	39.949	106.2942	38.8525	25.9134	36.498	66.2505	39.4081
CAMK1	CAMK1	3.4078	4.8651	1.9175	2.5971	1.5867	5.7538	4.3735	3.1096	3.1888	1.9329	8.8649	1.5064	2.8205	3.3708	2.5297	2.9858	8.6193	5.3731	4.0729	6.0723	5.0189	4.4473	8.9939	4.2052	2.288	2.6538	3.9271	6.0247	2.6538	3.1149	3.7972	4.1807	3.2039	4.4703	5.8633	4.6544	5.4091	3.0592	3.7231	1.7494	2.8187	2.3891	8.122	3.2053	3.7212	5.3885	4.0602	4.5445
CAMK1D	CAMK1D	22.5232	18.1155	16.8933	8.6825	15.6906	33.9651	35.6367	42.5452	21.998	16.6959	82.5725	19.1296	42.4261	18.4431	18.1977	22.9627	99.3028	21.6368	13.2351	25.5874	32.9985	20.4624	81.3647	22.928	9.4152	14.0436	28.7734	22.0544	21.1915	24.6977	35.3941	51.1885	12.6615	45.193	35.8522	59.2794	66.1749	38.5418	45.7952	32.3385	27.1261	66.9512	23.1117	29.0823	37.8317	107.8485	39.575	20.9698
CAMK1G	CAMK1G	3.2571	0.1913	0.0988	0.1725	0.3967	3.0078	3.7309	1.6912	13.8999	6.0797	64.1863	0.3942	0.994	0.99	0.2243	6.4188	20.4536	0.3584	0.6607	10.6787	2.6513	1.5497	13.3059	0.1271	2.3756	0.5864	0.3534	1.2483	3.0018	0.0997	0.6489	9.0364	1.1345	0.2204	6.8851	19.0584	68.9474	3.8957	7.1194	0.0381	4.0804	1.12	1.3939	16.1743	13.8229	85.8414	6.3953	2.8501
CAMK2A	CAMK2A	8.6979	6.001	0.5321	0.6767	4.7678	17.7872	8.7208	12.1646	135.2096	140.7439	516.1827	5.7947	12.1254	13.6459	2.4284	34.625	222.6772	2.0639	4.4583	65.2913	19.4767	18.2252	269.9335	3.6759	10.9019	2.9395	1.2814	21.1883	54.8924	1.8159	3.2129	91.6962	3.8365	4.8997	62.612	226.9672	420.1346	28.2605	12.2537	0.1845	22.7499	3.6271	9.0504	102.8679	174.7444	687.7291	28.1462	19.968
CAMK2B	CAMK2B	13.6079	2.7372	12.5197	2.9443	7.6473	20.0697	20.4117	17.3124	88.374	52.0113	181.0146	6.9042	7.3583	18.3805	10.9524	29.673	92.0936	12.4032	3.416	57.7021	17.0636	12.5902	51.1804	0.422	22.2771	19.8512	3.0651	7.4146	20.0436	17.2957	4.764	34.3704	13.6487	7.4213	27.2414	65.854	89.3841	15.2779	15.0801	1.7464	19.1543	5.915	32.7983	39.8338	57.2658	145.7833	47.0484	21.0388
CAMK2G	CAMK2G	58.6325	43.8775	33.2361	11.5727	68.1185	48.6763	78.3038	79.7195	91.6764	58.2971	120.2454	47.3582	55.6687	50.366	66.5166	148.6012	97.5635	40.6506	33.1533	54.9432	55.3263	47.8065	61.4688	67.2054	21.5369	25.8887	30.133	27.0552	107.3669	108.0947	59.5594	85.0522	37.5232	96.3889	54.118	126.3096	91.7787	51.3515	73.5196	34.5231	122.9058	63.8273	80.7286	50.8857	91.434	158.0967	108.7581	40.7407
CAMK2N1	CAMK2N1	100.6146	140.6315	104.0477	126.5864	108.2364	244.6256	89.822	101.5819	454.4996	349.3547	791.2819	174.2092	129.7667	113.4509	180.7161	433.9461	552.2352	114.7114	184.2923	246.3038	106.3952	218.1056	492.6041	105.9042	137.6572	110.9815	105.6324	297.2377	271.9121	102.825	189.7771	219.3878	39.1892	178.2457	273.5799	411.1637	534.9482	183.0846	176.5686	94.788	133.326	104.6163	263.5842	229.8566	337.2593	747.4403	241.6584	93.4247
CAMK4	CAMK4	12.786	0.904	0.2093	0.2228	1.97	6.2127	12.866	0.6868	6.5277	2.6784	14.9543	0.3741	0.945	9.2051	0.9651	11.6275	14.4148	2.6148	1.6482	2.5068	8.5774	10.7143	11.6353	1.1004	0.4326	24.6651	22.4237	0.5292	4.8921	0.1096	1.4429	7.4048	10.1914	18.0208	13.0307	16.5963	20.4389	2.7925	2.3315	0.3024	14.9325	0.3698	7.4079	12.8256	13.7735	22.1797	5.7116	19.2246
CAMKK2	CAMKK2	16.8126	24.8338	14.0955	22.1173	11.033	26.8388	19.5538	18.1988	28.3875	25.0249	133.7448	18.2776	20.5402	19.1379	19.3373	28.3378	73.6852	41.749	17.4174	20.7392	27.6696	18.821	45.2867	31.968	20.1433	24.9028	32.8101	47.6799	23.9214	19.5267	27.1139	45.5877	13.8191	38.5907	41.452	64.2429	79.1212	34.3513	21.2909	29.5592	21.338	21.561	33.3909	27.395	45.8508	115.2126	30.724	22.9955
[truncated: 8,823 more rows]
[truncated: 486 more columns]
