# Supplementary material for: Bisphenol A: Unveiling Its Role in Glioma Progression and Tumor Growth
Source: Int J Mol Sci. 2024 Feb 21;25(5):2504. doi: 10.3390/ijms25052504 (PMC10931199; doi:10.3390/ijms25052504)
Supplement: Supplementary file 1 [file ijms-25-02504-s001.zip › ijms-2766183-supplementary/SSGSEA/estimateScore.gct]

#1.2
4	534
NAME	Description	TCGA.KT.A74X.01A.11R.A32Q.07	TCGA.HT.8013.01A.11R.2403.07	TCGA.WY.A858.01A.11R.A36H.07	TCGA.FG.A6J3.01A.11R.A31N.07	TCGA.QH.A6CU.01A.11R.A31N.07	TCGA.DU.6393.01A.11R.1708.07	TCGA.DU.6397.01A.11R.1708.07	TCGA.DB.A75O.01A.11R.A32Q.07	TCGA.DB.A64O.01A.11R.A29R.07	TCGA.HT.A74H.01A.11R.A32Q.07	TCGA.WY.A859.01A.12R.A36H.07	TCGA.QH.A65S.01A.11R.A29R.07	TCGA.QH.A6X3.01A.21R.A32Q.07	TCGA.DB.A64P.01A.11R.A29R.07	TCGA.DB.A64S.01A.11R.A29R.07	TCGA.DU.8161.01A.11R.2256.07	TCGA.DH.A66G.01A.21R.A31N.07	TCGA.S9.A6U0.01A.12R.A32Q.07	TCGA.E1.A7YL.01A.11R.A34F.07	TCGA.HT.A74J.01A.12R.A32Q.07	TCGA.EZ.7264.01A.11R.2027.07	TCGA.QH.A6X4.01A.51R.A32Q.07	TCGA.CS.5397.01A.01R.1896.07	TCGA.TQ.A7RM.01A.11R.A33Z.07	TCGA.DU.7304.02A.12R.A36H.07	TCGA.P5.A77W.01A.11R.A32Q.07	TCGA.HT.A619.01A.11R.A29R.07	TCGA.S9.A6UA.01A.12R.A33Z.07	TCGA.FG.8187.01A.11R.2256.07	TCGA.IK.7675.01A.11R.2090.07	TCGA.HT.7858.01A.11R.2403.07	TCGA.HT.7690.01A.11R.2256.07	TCGA.S9.A6TW.01A.12R.A32Q.07	TCGA.FG.7634.01A.11R.2090.07	TCGA.CS.5390.01A.02R.1470.07	TCGA.DB.5278.01A.01R.1470.07	TCGA.HW.7487.01A.11R.2027.07	TCGA.HT.7601.01A.11R.2090.07	TCGA.E1.5302.01A.01R.1470.07	TCGA.DU.6396.01A.11R.1708.07	TCGA.R8.A6MK.01A.11R.A32Q.07	TCGA.FG.8185.01A.11R.2256.07	TCGA.DU.5847.01A.11R.1708.07	TCGA.S9.A7R1.01A.12R.A34R.07	TCGA.RY.A847.01A.11R.A36H.07	TCGA.HT.7694.01A.11R.2256.07	TCGA.DB.A4XE.01A.11R.A27Q.07	TCGA.TM.A7C5.01A.11R.A32Q.07
StromalScore	StromalScore	-1237.42494254696	-380.370047083486	-5.09858733430553	27.1252475959711	-636.411821584072	-1410.49403603222	-790.047684634646	-641.53430948871	-515.425427456052	-94.0375560575065	-1255.11642816343	-758.717607338268	-892.636486049002	-747.745589655336	-224.186410018076	95.9679163033024	-282.758405207742	417.463071933789	-61.3683511824148	-1053.68932443267	-1329.08915041125	-1457.81598355646	-254.724503005773	-1244.16540863265	-1501.46955992197	-1342.16244326776	-1419.69015747316	554.54837925578	-766.731168513715	-1034.25030125149	-489.044238242826	-62.7871948329599	-636.73262630184	60.6510462331457	-1137.20198084666	-813.514658750168	-1238.44114817159	237.891876073218	-434.563917671607	92.8290398045047	-1124.67095615307	-1065.56487604137	-136.229562215145	-1176.56914531161	-629.799560449458	-1213.51718489255	-1070.98457392582	-1196.64904870892
ImmuneScore	ImmuneScore	-329.829153527285	1208.33852656087	1048.43364821201	1249.26202784241	198.333943789792	-944.157187961031	-230.595088931495	655.860564078286	-33.5981025600872	512.164960035613	-1106.09233843047	220.561600116246	-198.8146069055	-230.300681356509	781.34081614334	1125.46732602964	239.886390409376	1241.14056361911	1045.94992397499	-131.982617759877	-1020.18334840619	-606.473738245082	141.73178685107	-1131.74184734307	-764.060860048873	-903.645286474908	-972.939685575196	1556.4851352378	-253.067691216448	-712.517289653007	842.787314875286	816.84308658539	-273.221466930905	542.677484796962	-798.346099584645	-565.232059300734	-877.221334518836	1408.29691938037	558.694917939802	1561.79532671303	-456.514124810978	-353.702869243051	975.365796742787	-912.052061105901	184.750987478281	-1030.32739233747	-384.209197631421	-741.266766380559
ESTIMATEScore	ESTIMATEScore	-1567.25409607424	827.968479477383	1043.33506087771	1276.38727543838	-438.07787779428	-2354.65122399325	-1020.64277356614	14.3262545895752	-549.023530016139	418.127403978106	-2361.20876659389	-538.156007222023	-1091.4510929545	-978.046271011845	557.154406125264	1221.43524233294	-42.8720147983652	1658.6036355529	984.581572792575	-1185.67194219255	-2349.27249881744	-2064.28972180154	-112.992716154702	-2375.90725597572	-2265.53041997084	-2245.80772974267	-2392.62984304836	2111.03351449358	-1019.79885973016	-1746.7675909045	353.743076632459	754.055891752431	-909.954093232745	603.328531030108	-1935.5480804313	-1378.7467180509	-2115.66248269043	1646.18879545359	124.131000268195	1654.62436651754	-1581.18508096405	-1419.26774528442	839.136234527642	-2088.62120641751	-445.048572971177	-2243.84457723002	-1455.19377155724	-1937.91581508948
TumorPurity	TumorPurity	0.930532350276619	0.747488353111289	0.726118428644331	0.702176857529919	0.857357609012852	0.966556436239493	0.898186885975013	0.821311515331219	0.86562605765124	0.786074721941244	0.966802843656942	0.86482624106682	0.902707563470855	0.89542058495089	0.773297365746301	0.707897192916515	0.826072284685968	0.661146105218721	0.732021179229143	0.908571687322181	0.966353655728679	0.95475144486431	0.831829136826067	0.967351902219244	0.96311892107475	0.96233589402012	0.967971094339936	0.609899599533895	0.898132421146177	0.939858003528023	0.791881411317451	0.754651275675938	0.890925882176857	0.768982199897142	0.948961008776904	0.920044149458141	0.956966985709323	0.66251224118563	0.812010198669599	0.661584225526556	0.931279268952157	0.922358381117513	0.746398405433676	0.955807558447514	0.857883831702991	0.962257511770975	0.924382895089506	0.949070568326522
[truncated: 486 more columns]
