# Supplementary material for: Bisphenol A: Unveiling Its Role in Glioma Progression and Tumor Growth
Source: Int J Mol Sci. 2024 Feb 21;25(5):2504. doi: 10.3390/ijms25052504 (PMC10931199; doi:10.3390/ijms25052504)
Supplement: Supplementary file 1 [file ijms-25-02504-s001.zip › ijms-2766183-supplementary/SSGSEA/TMEscores.txt]

ID	StromalScore	ImmuneScore	ESTIMATEScore	TumorPurity
TCGA-KT-A74X-01A-11R-A32Q-07	-1237.42494254696	-329.829153527285	-1567.25409607424	0.930532350276619
TCGA-HT-8013-01A-11R-2403-07	-380.370047083486	1208.33852656087	827.968479477383	0.747488353111289
TCGA-WY-A858-01A-11R-A36H-07	-5.09858733430553	1048.43364821201	1043.33506087771	0.726118428644331
TCGA-FG-A6J3-01A-11R-A31N-07	27.1252475959711	1249.26202784241	1276.38727543838	0.702176857529919
TCGA-QH-A6CU-01A-11R-A31N-07	-636.411821584072	198.333943789792	-438.07787779428	0.857357609012852
TCGA-DU-6393-01A-11R-1708-07	-1410.49403603222	-944.157187961031	-2354.65122399325	0.966556436239493
TCGA-DU-6397-01A-11R-1708-07	-790.047684634646	-230.595088931495	-1020.64277356614	0.898186885975013
TCGA-DB-A75O-01A-11R-A32Q-07	-641.53430948871	655.860564078286	14.3262545895752	0.821311515331219
TCGA-DB-A64O-01A-11R-A29R-07	-515.425427456052	-33.5981025600872	-549.023530016139	0.86562605765124
TCGA-HT-A74H-01A-11R-A32Q-07	-94.0375560575065	512.164960035613	418.127403978106	0.786074721941244
TCGA-WY-A859-01A-12R-A36H-07	-1255.11642816343	-1106.09233843047	-2361.20876659389	0.966802843656942
TCGA-QH-A65S-01A-11R-A29R-07	-758.717607338268	220.561600116246	-538.156007222023	0.86482624106682
TCGA-QH-A6X3-01A-21R-A32Q-07	-892.636486049002	-198.8146069055	-1091.4510929545	0.902707563470855
TCGA-DB-A64P-01A-11R-A29R-07	-747.745589655336	-230.300681356509	-978.046271011845	0.89542058495089
TCGA-DB-A64S-01A-11R-A29R-07	-224.186410018076	781.34081614334	557.154406125264	0.773297365746301
TCGA-DU-8161-01A-11R-2256-07	95.9679163033024	1125.46732602964	1221.43524233294	0.707897192916515
TCGA-DH-A66G-01A-21R-A31N-07	-282.758405207742	239.886390409376	-42.8720147983652	0.826072284685968
TCGA-S9-A6U0-01A-12R-A32Q-07	417.463071933789	1241.14056361911	1658.6036355529	0.661146105218721
TCGA-E1-A7YL-01A-11R-A34F-07	-61.3683511824148	1045.94992397499	984.581572792575	0.732021179229143
TCGA-HT-A74J-01A-12R-A32Q-07	-1053.68932443267	-131.982617759877	-1185.67194219255	0.908571687322181
TCGA-EZ-7264-01A-11R-2027-07	-1329.08915041125	-1020.18334840619	-2349.27249881744	0.966353655728679
TCGA-QH-A6X4-01A-51R-A32Q-07	-1457.81598355646	-606.473738245082	-2064.28972180154	0.95475144486431
TCGA-CS-5397-01A-01R-1896-07	-254.724503005773	141.73178685107	-112.992716154702	0.831829136826067
TCGA-TQ-A7RM-01A-11R-A33Z-07	-1244.16540863265	-1131.74184734307	-2375.90725597572	0.967351902219244
TCGA-DU-7304-02A-12R-A36H-07	-1501.46955992197	-764.060860048873	-2265.53041997084	0.96311892107475
TCGA-P5-A77W-01A-11R-A32Q-07	-1342.16244326776	-903.645286474908	-2245.80772974267	0.96233589402012
TCGA-HT-A619-01A-11R-A29R-07	-1419.69015747316	-972.939685575196	-2392.62984304836	0.967971094339936
TCGA-S9-A6UA-01A-12R-A33Z-07	554.54837925578	1556.4851352378	2111.03351449358	0.609899599533895
TCGA-FG-8187-01A-11R-2256-07	-766.731168513715	-253.067691216448	-1019.79885973016	0.898132421146177
TCGA-IK-7675-01A-11R-2090-07	-1034.25030125149	-712.517289653007	-1746.7675909045	0.939858003528023
TCGA-HT-7858-01A-11R-2403-07	-489.044238242826	842.787314875286	353.743076632459	0.791881411317451
TCGA-HT-7690-01A-11R-2256-07	-62.7871948329599	816.84308658539	754.055891752431	0.754651275675938
TCGA-S9-A6TW-01A-12R-A32Q-07	-636.73262630184	-273.221466930905	-909.954093232745	0.890925882176857
TCGA-FG-7634-01A-11R-2090-07	60.6510462331457	542.677484796962	603.328531030108	0.768982199897142
TCGA-CS-5390-01A-02R-1470-07	-1137.20198084666	-798.346099584645	-1935.5480804313	0.948961008776904
TCGA-DB-5278-01A-01R-1470-07	-813.514658750168	-565.232059300734	-1378.7467180509	0.920044149458141
TCGA-HW-7487-01A-11R-2027-07	-1238.44114817159	-877.221334518836	-2115.66248269043	0.956966985709323
TCGA-HT-7601-01A-11R-2090-07	237.891876073218	1408.29691938037	1646.18879545359	0.66251224118563
TCGA-E1-5302-01A-01R-1470-07	-434.563917671607	558.694917939802	124.131000268195	0.812010198669599
TCGA-DU-6396-01A-11R-1708-07	92.8290398045047	1561.79532671303	1654.62436651754	0.661584225526556
TCGA-R8-A6MK-01A-11R-A32Q-07	-1124.67095615307	-456.514124810978	-1581.18508096405	0.931279268952157
TCGA-FG-8185-01A-11R-2256-07	-1065.56487604137	-353.702869243051	-1419.26774528442	0.922358381117513
TCGA-DU-5847-01A-11R-1708-07	-136.229562215145	975.365796742787	839.136234527642	0.746398405433676
TCGA-S9-A7R1-01A-12R-A34R-07	-1176.56914531161	-912.052061105901	-2088.62120641751	0.955807558447514
TCGA-RY-A847-01A-11R-A36H-07	-629.799560449458	184.750987478281	-445.048572971177	0.857883831702991
TCGA-HT-7694-01A-11R-2256-07	-1213.51718489255	-1030.32739233747	-2243.84457723002	0.962257511770975
TCGA-DB-A4XE-01A-11R-A27Q-07	-1070.98457392582	-384.209197631421	-1455.19377155724	0.924382895089506
TCGA-TM-A7C5-01A-11R-A32Q-07	-1196.64904870892	-741.266766380559	-1937.91581508948	0.949070568326522
TCGA-HT-7684-01A-11R-2256-07	-478.709745693141	511.420719761196	32.7109740680548	0.819768992982543
TCGA-S9-A6UB-01A-21R-A33Z-07	-1467.62905550995	-1037.49005711143	-2505.11911262138	0.971984510593389
TCGA-E1-A7YK-01A-11R-A34F-07	-108.93516004199	1274.88842185199	1165.95326181	0.713625965086116
TCGA-HT-8104-01A-11R-2404-07	-437.458491754316	-159.158949737272	-596.617441491588	0.869102849675287
TCGA-DU-A6S6-01A-21R-A32Q-07	-1359.51478464705	-1288.93242767891	-2648.44721232596	0.976714123333802
TCGA-S9-A6WG-01A-11R-A33Z-07	522.770958258261	923.722551337022	1446.49350959528	0.684181383931786
TCGA-DU-7298-01A-11R-2027-07	-856.42334608002	-25.2886892967476	-881.712035376768	0.88903550989438
TCGA-HT-A61B-01A-11R-A29R-07	-163.745517427903	1276.55125947824	1112.80574205034	0.719069311642932
TCGA-RY-A843-01A-11R-A36H-07	-961.280158744292	-322.729643807005	-1284.0098025513	0.914506680213987
TCGA-HT-7693-01A-11R-2256-07	-597.623776990441	625.103437370811	27.4796603803709	0.820208521027048
TCGA-QH-A65Z-01A-11R-A29R-07	-1227.75670311131	-686.19773200172	-1913.95443511303	0.947956541922504
TCGA-HT-7603-01A-21R-2090-07	-1146.82978080663	-833.008385807669	-1979.8381666143	0.950991397764069
TCGA-RY-A83Y-01A-11R-A36H-07	-1062.76161544901	7.32029936178289	-1055.44131608722	0.900420715809558
TCGA-S9-A6TU-01A-12R-A32Q-07	-549.442725076267	458.598556547125	-90.8441685291424	0.830020252273404
TCGA-E1-A7Z6-01A-11R-A34R-07	-826.778622236089	-110.899433689123	-937.678055925212	0.892766683407694
TCGA-DH-5141-01A-01R-1470-07	-855.864595515358	-280.417696874838	-1136.2822923902	0.905519373675148
TCGA-HW-8319-01A-11R-2404-07	-923.31800096161	-486.240208182617	-1409.55820914423	0.921806821066276
TCGA-CS-4941-01A-01R-1470-07	-238.618736572263	999.481410116868	760.862673544605	0.753995326372149
TCGA-TQ-A7RK-02B-11R-A40A-07	-807.418880138761	-312.138775334732	-1119.55765547349	0.904474984735554
TCGA-DU-6404-02A-21R-A36H-07	-598.694326474378	321.607590259435	-277.086736214942	0.844955652453498
TCGA-S9-A7R7-01A-11R-A34R-07	393.218046156052	1159.97650522157	1553.19455137762	0.672675103929811
TCGA-S9-A6TX-01A-21R-A32Q-07	-1012.84376810081	-440.371824910709	-1453.21559301152	0.92427208845802
TCGA-HT-8018-01A-11R-2404-07	321.743935314911	575.451159713222	897.195095028133	0.740699738432543
TCGA-TQ-A7RG-01A-11R-A33Z-07	-879.384781755312	-176.891195652779	-1056.27597740809	0.900474007111592
TCGA-DB-A4XA-01A-11R-A26U-07	-694.368043220159	27.0553137753585	-667.3127294448	0.874188875273551
TCGA-TM-A84I-01A-11R-A36H-07	-1048.9656288184	-202.124641691339	-1251.09027050974	0.912541041664414
TCGA-S9-A7IY-01A-11R-A34F-07	-698.44359358732	465.079523361971	-233.364070225349	0.841505704777161
TCGA-DB-5275-01A-01R-1470-07	-1022.86788642383	-212.344523496071	-1235.2124099199	0.911585348177661
TCGA-DU-7011-01A-11R-2027-07	268.798508336855	837.485181563844	1106.2836899007	0.719734289313645
TCGA-RY-A83Z-01A-11R-A36H-07	-1294.07353665024	69.4509941590693	-1224.62254249117	0.91094518766911
TCGA-S9-A7IS-01A-11R-A34F-07	-1138.95064779263	-370.185438393086	-1509.13608618571	0.927374373705937
TCGA-FG-A4MU-01B-11R-A28M-07	-38.8701740059607	840.189877529722	801.319703523761	0.750081092490344
TCGA-CS-6667-01A-12R-2027-07	-746.681809422563	-48.3116178969996	-794.993427319562	0.883135687059516
TCGA-R8-A6MO-01A-11R-A33Z-07	-1023.7308670042	-97.031707378712	-1120.76257438291	0.904550409558244
TCGA-FG-A4MT-01A-11R-A26U-07	-1081.88983759067	-363.988698932752	-1445.87853652342	0.923860426604997
TCGA-TM-A7CF-02A-11R-A32Q-07	-1393.45728435499	-796.322794923143	-2189.78007927814	0.960067514116456
TCGA-DH-A66D-01A-11R-A31N-07	-628.405650635276	487.795460373994	-140.610190261281	0.834072352560355
TCGA-FG-6689-01A-11R-1896-07	-682.163442429613	278.230706081463	-403.932736348149	0.854767011183344
TCGA-HT-7902-01A-12R-2403-07	-914.890080477138	-282.993971589929	-1197.88405206707	0.909319046421416
TCGA-DU-5870-02A-12R-A36H-07	-1282.54856533644	-606.999334883686	-1889.54790022013	0.94680976315838
TCGA-DU-5874-01A-11R-1708-07	-1269.81559921135	-976.909646305201	-2246.72524551655	0.962372500017571
TCGA-DB-5270-01A-02R-1470-07	-263.268239255964	56.6517508634551	-206.616488392509	0.839378082830502
TCGA-E1-5311-01A-01R-1470-07	-1142.63123954731	-874.147626263502	-2016.77886581081	0.952654129051033
TCGA-DH-5140-01A-01R-1470-07	-755.356928424918	-490.866459287227	-1246.22338771214	0.912248629043241
TCGA-FG-7643-01A-11R-2090-07	-661.35174591289	-535.744609136575	-1197.09635504947	0.909270928917129
TCGA-DU-7013-01A-11R-2027-07	-581.045574840244	167.149597444987	-413.895977395257	0.855525145586096
TCGA-HT-8110-01A-11R-2404-07	34.6479192489173	1518.87611890478	1553.5240381537	0.672639316163839
TCGA-HT-7687-01A-11R-2256-07	-822.959313863693	-244.141088436749	-1067.10040230044	0.901163898389059
TCGA-RY-A840-01A-11R-A36H-07	-1417.7584757518	-668.995823185251	-2086.75429893705	0.955726956598039
TCGA-P5-A5F6-01A-11R-A28M-07	-512.105301692924	-291.138575264747	-803.243876957671	0.883703173716325
TCGA-TQ-A7RV-02A-11R-A36H-07	-344.549454243251	81.5634512202479	-262.986003023003	0.843846826082842
TCGA-DU-6542-01A-11R-1896-07	-450.170590105524	534.774129221679	84.6035391161553	0.815382910408486
TCGA-HT-7472-01A-11R-2027-07	-358.319287413982	542.546086621771	184.226799207789	0.806830140974136
TCGA-CS-6669-01A-11R-1896-07	-1182.86560239935	-1287.09491763518	-2469.96052003452	0.970758534714413
TCGA-HT-7602-01A-21R-2090-07	-632.863326913964	141.888161760225	-490.975165153739	0.861328383675028
TCGA-HT-7474-01A-11R-2027-07	-929.408500517626	-648.281817619506	-1577.69031813713	0.93109226081009
TCGA-DH-A7UV-01A-12R-A34F-07	-903.946777381139	134.567733196183	-769.379044184956	0.881365616122967
TCGA-P5-A5EY-01A-11R-A27Q-07	-654.429071896539	-211.022134023112	-865.451205919651	0.887940163745963
TCGA-CS-6665-01A-11R-1896-07	149.193730229587	1418.86400970432	1568.0577399339	0.671059149254993
TCGA-E1-A7YO-01A-11R-A34F-07	-1111.83093762985	-940.890938933375	-2052.72187656323	0.954245067580784
TCGA-FG-6691-01A-11R-1896-07	-211.093665235855	872.853077255035	661.759412019181	0.763470977616847
TCGA-TQ-A8XE-02A-11R-A36H-07	-507.288309806684	445.072634242884	-62.2156755637999	0.827669150720762
TCGA-HT-7882-01A-11R-2403-07	1799.61277953867	2086.37490503444	3885.98768457311	0.385169245167628
TCGA-P5-A5ET-01A-11R-A27Q-07	-1220.4861871939	-1017.30609893614	-2237.79228613004	0.962015360729098
TCGA-DU-7018-01A-11R-2027-07	-1187.48669699193	-1016.50769025639	-2203.99438724831	0.960649159438463
TCGA-FG-7638-01B-12R-2090-07	-939.282210570307	-545.674680085552	-1484.95689065586	0.926040647055346
TCGA-DB-A64R-01A-11R-A29R-07	-1269.92463785602	-1021.86531770406	-2291.78995556008	0.964148942971426
TCGA-TQ-A7RF-01A-11R-A33Z-07	-1029.10556276908	-74.273633165461	-1103.37919593454	0.903459515307245
TCGA-DU-6407-02A-12R-A36H-07	-750.549416001331	401.942820629219	-348.606595372112	0.850523851808433
TCGA-HT-7874-01A-11R-2403-07	-1029.6392543697	-894.901820085845	-1924.54107445555	0.948450188987215
TCGA-WY-A85A-01A-21R-A36H-07	-1051.50869741288	-167.473795597	-1218.98249300988	0.91060334662115
TCGA-E1-5318-01A-01R-1470-07	-653.271860649901	-424.188708152376	-1077.46056880228	0.901822069522513
TCGA-HT-A74O-01A-11R-A32Q-07	-321.022724081801	1084.00985358069	762.987129498894	0.753790444715641
TCGA-CS-5394-01A-01R-1470-07	-1408.83056716174	-1013.86166402759	-2422.69223118933	0.96906955355933
TCGA-P5-A5EW-01A-11R-A27Q-07	-677.435220662377	12.062829017939	-665.372391644438	0.874050535645365
TCGA-VV-A829-01A-21R-A36H-07	-800.7480513713	51.656272593365	-749.091778777935	0.879954829919285
TCGA-HT-7677-01A-11R-2256-07	-962.790219235167	-605.937368692589	-1568.72758792776	0.930611536559694
TCGA-DB-5279-01A-03R-2347-07	-859.245953282837	-310.971632989662	-1170.2175862725	0.907621723709087
TCGA-HT-8563-01A-11R-2404-07	802.317025714699	2187.24125110084	2989.55827681554	0.502922465966027
TCGA-HT-7686-01A-11R-2256-07	-141.209024012433	1273.82778199352	1132.61875798109	0.717045169667621
TCGA-E1-5304-01A-01R-1470-07	-1608.35895842867	-1128.92832939968	-2737.28728782835	0.979428809669823
TCGA-S9-A6WO-01A-21R-A34F-07	-835.166232558632	380.613009973491	-454.55322258514	0.858599897011524
TCGA-HT-A5RB-01A-11R-A28M-07	-1092.91471177573	-938.038553935879	-2030.95326571161	0.953284697063663
TCGA-HT-7616-01A-11R-2256-07	-50.5624386721381	958.847230224269	908.284791552131	0.739605116479308
TCGA-HT-7483-01A-11R-2027-07	-525.282308243039	-400.276145889533	-925.558454132572	0.891963789579587
TCGA-QH-A6XC-01A-12R-A32Q-07	-715.225430693183	-140.107291227155	-855.332721920338	0.887256018506333
TCGA-FG-A6J1-01A-11R-A31N-07	-756.968590489976	165.745165972943	-591.223424517033	0.868710938462668
TCGA-F6-A8O3-01A-11R-A36H-07	-1444.64639296053	-1071.86984616255	-2516.51623912308	0.972376372347359
TCGA-DB-A75P-01A-11R-A32Q-07	-515.411064786687	-154.649478162739	-670.060542949426	0.874384663905451
TCGA-VM-A8C8-01A-11R-A36H-07	-761.321844768623	125.684413027179	-635.637431741444	0.871921669602733
TCGA-S9-A6WM-01A-12R-A33Z-07	-392.156730083619	-196.987708296234	-589.144438379852	0.868559740873832
TCGA-WH-A86K-01A-11R-A36H-07	-834.225074564647	-36.2489578099767	-870.474032374624	0.888279046754073
TCGA-FG-8189-01B-11R-A28M-07	-1231.22161834959	-1335.01617811636	-2566.23779646594	0.974054074678474
TCGA-E1-A7YN-01A-11R-A34F-07	548.207158509734	2036.95647767708	2585.16363618681	0.553313637394343
TCGA-HT-A5RA-01A-11R-A28M-07	-273.592025020151	291.123330806835	17.5313057866842	0.821043033967568
TCGA-W9-A837-01A-11R-A36H-07	-1224.46648326686	-956.077298628458	-2180.54378189532	0.959687327067013
TCGA-CS-6666-01A-11R-1896-07	-389.590065925473	39.7593935356596	-349.830672389813	0.850618338505881
TCGA-DU-A6S8-01A-12R-A32Q-07	-1238.93442709506	-780.874507930374	-2019.80893502544	0.95278927258616
TCGA-QH-A6CW-01A-11R-A32Q-07	-789.035585464542	242.658521120604	-546.377064343938	0.865431488656974
TCGA-DU-A5TU-01A-11R-A28M-07	-329.467266781836	920.667888074171	591.200621292335	0.770119032855332
TCGA-DH-A7UR-01A-11R-A33Z-07	-968.434439167304	-915.531755426282	-1883.96619459359	0.946545790164114
TCGA-QH-A870-01A-11R-A36H-07	-1128.8452478474	-457.186528811924	-1586.03177665932	0.931538214698619
TCGA-R8-A6YH-01A-21R-A32Q-07	-1022.91638226594	-328.982848735787	-1351.89923100173	0.918492906563082
TCGA-E1-A7YV-01A-11R-A34R-07	-1231.14187850157	-850.759021146037	-2081.90089964761	0.955517080156581
TCGA-DH-5144-01A-01R-1470-07	-1205.78941477398	-596.284629651383	-1802.07404442536	0.942599947540108
TCGA-TM-A7C3-01A-11R-A32Q-07	-913.0732949393	-572.524770493327	-1485.59806543263	0.926076164956438
TCGA-S9-A7IX-01A-12R-A34F-07	-112.600281768241	562.981325113545	450.381043345304	0.783139404055988
TCGA-HT-A61C-01A-11R-A29R-07	-438.178560214767	413.298134142361	-24.8804260724065	0.824581057148186
TCGA-DH-A7UT-01A-12R-A34F-07	-851.294077449859	181.09620976924	-670.197867680619	0.874394444906376
TCGA-HT-7479-01A-11R-2027-07	-256.047475620995	445.869237813949	189.821762192954	0.806344672830217
TCGA-QH-A6CZ-01A-11R-A32Q-07	-1183.29322617327	-949.663505639077	-2132.95673181235	0.957700593564901
TCGA-S9-A7R2-01A-21R-A34R-07	-170.633574527177	1000.73593544228	830.102360915098	0.747280246250643
TCGA-QH-A65X-01A-11R-A32Q-07	-799.189999780526	-31.3762000312842	-830.566199811811	0.885573213900891
TCGA-DU-8164-01A-11R-2256-07	-1252.38288038815	-1032.41253589106	-2284.79541627921	0.963875983442924
TCGA-HT-7681-01A-11R-2403-07	-767.658045433979	-232.404605071554	-1000.06265050553	0.896854749909183
TCGA-DU-A7TC-01A-21R-A34R-07	-1191.78365994726	-637.732699555844	-1829.51635950311	0.94393741414393
TCGA-HT-7481-01A-11R-2027-07	-1037.65156770143	-772.58228966073	-1810.23385736216	0.94299923425413
TCGA-QH-A65R-01A-21R-A31N-07	-1089.62324855973	-657.499122888256	-1747.12237144799	0.93987579018396
TCGA-HT-7857-01A-11R-2403-07	1107.83105980503	2158.46796420512	3266.29902401015	0.467406062151364
TCGA-S9-A7R4-01A-12R-A34R-07	24.4896998205212	370.573615612803	395.063315433324	0.788162922267798
TCGA-DU-7299-01A-21R-2027-07	-868.581356048304	94.1345260958782	-774.446829952426	0.881716812781599
TCGA-DU-7306-01A-11R-2090-07	-540.064696629276	78.5793241560703	-461.485372473206	0.859121100355055
TCGA-FG-6692-01A-11R-1896-07	-536.783210157539	447.994597174005	-88.7886129835347	0.829851928684824
TCGA-QH-A6CS-01A-11R-A31N-07	-464.969581039129	202.276857383954	-262.692723655175	0.843823725348966
TCGA-RY-A845-01A-11R-A36H-07	-1013.89150690717	-307.274830403829	-1321.166337311	0.916699656190305
TCGA-DU-A5TT-01A-11R-A28M-07	-455.250129124067	-7.03555081825938	-462.285679942326	0.859181215319662
TCGA-TM-A84S-01A-11R-A36H-07	-863.931426893563	-149.112309628078	-1013.04373652164	0.897695959841651
TCGA-TQ-A7RP-01A-21R-A34F-07	-385.308683015204	-41.4455442112863	-426.75422722649	0.856500865440845
TCGA-S9-A7IQ-01A-21R-A34F-07	-1241.41887582591	-1311.78073016646	-2553.19960599238	0.9736191561568
TCGA-HW-7489-01A-11R-2027-07	-910.671237211051	-501.332313353992	-1412.00355056504	0.921945907619537
TCGA-S9-A6WN-01A-12R-A33Z-07	-131.752997267542	1018.99113045994	887.238133192397	0.741680880250985
TCGA-TQ-A7RO-01A-11R-A33Z-07	-1207.82455873041	-653.518768447139	-1861.34332717755	0.945469392604808
TCGA-HT-7695-01A-11R-2256-07	-1032.56146707426	-916.079213578699	-1948.64068065295	0.949565392175109
TCGA-DU-6410-01A-11R-1896-07	-1451.37261349608	-1394.61063208493	-2845.98324558101	0.982523629492586
TCGA-HT-8107-01A-13R-2404-07	-891.313964839066	-973.848038615712	-1865.16200345478	0.945651817227861
TCGA-HT-A5RC-01A-11R-A28M-07	-455.239208416544	297.92159174471	-157.317616671834	0.835422752913323
TCGA-DU-A5TP-01A-11R-A28M-07	-349.836982878787	1366.84017788693	1017.00319500814	0.728770600766706
TCGA-DU-8158-01A-11R-2256-07	37.317696223785	934.741551497907	972.059247721692	0.733272227930788
TCGA-P5-A72X-01A-11R-A32Q-07	-527.376182042864	-258.291774916302	-785.667956959167	0.88249269837625
TCGA-E1-A7YE-01A-11R-A34F-07	-0.00900101199067686	1096.20541115117	1096.19641013918	0.72076147235997
TCGA-DB-A4XD-01A-11R-A27Q-07	-986.285911989454	-366.229616635307	-1352.51552862476	0.918528676189154
TCGA-CS-5393-01A-01R-1470-07	-682.924599842504	422.329464540587	-260.595135301918	0.843658459033444
TCGA-HT-A618-01A-11R-A29R-07	-252.957509743951	1287.65023188739	1034.69272214344	0.726990091602534
TCGA-TM-A84C-01A-11R-A36H-07	-241.65084684526	468.303435499818	226.652588654559	0.803135347747757
TCGA-P5-A72W-01A-11R-A32Q-07	-1064.53854578215	-190.456275350491	-1254.99482113264	0.912775298635082
TCGA-S9-A7R8-01A-11R-A34R-07	-720.421167746707	309.322477613016	-411.098690133691	0.85531247587049
TCGA-S9-A89V-01A-11R-A36H-07	-599.306846924359	90.0928744136277	-509.213972510731	0.862685466050384
TCGA-HT-7691-01A-11R-2256-07	37.8305122812169	729.162379972337	766.992892253554	0.753403931204375
TCGA-DU-7292-01A-11R-2027-07	-817.057315286835	-715.416672127479	-1532.47398741431	0.928650615178082
TCGA-P5-A730-01A-11R-A32Q-07	-915.3026425803	-589.688021904212	-1504.99066448451	0.927146541134659
TCGA-S9-A6WI-01A-21R-A33Z-07	-969.156032307364	-1049.80002015423	-2018.95605246159	0.95275125239411
TCGA-FG-5965-01B-11R-1896-07	-597.468561220567	299.124277188315	-298.344284032252	0.846620419016882
TCGA-HT-8564-01A-11R-2404-07	-560.306105525133	-146.075848522786	-706.381954047919	0.876959276153784
TCGA-DU-A5TW-01A-11R-A28M-07	-1132.39079290369	-358.614264941857	-1491.00505784555	0.926375359203412
TCGA-S9-A7QZ-01A-12R-A34R-07	-1327.89400321062	-1130.2174675619	-2458.11147077252	0.970339532886087
TCGA-HT-7480-01A-11R-2090-07	-1111.4310966488	-854.735244662745	-1966.16634131154	0.950368925555924
TCGA-DB-A4XG-01A-11R-A27Q-07	-1515.14868285383	-1285.87075591342	-2801.01943876725	0.981273697158231
TCGA-DU-5851-01A-13R-1896-07	-804.719728547204	-273.479904949409	-1078.19963349661	0.901868941891313
TCGA-FG-A4MT-02A-11R-A29R-07	-821.010424558365	-344.389109408685	-1165.39953396705	0.907324607611865
TCGA-CS-6668-01A-11R-1896-07	-1558.03203728406	-1022.9944625931	-2581.02649987716	0.974543066974791
TCGA-VW-A8FI-01A-11R-A36H-07	-723.051076134659	446.702362749097	-276.348713385561	0.844897706964858
TCGA-HT-A5R7-01A-11R-A28M-07	-950.171281858026	-543.779183645894	-1493.95046550392	0.926538096908218
TCGA-TM-A7C4-01A-11R-A32Q-07	-1155.09786155102	-962.242696857832	-2117.34055840885	0.957038438549794
TCGA-DH-A669-02A-11R-A31N-07	-851.189389999461	3.18456921305171	-848.004820786409	0.88675933196667
TCGA-P5-A5F4-01A-11R-A28M-07	-1112.73892497255	-918.301570823081	-2031.04049579563	0.95328856484231
TCGA-DU-A6S7-01A-21R-A32Q-07	-820.071367245818	323.568389542524	-496.502977703293	0.861740340273543
TCGA-S9-A7QY-01A-11R-A34F-07	-1232.41209669366	-750.575630390123	-1982.98772708378	0.9511342531591
TCGA-FG-A87N-01A-11R-A36H-07	-1115.92849982637	-378.864620889545	-1494.79312071592	0.926584622872038
TCGA-FG-8191-01A-11R-2256-07	-497.036003890971	321.357755805628	-175.678248085343	0.836900980417516
TCGA-E1-A7YI-01A-11R-A34F-07	-1211.15605114522	-429.413054916528	-1640.56910606175	0.934419462369488
TCGA-HT-7856-01A-11R-2403-07	-1012.15987486643	-890.653669975923	-1902.81354484236	0.947434578440282
TCGA-S9-A6TZ-01A-21R-A32Q-07	-541.35195212195	98.4642277030953	-442.887724418855	0.857720803756501
TCGA-DU-A7TA-01A-11R-A33Z-07	-434.866767217495	469.274891435961	34.4081242184668	0.819626296814134
TCGA-DU-5871-01A-12R-1708-07	-782.583628776281	291.299119669602	-491.284509106679	0.861351452312238
TCGA-E1-5303-01A-01R-1470-07	-252.934132187799	1011.20887172158	758.274739533784	0.754244806595264
TCGA-DU-5870-01A-11R-1708-07	-649.322902535742	-144.044243948708	-793.367146484451	0.883023674527736
TCGA-DU-A76L-01A-11R-A32Q-07	479.379216543166	862.300708478832	1341.679925022	0.695320734756676
TCGA-DH-A66B-01A-11R-A29R-07	-438.744461230494	858.325748303985	419.581287073491	0.785942786639731
TCGA-P5-A735-01A-11R-A32Q-07	-1152.98692513499	-237.233639144099	-1390.22056427909	0.920702749350239
TCGA-DU-6399-01A-12R-1708-07	-397.357716569917	388.92696096006	-8.43075560985761	0.823212597839071
TCGA-E1-A7YH-01A-11R-A34F-07	-992.230675754319	6.78915466719069	-985.441521087129	0.895903361403477
TCGA-FG-8188-01A-11R-2256-07	-641.607813767704	-24.6698100105033	-666.277623778207	0.874115084508163
TCGA-HW-7490-01A-11R-2027-07	-579.293203137964	196.460944598257	-382.832258539707	0.853155375377303
TCGA-HT-7478-01A-11R-2027-07	111.595724908319	1473.46657144606	1585.06229635438	0.669206463672185
TCGA-S9-A6U5-01A-12R-A33Z-07	-854.445646334296	439.334489854184	-415.111156480111	0.855617487223055
TCGA-HT-7855-01A-11R-2403-07	-974.789176259135	-205.965483082445	-1180.75465934158	0.908269933865661
TCGA-S9-A6WH-01A-12R-A33Z-07	-1316.6387577592	-663.465924512395	-1980.10468227159	0.951003494053584
TCGA-S9-A6WL-01A-21R-A33Z-07	-566.172362862692	-692.481042505506	-1258.6534053682	0.912994526533771
TCGA-S9-A6WP-01A-12R-A34F-07	-850.241790034422	227.164650021911	-623.077140012511	0.871017426470731
TCGA-P5-A5EV-01A-11R-A27Q-07	-896.751667528517	4.84611031122902	-891.905557217288	0.88971957355634
TCGA-DU-A76O-01A-11R-A32Q-07	-683.087126301347	822.001143033491	138.914016732144	0.810741796425214
TCGA-DU-5872-02A-21R-A36H-07	1024.63453674222	2483.35121192033	3507.98574866255	0.435755517633023
TCGA-HT-A617-01A-11R-A29R-07	12.223924774191	812.737324069737	824.961248843928	0.747781508874032
TCGA-DB-5276-01A-01R-1470-07	-106.641773710303	647.399286443454	540.75751273315	0.774821187102172
TCGA-HT-7879-01A-11R-2403-07	-610.565475857056	-7.51626423601834	-618.081740093074	0.870656973489461
TCGA-TM-A84G-01A-11R-A36H-07	-1479.49022919554	-1144.23337709547	-2623.72360629102	0.97592907983901
TCGA-QH-A65V-01A-11R-A29R-07	-948.482968963516	-200.496272988445	-1148.97924195196	0.906308605121601
TCGA-DU-8166-01A-11R-2256-07	-728.929229812201	-5.92078769212353	-734.850017504324	0.878959788353249
TCGA-DU-7304-01A-12R-2090-07	-534.763945058709	363.068241015902	-171.695704042807	0.836580858877042
TCGA-HT-7860-01A-11R-2403-07	-208.267338785415	694.662533424217	486.395194638801	0.779841111583741
TCGA-S9-A6U2-01A-21R-A33Z-07	-670.960283812173	-235.41175564044	-906.372039452613	0.890686965835801
TCGA-E1-A7Z4-01A-11R-A34R-07	-959.252237167677	439.572643859202	-519.679593308475	0.863461382883179
TCGA-DH-A66F-01A-11R-A29R-07	-1152.10057860724	-624.967803233989	-1777.06838184123	0.941367918178928
TCGA-QH-A6CY-01A-11R-A32Q-07	-1094.48135711049	-679.932488174959	-1774.41384528545	0.941236384174852
TCGA-CS-5396-01A-02R-1470-07	-643.340607879463	-194.220790503128	-837.561398382592	0.886049701887341
TCGA-E1-A7YM-01A-11R-A34F-07	-988.135641287925	-268.124614249704	-1256.26025553763	0.912851155161158
TCGA-DU-5852-01A-11R-1708-07	-121.676067013466	498.537786805633	376.861719792167	0.789804500610445
TCGA-FG-A4MY-01A-11R-A26U-07	-917.155537863049	-233.050479473097	-1150.20601733615	0.906384693683975
TCGA-HT-7611-01A-11R-2403-07	-512.515270763511	211.062691412893	-301.452579350618	0.846863152086068
TCGA-S9-A6WD-01A-12R-A33Z-07	-1287.13255254527	-768.610168571362	-2055.74272111663	0.954377569201033
TCGA-VV-A86M-01A-11R-A36H-07	-817.45909048922	339.215546622637	-478.243543866582	0.86037741119805
TCGA-HT-7468-01A-11R-2027-07	-995.507869014222	-484.708263947972	-1480.21613296219	0.925777778075911
TCGA-DB-A4XF-01A-11R-A27Q-07	-638.505270022374	-55.6314581300665	-694.13672815244	0.876094065521786
TCGA-HT-8108-01A-11R-2404-07	-675.023295010474	631.613082916651	-43.4102120938228	0.826116804309121
TCGA-FG-7637-01A-11R-2090-07	-876.861774750394	-603.692565700077	-1480.55434045047	0.925796546102855
TCGA-P5-A780-01A-12R-A32Q-07	-503.318935622289	106.218741105538	-397.100194516751	0.854246044671713
TCGA-DU-6401-01A-11R-1708-07	-372.138162341728	66.9607835566443	-305.177378785084	0.847153796991135
TCGA-HT-7605-01A-11R-2090-07	-893.233534495697	-675.498113052628	-1568.73164754832	0.930611754665856
TCGA-CS-6188-01A-11R-1896-07	-252.908050368017	433.055997883877	180.147947515861	0.80718371501894
TCGA-DU-A7TI-01A-11R-A33Z-07	-558.639035640786	548.703984229817	-9.93505141096898	0.823337940744808
TCGA-DB-A4XC-01A-11R-A26U-07	-751.915679231718	229.434158085101	-522.481521146617	0.863668770924353
TCGA-FG-A4MX-01A-11R-A26U-07	-1112.56924588102	-198.891261360131	-1311.46050724115	0.916129447445636
TCGA-HT-8105-01A-11R-2404-07	-1067.72914388283	-434.945917164692	-1502.67506104752	0.927019126015455
TCGA-CS-4942-01A-01R-1470-07	-445.052167167025	986.556762160459	541.504594993435	0.774751855631951
TCGA-TM-A84R-01A-21R-A36H-07	-1098.378245198	-1135.31739715955	-2233.69564235755	0.961851023853992
TCGA-HT-7676-01A-11R-2403-07	-612.255141297443	686.328205745915	74.0730644484722	0.816276805538056
TCGA-FG-5965-02B-11R-A29R-07	-1465.69714245543	-1557.46069062811	-3023.15783308354	0.987031747017207
TCGA-FG-A60L-01A-12R-A31N-07	-510.621169476252	671.131349013582	160.51017953733	0.808881956691288
TCGA-HT-7875-01A-11R-2403-07	-1169.95561946855	-1047.88009501735	-2217.8357144859	0.961211523538071
TCGA-DU-A7TG-01A-21R-A34R-07	-709.627364624441	-363.840217154461	-1073.4675817789	0.901568645934822
TCGA-HT-7880-01A-11R-2403-07	-908.777142000596	-522.398209101558	-1431.17535110215	0.923032246777283
TCGA-TM-A84B-01A-11R-A36H-07	-744.36803319188	-699.957946880138	-1444.32598007202	0.923773179590871
TCGA-HT-7608-01A-11R-2090-07	-635.40928785935	-123.745898876043	-759.155186735393	0.88065562031411
TCGA-DU-6406-01A-11R-1708-07	-596.423028803099	218.10018312458	-378.32284567852	0.852809888416907
TCGA-HT-7469-01A-11R-2256-07	-1015.68860489742	-441.378480399937	-1457.06708529736	0.924487755921172
TCGA-VM-A8CF-01A-11R-A36H-07	-387.928459969014	1018.17929182033	630.250831851318	0.766449881727768
TCGA-DB-A75M-01A-11R-A32Q-07	-759.040343753894	61.5765584314019	-697.463785322492	0.876329425490632
TCGA-S9-A6U9-01A-11R-A32Q-07	-126.970778544384	781.652672814331	654.681894269947	0.764141529271987
TCGA-DH-5143-01A-01R-1470-07	-556.118698208602	95.0806010206212	-461.038097187981	0.859087498180346
TCGA-FG-7641-01B-11R-2256-07	-1427.39588193508	-1270.69532920822	-2698.09121114331	0.978251600322416
TCGA-E1-A7YQ-01A-11R-A34R-07	377.098128410409	1425.59657257141	1802.69470098181	0.645130796385311
TCGA-DU-7301-01A-11R-2090-07	-231.20042428871	527.42672382292	296.22629953421	0.797008930652242
TCGA-S9-A7J0-01A-11R-A34F-07	-1419.71624902207	-667.419002386221	-2087.13525140829	0.955743409665949
TCGA-HT-7610-01A-21R-2090-07	-961.917565523512	-741.515934094969	-1703.43349961848	0.937666326399858
TCGA-DB-A4X9-01A-11R-A26U-07	-1127.80642306243	-355.041031288156	-1482.84745435059	0.925923736866115
TCGA-P5-A737-01A-11R-A32Q-07	-1089.87578932494	-430.629639109429	-1520.50542843437	0.927997470701095
TCGA-HT-8558-01A-21R-2404-07	-1121.58678973894	-1170.55744774756	-2292.1442374865	0.964162741662551
TCGA-HT-8015-01B-11R-A28M-07	-463.156607440186	12.9168692582452	-450.239738181941	0.858275132944669
TCGA-HT-A616-01A-11R-A29R-07	-935.237388294887	-731.434725264116	-1666.672113559	0.935777324635301
TCGA-DU-6408-01A-11R-1708-07	-776.114502253409	146.070184733304	-630.044317520104	0.871519374829709
TCGA-CS-6670-01A-11R-1896-07	-1061.93101756799	-822.048221562704	-1883.97923913069	0.946546407814132
TCGA-DU-6407-02B-11R-A36H-07	-716.290468955643	154.469738619829	-561.820730335814	0.866565068241007
TCGA-FG-5962-01B-11R-1896-07	-940.468145774328	-675.445139993967	-1615.9132857683	0.933124282840195
TCGA-DU-A7TB-01A-11R-A33Z-07	-951.737410676576	-616.402539626431	-1568.13995030301	0.930579961801255
TCGA-S9-A6TV-01A-12R-A34R-07	77.8795253184628	1181.33036113463	1259.20988645309	0.703969896316567
TCGA-DU-5855-01A-11R-1708-07	-549.635693362621	562.750055835159	13.1143624725377	0.821412985989514
TCGA-DU-A76K-01A-11R-A33Z-07	-961.672619032864	-1126.71166738821	-2088.38428642108	0.955797333641831
TCGA-DU-7010-01A-11R-2027-07	-580.600167163265	-384.601594294793	-965.201761458058	0.894579562606923
TCGA-TM-A84F-01A-11R-A36H-07	-149.041175109597	1455.81285301388	1306.77167790428	0.698994297239809
TCGA-FG-A70Z-01A-12R-A33Z-07	120.837390754687	566.98911801275	687.826508767437	0.760994178290835
TCGA-FG-A87Q-01A-11R-A36H-07	125.042772139633	1000.37355119651	1125.41632333614	0.717781689024172
TCGA-FN-7833-01A-11R-2090-07	48.3940328502979	1253.19443154307	1301.58846439337	0.699538189150916
TCGA-E1-5319-01A-01R-1896-07	-736.030183709192	-183.659361747127	-919.689545456319	0.891573974146004
TCGA-DU-5853-01A-11R-1896-07	-458.480504210975	642.110654851875	183.6301506409	0.80688187934019
TCGA-TM-A84T-01A-11R-A36H-07	-854.832332856146	-15.6732646613669	-870.505597517513	0.888281174883093
TCGA-HW-8322-01A-11R-2404-07	-1098.72393876869	-379.9296495974	-1478.65358836609	0.925691038727075
TCGA-F6-A8O4-01A-11R-A36H-07	-1202.9149731978	-825.507703913026	-2028.42267711082	0.953172422827047
TCGA-E1-A7YD-01A-11R-A34F-07	-828.664660192271	-192.534193708168	-1021.19885390044	0.898222766963738
TCGA-HT-7606-01A-11R-2090-07	-1113.75904986554	-433.688030654621	-1547.44708052016	0.929463686010007
TCGA-CS-6186-01A-12R-2027-07	-883.903030591573	-197.587806902166	-1081.49083749374	0.902077545106072
TCGA-VM-A8CB-01A-11R-A36H-07	-1464.61076369406	-776.593013759682	-2241.20377745374	0.962151947246763
TCGA-VM-A8C9-01A-11R-A36H-07	24.8874980633479	1357.9589184105	1382.84641647384	0.690965134927358
TCGA-WY-A85C-01A-11R-A36H-07	-913.325517861228	-78.538220163196	-991.863738024424	0.896321759860277
TCGA-DU-7006-01A-11R-2027-07	-17.9988510378822	1069.12275061283	1051.12389957494	0.72533184817454
TCGA-S9-A6U1-01A-21R-A33Z-07	-818.095727479661	-54.7054913332025	-872.801218812864	0.888435895057967
TCGA-TM-A84O-01A-11R-A36H-07	-833.071906244364	-225.715903298781	-1058.78780954314	0.900634300556645
TCGA-HT-7884-01B-11R-2403-07	-1123.39037028907	-751.779997168231	-1875.1703674573	0.946128523690054
TCGA-HT-7467-01A-11R-2027-07	-859.134985314643	-634.305887611982	-1493.44087292663	0.926509953627608
TCGA-DU-5872-01A-11R-1708-07	-332.288887797805	490.083327495282	157.794439697477	0.809116280676075
TCGA-S9-A6WE-01A-12R-A33Z-07	-1012.89172048196	-438.490823772738	-1451.3825442547	0.924169341629951
TCGA-HT-7692-01A-12R-2256-07	-1080.43072629404	-369.99960589306	-1450.4303321871	0.924115941427803
TCGA-HT-7485-01A-11R-2027-07	-698.52651851123	-34.4623490801363	-732.988867591367	0.878829469877276
TCGA-DB-5274-01A-01R-1470-07	-426.50341158237	424.908192386095	-1.59521919627514	0.822642532822358
TCGA-TQ-A7RQ-01A-11R-A33Z-07	-1427.53080341322	-1265.95125088526	-2693.48205429848	0.978111040906736
TCGA-CS-4938-01B-11R-1896-07	-568.376630300083	-3.00689921372713	-571.383529513811	0.867264754547261
TCGA-HT-7680-01A-11R-2256-07	-107.961906667955	686.198662928558	578.236756260603	0.771331526760557
TCGA-RY-A83X-01A-11R-A36H-07	-1269.56721866303	-802.185912344226	-2071.75313100726	0.955076691382422
TCGA-HT-A614-01A-11R-A29R-07	-977.71089415106	-190.955557577304	-1168.66645172836	0.907526119030796
TCGA-DU-7302-01A-11R-2090-07	-1264.75424805918	-951.377180241127	-2216.13142830031	0.961142493659001
TCGA-CS-6290-01A-11R-1708-07	-174.89144976279	1278.48332208885	1103.59187232606	0.720008550309646
TCGA-HT-7881-01A-11R-2403-07	-1265.94036794414	-1114.60870488812	-2380.54907283226	0.967524360702744
TCGA-HT-A74K-01A-11R-A32Q-07	-437.071949679811	106.72656258533	-330.345387094481	0.849111007512645
TCGA-HW-7486-01A-11R-2027-07	-684.54507916777	-67.9847025977451	-752.529781765515	0.880194459808605
TCGA-S9-A6U6-01A-12R-A33Z-07	-939.032214510883	-280.960139960831	-1219.99235447171	0.910664599781675
TCGA-FG-A4MW-01A-11R-A26U-07	-718.301079008068	-236.22565641187	-954.526735419937	0.893878172063436
TCGA-DU-6392-01A-11R-1708-07	-157.887682021408	352.574614712941	194.686932691533	0.805922085793793
TCGA-TM-A7CF-01A-11R-A32Q-07	-1260.84939948157	-904.464213334036	-2165.3136128156	0.959056566283906
TCGA-TQ-A7RH-01A-12R-A34F-07	-568.821105950668	427.029177365446	-141.791928585222	0.834168033120561
TCGA-DU-6405-01A-11R-1708-07	-772.66195068428	86.8204107120636	-685.841539972216	0.875506344240548
TCGA-FG-5963-02A-12R-A29R-07	-167.882546618243	-572.664144483877	-740.546691102119	0.879358264020588
TCGA-DB-A75L-01A-11R-A32Q-07	-812.263148894869	-86.9788273602449	-899.241976255114	0.890210671010228
TCGA-HT-7471-01A-11R-2256-07	-366.531383591802	434.725515906147	68.1941323143457	0.81677499927873
TCGA-DU-5849-01A-11R-1708-07	-1002.87899797928	-488.672586842889	-1491.55158482217	0.926405568633919
TCGA-DU-8165-01A-11R-2256-07	210.270129725074	759.186473096015	969.456602821088	0.73353193554138
TCGA-TQ-A7RK-02A-11R-A36H-07	-806.20462366916	26.6185274536922	-779.586096215468	0.882072464732887
TCGA-DU-6403-01A-11R-1708-07	-647.818499946716	472.54879052881	-175.269709417906	0.836868154765385
TCGA-E1-A7Z3-01A-11R-A34R-07	-567.971719709221	-38.1256745366344	-606.097394245855	0.869790310896001
TCGA-VM-A8CA-01A-11R-A36H-07	-437.435091095926	204.158740711424	-233.276350384502	0.841498748333396
TCGA-DB-A4XB-01A-11R-A26U-07	-1118.92514095014	-385.485547187451	-1504.41068813759	0.927114638230706
TCGA-FG-8186-01A-11R-2256-07	-553.276217990136	462.910695881414	-90.3655221087221	0.829981064030227
TCGA-DU-6404-01A-11R-1708-07	-527.618846298075	-263.696983648425	-791.315829946501	0.882882315258552
TCGA-P5-A5EX-01A-12R-A28M-07	172.56695016712	1267.24771523729	1439.81466540441	0.684896055516613
TCGA-FG-A710-01A-12R-A33Z-07	-499.402302409841	712.437580147234	213.035277737394	0.804324658498404
TCGA-HT-8012-01A-11R-2403-07	-1064.62628149086	-534.560686355964	-1599.18696784682	0.932238683674096
TCGA-DB-5277-01A-01R-1470-07	-894.575178778347	-638.825662510848	-1533.4008412892	0.928701075606921
TCGA-TM-A84L-01A-11R-A36H-07	-429.399584238767	427.396426659761	-2.00315757900597	0.822676577010456
TCGA-HT-A74L-01A-11R-A32Q-07	-968.514967111801	-107.519949871976	-1076.03491698378	0.90173162299185
TCGA-FG-A711-01A-21R-A33Z-07	-1268.7927135156	-383.450550153596	-1652.24326366919	0.935028441715482
TCGA-P5-A731-01A-11R-A32Q-07	-355.492449076043	-98.5082942684179	-454.000743344461	0.858558319833344
TCGA-E1-5305-01A-01R-1896-07	-719.858857578132	-89.4542989962392	-809.313156574372	0.884119806634233
TCGA-DU-6395-01A-13R-1708-07	-761.716769848898	57.6988346425957	-704.017935206303	0.87679246234043
TCGA-P5-A736-01A-11R-A32Q-07	-116.678907977937	997.114416162753	880.435508184817	0.742350288311574
TCGA-P5-A5F0-01A-11R-A28M-07	-1550.23547374069	-1253.50373934984	-2803.73921309053	0.981350518340322
TCGA-VM-A8CH-01A-12R-A36H-07	-659.729328368054	343.983372784557	-315.745955583497	0.847977080667858
TCGA-S9-A7J1-01A-21R-A34R-07	-879.098464938399	-334.928907943847	-1214.02737288225	0.910302503803409
TCGA-P5-A77X-01A-11R-A32Q-07	-1332.77598622185	-1079.26944587089	-2412.04543209274	0.96868268379281
TCGA-DU-6400-01A-12R-1708-07	-1255.80391274697	-649.715335045817	-1905.51924779279	0.947561576736793
TCGA-DU-7309-01A-11R-2090-07	-599.053344238218	-304.803968259373	-903.857312497591	0.890519091090348
TCGA-TQ-A7RV-01A-21R-A34F-07	-1119.76804543927	-542.698154444354	-1662.46619988362	0.935559463574053
TCGA-HT-7620-01A-11R-2256-07	-957.185806048602	-164.422574863326	-1121.60838091193	0.90460333796725
TCGA-TQ-A7RW-01A-11R-A33Z-07	-402.152130885103	745.735800518935	343.583669633832	0.792791219590671
TCGA-HT-7475-01A-11R-2027-07	-1316.04567433049	-931.54111792873	-2247.58679225922	0.962406857134921
TCGA-E1-A7YU-01A-11R-A34R-07	-962.625794963426	-291.81032657503	-1254.43612153846	0.912741797339013
TCGA-DU-7008-01A-11R-2027-07	-1257.62751217271	-693.957807744728	-1951.58531991743	0.949700840215569
TCGA-HW-A5KJ-01A-12R-A27Q-07	-1278.46644240573	-692.544313698889	-1971.01075610462	0.950589927610789
TCGA-DU-7300-01A-21R-2090-07	-660.775800307067	-305.855974224863	-966.63177453193	0.894673353208765
TCGA-P5-A5EU-01A-11R-A27Q-07	-177.152968892054	813.261943958217	636.108975066163	0.765897276315735
TCGA-E1-5322-01A-01R-1470-07	-550.863400452026	675.989379430496	125.12597897847	0.811924948135554
TCGA-TM-A84J-01A-11R-A36H-07	-802.450452796521	-787.915350383171	-1590.36580317969	0.931769370610347
TCGA-E1-5307-01A-01R-1896-07	-923.465740799168	-34.9315601941135	-958.397300993282	0.894132736928155
TCGA-QH-A6XA-01A-12R-A32Q-07	-804.314064797892	-132.122259624563	-936.436324422455	0.892684551621098
TCGA-P5-A72Z-01A-11R-A32Q-07	-1403.43459984927	-949.957055384814	-2353.39165523408	0.966509003917386
TCGA-QH-A6X9-01A-12R-A32Q-07	-1019.18824457693	-548.050813185864	-1567.23905776279	0.930531541884866
TCGA-DU-A7T6-01A-11R-A33Z-07	-734.660822647479	-636.476207011391	-1371.13702965887	0.919605913065919
TCGA-TM-A84M-01A-11R-A36H-07	-1504.37161553789	-994.189106837975	-2498.56072237587	0.971757783512947
TCGA-CS-4943-01A-01R-1470-07	-732.936665891615	-19.599002229269	-752.535668120884	0.880194869897209
TCGA-P5-A733-01A-11R-A32Q-07	-954.390176388664	-516.97739601792	-1471.36757240658	0.925285937447878
TCGA-TQ-A7RI-01A-11R-A33Z-07	-1091.09355559114	-295.481726285294	-1386.57528187644	0.9204937927611
TCGA-HT-8019-01A-21R-2404-07	-1055.77062447986	-1180.15798423827	-2235.92860871812	0.961940642432409
TCGA-DU-7009-01A-11R-2027-07	-1235.41194243748	-1034.07152478745	-2269.48346722493	0.963274893415713
TCGA-HT-7482-01A-11R-2027-07	-380.69901699292	458.923078443082	78.2240614501615	0.815924674693895
TCGA-DU-6397-02A-12R-A36H-07	-749.772982586293	-356.032502687755	-1105.80548527405	0.90361213052927
TCGA-FG-A60J-01A-11R-A28M-07	-670.964111329763	46.6196671370619	-624.344444192701	0.871108796845956
TCGA-HT-A5R5-01A-11R-A28M-07	-317.488592594916	661.071067985748	343.582475390832	0.792791326435455
TCGA-DB-A64V-01A-11R-A29R-07	-356.858914115274	826.266991287128	469.408077171854	0.781399567896084
TCGA-DU-7290-01A-11R-2027-07	108.511617404009	1263.627398012	1372.13901541601	0.692100460310686
TCGA-FG-8181-01A-11R-2256-07	-741.398155428834	-813.131918750022	-1554.53007417886	0.929846743544617
TCGA-QH-A86X-01A-11R-A36H-07	-1178.26766953051	-633.227936552671	-1811.49560608319	0.943060855048389
TCGA-HT-A5R9-01A-11R-A28M-07	-1039.55920742272	-816.676619818172	-1856.2358272409	0.945224934324922
TCGA-DU-5854-01A-11R-1708-07	44.3950270815839	678.324626933767	722.719654015351	0.757661327860954
TCGA-HT-7607-01A-11R-2090-07	-742.034370301072	-530.772893578243	-1272.80726387932	0.913840166747195
TCGA-HW-A5KK-01A-11R-A27Q-07	-168.247269521042	1124.89454968671	956.647280165664	0.734808566200763
TCGA-DU-7019-01A-11R-2027-07	-302.744307186532	140.682553530827	-162.061753655705	0.835805288600468
TCGA-DU-7007-01A-11R-2027-07	229.788966055676	769.275212923258	999.064178978934	0.730571203635445
TCGA-DB-A75K-01A-11R-A32Q-07	-586.515107094178	343.424670673967	-243.09043642021	0.842276168837781
TCGA-VM-A8CD-01A-11R-A36H-07	-375.109116424824	517.917651915888	142.808535491064	0.810407006007584
TCGA-HT-7604-01A-11R-2090-07	-890.788375383247	-421.303041595661	-1312.09141697891	0.916166569344379
TCGA-DB-A64U-01A-11R-A29R-07	-1007.6931505119	-592.222312034621	-1599.91546254652	0.932277371970538
TCGA-DH-A669-01A-12R-A31N-07	-885.792571996327	38.3532346997159	-847.439337296611	0.886720960737804
TCGA-VM-A8CE-01A-11R-A36H-07	-828.887458338526	-467.875770526888	-1296.76322886541	0.915262456092154
TCGA-S9-A6WQ-01A-12R-A34F-07	-587.528522542299	572.681773113489	-14.84674942881	0.823746920121252
TCGA-FG-7636-01A-11R-2090-07	-1026.46455355342	-206.064699382	-1232.52925293542	0.911423358860692
TCGA-DU-6404-02B-11R-A36H-07	-1023.24534980551	-1405.93225744602	-2429.17760725154	0.969304050924173
TCGA-FG-5964-01A-11R-1708-07	-679.970415452516	471.574128078919	-208.396287373597	0.839520058189804
TCGA-DB-A64Q-01A-11R-A29R-07	-1239.49567889795	-607.83161531787	-1847.32729421582	0.944797277250284
TCGA-QH-A6CV-01A-11R-A31N-07	-531.73462163142	637.269874589878	105.535252958458	0.813600307519283
TCGA-P5-A5F2-01A-11R-A28M-07	-1140.9874944906	-791.3776340116	-1932.3651285022	0.948813546963242
TCGA-S9-A7QW-01A-11R-A34F-07	-1358.65955845464	-855.167438913821	-2213.82699736846	0.961049060048481
TCGA-DU-A7T8-01A-21R-A34R-07	-309.015078496966	406.594951936535	97.5798734395692	0.814278715500196
TCGA-HT-7609-01A-11R-2090-07	-730.520001016655	238.854143762497	-491.665857254158	0.861379888057873
TCGA-DH-A7US-01A-11R-A33Z-07	-1099.80389265943	-452.77353819322	-1552.57743085265	0.92974124238338
TCGA-DU-7014-01A-11R-2027-07	-640.913942182333	-5.91050095801741	-646.824443140351	0.872724551836608
TCGA-HT-7688-01A-11R-2256-07	-1138.62796962628	-922.488596241782	-2061.11656586806	0.954612815305344
TCGA-HT-A4DS-01A-11R-A26U-07	-595.359626887215	893.338404946349	297.978778059135	0.796853537553361
TCGA-E1-A7YY-01A-11R-A34R-07	-913.778056233902	-733.017607338138	-1646.79566357204	0.934744610676991
TCGA-DU-A6S2-01A-21R-A32Q-07	-1218.1250564544	-816.742895252076	-2034.86795170647	0.953458120203615
TCGA-S9-A6TS-01A-12R-A33Z-07	-829.158270547654	74.1739033773652	-754.984367170289	0.880365408030237
TCGA-DB-5280-01A-01R-1470-07	-725.001103268195	-355.487053022557	-1080.48815629075	0.90201401542689
TCGA-E1-A7Z2-01A-21R-A34R-07	-1044.09590574263	-793.224889373579	-1837.32079511621	0.944314985432512
TCGA-WY-A85B-01A-11R-A36H-07	-586.204966435918	595.644021379378	9.43905494345995	0.821720557281654
TCGA-TQ-A8XE-01A-11R-A36H-07	-1102.7471848378	-219.577764685326	-1322.32494952313	0.916767599317588
TCGA-TQ-A7RS-01A-12R-A33Z-07	-1332.05463538946	-890.764987120543	-2222.81962251001	0.961413045002475
TCGA-DB-A64L-01A-11R-A29R-07	-1128.83536864596	-165.6209777129	-1294.45634635886	0.915125986368265
TCGA-E1-A7YW-01A-11R-A34R-07	-911.035183214675	2.27390280977222	-908.761280404903	0.890846351125512
TCGA-DH-A7UU-01A-12R-A34F-07	-981.687994833803	-296.674277587666	-1278.36227242147	0.914170980094772
TCGA-P5-A5EZ-01A-11R-A27Q-07	-600.12153183879	388.842105165975	-211.279426672814	0.83974992590126
TCGA-FG-6690-01A-11R-1896-07	-627.119246687835	341.72209845922	-285.397148228614	0.845607455567359
TCGA-DU-7294-01A-11R-2027-07	-1057.41929028226	-652.794345054702	-1710.21363533696	0.938011746362311
TCGA-TQ-A7RK-01A-11R-A33Z-07	-1210.04498376918	-553.691709871446	-1763.73669364063	0.940705881185198
TCGA-DU-6407-01A-13R-1708-07	-784.386224144597	-216.208362289261	-1000.59458643386	0.896889284819772
TCGA-DB-A4XH-01A-11R-A27Q-07	-1101.11486718057	-1023.05697669039	-2124.17184387096	0.957328716818831
TCGA-QH-A6CX-01A-11R-A32Q-07	-399.152924422016	476.100923568708	76.9479991466926	0.81603295585687
TCGA-S9-A7J3-01A-21R-A34R-07	-1031.1055141296	-219.589230305108	-1250.69474443471	0.912517295005357
TCGA-DU-6394-01A-11R-1708-07	-1047.43565843339	-405.585561732888	-1453.02122016628	0.924261196560175
TCGA-HT-8010-01A-11R-2403-07	-708.342934181707	-401.936057470613	-1110.27899165232	0.903893216574898
TCGA-FG-A60K-01A-11R-A29R-07	-1172.08701943057	-301.242101128905	-1473.32912055947	0.925395103332133
TCGA-HT-8106-01A-11R-2404-07	623.929282797016	2666.10884908315	3290.03813188016	0.464322672590959
TCGA-WY-A85D-01A-11R-A36H-07	-901.574583273771	124.360223885508	-777.214359388263	0.88190839611215
TCGA-HT-A61A-01A-11R-A29R-07	-1004.52191217245	-878.939067974655	-1883.46098014711	0.946521865931423
TCGA-E1-A7YJ-01A-11R-A34F-07	-614.765570353752	741.897492423861	127.131922070109	0.811753024749489
TCGA-P5-A72U-01A-31R-A32Q-07	434.496116131759	845.963377978076	1280.45949410983	0.701751129393225
TCGA-P5-A781-01A-11R-A32Q-07	-972.845979752813	-542.554151685702	-1515.40013143851	0.92771799443356
TCGA-FG-A6IZ-01A-11R-A31N-07	-1155.53747228572	-155.616977520776	-1311.15444980649	0.916111436598573
TCGA-TM-A84Q-01A-11R-A36H-07	-518.228931444542	593.719044715633	75.4901132710909	0.816156630745659
TCGA-CS-4944-01A-01R-1470-07	-551.559225766124	231.367760730367	-320.191465035757	0.848322772652892
TCGA-HT-7877-01A-11R-2403-07	-1072.32079150774	-720.365179197541	-1792.68597070528	0.942138885040461
TCGA-S9-A7IZ-01A-11R-A34F-07	-653.11933842209	127.249493126383	-525.869845295707	0.86391936662536
TCGA-QH-A6X5-01A-12R-A32Q-07	-1034.16107597922	-438.383686268056	-1472.54476224728	0.925351460705875
TCGA-DU-7015-01A-11R-2027-07	-495.358801032818	792.381583003806	297.022781970988	0.796938312715665
TCGA-FG-5963-01A-11R-1708-07	1.81649569621703	1201.5816445182	1203.39814021442	0.709764776825553
TCGA-WY-A85E-01A-11R-A36H-07	-1280.46170455778	-786.660893444624	-2067.1225980024	0.954875033197282
TCGA-DU-A7TJ-01A-11R-A34R-07	-522.688059457916	248.28081195028	-274.407247507637	0.844745226404468
TCGA-FG-A70Y-01A-12R-A34R-07	-578.437558726392	392.519058682608	-185.918500043784	0.83772279038776
TCGA-DB-5273-01A-01R-1470-07	-99.3831360882917	631.754115607405	532.370979519113	0.775598842884356
TCGA-DU-8168-01A-11R-2256-07	-1503.08293790482	-949.259928934968	-2452.34286683978	0.970134483085788
TCGA-HW-7491-01A-11R-2027-07	-1162.70205902698	-718.308183903365	-1881.01024293035	0.946405738358874
TCGA-DB-A64W-01A-11R-A29R-07	-1592.65129812435	-1598.03032275746	-3190.68162088182	0.990680339648575
TCGA-FG-5965-02A-11R-A29R-07	-535.653120054904	312.190074725664	-223.46304532924	0.840719643531265
TCGA-HW-8320-01A-11R-2404-07	-733.450697684014	58.3468821132411	-675.103815570773	0.874743639616536
TCGA-HW-A5KL-01A-11R-A27Q-07	-847.788176273856	38.3398784924891	-809.448297781367	0.884129075577899
TCGA-DU-A6S3-01A-12R-A32Q-07	-1290.36794690412	-1071.25399117642	-2361.62193808053	0.966818339068046
TCGA-FG-8182-01A-11R-2256-07	-703.631648378467	299.951627107929	-403.680021270538	0.854747757515496
TCGA-FG-A713-01A-11R-A32Q-07	-983.394196509133	-1034.85664043483	-2018.25083694396	0.952719803693228
TCGA-IK-8125-01A-11R-2256-07	-904.345267579538	-473.981696762739	-1378.32696434228	0.920020006058363
TCGA-HW-8321-01A-11R-2404-07	-651.261189332344	23.0531290454766	-628.208060286868	0.871387170630915
TCGA-KT-A7W1-01A-11R-A34F-07	-914.425159755984	-287.501501563928	-1201.92666131991	0.909565803193798
TCGA-HW-7493-01A-11R-2027-07	-131.760950104634	245.611128462059	113.850178357425	0.812890052871681
TCGA-HT-8114-01A-11R-2404-07	-14.4511668403704	888.660927831311	874.209760990941	0.74296228038802
TCGA-HT-8113-01A-11R-2404-07	-1235.29223745521	-1005.25122096952	-2240.54345842473	0.962125528759747
TCGA-DU-8162-01A-21R-2256-07	-626.992834358019	-507.670558594985	-1134.663392953	0.905418518129865
TCGA-HT-7873-01B-11R-2403-07	-802.479858978516	-92.2345491119667	-894.714408090482	0.889907719031017
TCGA-DU-A5TR-01A-11R-A28M-07	-18.1348389228223	1735.12854941929	1716.99371049647	0.654691456114425
TCGA-S9-A6U8-01A-21R-A33Z-07	-617.700022785923	326.122348955239	-291.577673830684	0.846091391345104
TCGA-HT-7854-01A-11R-2256-07	-119.305088579753	768.898403722116	649.593315142362	0.764623131507597
TCGA-HT-7476-01A-11R-2027-07	-207.26455795401	-264.65481669076	-471.91937464477	0.859903918055288
TCGA-HT-8011-01A-11R-2403-07	-946.497733083123	-382.621350659732	-1329.11908374286	0.917165485981435
TCGA-DU-A5TS-01A-11R-A28M-07	-915.11568438635	-88.8608310313293	-1003.97651541768	0.897108722106892
TCGA-E1-A7YS-01A-11R-A34F-07	-1579.98079854735	-929.243954951342	-2509.22475349869	0.972125986346963
TCGA-TQ-A7RN-01A-11R-A33Z-07	-1229.21007205811	-726.151917241894	-1955.36198930001	0.949874300403227
TCGA-TQ-A7RR-01A-21R-A34F-07	-702.25507831873	128.901671869119	-573.353406449611	0.867408673340889
TCGA-S9-A7J2-01A-11R-A34F-07	-1241.36470233359	-840.139687960685	-2081.50439029427	0.955499912399211
TCGA-CS-5395-01A-01R-1470-07	-649.775635978269	-496.883536254225	-1146.65917223249	0.90616462657604
TCGA-HT-7689-01A-11R-2256-07	-786.573800199244	33.6235976210475	-752.950202578197	0.8802237478902
TCGA-FG-6688-01A-11R-1896-07	-225.552257827095	835.21894937429	609.666691547195	0.768387110362561
TCGA-HW-7495-01A-11R-2027-07	-1059.33553921396	-945.113110689632	-2004.44864990359	0.952102247910244
TCGA-R8-A6ML-01A-11R-A32Q-07	-1405.23172678865	-858.131809453983	-2263.36353624263	0.963033286409932
TCGA-DB-5281-01A-01R-1470-07	-556.584810478692	-371.229406041068	-927.814216519761	0.892113442185033
TCGA-VW-A7QS-01A-12R-A33Z-07	-1202.22141447024	-756.964138110409	-1959.18555258065	0.950049617017557
TCGA-HT-A4DV-01A-11R-A26U-07	-922.250801037813	-260.444078652449	-1182.69487969026	0.908389053750669
TCGA-TM-A84H-01A-11R-A36H-07	-1283.50579674741	-536.534637247291	-1820.0404339947	0.943477312568764
TCGA-TM-A7CA-01A-21R-A33Z-07	-1177.79990979119	-596.272575717619	-1774.07248550881	0.941219459206307
TCGA-TQ-A7RJ-01A-11R-A33Z-07	-811.796356775518	204.436181402388	-607.36017537313	0.869881757369346
TCGA-DH-5142-01A-01R-1470-07	-159.750033494753	1239.07336925573	1079.32333576097	0.72247611625707
TCGA-DB-A64X-01A-11R-A29R-07	-997.417507432444	-386.697635237035	-1384.11514266948	0.920352622549772
TCGA-DU-A76R-01A-11R-A32Q-07	-677.318407611277	-612.589638907203	-1289.90804651848	0.914856612301432
TCGA-S9-A7QX-01A-11R-A34F-07	-956.882132834902	224.708868809539	-732.173264025363	0.878772340312124
TCGA-HT-A615-01A-11R-A29R-07	-643.102985482897	521.250465205609	-121.852520277288	0.832550261152623
TCGA-DU-7012-01A-11R-2027-07	811.570463722921	1695.8161584275	2507.38662215042	0.562787226758205
TCGA-P5-A5F1-01A-11R-A28M-07	-505.55310854136	223.034392604831	-282.518715936529	0.845381836453654
TCGA-HT-7477-01B-11R-A28M-07	-804.165173002408	-343.771102265617	-1147.93627526803	0.906243893852932
TCGA-HT-8109-01A-11R-2404-07	-856.498026020385	-423.100786964975	-1279.59881298536	0.914244536185363
TCGA-R8-A73M-01A-11R-A32Q-07	-1392.65877964147	-812.257430337811	-2204.91620997928	0.960686735777581
TCGA-HW-A5KM-01A-11R-A27Q-07	131.57418099629	1881.87755651938	2013.45173751567	0.621188008954395
TCGA-S9-A7R3-01A-11R-A34R-07	-636.812503095403	217.800404416445	-419.012098678958	0.855913736409996
TCGA-TQ-A7RU-01A-21R-A34F-07	-1226.60240562642	-779.530738783361	-2006.13314440978	0.952177827227312
TCGA-S9-A6TY-01A-12R-A32Q-07	-1534.33106486424	-1264.37675468331	-2798.70781954754	0.981208281534516
TCGA-HT-7473-01A-11R-2027-07	7.98498249256759	1279.91769774448	1287.90268023705	0.700972337198951
TCGA-DU-8167-01A-11R-2256-07	-255.482337268799	522.699195996424	267.216858727625	0.799573541261179
TCGA-HT-8111-01A-11R-2404-07	-578.561153864428	508.908045235959	-69.6531086284683	0.828281353455361
TCGA-S9-A89Z-01A-11R-A36H-07	-190.025639852366	870.065561363104	680.039921510738	0.761735199718053
TCGA-HT-7470-01A-12R-2090-07	-743.336749357724	-415.461105866332	-1158.79785522406	0.90691676325408
TCGA-DU-6402-01A-11R-1708-07	-27.3155411022534	961.161064067782	933.845522965529	0.737074653696626
TCGA-QH-A6X8-01A-12R-A32Q-07	-1137.18207935984	-410.027068186038	-1547.20914754588	0.929450800839717
TCGA-DU-A5TY-01A-11R-A28M-07	168.572002348309	1326.31472465291	1494.88672700121	0.67898345254232
TCGA-DU-8163-01A-11R-2256-07	-420.85074471289	597.743176538822	176.892431825932	0.807465710794897
TCGA-DU-A7TD-01A-12R-A34F-07	-102.743958693491	1037.03789838018	934.293939686684	0.737030168594422
